# Supplementary material for: Bias caused by sampling error in meta-analysis with small sample sizes
Source: PLoS One. 2018 Sep 13;13(9):e0204056. doi: 10.1371/journal.pone.0204056 (PMC6136825; doi:10.1371/journal.pone.0204056)
Supplement: S5 File — (ZIP) [file pone.0204056.s005.zip › results N = 20 theta = 0.4 tau = 0 sz = 10-20.txt]

"dl.theta" "dl.cp"
-0.0182624714427587 1
0.410433046080614 1
0.481997062123743 1
0.32204212304209 1
0.939813259519259 0
0.6451899923652 1
0.201981383201138 1
0.0550226680532406 1
0.495649724204691 1
0.446806606776673 1
0.709347382404972 1
0.479645766597053 1
0.527777276769335 1
0.354091811170614 1
0.494460921057112 1
0.474686553532417 1
0.575438438264236 1
0.117325090699385 1
0.0142272513525635 1
0.24237162370749 1
0.515041338063244 1
0.913027373833792 1
0.626243396574032 1
0.409048423106646 1
0.13130959002666 1
0.101326153961583 1
0.512505895070792 1
0.714882021625653 1
0.776645682803303 1
0.405743069191366 1
0.40467786349261 1
0.387568732634773 1
0.720241063362167 1
0.333965328063469 1
0.395347361339211 1
-0.0442337676099596 1
0.680118913749152 1
0.30535641896512 1
0.393960573811662 1
0.591325272692235 1
0.538243179118058 1
0.420868237628508 1
0.305078933079053 1
0.432858119498106 1
-0.0373196673709556 1
0.139918944043617 1
0.209768948677305 1
-0.0142251499821779 1
0.344741381039682 1
0.585964094682811 1
0.384864404186294 1
0.388599562284828 1
0.719388677609018 1
0.35203311030684 1
0.127715879000663 1
0.336884187851851 1
0.741128120889065 1
0.189046454766982 1
0.51964065386345 1
0.47009913664095 1
0.406266759208676 1
0.143925925525364 1
0.570420975151099 1
0.317141638913975 1
0.329191407027626 1
0.503434109587776 1
0.394029214082545 1
0.480515040411249 1
0.804568658425314 1
0.0832965313250543 1
-0.0319480577845341 1
0.545311261494457 1
0.743397493201069 1
0.271825693189211 1
0.662532215278434 1
0.713611788839292 1
0.529765571107724 1
0.276702805977009 1
0.053586259340188 1
0.635707541909343 1
0.465005215663569 1
0.0821540484298472 1
0.0756398800349365 1
0.241122872467634 1
0.295739572818131 1
0.194501251393949 1
0.591808935859763 1
-0.0129093030344338 1
0.0345994535049181 1
0.371385348505685 1
0.351232710384363 1
0.160808369703924 1
0.234716296130532 1
0.419668346615842 1
0.152466749052755 1
0.442372439320887 1
0.171224079253827 1
0.773360748696876 1
0.633957029798714 1
0.375378567214964 1
0.0648777633034905 1
0.636518065449836 1
0.555087357138147 1
0.331734449402004 1
0.6531593489334 1
0.3618761295193 1
0.509582761396714 1
0.126457942149133 1
0.45267839675715 1
0.196073728660844 1
0.720390843314054 1
0.486473678062614 1
0.332934593601332 1
0.390425073450867 1
0.139935849750045 1
0.756698456164032 1
0.179444367708492 1
0.645473083490357 1
0.588125452583349 1
0.116548060425273 1
0.2280956072836 1
0.0914843286827141 1
0.759795200002875 1
0.00551506831041379 1
0.353599713359964 1
0.897634355256486 1
0.431161214482384 1
0.412116192165534 1
-0.104893493172781 1
0.416497344026428 1
0.249683492829597 1
0.475272431623853 1
-0.0749094932025748 1
-0.00776075380922733 1
0.438288516270878 1
0.738997702479816 1
0.408110750415078 1
0.0450783413272586 1
0.153363627167897 1
0.206986062941722 1
0.619330225834119 1
0.380515337625494 1
0.619212912296266 1
0.77115267975622 1
0.405896619197046 1
0.309472436700986 1
0.0710704408357677 1
0.320788987005658 1
0.363730178970365 1
0.500372756542612 1
0.183790686922757 1
0.237059172850422 1
0.0761680793986155 1
1.04919471968547 0
0.71762049071418 1
0.33636771796165 1
0.779653459153931 1
0.0470376623794557 1
0.451262662007384 1
0.595163224507967 1
0.479151409099502 1
0.103683777547135 1
0.348205086796292 1
0.57712283121948 1
0.224618346812153 1
0.270050629459844 1
0.58537648056318 1
0.642728816373693 1
0.59373281648731 1
0.405482288335476 1
0.492760195504997 1
0.461547732749741 1
0.581263338192618 1
0.0780127692585935 1
0.323286204018054 1
0.822906305884309 1
0.363483072507132 1
0.360655006512974 1
0.504284673641107 1
0.355376875379196 1
0.227095761173633 1
0.339894549586049 1
0.469578849162925 1
0.368083897293975 1
0.337742037592345 1
0.527777651984371 1
0.72855207082037 1
0.183302763491565 1
0.707375432886509 1
0.491712910264764 1
0.608043817125708 1
0.134737842367313 1
0.516965071233589 1
0.342482821458057 1
0.528264676997345 1
0.453506104179429 1
0.155243345635036 1
0.240782041157248 1
0.549208853618789 1
0.627762419614281 1
0.207463810042935 1
0.570602010300145 1
0.275619824772001 1
0.412076397783322 1
0.762743412201461 1
0.833483839172695 1
0.289777012264342 1
0.387334720132083 1
0.343546244904492 1
-0.0654410567251868 1
0.257325743775682 1
0.650990207864954 1
0.218184386499252 1
0.720586993873519 1
0.956261020527225 0
0.361476108978445 1
0.543176909825035 1
0.26401736579617 1
0.367124542520442 1
0.83558724625373 1
0.113558064706286 1
0.74381143691235 1
0.47723758935014 1
0.739746604271359 1
0.0700457306508627 1
0.603361590759094 1
0.138930207899037 1
-0.342775712890861 0
0.289810904498113 1
0.591032097425282 1
0.233884076051536 1
0.0361506164474537 1
0.172085283819092 1
0.427461449965413 1
-0.0619762334655682 1
-0.0552156481281009 1
0.0224625124878859 1
-0.244939978815992 0
0.476366218978443 1
0.348775812162606 1
0.317480697852066 1
0.166011013099788 1
0.605362934136209 1
0.264376506381035 1
0.531331744954318 1
0.237037921569663 1
0.55131868011796 1
0.265552113951141 1
0.266776830912532 1
0.480259511880357 1
0.206564138274437 1
0.613047309983311 1
0.229800795844375 1
0.56183413723066 1
0.639535219985685 1
0.420704252968264 1
0.443079911430811 1
0.55473152973519 1
0.23198208237706 1
0.514649819937952 1
0.489569180977006 1
0.360841452264784 1
0.332813883254927 1
0.134019002947064 1
0.45559981912182 1
0.537617007403628 1
0.400413654406973 1
0.14033143377074 1
0.897421016762171 1
0.50293218500794 1
0.185588081286936 1
-0.191456385353608 0
0.383309563566277 1
0.422971169558527 1
0.639422498569781 1
0.471231824232995 1
0.380929680884201 1
0.514553901366823 1
0.557150621771137 1
0.402898937894063 1
0.269575212692184 1
0.320496977284659 1
0.328335858763993 1
0.561021644086009 1
0.511861983246802 1
0.281648608649463 1
0.333411939927434 1
0.0609442865996264 1
0.488024882149131 1
0.33758001748983 1
0.143173312996047 1
0.392767292901315 1
0.328215643790734 1
0.796888909406663 1
0.422461568837135 1
0.302435836829068 1
0.217668850856216 1
0.519052765585722 1
0.302740692283714 1
0.133074198557168 1
0.38540194027939 1
0.543585848333929 1
0.140220478593764 1
-0.14458036992854 0
0.432531495377991 1
0.418932228731658 1
0.34574147619128 1
0.329443065284698 1
0.339195270352942 1
0.60316656262095 1
0.371253511025091 1
0.714449204290907 1
0.355396889182019 1
0.172044080522706 1
0.806339275811811 1
0.633671332061812 1
0.46512666626745 1
0.273233955919293 1
-0.109512988483367 0
0.167177927455418 1
0.36329916654814 1
0.270391048430688 1
0.422636044176306 1
0.435483977570537 1
0.290111271133491 1
0.040225168423286 1
0.269693578305493 1
0.486516814549165 1
0.460179613010653 1
0.271557533612305 1
-0.303621869690928 0
0.465464509418602 1
0.205111621197912 1
-0.080011923143137 1
0.336060023055057 1
0.227930423136826 1
0.743240333323191 1
0.150455167259089 1
0.3957273077335 1
0.468872828808033 1
0.630108123328597 1
0.458012713787447 1
0.219114196369071 1
0.544553820535009 1
0.117802288468774 1
0.361719853050026 1
0.375188189657415 1
0.828595193254183 1
0.181644760394177 1
0.70931151233977 1
0.601445832698902 1
0.157403166400982 1
0.961770612457006 0
0.291185105033138 1
0.606792714648295 1
0.467032369237422 1
0.285214651362202 1
0.468724308978959 1
0.276642260375679 1
0.696318317653695 1
0.209129773888272 1
0.233843134198285 1
0.837515591679946 1
0.462289111641852 1
0.419629625592375 1
0.301273369689547 1
0.297876306455018 1
0.451997296431415 1
0.32634709799056 1
0.622763808465032 1
0.597347756354014 1
0.457763982976633 1
0.470923772387378 1
0.224330294803076 1
0.64709981862551 1
0.35495732300193 1
0.626533114726144 1
0.659197497345491 1
0.596400213169883 1
0.327096471907754 1
0.302527862319421 1
0.601414263411665 1
0.154821929583327 1
0.257027331099798 1
0.00867021015062704 1
0.725056377609349 1
0.34408233465397 1
0.555929776915339 1
0.386695428276003 1
0.457214616783846 1
0.73491433216435 1
0.185587495408232 1
0.418270494796789 1
0.228493271432213 1
0.551559127891978 1
0.543898567325401 1
0.257795823168107 1
0.325375914155428 1
0.431111420720945 1
0.0149624739547013 1
0.605311234944942 1
0.559834199065699 1
0.519579379481214 1
0.350016171415399 1
0.492288463619731 1
0.491670546742141 1
0.526644112810136 1
0.551184293550985 1
0.638257189746886 1
0.208662344455542 1
0.427750845100599 1
0.620233726732998 1
0.473215331929488 1
0.0269639188396641 1
0.456362680481981 1
0.520990897711873 1
0.745711407813644 1
0.45755765807962 1
0.171953688136834 1
0.96153418838435 0
0.334261054830758 1
0.683974489336048 1
0.577863112451233 1
0.597303715093029 1
0.631501307686786 1
0.353482716400283 1
0.0762387257822042 1
0.543787851939374 1
0.513679558543202 1
0.109054779261542 1
0.258685360639242 1
0.204643704307862 1
0.533008459732749 1
0.276157581546743 1
0.303150684931962 1
0.896773604507737 1
0.315544370097186 1
0.352578055259926 1
0.911897034800858 1
0.390894398159737 1
0.352944974545896 1
0.551810645266365 1
-0.0344381301369142 1
0.512916114126896 1
0.529937707898429 1
0.167967116696654 1
0.210316737274537 1
0.524356498116305 1
0.421819250642763 1
0.527182577572012 1
0.334878664099506 1
0.508914446091107 1
-0.0486201891250334 1
0.887013586277045 1
-0.0486504646574274 1
0.325078441093296 1
0.141736800140913 1
0.396494253168931 1
-0.0835598686685128 1
0.375893766470783 1
0.569683185055978 1
0.770193910267633 1
0.211876316358401 1
0.076974405479533 1
0.250275207658039 1
0.332045966326451 1
0.206249563377752 1
0.0331570264868385 1
0.399349794624232 1
0.649705726537441 1
0.483638991838624 1
0.496081095036566 1
0.433589332473079 1
0.5969638528281 1
0.140453884569059 1
0.474737198687437 1
-0.0535456091606347 1
0.553306332703774 1
0.944990444918029 0
0.139701399105863 1
0.655438704076733 1
0.477010513370209 1
0.679673501935122 1
0.209134073761956 1
0.147325876637851 1
0.419024456072435 1
0.341737745563698 1
0.0892017684745572 1
-0.17285572226089 0
-0.000415781810703134 1
0.378333305418117 1
0.574983563930332 1
0.280824776687213 1
-0.00893763816002366 1
0.448645364377336 1
0.338234818552907 1
0.252101235333619 1
0.00248121989981185 1
0.487193609325454 1
0.390536057739257 1
0.641665340948675 1
0.536998110999781 1
0.584650052033625 1
0.642893817083829 1
0.182196685377304 1
0.416541202674805 1
0.419534603560652 1
0.173555605733329 1
0.42918563642832 1
0.340785755033882 1
0.811359825089934 1
0.304503900422489 1
0.318980339723285 1
0.330452767760085 1
0.480598119542931 1
0.460665477930466 1
0.612284109901757 1
0.347205385401346 1
0.384415824008967 1
0.555330544095341 1
0.294653607768168 1
0.380804398031599 1
0.613638429507688 1
0.280738919761188 1
0.359565197462939 1
0.0869448608836683 1
0.655198432889402 1
0.423151643936269 1
-0.0512333239711421 1
0.718793935912415 1
0.566582762216424 1
0.282157700413216 1
0.184889480160995 1
0.208682562168406 1
0.298012915219476 1
0.0155325803409631 1
0.613191035498835 1
0.311832443988964 1
-0.187724152740601 0
0.288499602289791 1
0.169927539385462 1
0.3555657867615 1
0.605720700239681 1
0.683776123489813 1
0.142833738038153 1
0.424888263551196 1
0.607384306462998 1
0.224583909628024 1
0.28947896150376 1
0.196290092247423 1
0.190433258164864 1
0.0536687266515086 1
0.39380863610062 1
-0.203392930577007 0
0.299212656789957 1
0.250028828056932 1
0.330809957262283 1
0.855492586002327 1
0.976202566716312 0
0.799797918426085 1
0.165112995209602 1
0.483912922872755 1
0.749812049538875 1
0.198942536133171 1
0.0815053928209988 1
0.0963909722047438 1
0.193193422384157 1
0.395607582847562 1
0.394164751999851 1
0.412640089426028 1
0.412208257513451 1
0.109532200079154 1
0.161466887907321 1
0.459039997664402 1
0.517168951715856 1
0.328568552696594 1
-0.152586108962514 0
0.128989674647996 1
0.49648944294624 1
0.38103722250644 1
0.308703181516797 1
0.361939387460497 1
0.340216837981508 1
0.466535550822717 1
0.374026496101424 1
0.267472552707722 1
0.0459893187820112 1
0.623356831112474 1
0.291207475811009 1
0.239202887998694 1
-0.0267779765449294 1
0.827526271539789 1
0.362731457518252 1
0.758173918997451 1
0.379917982518672 1
0.322495234756535 1
0.515842133855481 1
0.619589741188416 1
0.366718349369992 1
0.65049398737337 1
0.476839317322455 1
0.573328852991282 1
0.477671650495477 1
0.669914833934215 1
0.446141898607337 1
0.32083653024026 1
0.466800424203551 1
0.572739700998132 1
0.19101682911911 1
0.565536165887616 1
-0.0440357294907478 1
0.513566294914518 1
0.515979401605441 1
0.172778809157635 1
0.144842923361392 1
0.364664229750475 1
0.647476687539451 1
0.300045627293563 1
0.308028146291813 1
0.198516540154915 1
0.477133227173327 1
0.6386261104236 1
0.851566250894768 1
0.0188071334012115 1
0.269878922416691 1
0.0921113445618429 1
0.405050044537174 1
0.00221940576323573 1
0.699411002357999 1
0.131151428010153 1
0.179632176520572 1
0.442827648335595 1
0.352335596007306 1
0.676316302224706 1
0.680566618183871 1
0.862852480845368 1
0.567487787306474 1
0.44391908180859 1
0.17777025711397 1
-0.0244547590320167 1
0.653992821253799 1
0.576152110916615 1
0.0352299158407181 1
0.352541448654192 1
0.169250141878181 1
0.566593274073233 1
0.570191801585134 1
0.0184476062168162 1
0.653618938744359 1
0.845621046658818 1
0.233680840867468 1
0.540231379530095 1
-0.117095360485918 1
0.41719603439409 1
0.328363240111523 1
0.577647951692628 1
0.296730097052229 1
0.544526470697084 1
0.22974731332971 1
0.387057165444892 1
0.210303400288925 1
0.341412340988876 1
0.794423149054825 1
0.626479836559315 1
0.2642898688419 1
0.30768274677288 1
0.376445490439175 1
0.45760993241795 1
0.381034702762635 1
0.479576549803624 1
0.549214040070234 1
0.13734502225265 1
0.0602059244760376 1
0.374227637965658 1
0.363429593413847 1
0.657815764675013 1
0.547479796207075 1
0.379566896400889 1
0.544051805035999 1
0.474057511214147 1
0.513421445442022 1
0.476310186837034 1
0.729928216371941 1
0.285484789671804 1
0.236750067454965 1
0.922155677154695 0
0.809351642162365 1
0.40006652908915 1
0.255980002943552 1
0.715619875900487 1
0.641592262776297 1
0.278050075380712 1
0.507584443184645 1
0.0688928318613123 1
0.243932587302591 1
0.765305929882956 1
-0.0516851932042138 1
0.168318894055821 1
0.174109001286139 1
-0.183086118415067 0
0.325897349421277 1
0.262304662881557 1
0.45108229297136 1
0.50322515833384 1
0.597520917557165 1
0.245948528926552 1
-0.014071523075804 1
0.419323774081271 1
0.435607986996849 1
0.495958189354189 1
0.181480451217458 1
0.0650681645729955 1
0.00857661658249021 1
0.245175907125382 1
0.763447544438098 1
0.312051612494169 1
0.424980779661335 1
-0.26252643656588 0
0.154945578708636 1
0.540752636686531 1
0.63251526260776 1
0.37062817588227 1
0.693251104097335 1
0.485166521791262 1
0.345737330356917 1
0.208365740333957 1
0.383360691114988 1
0.763601580850384 1
0.830213968242434 1
0.175655086353556 1
0.95099372682898 0
0.332586027375498 1
0.43542869489756 1
0.374987669307659 1
0.339600035920352 1
0.324638543361807 1
0.672549098506818 1
0.0216594542491457 1
0.562519512868165 1
0.792923151938958 1
0.585091439550071 1
0.313010072881234 1
0.582406169845224 1
0.311092303043423 1
0.266412286133329 1
0.0967520886184946 1
0.0903301091998972 1
0.0174753103141732 1
0.197839252753004 1
0.452206174677478 1
0.347270153716683 1
0.923426771500742 1
0.230718972267804 1
0.204726903570952 1
0.436492205701201 1
0.128866232448962 1
0.228202171412501 1
0.830737766959624 1
0.226160058050061 1
0.285308835582917 1
0.244540816092815 1
0.994820940588243 0
0.305138724638666 1
0.17518243200184 1
0.335526711416408 1
0.491444077783235 1
0.319847523328849 1
0.188792183452821 1
-0.229124857193035 0
0.589410569074991 1
0.368084896205995 1
0.0291175648449177 1
-0.0418872661774652 1
0.315370739592061 1
0.86528623491353 1
0.0472216138493348 1
0.128988163232448 1
0.248319274690273 1
0.380539662323755 1
0.726146544790165 1
-0.0420407904916573 1
0.451233358483715 1
0.579936552874684 1
0.123579377810954 1
0.701668358443827 1
0.57846781344801 1
0.261017513695534 1
0.433706228570321 1
0.345886443194604 1
0.203265870351942 1
0.195273269867743 1
0.483114690956716 1
0.383728148035436 1
0.470318209485762 1
0.405236067251912 1
0.451258519272285 1
0.446421925900524 1
0.36992096303982 1
0.351047069762677 1
0.506552098098336 1
0.375258171219068 1
0.483112686060189 1
-0.0104200864572512 1
0.322546435463466 1
0.353255731010949 1
0.308018949321937 1
0.330802628176063 1
-0.125770307901306 0
0.597425729898796 1
-0.12881020547189 0
0.336324443868864 1
0.502947333773472 1
0.126821220669515 1
0.151600590009289 1
0.344157840921419 1
0.337869840269966 1
0.314066179215332 1
0.463128174028092 1
0.688115333848122 1
0.450912956747679 1
0.355707084995659 1
0.37016688782446 1
0.468231901104446 1
0.18847480932271 1
0.529761551112189 1
0.245349453025354 1
0.244515152565542 1
0.106956387302474 1
0.382969774416081 1
0.859620499322826 1
0.319461271571447 1
0.201590841702435 1
0.223794383627816 1
9.78666618355606e-05 1
0.225020523873007 1
0.0791255310470404 1
0.503058993096755 1
0.216941486898241 1
0.0729259935035838 1
0.629975578152181 1
0.402660015453011 1
0.626894483916727 1
0.704065000821962 1
0.49538836367259 1
0.156749372256311 1
0.109288789386411 1
0.0297954518204292 1
0.168661715716988 1
0.207223643719354 1
0.576368552654028 1
0.559016236122316 1
0.163822393195839 1
0.131133628870859 1
0.0740489913193961 1
0.339578334109952 1
0.0952612854970417 1
0.850111052146229 1
0.266659395805028 1
0.0724443458691594 1
0.245315041551363 1
0.449875530931647 1
0.355764087569153 1
0.256654440784713 1
0.374549146801683 1
0.100348979590808 1
0.599677556377585 1
0.401167589204004 1
0.318508945623398 1
0.22579709116105 1
0.453252041391681 1
0.513127817172794 1
0.293560688402625 1
1.00694056729505 0
0.369995201949256 1
0.0170244185684534 1
0.359047227668273 1
0.582711306842064 1
0.526643295570891 1
0.419310879985278 1
0.195134188311655 1
0.363165159884996 1
0.543019888226912 1
0.336207407028041 1
0.557521069631786 1
0.744710754820367 1
0.20727145425309 1
0.316203537568747 1
0.264120106246218 1
0.379544246756372 1
0.735777155263148 1
0.387021490033081 1
-0.236540816975844 0
0.402640902648577 1
0.630214489081819 1
-0.0300356418597221 1
0.57677951347027 1
0.276741270160153 1
0.490915064236295 1
0.208447401535723 1
0.189580893957414 1
0.0766950144135035 1
0.52122760452151 1
0.432496769695215 1
0.691309174826791 1
0.159293595962783 1
0.0986225794499394 1
0.729072655226356 1
0.183204019670443 1
0.750424476461705 1
0.590943229105342 1
0.454002324950841 1
0.899382311282821 1
0.283915817749445 1
0.533122362713228 1
0.162970224190151 1
0.365029263106794 1
0.211176711295477 1
0.483217941284969 1
-0.0300467501054703 1
0.762639132523766 1
0.267915313350228 1
-0.104900331470791 1
0.074137754274585 1
0.400672555576743 1
0.333221709435604 1
0.737154427485273 1
0.363551246452015 1
0.367232834101224 1
0.616544263378776 1
0.294123732864617 1
0.445330390979514 1
-0.00432745350325738 1
0.371033947349492 1
0.0189562803962662 1
0.183619856674021 1
0.434453303396668 1
0.113491023530117 1
0.748828132377188 1
0.744944939350186 1
0.364130397958324 1
0.115680750503273 1
0.198118449517837 1
0.145604008217934 1
0.521013573053943 1
0.113430084664558 1
0.000331529641740241 1
0.605741115528666 1
0.395660952533724 1
0.583193942834086 1
-0.118448827446481 0
0.767060891910546 1
0.13353752657934 1
0.415359698851898 1
0.351803198783833 1
0.228530189135496 1
0.173060086067745 1
0.609913777753686 1
1.10342434488976 0
0.412456849625079 1
-0.0907763550838018 1
0.413050280962741 1
0.365000508353215 1
0.660547832065671 1
-0.0110678505633694 1
0.267199635924875 1
0.210661276454521 1
0.0367688203064844 1
0.398694780420537 1
0.467431016530075 1
0.256446848961437 1
0.326649398679274 1
0.246282478292645 1
0.733699099147485 1
0.667714627981572 1
0.684109834218347 1
0.0194419543073759 1
0.413428404276983 1
0.45154307567366 1
0.183257960178105 1
0.221032225103729 1
0.683372640099098 1
0.103004007888204 1
0.260241166372155 1
0.326399065526191 1
0.172229974603383 1
0.967022720165635 0
0.374722015503451 1
0.749107760823672 1
0.224871939648959 1
0.531631163409483 1
-0.0860859613154489 1
0.336912130874249 1
0.529339154059024 1
0.531241491921802 1
0.177256543051893 1
0.460941002502273 1
0.622311366367456 1
0.501481259298713 1
-0.0385997775815619 1
0.165785692748495 1
0.594420821474365 1
0.248328579612811 1
0.146629501668801 1
0.616863926400756 1
0.833429693997973 1
0.206210634161133 1
0.109689560028892 1
0.260013971019101 1
0.39141162986071 1
0.210240053255547 1
0.100317262465371 1
0.230372477174074 1
0.141599828361192 1
0.347478414549567 1
0.343655011968122 1
0.413773372371901 1
0.187735524253005 1
0.319449123926664 1
0.533037395921829 1
0.467432675348382 1
0.66698518848654 1
0.40748107406196 1
0.439836573091228 1
0.351462384353438 1
0.461555649842015 1
0.954407788323325 0
0.609951052158636 1
0.374380450746617 1
0.59459740902366 1
0.358411749499589 1
0.378600612452135 1
0.4317255857892 1
0.438693056642737 1
0.29257747261606 1
-0.0598081707245655 1
0.577241117700536 1
0.151851017556671 1
-0.0419834060966116 1
1.02970973193953 0
0.195629521056895 1
-0.0221672540912097 1
0.164158909037473 1
0.583287973018433 1
0.53186811640723 1
0.16981357519131 1
0.408479512742746 1
0.0969469112834653 1
-0.0508568727541174 1
-0.0384665367475804 1
0.71615702211681 1
0.412695362903163 1
0.535819155814866 1
0.137206985095653 1
0.414933030064061 1
0.59126596578124 1
0.690265668030063 1
0.214257697459686 1
-0.230400862336051 0
0.454679396368333 1
0.567124394266844 1
0.692304123212215 1
0.116647497358222 1
0.173754022128118 1
0.550713624035336 1
0.183393601786003 1
0.615967520040862 1
0.453018017653404 1
0.335346893258743 1
0.340180948570829 1
0.468262395228921 1
0.581499901523668 1
0.0544046770705327 1
-0.267501986699438 0
0.401042444074826 1
0.0940412838703644 1
0.200056623068931 1
0.400848725736156 1
0.140865892970555 1
0.181552321535401 1
0.225238583392332 1
0.365511349844609 1
0.201481723063661 1
0.323701912407807 1
0.354316022999151 1
0.357990115148511 1
0.319700414111363 1
0.0843862711401098 1
0.174001410468517 1
0.694790201348303 1
0.651526833781795 1
0.256755429178925 1
0.195916514717769 1
0.45523531659642 1
0.217152990460529 1
0.52431745667967 1
0.240017855907768 1
0.634053539476713 1
0.0709263263242101 1
0.228559117069432 1
0.29786647499162 1
-0.122064186633262 1
0.0490413823175005 1
0.362930460761926 1
0.206624234913552 1
0.590582193022553 1
0.698554142761994 1
0.253840684271629 1
0.4779643219804 1
0.188873479731186 1
0.224402784817331 1
0.396832599937118 1
0.442268214101041 1
0.256341936408602 1
0.571792110170138 1
-0.283053334963693 0
0.285702735105678 1
0.357659300439183 1
0.435480881419271 1
0.767833149995946 1
-0.0904418732468782 1
0.0770201919229623 1
-0.0735240511233688 1
0.29231728243263 1
0.655034900659645 1
0.65829078482197 1
0.342341813751617 1
0.548935200280898 1
0.731346624594154 1
0.350494035222204 1
0.125586726517765 1
0.629332163372601 1
-0.133426491353439 1
0.660444042409638 1
0.0806216254886177 1
0.0761268861996156 1
0.717094918259066 1
0.756282353270391 1
0.384797232584203 1
-0.0738891498688207 1
0.643798205347331 1
0.0238797503052792 1
0.914627162151503 1
0.844449597200898 1
0.501197961541027 1
0.290985176548722 1
0.375349955443943 1
0.915901503955452 1
0.060997151135339 1
0.597905740230192 1
0.652363987073754 1
0.433995989361382 1
0.447776871588634 1
0.0362354887158187 1
0.0792498686351448 1
0.465391440856807 1
0.490552985426285 1
-0.0374992381403711 1
0.320520206136159 1
0.308930166329731 1
0.273263835837714 1
-0.153336098088918 0
0.48136616078242 1
0.303406073139288 1
0.949053329390985 0
-0.0136346273965545 1
0.296608314544983 1
0.0616188982062588 1
0.772355084741699 1
0.384877063396888 1
0.436497181500672 1
0.687904628977561 1
0.262342025746675 1
0.336235661735056 1
0.517202886681178 1
0.669540630765922 1
0.60494554568495 1
0.177433802165244 1
0.636230708841715 1
0.372311865679028 1
-0.00550602042244502 1
0.286382465282454 1
0.412418439638269 1
0.352504403281335 1
0.549123847309845 1
0.143477419251856 1
0.814696652763056 1
0.448463893994558 1
0.210843281519144 1
0.391654147633923 1
0.82871720410167 1
0.597190535619252 1
0.954121029283075 1
0.388629136816857 1
0.582514637384416 1
0.448128259123565 1
0.410983062697303 1
0.698303813308843 1
0.195342871450223 1
0.0772057628144797 1
0.0257465227620883 1
0.0198941199204605 1
0.495682745249415 1
0.454225650008895 1
0.5360697845716 1
0.127481548489843 1
0.433948695349311 1
0.400324786989775 1
0.401210063300132 1
0.413407460340495 1
-0.036679454885208 1
0.279557421535006 1
0.368534139964155 1
0.243443038026055 1
0.699269867761365 1
0.483688587461051 1
0.444543853352059 1
0.6860797613031 1
0.378705771884326 1
-0.00977743343586924 1
0.558872138392101 1
0.325892163140209 1
0.219091878900069 1
0.0827468879163624 1
0.375982771594436 1
0.879068584049525 1
0.0482079991855122 1
0.242978998768927 1
0.133656691773501 1
0.254231697664747 1
0.526922885437674 1
0.526939018171092 1
0.49304422580191 1
0.429730449200077 1
0.288904397619695 1
0.411264425382719 1
0.286257203509152 1
0.481073952954719 1
0.437792852624067 1
0.535928476605257 1
0.833352503017985 1
0.731807305167335 1
0.559859568859924 1
0.645358142119965 1
0.206904840293969 1
0.494487954945303 1
0.352012169866401 1
0.277828463844336 1
0.558814018112025 1
0.576823526034779 1
0.654303065229584 1
0.0945484603302345 1
0.348136408717518 1
0.226346346781405 1
0.434516155657157 1
0.37513487180978 1
0.720939982693532 1
0.539403789994247 1
0.271764043797975 1
0.395611965929523 1
0.0845773803996356 1
0.405554124574291 1
0.352080509983873 1
0.37977707266073 1
0.130731637852081 1
0.446375277600908 1
0.337840317060958 1
0.902388362086797 1
0.786871003348564 1
0.0108718055787761 1
0.22862913180859 1
0.520359890544984 1
0.399239895884526 1
0.389301689779222 1
0.235323639863308 1
0.682431057012276 1
0.264677002650716 1
0.638855582501277 1
0.672845449774801 1
0.387856005879879 1
0.435845089540704 1
0.28374924166938 1
0.0244520359048875 1
0.296870952284129 1
0.482015152583375 1
0.468382489759587 1
0.623334947256266 1
0.818441657533413 1
0.00506980862341023 1
0.443375323393439 1
0.337896708254517 1
0.380581958152882 1
0.0689228067978347 1
0.375510893397842 1
0.0773552241598962 1
0.267928423078443 1
0.78712532918728 1
0.338982634562108 1
-0.0721492320291956 1
0.311259139892929 1
0.110771309708143 1
0.0718463443172986 1
0.495707211293059 1
0.331505838286643 1
0.125333281516592 1
-0.0468624371597233 1
0.40106470597992 1
0.599026388334636 1
0.671387035327683 1
0.29556041815566 1
0.628219417612128 1
0.476806518937187 1
0.432776589598643 1
0.491662628834215 1
0.326683714018071 1
0.535593501325873 1
0.290678013187449 1
0.28373593107554 1
0.80702002055479 1
0.0110142158368473 1
-0.037124939772453 1
0.0342072019106051 1
0.317471549585535 1
0.593674656630596 1
0.0785514038736582 1
0.417127982970579 1
0.312301151768648 1
0.467075754494731 1
0.589035817142421 1
0.556466780684797 1
0.581076827170482 1
0.0958517899670839 1
0.241481637031879 1
0.458145749034956 1
0.543744001551728 1
0.33019629367831 1
0.302121985114689 1
0.256141835312181 1
0.323114617000949 1
0.656048829338866 1
0.306479083659464 1
0.617849329908251 1
0.520857966240994 1
0.599472445426602 1
0.288359038433069 1
0.774658314077062 1
0.0490372587858859 1
0.595883706694076 1
0.534006656837435 1
0.283621549625376 1
0.229698295514048 1
-0.0409788049325933 1
0.298426198141042 1
0.502337118995594 1
0.462167243087652 1
0.215056281534436 1
0.340364829517037 1
0.735565654401858 1
0.666619293762419 1
0.492926209004247 1
0.146529900178469 1
0.267663425137393 1
0.554638526355235 1
0.36624764154133 1
0.339958070834404 1
0.15795694570103 1
0.643852971709059 1
0.249334345950644 1
0.645576156586522 1
-0.0193365608366275 1
0.774382149117715 1
0.527159457481434 1
0.39801026156426 1
0.758800370532466 1
0.294692066740068 1
0.531668217680123 1
0.478009282952202 1
0.466591808219263 1
0.488906234287517 1
1.02421397860281 0
0.482523660370496 1
0.774844221573872 1
0.449045977488496 1
0.26948297801418 1
0.099301512359052 1
0.490251671766257 1
0.151966903282341 1
0.367037236352061 1
0.582060059412719 1
0.680229477193452 1
0.393528825811585 1
0.548630569056104 1
0.725778512932307 1
0.39337291252361 1
0.289224003060754 1
0.281185346500178 1
0.226462869822574 1
0.628478628329918 1
0.601510805746144 1
0.477811639739403 1
0.685898347012643 1
0.278742070605685 1
0.282213618305508 1
0.0548558413980969 1
0.245589813527685 1
0.495030702790805 1
0.453766168852628 1
0.329340315073589 1
0.137722545927772 1
0.159589088099784 1
0.48694986108979 1
0.585613840745121 1
0.463711433356349 1
0.59061888278985 1
0.545451068356019 1
0.532652136590469 1
0.445911555602661 1
0.458016586213489 1
0.2878470835594 1
0.127250825311573 1
0.331023978628386 1
0.743808125160598 1
0.341281783781753 1
0.555485791874372 1
0.700980214994665 1
0.227297760701804 1
0.419458305276451 1
-0.0605418738976914 1
0.140427483689255 1
0.182159642563091 1
0.297328694047122 1
0.758769699877552 1
0.503694460504249 1
0.383179181367913 1
0.241128140437057 1
-0.118056678586522 0
0.324028008912517 1
0.102254689414097 1
0.572203848297012 1
0.778171153945958 1
0.0480752151445797 1
-0.050932105030077 1
0.645655184266602 1
0.442168467668894 1
0.642726157831461 1
0.482903511364377 1
-0.0890925505315493 1
0.860235654158642 1
0.100965684998329 1
0.267372793465646 1
0.0624130566167447 1
0.617297919494979 1
0.392540324313581 1
0.566642402636857 1
0.42373882460561 1
0.0499379517797971 1
0.366194733973913 1
0.209121392641168 1
0.190477737733697 1
-0.0528828442600651 1
0.392262028062895 1
0.475384556521602 1
-0.0747672188167145 1
0.049913376673742 1
0.416360833932265 1
0.496713941417623 1
0.124016766037247 1
0.506407907482109 1
0.374549433764666 1
0.629915174486243 1
-0.0448696384155116 1
0.355289862988911 1
0.359892780592312 1
0.706953127428193 1
0.514267499466924 1
-0.0377701951888688 1
-0.0318305098523867 1
-0.257885963872006 0
0.455179401915048 1
0.467784543750359 1
0.796351356405002 1
0.352347976341264 1
0.620802790036673 1
0.656617835046151 1
0.531315146214751 1
0.57108614191569 1
0.558054552529217 1
0.346131855928322 1
-0.0105303161077411 1
0.02925286491158 1
0.876947234729272 1
0.372393101368569 1
0.0402902319792369 1
0.267482542635971 1
0.256231642935373 1
0.66021575741332 1
0.641936155051194 1
1.10218736236844 0
0.665831234277347 1
0.383781167706575 1
0.560175786529592 1
0.46278762858203 1
0.142423184882759 1
0.319141728084263 1
-0.031540157412574 1
0.550029158833461 1
0.81274676977778 1
0.441325236208657 1
0.224639322176008 1
0.467067718404793 1
0.534886984102164 1
0.504490451650967 1
0.227882000690749 1
0.252789781258178 1
0.426581038225497 1
0.35984759099295 1
0.596153139015381 1
0.289339250337348 1
0.31477260145939 1
0.728267907206226 1
0.527155750678101 1
0.520087663446443 1
0.142796448819606 1
0.486148131413938 1
0.0671177281424806 1
0.539114253468368 1
0.210148513169825 1
0.619908363255225 1
0.350671659151516 1
0.27428676307773 1
0.555895757011835 1
0.2106718645579 1
0.2542466489526 1
0.431639672666135 1
0.268696738802585 1
0.201960160459676 1
0.389498910042903 1
0.292595443466145 1
0.270643196747443 1
0.292226599218504 1
0.356636153892675 1
0.319669138231456 1
0.296626651480985 1
0.126236348253519 1
0.499902931651255 1
0.527588073985169 1
0.246255965025693 1
0.302805182160071 1
0.331782306563737 1
0.257081958822451 1
0.210640611981629 1
0.42460034350943 1
0.349688369818233 1
0.20071238756447 1
0.0537913092196142 1
0.547925601587588 1
0.36138532941908 1
0.450612669003078 1
0.31240490519643 1
0.148320159452004 1
0.560543976630427 1
0.25701564076159 1
0.497301943322954 1
0.791478337927533 1
0.17856015482758 1
0.922837611106844 1
0.0982040232222872 1
0.45441913167003 1
0.572956469942589 1
0.215067751944577 1
0.510405582434261 1
0.48375922043961 1
0.771067389633202 1
0.311830017226301 1
0.46028471021905 1
0.1682381220151 1
0.589427098205508 1
0.451972879127545 1
0.666546851554901 1
0.196745915780515 1
1.10711537761116 0
0.514147108634438 1
0.635167092868413 1
0.66071790527064 1
0.720336096741429 1
0.492879171931702 1
0.215821536843677 1
0.188583629467261 1
0.711698995343213 1
0.42733048964497 1
0.13921099233732 1
0.222916983847779 1
0.429849372687429 1
0.614340374158776 1
0.538281526778369 1
0.115759673457882 1
0.802475278982021 1
0.361125235523843 1
0.958153454924124 0
0.299103352336744 1
0.509718794980726 1
0.522918286926996 1
0.481869996625702 1
-0.0108948166974639 1
0.250598273133824 1
0.368300398925086 1
0.170218929109583 1
0.0428935788319642 1
0.0694130377208855 1
0.140358134350193 1
0.35966215037448 1
0.366398266210891 1
0.378800185827955 1
0.268615451483517 1
0.704224621018658 1
0.32301104247945 1
0.847053799176676 1
0.108521482176042 1
0.50662300218212 1
0.354818838993043 1
0.0374250118388806 1
0.516467234291015 1
0.268027343781557 1
0.416215152306654 1
0.323257434150547 1
0.63497018058103 1
0.405600336940118 1
0.858329887582215 1
0.434628982218861 1
0.586659218080687 1
0.174550684307526 1
0.593764067612901 1
0.268062826914725 1
0.1870241611217 1
0.807561441051458 1
0.682078016250141 1
0.0575554865904645 1
0.465735251150112 1
0.821971380127673 1
0.542893796106323 1
0.664791009531111 1
-0.299246651539301 0
0.0600137528729151 1
0.217417621522622 1
0.99668302083829 0
0.649173841067696 1
0.298301924518571 1
0.0706538140462283 1
0.202635709357613 1
0.0618292413928188 1
0.4199074661231 1
0.505108171457723 1
0.654176980761323 1
0.2748175824585 1
0.631914551133281 1
0.564312180838336 1
0.0612091739538751 1
0.597572430522818 1
0.310761633787543 1
0.277249825537525 1
0.394631471840805 1
0.414271182509109 1
0.237488430979444 1
0.245058667162981 1
0.602792500818362 1
0.250210837545104 1
0.226007977271804 1
0.448561289274557 1
0.905577365001948 0
0.316532132992376 1
0.413128807072629 1
0.220151323453901 1
0.431458157789319 1
0.777814072704861 1
0.250019515908613 1
0.381865132141523 1
-0.0182550272942173 1
0.927284214073002 0
0.389578824838867 1
0.506312131876548 1
-0.00312965003761232 1
0.426501260260865 1
0.0699428163777346 1
0.464290507853387 1
0.1377061807272 1
0.302186015241471 1
0.215568270463839 1
0.39208672734696 1
-0.0135364107957679 1
0.555806501807248 1
0.505498186157504 1
0.0270782092105352 1
0.445684728058289 1
0.188546302739043 1
0.482298777628204 1
0.371178921424528 1
0.37746813898642 1
0.194668892665205 1
0.269242504624296 1
0.373623742187865 1
0.458843470898911 1
0.0103298980667132 1
0.531009730060366 1
0.541930056676177 1
0.584581009091543 1
0.184654691877715 1
0.521547029360072 1
0.630099063249575 1
0.459736382115953 1
0.683962743410391 1
-0.105590634669561 1
0.450803552175239 1
0.284916255171294 1
0.457707690616402 1
0.160731459938307 1
0.409870142177494 1
0.338053126231199 1
0.0069396989744812 1
0.143002246402395 1
0.247571274702898 1
0.308352686563877 1
0.385405389873298 1
0.395319665524195 1
0.318012735674176 1
0.750395203846242 1
0.161810476173421 1
0.0152946506994854 1
0.200310630042621 1
0.881130976204758 1
0.529093488635967 1
0.195092785727908 1
0.0416175306983066 1
0.758684053367448 1
0.191911201598522 1
0.479028616495604 1
0.720138131680874 1
0.330471133360117 1
0.100152733955342 1
0.0857926562370037 1
0.481129343164645 1
0.327588848878963 1
0.343489492974777 1
0.572460236305252 1
-0.0840405455014336 0
0.312421187480925 1
1.14963835744098 0
0.44077749175441 1
0.463953713572054 1
0.351555049779883 1
0.554313947890646 1
0.385379097963128 1
-0.0826337999973431 1
0.735588541823046 1
0.419226688486411 1
0.4519886290177 1
0.694784800037132 1
0.376848459165965 1
0.729006832749534 1
0.298315275686629 1
0.526854405109593 1
0.53833781862207 1
0.468897469129717 1
0.43187465061528 1
0.139487110028054 1
0.475239804260298 1
0.387338749159444 1
0.83930062625264 1
0.608308685708646 1
0.252261284450259 1
0.0323108014413776 1
0.188066125682367 1
0.0348569716877252 1
0.439873971891692 1
0.914173582995388 1
0.557061716508954 1
0.191868839105823 1
0.445828845587564 1
0.292090078640526 1
0.278170232388424 1
0.589817292758547 1
0.632369300901555 1
0.471422554047481 1
0.477599846596989 1
0.477459661693131 1
0.0512370979897315 1
0.275536349852351 1
0.523041468792076 1
0.664713234352599 1
0.708669281890813 1
0.24946142677572 1
0.456702268274343 1
0.390431022639749 1
0.285247493131065 1
0.329508729490251 1
0.476544900019049 1
0.20361744978527 1
0.261741998254619 1
0.357827724458698 1
0.411807439959163 1
0.219670827220851 1
0.522548156874995 1
0.477695387722358 1
0.439982692051343 1
0.324735829474677 1
0.326496930700656 1
0.5274054039225 1
0.254363782287441 1
0.718380697296817 1
0.604762214484611 1
-0.0810217480782709 1
0.585584732324024 1
0.859094644245989 1
0.387728265268061 1
0.658567847618831 1
0.560899664591308 1
0.460092295331759 1
0.342393548049974 1
0.63317066574664 1
0.773413552079918 1
0.277232208875044 1
-0.0103427404944751 1
0.0818962965003369 1
0.506799675754308 1
0.438244868981782 1
0.497874085290486 1
0.105290553898964 1
0.616096790477766 1
0.574912352128355 1
0.0539966207252527 1
0.555021772759029 1
0.684659290650484 1
0.520295204162232 1
0.370529757442494 1
0.878437379580389 1
0.131729648515056 1
0.0646298409466269 1
0.26976563233306 1
0.0936596185466288 1
0.498045450470625 1
0.497994307321725 1
-0.0567438473428126 1
0.733091975940605 1
0.130152283617102 1
0.441829750741376 1
0.0976389150746742 1
0.30574752087003 1
0.0524389533320344 1
0.399804838076495 1
0.376530533962662 1
0.453023239625458 1
0.178273007092103 1
0.495751312660955 1
0.282589328768407 1
0.233264441006751 1
0.735298654145947 1
0.471867727573456 1
0.380926324810835 1
0.634495223793319 1
0.559765220858306 1
0.398422470349982 1
0.240617796870815 1
0.625730509219432 1
0.354112910273269 1
0.543472568623737 1
0.419349586359369 1
0.34254898665604 1
0.154536087045633 1
0.375859228019261 1
0.280408613786965 1
0.374082017787269 1
0.758457625753656 1
0.403381169037856 1
0.307381257958606 1
0.472758611074005 1
0.349916838526939 1
0.356133855772706 1
0.298743736746958 1
0.271718191083346 1
0.271890115224053 1
0.607267825628057 1
-0.0280733671179665 1
0.0392844590594087 1
0.355624100395979 1
0.819726810585758 1
0.389938394016016 1
0.297490959952834 1
0.330613471550077 1
0.039579875116894 1
0.351635539418874 1
0.124763090982196 1
0.492941977905324 1
0.668252882659219 1
0.283621191860555 1
0.000944509190517355 1
0.240916024489893 1
0.298217430982342 1
0.418116883618517 1
0.571841622374331 1
0.735796945970804 1
0.289273279462611 1
0.662535320195272 1
0.604660807836152 1
0.294307392245632 1
0.278303571020331 1
0.546328098335432 1
0.393785993926456 1
-0.0095376870470083 1
0.0130681423371923 1
0.496166225538383 1
0.229362603907327 1
0.234088080851803 1
0.241216705192439 1
0.20741167477066 1
0.713782326594926 1
0.271880635208314 1
0.0837800153237852 1
0.418903942473182 1
0.454572419877375 1
0.326099832453814 1
0.111121445345031 1
0.130651333534477 1
0.30672000104921 1
0.258192829005852 1
0.438082416749381 1
0.510332147137663 1
0.363863677683377 1
0.262412671102081 1
0.61279289766076 1
0.359906584648086 1
0.274423085022003 1
0.549999975196066 1
0.669356451492356 1
0.342196904431636 1
0.34647924909728 1
0.579419394155413 1
0.729080199280349 1
0.758842201652646 1
0.390771521233551 1
0.227954843498834 1
0.355546680194 1
0.135965254705593 1
0.345557553777221 1
0.341115799729785 1
0.364284427514562 1
0.517086845727763 1
0.279732272958392 1
-0.0100627998581522 1
0.504254527546669 1
0.290919764355815 1
0.269960512131758 1
0.463905031527976 1
0.416625909228876 1
-0.114504047977367 1
0.726433242248977 1
0.488114561383857 1
0.420816122885512 1
0.517900689664966 1
0.435949890031343 1
0.13306004600731 1
0.208267629842771 1
0.763857597144913 1
0.467166912334541 1
0.454797512065737 1
0.220502026635379 1
0.307424534654991 1
0.613755691463339 1
0.384366581638419 1
0.467545378109287 1
0.671528986998549 1
0.36812216773876 1
0.327218265081011 1
-0.0963140504911514 0
0.322613143459313 1
0.246551290228977 1
0.132213701452935 1
0.549713983771783 1
0.504806865638488 1
0.455192425680196 1
0.266632924693618 1
0.223626994788182 1
0.565884035115512 1
0.826600705074197 1
0.21262962046892 1
0.286978834180602 1
0.675451289732462 1
0.38540112092075 1
0.154540495474638 1
0.609085430158066 1
0.598768097495042 1
0.313448625697478 1
0.0955477938353541 1
0.484613345846046 1
0.513178623355373 1
0.422309551841424 1
0.942533583192729 0
0.367635877491375 1
0.642673334060209 1
0.463625700062236 1
0.152455932443833 1
-0.109854213177212 1
0.271165907260665 1
0.25835862874861 1
0.801167984409743 1
0.227904754698844 1
0.290148691737013 1
0.543290580691733 1
0.804821493458861 1
0.485716084044275 1
0.774466207777175 1
0.311754915979877 1
0.414550685283202 1
0.196593995198243 1
0.515956171304048 1
0.472636455897974 1
0.349733931467798 1
0.719321177630463 1
0.381856233922792 1
0.56853676526972 1
0.476497006363015 1
0.651710493624761 1
0.6459717674193 1
0.277570894065646 1
0.366490128527789 1
0.48422336545758 1
0.460254570087902 1
0.746648043957958 1
0.409545801994474 1
0.699816743374726 1
0.914863266105613 0
0.36142492201336 1
0.346281449687291 1
0.330375960474562 1
0.336215280559666 1
0.278813359691917 1
0.914763516953879 1
0.208834762495574 1
-0.0323553677830066 1
-0.0878820602936091 1
0.480599877389204 1
0.400850205675492 1
0.299480413051012 1
0.81836322240264 1
0.822955776090925 1
0.231453516903164 1
0.107086544690103 1
-0.0112912822741778 1
0.398961129754682 1
0.125808893545927 1
0.584202186476014 1
0.0903890203753911 1
0.0992413197977168 1
0.283466076395829 1
0.0933922987763625 1
0.418484690033504 1
0.256582247818221 1
0.222531300468508 1
0.534517534405796 1
1.01808174466429 0
0.668637585009478 1
0.585493618704399 1
0.0875895821016753 1
0.318980933662147 1
0.546023571922891 1
0.303046753771111 1
0.380974229604211 1
0.141003140937717 1
0.160869738200349 1
0.343860773681951 1
0.212728477181363 1
0.661315171333771 1
0.230446181831515 1
0.44572740889098 1
0.301211319377527 1
0.405288417453322 1
0.416132565737755 1
0.474707845889266 1
0.3253747120369 1
0.428521058517818 1
0.666516435324371 1
0.129300043444934 1
0.407897082057182 1
0.345574978105763 1
0.627078559558606 1
0.280462827916405 1
0.43029221644496 1
0.2003360068937 1
0.318755857076365 1
0.281001142657199 1
0.481535972030205 1
0.643107958198426 1
0.570183428444087 1
0.371417663623713 1
0.243006369646556 1
0.211233296835317 1
0.325172559616842 1
0.622979205008006 1
0.65382943494249 1
0.703040558319451 1
1.19081391464211 0
0.238426769964108 1
0.329537091996224 1
0.25063958648071 1
0.576522155755586 1
0.173675134390609 1
0.31549518120355 1
0.144814831420159 1
0.18755554849856 1
0.587595326693356 1
0.37017664430052 1
0.57239303881523 1
0.149542943021631 1
0.272404166795518 1
0.206170156231607 1
0.185313908866129 1
0.318504601710973 1
0.245042563738347 1
0.415449017084971 1
0.460676637193902 1
0.519793392264905 1
0.559462612941929 1
0.460733095540726 1
0.142608050592177 1
0.382120836358777 1
0.333601864950329 1
0.319959346448801 1
0.377808143521111 1
0.364551120179862 1
0.471367960153221 1
0.405004258278518 1
0.476443666761498 1
0.17842734746884 1
0.25099564133407 1
0.297758382078846 1
0.734577119378844 1
0.605101010218242 1
0.361199275203116 1
0.789958947834955 1
0.359375711830064 1
0.119963263689107 1
0.170728356044233 1
0.480090415379823 1
0.614906164164496 1
0.284680796556417 1
0.470995179691889 1
0.196521881403642 1
0.537995752083347 1
0.495816926819028 1
0.453642067372455 1
0.611980831674934 1
-0.075285939375405 1
0.0943008019425028 1
0.692062433359464 1
0.390181158241164 1
0.604021492761632 1
0.641264711595037 1
-0.00936272516282034 1
0.433872042676477 1
0.197751062967716 1
0.199663580038191 1
-0.170176769579724 0
0.612757523480339 1
0.447218224152698 1
0.560292321700139 1
0.561217284928573 1
0.132460309337698 1
0.396476981578949 1
0.339764479043381 1
0.453682095311061 1
-0.0918445848698166 0
0.376090025741947 1
0.0102860624046222 1
0.174634466529836 1
0.179827869220824 1
0.279258953239895 1
0.266493088672085 1
-0.0952696223719075 1
0.914733851253762 1
0.315780779027548 1
0.246771660300832 1
0.263786113014877 1
0.314554051221577 1
0.584779761705815 1
0.0990687200549521 1
0.369359863819567 1
0.311042140211237 1
0.564899612880103 1
-0.0151328931675732 1
0.495011507607745 1
0.582971833239552 1
0.138626354813884 1
0.555432360002911 1
0.389592995088557 1
-0.129698354303659 1
0.0804932698736155 1
0.28096444201456 1
0.548093304657053 1
0.663659571137288 1
0.34844974867588 1
0.173778066903929 1
0.526916557776358 1
0.755683700032586 1
0.591153903763047 1
0.271334686049122 1
0.458749042020706 1
0.430978404818372 1
0.580172589545853 1
0.422119608722533 1
0.358754934948611 1
0.0256615353807709 1
0.503341683974747 1
0.191711338659024 1
0.414491150011574 1
0.0335649314317458 1
0.172349906198763 1
0.288170425498123 1
-0.115956434248265 1
0.285821161160247 1
0.134371182390425 1
0.482238026323995 1
0.409616655340737 1
0.432608636688178 1
0.818725570303828 1
0.118259081713836 1
0.602269850134368 1
0.264291651575414 1
0.310993898615665 1
0.16669100477633 1
0.491070421694022 1
0.311001317682264 1
0.187598151032193 1
0.104622163057649 1
0.0602842140094089 1
0.361393707079608 1
0.0660855519205079 1
0.429822212884587 1
0.224256396624092 1
0.590757959463393 1
0.357350464088225 1
0.959037589201758 0
0.647420867645386 1
0.495760573775855 1
0.481787025550358 1
0.257426062915762 1
0.79644925852625 1
0.467718301271728 1
-0.0436320498707142 1
0.832139350049029 1
0.0218859165978892 1
0.496679285115823 1
0.624402749192538 1
0.183766898028392 1
0.583618545169262 1
0.461769406585702 1
0.398635319166333 1
-0.0821804358972128 1
0.304754252060607 1
0.132381163633035 1
0.0932443465310101 1
-0.0488977983463308 1
0.384440964805038 1
-0.0178656883513357 1
0.131595984063525 1
0.327368436329799 1
0.607202837555731 1
0.383253127348886 1
0.355713481997224 1
0.675145493480252 1
0.741013131091129 1
0.0477125973299269 1
0.753741427257346 1
0.128899223981321 1
0.0349693532679251 1
0.465203407949264 1
0.237833626270484 1
0.231038620162493 1
0.224495548871917 1
0.667005141689901 1
0.546262711151769 1
0.443618006601109 1
0.608622579309897 1
0.48289283151741 1
0.277038393053468 1
0.830247803082205 1
0.558215166696273 1
0.536485069230482 1
0.262442815040751 1
0.413362361524873 1
0.480949291824772 1
0.00830200481220032 1
0.564241534645726 1
0.485743932170783 1
0.287277838542238 1
0.289737185934361 1
0.64331230577117 1
0.885365868052351 1
0.519216885402927 1
0.288157040301271 1
0.105688563942132 1
0.623508814733374 1
0.528210647089952 1
0.488905831917242 1
1.06882209880282 0
0.21388501539239 1
0.298104398050992 1
0.477284342073846 1
0.497360800735289 1
0.316600339336883 1
0.576896667278574 1
0.46139996873204 1
0.696003435590632 1
0.810561389664401 1
0.333270776228276 1
0.568465125196664 1
0.189976079905702 1
-0.00716695254094622 1
0.410652307349885 1
0.265791035016549 1
-0.024792251140825 1
0.47471046302679 1
0.567834253072025 1
0.550063897997511 1
0.335914864008615 1
0.437376054853682 1
0.26228525075942 1
0.597579875069823 1
0.337101615325397 1
0.664904554864435 1
0.519850675674858 1
0.0270241520219944 1
0.0990742250082413 1
0.558171648669672 1
0.598815196688626 1
0.0808342677157536 1
0.0942646123776214 1
0.714549687086875 1
0.0619093691363831 1
0.840563339860374 1
0.42618060403539 1
0.259469857241135 1
0.903111028516146 1
0.388013158739096 1
0.447810955568531 1
0.515833469104198 1
0.540859277885407 1
0.095730733259029 1
0.492761444075251 1
0.175285790082901 1
0.215503534421427 1
0.593626717189884 1
0.154235025356478 1
0.408766715948225 1
0.222796719621781 1
0.0641132559388438 1
0.22393256203261 1
0.90987697042393 0
0.174638102258083 1
0.326490129330087 1
0.328284851732254 1
0.228498494134138 1
0.0183780661976944 1
0.705669362601248 1
-0.0398522301560928 1
0.0230925802021358 1
0.520614257994512 1
0.337511668661214 1
0.323766447028667 1
0.704123707837874 1
0.623147949448368 1
0.616941993023163 1
0.652145611940487 1
0.0642591688113796 1
0.202741839614816 1
0.729367698798474 1
0.228721912425813 1
0.172912503583768 1
0.471510195162817 1
0.156834172738173 1
0.483780275138699 1
0.540914932914847 1
0.619421301068242 1
0.758801319268546 1
0.392708609162392 1
0.757781835837095 1
0.219375708222817 1
0.676248784618101 1
0.484444798150074 1
0.766253527507966 1
0.671912088399304 1
0.7442712405464 1
0.293952207472278 1
0.568591786248734 1
0.382500246417291 1
0.632198868727189 1
0.308578686203683 1
0.0175412678450078 1
0.668174657794398 1
0.408732341148572 1
0.0403371772793248 1
0.462144745874157 1
0.339503387882792 1
0.0741920309168342 1
0.393947626328755 1
0.748858049689589 1
0.226171766000604 1
0.411063175127312 1
0.170360762984863 1
0.301676244420232 1
0.394349190571552 1
0.195869480728318 1
0.0698465789249296 1
0.167152417247138 1
0.168072605127101 1
0.326459043056809 1
0.322656207402338 1
0.440990188447495 1
-0.138430951436073 1
0.377193589937199 1
0.0914633588469756 1
0.519290427258595 1
0.625794033004188 1
-0.0128814089463112 1
0.429770242087567 1
0.213991940766306 1
-0.18896280336541 0
0.246365666624794 1
0.23539903177716 1
0.783610610882383 1
0.293759466284009 1
0.640193146446918 1
0.0986255081947041 1
0.508864436492002 1
0.384216746156913 1
0.86296557331525 1
0.409457534258265 1
0.554983355306311 1
0.238748066744331 1
1.00624986386389 0
0.903531901522127 1
0.337506993800413 1
0.200353164616761 1
0.44427597059623 1
0.70568426301001 1
-0.0977484176125818 1
0.236622762596516 1
0.805326188133092 1
0.65823240976553 1
0.264583138353628 1
0.392351497607047 1
0.503851082819307 1
0.423302737019817 1
0.505701057599397 1
0.682992272831722 1
0.29106632705962 1
0.376677572920519 1
0.514365619726974 1
0.226580042596685 1
0.495806205532366 1
-0.0809658725107748 1
0.33078599012557 1
0.39919795875886 1
0.295311867802648 1
-0.500822416087812 0
0.263607446743421 1
0.308073940454803 1
0.340364932858897 1
0.628924421232984 1
0.387943867566341 1
0.0520666976225944 1
0.33514380183929 1
0.500443752390891 1
0.143761763629998 1
0.735527053262457 1
-0.00189636564471708 1
-0.0130753777063518 1
0.226369721114871 1
0.0137257493387041 1
0.638074876398905 1
0.573164536249718 1
0.476565397146833 1
0.654116014026395 1
0.445957233319818 1
0.849301021460423 1
0.749087864102556 1
0.620396844625922 1
0.656906979413743 1
0.5927274677245 1
0.806759496583693 1
0.48554899321945 1
-0.00480270579315055 1
0.575269638104406 1
0.224402534248551 1
0.504635214207762 1
0.302087777382302 1
0.234890353789244 1
0.573208723595064 1
0.952435160822323 1
0.754452126988146 1
0.732012978397705 1
0.633126184096351 1
0.481769730269038 1
0.340917268467113 1
0.53367335742179 1
0.366064023127876 1
0.784057457599217 1
-0.0438766569381488 1
0.332541432663805 1
0.325852917973647 1
0.384772461582393 1
0.298096359972192 1
0.0625409320733297 1
0.745103641270267 1
0.664707164460467 1
0.565395178532894 1
0.788320999867779 1
0.716458674325185 1
0.53895010069601 1
0.0980005081749722 1
0.381768724518238 1
0.364019275018733 1
0.108658352701562 1
0.0485611896214605 1
0.823150925416299 1
0.189505985802937 1
0.182000712889269 1
0.670605995108586 1
0.33299538233827 1
0.296131295607298 1
0.194188790361239 1
0.427300344547424 1
0.72795283060128 1
0.450336947929783 1
0.761034286258627 1
0.69743757488947 1
-0.15851474163456 0
0.115119467191867 1
0.165882069095751 1
0.642050538596706 1
0.108938860508313 1
0.127773637573931 1
0.482595280275823 1
0.0971475534404443 1
1.01793098299382 0
0.0805990462186037 1
0.605630159916747 1
0.194384978309073 1
0.543446936482755 1
0.222880678208204 1
0.281281607289806 1
0.282538838776978 1
0.401428638755448 1
0.594280123601006 1
0.296499462191486 1
0.0291688724016611 1
0.523122950604027 1
0.890936957204246 1
0.0773538716226684 1
0.641353896754762 1
0.379889525005433 1
0.636118658484136 1
0.476510716552882 1
0.2629694061144 1
0.218034870651581 1
0.337015760919687 1
0.413600044877498 1
0.476863342798004 1
0.421028342537282 1
0.329541231952326 1
0.589445333658716 1
0.472641932923653 1
0.517198480004759 1
0.234290548470369 1
0.296249797633865 1
0.592858817060865 1
0.596110259418154 1
0.17356844276089 1
0.420746757794787 1
0.217068267035603 1
-0.0157183127676977 1
0.153580195798968 1
0.351463214305946 1
0.508448911891771 1
0.199394679390002 1
0.529962137089873 1
0.192532648228816 1
0.697494825409019 1
0.556840951495723 1
0.289220388549297 1
0.656076381152302 1
0.456312220297457 1
0.430640400404592 1
0.371765441647685 1
0.49562308844744 1
0.406865251622188 1
0.381963518803222 1
0.220382529011107 1
0.219225026371356 1
0.420255806962138 1
0.420142202669451 1
0.421825801729874 1
0.423016804951051 1
0.710703277041131 1
-0.127017332077899 0
0.43298034162947 1
0.269625547098062 1
0.573855963355535 1
0.358058080670366 1
0.358434942994388 1
-0.0684411986843653 1
0.167508916908806 1
0.459179957030431 1
0.636548893103241 1
0.352574715245215 1
0.919898016283552 0
0.659097028837521 1
0.104942637722683 1
0.692048298908256 1
0.11356849656539 1
0.243197285289987 1
0.471151882622373 1
0.20492860270404 1
0.200508373522329 1
0.100997959967951 1
0.156278061595349 1
0.286996484124477 1
0.44313132856135 1
-0.225891109332517 0
0.30991933640749 1
0.207239089844887 1
0.162358321694056 1
0.837493215179413 1
0.849515622909359 1
0.394454003378701 1
0.375295570333605 1
0.240767240362962 1
0.110860944528649 1
0.663175253527841 1
0.58458286851336 1
0.542362079166095 1
0.403836265846423 1
0.336384915591227 1
0.553993307090434 1
0.0309423338104668 1
0.281897356408415 1
-0.300942465835453 0
-0.0708498066067482 1
0.467435441540234 1
0.537349942008365 1
0.279988135921072 1
0.358540731485012 1
0.489842792755192 1
0.309062871117033 1
-0.0242983024260209 1
0.242687261799364 1
0.590032479441074 1
0.381910957203505 1
0.498886453338369 1
0.46280398995002 1
0.634421867822552 1
0.693545853495207 1
0.446511251611663 1
0.365174975670062 1
-0.058187806877156 1
0.646271791761409 1
0.519470584714475 1
0.757300482211097 1
0.624824340944461 1
0.577533777663602 1
0.734620060299215 1
0.151968361125109 1
0.450648576574389 1
0.0654698801818548 1
0.581117348463891 1
0.396203646956098 1
-0.125206793104636 0
0.109852867390166 1
0.261184337172752 1
0.298051273927006 1
0.134452158141311 1
0.542524124027446 1
0.879815191665546 1
0.239597889084783 1
0.147957365655873 1
0.885833880859088 0
0.820276584167937 1
0.139882189480209 1
0.524571794256911 1
0.587492564545158 1
0.141387411110818 1
0.855777891890761 1
0.532988838168258 1
0.514705582993512 1
0.1982382448897 1
0.39493858478382 1
0.51974591686179 1
0.735041365923978 1
0.243455223430721 1
0.251818861817325 1
0.311705639456263 1
-0.177995834651352 0
0.330442642707084 1
0.0711352244654302 1
0.57183870176687 1
0.526794021096235 1
0.403130558825863 1
0.788175856504207 1
0.0662065206000373 1
0.34150873003287 1
0.747858026380162 1
0.669008593211187 1
0.406156198525745 1
0.30617634493382 1
0.159905135975627 1
0.500420010081551 1
0.57047844813023 1
1.08105181528851 0
0.36960299536173 1
0.100753195753528 1
0.447458610529081 1
0.282935281514814 1
0.65072611203592 1
0.333698510745562 1
0.147728981830604 1
0.466025725651849 1
0.386537917905267 1
0.803128327044455 1
0.209890026328296 1
0.272017596255468 1
0.275791871294151 1
0.319136610903834 1
0.322754142313962 1
0.621455294442332 1
0.395624057937029 1
0.26526046702686 1
0.572278726997476 1
0.285620965225588 1
0.638712711621218 1
0.372518938101475 1
0.613427212955795 1
0.82289812807702 1
0.0884051233450621 1
0.327420352205918 1
0.520963389826286 1
0.0433492004100943 1
0.247735978651603 1
0.346596353414095 1
0.543616015400177 1
0.166755449233175 1
0.279845512023408 1
0.241654074173753 1
0.749754478916303 1
0.287921187382173 1
0.606537718615072 1
0.367651573654017 1
0.323018391131878 1
0.373176112429305 1
0.33011692447007 1
0.466740092264553 1
0.141796536110024 1
0.377897237592638 1
0.386300821293217 1
0.658965365623414 1
0.314502879620054 1
-0.0207820623085689 1
0.63387101057826 1
0.74833518036784 1
0.219382271599083 1
0.559140915688611 1
0.373471718783672 1
0.31113946668576 1
0.670505327747647 1
0.125613624793217 1
-0.0523595547829667 1
0.414679155051406 1
0.475424729973631 1
0.262115767110187 1
0.41558681613064 1
0.25750522897263 1
0.470845189990468 1
0.328394398729801 1
0.577711387616011 1
0.103332260768342 1
0.466552485645643 1
0.277565471316365 1
0.379708576029579 1
0.363582975885277 1
0.414701058518818 1
0.302727145296958 1
0.755419110159263 1
0.320183437667402 1
0.0080632331852646 1
0.39525336433671 1
0.769177384836996 1
0.208685798693312 1
0.482884967146526 1
0.340605420033706 1
0.648184396373293 1
0.543656558575999 1
0.231797705771958 1
0.673417299118504 1
0.919751496128292 1
-0.273126390397517 0
-0.00163715324599156 1
0.476449607712198 1
0.219221883163372 1
0.753212389674688 1
0.192435309301877 1
0.628905848759092 1
0.636396897611853 1
0.167063688902389 1
0.540619605719293 1
0.342881251280463 1
0.302744120550512 1
0.265596067979345 1
0.603997266602881 1
0.636957807702579 1
0.420733077242029 1
0.323366987150921 1
0.306350189074977 1
0.223120555496759 1
-0.0178972790436449 1
0.14244040658455 1
0.235058698023896 1
0.338434917554656 1
-0.0432819800599966 1
0.268279022904793 1
0.144948416198114 1
0.395663957862394 1
0.0299719143423536 1
0.729206925396913 1
0.5689542632905 1
0.252475656635928 1
0.550756029354372 1
0.701419589309452 1
0.105025103520512 1
0.828155136437327 1
0.371446633153704 1
0.646447461870211 1
0.699635555742809 1
0.282942581169152 1
0.670100824852632 1
0.188358554210178 1
0.534636291373962 1
0.452678895873437 1
0.122908901320638 1
0.403191287295809 1
0.475521073885974 1
0.620369831139034 1
0.0946968579418928 1
0.310661130151238 1
0.687548133573841 1
0.279951956868754 1
0.537071497504943 1
0.221711294763701 1
0.406517472204348 1
0.419412804381735 1
0.27797570087511 1
0.47917215862605 1
0.367751869453927 1
0.51472130300279 1
0.581561366951294 1
0.0950504726886049 1
-0.0420249638917348 1
0.693045801463062 1
0.311498699239162 1
0.239225752671547 1
0.361348317874328 1
0.527258877098244 1
0.326233559283621 1
0.255591389372398 1
0.506590223513639 1
0.514010470822214 1
0.455650432919418 1
0.239254164574068 1
0.240716765252224 1
0.713300661989779 1
-0.0616904688986135 1
0.372640088252507 1
0.406116115143285 1
0.231734070169962 1
0.347938257148249 1
0.536770527721317 1
0.359985474148151 1
0.846798923158278 1
0.463830451804557 1
0.454730818980453 1
0.375264146976666 1
0.497533045063927 1
0.234095852198606 1
0.249595336945333 1
0.854643203046418 1
0.158664386612966 1
0.733079213040113 1
0.888647384005977 1
0.442335840287626 1
0.688088029357506 1
0.00692460625906945 1
0.423828850153758 1
0.560264516909738 1
0.21844707173304 1
0.32211254160044 1
0.26171985878738 1
0.145944337407134 1
0.262861272468992 1
0.541820358846808 1
0.336276690095956 1
0.270467172997551 1
0.729458745689427 1
0.445887388127331 1
0.495041681915518 1
0.189405500341531 1
0.660154538364451 1
0.325261159570331 1
0.397511416683733 1
0.434701465676998 1
0.527843267342605 1
0.14015735043759 1
0.673222005239793 1
0.445799685855547 1
0.645686367484181 1
-0.0983884462924475 0
0.264537614728667 1
0.512948994840398 1
0.19059308325433 1
0.467561644682637 1
0.50203623432084 1
0.336650708469855 1
0.589044730072515 1
0.0890684023449081 1
0.219116386741873 1
0.632603758258836 1
0.400752360988558 1
0.465053859197374 1
0.361500226456944 1
0.929821794205344 0
0.720928845125282 1
0.393709580270791 1
0.458647378820576 1
0.414892229700433 1
0.220841578818602 1
0.0672279503252219 1
0.62265429021777 1
0.662123676107077 1
0.565699873403918 1
0.367397866951319 1
0.877323871536281 1
0.710056930418521 1
0.280233795248767 1
0.783828993561969 1
0.503194935438262 1
0.343436646618674 1
0.357732790945631 1
0.39025856458366 1
0.590442283306429 1
0.2092281540531 1
0.622720518304523 1
0.627370151711812 1
-0.119450747602632 0
0.509758431739538 1
0.544048914715509 1
0.394846888564648 1
0.221444950141293 1
0.2857367168254 1
0.506697101509254 1
0.42123015027091 1
0.525824854314969 1
0.365672081230397 1
0.48677635256422 1
0.591297734634092 1
0.402441549611366 1
0.791076907933421 1
0.450005023018336 1
0.443630230262235 1
0.384962530212499 1
0.372824805411917 1
0.36439618947367 1
-0.0100860486832698 1
0.0702846675608426 1
0.531013251402859 1
0.15620949361453 1
0.738733052008731 1
0.666466209191498 1
0.633645587528753 1
0.244174260384023 1
0.098808715741387 1
0.71985264973186 1
0.837506811582456 1
0.576099768228368 1
0.856862184301765 1
0.359441541688857 1
0.100081715501349 1
0.551791355123786 1
0.33362899556391 1
0.392362059756907 1
0.602003122709149 1
0.81288462215737 1
0.399305898110903 1
0.289493211378719 1
0.203024365694293 1
0.353731161364366 1
0.0288703530327863 1
0.272588589665606 1
0.749738263536535 1
0.328921474083103 1
-0.0325231854367532 1
0.606846715254858 1
0.468258090793888 1
0.44420953347603 1
0.484766246154678 1
0.524685781415365 1
0.116165640101526 1
0.509015133610685 1
0.708457967012096 1
0.357271829409839 1
0.506606580191107 1
0.484744829649311 1
0.382368711631892 1
-0.104983567094254 1
0.579609564577821 1
0.242764826921862 1
0.587094458220113 1
0.864689202172264 1
0.403123820340678 1
0.778246803083167 1
0.279353666356022 1
0.290953202548199 1
0.307352932762682 1
0.13845710370779 1
0.328085374418145 1
0.479318483126899 1
0.430578585323904 1
0.273845703955492 1
0.621703427443311 1
0.0552886241361754 1
0.309621842116255 1
0.0279337434225751 1
0.637270036482698 1
0.332081400463264 1
0.298463280943428 1
0.387927747218438 1
0.864879729569633 1
0.0931472026637648 1
0.209205332427081 1
0.604038244134468 1
0.44532113672238 1
0.223916563142253 1
0.41298740381351 1
0.439271483475348 1
0.117361117515276 1
0.504873776785411 1
0.104795475745516 1
0.130548679436203 1
0.233428871429197 1
0.906660117398196 0
0.412400684827519 1
0.326496812347487 1
0.469000186639896 1
0.411561611007558 1
0.40952340017039 1
0.474535459037845 1
0.218641690959926 1
0.397710551308568 1
0.463852178807432 1
0.64701618413798 1
0.487116250311901 1
0.438845110073495 1
0.436807588877065 1
0.46846293609299 1
0.39901297508042 1
0.642728696540279 1
0.190455260463744 1
0.46160764901989 1
0.518927488156448 1
0.536929592790171 1
0.367143797376715 1
0.617394084865013 1
0.725936344693896 1
0.219930781696706 1
-0.159585363883398 0
0.342804072849911 1
-0.0571768819040927 1
0.121047346267315 1
0.357731030058803 1
0.330586443873027 1
0.294245566501001 1
0.531620093035554 1
0.0840256070057749 1
0.406039295628547 1
0.0198147512140042 1
0.703109867463865 1
0.564809179850625 1
0.816194869360879 1
0.599908957020898 1
0.418014042961612 1
0.413678466448317 1
0.394454183556119 1
0.75611287584717 1
0.215233575860203 1
0.373182582187421 1
0.389722496426918 1
0.351495211880007 1
0.437607877300089 1
0.531946391185923 1
0.179701153860725 1
0.398018709421681 1
0.791252377973461 1
0.577879383848093 1
0.23072801518649 1
0.672011133105014 1
0.321177173023275 1
0.481423009397071 1
0.46966792743922 1
0.168117773358442 1
0.466147866779494 1
0.391069299271622 1
0.26511230704495 1
0.381737629692531 1
-0.0838770245206158 1
0.372189891648105 1
0.00548352556778978 1
0.261956882275909 1
0.188021138227604 1
0.59262187741737 1
0.722283894556386 1
0.435152057162203 1
0.465516512020409 1
0.508353562251396 1
0.478763281772967 1
0.557170691548102 1
0.493485708544611 1
0.236761948809883 1
0.340643721660173 1
0.900931726100446 1
0.405516072184592 1
0.471933833117491 1
0.187894259503992 1
0.738028476560765 1
0.0773137682490793 1
0.296960622071734 1
0.585076880735514 1
0.290445644493346 1
0.801654324697096 1
0.358764860093613 1
0.195694470699137 1
0.509827738867009 1
0.71749413548308 1
0.247833713868961 1
0.25693187423698 1
0.231689043466691 1
0.14111706384364 1
0.467817770201363 1
0.425962269875983 1
0.319804336644327 1
0.525345551809066 1
0.283886851891933 1
0.477637719808806 1
0.0734893079045 1
0.351499311607367 1
0.310213294037725 1
0.368299574480584 1
0.49496759304666 1
0.734229144780625 1
0.235363074096529 1
0.278098793539552 1
0.597130778212746 1
0.297964382085522 1
0.920102481817311 1
0.345907283139747 1
0.226358866114374 1
-0.0662514565657378 1
0.349642185697255 1
0.569349704506294 1
0.142309591426598 1
0.446366080202789 1
0.607909311488838 1
0.289525805352269 1
0.0325060085175189 1
0.4037981306159 1
-0.0820233133362377 1
0.578551116690736 1
0.579288546804978 1
0.38814629157474 1
0.471938977903409 1
0.413600515182287 1
0.304366775325274 1
0.455215596823536 1
0.739641504050932 1
0.422081037250423 1
0.509351343739091 1
0.285641729288601 1
0.414112473236235 1
0.22825129488848 1
-0.107141066519109 0
0.637928541457829 1
0.743040239633297 1
0.218171582711018 1
-0.0401509529725281 1
0.247155639311682 1
0.0919641027631724 1
0.267578211735028 1
0.966000421941694 0
0.544072961950628 1
0.384336897370466 1
0.588548441701315 1
0.435064276700489 1
0.548873957765148 1
0.116588693846178 1
0.337020419756096 1
0.126032874579187 1
0.130070749787194 1
0.312162599687529 1
0.0421382513862778 1
0.94315365380067 0
0.206059810195995 1
0.130876265890033 1
0.434659368918368 1
0.385620612232711 1
0.46539061193545 1
0.478281603843624 1
0.231294165857576 1
0.277821743995332 1
0.331937349103861 1
0.262227217232854 1
0.0158028962483282 1
0.103029852518231 1
0.0544054478900512 1
0.15792697353542 1
0.228053157463895 1
0.33574048001927 1
0.195689017877163 1
0.35158700315037 1
0.23222564338057 1
0.436395153504012 1
0.429990519301606 1
0.269889416327254 1
0.281663466336484 1
0.468519430628643 1
0.455364209566491 1
0.558896520840203 1
-0.0109760388587818 1
0.175624174479136 1
-0.0680022078182093 1
0.35433728214718 1
0.476754853318368 1
0.0189597232866173 1
0.229772666221541 1
0.795402495587446 1
0.963268791951704 0
-0.0240218088354935 1
0.365482255036319 1
0.500417863831308 1
-0.0900519915396345 1
0.380507643753803 1
0.291086480811711 1
0.284650335409858 1
0.635042676520844 1
0.253082979184675 1
0.296045446604713 1
0.0758220398191671 1
0.257941671455211 1
0.334103379532712 1
0.45239416277849 1
0.0840366822285537 1
0.670728577552867 1
0.703141486881691 1
0.50292470246204 1
0.380711230030758 1
0.573642106322937 1
0.942163592119763 1
-0.0527885846713927 1
0.0312282409384975 1
0.523344459551876 1
0.223385375130456 1
0.726313742893297 1
0.119132525348047 1
0.279887159838688 1
0.361569278290145 1
0.00332378450628708 1
0.489163898727284 1
0.632610409090226 1
0.313299081450139 1
0.668572964687903 1
0.772495486285094 1
0.259333828703002 1
0.151499982298272 1
0.0857731746911004 1
0.262380507875861 1
0.0431076492045284 1
0.411801551282791 1
0.308440748224602 1
0.849130689178949 1
0.373478303148036 1
0.350766570207931 1
0.172097592252314 1
0.76898377971317 1
0.208815099637 1
0.52831416436832 1
0.224700399914603 1
0.616145845810991 1
0.0872794196547727 1
0.690295898136954 1
0.487251423640657 1
0.839123470141123 1
0.88242617282799 1
0.512014650045052 1
0.3764139984822 1
0.280387591118458 1
0.645726512274862 1
0.346317013640796 1
0.226186021558651 1
0.163805912567787 1
0.445190013832896 1
0.80089356122974 1
0.48245986268401 1
0.404109805053581 1
0.194319939382879 1
0.316471300818935 1
0.73586288969637 1
0.463592936509113 1
0.119008281350545 1
0.244200385383264 1
0.192871033207647 1
0.729918510391363 1
0.447891890367447 1
0.27495735767985 1
0.466656265742312 1
0.341963130422152 1
0.200348995938417 1
0.109481850619748 1
-0.100839827575299 0
0.617823828684956 1
0.620055957897112 1
0.720497381960233 1
0.27039221454215 1
0.181766727760096 1
0.428085618999527 1
0.5013158770559 1
0.946237674260638 0
0.690547385370239 1
0.407242905875446 1
0.543258120662019 1
0.62038594750481 1
0.100534386178165 1
-0.0700132698722955 1
0.354654311855751 1
0.779616653838203 1
0.225528101346938 1
0.420485643890557 1
0.339493614826753 1
0.0951517721586986 1
0.136719101188132 1
0.35670288486971 1
0.452172367241446 1
0.360464139215794 1
0.683883670801008 1
0.164242800063036 1
0.71294444489818 1
0.877680857701093 1
0.153264074367305 1
0.756467436813568 1
0.285697718787201 1
0.381468355936239 1
0.415818014414974 1
0.902094222724124 1
0.61662097120942 1
0.347933831442101 1
0.648033852218201 1
0.846041976227526 1
0.350140161127762 1
0.321970084190543 1
0.88998455789174 1
0.311757258266596 1
0.277765201319492 1
0.581606982719723 1
0.814817011508244 1
0.703163677533676 1
0.451935557170685 1
0.122931711307425 1
0.614049776381734 1
0.214320595380056 1
-0.0744263048096443 0
0.198604524639771 1
0.330389919051647 1
0.320751759251561 1
0.28267482901183 1
0.541897905369372 1
0.588417933464705 1
0.82833713775077 1
0.340639109359417 1
0.249735375586134 1
0.399983303680332 1
-0.0186704484483452 1
0.648952115869249 1
0.392275624308972 1
0.418952339020058 1
0.82313218458458 1
0.0541482380379235 1
0.562592241076106 1
0.510966127106625 1
0.388881402465592 1
0.305060631973946 1
0.0205598385083456 1
0.52139548632786 1
-0.015905487335755 1
0.196604741125198 1
0.37351363431807 1
0.282313102058313 1
0.753423967863683 1
0.681731838788942 1
0.631458692473674 1
0.299064224236733 1
-0.0203589793588449 1
0.260000266435846 1
0.0538364711550975 1
0.5055806002938 1
0.397442720475535 1
0.125541667483872 1
0.192426361208692 1
0.27698568470014 1
0.534100795206045 1
-0.135035205846308 0
0.410074212277294 1
0.459604515396372 1
0.575733545268861 1
0.218807213487068 1
0.399292909496241 1
0.465396829693401 1
0.274104389046076 1
0.660125060045582 1
0.305997462927344 1
0.680563718140164 1
0.650917598764739 1
0.306429923007162 1
0.452434571840476 1
0.472966759294309 1
0.796329586931381 1
0.232291661351549 1
0.329085870171546 1
0.31371026299545 1
0.676902202335703 1
0.490051751093263 1
0.610894123929681 1
0.809641953082532 1
0.273848915816508 1
0.499563298837406 1
0.483400486398877 1
0.878928699903177 1
0.0625285261336123 1
-0.0177454059625449 1
0.29464691872458 1
0.62596788178837 1
0.54914826475272 1
0.507867990800081 1
0.850269779709567 1
0.460111046606772 1
-0.0607398221297647 1
0.23030887915935 1
0.331353050989468 1
0.300978684763301 1
-0.0323813393823318 1
0.291110100034088 1
0.365434883511661 1
0.334250514246444 1
0.0389007854445446 1
0.559041104622701 1
0.200910526854145 1
0.410067173235308 1
0.443994896241559 1
0.244280352191312 1
0.329042644070865 1
0.388459883620051 1
0.0266113761150298 1
0.0148819590081684 1
0.883341350928013 1
0.630249756588865 1
0.478833341032295 1
0.186277486515548 1
-0.146117817169076 1
0.474291884586349 1
0.374302507922072 1
0.243386175007675 1
0.869832289731175 1
0.583319371878575 1
-0.0738235720729181 1
0.194581103754172 1
0.0080372781224828 1
0.0569511385626918 1
0.62435584735677 1
0.607469694595794 1
-0.073030295332859 1
0.545390515946658 1
0.593631355981868 1
0.428857681863309 1
0.555047145110958 1
0.530293305117925 1
0.365148922708543 1
0.0176679171659399 1
0.454474631831364 1
-0.136602500925877 1
0.697644092665045 1
0.605715015993643 1
-0.0173958126198385 1
0.0532298455508447 1
0.0195140777291978 1
0.354699690786222 1
0.331526677966856 1
0.377487644175546 1
0.0642350096675678 1
0.507845211923753 1
0.63411614842505 1
-0.0933739183586058 1
0.376110135368374 1
-0.0363552237615254 1
0.277086655743376 1
0.173748456837789 1
0.236370879664139 1
0.255319359777982 1
0.34169164915856 1
0.206912655503188 1
0.66327974021854 1
0.100612135315591 1
0.671430527378606 1
0.552269137619803 1
0.370667990111465 1
0.397851821272622 1
0.121500610646017 1
0.165768817401689 1
0.466975521316283 1
0.727018998806417 1
0.561401044485822 1
0.659987295031829 1
-0.237929028119937 0
0.294462828638789 1
0.347811861235634 1
0.738461922215577 1
-0.0943314361702549 1
0.523079875712734 1
0.151229600065987 1
0.349411127732439 1
0.909346939752933 1
0.143485418670196 1
0.411961505005196 1
0.350877072674192 1
0.563383927112151 1
0.765393594551524 1
0.0524554274955209 1
0.392719126946575 1
0.420980823555376 1
0.708730866995473 1
0.877542544862316 1
0.481112671815731 1
0.963850441159426 0
0.852608851350278 1
0.164790733081252 1
0.307666933300353 1
0.561085140807257 1
0.583191144701702 1
0.66793632209411 1
0.806016831435634 1
0.706326694833827 1
0.277804325474193 1
0.287365952913674 1
0.102650964454962 1
0.306081538718114 1
0.190760456285071 1
0.137676600174456 1
0.24243316075929 1
0.434045846050303 1
-0.0789223375313133 1
0.481432204029806 1
0.150630790973485 1
0.853238112808518 1
0.642474671002152 1
0.480974621351121 1
0.785348901391956 1
0.477925443831257 1
0.599741798268963 1
0.480468481237655 1
0.485477956861711 1
0.336198038123994 1
0.421795692495138 1
0.833186567977676 1
0.834027630882397 1
0.439913936945882 1
0.342231928085059 1
0.412371081797762 1
0.648241218932231 1
0.538904739002681 1
0.619976744971127 1
0.387339382260769 1
0.342550962560653 1
0.453779656489156 1
0.47492011514825 1
0.444522596385453 1
-0.0321875101441422 1
0.340675512280174 1
0.373597651047138 1
0.480216161684564 1
0.347722244874942 1
0.766499350264091 1
0.525845081793631 1
0.158064046210466 1
-0.0673638780207003 1
0.641490194225749 1
0.285648414277903 1
0.33519204260785 1
0.231917141756038 1
0.780787323817473 1
0.394927346349578 1
0.40258087067543 1
0.530611047919956 1
0.045252026384787 1
0.253647495629668 1
0.3305861845685 1
0.295451468841303 1
0.472295262009267 1
0.431090621213875 1
0.578513599919714 1
0.0849334574591912 1
0.475404880197409 1
0.0977744096026422 1
0.5463846801663 1
0.684694214556961 1
0.648208331205091 1
-0.0229475702144658 1
0.62218020005877 1
0.797194214587467 1
0.806652966541406 1
0.2805797919804 1
0.374276841062991 1
0.324853681470686 1
0.487595049136151 1
0.399649323581911 1
0.630392141371351 1
0.594622183646704 1
0.586147207642282 1
0.313992979798744 1
0.374367514861161 1
0.471867910884352 1
0.316792664620789 1
0.00953033367475181 1
-0.035853989946506 1
0.570096317347316 1
-0.337781922894895 0
0.355919315371256 1
0.433671772049101 1
0.143067177192009 1
0.44115463023802 1
0.25219360176498 1
0.620786187096947 1
0.571653330936321 1
0.652486276482812 1
0.657907206293582 1
0.124786310082626 1
0.209655694763742 1
0.798519789061983 1
-0.0669851669610694 1
-0.0266532722094044 1
-0.260209423754383 0
0.267341715318097 1
0.774891463214805 1
0.557517738410777 1
0.571239946488954 1
0.328589963524147 1
0.358460441297532 1
0.856353087115451 1
0.168825092804893 1
0.161192681725494 1
0.336284813759989 1
0.548516117793838 1
0.541270556514868 1
0.607571420531628 1
0.541095290287756 1
0.320839214617157 1
0.519384896561738 1
0.375608820118885 1
0.586378957953661 1
0.555571924663185 1
0.170111747859459 1
0.598921714371628 1
0.422708045381688 1
0.331311342376361 1
0.415324872135346 1
0.102712570699561 1
0.477366487821087 1
0.389838646539469 1
0.517202560989312 1
0.662283122343398 1
0.525291541442584 1
0.51611572271996 1
0.386719011827533 1
0.0495249432507425 1
0.885565838536899 1
0.142752679437529 1
0.682365459086599 1
0.484432961124227 1
0.598310130898171 1
0.57436753579299 1
0.466829255949682 1
0.109758002321873 1
0.326656641675364 1
0.162019661744439 1
0.332486640099711 1
0.666473672391701 1
0.380313435615243 1
0.723471946436728 1
0.415046911182466 1
0.460571074939923 1
0.979062612972667 0
0.263720837892726 1
0.349516694257473 1
0.298197306090664 1
0.633380796830855 1
0.266682938829506 1
0.647895679401351 1
0.49203776783011 1
0.309128496880393 1
0.330224734319295 1
0.209429125260444 1
0.511887086181522 1
0.86867589098208 1
0.336512475866212 1
0.285377430021261 1
0.153845616999594 1
0.416650541577956 1
0.473944420037359 1
0.671641399453027 1
0.572304819920352 1
0.240599841099103 1
0.488461134985136 1
0.77119069822419 1
0.663121836083613 1
0.326790204345793 1
0.287000870377682 1
0.539509604702974 1
0.196764519174258 1
0.804412496566564 1
0.329499842039205 1
0.416939351040298 1
0.32043925773088 1
0.299174935265118 1
0.419965605982184 1
0.453364506943794 1
-0.115612163486777 0
-0.0529055309095997 1
0.832205490714605 1
0.332769096132061 1
0.357725570159532 1
0.512126597330117 1
0.434302536534368 1
0.247608092498343 1
0.395163286741555 1
0.298264194306379 1
0.446367070804793 1
-0.0882523168675463 1
0.520367876077461 1
0.377606340810532 1
0.387827877154675 1
0.425826411803879 1
0.112216430012545 1
0.0810167607477669 1
0.401215673822974 1
0.149544747607448 1
0.329978000290287 1
0.0544170527823413 1
0.0195361737891626 1
0.783857404728935 1
0.148430918162691 1
0.415745108843555 1
0.0843927499126334 1
0.39681262964126 1
0.12617919591676 1
-0.131010989445463 0
0.378796780453635 1
0.944756055139264 1
0.519332215275571 1
0.522777418758955 1
0.40669219634302 1
0.655240477692769 1
0.0968997707569456 1
0.140984060608443 1
0.270015308055757 1
0.52971082052511 1
0.714003945550417 1
0.437295338442718 1
0.357843995752391 1
-0.00867642657440044 1
0.600333199218368 1
0.518691333374717 1
0.322442845999205 1
0.417606191463113 1
0.724152546027777 1
0.722224149784465 1
0.146545910439183 1
0.32045861251961 1
0.263667214692154 1
0.680548105555324 1
0.594723011676835 1
0.406342142610197 1
0.57372679495732 1
0.708904081760972 1
0.886055441656953 1
0.232011136543256 1
0.446381950191266 1
0.284931767255305 1
0.289196679527735 1
0.655570620013039 1
0.161578314874359 1
0.485690073819441 1
0.149176674171024 1
0.990522302267032 0
0.296996894213468 1
0.378645765933481 1
0.375168564189178 1
0.645055687718199 1
1.06555594125833 0
0.519167050750149 1
0.114518611470839 1
0.563799113790703 1
0.596245810477606 1
0.397284282999506 1
0.400848202471271 1
0.777189272785556 1
0.351319816638308 1
0.606910144453715 1
0.274941114472799 1
0.333320723795673 1
0.19506165742745 1
0.497296159915011 1
0.239227959802197 1
0.132360199118072 1
0.44644168833655 1
-0.00336799262007867 1
0.515012575317924 1
0.192427139681971 1
0.60308109125128 1
0.365067307538135 1
0.616894611888493 1
0.382204082348138 1
0.438580704222582 1
0.527051029691193 1
0.309704697517428 1
-0.0175768787509191 1
0.162557580085771 1
0.297582643722968 1
0.531035266872464 1
0.533549590743126 1
-0.304233991087769 0
0.631567644287575 1
0.0480939276839962 1
0.185520341546363 1
0.179576081683451 1
0.369512642605599 1
-0.00416057346232198 1
0.518250912898473 1
0.350286353985586 1
0.636698027179648 1
0.31246495578309 1
0.352530396990201 1
-0.0453241061730285 1
0.429005276063228 1
0.553869045197041 1
0.199959073896725 1
0.203463968045934 1
0.235920577029042 1
0.53542704618105 1
0.322143872408109 1
0.384040809127506 1
0.571156879746237 1
0.502817771819504 1
0.689374024936412 1
0.255473176737669 1
0.263892381654062 1
0.412033393228354 1
0.908436749675145 1
0.399177698577527 1
0.223610597999746 1
0.739972528947202 1
0.0560229535653383 1
0.162833036031263 1
0.34853004773733 1
0.783391201150341 1
0.760474423170039 1
0.805913429196367 1
0.163947154147649 1
0.734545568243355 1
0.400848903695769 1
0.460616961425981 1
0.639882598558694 1
0.241204993741862 1
0.653617493951957 1
0.981146677380583 0
0.367427544580287 1
0.614091510641874 1
0.836111117175273 1
0.573248749852806 1
0.0686466404770536 1
0.508178992832326 1
0.581984378731509 1
0.329130419822884 1
0.62941649093942 1
0.217234703548907 1
0.184586720047792 1
0.306619022621458 1
0.352062797721614 1
0.393639744043115 1
0.494437341068509 1
0.301086833941805 1
0.0759599521927276 1
0.239290096619946 1
0.374352079581312 1
0.40617400056649 1
-0.150612425473177 0
0.751437178541729 1
0.839073977819503 1
0.0304474364440361 1
0.307328959493788 1
0.438646435147847 1
0.518950736731384 1
0.459338191233863 1
0.466544108329863 1
0.0387899154115394 1
0.479106059544917 1
0.855182440614066 1
0.593721594612029 1
0.530198370620153 1
0.585742848289226 1
0.410493594866296 1
0.540311996302348 1
0.393690056834598 1
1.026050432183 0
0.18244471017779 1
-0.100753704676207 1
0.447065331230746 1
0.267345543082673 1
0.471323280223344 1
0.21233203825624 1
0.377696603512557 1
0.0262730153739101 1
0.457769128762809 1
0.198038541285125 1
0.323665067362089 1
0.137912821278606 1
0.561291179314901 1
0.382771451780057 1
0.515856026931157 1
0.78063013485006 1
0.381870542840251 1
0.637409644301211 1
0.437460564959474 1
-0.247553483960636 0
0.0533859455135062 1
-0.0951352954816571 0
0.720381152499818 1
0.377776364566794 1
0.603933618540945 1
0.324472501551333 1
0.541402050296088 1
-0.180386611636591 0
0.680487998689327 1
0.368717258925629 1
0.565073739089599 1
0.487051320469964 1
0.357711363396483 1
0.449417479550053 1
0.455415263728651 1
0.443559715959139 1
0.57362055703171 1
0.0987905261599812 1
0.0354962004168047 1
0.272994031588376 1
0.447491780437819 1
0.538206996414877 1
0.465645183992291 1
0.357902785428248 1
0.328233537794411 1
0.551164670864429 1
0.664329240258314 1
0.567614105410463 1
0.249320553612865 1
0.611262201980709 1
0.180707142883594 1
-0.242386905865546 0
0.227193068971823 1
0.566357109770983 1
0.475536925781824 1
0.381290863826408 1
0.480231662268986 1
0.425369724343637 1
0.400663498538056 1
0.527556480056415 1
0.222344898732022 1
0.661707660897871 1
0.44409877989382 1
0.244171272755858 1
0.323088424396142 1
0.561652590503927 1
0.847855802228072 1
0.12236733951079 1
0.382271133716243 1
0.483534044978189 1
0.774370226247369 1
0.222270368362361 1
0.308746043079055 1
-0.286984531342382 0
0.402171278313143 1
0.696468727183253 1
0.525199085092267 1
0.592871619160532 1
0.264820136898699 1
-0.00287838740270032 1
0.599169368886697 1
0.290109173891045 1
0.432129968329732 1
0.110532314157744 1
0.253427192608791 1
0.279054828895378 1
0.472057174080044 1
-0.0507671470245229 1
0.106928937597806 1
0.711137709463956 1
0.505760050661267 1
-0.0831729061105385 1
0.434098358932763 1
0.786353707811309 1
0.725873669182386 1
-0.128768068323962 0
0.335069053298977 1
0.275421204302571 1
0.00372669377957718 1
0.129347671680164 1
0.537793414420098 1
0.739781506656831 1
0.740913574855867 1
0.613013201787421 1
0.133569479956885 1
0.972483128040987 0
0.161592197194924 1
0.00524449126935579 1
0.273859325963883 1
0.41900304765199 1
0.209030030669106 1
0.352705475780254 1
0.766131700952492 1
0.153636608088275 1
0.407744295760436 1
0.069554088439519 1
0.354373791009084 1
-0.0654345947053725 1
0.441841916692662 1
-0.0419800287574191 1
0.666721806699659 1
0.0717334959352112 1
0.497049581740093 1
0.372314187264608 1
0.467865775760184 1
0.997424433035501 0
0.263663572921241 1
0.420921806566321 1
0.039177368964612 1
0.450479508168596 1
0.334739804620186 1
0.502802237541761 1
0.382316435673519 1
0.257159500157995 1
0.323958936072232 1
0.168680142338936 1
0.627084500647404 1
0.112518077722204 1
0.693391606604188 1
0.473738547037544 1
0.315582592088131 1
0.637499422454909 1
0.355397428139067 1
0.352601465068997 1
0.136851649321021 1
0.344348139767377 1
0.6991930986318 1
0.304448598853825 1
0.206498091949188 1
0.287932640024283 1
0.27662230045092 1
0.359353389404034 1
0.112802342418486 1
0.155086109656194 1
0.559941316968181 1
0.324811650152781 1
0.374065619121994 1
1.09218363033582 0
0.110699975389734 1
0.157579355666494 1
0.500089288331987 1
0.318097945355842 1
0.36817685697952 1
0.366287515275892 1
0.341788701659094 1
0.38356646471735 1
0.265221839444617 1
0.566541760580576 1
0.37311239042162 1
0.44655776602101 1
0.12989539038209 1
0.431699267217601 1
0.841981958310762 1
0.305739679830148 1
0.72074338014666 1
0.680633946959206 1
-0.0339099408328503 1
0.675370546868497 1
-0.130298091072109 1
-0.0892249961718235 1
0.530025859668151 1
0.255276237798134 1
0.335838805219296 1
0.0449796978660841 1
0.380374682716021 1
-0.0361860854308726 1
0.659203825181687 1
0.377899470778694 1
0.217045231009369 1
0.330208458336356 1
0.224657178947087 1
0.718112788073495 1
0.556197618246812 1
0.729349766767709 1
0.236703665480517 1
0.296349870615783 1
0.13544198547474 1
0.160259911830544 1
0.165817826262467 1
0.447539270486331 1
0.248312290622221 1
0.732495886829893 1
0.89982567825762 1
-0.034242482953706 1
0.732702909431255 1
0.191554540865922 1
0.69247668723118 1
0.194606869655445 1
0.0110434488204184 1
0.042946366441861 1
0.817981183008844 1
0.386056301643528 1
0.345335524654728 1
0.692135180803269 1
0.450371842199084 1
0.294632588222282 1
0.442207155581044 1
-0.00413545408278569 1
0.339295557064476 1
0.512873237151452 1
0.577346824967984 1
0.258205775717695 1
0.407410192901232 1
0.653218399936352 1
0.594272224024859 1
0.1785722200024 1
0.322838147322034 1
0.13255540182339 1
0.392069184044089 1
0.441059274560114 1
0.598906699781191 1
0.577310438845924 1
0.210627463232929 1
0.58085721339761 1
0.326468823221179 1
0.423037789118187 1
0.399562657718851 1
0.627016477666871 1
0.753270825335681 1
0.287710604217446 1
0.28385954922425 1
0.59665023707038 1
0.425902652347639 1
0.434333171804282 1
0.498022752987288 1
0.493617709499905 1
0.100596283262271 1
0.439892241044523 1
0.791434812938425 1
0.545540174012139 1
0.38936909628948 1
0.285840105738321 1
0.602697622373074 1
0.676421383613741 1
0.973042387325971 0
0.539553989244787 1
0.0113880969152323 1
0.381001446713531 1
0.00103190921550071 1
0.314073795358617 1
-6.64838905234527e-05 1
0.143280541376003 1
0.311435297426131 1
0.416795604460691 1
0.637949665849438 1
0.237900199273077 1
0.781379542295623 1
0.366616788484546 1
0.326363152036462 1
0.842192981641669 1
-0.116631788966961 1
0.647189544831018 1
0.141803228102549 1
0.720586918994183 1
0.42047416856476 1
0.427892763292025 1
0.250821786170884 1
0.173315825412958 1
0.870621930563053 1
0.721469160892267 1
0.0288680307978099 1
0.341175489082412 1
0.404915958731795 1
0.533974088545291 1
-0.338298272825451 0
0.736058952941212 1
0.0225376887955786 1
0.204198383642801 1
-0.0213280218661857 1
0.218948836352057 1
0.647714399104718 1
0.627404876076017 1
0.28493075550161 1
0.432136376159114 1
0.306293315224609 1
0.0185509055627757 1
0.150109121305504 1
0.505029339517899 1
0.3405749201705 1
0.541297750848 1
0.241695122064587 1
-0.174514401186437 0
0.306456501217754 1
0.105510715460089 1
0.179079693350678 1
0.527713392467283 1
0.503038598058856 1
0.608792462409093 1
0.724342965229052 1
0.251116584887843 1
0.322605361886728 1
0.43500605178542 1
0.483344932568181 1
0.503476081791147 1
0.398711361819976 1
0.781831746735519 1
0.673515431818936 1
0.4997040165609 1
0.148291843187353 1
0.49916914219875 1
0.428730760935026 1
0.559481049366406 1
0.58668841598696 1
0.217795238751491 1
0.389810572849938 1
0.897069831720988 1
0.616387992874556 1
0.325965220089594 1
0.608069441525293 1
0.742916389821958 1
0.707311562544107 1
0.184779578820139 1
0.59926491155422 1
0.819489970213136 1
0.278198319196316 1
0.500203029398298 1
0.600910067030381 1
0.479842192941466 1
0.411442883815816 1
0.936187626938653 0
0.414844541691274 1
0.0793817474483641 1
0.486684756307628 1
0.304726613050988 1
0.68353846021043 1
0.796990937046483 1
0.56294393769392 1
0.2938840076292 1
0.688359709779837 1
0.649596956226888 1
0.395574775672745 1
0.44584870720128 1
0.427738471880043 1
0.406829961068466 1
0.302354905820839 1
0.699422942119304 1
0.212042676564815 1
0.414136208162855 1
0.319108555318436 1
0.586884725465609 1
0.360721290988702 1
0.0725505528347142 1
0.403882732176409 1
-0.26711247977847 0
-0.184907265130431 0
0.620093948399552 1
0.353589375516029 1
0.0452078265501001 1
0.561901538851074 1
0.539398376334247 1
0.231712507673789 1
0.608137032394269 1
0.0795938291359424 1
0.331980249457311 1
0.0677097849650152 1
0.277820776890298 1
0.591416287953284 1
0.390033428730209 1
0.323622471467654 1
0.365600689955213 1
0.452682851525856 1
0.119170002302301 1
0.495382037446696 1
0.291179521929676 1
0.538725424737467 1
0.577811513649681 1
0.425838190340632 1
-0.16052171077797 0
0.619893329134746 1
0.341440611893804 1
0.143705183821699 1
0.282276733378801 1
0.301918168021516 1
0.216053210401716 1
0.348388934214662 1
0.374783782499325 1
0.626499784795122 1
0.367705584262686 1
0.375923144103262 1
0.137264278908231 1
0.453527715863885 1
0.0584006799628255 1
0.526163801292294 1
0.232533804969672 1
0.00615464191845954 1
0.588084346272368 1
0.305735147168389 1
0.376839144954567 1
0.459583076890557 1
0.709267499280005 1
0.46066650127196 1
0.588092141536757 1
0.10508323922465 1
0.438668892902461 1
0.352505879120334 1
0.050740359928703 1
0.2993365740644 1
1.18839103423813 0
0.133265110443487 1
0.488718019498906 1
0.238210107664114 1
0.333936973904297 1
0.0738140197574665 1
0.066130001042047 1
0.0970236307976098 1
0.497637155285439 1
0.460873958181985 1
0.184614703415648 1
0.769244507370264 1
0.317227727480748 1
0.57912460525053 1
0.642483099247991 1
0.553199503622323 1
0.204677877755312 1
0.358434246311689 1
0.0970124332226931 1
0.837348640569265 1
0.385800364060766 1
0.372390331588373 1
0.529497691446504 1
0.728327872022558 1
0.887526774511958 1
0.707475464153699 1
0.107527092890944 1
-0.0481417625255583 1
0.715768908360632 1
0.0506733021328481 1
0.0262592213416023 1
0.857769812786766 1
0.506160706437492 1
-0.0153595843967723 1
0.374468703107814 1
0.345664957320854 1
0.495188808846971 1
0.748072268410361 1
0.37406748556585 1
0.322954769691535 1
0.687854808378933 1
0.375712808720524 1
0.27311880739057 1
0.323634870233277 1
0.0297689660162446 1
0.365626484432314 1
0.512284080137036 1
0.481863564683938 1
0.29158728813563 1
0.688418111883318 1
0.153147719394223 1
0.70297517880128 1
0.371609645728653 1
0.35446241149516 1
0.389580565093319 1
0.537577531369297 1
0.18188973321767 1
0.724082779708424 1
0.68817196952694 1
0.322992465685913 1
0.395867518953605 1
0.248599282714975 1
0.68625050420856 1
0.200704473851725 1
0.592038789262465 1
0.225032666048729 1
0.278780163021165 1
0.298226529661179 1
0.486125750682818 1
0.36277685187747 1
0.354242178828112 1
0.611821753894204 1
0.561060915012795 1
0.660937813711389 1
0.292041173914429 1
0.134540654340912 1
0.319089980766278 1
-0.0952396659179738 1
0.383659188548888 1
-0.0568711787375984 1
0.424639390283202 1
0.426129737471362 1
0.254864575267204 1
-0.0743296580111255 0
0.1076962182992 1
0.35187561581126 1
0.325291400782545 1
0.366407543615194 1
0.345339084295881 1
0.524210494413658 1
0.344427311116776 1
-0.171282247180104 0
0.489142254384871 1
0.615506382665583 1
0.303813472386581 1
0.579360446322812 1
0.210371318859836 1
0.220404774445031 1
0.575131807680502 1
0.765418443294676 1
0.330497295442689 1
0.640649366716075 1
0.461835927174098 1
0.677451109882658 1
0.291135607767342 1
0.255086942303951 1
0.196642780252235 1
0.160177795980348 1
0.67559041976202 1
0.794411689813031 1
0.252741016397206 1
0.144064705082817 1
0.261069974098621 1
0.163689335441785 1
0.585152473422801 1
0.860995167346259 1
0.379929798397161 1
0.482127210318783 1
0.513016303176378 1
0.203639498167487 1
0.521882089209394 1
0.326373739831617 1
0.276584542478 1
0.372052774693867 1
0.360319432048145 1
0.260829838154562 1
0.381620542817892 1
-0.0893019550227572 1
0.525587737375055 1
0.200679337763631 1
0.198012365786294 1
0.322839275814511 1
0.53628205638408 1
0.342417967014125 1
0.294492042961609 1
0.884710496934634 1
0.00613462349975519 1
0.218446673649574 1
0.649426644593123 1
0.526930925570591 1
0.0982042420720985 1
0.325728410939503 1
0.360138268179206 1
0.956626367393516 1
0.106756372722023 1
0.0619248689429616 1
0.281701877163891 1
0.142688227429107 1
0.049133023257731 1
0.439398102167615 1
0.115878188395976 1
0.422286088602612 1
0.174205313934617 1
0.544008510332656 1
0.837965105519969 1
0.137470865035054 1
0.439203243685982 1
0.0937216271547739 1
0.56195222246704 1
0.554087867172429 1
0.127899871777173 1
0.504982258823213 1
0.21511173685394 1
0.372270257187157 1
0.229765968330495 1
0.713821423754587 1
0.705637699586329 1
0.528734284596432 1
0.526344937886325 1
0.321024207185393 1
0.259845908497626 1
0.329325804445055 1
0.44167562561576 1
0.338173087224385 1
0.469411939060421 1
0.614526859377068 1
0.0833237455860437 1
0.236709788530331 1
0.513216134551405 1
0.173428846434832 1
0.272667718644702 1
0.42944273776079 1
0.493697393544173 1
0.152056299239163 1
0.451418594011475 1
0.27813468357471 1
0.331581440630331 1
0.665054806728956 1
0.0479755866665742 1
0.370457023870404 1
0.363269632756822 1
-0.0788549506957421 1
0.209449858408776 1
0.648973092340313 1
0.388970463620327 1
0.313904802708963 1
0.539095564749643 1
0.482185371586742 1
0.555046737243956 1
0.628595311360457 1
0.23026727613255 1
0.130079094067103 1
0.226121252213416 1
0.748931178231416 1
-0.0254185334481943 1
-0.207636754481473 0
0.552254852938517 1
0.845073008363166 1
0.397441134996561 1
0.15547882342537 1
0.39976565134829 1
0.412941189764394 1
0.423434122906641 1
0.420096501153386 1
0.285375724769178 1
0.409307323835581 1
0.237856801586243 1
0.419479814926479 1
1.09739639002214 0
0.346065080775307 1
0.475528044643453 1
0.344370232794426 1
0.35404058642443 1
-0.0224844009421916 1
0.341315016866624 1
0.468386974991432 1
0.368661286681735 1
0.284871794360692 1
-0.0683459057047741 1
0.275014063012115 1
0.560187401005661 1
-0.0159778666244564 1
0.441587945640167 1
0.867385747896781 1
0.77614767400786 1
0.10111288044402 1
0.34817854967457 1
0.466288500354525 1
0.889397568201801 1
0.297257051017709 1
0.578550337579161 1
0.806823091856008 1
0.489753307205451 1
0.582340086254017 1
0.303442697496132 1
0.0626549272536588 1
0.49378715201371 1
0.782338024115075 1
0.62834131984929 1
0.32839283247135 1
0.51066991079505 1
0.611132039708158 1
0.210575525998029 1
0.176417026406345 1
0.752594234179437 1
0.0699279042455299 1
0.330060080246101 1
0.624286251536956 1
0.927522122867048 1
0.582421793651298 1
0.375512143339671 1
0.273207665605642 1
0.790251603479972 1
0.98827269630919 0
-0.146221960770283 0
0.55036105761638 1
0.493921591088461 1
0.39442170413862 1
0.188666874665502 1
0.14084876645519 1
0.264845585587702 1
0.69297084492517 1
0.0714345750351431 1
0.220776119409297 1
0.738867328559529 1
0.60723082647111 1
0.319793435972166 1
0.210966030244962 1
0.208575523658587 1
0.418204336363209 1
0.600439738801762 1
0.136651983918723 1
0.154064295107479 1
0.359864156861394 1
0.434153924009935 1
0.639968048254366 1
0.259454189615958 1
0.274620061809464 1
0.621549732931377 1
0.407381882022899 1
0.480496830486176 1
0.248225870417358 1
0.257126407339058 1
0.353877123810347 1
0.586591530576346 1
0.579928469930475 1
0.377392524090757 1
0.300386506760609 1
0.323907812388415 1
0.241806945816421 1
0.535289792909055 1
0.0388527700552178 1
0.0344265274111231 1
-0.0468675447040414 1
0.3357227857953 1
-0.0315389043175691 1
0.362834395888594 1
0.366380874105322 1
0.293252391737522 1
0.182028941598329 1
0.300337385293563 1
0.524886449037187 1
0.0791170961312893 1
0.311602012889267 1
0.831491002834412 1
0.4806437382151 1
0.169747694694483 1
0.310462862009508 1
0.258222432926078 1
0.220333995989351 1
0.638821563851583 1
0.323345680711648 1
0.309070635352676 1
0.647019127828594 1
0.201989659887727 1
0.325867842590257 1
0.504464712172623 1
0.0502453028676288 1
0.373033115177227 1
0.286496759809994 1
0.547530613133693 1
0.487597099647842 1
0.0421997076665851 1
0.403485461834031 1
0.459003383641077 1
0.812793985360857 1
0.613115213671314 1
0.762547940571725 1
0.5036339939692 1
0.488866831226405 1
0.194551650535783 1
0.040954722059661 1
0.2668155274068 1
0.545242843912461 1
0.304582389540373 1
0.515261803604355 1
0.438368874973542 1
0.293292238466667 1
0.35410631577812 1
1.13091065857077 0
0.323430405246388 1
0.40769222427016 1
0.637829084937355 1
0.136748758766441 1
0.374563038749567 1
0.371814097729536 1
0.0153592075901619 1
0.000899146957267279 1
0.281376028190628 1
0.338224908920477 1
0.977316738984359 0
0.493757341523011 1
0.345153237330366 1
-0.0244984906686123 1
0.0534335125889958 1
0.0960004244948844 1
0.383687129929936 1
0.384173978697963 1
0.278493797906364 1
0.386954599986365 1
0.259050916011406 1
0.157905426091942 1
0.295152064605952 1
0.394156461108814 1
0.480586263126521 1
0.53455082530606 1
1.17425947222689 0
0.202739752882668 1
0.524659372682923 1
0.294280277787535 1
0.467829891125254 1
0.382835577617966 1
0.730699445914645 1
0.610486236243059 1
0.241815816875807 1
0.308205689481502 1
0.55787003812231 1
0.96496417541147 1
0.415066088322977 1
0.466775075141858 1
0.509643370767118 1
0.406102931084397 1
0.33026622438181 1
0.27630885792985 1
0.670267511099696 1
0.248861704507974 1
0.398235534834522 1
0.537892299451212 1
0.481545804399216 1
0.62215893772121 1
0.417565313419929 1
0.00419708391699054 1
0.0855829461809421 1
0.124243606889071 1
0.479990902794437 1
0.318458759839625 1
0.00205266845807046 1
0.250739498039026 1
0.494085431689497 1
0.680777018048389 1
0.395713382160782 1
0.681524405356785 1
0.120625024973102 1
0.171575361104472 1
0.543715260828302 1
0.70742773329205 1
0.446332702646901 1
0.646708658603736 1
-0.0927891074533237 1
0.653973381263339 1
-0.0418023591600001 1
0.235755586594822 1
0.403387969616238 1
0.100201059603464 1
0.729089480225055 1
0.370793651489478 1
0.489745449410443 1
0.023120681554008 1
0.149275745128922 1
0.533886040760934 1
0.62914153353669 1
0.527306848048186 1
0.404500200361148 1
0.178698914031591 1
0.275009735237079 1
0.390234108059184 1
0.311868028051405 1
0.126127000295336 1
0.462679017555555 1
0.502170548172174 1
0.0734508156156051 1
0.176594173703943 1
0.386387605229089 1
0.550746391804826 1
0.60856008519127 1
0.509109725085514 1
0.529788570708557 1
0.330371403452018 1
0.368329791648519 1
0.302016835644091 1
0.670249171672682 1
0.450243241932359 1
0.355116097609152 1
0.234564359598864 1
0.162286665381738 1
0.486868144193041 1
0.522732897626477 1
0.415108076939989 1
0.519254549034589 1
0.149757741987858 1
0.496676968863824 1
0.519033223436228 1
0.132698234582836 1
0.451031779241127 1
0.581772170461196 1
0.40239924370719 1
0.393085906096015 1
0.154133374041515 1
-0.0951492633701667 1
0.533098196393198 1
0.426656989819458 1
0.412565783538733 1
0.705094436069518 1
0.431386522359971 1
-0.0470309642231546 1
0.289268752613561 1
0.214659075870381 1
0.993553458096443 0
0.229595405823364 1
0.544985844178127 1
0.239352636133455 1
0.568869243855188 1
0.517243503390254 1
0.127885544862041 1
0.12886645489746 1
0.46140808886261 1
0.590267868860594 1
0.298499154322891 1
0.17857344320381 1
0.202000307457707 1
0.288817494583608 1
-0.125333862183219 0
-0.170391869053735 0
0.658140054542404 1
0.449754274437197 1
0.82729560684313 1
0.395128184684678 1
0.282285546883429 1
0.449863304615807 1
0.00257482855393426 1
0.541342829409343 1
0.503586624684136 1
0.268090943997007 1
0.691649821170602 1
0.458601162099036 1
0.480230893513463 1
0.620890074243869 1
0.331770808879787 1
0.219948141349062 1
0.390110796951665 1
0.664773890894231 1
0.308982316374657 1
1.14505381742902 0
0.527158227531924 1
0.237755091440097 1
0.590978831667949 1
0.222181031697165 1
0.795047464657472 1
0.64156980305425 1
0.253085110628508 1
0.270219848245338 1
0.15895517046865 1
0.0744835688404714 1
0.125355482785032 1
0.390392777694649 1
0.239928399252543 1
0.505394448403773 1
0.702474979058032 1
0.101832595775809 1
0.365408639455695 1
0.395250966788375 1
0.775940626547804 1
0.253411516447242 1
0.10257385351382 1
0.439344670189101 1
0.501259401269381 1
0.183698604025643 1
0.664931631553028 1
0.266710007402689 1
-0.0308616500501286 1
0.425651313509186 1
0.520606538935246 1
0.339403800495246 1
0.0438440180557716 1
0.674925518624182 1
0.661168050297527 1
0.36319682000349 1
0.133694697612335 1
0.590028879626592 1
0.661242531637565 1
0.550831721745116 1
0.568444129835578 1
0.732870211536236 1
0.0745474435005009 1
0.513869415414676 1
0.600695590924968 1
0.430945301207348 1
0.581708697464392 1
0.123645583241926 1
0.230311928392551 1
0.452401721348365 1
0.364065962132333 1
0.393244393930645 1
0.504959862113125 1
0.566256294353973 1
0.615517063878214 1
0.437103545659282 1
0.519599279274054 1
0.78585570698308 1
0.184278509135765 1
0.91506794788796 0
0.89052372702989 1
0.141843144871835 1
0.0507369056375801 1
0.129051677405486 1
1.11597693323226 0
0.204688070745879 1
0.25087219200797 1
0.303295892256973 1
0.656563444970037 1
0.0510923926677205 1
0.325316417710212 1
0.655721798689693 1
0.290935116968849 1
0.305241827624981 1
0.174426391530062 1
0.227566065535438 1
0.164914139396431 1
0.20095042139753 1
-0.225075374010106 0
0.0941407530490604 1
0.0880374482091694 1
0.000889058817926267 1
0.0296251384717467 1
0.488034346707128 1
0.52503696707232 1
0.36013384162961 1
0.595558490578487 1
0.409697853598733 1
0.745313889437269 1
0.39095078592768 1
0.343161816165181 1
0.30281407820004 1
0.399533747230058 1
0.153634010731121 1
0.713837070971788 1
0.492058397442033 1
0.408464997390228 1
0.42703776479932 1
0.685656357222738 1
0.380756900126772 1
0.431054876667248 1
0.36121348973241 1
0.302008327382151 1
0.626141916672737 1
0.567714724682014 1
0.15792680755299 1
0.243235282347824 1
0.757719253764031 1
0.212095662717746 1
0.236443759011069 1
0.379199995807258 1
0.263114681876706 1
0.157312709307528 1
0.850128977748547 1
0.4961894040753 1
-0.0853631924988659 1
0.745748312562329 1
0.671136044113824 1
0.160714519650213 1
0.49473567864238 1
0.479538906016273 1
0.496329321689342 1
-0.0999701409572639 1
0.492010256389471 1
0.0776934451990198 1
0.276656237796813 1
0.561565917572144 1
0.396752364110822 1
0.139349215226066 1
0.556528981768178 1
0.173077167920551 1
0.164171938357233 1
0.737316091463685 1
-0.206191198291389 0
0.466945070183395 1
0.213510128231495 1
0.249841864297254 1
0.342422853787138 1
0.392504680264801 1
0.723499913630463 1
0.4600289255608 1
-0.0494394137260427 1
0.554596839470892 1
0.403325958787249 1
0.233318438286924 1
0.392299186385963 1
0.163600020226583 1
0.303397835684266 1
0.494418614932224 1
0.415761345373264 1
0.747705042319484 1
0.734414803410873 1
0.408878276752528 1
0.413278553132127 1
0.5369228019668 1
0.273388269978584 1
0.265690129788153 1
0.600748549125523 1
-0.0562430250406188 1
0.093712441360951 1
0.422564495240029 1
0.0554754564680032 1
0.111282503381337 1
0.699953253327898 1
0.0800281976013939 1
0.347541766271245 1
0.535951028178268 1
0.418403161441457 1
0.442949750105231 1
0.143475332988954 1
0.503335472923801 1
0.556636148137078 1
0.0848600478547286 1
0.391378426005698 1
-0.293254212854111 0
-0.489323577708686 0
0.167267452421504 1
0.411186787159187 1
-0.100770590134444 0
0.619843226750205 1
0.589990194834658 1
0.187259682256539 1
0.408387023227605 1
0.0806229660999523 1
0.148959823861109 1
0.343894425226984 1
0.405351842880575 1
0.611072750082133 1
0.0317079130237904 1
0.530624144389944 1
0.82722690744771 1
0.529683267911711 1
0.480537150303005 1
-0.0902652512716611 1
0.695430982275289 1
0.220664076530472 1
0.897099522417716 1
0.619498916499363 1
0.476796327274473 1
0.543014972422805 1
0.0335241503611121 1
0.322277674267161 1
0.0435773708043047 1
0.201334861100319 1
0.284575774382879 1
0.185680386022529 1
0.277601078579733 1
-0.126487974081629 1
0.782662372889613 1
0.201073353937526 1
0.237604453179589 1
0.664421466101949 1
0.280980571746684 1
0.938463340725613 1
0.159388897058852 1
0.0735144151090915 1
0.473702577569801 1
0.158264684161452 1
0.416275531052097 1
0.185099902861197 1
0.851048127692357 1
0.230932197430279 1
0.212948477115466 1
0.425609140322676 1
0.586611526423087 1
0.448341095442024 1
0.457204504329705 1
0.47729042322316 1
0.307706154095254 1
0.344774934128324 1
0.459169276147173 1
0.234736265333478 1
0.215107879767553 1
0.0630240369817958 1
0.0648593728268336 1
0.7602981236028 1
0.678252453590997 1
0.480024491479887 1
0.215123982303992 1
0.757782179380492 1
0.238150050983984 1
0.0991929669507296 1
0.490730974266923 1
0.479965334660354 1
0.388973012724785 1
0.690971644600387 1
0.371592085509981 1
0.115779046257407 1
0.698645770998807 1
0.191970780057869 1
0.561445479077844 1
0.432730131344539 1
0.309794852826071 1
0.583991330723263 1
0.635260475845438 1
0.0225638078713335 1
0.0437498416984678 1
0.385917327672471 1
-0.0236855052091331 1
0.189067474840992 1
0.603153742970658 1
0.415578219896997 1
0.474813001350113 1
0.48629991791926 1
0.198002527503396 1
0.971406650220675 0
0.164147713932182 1
0.37852451957632 1
0.367957220836314 1
-0.103776843280709 1
0.290417914737531 1
0.50377709925594 1
0.161263457037342 1
0.434914125081631 1
0.0630516687141314 1
0.236589827673103 1
0.329255358093898 1
0.673006666476378 1
0.500847889753483 1
0.229819126887674 1
0.424141916817108 1
0.393495252048399 1
0.170551458417139 1
0.7666414597145 1
0.869589251013664 1
0.546088366017866 1
0.805597333210528 1
0.461751523663419 1
0.292314223251812 1
0.205269728339957 1
0.296225368637021 1
0.392710532731574 1
0.383430031821614 1
0.174040086346261 1
0.297379752056462 1
0.0352715346125845 1
0.179203472210632 1
0.0688015678104088 1
0.27644097054311 1
0.751992709404227 1
0.412780821463588 1
0.656369365016395 1
0.245593081040699 1
0.800066348163691 1
0.744901407439229 1
0.762125644671725 1
-0.163075868385849 0
0.855004150179615 1
0.658821105231747 1
-0.0132854522976002 1
0.524051690439256 1
0.559779704298088 1
0.0199742614663812 1
0.352915815923544 1
0.564221917375413 1
-0.111036077203024 0
0.240709994626397 1
0.310841007379959 1
0.121813472175069 1
-0.066171560131238 1
0.100005133324796 1
0.671288541440101 1
0.434411754546332 1
0.661007545839682 1
0.560743032476122 1
0.263883963350979 1
0.365607721664427 1
0.217732458028463 1
0.488189756124173 1
0.880764238059357 1
0.843410555568493 1
0.216037318342504 1
0.48411169639808 1
0.208218196567818 1
-0.147992728623366 0
0.538102595209454 1
0.630905489124847 1
0.202732011329027 1
-0.0715784842492257 1
0.431912363735299 1
0.184727737587119 1
0.0846420921857972 1
0.619709383466162 1
0.260717921140251 1
0.523735689918527 1
0.762114793625397 1
0.170550246983182 1
0.659804681731294 1
0.486697832009167 1
0.518046128133171 1
0.439235428926426 1
0.635902448245753 1
0.515949482582736 1
-0.0616638464352975 1
0.863691591152619 1
0.0266128878866057 1
0.552052677037992 1
0.379577844810884 1
0.310082010260711 1
0.32368795181402 1
0.49076925585758 1
0.323557633777356 1
0.522742879716725 1
-0.0513602428800712 1
0.30829921976387 1
0.318188878049416 1
0.298978067011519 1
0.342483932567619 1
0.445989090734477 1
-0.22390668184385 0
0.607448588941172 1
0.542404031605661 1
0.518210646491096 1
0.311449486653144 1
0.696344875369662 1
0.202943196730553 1
0.415970763590041 1
0.343933285290147 1
0.421440139412561 1
1.09491599164868 0
0.114997313705897 1
0.164001138121098 1
0.164481604915004 1
0.318666474357531 1
0.626040432668243 1
0.529801887144121 1
0.131613865818661 1
0.69398514624919 1
0.0151946856907139 1
0.067167551405702 1
0.00691928719768348 1
-0.0960365680816704 1
-0.231210064541976 0
0.369355827987483 1
0.470564250482332 1
0.115895334517706 1
0.544548266488452 1
0.501025445963989 1
0.32150832795679 1
0.823419367073194 1
0.308045365111396 1
0.594276915230526 1
0.576792814886054 1
0.151666710281972 1
0.456180469071453 1
0.224567846650295 1
0.253155811366006 1
0.655094103397909 1
0.187033930582027 1
0.327541477004658 1
0.197190062948683 1
0.36603154193925 1
0.644826067307318 1
0.513140475258214 1
0.31015129503238 1
0.189248968247374 1
-0.111944081139535 1
0.624870677354138 1
0.213771639749654 1
0.425193033002891 1
0.224367926892054 1
0.357827091890529 1
0.396711743503437 1
0.219937227268307 1
0.193445684850707 1
0.0279708373937715 1
0.190739849162532 1
0.388334750058593 1
0.0392539248847746 1
0.157538172817456 1
0.0835355188691826 1
0.252965183532071 1
-0.0363776060345634 1
0.231050271019571 1
0.606085487688511 1
0.421089897394387 1
0.307790421452104 1
0.166212261110615 1
0.193896373210644 1
0.68914298820294 1
0.263364158597626 1
-0.160497582567762 0
0.169777032783866 1
0.375495634862821 1
0.311892437781275 1
0.454651465020807 1
-0.0452211282846392 1
0.315623351448533 1
0.77611909570675 1
0.338365761938661 1
0.60748453672901 1
0.284731981426966 1
-0.033223871624688 1
0.461655379185236 1
0.885741137973586 1
0.340763274962294 1
0.168789527164955 1
-0.0877656681815412 1
0.612921302467539 1
0.539887183888118 1
0.103232193056239 1
0.403013347816267 1
0.341638785940316 1
0.321705955484061 1
-0.0250871276409895 1
0.379710935610192 1
0.761809208628461 1
0.253686442387304 1
0.459471245637805 1
0.241485378543055 1
0.611865302226694 1
0.601111535348709 1
0.585597311013904 1
0.73874331894988 1
0.628876436285438 1
0.201583731957326 1
0.565219955942141 1
0.182814734741415 1
0.341919144419861 1
0.247580392873335 1
0.480093995478845 1
0.457215033435729 1
1.07545995286464 0
0.57399030844512 1
0.130061729266547 1
0.68913663311229 1
0.860333750700403 1
0.735767840124634 1
0.349958160078738 1
0.791395357193711 1
0.208108841288203 1
0.611785629791787 1
0.45684240495235 1
0.25435671525593 1
0.640399725800003 1
0.533053459779371 1
0.630961605044566 1
0.268527684246353 1
0.0960955914911636 1
0.131051145185687 1
0.444178433024929 1
0.234152640854025 1
0.550983349959476 1
0.119968277820266 1
0.373264798357939 1
0.170566706343135 1
0.266614320734167 1
0.142090208666474 1
0.794268283303669 1
0.208628963097209 1
0.512490463647989 1
0.793577740339196 1
0.850686900813318 1
0.258507886366127 1
0.0894313919362559 1
0.139175445713904 1
0.368549667933611 1
0.803101875935942 1
0.118424944821246 1
0.701443215814813 1
0.90603011439631 1
0.387356065161982 1
0.74044977863007 1
0.588743766479256 1
-0.127514724064241 0
0.314775657504843 1
0.0717240841480175 1
0.243560963707404 1
0.38902793429006 1
0.347524286579543 1
0.69100596166265 1
0.542942844104354 1
0.221476225671211 1
0.303925217000352 1
0.222040387795871 1
0.542330304125492 1
-0.229880177915305 0
0.385301040933989 1
0.0219107083962013 1
0.466144717051944 1
0.407063053531981 1
0.381866956475552 1
0.574029370631755 1
0.384567837901415 1
0.0753022332209287 1
0.520121358572608 1
0.547952645959667 1
0.0889313178310019 1
0.61762949838815 1
0.823689037051849 1
0.57601613332375 1
0.126458873287578 1
0.458191174229116 1
0.297304797507605 1
0.509930896268634 1
0.422640638465632 1
0.757167989442501 1
0.506657009237513 1
0.172151237661939 1
0.415088151095118 1
0.591670031904921 1
0.441198205188181 1
0.567479098687492 1
0.158657722351179 1
0.282429894642229 1
0.299555008430877 1
0.359903317733802 1
0.327480687842715 1
0.448740034741364 1
0.121536156835005 1
0.499758347481039 1
-0.168178135702218 0
0.298306440842886 1
0.272032401451941 1
0.639923402166804 1
0.319903618643224 1
0.67415119577189 1
-0.0296198070927728 1
0.384438867767478 1
0.505593829505934 1
0.392936993753068 1
0.312949371668102 1
0.555087243793609 1
0.464075440003422 1
0.593971407551442 1
-0.245597010361128 0
0.318564756081399 1
0.0465786691803991 1
0.169099946813031 1
0.56770167531251 1
0.880110472159077 1
0.207598249715407 1
0.412325434781933 1
0.0500754155355533 1
0.690728625085426 1
0.423144631979982 1
0.490816515907564 1
0.584847563877469 1
0.835697229580295 1
0.71214408597993 1
0.366293865159322 1
0.187317634636595 1
-0.0429637320640774 1
0.251900269023343 1
0.557211632824068 1
0.269898627417774 1
0.55189400638723 1
-0.273391255023566 0
0.759579978165014 1
0.323825535294914 1
0.144716876648789 1
0.395589632592373 1
0.199219343688218 1
0.507553682505118 1
0.216137414935686 1
0.0864202485816204 1
0.197721000909329 1
0.570691673688274 1
0.476115126419411 1
0.249523489481032 1
0.508572164037101 1
0.269845023561217 1
0.267772304663611 1
0.171338073410511 1
0.46844987204437 1
0.811925602911784 1
0.632925974940361 1
0.607675433869888 1
0.661485440341941 1
0.626481100072855 1
0.281870016917389 1
0.390831033894232 1
0.512754522294302 1
0.018346112637538 1
0.155016725295564 1
0.451685984538057 1
0.406389070217968 1
0.241543866237699 1
0.371528310089994 1
0.519017013232863 1
0.606675156144747 1
0.266755587730205 1
0.0276297685627587 1
0.511025393126672 1
0.39066749640491 1
0.524388247199666 1
0.248992178473259 1
0.458974031271024 1
0.292284231706203 1
-0.0208251595456228 1
0.163618694506849 1
0.199124252941386 1
0.310220934430754 1
0.398464078784625 1
0.327629734343108 1
0.441012841424105 1
0.712263299206148 1
0.878412736100025 1
0.359765629046023 1
0.0512599998381949 1
0.0982676611620536 1
0.191415548573159 1
0.252141846963994 1
0.409041898099399 1
0.558299768432469 1
0.366095576540825 1
-0.0989818771904955 1
0.452302339678123 1
0.66092227958958 1
0.421853717807543 1
0.465344850248 1
0.389060914015109 1
0.4824605328001 1
0.2125666770669 1
0.4995165088162 1
0.540381095055055 1
0.598186014243892 1
0.241696367453392 1
0.430151710415047 1
0.606582114129324 1
0.51729952096179 1
0.00902994123417798 1
0.528444180800536 1
0.527260755300624 1
0.429500831313077 1
0.677337133729293 1
0.723591327513551 1
0.531549689952973 1
0.307027755412027 1
0.233530773035039 1
0.0894428504116615 1
0.580344164439844 1
0.313849556220871 1
0.363776560136897 1
0.0108312687258525 1
0.273952534562356 1
0.506805896275475 1
0.178706605829173 1
0.211098960715119 1
0.428577042311128 1
-0.0145462804449293 1
0.363318859145548 1
0.118344031746127 1
0.656777513161947 1
0.196364358983156 1
0.539419092579766 1
0.318574696546746 1
0.662199243398389 1
0.4622515400162 1
0.411829106785027 1
0.13207191278449 1
0.388195980104797 1
0.443912231665017 1
0.235660995110658 1
0.235400867221477 1
0.00343955403400107 1
0.349128959914911 1
0.337379533779939 1
0.350101655145609 1
0.442619521368163 1
0.253469111667058 1
0.231212013235291 1
0.18534387741306 1
0.560049096309319 1
0.20090902799181 1
0.399946612186366 1
0.451554809747369 1
0.298555984028684 1
0.0973044562271072 1
0.325484765816739 1
0.210888993802314 1
0.78038148432588 1
0.258725945023114 1
0.0368593013983079 1
0.631920497626342 1
0.385261409355218 1
0.432751092633291 1
-0.0933327699288073 1
0.400632228727838 1
0.404601301236436 1
0.519816790189422 1
0.176583974541429 1
0.620875035824711 1
0.203789143608963 1
0.727902369956975 1
0.40954186521199 1
0.748036218695403 1
0.693538919243664 1
0.230984933765801 1
0.291328325245177 1
0.356136350799522 1
0.540319207894104 1
0.163036027881673 1
0.184235524033017 1
0.469286717327794 1
0.768160107533254 1
0.377726786402179 1
1.00646179533918 0
-0.175013726865626 0
0.710786124900079 1
0.437674865461825 1
0.745509554108349 1
0.473498296093484 1
0.00869716165765673 1
0.607754886190209 1
0.0280147731313724 1
0.447110269860395 1
0.485821162393835 1
0.526372205489644 1
0.745087519597347 1
0.376899454824671 1
0.555856793863803 1
-0.0152458713748083 1
0.0452287112007244 1
0.347480806500053 1
0.133609591802414 1
0.521941159404638 1
0.473005372092402 1
-0.226086722174861 0
0.641712378105493 1
0.192003792634099 1
-0.0545638100742322 1
0.862860959217084 1
0.369343677937765 1
0.324118498513329 1
0.546224856389332 1
0.466572402796008 1
0.50225804334616 1
0.57062607224949 1
0.239156375872128 1
0.385159282764179 1
0.22428573311004 1
0.275600117059574 1
0.868518391428416 1
0.440378385704258 1
0.661485663818371 1
0.580793398719122 1
0.608059915958964 1
0.395459243436113 1
0.469123279167756 1
0.265189351985011 1
0.457448265932271 1
0.266261277180055 1
0.356628429246663 1
0.054409661418181 1
0.747088104030994 1
0.983437061957625 0
0.561711512328069 1
0.259919236831107 1
0.541850878134705 1
0.0890925669561631 1
0.774436606942696 1
0.550127567470007 1
0.58004015832424 1
0.139578279039925 1
-0.0653325180783252 1
0.582383837723595 1
0.315046764646428 1
0.607559054614915 1
0.449884196246496 1
0.198284160125495 1
0.40988994081526 1
0.562407867282956 1
-0.00945397653843379 1
0.12937596342005 1
0.743869102312987 1
0.0985139265575233 1
0.0972969858869242 1
0.540918027018444 1
0.28987973728463 1
0.0537230087184345 1
0.788277392431245 1
0.544061579771675 1
0.355766984264056 1
0.57055643258028 1
0.388114879387063 1
0.224422146994098 1
0.358738322530998 1
0.626573309403179 1
0.264953856978342 1
0.45211887568241 1
0.257391662891568 1
0.670822638740824 1
0.586449555596206 1
0.821257558222046 1
0.461783404268367 1
0.413377277034706 1
0.144850910718961 1
0.242499315266412 1
0.459226553961246 1
0.449126860382589 1
0.329666162320586 1
0.362026276812156 1
0.0651072590235263 1
0.181739035338076 1
0.479385305826493 1
0.349201208319042 1
0.202831208620812 1
0.296130097568181 1
0.412251250571926 1
0.476153285283327 1
0.497001602944265 1
0.67578290548727 1
0.0404896483358091 1
0.586055971427579 1
0.710688397935791 1
0.543841418473922 1
0.321186350721271 1
0.226469319288793 1
0.413496287534673 1
0.449073134577624 1
0.750600229441299 1
-0.0179390271363516 1
0.361388768434066 1
0.287787037657847 1
0.869480456065464 1
0.29335737101163 1
0.41206551328278 1
0.854313624142327 1
0.374732681562301 1
0.147214650931298 1
0.398179981565845 1
0.496712495605501 1
0.0757314128945421 1
0.470949490497264 1
0.498023249115079 1
0.683413506621526 1
0.484567135941389 1
0.175631334354291 1
0.330374837439335 1
0.61574648983167 1
0.676289663489562 1
0.381065693549363 1
0.175495343722642 1
0.116581889682917 1
0.510976522183949 1
0.492566599599942 1
0.271377939138296 1
0.687536746109102 1
0.357940290355794 1
-0.177026156611718 0
0.0160571153571765 1
0.285862652517786 1
0.254168195804679 1
0.44404140476476 1
-0.0136750493958125 1
1.1480983058815 0
0.0302889826976042 1
0.427163943754867 1
0.505599680700553 1
0.082650747630927 1
0.222834291535008 1
0.6656721586269 1
0.397306854038559 1
-0.0576773390605896 1
0.143431711004717 1
0.280123801821032 1
0.612217489193334 1
0.345721980763858 1
0.417528499147555 1
0.0695775630044174 1
0.488421432583839 1
0.227794375365329 1
0.188536247724372 1
0.381640601953407 1
0.653253267338423 1
0.276456290894237 1
0.138959163093789 1
-0.137452874888859 0
0.581528658653209 1
0.371330567040171 1
0.504193332448251 1
0.0388333103807379 1
0.375736168348445 1
0.281935535342779 1
0.361251127772007 1
0.227868240124334 1
0.480971267825356 1
0.0790422864361025 1
0.0976136263214447 1
0.032371811297595 1
0.611967822756164 1
0.528193304291012 1
0.538095573941124 1
0.596574897202862 1
0.356557384255216 1
0.226556101855162 1
0.225856527967104 1
0.652139394770852 1
-0.103110204244715 1
0.371407418343196 1
0.702388673746746 1
0.284167864059908 1
0.155766037464512 1
0.234484617195792 1
0.0155895790537304 1
0.370689759268214 1
0.187271747782301 1
0.604204832306869 1
0.575192531739922 1
0.293328750581981 1
0.586029135853977 1
0.207036061593624 1
0.298369939004779 1
0.503500550761865 1
0.206863238044856 1
0.390986769311302 1
0.365479522320332 1
0.279403835186053 1
0.243398870486141 1
0.406426037252631 1
0.112688436926671 1
0.315421730364076 1
0.272099908886565 1
0.283338159629892 1
0.611815264108631 1
0.432535083501832 1
0.505183033024548 1
0.322858373980208 1
0.222616364257461 1
0.290403869509836 1
0.778676907508681 1
0.29772466336917 1
0.00730901315058315 1
-0.0672315743108175 1
0.535324770798388 1
0.240826763473237 1
0.317757020213207 1
0.455820220520554 1
0.442320035355761 1
0.459447440237799 1
0.480543084129515 1
0.511315248377932 1
0.318109186585634 1
-0.299031721028092 0
0.221876617019484 1
0.326654299650217 1
-0.00311377168721597 1
0.0726335744224235 1
0.145576833364688 1
0.062161323580103 1
0.926319724272512 0
0.160827344115178 1
0.954458479560802 1
0.622162415057878 1
0.454275924201765 1
0.15227471185617 1
0.317770400392307 1
0.604190831869167 1
0.230698894782509 1
0.654399932319835 1
0.635595139697254 1
0.735522670392311 1
0.544735437874298 1
0.218931803922108 1
0.275846052072816 1
0.470695837228662 1
0.591280487824187 1
0.294153301917361 1
0.109805514191689 1
0.174248153494666 1
0.38922059115036 1
0.607595660273132 1
0.321518334559411 1
0.313361628861785 1
0.466418626124895 1
0.345913112714988 1
0.415998135748534 1
0.362908370225229 1
0.188784441763105 1
0.598858585808236 1
0.268981880334238 1
0.335074145413662 1
0.0286959229781887 1
0.149728514110744 1
0.218753771625678 1
0.308647631382762 1
0.582653182691098 1
0.491046022660752 1
0.452359171614974 1
-0.305848410638412 0
0.223586290750782 1
0.399843728039614 1
0.367343970993614 1
0.465950714768828 1
0.551590923154108 1
0.312261075382728 1
0.436943698296971 1
0.465665457973208 1
0.135506642231901 1
0.138574765304305 1
0.310941989901093 1
0.170875368693467 1
9.9598728941195e-05 1
0.784381970505308 1
0.45001363748052 1
0.15686407287779 1
0.26833005035999 1
0.920791914553528 1
0.301627795312674 1
0.319460403857522 1
0.629081827454611 1
0.283463093388028 1
0.076103428199855 1
0.747002667885241 1
0.372326479371078 1
0.55679322283821 1
0.607817222486952 1
0.368773289456913 1
0.141906178040682 1
0.420656053616239 1
0.692635190514414 1
0.287770337405369 1
0.109191504823987 1
0.147835213422676 1
0.722463505230258 1
0.459566128957672 1
0.274416021817703 1
0.408783451526877 1
0.109228664203351 1
-0.0267042569231959 1
0.452916936737107 1
0.382938739991225 1
0.273610469874612 1
-0.0095748138278141 1
0.701669041040277 1
0.644425101731052 1
0.191103304230367 1
0.516100368914139 1
0.0318987378915419 1
0.366254511366691 1
0.20542130084179 1
0.0679324155048694 1
0.618973877562731 1
0.773695479846536 1
0.879903106256693 1
0.563670800688647 1
0.398738945268189 1
0.248306039742827 1
0.457012041710821 1
0.450766113485417 1
0.749897254089323 1
0.352989643889628 1
0.28839095256761 1
0.442476394320452 1
0.376660574276734 1
0.350880964819455 1
0.504682048815878 1
0.302819156853687 1
0.0886844545787681 1
0.386733283848805 1
0.0415022968012169 1
0.537335285924319 1
0.058581641911919 1
0.326073251679467 1
0.266702651795703 1
0.256064331078759 1
0.0512368821524107 1
0.531265825111255 1
0.607706771835731 1
0.259146772105996 1
0.512096180708138 1
0.487305084517182 1
0.11337505336902 1
0.186924852615688 1
0.430322303073086 1
0.43515072651863 1
0.600063586758236 1
0.490147711333542 1
0.464767905240857 1
0.512425191911402 1
0.272012054653487 1
0.428733465736978 1
0.587086484501238 1
0.31638908890531 1
0.404663473748729 1
0.464079004370072 1
0.617575536974384 1
0.157975656842134 1
0.376166417982587 1
0.557946512187846 1
0.274585725856295 1
-0.102984115603671 1
0.714965971495268 1
0.229085537170172 1
0.656816453742552 1
0.335965831066194 1
0.297210598917928 1
0.472306043202098 1
0.388304568088692 1
0.566429793269616 1
0.501417520931967 1
0.281654675383553 1
0.460791556836857 1
-0.0424047470841964 1
0.589228781779235 1
0.864387925498022 1
0.659419235594641 1
0.0780953134448196 1
0.250590086891779 1
0.352028453719798 1
0.546235724244428 1
0.431957616575439 1
0.350275912738829 1
0.512574592891725 1
0.20462725056113 1
0.485408426305824 1
0.488617509208931 1
0.671491207198593 1
0.17178014551275 1
0.634065285490804 1
0.626923297543446 1
0.282549990559152 1
0.371088925264529 1
0.319738778258736 1
0.84541174565106 1
0.140621146146795 1
0.499638645791416 1
0.13077854397987 1
0.197075180273159 1
0.176347827995509 1
0.247653769500577 1
0.703497472706596 1
0.40100840499172 1
0.0906178272025571 1
-0.0838830907295942 0
0.56836591742009 1
0.291801866516343 1
0.609320080314587 1
0.597724747405736 1
0.837364145201 1
0.211511971049798 1
0.593444218890909 1
0.09514709193832 1
0.527007797898543 1
0.642976097103305 1
0.915137146121331 0
0.44169769430627 1
0.650406899053171 1
0.123459717673371 1
0.140753665206068 1
0.474370515234494 1
0.545714363364937 1
0.487754113003401 1
0.292271523990243 1
0.578821612164251 1
0.115650041589926 1
0.193719815091828 1
0.641363728468072 1
0.33119913487033 1
0.391204932132234 1
0.257242096615149 1
0.782579625725699 1
0.607018831523512 1
0.450336517225393 1
0.431875928455905 1
0.602542132098062 1
0.339418987640351 1
0.120789045923757 1
0.688881049072136 1
0.369128293378572 1
0.289155557424073 1
0.774145825307922 1
0.508607406164099 1
0.53781587304991 1
0.244946356489058 1
0.705937809818293 1
0.195757785375594 1
0.544164794139096 1
0.210814171895603 1
0.79651280659583 1
0.435531513719971 1
0.566096672481391 1
0.363260293587176 1
0.950063127298952 0
0.138151104946234 1
0.44874022529148 1
0.537138381613367 1
0.410186254115654 1
0.297192709083802 1
-0.306859470791912 0
0.28004594974799 1
0.918102210495746 1
0.320916940832045 1
0.803528434186756 1
0.733399767603748 1
0.406534796403221 1
0.388385248933164 1
0.272952483403559 1
0.366935224822023 1
0.381343121519738 1
0.40189006998543 1
0.321135415641387 1
0.189004211682254 1
0.28919389974719 1
0.108522003590998 1
0.43902138965692 1
0.604648518190746 1
0.209182454879061 1
0.817402212562954 1
0.23690060449823 1
0.102045820132405 1
0.162233021581179 1
0.286029914187466 1
0.581798507943468 1
0.724672410678773 1
0.431601591427606 1
0.609114296737875 1
0.16418172169946 1
0.602059911410437 1
0.0672217807326954 1
0.493744232665983 1
0.165125744044632 1
0.611471766455059 1
0.512105383626124 1
0.676362709443819 1
0.473830593076113 1
0.21203932537603 1
0.211067320518386 1
0.480272998722331 1
0.393312353401717 1
0.400343158875981 1
0.16885985749003 1
0.463223505322668 1
0.607034785405386 1
0.319884491545308 1
0.397096435160153 1
-0.00420116310394381 1
0.19961279901178 1
0.455286625897788 1
0.609331953316032 1
0.480614377133826 1
0.522499206000644 1
0.485588540507255 1
-0.0171700054742046 1
0.380454886785778 1
0.315318895997373 1
0.320633385085472 1
0.552452721502876 1
0.469538392368555 1
0.195028204617615 1
0.712985178723556 1
0.600909778571813 1
0.419786670573723 1
0.775350958589568 1
0.536289707213551 1
0.382027315992029 1
0.329579514974975 1
0.473157921520328 1
0.221049833477536 1
0.358682082603155 1
0.646501534384185 1
0.267265605315487 1
0.116978824974761 1
0.541322877782461 1
0.741549255960967 1
0.472899855461061 1
0.936213527701832 1
0.511027978829246 1
0.419285148024562 1
-0.101251307413002 1
0.380296103793816 1
0.291628439665762 1
0.821354360697477 1
0.356775127813983 1
0.42937037520008 1
0.0591904947377546 1
0.232568275996919 1
0.651128392110006 1
0.28696244324804 1
0.275590672098305 1
0.428494661659003 1
0.312563456074085 1
0.707283462295307 1
0.578675753852593 1
0.511424539465605 1
0.65487661422916 1
0.587106352381675 1
-0.302496367344631 0
0.282007551847666 1
0.351087788117183 1
0.519342163374435 1
0.488882480731387 1
0.245623660309752 1
-0.018268546396691 1
0.295066550462671 1
0.789627522980526 1
-0.187090560680811 0
0.560619201404215 1
0.640054476936846 1
0.623784457044132 1
0.621619071232369 1
0.697859531943558 1
0.415163152265282 1
0.199964076837299 1
0.344645362537027 1
0.376372706852872 1
0.401809976548621 1
0.221242177548262 1
0.339133210455521 1
-0.141205857412073 1
0.443461618501543 1
0.438409323715171 1
0.378262218704236 1
-0.00232064226704415 1
0.806028287956236 1
0.398384948955242 1
0.662730702898761 1
-0.175486800664402 0
0.341640855139036 1
0.610797244574888 1
0.0791984145908885 1
0.543910576621495 1
0.463969901359697 1
0.376473007809954 1
0.618156715309733 1
0.357434968841021 1
0.599535604069404 1
0.134327741781105 1
0.254274041320258 1
0.503250929742969 1
0.728657972496896 1
0.0184466279669259 1
0.267191631242479 1
0.345770205616566 1
0.316119425627235 1
0.426719197339981 1
0.3024704683974 1
0.259704327997345 1
0.469602560409856 1
0.4621552153808 1
-0.0545905879339774 1
0.58977200893539 1
0.0891829542215452 1
0.471797473611589 1
-0.152213654299357 0
0.20724341517583 1
0.496554502657795 1
-0.0165907074637087 1
0.237053893729458 1
0.3776813719629 1
0.609155205537804 1
-0.161412552701946 0
0.675179222127773 1
0.372732668651668 1
0.544247745453723 1
0.036044405170204 1
0.118059457845511 1
0.474957744646575 1
0.382799127093569 1
0.517270967700947 1
0.152969097201 1
0.370955346695511 1
0.557607943040026 1
0.699879470922239 1
0.0435960276301655 1
0.0958900283039709 1
0.535138490858648 1
0.0318769144422413 1
0.815128240804991 1
0.459675898990041 1
0.0703769098882045 1
0.483551637841501 1
0.317980073862854 1
0.645144970053707 1
0.39011111582193 1
0.133340021074783 1
0.110782709094199 1
0.39887196830278 1
0.46835043807417 1
0.547112402722205 1
0.473061275888511 1
0.173479865322816 1
-0.304558390758025 0
0.408313135281337 1
0.184715083141137 1
0.775035396652075 1
0.244515021285953 1
0.326766120635067 1
0.295219672645938 1
0.4127256474079 1
0.593809452504936 1
0.481120992976071 1
0.960480479933536 0
0.0540898293050808 1
0.803727004807475 1
0.484379875293642 1
0.351325157689546 1
0.0441430651721312 1
0.274088628157327 1
-0.0425790983671338 1
0.505881906421686 1
0.322759389466252 1
0.0345677858367937 1
0.555730551674414 1
0.104568613913428 1
0.321939724927606 1
0.449281803594299 1
0.26887523740805 1
0.186976673425969 1
0.551034411766505 1
0.410496127382417 1
0.297775386417477 1
0.13312199347298 1
0.494035494219797 1
0.70786239447424 1
0.464098534778005 1
0.528725981411461 1
0.528508184934835 1
0.157074110216715 1
0.119914276385958 1
0.743539928097724 1
0.211963411235542 1
0.0913788500202921 1
0.703892710350544 1
0.033550404834614 1
0.526058929228733 1
0.243442566623411 1
0.503519517287642 1
0.516605678121006 1
0.301112820728461 1
-0.0876376591372619 1
0.760347945912296 1
0.363959177008795 1
0.246015913636979 1
0.0349946066907528 1
0.681776242504585 1
0.0213754912999858 1
0.724487107078983 1
0.615304045993996 1
-0.104508322612392 1
0.47016460899853 1
0.0859465842981033 1
0.457430397457818 1
0.509621899483563 1
0.795642057644235 1
0.236022317286702 1
0.625474793437487 1
0.825501866834223 1
0.440498391572102 1
0.529757049632301 1
0.485605419268502 1
0.236699064357274 1
0.448865209244816 1
0.38553455994104 1
0.468743293745737 1
0.290280129323406 1
0.508927141218384 1
0.198857055959812 1
0.149053984077366 1
0.311387297733787 1
0.505949904649653 1
0.580115904216849 1
-0.231635435059961 0
0.631228688146388 1
0.365561630172106 1
0.338063708103497 1
0.433655852461166 1
0.326989284764231 1
0.492324342100883 1
0.377326941717183 1
0.465971920722509 1
0.209754237721608 1
0.413677771374142 1
0.0673343955416126 1
0.414184460308823 1
0.445987066004406 1
0.654477164666945 1
-0.126500798362135 1
0.443440193230658 1
0.570247140500234 1
0.270792567144192 1
0.190768261416652 1
0.316394106678839 1
0.576581592229123 1
0.393644797834159 1
0.328038869991247 1
0.703952036190164 1
0.294510711298094 1
0.488558155893376 1
-0.00784165150011092 1
0.195693726200082 1
0.539814490299376 1
0.275626850826408 1
0.657722402144884 1
0.391117569668722 1
0.513738227242741 1
0.329447797722078 1
0.520139251987381 1
0.518538145398509 1
0.314574541355244 1
0.380214662144754 1
0.644533472644634 1
0.646957130646358 1
0.0654620517541046 1
0.106750952792548 1
-0.068450434938632 1
0.4050109219424 1
0.406175177027962 1
0.213084683600282 1
0.668546799051527 1
0.100354286487702 1
0.543189487510328 1
0.453662240838811 1
-0.404760427067642 0
0.50890551569581 1
0.265393328323126 1
0.360543128588933 1
0.282037934045381 1
0.410983053681754 1
0.679288886835542 1
0.0131098480104673 1
0.282482389413485 1
0.442542664786515 1
0.28212963617861 1
0.272399192289768 1
0.577005240604866 1
0.797573344157491 1
0.830580556544549 1
0.242714543221127 1
0.166504694916125 1
0.245316816943602 1
0.53303740091964 1
0.619285463219196 1
0.632258307450327 1
0.494417260206735 1
0.155349122961629 1
1.02013201994217 0
-0.24993721748229 0
0.0773277390439249 1
0.0571281855417301 1
0.554047537310716 1
0.50327739085458 1
0.515171760648357 1
0.244015842438785 1
0.414238671282689 1
0.420584975510243 1
0.563755465355385 1
0.197208852480096 1
0.209605962976221 1
0.134994654988898 1
0.615049317088127 1
0.984819670967075 0
0.167212839248253 1
0.167465290885496 1
0.315100168468515 1
1.03991056207342 0
0.613663885212385 1
0.30797989690835 1
0.309499638385171 1
0.446268042565953 1
0.543603166158379 1
0.3378889147927 1
0.212039330370172 1
0.39787150218889 1
0.509078362672619 1
0.533278339415116 1
0.224770120164752 1
0.186704924912872 1
0.49970342813176 1
0.570675933742905 1
0.395759695566801 1
0.551382420148978 1
0.52550515014625 1
0.416323600072706 1
0.513204044188967 1
0.468833337915298 1
0.0999519446474012 1
0.281421171177203 1
0.37310711211984 1
0.530114157921657 1
0.165830941934848 1
0.548754143499705 1
0.561613206058713 1
0.316124350974405 1
0.516171540188683 1
0.534405260956559 1
0.52174041422707 1
0.273418398594808 1
0.419920772908724 1
0.357417392244373 1
0.900822635380721 1
0.346908757657987 1
0.261065552533898 1
0.753103679417701 1
0.484140275891548 1
0.30796679146106 1
0.167664797439984 1
0.334374345767269 1
0.775025078491661 1
0.566825091206585 1
0.92758621028595 1
0.622899840578767 1
0.624928796533625 1
0.368422713571524 1
0.345801766182219 1
0.433315513924413 1
0.35885207178366 1
0.262118059712006 1
1.16320319521836 0
0.581922206222005 1
0.679864907302288 1
0.455729175279615 1
0.365269246275351 1
0.37282075811786 1
0.108815778486219 1
0.388760807027609 1
0.123009632087034 1
0.458750079360441 1
0.230972395311291 1
0.506709190114574 1
0.342389554452001 1
0.601616305630667 1
0.48392495233949 1
0.612451191587702 1
0.305078378061592 1
0.307929408215564 1
0.686916868770012 1
0.577790688818948 1
0.464596434747497 1
0.229312047594637 1
0.360523057534813 1
0.514088692489502 1
0.479581737547776 1
0.276279929323973 1
0.359745377934706 1
0.22286425579723 1
0.619115490694582 1
0.634700234534867 1
0.37706129173537 1
0.246144734196748 1
0.315793411840421 1
0.619614779380444 1
0.249287573902404 1
0.18444602957594 1
0.593893007753845 1
0.766925320812203 1
0.496748541231635 1
0.338606105611864 1
0.227865794535595 1
0.356168903899045 1
0.775202588401386 1
0.099661775818095 1
0.35959241658911 1
0.317681646414272 1
0.431923057455789 1
0.0445978541530282 1
0.201566334756411 1
0.292050688671594 1
0.746252996143291 1
0.314969953061519 1
0.847864228454219 1
0.63966726645125 1
0.315772836568565 1
0.526231075997323 1
0.0676632729772849 1
0.726178290457 1
0.348867667897479 1
0.412018998083023 1
0.178527753110448 1
0.391609253425432 1
0.312543431805672 1
0.454220924567547 1
-0.0935361671997745 1
0.645963234208532 1
-0.297191902004637 0
0.623491716489705 1
0.0929626675401279 1
0.375500624111072 1
0.277765587325769 1
0.394020209924975 1
0.148833318476273 1
0.277019862768347 1
0.170326247972445 1
0.404234310857274 1
-0.245236219771403 0
0.231784761491739 1
0.48695074750227 1
0.59584050335288 1
0.257876016292465 1
0.0950732008996793 1
0.178238405699313 1
0.565638731997016 1
0.201106988940739 1
0.7606011970357 1
0.479900749156562 1
0.49274121794123 1
0.23917665100882 1
0.50548399179693 1
0.409406487836758 1
0.183336983232791 1
0.552152022924284 1
0.197352243492173 1
0.50012955797561 1
0.495584640566119 1
0.244065241160875 1
0.49620907847594 1
0.140151093429203 1
0.203260801791765 1
0.222781914063928 1
0.158574272122628 1
0.494776735866197 1
0.298480119384174 1
0.544057618286926 1
0.121504921723906 1
0.764533142556499 1
0.13289761247408 1
0.174579530509017 1
0.31155054421987 1
0.482281765999744 1
-0.0335601610433112 1
0.968984568801858 0
0.194599687718671 1
0.208766865760944 1
-0.0296129809239196 1
0.562160521482777 1
-0.11406290888045 0
0.354935126670412 1
0.153653986171292 1
0.595750065239453 1
0.708570060196172 1
0.00339113214661189 1
0.4386978848128 1
0.865231506672471 1
0.270763306793287 1
0.303957953939957 1
0.460519443656343 1
0.427298088520891 1
0.418645499002372 1
0.774169494654858 1
0.388245675718218 1
0.556677899038298 1
0.726139666838099 1
0.607838859263102 1
0.52882821053262 1
0.570487613529136 1
0.353437178609115 1
0.105264396067105 1
0.634368524705776 1
0.429891969369358 1
0.153461991693145 1
0.48239437451887 1
0.577490842699506 1
0.267064872268099 1
0.45280681707402 1
-0.0453179120590853 1
0.241439617348619 1
0.395764548043601 1
0.443649738006193 1
0.543128438121056 1
0.626759884918871 1
0.452316806883671 1
0.27589730474807 1
0.215795776007244 1
0.236176998496665 1
-0.00376980944197158 1
0.118566524008849 1
0.576250039231751 1
0.669371715965117 1
0.192403847405299 1
0.506539254977318 1
0.392548827223537 1
-0.00281890480588378 1
0.424237132244025 1
0.625931718466819 1
0.51369865691973 1
0.407905381529573 1
0.324770192137033 1
0.167765463373401 1
0.336313181702829 1
0.348672984092825 1
0.596391304827067 1
0.41766857487543 1
0.458736890816927 1
0.799900533269323 1
0.685877116929557 1
0.255378960271765 1
0.14727926197055 1
0.632956808496035 1
0.630403575096491 1
0.341683613530937 1
0.287870981572155 1
0.557060259081798 1
0.963726690790381 0
0.283319294434432 1
0.280171669036741 1
0.495917695798492 1
0.665290216980175 1
0.433032810788438 1
0.655493495048238 1
0.730647690940099 1
-0.0957204025674261 0
0.666411162173024 1
0.599993782788305 1
0.501060129718793 1
0.270661190450159 1
0.339205545128662 1
-0.0981490631656664 1
0.143496679492008 1
0.1712241822028 1
0.2032155848741 1
0.533629660873299 1
0.338012695185064 1
0.172675433891182 1
0.583324277973916 1
0.268195751802621 1
0.277135673312232 1
0.230849839166981 1
0.614972138656285 1
0.527014576846655 1
0.255962695587807 1
0.566921699155852 1
0.434982108203908 1
0.699691004737162 1
0.0194400402902632 1
0.513408908226727 1
0.0883135492591603 1
0.118333108090414 1
0.281730831052737 1
0.384222207022116 1
0.331977844512043 1
0.53440519537726 1
0.352455926043289 1
0.313675969058897 1
0.406515502801573 1
0.564735759056489 1
0.524451485748088 1
0.342783293503548 1
0.0138857332427097 1
0.0150857016192547 1
0.457289746072999 1
0.231523532403587 1
0.615063256273922 1
0.139441123087504 1
0.515455877870623 1
0.641894560188233 1
0.441881287532068 1
0.381415169187575 1
0.479632697705252 1
0.405966002343134 1
0.36037895806452 1
0.322258516050979 1
0.802637803047931 1
0.369007888310733 1
0.41521406052339 1
0.746448921516552 1
0.612250415991878 1
0.876452124307497 1
0.390895193215174 1
0.598395792423939 1
0.217243248073641 1
0.558372933995652 1
0.583501408413952 1
0.477843417107319 1
0.139729852189218 1
1.10993035433454 0
0.397619806626453 1
0.128992599944339 1
0.444167943878308 1
0.509970825813031 1
0.218441151280189 1
0.402954691637378 1
0.419023289092079 1
0.298862841969827 1
0.646608348605493 1
0.995109983709025 0
0.55079834987763 1
0.657071231079781 1
0.410626038423017 1
0.0784592491848668 1
0.467730066767819 1
0.504916891050435 1
0.624463508154113 1
0.166763896642968 1
0.181749035603367 1
0.477359913694501 1
0.918877475091823 0
0.00265619458559306 1
0.309882510886067 1
0.386455677246763 1
0.13846777050787 1
0.22301293019679 1
0.506836199054553 1
0.339583944648431 1
0.819360724424159 1
0.335814864251747 1
0.0966017007437989 1
0.385759134933446 1
0.422690494961055 1
0.140271035259968 1
0.397775519138513 1
0.260866729697486 1
0.240834762936814 1
0.452679859471358 1
0.166393291875714 1
0.369267173525044 1
0.618766539759765 1
0.387444209238944 1
0.198986480680684 1
0.2079327629826 1
0.396867874957492 1
0.135045542548508 1
0.663141810692425 1
0.380199924883313 1
0.184104898838617 1
0.0866051271693262 1
0.352093539842918 1
0.330992318701609 1
0.505523134453197 1
0.221262174491235 1
-0.0620600359474571 1
0.506606595060524 1
0.250578125577223 1
0.222885276075821 1
0.756969456593705 1
-0.053932914355739 1
0.374809901405646 1
0.0103027108801829 1
0.193352634002553 1
0.408663337259744 1
0.54519633156066 1
0.300918449889499 1
0.476611356097894 1
0.366245282293383 1
0.333669441172575 1
0.289239197537165 1
0.250095871498978 1
0.671133207245093 1
0.432846969056484 1
0.757077977145438 1
0.651213497532161 1
0.620648982403803 1
0.398433871459984 1
0.661076880624721 1
0.120720201323943 1
0.291857571208195 1
0.620217571963718 1
0.142287902099641 1
0.671154330826301 1
0.691272730010042 1
0.0603022007955533 1
0.85145919904211 1
0.516911494354725 1
0.611362835398559 1
0.437595049116687 1
0.739508186630452 1
0.538904813914176 1
0.0116148630957917 1
0.247371840468477 1
0.42059274039456 1
0.51291569886062 1
0.437258327377007 1
0.357873651436321 1
0.414172096656565 1
0.596117465747188 1
0.309645137746834 1
0.692236185965531 1
0.0454822913600296 1
1.09814333963865 0
0.425159577714188 1
0.123605475107507 1
0.108771274333192 1
0.723743176739648 1
0.334358460570536 1
0.468915753689427 1
0.687794251929657 1
0.281265921583957 1
0.352720969182905 1
0.211838161211322 1
0.292764510305317 1
0.740749898872145 1
0.789576895600439 1
0.573531030129301 1
0.424916694627928 1
0.228517674022992 1
0.63440929994864 1
0.557888015847959 1
0.689940514339895 1
0.505352673419418 1
0.630120079468597 1
0.0437028628034105 1
0.244173944835245 1
0.383806351846997 1
0.32329694191185 1
0.756544076065698 1
0.427947171041278 1
-0.161801166152389 0
0.781508667452113 1
0.417436647769065 1
0.583453169916731 1
0.575889903425645 1
0.245778808044466 1
0.654596929364831 1
0.0918444834047886 1
0.633664767232272 1
0.714404439968607 1
0.531138740908852 1
0.456601948899178 1
0.243655855433692 1
0.296125683016029 1
0.206705573637905 1
0.184764549842663 1
0.49284839244761 1
0.421680786854353 1
0.0532110241673234 1
0.436523337644387 1
0.622332442107382 1
0.514841004549965 1
0.268728078771048 1
0.545122163456097 1
-0.0430773645553451 1
0.159777377714464 1
0.483593409958221 1
0.237432894926683 1
0.500963326254679 1
0.16460279450532 1
-0.085404148545986 1
0.221839105973099 1
0.417817008727648 1
0.371553155077983 1
0.664518875305279 1
0.385314169919471 1
0.35987476349649 1
0.378280823467319 1
0.379385118445582 1
0.170455693631187 1
0.775161183473267 1
1.16135301865055 0
0.362523389231553 1
0.598636548005545 1
0.310570042736093 1
0.186432875230901 1
0.0685392723113239 1
0.231271631503783 1
0.443046887018002 1
0.669691807584301 1
0.46912358286029 1
0.684782511138979 1
0.478018660582057 1
0.176146029905405 1
0.478729478379045 1
0.523179598292033 1
0.561586598022251 1
0.280275807791886 1
0.059372723427831 1
0.690372744304702 1
0.372549364122966 1
0.358922744452781 1
0.801673426811123 1
0.582713374025557 1
0.0455252201268002 1
0.199885978259661 1
0.039075779721408 1
0.070820323799043 1
0.106437999505147 1
0.642746160504225 1
0.353493221615938 1
0.387916080797894 1
0.34153595596029 1
0.6380256889562 1
0.309910930261712 1
0.398807586417272 1
-0.0828342662277746 1
0.581418709466805 1
0.406758238239684 1
0.495384123699024 1
0.149209023208241 1
0.53770167296649 1
0.38975192389915 1
0.55724164213582 1
0.513585708865404 1
0.523221426905895 1
0.337724414166519 1
0.192439460350671 1
0.494002104197405 1
0.410055641750563 1
0.175915566375003 1
-0.0192389349990906 1
0.42469127834323 1
0.524808771345675 1
0.118767596618296 1
0.317781898240753 1
0.45941201449876 1
0.746764927014713 1
0.661559714804467 1
0.355665971023123 1
0.4474102544831 1
0.411314581686795 1
0.6100080856459 1
0.096986153977443 1
0.300294211762922 1
0.190479152912681 1
0.799611608624296 1
-0.0504531205938333 1
0.332943330934609 1
0.459617746072164 1
0.641857984762236 1
0.0637342146270079 1
0.498824303532657 1
0.636017673271668 1
-0.310593028030874 0
0.519356269781154 1
0.280961282386856 1
0.130045859546375 1
0.669085367387263 1
0.293254999914976 1
0.556644200390043 1
0.850975610537047 1
-0.0144502319823089 1
0.810281978941835 1
0.671827557056883 1
0.472051794911524 1
0.669642953177425 1
0.863020449714955 1
0.240713552203325 1
0.590196188870611 1
0.720970336039978 1
0.19122068885256 1
0.0498460559956948 1
0.46121670988288 1
0.294332928666838 1
0.623590162175001 1
0.2551086509707 1
0.728544728748203 1
0.393479931141129 1
0.351410800519333 1
0.327664536422076 1
0.105203994797136 1
0.892519588399236 1
0.227005170694066 1
0.491289991434252 1
0.652202446956566 1
0.319716799143259 1
0.169226612065913 1
0.40783957108015 1
0.179994291345792 1
0.109279702257933 1
0.460778216093861 1
0.232408863866232 1
0.408992211828959 1
0.853906663681597 1
0.5506528634879 1
0.575893957966765 1
0.514186315494255 1
0.269260997054243 1
0.321110026798026 1
0.268483542729446 1
0.330939571385583 1
0.0673351922452496 1
0.512026317345976 1
0.495661970367538 1
0.683300475860961 1
0.94548048431208 1
0.131289978129429 1
0.544876800413396 1
0.323537997006873 1
0.343718922000405 1
0.377719281539411 1
0.453353847722938 1
0.294467199282721 1
0.267529043906556 1
0.401435288681644 1
0.709034056737187 1
0.674382169277354 1
0.407936082435771 1
0.732349718681608 1
0.168955413527552 1
0.301587970600496 1
0.322120003347955 1
0.569110922107895 1
0.113786125063028 1
-0.0984917969533741 1
0.0286688971730337 1
0.405495629008439 1
0.651375623572612 1
0.304108471586297 1
0.347865693364176 1
0.310833986659504 1
0.519542896869204 1
0.707365426932386 1
0.407435842931048 1
0.205831795357274 1
0.324983056007237 1
0.543183348253479 1
0.515137117146519 1
0.495379734450778 1
0.0809720376951931 1
0.655258408399508 1
0.0319726208490998 1
0.292656087942399 1
0.419876327552494 1
0.359803687250006 1
0.878125459641001 1
0.0845201221787183 1
0.719019182644261 1
0.528471426927212 1
0.112712138043267 1
0.689075843270763 1
0.420442924950191 1
0.522971132644101 1
0.532604366405684 1
0.343260860171998 1
0.0666102240199827 1
0.720638877097748 1
0.355397748173019 1
0.153329741183273 1
0.237330000944841 1
0.663120874904969 1
0.536614717447372 1
0.204948416828867 1
0.337164305989333 1
0.264314676351046 1
0.259793358833036 1
0.442599794887178 1
0.505632455339182 1
0.579881630856538 1
0.467921370246295 1
0.506746570256408 1
0.309149920739622 1
0.00433605613386848 1
0.189937201354005 1
0.492140003994491 1
0.730650070532364 1
0.783180710680733 1
0.27377947154141 1
0.55405602225961 1
0.45083982594812 1
0.159985888335705 1
0.220723596387045 1
0.357399106316596 1
0.863771124037865 1
0.575845694158817 1
0.374551472482694 1
0.623417470528999 1
0.510063473998878 1
0.512673886424514 1
0.614696661737121 1
0.608910717203339 1
-0.0347546670322155 1
0.529769752761149 1
0.340382181558892 1
0.260223094189733 1
0.164581995462716 1
-0.0150907226844481 1
0.200682502169372 1
0.15946302487953 1
0.406821061892153 1
0.468556189248114 1
0.3895501505268 1
0.634959371507596 1
-0.147433092477713 0
0.461989303710617 1
0.115393534635981 1
0.389616878152338 1
0.519848002666511 1
0.248738112355761 1
0.226887339478989 1
0.0793603237608954 1
-0.021816401761678 1
0.606981017605745 1
0.173805213277912 1
0.0607950479325343 1
0.0283249812485342 1
0.246431241992213 1
0.0365679839514667 1
0.808510891453246 1
0.100422302824794 1
0.0263392270107963 1
0.334012042065787 1
0.319601963467366 1
0.0992843541371363 1
0.0584306253666794 1
0.518623286633862 1
0.668818144218527 1
0.239130146690979 1
0.454343324577603 1
0.655995972365974 1
0.53687712367511 1
-0.00296035981222256 1
0.302076491118651 1
0.309168645198135 1
0.253881134909191 1
0.199850847944959 1
0.695939873301574 1
0.3341811765376 1
0.0632664109954535 1
0.381732638529763 1
0.167047978758312 1
0.614276888570859 1
0.230630892832909 1
0.712025613109275 1
0.555621306242231 1
0.0347410879849894 1
0.360895295698597 1
0.535354300747093 1
0.0416818722495832 1
0.77468999212605 1
0.708792944591777 1
0.63350791814906 1
-0.0576038154079503 1
0.505308670873705 1
0.280145117586554 1
0.59769572997558 1
0.692187383026312 1
0.0128491493352205 1
0.190273946249642 1
0.128004192512336 1
0.651685204302702 1
0.326927510472261 1
0.430599818498867 1
0.412378306023335 1
0.399215741736446 1
0.509367330159879 1
0.409866741025223 1
0.275662293176617 1
0.375121536525865 1
0.47056179123199 1
-0.148762921632395 0
0.305135861213797 1
0.688244606148014 1
0.465430879448923 1
0.731220031300468 1
0.634713157221108 1
0.541349491548423 1
0.283798942747945 1
0.00136195035869075 1
0.482175517766723 1
0.272563466477843 1
0.0927491406185801 1
0.181630834905458 1
-0.0282713229242107 1
0.596512016356255 1
0.0216968013112251 1
0.433485952787766 1
0.597506448248264 1
0.314114501817368 1
0.85955077666097 1
0.205712022367065 1
0.440554440582352 1
0.416853741262334 1
0.798487288890092 1
0.354519945631665 1
0.149338309976401 1
0.944966886693583 0
0.15759473813648 1
0.338350828663211 1
0.46166469398574 1
0.648526482753833 1
0.120410528374163 1
0.352215603726086 1
0.163082317679043 1
0.290244352688022 1
0.39753099593661 1
0.469893718212611 1
0.773373898643853 1
0.20045476766796 1
-0.0173199676686603 1
0.0624443908654813 1
0.421864687645023 1
0.271764774605001 1
0.35225715515275 1
0.511867050147715 1
0.686637824076226 1
0.5504258824501 1
0.125926797141918 1
0.357832148490616 1
0.483434020738685 1
0.346915811917944 1
0.251828875849301 1
0.735002346021472 1
0.380464219918417 1
0.640128956459393 1
0.169716005440665 1
0.787794810875766 1
0.545951455268993 1
0.464198085123992 1
0.278641982735716 1
0.430932674081189 1
0.426944236931201 1
0.177468934339105 1
0.631070974399334 1
0.223720921300089 1
0.329597716592288 1
0.322403691667731 1
0.622196541898955 1
0.560202226448537 1
0.25967085442595 1
0.288324018036945 1
0.0252869591996403 1
0.368831536139208 1
0.322279012707525 1
0.390043863268517 1
0.9314476197046 0
0.494024725718186 1
0.471528544349968 1
0.3073856649104 1
-0.0470162471887841 1
0.316317280899485 1
0.218365992364431 1
0.381782804374743 1
0.727421381493428 1
0.0656501328242943 1
0.783523456529237 1
0.503964159396949 1
-0.0140956361592663 1
-0.133070642784963 1
0.612417580567462 1
0.538671588546947 1
0.572121015549115 1
0.384768058621633 1
0.106182835117763 1
0.485571960591447 1
0.36561235977026 1
0.743066066880988 1
0.590737086332165 1
0.147411751068999 1
0.330813955054576 1
0.801134867609918 1
0.341684598561064 1
0.124247580340932 1
0.034032164636919 1
0.805791601266236 1
0.350999396235761 1
0.000657628845170496 1
0.423909119347116 1
0.661542945318386 1
0.891152895120883 1
0.16087152484578 1
0.329607165432735 1
0.136880846642257 1
0.621969501933105 1
0.111427352647006 1
0.410172876456804 1
0.136141566962636 1
0.00373420959528929 1
0.330734083227911 1
0.357644815303767 1
0.434827271685935 1
0.502562594797414 1
0.618766304079576 1
0.584247939723685 1
0.274002450424941 1
0.351027962663888 1
0.0960293647527854 1
0.733945039332676 1
0.709298404615822 1
0.572815245754265 1
0.52990841483963 1
0.37585072580956 1
0.341970443385864 1
0.39621160957558 1
0.116803748128215 1
0.302401537053405 1
0.392390474357103 1
0.483830534713848 1
0.325730356178303 1
0.496411119502613 1
0.737835695387152 1
0.304625262906026 1
0.288908344753783 1
0.472781530028567 1
0.701847962669355 1
0.492360436063423 1
0.262698335374923 1
-0.0372792788705363 1
0.574435390834304 1
1.01997857570199 0
0.198295315580367 1
0.515416773100517 1
0.143740164160282 1
0.670149551586094 1
0.500740030905598 1
0.251933715798143 1
0.0106468531274222 1
0.38999811760456 1
0.181515800701331 1
0.0318780428034939 1
0.412382489535198 1
0.21948761995044 1
0.183027665786623 1
-0.012682025166108 1
0.530190992512046 1
0.204065418833193 1
0.594043594471124 1
0.743535556846096 1
0.883949637231106 1
-0.0693195420441271 1
0.0152746179079526 1
0.226973542871798 1
0.515447434040549 1
0.0943831693101464 1
0.369074714295592 1
0.0477279546786466 1
0.335205188926971 1
0.358579991694071 1
0.762657363897048 1
0.825796429912845 1
0.302472391420047 1
0.522138715216351 1
0.619803052807624 1
0.395258767012167 1
0.688542237776343 1
0.42209156215215 1
0.686432397973364 1
0.259941159169979 1
0.193036352453484 1
0.566131990428278 1
0.253641783471021 1
0.179758450329549 1
0.640696162230693 1
0.418539838336281 1
0.540959988728152 1
0.355105430177488 1
0.364030326172455 1
-0.0352673766615676 1
0.169019739783227 1
0.216189751913957 1
0.423862495176875 1
0.519650816945747 1
0.620572568829108 1
0.0826563663210232 1
0.477917947128036 1
0.28350801106404 1
0.292687320865153 1
0.0403064260204136 1
0.248028895084774 1
0.549853552978914 1
0.505963686769885 1
0.260797194607806 1
0.00421267248603444 1
0.443687352691855 1
0.728126828353382 1
0.0575355160749439 1
0.16880559891014 1
0.562459989606078 1
0.00885902905017973 1
0.219141378621046 1
0.411955054617379 1
0.802816008198894 1
0.369339307187699 1
0.1873651470305 1
0.738281702542209 1
0.481589213297355 1
0.534473054084569 1
0.234225322128866 1
0.396781440352492 1
0.471065834207616 1
0.644772307200161 1
0.410226341621695 1
0.328094518141583 1
0.238422980353721 1
0.479921443144264 1
0.408547786000398 1
0.115774857151574 1
0.54221235569548 1
0.193412455265847 1
0.370482970526312 1
0.711222794546208 1
0.276297006575661 1
0.496058133386216 1
0.639114563689153 1
0.31982712417657 1
-0.0505106851349813 1
0.390051733044857 1
0.24802069133422 1
0.646178422401358 1
0.244567154259475 1
0.296153828611566 1
0.154246789352472 1
-0.00472734442674804 1
0.449214288023889 1
-0.100247681359781 1
0.402125447922929 1
0.376772895891372 1
0.0505294994091886 1
0.69089808467505 1
0.881301028092253 1
0.279972834544795 1
0.521695706797639 1
0.495697345051192 1
0.645711374422171 1
0.0809365997720385 1
0.482360405074316 1
0.259365570813841 1
0.81453891683257 1
0.258271563274567 1
0.306716021284876 1
0.226468171691692 1
0.690739516333456 1
-0.137330724771138 0
0.386240223338015 1
0.574961204072966 1
0.410610399757098 1
0.827005578180347 1
0.348834568583563 1
0.470752673986825 1
0.389379694814821 1
0.624784981307489 1
0.871970173105936 1
0.524354133902523 1
0.176554357911223 1
0.56452987009822 1
0.112666693747288 1
0.0166054390882117 1
0.503116855906178 1
0.333397053777094 1
0.183625819601553 1
0.318477436276644 1
0.069535475712907 1
0.287137738755085 1
0.870058882433696 1
0.666326003247375 1
0.164465488816012 1
0.409014153170958 1
0.398215959570393 1
0.375492563905256 1
0.843827256950369 1
0.54078837766292 1
0.547722797806238 1
0.499825539934102 1
0.39912681783665 1
0.293301700813255 1
-0.0221500340684107 1
0.435364429159956 1
0.489291568632229 1
0.399586187014556 1
0.521239601097593 1
0.50169508583035 1
0.460229384423488 1
0.276777557856857 1
0.363703578885401 1
0.128067760178757 1
0.388751717185304 1
0.700484163326736 1
0.212051853500603 1
0.430696517321006 1
-0.11513896826178 1
-0.0341275677873064 1
0.662957500464638 1
0.292597142386912 1
0.247593596244751 1
0.514705470907308 1
0.203317176461429 1
0.214288966361634 1
0.537356060793064 1
0.0931360648441252 1
0.163095536542561 1
0.190662176812924 1
0.440456207046389 1
-0.0406094975234104 1
0.0979961755355213 1
0.488530206655779 1
0.653450874078316 1
0.0830299359047322 1
0.534678307276568 1
0.313019993079941 1
0.486372799758359 1
0.36300166835878 1
0.0427745058817041 1
0.647703916556461 1
0.556507554857979 1
0.411907005436611 1
0.483567322666834 1
0.319850478401761 1
0.466693142865929 1
0.514803347731403 1
0.724258783401136 1
-0.117681263975737 0
0.587615005466599 1
0.518761494653291 1
0.383578406835199 1
0.150034734776904 1
0.524377214922214 1
0.711603186327542 1
0.172724096732933 1
0.329612693114237 1
0.469383246437022 1
0.245639338521253 1
1.11742366788412 0
0.23655682465967 1
0.420410840081239 1
0.701897092290272 1
0.219147972021701 1
0.367366499253189 1
0.325557831761967 1
0.416781327013679 1
0.111240154435042 1
0.234663030954165 1
0.379044660848497 1
0.288206141591057 1
0.564158739173479 1
-0.191554394828658 0
0.674838614925143 1
0.426355755453704 1
0.788689552318477 1
0.386266136145828 1
0.158349730620315 1
0.19757562681178 1
0.582326432436903 1
0.197575923017965 1
0.351910898636126 1
0.368708863253865 1
0.34153303424265 1
0.523876762290006 1
0.19217185774392 1
0.438886743906421 1
0.702304103909744 1
0.590874640173998 1
0.331663576887654 1
0.496382207046894 1
0.331027429214117 1
0.713264564739401 1
0.785993994403976 1
0.592527014033828 1
0.560592013620517 1
0.872634223791278 1
0.342207961470278 1
0.329591348124558 1
0.309724352358291 1
0.350558600299119 1
0.268028459954717 1
0.254087924359612 1
0.366394021005965 1
0.280556916708399 1
0.401433435507161 1
0.356689787803007 1
0.168825819489255 1
0.772300974870334 1
0.351551628708718 1
0.243982890859952 1
0.44773146219485 1
0.634815041279185 1
0.137827143006364 1
0.499943746287448 1
0.0609274806214117 1
0.552538985198271 1
0.565735959528235 1
0.792271785939801 1
0.227745773591049 1
0.269380515163116 1
0.192261415760293 1
0.0409370487383758 1
0.325354565095384 1
0.269621994888659 1
0.42626025815303 1
0.881900488769961 1
-0.0697186952398282 1
0.592623314806584 1
0.365033347470531 1
0.554538562459905 1
0.215062921667119 1
0.338977131971901 1
0.545595058178536 1
0.222465934837909 1
0.416024287207172 1
0.509703420560729 1
0.142748629453093 1
-0.0300801565450065 1
0.37571461067231 1
0.629577029312372 1
0.506795255856959 1
1.01057726002591 0
0.224475728882876 1
0.274491235122008 1
0.18502643172182 1
0.14252819888636 1
0.694978493536333 1
0.437340022885169 1
0.309853388440266 1
0.473050346840478 1
0.851640584530984 1
0.348380284485986 1
0.676633907067274 1
0.138246685011851 1
0.850762507126151 1
0.458225143497842 1
0.554053062445626 1
0.310166623192021 1
0.364679263948203 1
0.848684532240638 1
0.350712020905848 1
0.500377305318377 1
0.333037258500034 1
0.767572828633406 1
0.418551913370754 1
0.499324706347386 1
0.173994708266988 1
0.384154025937056 1
0.400374307834436 1
-0.0252477907869374 1
0.210438161985056 1
0.357045120709754 1
0.357959150350743 1
0.357921302540639 1
0.738971709501555 1
0.260944245103985 1
0.326908703329527 1
0.498339213635534 1
0.320245876216466 1
0.295590905791839 1
0.763809459964472 1
-0.122201315863244 0
0.333768477202718 1
0.345881478726109 1
0.373763814823239 1
0.191260761884956 1
0.327383485219948 1
0.561836172381946 1
0.389111600200931 1
0.174914960356507 1
0.419310088034158 1
0.426159123235796 1
0.45586277116709 1
0.426016562071718 1
0.17174076284966 1
0.656118220045024 1
0.357488574370029 1
0.506148925252832 1
0.0741202045136437 1
0.536873440250551 1
0.154778946303577 1
0.158806046677994 1
0.293736748229232 1
0.336638577583458 1
-0.00189640907950508 1
0.488644005872494 1
0.583839636682179 1
0.112157147578668 1
-0.00888085476601691 1
0.467549996639344 1
0.113614129284885 1
0.193903393793577 1
-0.167659960281329 1
0.730095334393438 1
0.492518411146263 1
0.635684318188282 1
0.0424358246700744 1
0.320504142140387 1
0.491345534907938 1
0.013825307636949 1
0.0365939925961007 1
-0.0981900009485582 1
0.814346745353989 1
0.26877826004189 1
0.170539222225192 1
0.851954296493835 1
0.324254545830975 1
0.520388148031455 1
0.413213630430952 1
0.112074281570867 1
0.255506014314378 1
0.707589093982185 1
0.345800538407746 1
0.211734997044779 1
0.700058000649109 1
0.212781643502195 1
0.499434022718067 1
0.569448567643322 1
0.363493267282229 1
0.442015651952439 1
0.891874782892028 1
0.598295562871372 1
0.642813509500963 1
0.524061401502285 1
0.620401373642542 1
0.154557272965554 1
0.584965728698833 1
0.0756283869904094 1
-0.152970289884429 0
0.319277943526415 1
0.204497164953706 1
0.567111485905517 1
0.176059375806612 1
0.49972599199775 1
0.239909651109579 1
-0.255148170950463 0
0.625160939759813 1
0.356199846808207 1
0.197337044810519 1
-0.0567054460011228 1
0.352392627382335 1
0.243520709519713 1
0.137137541117594 1
0.517470501249204 1
0.706556691487457 1
0.0809895100752182 1
0.264728857594655 1
0.466827127818956 1
0.322318067598085 1
0.268514003023381 1
0.464621222788931 1
0.353898345615321 1
0.687039198656352 1
0.731184135253589 1
0.254020710517991 1
0.546433825298441 1
0.750589413413068 1
0.678719751110116 1
0.713282453330689 1
0.328562667059848 1
0.659741054398093 1
0.837264767930163 1
0.795555471571115 1
0.526872060777689 1
0.430339753282012 1
0.158609693022869 1
0.406367578881917 1
0.684968642571935 1
0.742035417364191 1
0.321267073025541 1
0.425885927897622 1
0.459490250481 1
0.224752091875474 1
0.533335253156734 1
0.249373866882935 1
0.663456905788301 1
0.199564741412084 1
0.492989369014499 1
0.723480248949811 1
0.0637933462838691 1
0.444154940774342 1
0.66459177847222 1
0.310701645698054 1
0.588578772589727 1
0.692292049954349 1
0.661068433729344 1
-0.166283840843691 1
0.214947130301543 1
0.203222366517485 1
0.665796034024991 1
0.458348881178922 1
0.902565863452343 0
0.268613967498638 1
0.203863637480692 1
0.328014877030033 1
0.28800228354815 1
0.58896013457165 1
0.375514854229457 1
0.412158432747744 1
0.326738466172175 1
0.491236221467428 1
0.30637263763932 1
0.509912104967003 1
0.491234324982181 1
-0.0501427719005157 1
0.428897288113379 1
0.800318884013481 1
0.0348435825618826 1
0.403571992887267 1
0.45517606674699 1
-0.109095212945447 1
0.205748080362593 1
0.155353335589839 1
0.256899071665872 1
0.59762393644134 1
0.653318276421125 1
0.718168888151467 1
0.246446505054514 1
0.337136872898361 1
0.345056058874736 1
0.950628069369945 0
0.275925505513697 1
0.490168033785471 1
0.638456922845629 1
0.710191146801164 1
0.6400160399721 1
0.444412337290939 1
0.268612916618876 1
0.389137896600154 1
0.351155932841538 1
0.538968167980518 1
0.35575443828179 1
0.363965281236667 1
0.328061718141928 1
0.277480957921607 1
0.180328253905 1
0.581643106914808 1
0.598774995591057 1
0.366231784763073 1
0.28042251668679 1
0.345457156526195 1
0.432908212937388 1
0.29518519278873 1
0.238138829938905 1
0.625793677734559 1
0.617704273269234 1
0.514383899085277 1
0.225467226985275 1
0.0841307157709643 1
0.225545998185741 1
0.166394633903782 1
0.599491356896416 1
0.615377603065201 1
0.700919392348308 1
0.188631077291611 1
0.429361801531667 1
0.0983910482438644 1
0.190332270748031 1
0.853255201461323 1
0.548582752398234 1
0.270380788798954 1
0.446225559693071 1
0.793198484260897 1
0.036626253941854 1
0.0284291838433226 1
0.672909762325243 1
0.0313343867555462 1
0.488832614296694 1
0.299435572087563 1
0.402401460111052 1
0.149700712014743 1
0.256238970651003 1
0.563169908376606 1
-0.00352429848696952 1
0.838454953448307 1
0.332760250184997 1
0.382179118053492 1
0.169246699543385 1
0.39347585450692 1
0.869311439462876 1
0.351483738841953 1
0.29459082416374 1
0.42558058590732 1
0.753682985749383 1
0.427042735623839 1
0.218956720602637 1
0.331423400636974 1
0.146224779227506 1
0.166537512889308 1
0.795608578534059 1
0.469827552066686 1
0.739931731118869 1
0.107244212010469 1
0.444367483958425 1
0.592247722524898 1
0.364646412460058 1
0.178473726128728 1
0.438760825579578 1
0.171839017358669 1
0.452218472267702 1
0.882257939481739 1
0.0899981465351825 1
0.602429218094804 1
0.159196611654409 1
0.216819836369964 1
0.425409228981126 1
0.347655537913608 1
0.424192182965187 1
0.566315286629125 1
0.545199768703979 1
0.34801467241363 1
0.412143314848153 1
0.172896960655901 1
0.365385880478206 1
0.428127427473318 1
0.730890383939361 1
0.555622299528805 1
0.648985172045916 1
0.444685179311604 1
0.470214962846968 1
0.259604707752166 1
0.182813931003243 1
0.724697109927651 1
0.459766055493055 1
1.352164129258 0
0.299030619618411 1
0.189631542983275 1
0.153253969782351 1
0.207931003440257 1
0.537747251074504 1
0.363360469100717 1
0.449070307575738 1
0.501351732717549 1
0.308588629561243 1
0.122970648729053 1
0.312148947328039 1
0.459970321599215 1
0.741827935963111 1
0.164092196722354 1
0.167187072568305 1
0.562843802621774 1
0.532240153233299 1
0.658116030986644 1
0.14059892666224 1
0.0247864683432184 1
0.0843080150126605 1
0.504081800732591 1
0.215138909843317 1
0.505202881170636 1
0.394890222844058 1
0.315506854607267 1
0.597604757194673 1
0.315731186885909 1
0.0422269556492803 1
0.45495022790205 1
0.377088503089134 1
0.642860827721074 1
0.676255941147746 1
0.166866126099294 1
1.04021034270134 0
-0.0493523544298016 1
-0.0773286750499157 1
0.01911463941908 1
0.0520648106960072 1
-0.139820475455097 0
0.472612565846838 1
0.375753047563251 1
0.767461515477396 1
0.116240737967574 1
0.560782961705251 1
0.235743695240278 1
0.162587730402725 1
0.596867284322188 1
0.316870177178147 1
0.372588489562216 1
0.481397620997728 1
0.21797992716665 1
0.197589094493881 1
0.086737874385392 1
0.297241930363041 1
0.580609649867763 1
0.815568654120862 1
0.184203437839125 1
0.269265013233828 1
0.418685351158675 1
0.358959282009792 1
0.215841331064316 1
0.409735416784504 1
0.710213323249429 1
0.276907287396422 1
0.60922920961121 1
0.321880609850452 1
0.526112567060242 1
0.0698923478703456 1
0.188170408918971 1
0.305664331442334 1
0.0492441338350547 1
0.706934675801871 1
0.294896568941683 1
0.552733360645932 1
0.425369639420574 1
0.291544516463844 1
0.346806266049689 1
0.729756628076576 1
0.741613991534557 1
0.41694098907805 1
0.500647276201854 1
0.592998729490847 1
0.210374538527826 1
0.544052124098208 1
0.0333927570605459 1
0.352912241160758 1
0.486468199956353 1
0.543763612960313 1
0.0897438884267542 1
0.130937939313613 1
0.350966916827424 1
0.226559563188699 1
0.63229156719573 1
0.447564913331554 1
0.560358879668608 1
0.21613929094007 1
0.133720263835868 1
0.485900014453968 1
0.371957657727986 1
0.2682742112736 1
0.139862201289596 1
0.648008659313499 1
0.697421669977618 1
0.777387080303435 1
0.48290119566014 1
0.307692651034536 1
0.253534408952525 1
0.6070054016139 1
0.628774790764299 1
0.0249022403478839 1
0.237513995246116 1
0.32468661144668 1
0.00535153044319631 1
0.422860712945125 1
0.700727139303176 1
0.581909148843722 1
0.497212734358483 1
0.304798186977129 1
0.551505247702727 1
-0.00650145866559562 1
0.389053919666761 1
0.357393503483644 1
0.395807673735002 1
0.32583847368457 1
0.154594044957619 1
0.492082469302543 1
0.306557863583703 1
-0.088027450591684 1
0.34449282256893 1
0.709462453955896 1
0.677697551884595 1
0.279567726215397 1
0.265066264117876 1
-0.2152327277571 0
0.302655116835654 1
0.58468142988688 1
0.367895789455934 1
0.770341350727504 1
0.258571475823152 1
0.362856611407429 1
0.537078333649905 1
0.225567235962724 1
0.325203756995285 1
0.494525438462314 1
0.368120758413621 1
0.469204808446682 1
0.340948393971159 1
0.130937663542577 1
0.14381623330544 1
0.578191868508758 1
0.207864534387338 1
0.382473820562084 1
0.968962509570451 0
0.372987553148099 1
0.476922228504749 1
0.189873342592239 1
0.0925429945747379 1
0.258439550655082 1
0.242470521199694 1
0.589515708121914 1
0.227180271901942 1
-0.198560255592441 0
0.513004226216283 1
-0.00225523181789136 1
-0.0726884373718317 1
0.562688502423836 1
0.358060134699896 1
0.511115354689248 1
0.405830302197107 1
0.34458855830296 1
0.0829037560883483 1
0.63991829274943 1
0.231100577888846 1
0.097908029405027 1
0.539441790111798 1
0.359055593335104 1
0.230173113560239 1
0.219924251593744 1
0.330665599811863 1
0.183122723464164 1
0.575603739554248 1
0.8151236732111 1
-0.0498897401640726 1
-0.305872539199066 0
0.303077205883055 1
0.653787446371874 1
0.302931344227617 1
0.340555992340432 1
0.329527602378516 1
0.335453453582017 1
0.980698369203785 0
0.0355727933927952 1
0.322238237172078 1
0.291905019910015 1
0.450295305601475 1
-0.0838139934448775 1
0.549223048174592 1
0.538614413178923 1
0.372331871940133 1
0.195189444154474 1
0.469765100022377 1
0.718403983210031 1
0.309948328354609 1
0.415723588644074 1
0.83463354359317 1
0.291948096032235 1
0.492214248584963 1
0.540367735064028 1
0.208845123308405 1
0.574294134521141 1
0.335336814130597 1
0.682933996964233 1
0.14411984743268 1
0.765829964853355 1
0.223481707825207 1
0.489339938129094 1
-0.0239620858651073 1
0.671176828928053 1
0.481044620344285 1
0.384620097886168 1
0.187366985123221 1
0.529645512718659 1
0.506612208268679 1
0.541503823508746 1
0.596479167011274 1
0.18677634091014 1
0.138836272929901 1
0.332047450937142 1
0.241574521143536 1
0.429211219435268 1
0.725320730883939 1
0.530261598997517 1
0.158927147375408 1
0.54172533370585 1
0.317918856694116 1
0.377530198642772 1
0.175570888499327 1
0.429017236039527 1
0.603778919242868 1
0.504490160704656 1
0.675572512555037 1
0.212458316153731 1
0.802381056133745 1
0.305245668510297 1
0.0771524806896349 1
0.432473502346246 1
0.618751559929417 1
0.240727660978938 1
0.502192787260285 1
0.0759394098836156 1
0.648120280235623 1
-0.0984907924890976 1
0.522354108543478 1
0.496263268527369 1
0.523122359764859 1
0.339498555932192 1
0.164010765989577 1
0.593270602147599 1
0.523952762322459 1
0.380328905827118 1
0.465982925788343 1
0.324907399684984 1
0.582724879660559 1
0.422400122238992 1
0.441387832586224 1
0.584349618204509 1
-0.151469878849586 1
-0.0841260292956192 1
0.577948575319172 1
0.424578316873209 1
0.539975956084999 1
0.185292616803153 1
0.131523825862495 1
-0.0271850756272731 1
0.562851646948438 1
0.532897625295772 1
0.356499931550415 1
0.368694390237493 1
0.49725023162616 1
0.364903278359671 1
0.256622467746125 1
0.126401426269924 1
0.748462025515384 1
0.643252340234631 1
0.32103450275572 1
0.252385161686585 1
0.824648187797043 1
0.595357812407676 1
0.158560446924757 1
0.663347965186188 1
0.497334462139129 1
0.692726961793647 1
0.670400943729802 1
0.499872358279289 1
0.148880602860453 1
0.46066490046425 1
0.109770294850164 1
0.368491843705262 1
0.446083713255793 1
0.5106405833993 1
0.350085493801563 1
0.67246624609599 1
0.393864443702509 1
0.706689182710198 1
0.247583131630225 1
0.246405047833559 1
0.444974502407474 1
0.414388214136021 1
0.398821729810649 1
0.230239956284642 1
-0.0984535659918415 1
0.43232146941242 1
-0.0478609052126333 1
0.269660208743335 1
0.03150617351377 1
0.567669309240603 1
0.735090213758012 1
0.552655339141546 1
0.479104801237451 1
0.287843848383278 1
0.246039530965391 1
0.142659177061028 1
0.383462032224871 1
0.341518150813878 1
0.375410728251811 1
0.599115525852209 1
0.795143333532571 1
0.0814512305892993 1
0.365750341430842 1
0.159084943374883 1
0.414819598909083 1
0.308178614691457 1
0.510332560091689 1
-0.0607417567431306 1
0.396030521214021 1
0.666814573657284 1
0.681141258593029 1
0.187247909318852 1
0.0109515866346214 1
0.564893787640207 1
0.569268859487963 1
0.82792832469311 1
0.528395509324514 1
0.537586701166929 1
0.387326563283814 1
0.121647656778449 1
0.212082445154053 1
0.00233816246215479 1
0.656186800131117 1
0.627835872689126 1
0.370711279733443 1
0.476124470583905 1
0.544507899169647 1
0.0831705690541841 1
0.534001739096363 1
0.0242620844878057 1
0.372734071421548 1
0.0169193678926461 1
0.584910319451757 1
0.145398561836075 1
0.225400758710335 1
0.490569616615749 1
0.381283692039001 1
0.732340206733161 1
0.250039754687783 1
-0.00378809272013544 1
0.0511383337317487 1
0.350817304645727 1
0.594881913931855 1
0.437578532460712 1
0.415871215179879 1
0.309831647620404 1
0.547730356047364 1
0.540286766324219 1
0.637680654440366 1
0.197512909320445 1
0.463710823206645 1
0.299706884778879 1
0.504875046151749 1
0.0181975414981824 1
0.336143232304086 1
0.64090813453199 1
0.382531449485832 1
0.3089915878076 1
0.402037666397999 1
0.114660101300505 1
0.526298340876555 1
0.511995017337153 1
0.478328383514683 1
0.488420961201184 1
0.422213113666316 1
0.474077668826108 1
0.124704317288443 1
0.326409405344975 1
0.811963641204158 1
0.517673107107695 1
0.171282414126892 1
0.393498342038353 1
0.614717812298366 1
0.540967416413097 1
0.0508144471358805 1
0.433709779635119 1
0.588997699226893 1
0.316378917317931 1
0.264137754446166 1
0.947959550859079 0
0.885076319303209 1
0.364654277636172 1
0.454855050913124 1
0.386635835122545 1
-0.0332559367388409 1
0.31164020231294 1
0.771003306345259 1
0.58660362168957 1
0.395269733588727 1
0.428976909253319 1
0.13245628967389 1
0.197720239939872 1
0.354546312671905 1
0.543845309561103 1
0.318286765475939 1
0.565628671427495 1
0.441701759212492 1
0.424677231685739 1
0.413247685794271 1
0.764983994571094 1
0.512214066212339 1
0.62519756660978 1
0.519833553795306 1
0.388818673325583 1
0.39202329143917 1
0.116597824631952 1
-0.0801604612237194 1
0.123236636099631 1
0.357530904793631 1
0.00633043896600327 1
0.289632376013134 1
0.3966214326614 1
0.0151075719616895 1
0.294705000619274 1
0.720882275317047 1
0.817881437761052 1
0.315659200011905 1
0.4455762011919 1
0.965987573721969 0
0.110695410905614 1
0.561185196369951 1
0.441093344749996 1
0.736660832459662 1
-0.0701034851216981 1
0.419973979093929 1
0.708619198381589 1
0.174284393748224 1
0.371368988991888 1
0.415383045650641 1
0.00477891560490986 1
0.207170914718442 1
0.28729548142897 1
0.029417852326561 1
0.151886072984258 1
0.105832003054873 1
-0.092502974609305 1
0.58014040970948 1
0.579065351985192 1
0.326330163379192 1
-0.0800170927951801 1
0.555425807896776 1
0.00527993789464143 1
0.655721307518108 1
0.680468890261738 1
0.287126896344131 1
0.531279188600956 1
0.00831838739799426 1
0.634715579742662 1
0.183870638811035 1
-0.00848578310013919 1
0.164004007374538 1
0.212097539180715 1
0.2069655322206 1
0.842541733586761 1
0.497603687408541 1
0.437189288048441 1
0.381236340689344 1
0.844180324509392 1
0.597277253051362 1
0.266641438842302 1
0.0902619136900989 1
0.268632330761718 1
0.516811922168163 1
0.339746014314954 1
0.243327588797503 1
0.0141206248855144 1
0.252031761090449 1
0.235395001782835 1
0.256644682019612 1
0.539512200419281 1
0.396635354868269 1
0.506285645958865 1
0.594332502822646 1
0.440093477100537 1
0.702005407843289 1
0.195418722683917 1
0.0481914702934825 1
0.463756945901699 1
0.128863844907921 1
0.519010115727601 1
0.427561033155355 1
0.194011261722559 1
0.262030809548782 1
0.302006503190203 1
0.452218629069689 1
0.260546039555655 1
0.706316011570218 1
0.226232359460603 1
0.183248710132595 1
0.433793231781107 1
0.593708719545757 1
0.251786345430176 1
0.646315233002679 1
0.535542851224027 1
0.677138698409334 1
0.34480241193378 1
0.0871977305793266 1
0.132073595407017 1
0.286903532074726 1
0.484318365952622 1
0.0400236350039497 1
0.367139095202123 1
1.09183087089099 0
0.586911285981444 1
0.46021374392505 1
0.372289122030577 1
0.296712063702171 1
0.615132853529702 1
0.311633158923551 1
0.800098938924737 1
0.14339791556646 1
0.414085259661169 1
0.374754067909195 1
0.000551527625237186 1
0.527488510467147 1
0.548046803657749 1
0.513310918409014 1
0.665443267598965 1
0.393942509606229 1
0.60749636670431 1
0.205843967183217 1
0.324957758880043 1
0.453005656933368 1
0.233773952858791 1
0.388527846050815 1
0.0283783852775986 1
0.627855956068495 1
0.403202833842142 1
0.830462663386796 1
0.159111438967832 1
-0.179725691245036 0
0.2752870518664 1
0.349174074813695 1
0.478917056935359 1
0.51397140030977 1
-0.0664252320348491 1
0.648092686956157 1
0.453330835019479 1
0.0694774288036334 1
0.704786750144528 1
0.499592068743293 1
0.239723020447842 1
0.405171660055001 1
0.486101401514658 1
0.430017793686166 1
0.239952113196893 1
0.318802790924633 1
0.582467218705757 1
0.345040660896567 1
0.252270610873386 1
0.200785119997534 1
0.673245592834603 1
0.633041203958998 1
0.128976726214802 1
0.926025476356915 1
0.0984078588069645 1
0.512961793072011 1
0.574878872506329 1
0.41771920258267 1
0.530887514630619 1
0.664236491998092 1
0.565122980952774 1
0.35156345687975 1
0.731695611391129 1
0.415199165907459 1
0.466270415337639 1
0.241952153965184 1
0.80182225956744 1
0.563131015867012 1
0.429722660755265 1
0.305345084644595 1
0.107293776254392 1
0.3886671732646 1
0.253169920219918 1
0.0656223856204908 1
0.54862565598822 1
0.798552539115265 1
0.228447401101284 1
0.749293779233144 1
0.0978219276336817 1
0.392410475957788 1
0.238743854495481 1
0.0897993106545288 1
0.0260444738864878 1
0.221548132416599 1
0.858940247122298 1
0.374652573214613 1
0.298379752727933 1
0.677186421639924 1
0.662498001188257 1
0.52269316553178 1
-0.0186600133580995 1
0.264538171939024 1
0.185844886006844 1
0.494999438790129 1
0.295244103084053 1
0.213060427468216 1
0.288730410727961 1
0.253518214248579 1
0.582936405058222 1
0.279835439283773 1
0.578810134322002 1
0.736743113833345 1
0.394988737933672 1
0.69042231020905 1
0.142907372298101 1
0.361016187237881 1
0.362592224404368 1
0.388234679004857 1
0.251571771256785 1
0.532960655702927 1
-0.0901229317418926 1
0.586073776055657 1
0.322418223929661 1
0.0777277591313105 1
0.506205499236451 1
0.49586281790896 1
0.332370604740095 1
0.207083774577988 1
0.524618932229223 1
0.465587464344339 1
0.62369729240245 1
0.780785592663496 1
0.077404570275378 1
0.353338597289915 1
0.301137851597468 1
0.618598549338687 1
0.345943582309223 1
0.0174524649669359 1
0.803555598361987 1
0.410538806696448 1
0.37882076185779 1
0.0383467221263318 1
0.385597758331184 1
0.654017089992194 1
0.687024632271784 1
0.371458844191328 1
0.74823541900531 1
0.293282095856757 1
0.0588776411308659 1
0.498030397120001 1
-0.0961219156948579 1
0.509776111486619 1
0.278711719398092 1
0.247624373713201 1
0.553879407749002 1
0.272540259549355 1
0.479341196102528 1
0.00188084246185187 1
0.343303378788047 1
0.591608158014792 1
0.396596210030619 1
0.444203976968224 1
0.682758464948897 1
0.0656247204354194 1
0.702326487954904 1
0.194365021098209 1
0.0601630476820664 1
0.335193327042692 1
0.205843541370145 1
0.383132343939012 1
0.352557746863102 1
0.0555545421897043 1
0.33847554563983 1
0.101167037602092 1
0.54157651022073 1
0.532176368878563 1
0.438273052599302 1
0.349851156202943 1
0.273056759147278 1
0.518837136856347 1
0.37623354741262 1
-0.0105890547401578 1
0.211539692108732 1
0.709756275450528 1
0.0823902905286689 1
0.806481085746874 1
0.698188658207657 1
0.50576301375495 1
0.471821497728193 1
0.480147335510125 1
0.450836482416403 1
0.0995345347299996 1
0.145931853200805 1
0.310142415293514 1
0.365694609161841 1
0.450643633706113 1
0.800970999424478 1
0.00849946709215359 1
0.0875480809813648 1
0.392609881589997 1
0.470705845108988 1
-0.0243961618430323 1
0.110456982233761 1
0.144227784947923 1
0.739814600615933 1
0.493733707785357 1
0.0456195465502721 1
0.273614656041584 1
0.58239111247716 1
0.744975554951314 1
0.404270548147999 1
0.426316596384812 1
0.136260835576125 1
0.562004540221931 1
0.242548832524187 1
0.292510087284919 1
0.5285284639308 1
0.567970623198656 1
0.0958509684013588 1
0.244970214171956 1
0.391430653525253 1
0.593080906239123 1
0.494302313343549 1
0.283100214810977 1
0.192370321329898 1
0.443514531836414 1
-0.323896768847913 0
0.38455142648409 1
0.297904287404087 1
0.368575550499497 1
0.558070514426288 1
0.403308523812865 1
0.0449923663569131 1
-0.010465221166608 1
0.20168732349479 1
0.170576788069068 1
0.848590662226693 1
0.565610470026759 1
0.0500561038768679 1
0.4393984991406 1
0.360335668041421 1
0.32303511021257 1
0.100904617406799 1
0.180217264973227 1
0.191256249159744 1
0.337671379132951 1
0.0702375848415666 1
0.417456816745906 1
0.486926697463197 1
0.251821398697073 1
0.527950640670698 1
0.64463374974226 1
0.231405157542061 1
0.710501052192011 1
0.763425971845748 1
0.717320981274807 1
0.372775452646577 1
0.0499947907806814 1
0.245331784711469 1
0.52208729957224 1
0.861654621351234 1
0.439294192381149 1
0.0868394908608432 1
0.801862190161894 1
0.174213368066601 1
0.379716178604493 1
0.60935085247167 1
0.687315925935012 1
0.275978196910218 1
0.697274959367154 1
0.258001625878152 1
-0.0262641257629882 1
0.337594500743295 1
0.162649969418156 1
0.313072274336649 1
0.637542468670288 1
0.407751373979515 1
0.487909183818897 1
0.418853992201182 1
0.384863941722755 1
0.237783828823747 1
0.31701093203075 1
0.378925947387977 1
0.574068808574827 1
0.380695019834586 1
0.552605732228971 1
0.0347040611854754 1
0.367216038579396 1
0.274745869944339 1
0.387534878085936 1
0.120516173433042 1
0.838303089384723 1
0.362791703622622 1
0.532748997866185 1
0.512392571262823 1
0.350486768374254 1
0.645781767402817 1
0.0855456494898344 1
0.300140140895199 1
0.302102309512219 1
0.509390492162524 1
0.333168484614749 1
0.222201260298849 1
0.392304443258068 1
0.152106728276757 1
0.356016797261621 1
0.634635584756749 1
0.535572589228242 1
0.495543697572871 1
0.336879441796373 1
0.255009733856558 1
0.303778322294371 1
0.0268368507967711 1
0.35005238682814 1
0.26623547518572 1
0.477661649852424 1
0.699704459522551 1
0.447491858828129 1
0.281026287781939 1
0.117201868059175 1
0.33982252136478 1
0.694574796973679 1
0.35844717247173 1
0.332338282898541 1
0.436290816280501 1
0.515110692707144 1
0.022290840361519 1
0.669918241765281 1
0.258601351813474 1
0.669267460210869 1
0.506633337902282 1
0.235277785657565 1
0.502186547198489 1
0.213298745896017 1
0.226619767102681 1
0.513362702067913 1
0.417473245542187 1
0.68235774699423 1
-5.81695051297959e-06 1
0.201367220930651 1
0.432734778231832 1
0.329979279385811 1
-0.0265283878348701 1
0.218008253914916 1
0.358779035442601 1
0.628990901455966 1
0.341973811262295 1
0.426112666451264 1
0.214029316423786 1
0.675370910516425 1
-0.0629981594375845 1
0.221443110913616 1
-0.0255124640971432 1
0.241085824861781 1
0.429836057474881 1
0.0175880638320963 1
0.285016246331091 1
0.464678257391506 1
-0.123895983789544 0
0.181489125535151 1
0.286960304479525 1
0.683258044363703 1
0.140615819455901 1
0.607261935415429 1
0.0564467239342749 1
0.25240419247006 1
0.423242984418121 1
0.326770619342073 1
0.835553611925128 1
0.112513283590834 1
0.612866874427982 1
0.339446614234263 1
0.47321259806226 1
0.497246319708498 1
0.40290071003672 1
0.639719254591729 1
0.600701755167495 1
0.566377533537128 1
0.595931873455751 1
0.32208680250739 1
0.794989488020129 1
-0.125531166872685 0
0.719980481588166 1
0.261645544610933 1
0.613454516486655 1
0.484247665365386 1
0.43313241386739 1
0.635978603203768 1
0.42046735133345 1
0.914147146871636 0
0.369518622010412 1
0.760399846491997 1
0.0429594224937906 1
0.200316193386198 1
0.121718280677943 1
0.53910398445408 1
-0.0075910608052346 1
0.337555423117576 1
0.161316306804328 1
0.214094216986609 1
0.614907815150562 1
0.355504295650782 1
0.290646368934977 1
0.21292729067216 1
0.457601587026474 1
0.303513003468518 1
0.612447253729801 1
0.458527971393401 1
0.330315509971382 1
0.242500426954894 1
0.322889709665942 1
0.658272617816316 1
0.580535492486349 1
0.390849398452229 1
0.633610797230768 1
0.458052790747489 1
0.381470904617628 1
0.802089715314385 1
0.402274554287466 1
0.754402985869464 1
0.351533841339583 1
0.199449126912074 1
0.380495581194873 1
0.400075451277875 1
0.509555539691977 1
0.388840068284184 1
0.293671446463813 1
0.526502209164189 1
0.213591515846467 1
0.419502857000166 1
0.632942350949994 1
0.5227433226029 1
0.556566207096732 1
0.227897606154419 1
0.0551354329166776 1
-0.0342603694833638 1
0.0672703952003324 1
0.608117292054973 1
0.251236306968437 1
0.148278930757385 1
0.286892686214962 1
0.142124690907066 1
0.508033431846787 1
-0.0876318726447254 1
0.673917322915144 1
0.061136030241543 1
0.277596263041149 1
0.279250791458505 1
0.751225313503861 1
0.488870662440243 1
0.509448850620043 1
0.0646422564349378 1
0.0135266054602152 1
0.987705403746233 0
0.170211715956611 1
0.791385828074624 1
0.408024140492429 1
0.287211591715009 1
0.668678337086626 1
0.170074317250129 1
0.440974750147001 1
0.539422476664626 1
0.350713632672261 1
0.305578981459436 1
0.314004177966416 1
0.758026496663984 1
-0.213926109462236 0
0.695338202270187 1
0.604084876072513 1
0.40632282083932 1
0.493856431168939 1
0.471205394525589 1
0.176135069729852 1
0.480708302327606 1
0.480094941570964 1
0.340595112299275 1
-0.178520396290455 0
0.366233482452528 1
0.540031205459556 1
0.0232411591512248 1
0.408700483618044 1
0.450764541288757 1
0.620841710208931 1
0.464658495116764 1
0.130508964424268 1
0.278242561053079 1
0.392924744993518 1
0.470897483087077 1
0.0914382551045331 1
0.328917535469002 1
0.966351795894559 0
0.334257435037206 1
0.371925353760768 1
0.375630100623395 1
0.23912661995758 1
0.675005429251584 1
0.102454162365682 1
0.510789024541036 1
0.364597171483129 1
0.631438829591009 1
0.663662269334033 1
0.247286208928103 1
0.112656851061195 1
0.506367985542641 1
0.222215798378625 1
0.499073759291302 1
0.605719788610061 1
0.47219532691123 1
0.556722771357791 1
0.355214311472212 1
0.448607238067773 1
0.655389946880057 1
0.102680410313178 1
0.407158334036972 1
0.726334754164686 1
0.278592568285144 1
0.633687949781719 1
0.202687153046713 1
0.814514653661039 1
0.403113625507227 1
0.362906962497642 1
0.113379415780591 1
0.100583892167021 1
0.330983738806228 1
0.382489977817669 1
0.284798339722619 1
0.470526616527171 1
0.390805885820642 1
0.335114418649977 1
0.502309221664167 1
0.0790431607200011 1
0.546405928028642 1
0.0291541570669677 1
0.356345085321801 1
-0.0380883027320602 1
0.405750582183249 1
-0.0329652562920675 1
0.328962321014099 1
-0.060121788282453 1
-0.0232610477549136 1
0.230129023733571 1
-0.0313253535883505 1
0.281860231894649 1
0.514665045746462 1
0.605311282781159 1
0.149874689018448 1
0.415245910889614 1
0.381699116651915 1
0.353142839357401 1
0.305477263510689 1
0.106342022889478 1
0.394539532080197 1
0.121643013442041 1
0.0726537892138479 1
0.486434073888221 1
0.42477511454514 1
-0.0809288092528075 0
0.478272915639354 1
0.338607662509679 1
0.452545946538104 1
0.287420263412288 1
0.685655719202343 1
-0.0101122024535317 1
0.990402097907587 0
0.258973966782692 1
0.689223254805959 1
0.818819713884872 1
0.312699101712257 1
0.290481081940486 1
-0.00390515713858448 1
0.383461478515265 1
0.422572500554912 1
0.373564131414562 1
0.00899534641076193 1
0.494844966218724 1
0.425101794290632 1
0.552435765893951 1
0.747570730864879 1
0.382441090316709 1
0.246695601006426 1
0.125000131633321 1
0.571715989225119 1
0.340128706612753 1
0.353071536142335 1
0.401626269770441 1
0.09054613741508 1
0.0453097010148445 1
0.41062720054152 1
0.0749988018803139 1
0.28393539340792 1
0.336452335791197 1
0.212802161363544 1
0.124363667843043 1
0.339282039373117 1
0.863139757160919 1
0.400593828918376 1
0.561378200995121 1
0.407745512653653 1
0.66828533293832 1
0.674927541301948 1
0.689355416011368 1
0.229769911148372 1
0.278325817832951 1
0.359770786337716 1
0.37183047573109 1
0.456301603392473 1
0.432159931429662 1
0.376026378551715 1
0.724714133016368 1
0.347566455754795 1
0.389794613569079 1
0.365347245439192 1
0.507094211467188 1
0.178276015108274 1
0.570749234154256 1
0.371328980978042 1
0.614156064225679 1
0.558343006088945 1
0.288559263342978 1
0.0114821858071561 1
0.237579280466151 1
0.775864819220621 1
0.0583117322393505 1
0.319381130723082 1
0.029950776649832 1
0.0653812754732508 1
0.216148247518577 1
0.569886815499808 1
0.545187560217795 1
0.378347359787562 1
-0.216430235730318 0
0.416680240088085 1
0.271445275113571 1
0.563936065544508 1
0.582255020788727 1
0.415455170774839 1
0.59209940556032 1
0.572555812138467 1
0.694746291430865 1
0.364002378059324 1
0.325323543187536 1
0.485304430605479 1
0.483516836257257 1
0.626218967475277 1
0.0548689947119919 1
0.598364991465311 1
0.808011993401482 1
0.555430392364277 1
0.446842006258318 1
0.179823297978666 1
0.348239669156355 1
0.252747333830455 1
0.130348057133955 1
0.620192587773424 1
0.284925448334543 1
0.599906125099065 1
0.677908316535264 1
0.537025306737545 1
0.639466816309247 1
0.428120721251637 1
0.571962809327483 1
0.367394241396141 1
0.41944983845144 1
0.625936452823821 1
0.828597674963538 1
-0.0653356759430278 1
0.430402997775046 1
0.514912086525158 1
0.457570938688471 1
0.421635499771182 1
0.418209982823248 1
0.311143631084916 1
0.62058622738229 1
0.643942360160849 1
0.418441510566336 1
0.384928346673422 1
0.179526218949585 1
0.63323879636792 1
0.304995453877213 1
0.615298893180821 1
0.111546004015308 1
0.425160905336818 1
0.323921237610306 1
0.357553504732823 1
0.642905385460256 1
0.151680071326649 1
0.432941395009489 1
0.0460838131850356 1
0.673375626042633 1
0.385213632357738 1
0.503224864966445 1
0.165048533543784 1
0.595553178414833 1
0.570098006477358 1
0.174774637456216 1
0.411379752461545 1
0.703129441636789 1
0.186198797341057 1
0.172187275597934 1
0.776869063881678 1
0.171033537494851 1
0.442602360267051 1
0.047604221029388 1
0.376599383428478 1
0.549931415173721 1
0.326583195606873 1
0.126479472331761 1
0.563299767756818 1
0.801625365077521 1
0.267696442881662 1
0.458687195594765 1
0.583833073217149 1
0.45391340754142 1
0.628217391359779 1
0.383754553503056 1
0.380656640341303 1
0.597335279235057 1
0.404376102001462 1
0.0712956933135208 1
0.564363859487875 1
0.559471486190498 1
0.342821961394946 1
0.434686455977153 1
0.17667266007964 1
0.416468480594552 1
0.540662536227607 1
0.136639510771642 1
0.315890026513343 1
0.634450955454726 1
0.628326382091956 1
0.252545162512359 1
0.371867984686959 1
0.432558870881009 1
0.145272796397056 1
0.534372803469685 1
0.559467568161748 1
0.434729999043335 1
0.223671331210031 1
0.500399108413762 1
0.594142612034224 1
0.181889863036058 1
0.591376424790386 1
0.812827529111994 1
0.385135117301641 1
0.139088741853614 1
-0.0972863516594807 1
-0.176021323511193 1
0.123153011023035 1
0.651830454772796 1
0.320013335800832 1
0.204011025422901 1
0.753193850300559 1
0.196112767484941 1
-0.0758926776210126 1
0.597536300805995 1
0.696515934938292 1
0.532884219676261 1
0.533498935328875 1
0.291633362956013 1
0.075775457980766 1
0.584285686540704 1
0.128885700689076 1
0.0637498581819732 1
0.347711371601778 1
0.192612417521522 1
0.511158197510881 1
0.371977013844873 1
0.139769608292792 1
0.794025373469804 1
0.204718682253848 1
0.49524589134889 1
0.651801414833376 1
0.333114561174393 1
0.272762614609778 1
0.356961484540394 1
0.18978507927028 1
0.149049720826313 1
0.639704111253579 1
0.541080719415601 1
0.691898764292978 1
0.0603772206827988 1
0.455612079583151 1
0.277406898083521 1
0.499225909781935 1
0.3115080498724 1
0.518578064374898 1
0.372152710944797 1
0.0553166722630311 1
0.561841982747543 1
0.160309394642053 1
0.257300374144366 1
0.233143604151978 1
0.280000612049068 1
0.165911480028002 1
0.41468278163112 1
0.496141694177481 1
0.585201938435924 1
0.491847691174666 1
0.377196463968631 1
0.244774133789723 1
0.25058250852631 1
0.219995742697224 1
0.385518935718423 1
0.271765020283701 1
0.422714088988284 1
0.532452261641987 1
0.61420889792882 1
0.21157462569623 1
0.286350201383738 1
0.116339886011784 1
0.322017917784174 1
0.468535758801921 1
0.636284683653879 1
0.549478545114198 1
0.728619694988627 1
0.462388981940678 1
0.828561390562279 1
0.682069318740407 1
0.239558313177185 1
0.352049224703426 1
0.377751275315815 1
0.307925816721431 1
0.59400052300017 1
0.706433133686925 1
0.656518588039358 1
0.133867522523348 1
0.186775598598493 1
0.459061149656441 1
0.188411318601928 1
0.274844323419074 1
0.374277837618863 1
0.797133258764061 1
0.208055217023313 1
0.0984660872108168 1
0.00351751891725888 1
0.347272254398794 1
0.758669263123996 1
0.421159635571848 1
0.302363438722147 1
0.51463462378446 1
0.404237235176301 1
0.181810680259566 1
0.18086190018572 1
-0.0430618778474532 1
0.442938996515649 1
0.48807945309351 1
0.855728394123344 1
0.13890597097265 1
0.472173090469059 1
0.61516379153466 1
0.43018795841023 1
0.0516842460070391 1
0.746557661868312 1
0.711975042486686 1
0.3073299255166 1
0.620074512276518 1
0.551330042474899 1
0.416114455331004 1
0.587771743593842 1
0.29157596281367 1
0.418582726491395 1
0.423520336992783 1
0.464067225118821 1
0.502696643322594 1
0.283872499064566 1
0.550484198132261 1
0.510397853285717 1
0.509519224547796 1
0.30109425031386 1
0.122036366440006 1
0.267561528927683 1
0.237685938199912 1
0.173015627115606 1
0.402755953531424 1
0.762392228990546 1
0.811679911932603 1
0.72193227728828 1
-0.0563023086054474 1
0.282791862934777 1
0.547897194365452 1
0.276587131014167 1
0.0294516342993503 1
0.299190273517623 1
0.531519939745825 1
0.777027736309546 1
0.643879409515296 1
0.0381458686368141 1
0.398945408187308 1
0.510831018297543 1
0.151740774141496 1
-0.0324638421539909 1
0.486643235170333 1
0.383399778533682 1
0.263711573578376 1
0.289502798764673 1
0.250470396432671 1
0.330876832123935 1
0.353788803767807 1
0.627415901908687 1
0.323576859158912 1
0.432840252027592 1
0.550516048156164 1
0.342938496447868 1
0.367458399765918 1
0.431790568178001 1
0.514282156795318 1
0.454423510598126 1
0.384274488579427 1
0.248722188627183 1
0.534456481184691 1
0.392492744441457 1
0.237612510101663 1
0.209625929204534 1
0.294547150439923 1
0.271052417199411 1
0.894507839955974 1
0.551302094784359 1
0.14262402696479 1
0.452227424774905 1
0.369030235337458 1
0.243624469745741 1
0.748780133433916 1
0.185405549285877 1
0.0883719556920509 1
0.811198829873828 1
0.29335583865876 1
0.274554479313559 1
0.588995178985223 1
-0.151007989528158 0
0.610428096281322 1
0.647707499520182 1
0.37786394449757 1
0.21191759311277 1
0.393861035132191 1
-0.0938347978439736 1
0.429125605029962 1
0.565497476696049 1
0.391453083763027 1
0.459754427882567 1
0.382202830800761 1
0.511673181205281 1
0.503714942056449 1
0.421303847478088 1
0.283520160938918 1
0.606913204641308 1
0.380306126951228 1
0.340089551340246 1
0.438973022087719 1
0.228603623582372 1
0.655216071412822 1
0.368332359946902 1
-0.247193537409932 0
0.236706033338637 1
0.273784926502524 1
0.578375895691524 1
0.0702274663136524 1
0.973921810207349 1
0.469988495874941 1
0.939760909702004 1
0.203007144840961 1
0.443462950229035 1
0.527506958058873 1
0.421886566463968 1
0.969092588535917 0
0.477171679738124 1
0.235769725074764 1
0.356027045951978 1
0.0603736771136326 1
0.19372244077755 1
0.247406149363237 1
0.470749268466871 1
0.324963352392335 1
0.536017083282259 1
0.388149935098658 1
0.392725069979747 1
0.416288885436039 1
0.792700569762285 1
0.457524244539055 1
0.352418110644726 1
0.569377746410236 1
0.168715697774026 1
0.55979075296127 1
0.284015054002776 1
0.139182526388703 1
0.50506203670095 1
0.550164867146258 1
0.532102985490154 1
0.202066230195992 1
0.429764058377419 1
0.164937212149476 1
0.728290175416864 1
0.861238008751673 1
0.482901903225103 1
0.340442202776097 1
0.51347553906635 1
0.202260127589444 1
0.165694724367276 1
0.528110303038266 1
0.295054495621408 1
0.354149277979837 1
0.395307753723515 1
0.00960282563676915 1
0.535827457217812 1
0.131112520548946 1
0.590614047874455 1
0.503819351506057 1
0.616814591235231 1
0.671476570348767 1
0.483335955317412 1
1.00138882182577 0
0.49656358806697 1
1.04971712579793 0
0.696056176331182 1
1.04337093484886 0
0.524964925804442 1
0.373692444712968 1
0.271820763814215 1
0.578844621169481 1
0.388097834458705 1
0.281393261058947 1
0.547903847663772 1
0.180958049879201 1
0.11013255856704 1
0.360262437799323 1
-0.211559390831781 0
0.349750913312841 1
0.271392000519999 1
0.415409336728715 1
0.227826029744703 1
0.980607583682527 0
0.776619134671973 1
0.67399461969942 1
0.398246384843661 1
0.642020782613513 1
0.181211273156979 1
0.539134457410549 1
0.684808813741889 1
0.464269679110434 1
0.441069717822207 1
0.245444180521405 1
0.301644634678183 1
0.843592080047288 1
0.426526221496794 1
0.513375177411802 1
0.0995470244431112 1
0.426345066620794 1
0.367428211549082 1
0.503239640938674 1
0.29466993012161 1
0.227483851976144 1
0.668470211261254 1
0.432665288311057 1
0.435277101956676 1
0.458387874176628 1
0.146121313549398 1
0.689460163066799 1
0.108984132192992 1
0.0945975145786393 1
0.425695617142505 1
0.382642675514541 1
0.200069775947839 1
0.209343342051753 1
0.444830757190284 1
0.792871751743008 1
0.0834914423181797 1
0.364459945273988 1
0.134007498832443 1
0.0886140872484713 1
0.403042973081507 1
0.530958593159957 1
0.268251396147804 1
-0.0152624245162785 1
0.460973644549451 1
0.576439467497452 1
0.681789022591269 1
0.691972087900921 1
0.847063091854186 1
0.0320692158506837 1
0.03639547373779 1
0.288467118564278 1
0.716415823321952 1
0.378005714724461 1
0.48387199349931 1
0.534388466272164 1
0.35194903146858 1
0.37834437682476 1
0.336559876706028 1
0.278241814698228 1
0.546715687628975 1
0.465075933818742 1
0.455584850494399 1
0.447397736014208 1
0.781320892882391 1
0.41890985818292 1
0.447589201491999 1
0.230758666078359 1
0.35030977844876 1
0.254619520947732 1
0.369895333838396 1
0.751924229322005 1
0.367668153860914 1
0.42856101864671 1
0.8708878579306 1
0.719581792859447 1
0.808626984819314 1
0.332556091286557 1
0.454959589523237 1
0.138455881433786 1
0.678417815828422 1
0.107975244159076 1
0.260338249788413 1
0.435482616866468 1
0.221933731995358 1
0.338939842223764 1
0.874471648407238 1
0.473148303687611 1
0.231724428211141 1
0.716178120089618 1
0.326846486432989 1
0.576369995600661 1
0.310456334808414 1
0.398408907007783 1
0.197458147117181 1
0.320891458405347 1
0.780400821469506 1
0.284783107346834 1
0.345207720521524 1
0.138528259758173 1
0.216889048162484 1
0.23120171851945 1
-0.0255106703994852 1
0.551342049828188 1
0.168679353335244 1
0.145419160703046 1
-0.191639673642273 0
0.240768404721165 1
0.349048911272243 1
0.294672626431512 1
0.116820411502511 1
0.545307138249932 1
0.477006247537342 1
0.423360609330796 1
0.386356332886342 1
0.596032530936953 1
0.528131105627129 1
0.446848311026698 1
0.59024688949074 1
0.22671407490563 1
0.379837362020787 1
0.381257036768865 1
0.174948000690085 1
0.493096159852862 1
0.192455733160701 1
0.662724049946134 1
0.559139275198683 1
0.476700259013926 1
0.0903873702796202 1
0.313040898399189 1
0.392589202249203 1
0.0978335484810499 1
0.324685767662726 1
0.646935126350721 1
0.455504525607945 1
0.266036342272752 1
0.269290510947596 1
0.42370192970273 1
0.723605315061846 1
0.368232388035856 1
0.224798280633752 1
0.322110270542522 1
0.569215578341905 1
0.326364124991351 1
-0.216349702852515 0
0.573470318571306 1
0.519526485680517 1
0.588791485655012 1
0.43995274720895 1
0.354328209824897 1
0.614393433585712 1
0.28379573562145 1
0.145868028581705 1
0.216273021712167 1
0.188716085939681 1
0.303821959688693 1
0.185790177706721 1
0.711688708152488 1
0.313781133521218 1
0.44284449192564 1
0.348043739010665 1
0.240810859396262 1
0.0584027194668164 1
0.215366726858733 1
0.394053386591949 1
0.607567961280978 1
0.292638522901574 1
0.634551655871713 1
1.08315110076167 0
0.437535667127038 1
0.559199591906831 1
0.318844612079823 1
0.503494772576619 1
0.227084946771759 1
0.317045401436757 1
0.277312573524533 1
0.600220422804857 1
0.337563307017153 1
0.296973075653713 1
0.242378374284069 1
0.472083736649063 1
0.258477475366107 1
0.369486482458491 1
0.381731949455639 1
0.38863795534321 1
0.195747577733252 1
0.561266991545738 1
0.596603609837507 1
0.605819656579117 1
0.352460523845014 1
0.278028494658154 1
0.280941173809301 1
0.212942611802628 1
0.371175156441748 1
0.318054925895316 1
0.660863240524493 1
0.45377751561487 1
0.532684173413953 1
0.242641586788587 1
0.505435567993363 1
0.943310463243696 0
0.15026830328575 1
0.0832705209922909 1
0.201568997767329 1
0.612493738026609 1
0.80484833978144 1
0.392433234847692 1
0.484551597273305 1
0.371836591198526 1
0.302244144805196 1
0.572383217853443 1
0.621396512723014 1
0.147978099853772 1
0.392862999605688 1
0.631664697143171 1
0.316991892177463 1
0.161298045978081 1
0.0988131985512233 1
0.538813455441459 1
0.109388060191024 1
0.501991754550214 1
-0.178357009230829 0
-0.0171331116496404 1
0.180505237879199 1
0.618548446938031 1
0.756055739404248 1
0.403523157160864 1
0.46325161051465 1
0.465777878409295 1
0.39438561952117 1
-0.0654890972608907 1
0.466494703211852 1
0.746526077967268 1
0.572219788667975 1
-0.0260401275286791 1
0.496732683381477 1
0.616436830529589 1
0.115274066476476 1
0.255806995229455 1
0.189655020134786 1
-0.0335086696608872 1
0.281565357326623 1
0.195123483957538 1
0.747284813481294 1
0.210557514160649 1
0.425101596845904 1
0.385344251050978 1
0.115083366699247 1
0.227376539479067 1
0.160638146201714 1
1.12493741777139 0
0.523727723749803 1
0.611260201836567 1
0.787432064556939 1
0.843533228133908 1
0.486122491594005 1
0.407286139595758 1
0.303233383001035 1
0.0379327444029922 1
0.590153097456747 1
0.343273628294253 1
0.508415226492173 1
0.704296893790092 1
0.210677473586872 1
0.572389632436972 1
0.804375277507851 1
0.603390137864765 1
0.0443182406737165 1
0.677479885720502 1
0.306935123569275 1
0.305556196207286 1
0.0950843781535764 1
0.428055527951265 1
0.0457668621646348 1
0.545112885892126 1
0.858773856153912 1
0.544745132153532 1
0.583493010387753 1
0.687685228135932 1
0.056062641384795 1
0.936400451882327 0
0.318243775542384 1
0.895997221219552 1
0.0969273423347206 1
0.0366480640006547 1
0.0856804085282652 1
0.498916168027244 1
0.667767239393504 1
0.719563082508665 1
0.207646570502819 1
0.460563964790759 1
0.358610996303008 1
0.502512201495377 1
0.909144228823139 1
0.256919207645191 1
0.168629761320185 1
0.458618812740876 1
0.480857836021429 1
0.514711957997892 1
0.30892036653446 1
0.0763840965704172 1
0.0424368187372798 1
0.332341733153159 1
0.739123275163663 1
0.640833260841222 1
0.350934273437087 1
0.633675179518592 1
0.570073306743013 1
0.522477821890231 1
0.183814982668069 1
0.287782442277502 1
0.430804107255455 1
0.432203178341809 1
0.744010845845077 1
0.513772783806381 1
0.578613540822152 1
0.298360712858382 1
0.330038426744694 1
0.741147523865563 1
0.492247041237038 1
0.196379859821515 1
0.417054502513156 1
0.286232058402802 1
0.100425170859892 1
0.878425693957391 1
0.353129279059806 1
0.27282143273668 1
0.0116796659573515 1
0.73788224291642 1
0.387201469461243 1
0.3400149612812 1
0.386610579917029 1
0.685120385964188 1
0.526455109716672 1
0.901669918398596 1
0.0361789580498793 1
0.466392374474882 1
0.7889309863649 1
0.719442805573843 1
0.518657240715276 1
0.450352047473214 1
0.439850508167204 1
0.281888032301478 1
-0.0248970983361494 1
0.450373451212787 1
0.637290605831645 1
0.459789472276276 1
0.39849986971608 1
-0.152403211280225 0
0.763486812776784 1
0.250687916616957 1
0.855784820810605 1
0.499358860145312 1
0.35997122372899 1
0.256249920520342 1
0.190558991232117 1
0.572645368405834 1
0.417086149017398 1
0.567772997011856 1
0.399831249104634 1
0.324143346275184 1
0.403049253566485 1
-0.0467774274420428 1
0.19101308160624 1
0.353966556167616 1
0.770235518932269 1
0.155649398922526 1
0.306572356010791 1
0.614925319192618 1
0.415789904571335 1
0.319946098241436 1
0.406198311185755 1
0.525088291702032 1
0.449143637382794 1
0.37259673788121 1
0.832566224856541 1
0.295839425958103 1
0.564510470664522 1
0.592694607536382 1
0.472905213258747 1
0.265018014037402 1
0.534856937578701 1
0.177916537488354 1
0.0481248965204885 1
0.525092607070791 1
0.529783006218024 1
0.123232972712302 1
0.158251022201711 1
-0.200191017922145 0
0.593318574464131 1
0.308141399520801 1
0.227164193271774 1
0.744672531155894 1
-0.0353402058417065 1
-0.0573465701115613 1
0.0405454342510808 1
0.210024660007936 1
0.510926507542927 1
0.186857393971331 1
0.372776591388987 1
-0.156999742684567 0
-0.0594451636610382 1
0.589207549707075 1
0.301819600471578 1
0.0775763170964377 1
-0.103887846832085 0
0.346856192667387 1
0.597401573169698 1
0.0266898082565672 1
0.506570607856983 1
0.704112672809136 1
0.274112675268782 1
0.157076151493281 1
0.327423915095274 1
0.45720739954103 1
0.242838346935541 1
0.0843337698445351 1
0.174211200051737 1
0.486871027530306 1
0.790308214364898 1
0.376664985235021 1
0.298593821016825 1
0.307412771898476 1
0.305490772634858 1
0.35708891862081 1
0.192957300695203 1
0.458266390814496 1
0.32977273842806 1
0.257526243290885 1
0.214430045536976 1
0.0771446314180093 1
0.532660506707396 1
0.466770896542802 1
0.571938450220981 1
0.877905078856391 1
0.384394986001969 1
0.176952284933954 1
0.791495490562883 1
0.197199683981286 1
0.115675227283874 1
0.657379181198269 1
0.359325491524969 1
0.645505559538723 1
0.325670868761608 1
0.584383213337967 1
-0.185122070701372 1
0.221491301060109 1
0.439306697557052 1
0.692382860561789 1
0.252931011886683 1
0.841373943823655 1
0.173158756338269 1
0.577570852375038 1
0.479821649497396 1
0.369929504844869 1
0.521789757334271 1
0.329442725036351 1
0.64475717514299 1
0.422620332804907 1
0.457963358312065 1
0.257043550951713 1
0.418317266876844 1
0.405321896632214 1
0.398474996325727 1
0.118440323778027 1
0.411262288623467 1
0.312119543626654 1
0.556759804382636 1
0.0418164638855072 1
0.507357557375566 1
0.419258336678401 1
0.451469663361682 1
