# Supplementary material for: Bias caused by sampling error in meta-analysis with small sample sizes
Source: PLoS One. 2018 Sep 13;13(9):e0204056. doi: 10.1371/journal.pone.0204056 (PMC6136825; doi:10.1371/journal.pone.0204056)
Supplement: S5 File — (ZIP) [file pone.0204056.s005.zip › results N = 20 theta = 0.4 tau = 0 sz = 100-500.txt]

"dl.theta" "dl.cp"
0.438035871405084 1
0.475058641536062 1
0.379316202697615 1
0.372348134065588 1
0.418963867074533 1
0.394908270484696 1
0.406604652434475 1
0.306775520124577 1
0.36563452195965 1
0.358524719548291 1
0.459010961753909 1
0.358254235000564 1
0.340226423879645 1
0.406072555078269 1
0.380946806881603 1
0.442085107349002 1
0.431492893505649 1
0.47934105700375 1
0.447222954091596 1
0.297701602169519 1
0.431803114925342 1
0.352883855132872 1
0.352715872072087 1
0.550386758064534 0
0.330103434083903 1
0.386216809634927 1
0.533420293594712 1
0.3981553456115 1
0.363035950302415 1
0.458946751332923 1
0.461777695557627 1
0.410314333828349 1
0.405605436096198 1
0.293743308313098 1
0.394822280812939 1
0.418464990753578 1
0.431069367242125 1
0.412278318520024 1
0.387744392967883 1
0.401465082729433 1
0.374743938300167 1
0.418481398899386 1
0.360820856967756 1
0.347297934815654 1
0.403284196781461 1
0.500988395494225 1
0.476654158078972 1
0.428007414398505 1
0.390121746139731 1
0.406942895926682 1
0.411298795374418 1
0.355736500872663 1
0.369881958629406 1
0.275875821013605 0
0.254826750813661 0
0.497408902691898 1
0.455913747342541 1
0.414838527607899 1
0.330950010387473 1
0.349792067197749 1
0.321719608745489 1
0.430555114914904 1
0.388079795437884 1
0.420061393367984 1
0.498027197432666 1
0.417669067394971 1
0.40672273145581 1
0.363480617865146 1
0.45234902278487 1
0.47953085923399 1
0.405342012987626 1
0.406378902436737 1
0.363461562989289 1
0.41414642177067 1
0.433253153851098 1
0.450719701814386 1
0.407687973222434 1
0.387601565095819 1
0.416105088666433 1
0.465831247439541 1
0.356480480073749 1
0.449778598837905 1
0.454442858250514 1
0.301192650718851 1
0.361369945978486 1
0.401678305876898 1
0.380445077275176 1
0.333466652409095 1
0.437591960469363 1
0.317503556922275 1
0.346371369537723 1
0.344502087386634 1
0.394803428743068 1
0.396350261629619 1
0.405646664957171 1
0.412961202996521 1
0.338192430233538 1
0.440526286590967 1
0.41389219889355 1
0.430132405974208 1
0.374704294790158 1
0.386981000124215 1
0.437196826309428 1
0.388142848897218 1
0.35996706460248 1
0.410977202169145 1
0.473784625779097 1
0.415864127652632 1
0.284979089600612 0
0.432322911564238 1
0.451101833840778 1
0.452829740669172 1
0.364147193903323 1
0.35772387210105 1
0.461900666486465 1
0.349446239751068 1
0.498290535544731 1
0.347021768165913 1
0.277630145443775 0
0.398481577294118 1
0.345198384425985 1
0.377019895546663 1
0.360918950157027 1
0.415995656438838 1
0.37863949877405 1
0.413521066895488 1
0.296077877548431 1
0.420093835963556 1
0.268800606923682 0
0.480353879877968 1
0.392710117541081 1
0.358588922767931 1
0.356242100857259 1
0.410728432080932 1
0.403296944459688 1
0.40248034832941 1
0.318403264507496 1
0.337147295068002 1
0.357505632403838 1
0.385408163927515 1
0.390764734491595 1
0.444617710037981 1
0.430540624411949 1
0.43207681946434 1
0.375944158394184 1
0.358804536152158 1
0.431577889841723 1
0.419828714974554 1
0.428833557439013 1
0.407227247095803 1
0.359214735970827 1
0.477029640351739 1
0.376909312519246 1
0.51399653286676 1
0.318050405041905 1
0.342696336092426 1
0.40404184931703 1
0.339334846422157 1
0.370999832545042 1
0.427578668873017 1
0.449688023901687 1
0.360782477132072 1
0.3835447044451 1
0.369393492806929 1
0.27102515579288 0
0.406373736724166 1
0.388198541745777 1
0.418522988133655 1
0.422148860418087 1
0.388733647726756 1
0.333440493066124 1
0.455846015987772 1
0.452230180181126 1
0.3575222853943 1
0.39809620993415 1
0.545857869688362 0
0.45520824000137 1
0.331749714777445 1
0.471178024933458 1
0.343439213736226 1
0.358557466661213 1
0.500769437311305 1
0.515218894630248 0
0.343003009159096 1
0.393335451202541 1
0.524488404174724 0
0.399609093885475 1
0.358100835298176 1
0.356553964239258 1
0.459264488420586 1
0.444000338806239 1
0.3839075108127 1
0.336061202976133 1
0.45362448877742 1
0.436005600999884 1
0.396643958318008 1
0.425899365840956 1
0.384271818706898 1
0.47248476550105 1
0.340100608783687 1
0.443138875839286 1
0.302040759794948 1
0.494304314365455 1
0.381354663597048 1
0.315539585544556 1
0.359979059653122 1
0.45695516242547 1
0.349202779269731 1
0.528282587393279 0
0.370634462741284 1
0.365238448019997 1
0.412285258594165 1
0.383832845250089 1
0.432575255923318 1
0.416509676796449 1
0.394107666389567 1
0.451028203773553 1
0.427760065429623 1
0.422004769548599 1
0.482433751560353 1
0.386626833056493 1
0.431941311797026 1
0.324153193072867 1
0.378140372758927 1
0.388961914994814 1
0.333845417358323 1
0.376739168242762 1
0.45716336184445 1
0.433965991132336 1
0.315899382387621 1
0.386985270876299 1
0.38984625643391 1
0.415397997711687 1
0.376194931275616 1
0.382172420029969 1
0.423304682058786 1
0.470033320621567 1
0.39626547685041 1
0.375477020580342 1
0.36182411187346 1
0.321913962266306 1
0.49186160569313 1
0.325922173159154 1
0.38887135952442 1
0.422273695678429 1
0.393944895107393 1
0.392120960256996 1
0.354862040001294 1
0.294664538339965 1
0.451491897315089 1
0.370356597471297 1
0.379615918547125 1
0.401344343880304 1
0.440232260498859 1
0.358660156188206 1
0.425881290769805 1
0.477338799991239 1
0.382749903608103 1
0.368447281760672 1
0.387447886325467 1
0.378597593429765 1
0.434377899871166 1
0.381940788627962 1
0.406882404812319 1
0.478784973598836 1
0.491346884000246 1
0.42909748538355 1
0.41293073539954 1
0.409142357473155 1
0.43417292973844 1
0.309463946345498 1
0.421496083605618 1
0.407897732230505 1
0.480402045199958 1
0.422643825377604 1
0.483983642193217 1
0.49105912730997 1
0.35551300081684 1
0.312753124513991 1
0.371024440859969 1
0.3403083547293 1
0.397463701126805 1
0.357639960446034 1
0.4680478768583 1
0.371875441278184 1
0.40843469748369 1
0.360806028542553 1
0.366919533309213 1
0.410781367649189 1
0.376965150513075 1
0.370654283432141 1
0.326766996774426 1
0.407974065053318 1
0.391105807681485 1
0.474048866189204 1
0.300807256394612 1
0.407289116740965 1
0.38350592450005 1
0.361692411907158 1
0.343007018932185 1
0.398484791038355 1
0.324229489071603 1
0.383478238863427 1
0.426555089521451 1
0.351374447607303 1
0.48353094966819 1
0.332839703456519 1
0.349332963219773 1
0.403912558210257 1
0.410336062067077 1
0.452899695736498 1
0.420576040384628 1
0.379479246326642 1
0.479095538791102 1
0.475973752073786 1
0.432443228137025 1
0.333884434431604 1
0.314042602041603 1
0.487204898153171 1
0.390235085429157 1
0.412029821441064 1
0.370451179855682 1
0.378677320564408 1
0.384643565358859 1
0.320031476550187 1
0.39623597088526 1
0.438444619989695 1
0.458223593025544 1
0.393550273595436 1
0.370972657031954 1
0.398720624938383 1
0.375788311203623 1
0.384672116895481 1
0.373541641320834 1
0.484474477397173 1
0.424972330434498 1
0.461776939321773 1
0.413387778904091 1
0.321630553884634 1
0.414202359536991 1
0.293490894145033 1
0.346800323797107 1
0.47127458999499 1
0.466869206678771 1
0.324963991196423 1
0.32782681889064 1
0.4087936003806 1
0.469924102701869 1
0.363722656920368 1
0.364123091907758 1
0.426430684396762 1
0.377832016555186 1
0.421438782642426 1
0.374397973170348 1
0.427093578628442 1
0.413928768337462 1
0.489709431434453 1
0.391960218336904 1
0.465420337553408 1
0.307757419416241 1
0.443268346255666 1
0.356450766480308 1
0.414619010852197 1
0.347466608249141 1
0.447996019545786 1
0.445230209755343 1
0.423038260836514 1
0.384342385032926 1
0.418762715961138 1
0.439892679410163 1
0.425284226677839 1
0.337092905858887 1
0.486944148419758 1
0.454461101010611 1
0.403946190699358 1
0.469690698240664 1
0.304583844995115 1
0.481795712687129 1
0.356098779212564 1
0.472597967615201 1
0.370077053953889 1
0.505308261446664 1
0.374860191745311 1
0.416424712289846 1
0.369309816792716 1
0.392398379241293 1
0.411678363560679 1
0.398760730968157 1
0.452030942072055 1
0.432760841788452 1
0.411388147376426 1
0.296577460410547 1
0.455580732339809 1
0.344375059375778 1
0.421437941808725 1
0.406341570911913 1
0.51647571094431 0
0.414032275751838 1
0.434953031795787 1
0.417697259013749 1
0.420011929785663 1
0.33620160760413 1
0.397961668552443 1
0.426711585098171 1
0.408572000807562 1
0.342492959245853 1
0.438545816073788 1
0.411039555584618 1
0.435994579662709 1
0.401271023023369 1
0.470723598544701 1
0.434736225670386 1
0.446972081203854 1
0.390089073898499 1
0.35351144045943 1
0.409719253600053 1
0.297067973029923 1
0.361177993391711 1
0.293485777006612 1
0.517056983142013 0
0.345095003165896 1
0.388735981905696 1
0.370657744613022 1
0.380172109666878 1
0.3592322720955 1
0.380709317562044 1
0.383275379788386 1
0.391206742796355 1
0.357141311309236 1
0.437228686420816 1
0.392086152823248 1
0.375097362607566 1
0.43632675299922 1
0.393041922082582 1
0.328001505711153 1
0.350762194829873 1
0.466283266416909 1
0.420850443063512 1
0.404609792284591 1
0.413484595270411 1
0.365842128531472 1
0.419110742954723 1
0.422583078960129 1
0.469493699523318 1
0.342371772570496 1
0.447952839300831 1
0.415459927885557 1
0.342959592409509 1
0.311497910461487 1
0.419597813209996 1
0.401788629769223 1
0.442487838613244 1
0.329588675603867 1
0.405092714059812 1
0.453330781424771 1
0.417364000591854 1
0.453136885713437 1
0.422680578254837 1
0.464795869579218 1
0.337941686355797 1
0.435285590390101 1
0.375797159138373 1
0.404886684029845 1
0.369196604050359 1
0.37324606243492 1
0.517079445720915 1
0.451647812424922 1
0.420037551525968 1
0.410784509314945 1
0.402261494343075 1
0.501135075608344 1
0.410974200068989 1
0.407145009626921 1
0.366902746753265 1
0.463285394384408 1
0.371690312342205 1
0.437794681696649 1
0.37281753112932 1
0.396620571561676 1
0.377058671199507 1
0.440543441685658 1
0.414847809903714 1
0.332648598556431 1
0.348783845883435 1
0.424538503318521 1
0.425839115609643 1
0.380682468696301 1
0.33387039934962 1
0.375323327218558 1
0.35933920062028 1
0.332673625900032 1
0.417908907020995 1
0.50296048257061 1
0.449448332427585 1
0.388145115102609 1
0.361114540408117 1
0.445858751615668 1
0.446242769551929 1
0.415683354356065 1
0.328158770520002 1
0.375750442524667 1
0.361706337144862 1
0.474799302164935 1
0.365975132064577 1
0.453355202700157 1
0.292811820762033 1
0.387111650369216 1
0.320572115852244 1
0.451155487517976 1
0.410902538551203 1
0.434717024053556 1
0.431817456221122 1
0.467859646137334 1
0.464632962717953 1
0.398811854420419 1
0.413912390069773 1
0.354024197321546 1
0.453065166768303 1
0.409280413809505 1
0.432423386406863 1
0.495769231627339 1
0.471665231107537 1
0.465800238729157 1
0.306110312740003 1
0.363660300122862 1
0.339772844283695 1
0.420040889127668 1
0.430448462476861 1
0.370331279310664 1
0.384629607159856 1
0.466885808818669 1
0.480292094167082 1
0.488832157613153 1
0.401091830951897 1
0.381945701185215 1
0.540052588278278 0
0.396148797488592 1
0.40778908699655 1
0.311306055959 1
0.403982869775879 1
0.375069912343726 1
0.427142211423884 1
0.40352505628586 1
0.435166675428411 1
0.37310226756352 1
0.337781714779917 1
0.468518723008429 1
0.461536796809282 1
0.391342452174211 1
0.381892619262441 1
0.413921992175131 1
0.355903973345754 1
0.442757687305435 1
0.390981226058034 1
0.422093966489244 1
0.373276092333758 1
0.404443257655426 1
0.444784774657297 1
0.380232187269365 1
0.33216340685792 1
0.316970028462696 1
0.360388032399758 1
0.35788300240718 1
0.39390394082811 1
0.416643508458195 1
0.321155307786055 1
0.371869003003556 1
0.359682633953777 1
0.436930710469585 1
0.418200852504763 1
0.384789252147321 1
0.400115226345291 1
0.460114563283431 1
0.498452157549134 1
0.365885907668407 1
0.420482104079222 1
0.378568603147519 1
0.386868145510988 1
0.437588089295034 1
0.327238150130297 1
0.45425502573948 1
0.441790790083659 1
0.423809480603828 1
0.446668426344469 1
0.408691074636487 1
0.427600753594333 1
0.486848279518066 1
0.479087217597205 1
0.409795399994108 1
0.327646690038063 1
0.416505048986338 1
0.367080417524111 1
0.412134234894985 1
0.417227561900807 1
0.426592365384378 1
0.388758375895202 1
0.35655390462958 1
0.428098494358249 1
0.409553398653292 1
0.490756962798502 1
0.383518417408772 1
0.415317719402335 1
0.39711845665459 1
0.380970391562344 1
0.383677141038596 1
0.481708852970479 1
0.400351957368452 1
0.424064933698104 1
0.437193543487516 1
0.411362520470237 1
0.392523601143581 1
0.366860449729937 1
0.328780670666095 1
0.471786315832068 1
0.357156237522081 1
0.470616937238891 1
0.419379229102892 1
0.455574414961616 1
0.388740250535634 1
0.523090619570995 1
0.441823464400095 1
0.346679514374654 1
0.398074846903319 1
0.299608736101345 1
0.412026966388419 1
0.294482535637594 1
0.375264779262998 1
0.450825237974304 1
0.39059439440155 1
0.378516291436296 1
0.420663561276939 1
0.469146726983679 1
0.419008198783408 1
0.409422160045048 1
0.440923834156472 1
0.36078349098085 1
0.360956373028727 1
0.423650994522657 1
0.451462543505057 1
0.460071057384263 1
0.468628020362136 1
0.450590937627099 1
0.372815093451474 1
0.478029677334399 1
0.456807073900821 1
0.332378132244428 1
0.455563663424306 1
0.450614581337528 1
0.325435937383023 1
0.282689993088276 0
0.301409514518463 1
0.369757842168502 1
0.397994844834201 1
0.431622266051164 1
0.439377464773811 1
0.499182118710586 1
0.426646550908626 1
0.48381925496105 1
0.358301608713154 1
0.390622224728418 1
0.370627549570763 1
0.362499909117806 1
0.35811802917154 1
0.33315666927495 1
0.314487012436792 1
0.421451405143697 1
0.428729474068053 1
0.414482235477382 1
0.37447609594786 1
0.441941690012214 1
0.430819710603442 1
0.404626088247982 1
0.344020077917839 1
0.443568328065238 1
0.351421832583257 1
0.41178513908555 1
0.355293955996463 1
0.462818328554021 1
0.404970487589647 1
0.345212257714071 1
0.392509738300812 1
0.391679171333474 1
0.393219020336724 1
0.399536963732619 1
0.449668508355696 1
0.409792399887606 1
0.41031142578098 1
0.426939445922395 1
0.35520970936928 1
0.416594209776219 1
0.3361524867185 1
0.436223691483851 1
0.418206274701796 1
0.364670301888391 1
0.435111061718454 1
0.396538894296542 1
0.451500897654954 1
0.44119106316573 1
0.456217326519302 1
0.413158552494668 1
0.37138354067139 1
0.395930852992168 1
0.426869579843701 1
0.404449202921868 1
0.421494452298039 1
0.387175157942307 1
0.458026904026936 1
0.334343082010692 1
0.446953762349293 1
0.490978385929257 1
0.404709677481991 1
0.353626792760095 1
0.371257009820085 1
0.390540279598797 1
0.369362386814266 1
0.487771837415395 1
0.429848018750178 1
0.402434724887503 1
0.282894302816149 1
0.368888789026675 1
0.42208043000936 1
0.365397680163084 1
0.376803734867355 1
0.375750382299656 1
0.302271946544035 1
0.354076254960538 1
0.398897354970691 1
0.437778305704391 1
0.479663627809732 1
0.356073005491578 1
0.383192338537362 1
0.444914108310954 1
0.380036864792192 1
0.339483118852677 1
0.403523977645659 1
0.356528457693139 1
0.339515342258098 1
0.302304058548388 1
0.374693452037855 1
0.344492148269386 1
0.342778816649353 1
0.358679520881961 1
0.373402055871432 1
0.491703532251504 1
0.451138327256562 1
0.401528494062451 1
0.371430535823631 1
0.472010485409064 1
0.394157501863997 1
0.364155217757929 1
0.481423283842462 1
0.453908363426958 1
0.535481174657616 0
0.327573335862203 1
0.471511781144655 1
0.433603291957554 1
0.406375799171991 1
0.344628387394469 1
0.385172705827271 1
0.346334244031317 1
0.355304145800562 1
0.30945658633449 1
0.423037148962257 1
0.449201466122338 1
0.352626061344307 1
0.470645292694918 1
0.409704348449298 1
0.365520251596361 1
0.319782366286501 1
0.404948568072069 1
0.374527754639293 1
0.431251740843319 1
0.422406770704314 1
0.359156054850536 1
0.33790415497859 1
0.495074544417156 1
0.391711997305946 1
0.384357839236849 1
0.401062355739555 1
0.473668045577353 1
0.479466215792359 1
0.426770687634792 1
0.395777123214935 1
0.429659276853399 1
0.308325827078073 1
0.312074556091325 1
0.372206628907603 1
0.37634864205277 1
0.334292995029793 1
0.421886882719146 1
0.407584990312911 1
0.402324071724215 1
0.358722852904341 1
0.385006514333661 1
0.513494193525829 0
0.423508866115578 1
0.446063197303974 1
0.417897357462238 1
0.322224476012834 1
0.387033984933015 1
0.432687371237041 1
0.449234303938353 1
0.54270156580206 0
0.40639639814389 1
0.425643852966844 1
0.311625337414091 1
0.431272087284087 1
0.381606228793982 1
0.491021643773414 1
0.422398928175953 1
0.354739123614763 1
0.387556427578683 1
0.400323262965568 1
0.408717088353893 1
0.436271276835479 1
0.444848008782525 1
0.348480166045322 1
0.446307773201165 1
0.405480562985849 1
0.483446736731815 1
0.39111362471524 1
0.40433364484719 1
0.406527747510894 1
0.402015498620412 1
0.396778733673912 1
0.476787570272066 1
0.457005009263083 1
0.316754532463394 1
0.45466158937991 1
0.320743621328891 1
0.36134253952122 1
0.351485181048998 1
0.451392106864121 1
0.413191893119308 1
0.413853208693862 1
0.438297613208798 1
0.351351914224467 1
0.347017420476692 1
0.442710237447004 1
0.432937726213881 1
0.472533286342216 1
0.405502070188212 1
0.411881909010742 1
0.377777896775632 1
0.307054947669722 1
0.342223671615265 1
0.378158719406588 1
0.373006630920846 1
0.387923630114642 1
0.307947745428507 1
0.436686380453266 1
0.431533611485157 1
0.388130714836671 1
0.341700967017743 1
0.435330539921635 1
0.436181922419601 1
0.549959246740336 0
0.311293437101081 1
0.412489413822049 1
0.350889315394292 1
0.487045492445654 1
0.400503767282333 1
0.366880679809697 1
0.43532466116838 1
0.437568731013695 1
0.425029480006072 1
0.399641536478658 1
0.439310711457737 1
0.500218795881645 1
0.383809479401154 1
0.302293433068523 1
0.425445155653274 1
0.329850192977599 1
0.488695291967574 1
0.368014458295064 1
0.420909995105049 1
0.384973128713324 1
0.461514966586557 1
0.465790278769905 1
0.387470762531348 1
0.444194598313843 1
0.343689596708537 1
0.510258156167836 0
0.417937680710995 1
0.392670941876282 1
0.401877227827083 1
0.454290098080584 1
0.373791493083712 1
0.489774610921093 1
0.322219847103528 1
0.380702306784505 1
0.416003138172588 1
0.483277290670681 1
0.408068696446418 1
0.45142265392003 1
0.352354691932263 1
0.437781515655393 1
0.386942595751384 1
0.435796561177366 1
0.42668376023347 1
0.298267992974496 1
0.406922617590444 1
0.346032858726897 1
0.400854934687624 1
0.345874716458215 1
0.467609359838998 1
0.383022517323825 1
0.397476749717179 1
0.443186300017932 1
0.359891004985837 1
0.435511488925013 1
0.460347288826596 1
0.368285861740465 1
0.318387153524284 1
0.397581777891339 1
0.378240704398027 1
0.271894636984613 0
0.468609823249154 1
0.460217102332311 1
0.429595119769655 1
0.392937121151525 1
0.40602130286573 1
0.316771907933463 1
0.348898545513159 1
0.420976831809224 1
0.337816712187765 1
0.48699767855855 1
0.347883370522095 1
0.387938156449728 1
0.397879020539684 1
0.394801596787412 1
0.403477141658435 1
0.380730829894584 1
0.352665316330787 1
0.409715745620874 1
0.439118085124656 1
0.443393291218312 1
0.417314872228077 1
0.509621565574287 0
0.390972445153463 1
0.326884361745586 1
0.453755558584867 1
0.356661569987352 1
0.387844558906176 1
0.401328326703392 1
0.292507298244817 1
0.391616528537691 1
0.477496408903534 1
0.299416202912871 1
0.424066160805224 1
0.393270990603769 1
0.485233289269026 1
0.35915959772216 1
0.294125755446213 1
0.322727468426203 1
0.386107286614774 1
0.32748171497558 1
0.414569900734811 1
0.418626821762099 1
0.314182012375034 1
0.396146791305006 1
0.434213085742445 1
0.400615618434044 1
0.449957432966802 1
0.290357972961204 1
0.431998451683534 1
0.365523626940069 1
0.395377800906683 1
0.403113930963191 1
0.406622495770001 1
0.383414765714836 1
0.351671922958733 1
0.439279187093032 1
0.387844015204906 1
0.408534694631769 1
0.452274391915863 1
0.388489731534379 1
0.472724639527224 1
0.48873897763689 1
0.403543589654416 1
0.48672495869379 1
0.414186750841284 1
0.411895870730235 1
0.380374478593497 1
0.436660739455588 1
0.439427590090858 1
0.490284021478331 1
0.377847121063668 1
0.445039717487188 1
0.343193378499941 1
0.439993976377506 1
0.475620175260637 1
0.344717871877823 1
0.479078571870862 1
0.437912424266325 1
0.421114329633872 1
0.462354619278379 1
0.413205361717482 1
0.434503020943056 1
0.311648105568279 1
0.301556132989781 1
0.426698940991968 1
0.365680444230899 1
0.46298076779482 1
0.401235845648127 1
0.39593917751622 1
0.374709303988699 1
0.482726185414889 1
0.450965296187306 1
0.350827818565659 1
0.419682542550648 1
0.393305738029229 1
0.360111243008883 1
0.413830780268519 1
0.453231684207221 1
0.464403669663038 1
0.45097362397271 1
0.471701368897317 1
0.310550270054396 1
0.398581951838057 1
0.437405775418683 1
0.444624380092818 1
0.370566695472228 1
0.413757664213219 1
0.368487173672259 1
0.45703699413238 1
0.39538353563883 1
0.445506296251599 1
0.40219740774511 1
0.45916409774278 1
0.483524739605436 1
0.282074609718367 0
0.350813392273958 1
0.447186915085026 1
0.432655130654112 1
0.390085235549376 1
0.355369709334452 1
0.334754166399873 1
0.42351107661006 1
0.353279245237661 1
0.388576925060431 1
0.344410918633652 1
0.361853385333108 1
0.393810216961308 1
0.415078776482527 1
0.350636863577738 1
0.477245232638872 1
0.545715218690248 0
0.301400017220554 1
0.353242595089219 1
0.374350643733177 1
0.414753542127267 1
0.391358874644042 1
0.329032951398132 1
0.327012254126208 1
0.399997276669049 1
0.342014086438055 1
0.398350195276084 1
0.429890370578845 1
0.323799722612482 1
0.334210302343621 1
0.40795105237126 1
0.472411803446073 1
0.3892968495583 1
0.351791357438952 1
0.352052452642082 1
0.319807563129722 1
0.388737287363482 1
0.502458800468059 1
0.391212088133683 1
0.367393883538361 1
0.486758704534761 1
0.402529637179025 1
0.438161494498184 1
0.433032740468047 1
0.480742616570893 1
0.483740881037875 1
0.401211369978314 1
0.363698307545061 1
0.382524564410126 1
0.408266655963654 1
0.498351109784034 1
0.523075563609559 0
0.402741559566057 1
0.417202074582821 1
0.42325800926006 1
0.380216887242676 1
0.438012749018091 1
0.394071092277777 1
0.38152788274096 1
0.347135906786169 1
0.460743970394928 1
0.339862866516922 1
0.479385537613069 1
0.34482794017523 1
0.333664599099174 1
0.406415088528868 1
0.334973713934276 1
0.566472442537232 0
0.384846771087701 1
0.454578331395304 1
0.419524662259872 1
0.395778192338254 1
0.372695116712184 1
0.408930971055074 1
0.385647205537657 1
0.424025060756919 1
0.459207996596039 1
0.440035102864146 1
0.436988574829436 1
0.328649508347334 1
0.395085880479179 1
0.431657851493829 1
0.3948745098019 1
0.422432370995573 1
0.329773608771333 1
0.410942075427201 1
0.443857310211164 1
0.502634192407969 1
0.424300235869891 1
0.353240996683014 1
0.353611978373515 1
0.449032310668518 1
0.433112849587161 1
0.416400111668805 1
0.414539195698855 1
0.375979465508101 1
0.447773154678687 1
0.526786525544396 0
0.370353463875819 1
0.358372155432594 1
0.404718248674224 1
0.46592766164062 1
0.330349130133283 1
0.372946889757486 1
0.408113840341341 1
0.361374792354118 1
0.382371412654656 1
0.281724530757363 0
0.387363826353013 1
0.445535021944715 1
0.38747641991954 1
0.332527862541544 1
0.378924046467828 1
0.40054576233529 1
0.349337694840067 1
0.304503751069047 1
0.392847358197982 1
0.460073459900768 1
0.459649593693154 1
0.463371427496011 1
0.432528074498619 1
0.372006004698069 1
0.292304152459889 0
0.43752077429513 1
0.476546246089688 1
0.386385739161649 1
0.36470187204263 1
0.368837700911223 1
0.390046636339969 1
0.428041666822149 1
0.360186449807282 1
0.317173458312627 1
0.38548247834433 1
0.435954795691921 1
0.352629197613056 1
0.31996827298184 1
0.365209703942961 1
0.414564078145781 1
0.44790344475809 1
0.454976985341211 1
0.354726632925991 1
0.378734361081357 1
0.362694248591392 1
0.339075027780254 1
0.462433770011935 1
0.424956056225446 1
0.463977637878074 1
0.371513404925785 1
0.453264928676445 1
0.47867116830788 1
0.424032446297639 1
0.302857284741344 1
0.374485906622623 1
0.414122818545256 1
0.415106913963439 1
0.432719632380182 1
0.35854326269346 1
0.425535944725268 1
0.394377144061262 1
0.454627817752231 1
0.373012392348297 1
0.428514760685591 1
0.424633434609639 1
0.448768780866044 1
0.457351714743856 1
0.413028105132338 1
0.329022491918918 1
0.380960541298014 1
0.407857700321622 1
0.384952558216856 1
0.301945936646133 1
0.278302240396012 1
0.427104869825068 1
0.34565717067321 1
0.39197198081716 1
0.414123336765035 1
0.437296930485475 1
0.38074973379484 1
0.406031061980766 1
0.37869730430535 1
0.420725194115852 1
0.341950482031632 1
0.465438673677942 1
0.460339679189064 1
0.422840371870218 1
0.319721217570297 1
0.367649404733043 1
0.421224793243773 1
0.450956029184451 1
0.42979560633324 1
0.388157052235948 1
0.366090813445179 1
0.460703468427047 1
0.414437042559713 1
0.444450757834259 1
0.444468729081842 1
0.451225084546685 1
0.296086094905063 1
0.348251989903072 1
0.413033285995048 1
0.353130977178061 1
0.387735990741254 1
0.432586215685131 1
0.453618763523395 1
0.339991272238413 1
0.376278805735552 1
0.453052701183257 1
0.422328639225091 1
0.496795808175186 1
0.312118565496919 1
0.418628282222797 1
0.394124448730631 1
0.46545003218894 1
0.312130543846499 1
0.373431185105684 1
0.462948653148304 1
0.430748072055572 1
0.480638757720652 1
0.373235633370866 1
0.364779358319484 1
0.410733567075303 1
0.406601141636685 1
0.31450886160283 1
0.360350403498116 1
0.467716227130366 1
0.32282776221378 1
0.344297729271114 1
0.370347149551712 1
0.471359898973236 1
0.427111189373401 1
0.3577554756545 1
0.355350596595592 1
0.399372291350786 1
0.390936296213055 1
0.373064558572112 1
0.42376163771757 1
0.45414050403126 1
0.50575707223303 1
0.316689629397362 1
0.42551576195078 1
0.407618694859819 1
0.446907603307898 1
0.420214953082749 1
0.430847914211398 1
0.404262994527139 1
0.414458622744066 1
0.344697752934277 1
0.442098305871554 1
0.415173929358843 1
0.467547661714552 1
0.330810436553443 1
0.289343788487321 0
0.242481361329605 0
0.296035903864527 0
0.418642947336566 1
0.387415174381245 1
0.378728595086592 1
0.374110374975553 1
0.462003644725785 1
0.387430899096984 1
0.345915751101685 1
0.424860528220169 1
0.414338623096307 1
0.392171722957894 1
0.367958088247513 1
0.259778899147211 0
0.448553739732705 1
0.388534811340924 1
0.428810781859197 1
0.330691017416072 1
0.445082924489837 1
0.428793366608934 1
0.398007749786327 1
0.433260734902756 1
0.419931522872492 1
0.395443830898609 1
0.381676256222549 1
0.396364900415369 1
0.359168225055904 1
0.401806408459493 1
0.385064999907414 1
0.343201496690437 1
0.350511286454862 1
0.432178485485657 1
0.508932272605975 1
0.492874079927652 1
0.361366035280777 1
0.380696793962036 1
0.425523036103075 1
0.348972255510967 1
0.431986094351047 1
0.417955137705714 1
0.310275169837291 1
0.312285603992516 1
0.385149823403272 1
0.476248807677146 1
0.29588540760425 1
0.437260868504216 1
0.46317176055605 1
0.4543400696228 1
0.369135889406588 1
0.410153603310053 1
0.450960482458779 1
0.488325207656165 1
0.429049900108989 1
0.436799008183278 1
0.456991712497241 1
0.428000410112788 1
0.370414466922912 1
0.515778191878707 0
0.395539701527495 1
0.34554349399677 1
0.33518480256923 1
0.361544454122059 1
0.336640424108667 1
0.445099819313374 1
0.359163027742845 1
0.447042601977591 1
0.320082451928226 1
0.461497218547495 1
0.365990148905627 1
0.362523047235042 1
0.483735757116516 1
0.363358928505022 1
0.483919527546615 1
0.368588980000912 1
0.378039474781269 1
0.456412689494154 1
0.385443749079719 1
0.473782940132895 1
0.436689329770093 1
0.343306556398199 1
0.425983778877289 1
0.386400267753082 1
0.357195117104454 1
0.38242178481872 1
0.380718118742631 1
0.367150357816525 1
0.352621882272236 1
0.364122423038421 1
0.383326799700431 1
0.443543408918879 1
0.485820417764836 1
0.337797528931935 1
0.296626039213466 1
0.400378415787394 1
0.431791440192043 1
0.30925159232291 1
0.337027691257979 1
0.276328512694672 0
0.458431256400769 1
0.466130881308292 1
0.355538432815781 1
0.375038506038387 1
0.428853415158459 1
0.480063296719064 1
0.361560412948611 1
0.371778634100356 1
0.445699382602029 1
0.334576098884069 1
0.357231182923607 1
0.504592634132948 1
0.360434810290445 1
0.35476418302764 1
0.435407995458967 1
0.4125979549795 1
0.362914582325184 1
0.352206708011818 1
0.394211783594527 1
0.441429007561824 1
0.367741986268274 1
0.39773982795742 1
0.299127159300885 0
0.450559991473733 1
0.446153507523717 1
0.371977695355808 1
0.371629498359641 1
0.432903204484017 1
0.392441335018653 1
0.432660335100305 1
0.360203227804452 1
0.453124389240755 1
0.535953355784911 0
0.527314462987282 0
0.305459737161383 1
0.450567548939259 1
0.496326019688913 1
0.296985160869685 1
0.473587772474526 1
0.464198924816265 1
0.419370702683508 1
0.352363357742351 1
0.446173930283203 1
0.416751351331256 1
0.428295812376142 1
0.444607575698438 1
0.394488837480833 1
0.395095998971768 1
0.512145727733463 0
0.434374932894048 1
0.492318533425041 1
0.36177461439058 1
0.398940190772291 1
0.419163326654986 1
0.425174818175971 1
0.373334434276379 1
0.427105739397961 1
0.355810269134281 1
0.352497312378267 1
0.389182384509787 1
0.339332362006112 1
0.373493770976451 1
0.41379155119483 1
0.380713097821025 1
0.31594835388111 1
0.397318902231459 1
0.408002079736576 1
0.390747266354838 1
0.402004988156323 1
0.342121586228116 1
0.377466946996657 1
0.416413525729056 1
0.400080824183568 1
0.439932726075803 1
0.455040937119253 1
0.409989112331227 1
0.37647575018768 1
0.507935567337472 0
0.543173934165986 0
0.440937206908923 1
0.471219778213606 1
0.368617810908049 1
0.409309179662753 1
0.381094305710546 1
0.396036294475033 1
0.354617094589084 1
0.372543309195926 1
0.438008695195914 1
0.346452138380127 1
0.365254840256136 1
0.423131549996351 1
0.444883292518937 1
0.457373187838763 1
0.362255935886116 1
0.482616392588459 1
0.333479852307769 1
0.442523167586164 1
0.35832409257166 1
0.42106755233725 1
0.431843624278335 1
0.395660391575866 1
0.478775597066396 1
0.410717628674202 1
0.343113794678418 1
0.454263788417018 1
0.414237637788021 1
0.326958106102983 1
0.33605907938732 1
0.465735972605102 1
0.416496244774493 1
0.483718498278065 1
0.342656157129627 1
0.471572902802184 1
0.486871617752872 1
0.555387086788374 0
0.324957783134624 1
0.422618834059785 1
0.40892077634752 1
0.341471508922087 1
0.321963970514816 1
0.429008621932532 1
0.375775746802971 1
0.493666657999199 1
0.495731597952689 1
0.362414566358681 1
0.346959795276359 1
0.385558151923393 1
0.338993408382887 1
0.407502430708782 1
0.366152566426986 1
0.429215796395438 1
0.437459879475401 1
0.443132489258619 1
0.39789406251975 1
0.379234897019164 1
0.431230176362995 1
0.40623910726622 1
0.371092528109428 1
0.353521272166121 1
0.369227156375413 1
0.423197294994031 1
0.37153563785394 1
0.36369624905892 1
0.430994545863332 1
0.397099140235057 1
0.418442902397053 1
0.379994245794034 1
0.393905943142859 1
0.482143569302412 1
0.438534864489049 1
0.393910092072985 1
0.353100286416728 1
0.551850350453753 0
0.380850663113062 1
0.328164257059696 1
0.417581304006328 1
0.354880040739767 1
0.408041314510372 1
0.402036325209334 1
0.371444059773086 1
0.376415030818083 1
0.435052732716847 1
0.298517377537082 1
0.440438726031168 1
0.38751086797612 1
0.325544449771847 1
0.492697234370994 1
0.419278046021237 1
0.384432923751551 1
0.433110046806372 1
0.40451063012214 1
0.483921292276743 1
0.47065375987214 1
0.413125438095768 1
0.259180024500646 0
0.415076711679072 1
0.36525544130215 1
0.508682229692867 1
0.338627840123753 1
0.31608554969946 1
0.357400867991703 1
0.362607472576689 1
0.345037755853038 1
0.424130077105847 1
0.378013868776392 1
0.361276012868499 1
0.383605836947455 1
0.414732562678864 1
0.412339102276191 1
0.480452377126743 1
0.401050036011377 1
0.460854770767026 1
0.377064849603193 1
0.385562465577114 1
0.397935935380658 1
0.441743348484853 1
0.400100014980834 1
0.398287027997878 1
0.343995023505047 1
0.472434085454744 1
0.307389103049902 1
0.388899126818356 1
0.411239833296788 1
0.424863510146304 1
0.328130634186682 1
0.410783297753183 1
0.444302737342537 1
0.366685078225566 1
0.352001184118635 1
0.448366397034822 1
0.390048867374163 1
0.405816417045014 1
0.445902143853348 1
0.449822337821131 1
0.32699987891387 1
0.404206874198056 1
0.33575670085526 1
0.336470715713158 1
0.380204990240703 1
0.361538141352921 1
0.370602306460735 1
0.297961512920458 1
0.382163807958441 1
0.330272422664393 1
0.323394492453665 1
0.377749047348848 1
0.395175507762815 1
0.47749715078408 1
0.390016215014393 1
0.426634321203806 1
0.391766807870872 1
0.498543698063073 1
0.364580258359391 1
0.398271509454568 1
0.425985956817094 1
0.404749493439182 1
0.436223950565417 1
0.393558861328684 1
0.390539279093797 1
0.386480170779854 1
0.359230877682444 1
0.451426241428549 1
0.367317195327111 1
0.384961410578498 1
0.368921134293147 1
0.516071685026844 1
0.346484782025658 1
0.381736726268841 1
0.468284661315823 1
0.419905284922991 1
0.397234347993761 1
0.332982367505383 1
0.401645436711833 1
0.447592347648062 1
0.340587384671852 1
0.433675912948005 1
0.539970628818745 0
0.42554367142892 1
0.47892875439896 1
0.3282497332499 1
0.316472636748559 1
0.381934505141549 1
0.461265263154718 1
0.443715389838425 1
0.387169209221897 1
0.371972678089646 1
0.400985173182649 1
0.39065654596324 1
0.544020208919131 0
0.474342932157554 1
0.365836654120317 1
0.367073036971982 1
0.439465300366938 1
0.460462886093935 1
0.342160071747644 1
0.424940132727377 1
0.451444651350832 1
0.382144827348674 1
0.349279428080862 1
0.416875796855866 1
0.28140544837113 1
0.319806950257588 1
0.452274639550366 1
0.395779425964758 1
0.396653604247255 1
0.351441600214315 1
0.396253323038329 1
0.335384999341836 1
0.345282064968669 1
0.38941502694015 1
0.444995452669592 1
0.397117826346208 1
0.433020065135842 1
0.294516729070173 0
0.448932643255015 1
0.417455553284298 1
0.375122304478193 1
0.420828558176208 1
0.332440401489277 1
0.429504345528917 1
0.26036225051202 0
0.48999996266378 1
0.439935125332834 1
0.342857554125711 1
0.433045802710628 1
0.433090509571365 1
0.430612548785098 1
0.314678464291744 1
0.41490108450666 1
0.369926375628102 1
0.460254882150875 1
0.394208604957389 1
0.386115479943159 1
0.439131664632658 1
0.427956740809216 1
0.410575172297143 1
0.446383379051449 1
0.415825552937569 1
0.280939968568447 0
0.400817175047815 1
0.442045309749495 1
0.440120817447078 1
0.366469171582247 1
0.51766946146965 0
0.452106745271992 1
0.422663963226485 1
0.312699381397661 1
0.417334648850108 1
0.410065379982436 1
0.380168765183675 1
0.329299970290206 1
0.401908251521684 1
0.380000569325637 1
0.455546093675543 1
0.355608634027834 1
0.380358799135426 1
0.438314480643059 1
0.312321429334468 1
0.405877817807988 1
0.421276156005728 1
0.449809365200687 1
0.416182019183744 1
0.408604349291417 1
0.388853341931612 1
0.419122220414396 1
0.45713232522814 1
0.437293579194205 1
0.420758327113924 1
0.371018398642261 1
0.428039540024568 1
0.400317671250946 1
0.367144725199386 1
0.445984018336566 1
0.417070435185309 1
0.327896329431089 1
0.462059166255621 1
0.399673515492434 1
0.394013521530961 1
0.434754477785432 1
0.363753203956141 1
0.388046730321359 1
0.411505844757878 1
0.401065188248348 1
0.408846927488368 1
0.410167909771194 1
0.3782854404326 1
0.383513229208264 1
0.442793471847423 1
0.462759368393924 1
0.449572780879979 1
0.439647030897177 1
0.440162686353228 1
0.430063077488575 1
0.433710437765116 1
0.421651052131016 1
0.349126947706745 1
0.348097899192512 1
0.479144625038083 1
0.243646516207809 0
0.476168209511184 1
0.360511727426361 1
0.435507849376813 1
0.402220078340478 1
0.450918249635397 1
0.445004357082001 1
0.471908842947188 1
0.363473489172605 1
0.443146869123324 1
0.467689969105527 1
0.369380975870399 1
0.357073949088991 1
0.44585400843369 1
0.35742044508303 1
0.421988424396501 1
0.474699222980608 1
0.385977753660198 1
0.544163136724865 0
0.419118781866591 1
0.511487147464182 1
0.452186136138892 1
0.436419605836211 1
0.377943118428492 1
0.401903261323186 1
0.447738708319015 1
0.377881941343632 1
0.408877645240358 1
0.373761975089298 1
0.457448230479266 1
0.530273353227747 0
0.449269169122652 1
0.441462484509708 1
0.362243269441421 1
0.32946593422162 1
0.406196119617268 1
0.363907241463674 1
0.345001571695938 1
0.412395481442278 1
0.348815639712538 1
0.52179891147755 1
0.362761572108251 1
0.359497534376406 1
0.437409151012065 1
0.403863042814601 1
0.337320470054136 1
0.484957635005678 1
0.350538547709835 1
0.432017500734733 1
0.512115361012272 1
0.444479945883921 1
0.391458662615673 1
0.400069198985722 1
0.453902880019361 1
0.397003217408914 1
0.334102606499596 1
0.326762081204495 1
0.431398540210274 1
0.428579280041114 1
0.341290670561381 1
0.374828389484122 1
0.370047326031145 1
0.470695725698753 1
0.424403856091451 1
0.452383246278164 1
0.449351690183191 1
0.410700747107289 1
0.348431093810491 1
0.43243556772629 1
0.487911678453656 1
0.419459020041984 1
0.412290056825039 1
0.318494611259678 1
0.363158992991415 1
0.392581878709534 1
0.383361139343152 1
0.441355373078614 1
0.354637823303877 1
0.301312429758087 1
0.470686540254798 1
0.390056859163995 1
0.412466705761302 1
0.438530179216776 1
0.373608182552726 1
0.379390826812336 1
0.359943785736849 1
0.344868910990854 1
0.433826777144889 1
0.326511192150342 1
0.422394370987278 1
0.435171205559656 1
0.37243134153666 1
0.466545340753597 1
0.402341440429065 1
0.429743549421301 1
0.459693220395621 1
0.411135373538637 1
0.436062512180431 1
0.390963898283956 1
0.47490336330925 1
0.372083574818325 1
0.374200641254672 1
0.423425394089133 1
0.442354790217659 1
0.462882996507483 1
0.446758333406942 1
0.456309626672938 1
0.403401457439994 1
0.377019241252315 1
0.382658193235958 1
0.324861714633363 1
0.405144318854844 1
0.419557812518727 1
0.374051409942971 1
0.45519471033927 1
0.344893730306592 1
0.490914259366445 1
0.380892775289272 1
0.457423436591356 1
0.386142910762022 1
0.38950549728472 1
0.347209836352129 1
0.475963453392066 1
0.470505658416754 1
0.51508810630738 0
0.381352453996729 1
0.325923247887699 1
0.488431572889745 1
0.36318239053722 1
0.419805716435082 1
0.361573900441203 1
0.359071148162626 1
0.37473314538562 1
0.408321519118927 1
0.392210505713245 1
0.349238668348366 1
0.395797559002293 1
0.3587046436936 1
0.39675730797455 1
0.354027902841838 1
0.407756872513398 1
0.500444038756546 1
0.297775297286952 1
0.338702805397603 1
0.409515870317799 1
0.342303482217543 1
0.429928582781237 1
0.425578444268695 1
0.371592982816034 1
0.367987707796522 1
0.486717844166828 1
0.324799667575707 1
0.310215317567404 1
0.445988166914956 1
0.378589291077227 1
0.505849441299221 1
0.401180838010679 1
0.38005252683986 1
0.404134691249183 1
0.338156832776509 1
0.40008774465981 1
0.418966641525812 1
0.345958224090328 1
0.459567274691069 1
0.388547514584223 1
0.425111738259084 1
0.471701938090861 1
0.421802064547178 1
0.398033010662294 1
0.369754739740292 1
0.330328749906293 1
0.412760713504992 1
0.418769733634595 1
0.416899745138707 1
0.35763560634874 1
0.370375540201951 1
0.398164462784778 1
0.385570912402769 1
0.472513580409642 1
0.450216718241488 1
0.445555194576291 1
0.360405161714771 1
0.297074855917729 1
0.353001329494071 1
0.403920975968339 1
0.391014248811561 1
0.475588647593493 1
0.349053066252623 1
0.400830197112095 1
0.445498946722215 1
0.330121397348777 1
0.393731006813815 1
0.433581683116183 1
0.40980635801605 1
0.42466482256195 1
0.483322356260054 1
0.35076852174463 1
0.366350991477332 1
0.390482018646016 1
0.322125472406958 1
0.449547973585788 1
0.395800337235345 1
0.333861886573465 1
0.401322766543846 1
0.371563664945967 1
0.4169869375868 1
0.346531957088876 1
0.364471484713681 1
0.343806164447902 1
0.528880861531971 0
0.435450913959995 1
0.425409408968642 1
0.400192872830093 1
0.361069847571599 1
0.388042648640997 1
0.514609188275471 0
0.390500642482661 1
0.395677997101155 1
0.400740885311978 1
0.353326415642631 1
0.41249108568858 1
0.251892918726337 0
0.458428067773969 1
0.447190411360069 1
0.43060389812107 1
0.504172539707498 0
0.307113572965654 1
0.365609545982103 1
0.384558295053001 1
0.376131306457766 1
0.375151265698148 1
0.335937213724436 1
0.423294106723049 1
0.375978217278689 1
0.35269252186589 1
0.424242399064328 1
0.435564450799935 1
0.388332658812847 1
0.475140297568713 1
0.410279223415326 1
0.338935394980207 1
0.456329732756441 1
0.326293850189444 1
0.444336210528808 1
0.423748114901543 1
0.39730174118126 1
0.463247683873805 1
0.369660995641834 1
0.295109705819813 0
0.395739615579357 1
0.428529392490363 1
0.412856663885551 1
0.298503186831405 1
0.410505546612096 1
0.462929592695084 1
0.372298238982811 1
0.313991960072987 1
0.384625407358972 1
0.344792947126172 1
0.339728242554636 1
0.30580022766469 1
0.431714872299239 1
0.514006641935796 0
0.415879381827131 1
0.352846916393582 1
0.409977398603675 1
0.446521473676713 1
0.348385195937994 1
0.394205922357671 1
0.365854566467434 1
0.273292589097409 1
0.410672959233713 1
0.375593703221331 1
0.426724580195847 1
0.440616188204936 1
0.33679779191548 1
0.388210072672315 1
0.438345389857916 1
0.389168892984223 1
0.43473639754574 1
0.352806373498854 1
0.399425677672476 1
0.365252761885754 1
0.453717440084677 1
0.452596002724586 1
0.395064728381124 1
0.384311763692287 1
0.392437736544519 1
0.436131678844306 1
0.449206552677329 1
0.458860754930192 1
0.361122443255433 1
0.451685606699402 1
0.313096649342801 1
0.410494304251019 1
0.358849116172971 1
0.302957715434993 1
0.419599155448426 1
0.375745317605474 1
0.390063598370914 1
0.423122195782733 1
0.481163936944613 1
0.41535473700342 1
0.384981000746856 1
0.424770491663192 1
0.356751556234508 1
0.425705229275199 1
0.42859520860882 1
0.398970279101652 1
0.438401975131607 1
0.307894997547497 1
0.520764339037386 0
0.399782406054113 1
0.433136401426842 1
0.494334461961471 1
0.457580462851712 1
0.374661533078039 1
0.400379645057926 1
0.519296282015048 1
0.392021683411348 1
0.392513838947255 1
0.410054272831719 1
0.420791909958774 1
0.425199386066244 1
0.492200813265257 1
0.36555474731081 1
0.407494210950328 1
0.437484375482532 1
0.359646339811053 1
0.399748075854436 1
0.418156566649503 1
0.37955346743499 1
0.392442596040385 1
0.497160489923225 1
0.309974410600214 1
0.392227772218088 1
0.534301921243774 0
0.424980842491938 1
0.456279486094827 1
0.428642173711501 1
0.413816651679082 1
0.347593065398983 1
0.382921776004538 1
0.402312112062182 1
0.358189792561662 1
0.501058670303279 0
0.472023427674681 1
0.404437829018543 1
0.377156466060692 1
0.271261249932224 0
0.426293702654584 1
0.278057149850088 1
0.478915135885542 1
0.418530059950635 1
0.439999825466365 1
0.442584184823687 1
0.361466695847196 1
0.428773415063109 1
0.448841751594609 1
0.351191701195248 1
0.321399562550307 1
0.455728306384723 1
0.474955323166753 1
0.448471561149451 1
0.401897679972535 1
0.411487744171565 1
0.347111387535356 1
0.394282983027496 1
0.386711985864719 1
0.400266466581552 1
0.434909393393202 1
0.491834629237734 1
0.376860220499922 1
0.413599900632342 1
0.281569255005671 0
0.310449752135991 1
0.376235135558362 1
0.382178857127911 1
0.416420285653952 1
0.442168031529135 1
0.376291792730307 1
0.463887674376525 1
0.386866234108575 1
0.422493389491394 1
0.354650254197707 1
0.386350183051017 1
0.449548160619913 1
0.489499089424686 1
0.208812664497261 0
0.545396659253463 0
0.345219887278922 1
0.431693624117305 1
0.434443325397539 1
0.377377733228257 1
0.286665257411173 0
0.357784448525259 1
0.427626194688529 1
0.436771199156034 1
0.332398970205972 1
0.341165251463206 1
0.417428831757707 1
0.344384181252294 1
0.472191504272259 1
0.285424477705504 0
0.295089633692836 1
0.403876994401612 1
0.346022854546295 1
0.363642892190143 1
0.41970283060389 1
0.342595022064988 1
0.310753050123748 1
0.286183520704062 0
0.36845434005648 1
0.450043595292271 1
0.355227725812278 1
0.319578798867961 1
0.435487069624217 1
0.359128903560531 1
0.368643187021682 1
0.386474447283852 1
0.416737804355268 1
0.366307810170608 1
0.371360267223111 1
0.462907097971363 1
0.426674069409729 1
0.541331892284711 0
0.445287163032498 1
0.375681462545609 1
0.373699890806679 1
0.397804630400925 1
0.420954015935622 1
0.396870592470838 1
0.36158483094775 1
0.388748082920406 1
0.367995806182145 1
0.436741108578187 1
0.327903898457234 1
0.366092246316665 1
0.462130614385073 1
0.477070897639363 1
0.421626193052885 1
0.411935334207124 1
0.327359902570001 1
0.433666017645321 1
0.35883078652374 1
0.33230349969713 1
0.509814059499536 0
0.335227475815614 1
0.414561604955274 1
0.445169007173499 1
0.405869730171685 1
0.482263416465452 1
0.419781480935591 1
0.385608149587999 1
0.440253686255424 1
0.38123812948214 1
0.404095599159304 1
0.309090205034362 1
0.432332841436778 1
0.373443819984337 1
0.40452588492481 1
0.380678709033591 1
0.354515802527448 1
0.438261191128491 1
0.343232292552991 1
0.319922503652714 1
0.354237739647689 1
0.412730667237024 1
0.469442435879637 1
0.385531182508266 1
0.439884758794437 1
0.417728323442001 1
0.493560991757229 1
0.281015940437543 1
0.335258521238817 1
0.419792544143484 1
0.397952240286559 1
0.444213243459351 1
0.415959188676419 1
0.376661025907439 1
0.392064438858762 1
0.415079607522533 1
0.468351219305707 1
0.414815611127952 1
0.419028584771136 1
0.394841652669001 1
0.355371377472208 1
0.375821306340179 1
0.444100856429395 1
0.41755972412522 1
0.370729272912727 1
0.452880512634764 1
0.44840673664272 1
0.405854044316115 1
0.429221910411326 1
0.311117193721606 1
0.381582235111187 1
0.478479482940178 1
0.311157578505204 1
0.386890583651441 1
0.387384262843071 1
0.519856933826055 0
0.416890263584099 1
0.332288299206309 1
0.456881066364683 1
0.471299183076168 1
0.44556079946563 1
0.40005595460873 1
0.53505863752666 0
0.343295037981833 1
0.440173687293063 1
0.492257814646631 1
0.418303138294052 1
0.292963439105228 1
0.352970568572238 1
0.322196429558404 1
0.352216059189282 1
0.412820716146526 1
0.356580640523248 1
0.419763543838244 1
0.456741636184164 1
0.382401030369218 1
0.411668463793664 1
0.353480010290788 1
0.301808989247582 1
0.495376836020259 1
0.333473981399368 1
0.456548446944748 1
0.370770030550963 1
0.372898542719441 1
0.445338688973015 1
0.459631255718113 1
0.467883707595254 1
0.452387091858912 1
0.408590669459583 1
0.333884745905975 1
0.425150556350751 1
0.477090448756057 1
0.439886833508723 1
0.290989586850285 1
0.350619649550239 1
0.492361500547531 1
0.444884781113167 1
0.402514293492687 1
0.417783070030441 1
0.455161960739889 1
0.40090547718728 1
0.463275126118257 1
0.420920223442318 1
0.396222623817419 1
0.363603417541191 1
0.45310352878354 1
0.447073626081722 1
0.451568484528929 1
0.355503643759369 1
0.380200076468408 1
0.486811269258779 1
0.363453392752023 1
0.416259015716076 1
0.404791660672286 1
0.322598352373409 1
0.321458797409655 1
0.414628330020854 1
0.341472464986073 1
0.357123767315637 1
0.373709138430388 1
0.354983223196914 1
0.298537182558052 1
0.414108599001539 1
0.412674532193574 1
0.349515498573054 1
0.413521629681862 1
0.482651040902302 1
0.473012891524279 1
0.423384685746431 1
0.367083862460384 1
0.343493643919068 1
0.411915736378749 1
0.397645138137346 1
0.434869544356647 1
0.51334808427889 0
0.416586229466277 1
0.354968739533555 1
0.451803008793239 1
0.445684087473952 1
0.402130812316061 1
0.364862441275301 1
0.275402379373061 0
0.489011082588961 1
0.420083170136091 1
0.46133060511877 1
0.435691888075888 1
0.42241196522071 1
0.413789026478412 1
0.349927166518766 1
0.473906950155617 1
0.440823426851538 1
0.387908408203536 1
0.400452873161906 1
0.366913194410214 1
0.47734701992558 1
0.419741388150356 1
0.405626253814154 1
0.403100813377343 1
0.368619390267636 1
0.466423632515315 1
0.444707116917311 1
0.353280945027527 1
0.33444183665574 1
0.42631282748973 1
0.396135896802109 1
0.48642543376228 1
0.337778889268327 1
0.421440643692862 1
0.384898790606959 1
0.463056458142007 1
0.429824500540396 1
0.328978942037417 1
0.336621296933943 1
0.44202858494323 1
0.373483090588968 1
0.441111306314233 1
0.424817999117135 1
0.378109908931775 1
0.388260318844202 1
0.408453459438548 1
0.319271397427555 1
0.422639349637676 1
0.433312431621804 1
0.399467751030978 1
0.454717919870434 1
0.403501792509593 1
0.344621882453741 1
0.448095112033506 1
0.354706415470192 1
0.384974539841782 1
0.418607720605702 1
0.368074004137381 1
0.349378699022854 1
0.440728644270845 1
0.419454726535121 1
0.322357791445992 1
0.413491277998742 1
0.3243003310106 1
0.357372920943062 1
0.333249857172019 1
0.44408726979742 1
0.37201983129297 1
0.312470522900018 1
0.399330104615465 1
0.285405491664486 1
0.427367339052197 1
0.391877368845335 1
0.326738229700498 1
0.384712860734419 1
0.418815790572988 1
0.49172496870988 1
0.412232995593457 1
0.37111627071189 1
0.363609735170995 1
0.375597881998425 1
0.363316003615637 1
0.535010202328872 0
0.351474964596522 1
0.438623924364941 1
0.359938368705991 1
0.313109906107415 1
0.550227780469464 0
0.388268087466819 1
0.34630166043347 1
0.412752523543599 1
0.406493166891991 1
0.317405618132627 1
0.361900010407732 1
0.397423570538269 1
0.485682016233322 1
0.40284038936973 1
0.47830329065605 1
0.453008593390881 1
0.396228055062693 1
0.371533424616609 1
0.423198618753986 1
0.39706099920659 1
0.34978049498902 1
0.430903020201527 1
0.50208600007756 1
0.354065751747259 1
0.42580041912957 1
0.342577046119007 1
0.426367659073037 1
0.341096733481272 1
0.34509462422221 1
0.4132420837216 1
0.336990754689996 1
0.397924005268355 1
0.365465285311126 1
0.371534906747442 1
0.445026507435246 1
0.399820240095302 1
0.465665371706653 1
0.448144078061951 1
0.389378501345884 1
0.306363100860434 1
0.417464192229059 1
0.373011525863154 1
0.375820067896665 1
0.355936440702979 1
0.355679521838813 1
0.468345887554288 1
0.484084184042645 1
0.357470601637034 1
0.3677138917471 1
0.467135323035714 1
0.373463187109721 1
0.409335911107518 1
0.405177907390206 1
0.372642797167231 1
0.364606042741214 1
0.310191567258287 1
0.424861328262196 1
0.324420616355523 1
0.366296903559965 1
0.360180113238536 1
0.387437636552833 1
0.388643544229193 1
0.377450196526361 1
0.325797050545184 1
0.47218466912041 1
0.483253384865007 1
0.383902815001697 1
0.399243077843804 1
0.413018268659745 1
0.397801723287906 1
0.391174246207405 1
0.457263033287121 1
0.313353601739825 1
0.443445976146768 1
0.386111935743367 1
0.442638480542689 1
0.420073934636669 1
0.431964744523979 1
0.394477543980816 1
0.382794361177118 1
0.444861240250516 1
0.403872620557812 1
0.384248842284057 1
0.423731474698313 1
0.33469872525681 1
0.390110227842746 1
0.498029920315994 1
0.406998259926194 1
0.454626519907978 1
0.43625511939364 1
0.363488822161366 1
0.449584742792136 1
0.561548209049911 0
0.3737823678962 1
0.460232267220498 1
0.385606097187789 1
0.322912450498677 1
0.361039101242655 1
0.370892710113387 1
0.377317502187505 1
0.353753224325626 1
0.466625054692103 1
0.418128890148703 1
0.323014392185724 1
0.412245453841187 1
0.368333779281251 1
0.330110573961293 1
0.381042380254886 1
0.425091732510727 1
0.342064558528849 1
0.408730565422664 1
0.358075778877323 1
0.467433127904687 1
0.487850537810342 1
0.368266662701468 1
0.429265257440945 1
0.409816490614866 1
0.455884820637417 1
0.422353766487374 1
0.439229573130402 1
0.430435682991341 1
0.488705510793537 1
0.473742883293197 1
0.401570377947409 1
0.498389955363583 1
0.307833757809412 1
0.345940021843666 1
0.477871238032597 1
0.398261696438239 1
0.40913579007205 1
0.396123191062848 1
0.432804473696814 1
0.449583259020334 1
0.473374534386757 1
0.439186138678835 1
0.339422976207542 1
0.369468746968961 1
0.446969428317517 1
0.412872922419795 1
0.433249984232468 1
0.289023352787266 0
0.388447301700677 1
0.347969258551167 1
0.425645588354752 1
0.452454245085807 1
0.44453946090099 1
0.327693326955329 1
0.47116255241771 1
0.26023593205077 0
0.436572918407048 1
0.377295681171886 1
0.365730285603607 1
0.316419621704467 1
0.372360335402026 1
0.353843976529685 1
0.463199318581049 1
0.388165695283831 1
0.350793866824588 1
0.375130371373567 1
0.364752015631413 1
0.41267806628456 1
0.424072624250005 1
0.410275534724472 1
0.37798904005605 1
0.472989028831202 1
0.434549851917355 1
0.390669300756191 1
0.319874452275106 1
0.350250063241051 1
0.425388766367252 1
0.41990201500542 1
0.402453539978525 1
0.461037553048507 1
0.424804946885751 1
0.377423518151216 1
0.407195208711271 1
0.363557090546436 1
0.493198923331143 1
0.389446426806315 1
0.353224788821908 1
0.444991813851988 1
0.364856586344923 1
0.302569856375647 1
0.407147786181126 1
0.387261031024841 1
0.466609060806226 1
0.356994344754734 1
0.415079496701918 1
0.470061672078358 1
0.423000765794946 1
0.419797063318078 1
0.437556746965372 1
0.470756111837347 1
0.365330852050758 1
0.449599857581042 1
0.406178988214273 1
0.371945223188561 1
0.320101924619225 1
0.429751040336042 1
0.387381367914502 1
0.417693382914768 1
0.399437656434652 1
0.276027241892795 0
0.415079370262829 1
0.312998492677851 1
0.423657171715856 1
0.400881611551777 1
0.40611408661422 1
0.407819300777864 1
0.446108519690625 1
0.354066199361223 1
0.421640846000386 1
0.413542549489804 1
0.370268474452385 1
0.327349507875183 1
0.401199763951723 1
0.384906376030924 1
0.393571567491857 1
0.374185001041315 1
0.318993147610927 1
0.360143213566484 1
0.408807136819037 1
0.499165393374746 0
0.405122769237696 1
0.486768601342777 1
0.437704985043661 1
0.387464282827827 1
0.358068052061841 1
0.406308359224446 1
0.454355205824441 1
0.441783230957914 1
0.356236704248635 1
0.392433469949128 1
0.391247412969617 1
0.36792167783684 1
0.373521521852776 1
0.448275113262815 1
0.324011557353362 1
0.453056109911186 1
0.451112779677373 1
0.41360609032975 1
0.3596073039505 1
0.372464527765648 1
0.261278594747461 0
0.335559224180645 1
0.430132822663023 1
0.384355087065753 1
0.383620157274292 1
0.424117832792777 1
0.454088088417734 1
0.484334252060862 1
0.267830777998299 0
0.409502066650155 1
0.352362867536333 1
0.391118097236443 1
0.523448656562019 0
0.435303531367006 1
0.423329572049816 1
0.455416980768193 1
0.371186387944234 1
0.43533863897514 1
0.381602354728408 1
0.435183338939819 1
0.42042835786687 1
0.400914006895366 1
0.364808740618225 1
0.447696658289372 1
0.46837674330631 1
0.446520278642669 1
0.439418654214341 1
0.385205943252386 1
0.517633332760799 0
0.441095077395394 1
0.389584928602152 1
0.337637430593222 1
0.546473337799051 0
0.511082878628098 0
0.292059141270395 1
0.444596586492298 1
0.432203287908143 1
0.529701684165524 0
0.392450074966607 1
0.336156511640875 1
0.368597301658636 1
0.435472949128775 1
0.463709641295976 1
0.436875830098222 1
0.334808764399985 1
0.453360227319707 1
0.335190150945612 1
0.429385722300016 1
0.46377984066919 1
0.491926169479024 1
0.410475017992741 1
0.407435766979593 1
0.436382256972205 1
0.424326542643968 1
0.483797334665587 1
0.494309384295393 1
0.371674102967304 1
0.55964963582829 0
0.441354449491726 1
0.366334420813559 1
0.400789840935343 1
0.303247983142772 1
0.395067788150585 1
0.304802661905503 1
0.46067981386067 1
0.385197485677681 1
0.491216863204607 1
0.484286592692159 1
0.345408190633091 1
0.325801431710412 1
0.348585809589011 1
0.392084912680678 1
0.40519946199546 1
0.402151684900196 1
0.448861263265445 1
0.430043521028146 1
0.440380582736683 1
0.407991641612035 1
0.483260473072577 1
0.379668655913993 1
0.438800633594758 1
0.337045538241052 1
0.38444635806861 1
0.388925230610785 1
0.414639309282839 1
0.357310223520508 1
0.400721061192721 1
0.519205433922664 1
0.307829670459998 1
0.403415239941 1
0.438908180693274 1
0.476136071134071 1
0.360462926397201 1
0.428140256608238 1
0.424588111056533 1
0.405974123860558 1
0.354306059208869 1
0.339244727091969 1
0.361744618985376 1
0.403438900856129 1
0.409814932914558 1
0.423259718995219 1
0.470175509976481 1
0.540926849828295 0
0.392104925627013 1
0.333741749202203 1
0.494628658800128 1
0.434080114467126 1
0.348308775096643 1
0.306952571550048 1
0.371708636594994 1
0.392972368776508 1
0.514007394019066 0
0.393824488788094 1
0.420169931727645 1
0.493397127358049 1
0.400553493128876 1
0.415492239207161 1
0.399750867940977 1
0.354511139572363 1
0.436437338051988 1
0.404762635763564 1
0.568707318087732 0
0.363630459034788 1
0.303332125902625 1
0.435652176340193 1
0.439331597008923 1
0.534388591452783 0
0.486795393307116 1
0.422403335867171 1
0.515463240787704 0
0.4289226889777 1
0.391331729084746 1
0.452261685025259 1
0.365062779793416 1
0.424474941668233 1
0.409003818782584 1
0.329220455270105 1
0.393391964878685 1
0.337403036698731 1
0.393274177569593 1
0.444680362488101 1
0.42824195260588 1
0.427808703697754 1
0.392557776915285 1
0.361189973888298 1
0.448895451755479 1
0.423335821047544 1
0.416333788721213 1
0.335556739296706 1
0.491935683240742 1
0.409773148476947 1
0.259035906553704 0
0.34157598486289 1
0.44426769558416 1
0.359031145124819 1
0.387933630121176 1
0.44074076687055 1
0.343073865554844 1
0.380561961718732 1
0.506407192807986 1
0.417739579075513 1
0.376565769398696 1
0.442234749329774 1
0.394106407374052 1
0.379899162286918 1
0.444172609906832 1
0.368770923827258 1
0.456149729713698 1
0.30695828445315 1
0.393397096683433 1
0.367678608795463 1
0.361743833348337 1
0.413363063102134 1
0.368440013124227 1
0.320597406454437 1
0.320071544790569 1
0.408010331539354 1
0.435865889700571 1
0.396887228006041 1
0.403201178406467 1
0.361783246571553 1
0.401135658601892 1
0.397320942815513 1
0.36387234903637 1
0.368764744897295 1
0.377045786098811 1
0.298224044568095 1
0.297188143270801 1
0.357623790892132 1
0.402951388242553 1
0.422045728131919 1
0.460621838941883 1
0.448164798258188 1
0.414041630254181 1
0.432718268111059 1
0.455272088670658 1
0.365788126849752 1
0.378306052220667 1
0.441184570655873 1
0.335297335722297 1
0.419319412463829 1
0.409017090500224 1
0.498028971062247 1
0.417463937463259 1
0.448272427283166 1
0.372549737371881 1
0.445903894510891 1
0.334203875221694 1
0.367161295717234 1
0.360472182143194 1
0.432546378600125 1
0.30781151900703 1
0.427402438807074 1
0.433088249965762 1
0.471627941361318 1
0.450344323651031 1
0.366280101425818 1
0.431818838579273 1
0.480660942558673 1
0.423884803184063 1
0.39089769470315 1
0.509963713314325 1
0.423661461813113 1
0.470703662484714 1
0.400936407354947 1
0.419501419856897 1
0.380625642466138 1
0.487588767007143 1
0.350364970719969 1
0.340280555979884 1
0.505622514187184 1
0.415758706367678 1
0.366786619703344 1
0.470084147397294 1
0.355189333855318 1
0.442771461288539 1
0.371273820781252 1
0.311599388387339 1
0.326538102578646 1
0.448202335950578 1
0.300303584190831 1
0.410704099609362 1
0.429395221631026 1
0.350961826614981 1
0.409112686572636 1
0.395008511657344 1
0.345009184726156 1
0.305610193866901 1
0.409590486593575 1
0.337014293317073 1
0.462582089074086 1
0.421581750567892 1
0.421605580913173 1
0.341655512429584 1
0.427023893176543 1
0.458864574683453 1
0.325215158164588 1
0.413171721065494 1
0.471783547447758 1
0.431610962453154 1
0.342948958620241 1
0.445039554298617 1
0.364736515268625 1
0.469231219203902 1
0.409482100284532 1
0.431895219659358 1
0.38559922953215 1
0.357409266111276 1
0.360750464114964 1
0.412626093895031 1
0.41273648959358 1
0.456130527726873 1
0.437901916334924 1
0.432042923197603 1
0.371180450949179 1
0.480149450950103 1
0.44726199039928 1
0.437189870842085 1
0.369409296396751 1
0.396638648096802 1
0.407681649464451 1
0.422089773737282 1
0.421094726986246 1
0.408198435731852 1
0.457724717878018 1
0.541359363929173 0
0.445906301172392 1
0.35531727229066 1
0.402950861796231 1
0.355220160572716 1
0.489591136191872 1
0.434617298854531 1
0.365417304865696 1
0.444045498272823 1
0.384995237831954 1
0.451628074970909 1
0.321219801037919 1
0.478189319359563 1
0.504197430285145 0
0.37617037824259 1
0.443230511389916 1
0.345667246203709 1
0.382131271591746 1
0.442849094363346 1
0.247701770941315 0
0.317570188302087 1
0.452979241477509 1
0.436362551251426 1
0.423755991297374 1
0.370542382394258 1
0.433110836889351 1
0.394243703630535 1
0.455516383621991 1
0.392398317885023 1
0.351799694719364 1
0.311232492213837 1
0.33576415411559 1
0.379568323815712 1
0.420790099942529 1
0.351395901884944 1
0.432747168986941 1
0.464111511458783 1
0.419325512976471 1
0.403564916032699 1
0.359917603562013 1
0.446587378689201 1
0.364417118610958 1
0.383343305282257 1
0.358371848983657 1
0.330504477721426 1
0.404541620309645 1
0.386844911637648 1
0.35798128868474 1
0.414623569245782 1
0.291282209795502 0
0.484735349567071 1
0.398798533602154 1
0.44401027299791 1
0.356254511972089 1
0.350473347881483 1
0.285053297729571 1
0.45608755482973 1
0.382517622910087 1
0.423958092883914 1
0.430283888053368 1
0.432165377063634 1
0.356584394480863 1
0.406558805072933 1
0.404385120014605 1
0.36973831505761 1
0.445323263074126 1
0.389202043287804 1
0.379951090808245 1
0.393369177119683 1
0.363947641583649 1
0.382968888333105 1
0.481850083004557 1
0.342662242503905 1
0.405835537011795 1
0.393698898559043 1
0.408583941042836 1
0.415505667830072 1
0.42351827583479 1
0.533985667605844 0
0.460365534282715 1
0.356000600017612 1
0.437923946438347 1
0.352733530937311 1
0.403567090414808 1
0.453900718162599 1
0.332373375691693 1
0.416152435528097 1
0.338849238945781 1
0.454549892051443 1
0.554644045833483 0
0.518245089910222 1
0.42248183907724 1
0.342333678950909 1
0.404020339783841 1
0.330868371638353 1
0.400902461683359 1
0.420668108370537 1
0.413282806133084 1
0.377557124092385 1
0.423083749021607 1
0.421561445707826 1
0.419318408638882 1
0.388412817141581 1
0.362236065130343 1
0.330422049033505 1
0.454201292339616 1
0.434034177357576 1
0.392544801866335 1
0.433009812546788 1
0.385637480375168 1
0.471177685022914 1
0.393089814033606 1
0.39136966968404 1
0.387068872956663 1
0.35172090401415 1
0.297937756740309 1
0.369351313104183 1
0.410813645724135 1
0.418084382490119 1
0.41849822713259 1
0.484006085291434 1
0.40393138471071 1
0.427386674876421 1
0.415121671492064 1
0.363492070720808 1
0.330817303970458 1
0.252814429442595 1
0.521793089117628 0
0.417184550376082 1
0.411730296890335 1
0.47041942575073 1
0.338030587271056 1
0.426818685656432 1
0.319450648269879 1
0.389140428451368 1
0.40004981558211 1
0.428591092999484 1
0.430230489846742 1
0.478456886271955 1
0.350447192736006 1
0.464784224949738 1
0.431305128756333 1
0.348246221849858 1
0.391548664693004 1
0.458339317328558 1
0.357457692752361 1
0.419267983695852 1
0.382004714261264 1
0.434734542985711 1
0.408002300849772 1
0.311184683201957 1
0.46886712295799 1
0.462519663679405 1
0.399256827993691 1
0.291004144865705 1
0.411793584606328 1
0.33475361538191 1
0.441184472568905 1
0.46665380562147 1
0.320104685272353 1
0.329626802569181 1
0.391168350176873 1
0.386424999114698 1
0.408439235505736 1
0.415531839279672 1
0.446863113190296 1
0.391331545476722 1
0.408347362333301 1
0.290862219873597 0
0.421207059748532 1
0.311065400383278 1
0.542583043424823 0
0.401869198460118 1
0.462629934778095 1
0.379693532823348 1
0.428176964722792 1
0.348633271487761 1
0.35627695704098 1
0.414729246306238 1
0.50071166811774 1
0.465979539318099 1
0.376138642253139 1
0.413362686403155 1
0.366211669081601 1
0.39994112732725 1
0.399310638328335 1
0.383367493276946 1
0.488016952011443 1
0.485485836252041 1
0.34159984825685 1
0.42176683543601 1
0.37333662856642 1
0.315166646879844 1
0.346830349120214 1
0.384883201401422 1
0.393303596249491 1
0.354810131529374 1
0.471133420583116 1
0.506666042013076 1
0.385826785356241 1
0.421189640945094 1
0.325388610675401 1
0.380637597109252 1
0.366342788585884 1
0.394334284915289 1
0.412836654713677 1
0.484263425340133 1
0.438593369766937 1
0.394426923435004 1
0.357959574027369 1
0.371740952240338 1
0.364594021186977 1
0.47032567243838 1
0.50356624664357 1
0.394133036432116 1
0.474402664715797 1
0.444271326193656 1
0.348805927327363 1
0.382656774413243 1
0.397322768785988 1
0.428901628112684 1
0.451554323528654 1
0.367054387991473 1
0.323589931285583 1
0.421748013305163 1
0.392852127970598 1
0.444566446012886 1
0.450860082873696 1
0.34186579287292 1
0.398061896048717 1
0.384598837600837 1
0.450276625578562 1
0.343928043905524 1
0.359381638668545 1
0.442624059612393 1
0.308256509945057 1
0.336228752636269 1
0.373287170754827 1
0.43210794668465 1
0.498337542742687 1
0.362218173054048 1
0.409785120831159 1
0.368917478904775 1
0.492439578963233 1
0.452017175231585 1
0.40938392610596 1
0.490794392044101 1
0.348106862913706 1
0.382687611307006 1
0.343728265657517 1
0.38948768089936 1
0.40336475352495 1
0.353941889471185 1
0.362993983647691 1
0.462583285205262 1
0.404620336217364 1
0.363781819685493 1
0.325507134605173 1
0.412261115451381 1
0.405768005646068 1
0.4248256209697 1
0.45157457798621 1
0.445398350101029 1
0.385057468643906 1
0.387311698780995 1
0.440375023787801 1
0.390477096456429 1
0.3758129343718 1
0.415601537589566 1
0.430495460167683 1
0.481590250276334 1
0.371126891647975 1
0.393888513405553 1
0.372803977094961 1
0.398073596644335 1
0.345354115636237 1
0.37578861791156 1
0.441682957782361 1
0.454914358354151 1
0.387725734473097 1
0.440711973158517 1
0.426558866942906 1
0.344542537328564 1
0.326479215629704 1
0.345601395956643 1
0.370942504223667 1
0.434435525850287 1
0.44308701525848 1
0.381462261432973 1
0.437509660615589 1
0.395294785954338 1
0.480672818971494 1
0.314662906006417 1
0.361446208335515 1
0.422523224890166 1
0.333504899769531 1
0.364702507725936 1
0.46627719303606 1
0.404102676670255 1
0.344783693210772 1
0.388796674994671 1
0.368928015791117 1
0.331835754772548 1
0.484666932792105 1
0.478703269628169 1
0.366406118570235 1
0.446128282352949 1
0.487367715246654 1
0.410746453569217 1
0.504730705125991 1
0.34878859051406 1
0.420954842039668 1
0.441047700365185 1
0.375940010045703 1
0.453185139510032 1
0.463125594488852 1
0.420402579510336 1
0.3675784745248 1
0.410675915090239 1
0.398317887386742 1
0.419587429276735 1
0.523522076449607 0
0.466347702038133 1
0.347321254723272 1
0.417672320804984 1
0.464660160895342 1
0.300293009459711 1
0.384188913148849 1
0.517268879323114 0
0.355069809513867 1
0.388721672196429 1
0.411655916242769 1
0.53924027889416 0
0.382308702232985 1
0.401957042691216 1
0.418565103698278 1
0.436486977437434 1
0.439696864710003 1
0.478612388667152 1
0.377414851506946 1
0.357382545135511 1
0.359568078591503 1
0.387843782322107 1
0.468609288452252 1
0.420063860174937 1
0.375386515517041 1
0.435506649581164 1
0.376941885531458 1
0.40258936201526 1
0.356889806648474 1
0.413516578075589 1
0.4024796009632 1
0.424959825444667 1
0.386978591449178 1
0.280418496120369 0
0.419500326220144 1
0.480690763876552 1
0.315457431456627 1
0.44536885982056 1
0.515369919923765 0
0.366872536673765 1
0.419381528013842 1
0.465652148245856 1
0.395700514993145 1
0.433422410556331 1
0.397202602795205 1
0.375997891540664 1
0.496439720182832 1
0.357484055577148 1
0.4657011879966 1
0.468267810057332 1
0.290604573284722 0
0.372386889115622 1
0.380697896265944 1
0.447387908261133 1
0.345332843892357 1
0.316042039297291 1
0.390978545867517 1
0.390347561033585 1
0.395396524675977 1
0.423549207955248 1
0.385830918771073 1
0.411122117703318 1
0.396726067523223 1
0.407390320566937 1
0.46600763528781 1
0.332357485134901 1
0.308689671717036 1
0.310536125764415 1
0.43388466744365 1
0.469378528207918 1
0.391421390714642 1
0.428087401405383 1
0.353818051177049 1
0.356353697658366 1
0.423022992786595 1
0.393069913990203 1
0.429647440375753 1
0.360418908320322 1
0.319642092293702 1
0.471766865734102 1
0.344496123097965 1
0.411471653223972 1
0.388681496009353 1
0.300660021191215 1
0.422179250044294 1
0.43300733678881 1
0.397819033921745 1
0.40756451854102 1
0.296712145730572 0
0.411009985457527 1
0.331613813847754 1
0.510036205244542 0
0.336525808841366 1
0.466142453359771 1
0.416874102933251 1
0.360522302749867 1
0.423887261404871 1
0.350051980064517 1
0.413916192892606 1
0.344047150150941 1
0.474963200969186 1
0.43628691905805 1
0.468481522667126 1
0.340487747407919 1
0.443548481168108 1
0.395571878853992 1
0.484638414313019 1
0.375550365731439 1
0.469575763218098 1
0.389512863228337 1
0.440797434948142 1
0.378932801207999 1
0.380140487474157 1
0.455628017003472 1
0.451458151654387 1
0.34368219122091 1
0.408536373577425 1
0.422675620255313 1
0.446672481272361 1
0.439181715921718 1
0.366283793055388 1
0.446572607777999 1
0.355461596495407 1
0.383528169169345 1
0.274683539422178 0
0.341801269248667 1
0.260683805056715 0
0.411130771376227 1
0.316633806062213 1
0.481349762035632 1
0.417925131115962 1
0.363349976045955 1
0.34962559000871 1
0.447544193335736 1
0.369857536691492 1
0.437718810964779 1
0.408136532324871 1
0.406926970666689 1
0.356076633612633 1
0.435398152737509 1
0.442354579027014 1
0.416968185145829 1
0.383502676623127 1
0.39555307840259 1
0.474295142441874 1
0.49680559120463 1
0.318487933862488 1
0.382284022727274 1
0.4858386637667 1
0.46891979585875 1
0.361940786052298 1
0.352994934282845 1
0.420498549774623 1
0.420377530096616 1
0.518980258815717 0
0.435012406596269 1
0.31791720534943 1
0.419548864931151 1
0.487004975922593 1
0.390376292644711 1
0.332701418594108 1
0.30570027979292 1
0.36192634632797 1
0.437417270863847 1
0.456883346165592 1
0.320883443582437 1
0.368878994592247 1
0.503022871730622 1
0.356083318313285 1
0.384529733053596 1
0.455913976558816 1
0.432210257810571 1
0.354530384306157 1
0.438408023744622 1
0.440781662561569 1
0.450370290333554 1
0.437735104346504 1
0.427746536558152 1
0.404026902967602 1
0.420078212387422 1
0.37765540159992 1
0.385452345293976 1
0.329396990580655 1
0.433453282781866 1
0.305749979920341 1
0.383264716096916 1
0.333826994425098 1
0.475274454791378 1
0.343895454522843 1
0.522515705806768 0
0.433940793672742 1
0.483100977480439 1
0.384188035424993 1
0.312434090933805 1
0.475546452902815 1
0.375272949790818 1
0.374821264586954 1
0.397231785005256 1
0.409682602418238 1
0.38190835045641 1
0.442161307672898 1
0.410461912618224 1
0.404420048059359 1
0.411285435659716 1
0.398512327978322 1
0.442829646522147 1
0.433126418789498 1
0.368609189244355 1
0.433422057142059 1
0.3185658732559 1
0.381992471591642 1
0.413962920562931 1
0.343409819273327 1
0.38887336676975 1
0.44802551473651 1
0.399077293554347 1
0.384361449465019 1
0.356194867029882 1
0.379656839601069 1
0.41443391491455 1
0.448583443390924 1
0.468772185688462 1
0.407348008713825 1
0.464364763056056 1
0.380104341807292 1
0.402614451320473 1
0.413761357607474 1
0.397927554128483 1
0.341084375428459 1
0.427135061631051 1
0.459701367081149 1
0.411058158180122 1
0.388281991826419 1
0.505333622270685 1
0.453360790802196 1
0.326956164828126 1
0.344621673097415 1
0.440432886387717 1
0.409387968233355 1
0.459716613788828 1
0.399055494889666 1
0.374415162722201 1
0.362041358684122 1
0.375393780616468 1
0.322489704038204 1
0.38232971531389 1
0.397199283960516 1
0.473402749338066 1
0.412798838934999 1
0.466513862502331 1
0.35186922896381 1
0.342974783419442 1
0.293326551310589 1
0.360899846133252 1
0.492142061560265 1
0.377046712932952 1
0.359092264940785 1
0.459624813988519 1
0.456305414264986 1
0.452605527393581 1
0.419379312181884 1
0.359629369230531 1
0.286814119215856 0
0.383230769556922 1
0.466842129827358 1
0.305215871191277 1
0.410801298016355 1
0.410938212360159 1
0.403034485767977 1
0.333309836594824 1
0.476399641022453 1
0.371007963948141 1
0.4250603702299 1
0.352791594293876 1
0.312038003686822 1
0.374045170400308 1
0.415801482008007 1
0.310034127300287 1
0.384404458484988 1
0.441176598907727 1
0.498525491321006 1
0.371519640182543 1
0.452563651289508 1
0.43111536346329 1
0.373012461606844 1
0.348357288208624 1
0.381944475318714 1
0.440978829845516 1
0.459580475285077 1
0.358035426612765 1
0.357500271044948 1
0.424080729487008 1
0.520436826202433 0
0.386524752582914 1
0.488755381409415 1
0.390518249362568 1
0.501494272898581 1
0.377892633556651 1
0.402115603966663 1
0.34551039609805 1
0.399173758789614 1
0.401597332914471 1
0.553630855168942 0
0.539406023412289 0
0.385169809223114 1
0.472365439522684 1
0.372097294108373 1
0.33599099405435 1
0.3787678681166 1
0.339094638311094 1
0.334096677411763 1
0.441113993840476 1
0.488257273094475 1
0.403548205355222 1
0.289783264750587 0
0.436817282128527 1
0.334832685365471 1
0.433249219639957 1
0.379714455311445 1
0.389898466820522 1
0.446285418302269 1
0.34710899755142 1
0.287542012467 0
0.435340298151087 1
0.392987652621792 1
0.420187939139736 1
0.421946609860024 1
0.427246866324721 1
0.398724776765356 1
0.544669591004739 0
0.284602502078424 0
0.414808877964306 1
0.408315628805719 1
0.364696673991561 1
0.475674862872246 1
0.399430185031578 1
0.446586191398226 1
0.40159958541615 1
0.405121972452035 1
0.426629541887558 1
0.401007280084183 1
0.549343526497381 0
0.393349112486986 1
0.472464473237949 1
0.341986730175829 1
0.34856280107616 1
0.392810744264043 1
0.489702747020801 1
0.334686421748283 1
0.477323316730738 1
0.507606679205469 1
0.475978400096219 1
0.394534787293821 1
0.339464832305919 1
0.271074169835142 0
0.346848424458139 1
0.287878753043595 1
0.464299584816872 1
0.355640512261444 1
0.427147576254289 1
0.434787434591151 1
0.318094075486812 1
0.338842313394124 1
0.445699578836477 1
0.338607398858027 1
0.364067984572983 1
0.363791748535497 1
0.523056452777553 0
0.4087737564746 1
0.390449437758349 1
0.411051943037678 1
0.446526841915118 1
0.385114531617302 1
0.352395518491917 1
0.443824360365217 1
0.440714246413467 1
0.348908854939508 1
0.39706503193098 1
0.381531172702298 1
0.344123517356544 1
0.483144136217145 1
0.391189754220536 1
0.406730787241664 1
0.39792033442553 1
0.313048936822771 1
0.408698868405134 1
0.373639881881288 1
0.435074513786871 1
0.465016692622354 1
0.360478546278665 1
0.326039010551044 1
0.354834955790953 1
0.444332247987187 1
0.3403412346328 1
0.418928291997362 1
0.33378284117928 1
0.381304739184433 1
0.315394156683176 1
0.453383093183616 1
0.417317491680831 1
0.329284798914578 1
0.348228974293673 1
0.418858272561669 1
0.415572863351941 1
0.371663146514267 1
0.368077865540442 1
0.49549124297687 1
0.420062396947222 1
0.438904647668841 1
0.445363659912645 1
0.461128478780694 1
0.443909148081838 1
0.446756861627556 1
0.395719834249847 1
0.450795823254806 1
0.381294101326407 1
0.3496122116226 1
0.404889029751744 1
0.444844466356926 1
0.419093885809034 1
0.451466026466089 1
0.46246114593128 1
0.446022619941114 1
0.405493438000015 1
0.36529602573328 1
0.32849225928727 1
0.414205046992747 1
0.455217557779002 1
0.333831919322473 1
0.345333923297277 1
0.388660752880994 1
0.41295699161266 1
0.320537760543138 1
0.418873838614967 1
0.452721511990303 1
0.423375923511187 1
0.472093505833979 1
0.489808768213415 1
0.472171088401366 1
0.401394554062632 1
0.385287645464384 1
0.483729666395055 1
0.433620839199534 1
0.374830020540831 1
0.399910798538634 1
0.41658051044188 1
0.400267583253541 1
0.356706772451807 1
0.448420733901083 1
0.453197200114803 1
0.400298285071993 1
0.362566886471434 1
0.389426883340466 1
0.443772915307997 1
0.4417237297735 1
0.323177982979621 1
0.396993481077952 1
0.381077597502525 1
0.345151264473326 1
0.349113761005318 1
0.370240752836358 1
0.427673655308722 1
0.419141333316809 1
0.428791351125155 1
0.426831403235578 1
0.338398728574246 1
0.380457388825428 1
0.444746674905236 1
0.444930036399833 1
0.38861526480364 1
0.41578947758324 1
0.425024889624405 1
0.444199625443706 1
0.313230946756123 1
0.350771357984421 1
0.456047823131369 1
0.39964962373977 1
0.385186814548432 1
0.44104011003705 1
0.36901290400135 1
0.433056339010034 1
0.498536363963505 1
0.450035593737177 1
0.438135582804109 1
0.332043164696352 1
0.438631785967064 1
0.327139240699369 1
0.425617921300554 1
0.402856868837592 1
0.460726669384578 1
0.478896524981903 1
0.417069945989434 1
0.39711100612025 1
0.482578015060872 1
0.291502289837912 0
0.402182313312404 1
0.392537450935222 1
0.367470540542939 1
0.475777191371694 1
0.450681674016453 1
0.404345427779669 1
0.374445801761921 1
0.4201390516297 1
0.377987526423167 1
0.445542961440593 1
0.348282310856788 1
0.417638476079308 1
0.432369698525032 1
0.39694418265952 1
0.414742938358659 1
0.371289255365978 1
0.472910332677267 1
0.346865538730414 1
0.424221457953667 1
0.403304256149938 1
0.483783255220295 1
0.427228954882616 1
0.453001342758378 1
0.507297037225413 1
0.424680195554438 1
0.356565294340726 1
0.329515321135953 1
0.370229719759018 1
0.4681027927483 1
0.297723009317987 1
0.383551880491725 1
0.458984124099483 1
0.485370174868769 1
0.337923459037909 1
0.453225123201159 1
0.4146700103636 1
0.484542054636306 1
0.322121555705727 1
0.446526603107752 1
0.343188193833953 1
0.350861539491908 1
0.285999241630568 0
0.389097607305139 1
0.384182572880801 1
0.393121757239724 1
0.391744372639943 1
0.373700017334962 1
0.327386980572379 1
0.374023922621209 1
0.418501106806402 1
0.441537707966982 1
0.471516533318778 1
0.412771269582086 1
0.40481677825639 1
0.428606216670069 1
0.336550107463098 1
0.386148440683655 1
0.443332878130254 1
0.374993316229261 1
0.377329413604075 1
0.435023578377249 1
0.329870240608105 1
0.500671611435044 1
0.343172541771255 1
0.446233887096072 1
0.459437603214183 1
0.343780758519363 1
0.415108050077329 1
0.395651463596808 1
0.421719940243493 1
0.443532857673265 1
0.395670312429628 1
0.358599164363699 1
0.468694177660867 1
0.368247626324352 1
0.42319248506455 1
0.405424363308574 1
0.399795628828559 1
0.460670899705598 1
0.354792163178457 1
0.46868675218004 1
0.362582954521121 1
0.364727021030878 1
0.353433064894618 1
0.399505094863501 1
0.484276799626916 1
0.54061395221572 0
0.440206117550369 1
0.384785825651009 1
0.441003026536542 1
0.294808565442772 0
0.393856177484714 1
0.350498001060374 1
0.391356190937515 1
0.381735545702545 1
0.377375963740705 1
0.402720958385059 1
0.407864321705839 1
0.402106933353978 1
0.334169654465108 1
0.377427504565488 1
0.338897014065094 1
0.363946840144099 1
0.304757610128159 1
0.3467681840736 1
0.356125562687213 1
0.396498366933756 1
0.378368048076072 1
0.422807785966673 1
0.436353637977518 1
0.404838769929276 1
0.427290733335619 1
0.389907750077592 1
0.334538820282892 1
0.433474019515698 1
0.375620607439977 1
0.464581630970304 1
0.393203513053172 1
0.396714459731007 1
0.40660906617591 1
0.374820393976607 1
0.382984224825012 1
0.358388374170471 1
0.401352493272842 1
0.505987701106046 1
0.363539554985341 1
0.482805412395416 1
0.418829054996028 1
0.315716371666881 1
0.432653821719164 1
0.501035410148034 1
0.435722973520227 1
0.413033821419315 1
0.399156196541937 1
0.474867345320078 1
0.377803866105869 1
0.470161778969027 1
0.379380403328181 1
0.414630307037893 1
0.427383970731764 1
0.315981041289811 1
0.37936831077938 1
0.403355642645259 1
0.397282732255643 1
0.392099740478746 1
0.357961927707225 1
0.47024660466135 1
0.407057627728963 1
0.370217123523443 1
0.440221532354087 1
0.459916808282366 1
0.41004194639503 1
0.482888407599395 1
0.401711344026925 1
0.392403334347237 1
0.468110327702967 1
0.468431205419392 1
0.382111708136124 1
0.389946247579429 1
0.411738796550252 1
0.270475710887885 0
0.380367378493665 1
0.406637202970831 1
0.471898976330959 1
0.499204812080072 1
0.400838432749851 1
0.315151593656785 1
0.406865885424259 1
0.408459711786292 1
0.351839801577083 1
0.34192495114272 1
0.478885309114732 1
0.409504566508864 1
0.324934727656834 1
0.4362688438325 1
0.464109336897945 1
0.412363961937035 1
0.409846142766207 1
0.355011281221384 1
0.412175139497435 1
0.303609788127555 1
0.436580698277145 1
0.398535986528915 1
0.340869030652115 1
0.404968122290221 1
0.341514406475157 1
0.464707913618196 1
0.402971249183358 1
0.391807770652019 1
0.428083008111153 1
0.432840503541946 1
0.471488000282195 1
0.421382192026018 1
0.334383337540357 1
0.380416597321684 1
0.435755399303772 1
0.452269588807762 1
0.417110172335113 1
0.410539503241011 1
0.428339410615089 1
0.348159611484035 1
0.459954978634225 1
0.443002092800948 1
0.329423132046385 1
0.50524262283021 1
0.529547475041851 0
0.379692090743925 1
0.325808394270212 1
0.43937116002254 1
0.425078203698838 1
0.439230467793352 1
0.438904429728206 1
0.400951272479096 1
0.361028964052163 1
0.415829720654824 1
0.454680121707458 1
0.344611689093039 1
0.509559415274658 1
0.340207113136235 1
0.415734952996138 1
0.453472965888593 1
0.413313874091353 1
0.431268905714684 1
0.449568483026992 1
0.446035815610109 1
0.347964658966118 1
0.335331001054843 1
0.444423538833043 1
0.429623687854924 1
0.445350960245955 1
0.444568756851845 1
0.270195805994177 0
0.368306087878422 1
0.371919669422253 1
0.375768560994702 1
0.328701269156116 1
0.352372909288587 1
0.328657459235608 1
0.422122682311781 1
0.383120030432395 1
0.347203975578204 1
0.370173317746813 1
0.449543521678476 1
0.408376531925739 1
0.364775975441346 1
0.40619973582742 1
0.376114716137308 1
0.403532224233552 1
0.425695784005051 1
0.377999378084759 1
0.392644207926005 1
0.475444460179494 1
0.451922514224251 1
0.403903661771665 1
0.453253233029534 1
0.373160726213991 1
0.411014112297869 1
0.449995018251866 1
0.42995712343829 1
0.441755241156158 1
0.424176179657835 1
0.443116391152132 1
0.531303259521057 0
0.376035485471964 1
0.409230121893732 1
0.391950638496716 1
0.443782628241821 1
0.392414732795772 1
0.356752878512187 1
0.402795933027025 1
0.437496802100457 1
0.328297605891459 1
0.430697959798999 1
0.317985646223258 1
0.40490998774386 1
0.383509076990741 1
0.449928019485968 1
0.454643167483607 1
0.468459747354785 1
0.45673065908104 1
0.342452670905241 1
0.356614029309049 1
0.350072624013817 1
0.411747959023055 1
0.401043184687346 1
0.350883755460913 1
0.378930907722233 1
0.318776281178515 1
0.438759819673724 1
0.453737531583659 1
0.39198122213712 1
0.347170447484523 1
0.400519138175915 1
0.425199304428311 1
0.420724350401814 1
0.437902794185328 1
0.424745573474578 1
0.457771325374217 1
0.445554381883697 1
0.3784100403641 1
0.398195001028985 1
0.366005644041802 1
0.457465131017394 1
0.454767970744346 1
0.504330978794566 1
0.373683414486828 1
0.406326954909716 1
0.453233142216511 1
0.413010612856092 1
0.371740208818203 1
0.45889927847087 1
0.487030629807081 1
0.38480890063395 1
0.365129005634731 1
0.388407655789165 1
0.389508599239146 1
0.396967490346104 1
0.444353874471338 1
0.451178077163525 1
0.388550399022495 1
0.407420313160671 1
0.391759810706559 1
0.43767314484562 1
0.35717651692167 1
0.371037477746777 1
0.473483557920142 1
0.379360115378105 1
0.426024263092735 1
0.475810631415506 1
0.30790018062752 1
0.363015212695642 1
0.367580246724634 1
0.444632696322151 1
0.379304182942047 1
0.441419306367565 1
0.466272075181518 1
0.431690264337897 1
0.455137514123459 1
0.470063169146858 1
0.408580754661381 1
0.420681146312912 1
0.385416131284958 1
0.366118782285577 1
0.36235819617578 1
0.371514781902943 1
0.316692954986071 1
0.403948388305281 1
0.430246212808084 1
0.414758794201567 1
0.358115503801525 1
0.466584841615017 1
0.396300757890186 1
0.397938319590908 1
0.277224015081778 0
0.419813572958929 1
0.328999352765422 1
0.3954709602898 1
0.336635146499755 1
0.405038171703725 1
0.479382665658902 1
0.349153405424871 1
0.367334529183977 1
0.53801142691838 0
0.450387571414943 1
0.421413874969166 1
0.40848561716928 1
0.401418898894076 1
0.42162186406428 1
0.4641683383823 1
0.414681908151263 1
0.451589714822284 1
0.464682157998692 1
0.405961021013886 1
0.452627910531479 1
0.347155424163142 1
0.445165840593441 1
0.464379859835285 1
0.392987097872567 1
0.367944035500688 1
0.405854980383872 1
0.367043221093672 1
0.377389044774674 1
0.318790423722712 1
0.289275432767564 0
0.304454718642873 1
0.388079044872516 1
0.450259834273899 1
0.377101104670449 1
0.450495607032325 1
0.448761318162539 1
0.41431573487189 1
0.48318172464151 1
0.365169911847392 1
0.241097521938711 0
0.439862020591754 1
0.434098220796061 1
0.407611599240848 1
0.316157154652702 1
0.412254381343381 1
0.437827152436455 1
0.393498788996377 1
0.347622078068658 1
0.323275997467432 1
0.377956526646317 1
0.400817903477483 1
0.459127228535205 1
0.380965119118253 1
0.356188509977882 1
0.38669896671121 1
0.397045492356255 1
0.513535934201366 0
0.448501229491379 1
0.381358731606984 1
0.332536813808284 1
0.367104238410754 1
0.37568213182033 1
0.446690484861671 1
0.422773379635623 1
0.448913202553519 1
0.346953731589968 1
0.331769378676413 1
0.33569437429961 1
0.419130365882456 1
0.451029896996775 1
0.340660420214115 1
0.456611850957535 1
0.413765629329959 1
0.385800318627613 1
0.374487484815711 1
0.33803954222855 1
0.346316429855666 1
0.446936564938748 1
0.361825674867731 1
0.400029106922314 1
0.328273943033 1
0.370115116899829 1
0.334700896721975 1
0.459875992112209 1
0.424608798945424 1
0.479328651845499 1
0.455773455838159 1
0.44742961309408 1
0.414275501394244 1
0.423482018096971 1
0.423289384690016 1
0.378090276316779 1
0.472725482471373 1
0.382198942856408 1
0.445051980327466 1
0.462888165761716 1
0.411210838863809 1
0.377026478009448 1
0.411744378081106 1
0.446035940490352 1
0.472236636480102 1
0.484082730827197 1
0.444313430971405 1
0.386129720665055 1
0.439304561127155 1
0.42736667611556 1
0.363288662642395 1
0.40657481850268 1
0.39408546053507 1
0.571146520706794 0
0.394815404583209 1
0.312924999465357 1
0.435024903136657 1
0.382027852418287 1
0.405626927167548 1
0.423007371576388 1
0.324929654550709 1
0.367953053880941 1
0.339525026004499 1
0.340209135178602 1
0.339464706788297 1
0.284286095646879 1
0.407137298411798 1
0.441635760102424 1
0.296790103662709 1
0.379168794820514 1
0.437786427841155 1
0.38586384620298 1
0.407788176988273 1
0.298639398178039 0
0.395005106294348 1
0.459222592742362 1
0.387617495177686 1
0.421477085750255 1
0.421287612582929 1
0.245316954925892 0
0.321221316216808 1
0.406265615163745 1
0.379897078386052 1
0.452602758047145 1
0.328522757876392 1
0.425254446285239 1
0.401477633022324 1
0.388681184693815 1
0.399615012196853 1
0.478725933788837 1
0.356349241298251 1
0.433569068417724 1
0.378833212029695 1
0.438281574368337 1
0.358659127821457 1
0.445284336689611 1
0.279886532040898 0
0.380999772922849 1
0.435180540354668 1
0.41800839645345 1
0.377307903891356 1
0.47521781661992 1
0.428777115940715 1
0.414540752888081 1
0.40496156535193 1
0.361894127763586 1
0.377576796972052 1
0.315670411613211 1
0.37424731687548 1
0.437052677655558 1
0.485578584858282 1
0.376229270797962 1
0.456047271350423 1
0.391327067691144 1
0.444284456587561 1
0.35805842889854 1
0.474292807351992 1
0.397887345961469 1
0.388019321409064 1
0.318739031974336 1
0.324655706128772 1
0.404059796983868 1
0.373413044913041 1
0.41562402960773 1
0.470619271100072 1
0.32997914335262 1
0.368098789057698 1
0.477174217075284 1
0.394791987934388 1
0.444469978646878 1
0.43810180969338 1
0.353830589966274 1
0.275595732267377 1
0.413453208302031 1
0.384116499967482 1
0.449791916385156 1
0.476077864062142 1
0.402896483169913 1
0.409805091054728 1
0.318630067436877 1
0.353885823745392 1
0.41411127190532 1
0.343875254861329 1
0.390734760190087 1
0.370182389739891 1
0.420526830816909 1
0.433096171579748 1
0.481243534217262 1
0.424089028628804 1
0.418471968374456 1
0.37930972698907 1
0.460942647576901 1
0.405000395015297 1
0.43092704408116 1
0.369076046442944 1
0.341346507748949 1
0.389982111866231 1
0.291598414531685 0
0.369948024276184 1
0.391625893906536 1
0.337349607292939 1
0.39280252870807 1
0.366610973616379 1
0.349633549182517 1
0.35446185300293 1
0.330464399033328 1
0.495177722086993 1
0.418104959917929 1
0.495408232698615 1
0.401120614708154 1
0.399159924047538 1
0.516160629212044 1
0.543462355700402 0
0.44604587017276 1
0.437392390441783 1
0.476875202426695 1
0.378566256620612 1
0.391327339530414 1
0.402827886916049 1
0.368537163748723 1
0.361603136831949 1
0.35121576375444 1
0.404938905419871 1
0.292842741823081 1
0.417438837904214 1
0.428171333285564 1
0.394303997737965 1
0.477261977653507 1
0.40105083662915 1
0.422655897349458 1
0.354075767665234 1
0.419998602209799 1
0.308875404412218 1
0.48496199513832 1
0.422242444727693 1
0.397751444572202 1
0.341629181474912 1
0.411608283970218 1
0.442184940771538 1
0.306364999777204 1
0.452120922564184 1
0.306966964153313 1
0.486925855341261 1
0.392916129440032 1
0.335926135481035 1
0.418595691546338 1
0.416342352009533 1
0.400377603554925 1
0.46293987433082 1
0.435483285825437 1
0.427493092045632 1
0.457481528377217 1
0.483782555545743 1
0.448819922405899 1
0.46433581225015 1
0.361850021749784 1
0.451591322287505 1
0.36215852652729 1
0.34143765984802 1
0.447766557305589 1
0.345509463559205 1
0.362708427925245 1
0.407383367864909 1
0.325108134954163 1
0.436557520174259 1
0.417033278152386 1
0.391374193556016 1
0.4646923703942 1
0.393818839813566 1
0.422908198415329 1
0.511559109738438 0
0.42373301785104 1
0.440949391697125 1
0.38690771719275 1
0.427463275986278 1
0.519807036149209 1
0.373909788992991 1
0.40995627177054 1
0.383045180820874 1
0.406846171462326 1
0.408331715024318 1
0.424899836115894 1
0.392175028488026 1
0.39628909361445 1
0.373866898126643 1
0.41648799686501 1
0.423483942059478 1
0.399523929195496 1
0.418586898597218 1
0.450414220491694 1
0.362645608582512 1
0.287918421539191 0
0.421622678619774 1
0.404453558705099 1
0.52644770339518 0
0.476298123125325 1
0.449525793017271 1
0.401877240911631 1
0.356300423465604 1
0.384012663031595 1
0.392279698489689 1
0.355148742741065 1
0.384430870190726 1
0.327104181742379 1
0.344585384534088 1
0.444702048439206 1
0.385205013442168 1
0.441234607106341 1
0.397180748816392 1
0.342368665839302 1
0.404758635817046 1
0.30619187851677 1
0.394731994838033 1
0.275909669763211 0
0.386363477350177 1
0.373637232336097 1
0.320955285605734 1
0.409737817496624 1
0.467275000822267 1
0.430088843234049 1
0.374618686529695 1
0.371486885604275 1
0.379544157382662 1
0.394153038056265 1
0.424181849856716 1
0.420469696315461 1
0.358017319575384 1
0.428534349722656 1
0.355208782460987 1
0.432410460084897 1
0.356891113138825 1
0.490789108540304 1
0.490396005125947 1
0.427636466073911 1
0.35695494804315 1
0.409305239493294 1
0.303446799486626 1
0.408456857732838 1
0.383054605005195 1
0.410796609173977 1
0.409037946353951 1
0.473459504435848 1
0.324742019364065 1
0.427252181416771 1
0.446283617623511 1
0.455012924194541 1
0.428397838234114 1
0.362879268103985 1
0.324364348397138 1
0.434583497575252 1
0.340722827507509 1
0.436825679133133 1
0.428833927641928 1
0.434646963931092 1
0.504656212029106 1
0.371562230053101 1
0.457425615672931 1
0.323765332694847 1
0.450206495882841 1
0.355744104083798 1
0.279219355762406 0
0.40127142616621 1
0.360938058211078 1
0.3583901104216 1
0.436572196631334 1
0.476247248492882 1
0.342903484736319 1
0.401078754031133 1
0.353447671342921 1
0.416982596780681 1
0.323205050208808 1
0.37021749691443 1
0.343355259081655 1
0.400135910127752 1
0.465283809411645 1
0.421164098077993 1
0.421516871829894 1
0.477871277960309 1
0.419185332979389 1
0.406951091240429 1
0.488802171929414 1
0.477515837951603 1
0.375861768303822 1
0.476338654430313 1
0.401570418280077 1
0.458196043981788 1
0.535585465844447 0
0.378250681477294 1
0.420033851661981 1
0.396311943947891 1
0.325663580454299 1
0.45459146153965 1
0.423880766155103 1
0.419318897557039 1
0.484346593436702 1
0.415867695190704 1
0.329841275686848 1
0.454172936466278 1
0.409903838467329 1
0.356943882907283 1
0.382684829644432 1
0.454957326724096 1
0.35006717710338 1
0.368794223635044 1
0.352807272676915 1
0.359397752658295 1
0.38639885041663 1
0.390107773115439 1
0.35222981919029 1
0.408167041407624 1
0.430426984168092 1
0.398569612925556 1
0.367125359843173 1
0.377038375768677 1
0.401556865284495 1
0.402483275223716 1
0.421990666018151 1
0.495021856160785 1
0.380057511799962 1
0.454772188810279 1
0.396069084080186 1
0.436476480625767 1
0.436750338889953 1
0.491618629735059 1
0.432978135928644 1
0.406151526780004 1
0.402927085591277 1
0.34706020456245 1
0.422149332807892 1
0.394327020617727 1
0.432868983468332 1
0.394267202500129 1
0.296498428893537 1
0.269232746820347 0
0.37481202099506 1
0.460943206617557 1
0.385466750571903 1
0.452467062558611 1
0.391400347391738 1
0.418586686318743 1
0.44397521109652 1
0.367121476280332 1
0.482630922627598 1
0.422358721959527 1
0.377581959488635 1
0.355477368189462 1
0.363690306150828 1
0.336280240756539 1
0.393294978532085 1
0.41668196772554 1
0.405330547010502 1
0.401152663864898 1
0.377384912672563 1
0.417663235344224 1
0.327065420331138 1
0.416654995286769 1
0.510642552769463 0
0.477623308663562 1
0.385129450731605 1
0.415262513908565 1
0.353221179727059 1
0.423685538375752 1
0.364029137163312 1
0.36675845832793 1
0.309455189138372 1
0.379905909489425 1
0.363907566050583 1
0.37006850463662 1
0.37276726247756 1
0.440521787646931 1
0.424509530156529 1
0.409538482584123 1
0.442621199485428 1
0.402943882159221 1
0.35909663639077 1
0.38196457140776 1
0.48964583073545 1
0.367158070262202 1
0.455925078654347 1
0.421633299048568 1
0.396890154954739 1
0.375164868934494 1
0.413366800709226 1
0.435306661651095 1
0.462692553218844 1
0.51112533345671 1
0.433642035532926 1
0.334072295816192 1
0.403467700913802 1
0.47796037267502 1
0.468860120130975 1
0.340549656387371 1
0.410470016202745 1
0.387179655932012 1
0.437428656894328 1
0.365575682484479 1
0.418895498710555 1
0.299682543463911 1
0.397350038037434 1
0.431188322773993 1
0.382751890689057 1
0.405839931870392 1
0.38284071973272 1
0.38567947202346 1
0.336216109049698 1
0.398888466136548 1
0.506320280001721 0
0.41015308312689 1
0.340631512965759 1
0.347594414650635 1
0.360105496119412 1
0.397690299870008 1
0.328683852146079 1
0.385429023739643 1
0.444132693248816 1
0.438716704637948 1
0.36917149614793 1
0.417179341627094 1
0.370795413644915 1
0.378958594645652 1
0.439472153162029 1
0.452618471480772 1
0.386811795459335 1
0.359098091074729 1
0.42232037287329 1
0.535813635846416 1
0.391704995482166 1
0.398097446140447 1
0.391986127898398 1
0.420106909319831 1
0.383469911799747 1
0.469000160670631 1
0.402338610605117 1
0.302324306243157 1
0.332177095126487 1
0.357256496437428 1
0.42281841042927 1
0.377645103074989 1
0.339555150811062 1
0.321079033026205 1
0.336405370334917 1
0.403030916851016 1
0.392233696812273 1
0.496616874567096 1
0.390988822700878 1
0.393077701892733 1
0.257091429159193 0
0.309061868817496 1
0.387713183800043 1
0.395285609688745 1
0.46463166540464 1
0.331837011442342 1
0.43955394574586 1
0.381105449276841 1
0.388130376688098 1
0.369585792052532 1
0.338090417250021 1
0.415003543982268 1
0.486226403679547 1
0.358288375393613 1
0.456666585557721 1
0.46016109429859 1
0.432492528881605 1
0.400598524675415 1
0.346991923968998 1
0.390231148406834 1
0.424303274277487 1
0.326790779665003 1
0.29417205959589 1
0.326712263065025 1
0.480670607786904 1
0.487034263928053 1
0.360682567091717 1
0.43940989762895 1
0.37019354261066 1
0.401521981370872 1
0.349336930575688 1
0.449310557255488 1
0.347764894281241 1
0.457277460291879 1
0.384388619142125 1
0.405207956853042 1
0.410917594472377 1
0.259659249929217 0
0.42990748221229 1
0.3956752363138 1
0.483797735030896 1
0.553670926728732 0
0.470155683749257 1
0.284853493268587 0
0.366607039846017 1
0.330906964629391 1
0.356364091867347 1
0.37918091889234 1
0.347264134153001 1
0.405079251921615 1
0.412308313074135 1
0.367106484288584 1
0.299324239509362 1
0.311494107499734 1
0.385952802739231 1
0.435643974732846 1
0.326907593075519 1
0.442009069493141 1
0.474031044370275 1
0.424749332081357 1
0.442608857710569 1
0.366638129457513 1
0.379265605347139 1
0.348403813180361 1
0.422051932577111 1
0.367950810815347 1
0.375035802329967 1
0.412153356657111 1
0.429773845715158 1
0.368880434027721 1
0.339428347197259 1
0.38591897832823 1
0.390465801665115 1
0.351765162946955 1
0.313715188413269 1
0.349636289433464 1
0.396576374560929 1
0.342982992921552 1
0.301504013149492 1
0.340748124144569 1
0.446910714781997 1
0.41678265395021 1
0.35266781182567 1
0.424480784123422 1
0.340797592835982 1
0.404118370454052 1
0.558937230193948 0
0.369045625735059 1
0.313690228946607 1
0.376277556366689 1
0.427063094053633 1
0.407975215360546 1
0.395199967453586 1
0.443559323316836 1
0.319593185211258 1
0.42783353539758 1
0.366691981189011 1
0.390481613694845 1
0.425321415598453 1
0.445374757723426 1
0.359570467693899 1
0.406077002722666 1
0.333807071060573 1
0.502721218141902 1
0.346427854127588 1
0.430845898816136 1
0.47734412430273 1
0.345596881327992 1
0.441393420161617 1
0.424300432725389 1
0.465808388348178 1
0.444626154273651 1
0.440320063690923 1
0.4279668033397 1
0.365685855045371 1
0.484198893600246 1
0.436874856919052 1
0.461424650016654 1
0.43419052373156 1
0.41884733159303 1
0.3980318676668 1
0.404139817083452 1
0.472768299392403 1
0.411559750323043 1
0.384554647367445 1
0.490937479238111 1
0.321563669607797 1
0.375822453090945 1
0.310968256656362 1
0.445403738225069 1
0.414158893109667 1
0.505100068085766 1
0.420847885459162 1
0.37355604966648 1
0.342613341726138 1
0.381566159676009 1
0.304611573923099 1
0.427743488757447 1
0.397028687106975 1
0.429542674984358 1
0.403119242136877 1
0.390262731419265 1
0.384387189110611 1
0.279282342407714 0
0.467663637498655 1
0.338858146846566 1
0.438611275518116 1
0.44194408877215 1
0.479075208270549 1
0.473598179911914 1
0.409124001437015 1
0.52358782034005 1
0.451884316261503 1
0.437321957913174 1
0.364898819774563 1
0.359774226025408 1
0.452055072129428 1
0.401094611057397 1
0.345031797143565 1
0.263054028713708 0
0.426563209101182 1
0.351388083009676 1
0.479380235968209 1
0.472359540017394 1
0.289322441028303 1
0.458336174018394 1
0.367417457602992 1
0.448989502811668 1
0.416437558410391 1
0.532888094715202 0
0.329910742204554 1
0.393680236537839 1
0.400340108571741 1
0.349218277401701 1
0.406212975344904 1
0.444290762504799 1
0.342405337985041 1
0.49999556952205 1
0.518958417668033 0
0.371574283042276 1
0.458054102444208 1
0.366873900512227 1
0.260303870958504 0
0.453848508941663 1
0.372749108252873 1
0.416543299841669 1
0.45960521768896 1
0.465061604183841 1
0.373984349055936 1
0.375827869696384 1
0.353998641041287 1
0.352921472653353 1
0.450121985219685 1
0.373224202423681 1
0.474027284403839 1
0.396514982286331 1
0.334004095542277 1
0.417162840652373 1
0.43026175547795 1
0.429938140744159 1
0.405779269925427 1
0.467699885490149 1
0.37704759373726 1
0.462879160038495 1
0.374612139988137 1
0.439211060849899 1
0.454416461008472 1
0.328352385651115 1
0.535243829183755 0
0.318915922280018 1
0.334127511328436 1
0.412894824926971 1
0.439450147828932 1
0.439787938873433 1
0.432714693602991 1
0.359184744012902 1
0.408473806898276 1
0.384424473628145 1
0.403455053799173 1
0.38535678575584 1
0.413199678086723 1
0.287127537576079 0
0.362013783297817 1
0.268723284287325 0
0.447462679457149 1
0.403939570701166 1
0.369685521425819 1
0.315065220799788 1
0.349209527185867 1
0.359470895618073 1
0.398389701813636 1
0.486431010591086 1
0.37979758449075 1
0.320846620858751 1
0.380271056591526 1
0.423947775369732 1
0.33126293934844 1
0.417395202861383 1
0.382623219631534 1
0.431657853252356 1
0.457691428337409 1
0.412516343053111 1
0.407349340700531 1
0.361868182912018 1
0.490312370617856 1
0.331341751267517 1
0.450682508518087 1
0.346565580554149 1
0.462240841370973 1
0.335642373223331 1
0.313479762859054 1
0.434828534154147 1
0.377724559258735 1
0.297102315260285 0
0.374391164616691 1
0.409315396521877 1
0.40791438415347 1
0.48631571352779 1
0.555025750743174 0
0.436265571689672 1
0.485177622826227 1
0.445887106479211 1
0.432586942573685 1
0.436296767310841 1
0.415668256281425 1
0.388697102283642 1
0.482930001112115 1
0.499057513265028 1
0.425312112756609 1
0.285341120859334 0
0.399773016372705 1
0.320232138043057 1
0.350974128160402 1
0.343927052727362 1
0.520156008107611 0
0.48087872254174 1
0.45856648440612 1
0.470431884775203 1
0.4188700136425 1
0.325257367028567 1
0.428188346618356 1
0.390834113001265 1
0.401411519066843 1
0.358962452625781 1
0.33414665184038 1
0.483972488863144 1
0.403886459295025 1
0.37896031761597 1
0.353469268001107 1
0.382474609541123 1
0.335431049228154 1
0.371655639763323 1
0.397262898277252 1
0.315933987051084 1
0.397695129037683 1
0.381611895763744 1
0.389026607883616 1
0.407145951094789 1
0.431892405230526 1
0.375090481788117 1
0.442646392397294 1
0.391821356938586 1
0.404780328114373 1
0.393526486612029 1
0.330013488570032 1
0.415768546815191 1
0.373765315685336 1
0.411591120932475 1
0.408646478317505 1
0.434334094768545 1
0.427605973526233 1
0.420613654337634 1
0.514343555993451 0
0.512964062885023 1
0.339832128319512 1
0.379370766308901 1
0.339539760684987 1
0.369285857061203 1
0.36927274454687 1
0.383606725678243 1
0.391856041193209 1
0.503485879458477 1
0.435741873462605 1
0.312543129354459 1
0.525287976965816 0
0.395222889204872 1
0.437184561529953 1
0.432339013643521 1
0.461046719545838 1
0.363962115270817 1
0.366866705401224 1
0.288443096732575 0
0.400095935088523 1
0.396612760884144 1
0.440722973175469 1
0.46415676096724 1
0.445047122451956 1
0.357753799231822 1
0.429140070947412 1
0.433539870367474 1
0.359538342555186 1
0.399196775031655 1
0.363099454483239 1
0.357138442455855 1
0.454332705093581 1
0.354691469089439 1
0.393511407149894 1
0.344518832209984 1
0.298602237385109 1
0.399723677433154 1
0.391502433124269 1
0.465328381227455 1
0.429943142494924 1
0.382800363039692 1
0.425968389761991 1
0.420960471196738 1
0.437523865127201 1
0.400084863537646 1
0.389653586945015 1
0.403283127582176 1
0.366947536099617 1
0.463109657146478 1
0.443533375029399 1
0.507308051895054 1
0.426409217134384 1
0.429582268943421 1
0.39472764326269 1
0.395617069713942 1
0.365945639284803 1
0.359122891561906 1
0.386809569667053 1
0.51877090790559 0
0.37992147781384 1
0.415557648892389 1
0.373335569483546 1
0.433698960280555 1
0.405755158302688 1
0.438919279078299 1
0.326680676266713 1
0.362678408108547 1
0.325201544945614 1
0.457918681712129 1
0.328181206493548 1
0.335261693244836 1
0.440869584707221 1
0.370913135337498 1
0.443461990559775 1
0.365259316574145 1
0.451169000458747 1
0.486709384661905 1
0.346652849701026 1
0.505377635093863 1
0.497528160646229 1
0.407469483762909 1
0.45542489323756 1
0.386613660498173 1
0.4141471541974 1
0.400162482153667 1
0.377263283114577 1
0.42071020216228 1
0.259830028537474 0
0.334490847978205 1
0.39653153388624 1
0.380966659792434 1
0.363820826118948 1
0.337268735163251 1
0.35229910556367 1
0.383097543070608 1
0.425646597307602 1
0.398555427853504 1
0.463992367994793 1
0.392391247434966 1
0.33436082981144 1
0.452223031357879 1
0.387139483076371 1
0.462259525086717 1
0.417633208140122 1
0.393822924603941 1
0.321833412136583 1
0.320315340290207 1
0.472125557086369 1
0.291048950926749 1
0.467709912097797 1
0.328769967073821 1
0.400523967337097 1
0.438608072052836 1
0.431182095107734 1
0.453298188271806 1
0.354432026745748 1
0.501812510782828 1
0.484632684101857 1
0.507432712555394 1
0.368530555960402 1
0.438537608674883 1
0.474411451053359 1
0.419642438206692 1
0.375549808594678 1
0.384346285396202 1
0.36548922331923 1
0.445072641614923 1
0.414458275677616 1
0.409160325857045 1
0.408092759603362 1
0.461894704791536 1
0.468384040888125 1
0.358147353188611 1
0.42347278902432 1
0.338833377201866 1
0.478899268345298 1
0.447718868306659 1
0.445307472451404 1
0.483346221095702 1
0.308583673100689 1
0.303724599778124 1
0.483561989493613 1
0.42479559360808 1
0.384720429840918 1
0.513918112354834 1
0.432932774515916 1
0.401586039500155 1
0.368879048371841 1
0.402059689156064 1
0.375991041133364 1
0.461630454112138 1
0.362381716076125 1
0.356409179760341 1
0.297508517699317 1
0.394590571113287 1
0.305881108142432 1
0.39473954279757 1
0.485541380157692 1
0.384861422278054 1
0.424399803181549 1
0.44722977103978 1
0.439410326036206 1
0.438329730426984 1
0.46323000017891 1
0.432338069730023 1
0.389592072143394 1
0.540979503976955 0
0.403344566264903 1
0.44188460659102 1
0.351022940738567 1
0.411387514576569 1
0.363141634759679 1
0.347892439214672 1
0.411091778973688 1
0.293776993073078 1
0.354714117586603 1
0.325375968961733 1
0.38412193306022 1
0.364794414046028 1
0.337076628479778 1
0.354766946021607 1
0.381276618219095 1
0.408826626380573 1
0.481442867893343 1
0.321638814510097 1
0.487439296732207 1
0.358909818650097 1
0.331314224561434 1
0.416006482861964 1
0.375175473046597 1
0.37696467279697 1
0.349112536442751 1
0.425190845484628 1
0.494825470883958 1
0.355554231217271 1
0.375566603426603 1
0.444186717095299 1
0.359747218124423 1
0.368865579230302 1
0.331074296536702 1
0.404370132680261 1
0.409931302763965 1
0.351488407757812 1
0.422240550398179 1
0.41061987013738 1
0.443825858882805 1
0.487228512954022 1
0.359155647800397 1
0.472854095676355 1
0.354209193968937 1
0.350313796718646 1
0.326705870240489 1
0.407742386150827 1
0.421077398353441 1
0.475044803451996 1
0.31376982560306 1
0.318915871017604 1
0.393596013335083 1
0.399246187028518 1
0.403928131438742 1
0.425310804065498 1
0.397519975134341 1
0.348367435563654 1
0.374355887515055 1
0.389533198993816 1
0.438571181801539 1
0.499752809522489 1
0.38357683106732 1
0.496339455440937 1
0.458158006071723 1
0.430174774733356 1
0.425495144406396 1
0.38787092785058 1
0.386987702527178 1
0.424020734955058 1
0.379046099414696 1
0.445304412590518 1
0.489544847070604 1
0.371633809171784 1
0.495650793774433 1
0.399679886877415 1
0.371623412214544 1
0.305099581101524 1
0.375215419510909 1
0.497538392043253 1
0.367267391654407 1
0.462114866162272 1
0.417594330941765 1
0.362684149480606 1
0.370531170641815 1
0.421460603943675 1
0.4010692968974 1
0.396661358515096 1
0.396892907945869 1
0.513053122036914 0
0.328604979011948 1
0.495928901745873 1
0.387183239032262 1
0.432690482091131 1
0.454081235038575 1
0.368484362434964 1
0.41402744877688 1
0.405656353982494 1
0.485444815407072 1
0.412825904152876 1
0.374677425535266 1
0.44465554594102 1
0.463183978665055 1
0.371142721720687 1
0.311284234680553 1
0.352155504465166 1
0.36057007945444 1
0.418729225606657 1
0.337935263753331 1
0.418773062924152 1
0.424407683947854 1
0.454182726465915 1
0.403466753587921 1
0.407640252898895 1
0.46612591443068 1
0.314847895811496 1
0.375588186888261 1
0.317225856096394 1
0.409896708319171 1
0.359452690922603 1
0.397300900830349 1
0.46146782603566 1
0.404577383199689 1
0.362527010963803 1
0.374400966338472 1
0.417804371878667 1
0.418047192510194 1
0.373674179625965 1
0.456535723650374 1
0.407252987682577 1
0.368501307412534 1
0.420747762093001 1
0.534686117907471 0
0.403810490235268 1
0.269094776971948 0
0.396323828871644 1
0.368333328140543 1
0.378604409119483 1
0.350653561852622 1
0.466755894803228 1
0.48412768973886 1
0.428459073432549 1
0.356207907233689 1
0.286767008525089 1
0.453579562315708 1
0.335370472308476 1
0.42072489802847 1
0.292422900920085 0
0.371203490968067 1
0.428064212737412 1
0.419809371946727 1
0.326417685541827 1
0.370647390111788 1
0.409919627446271 1
0.345538772505877 1
0.39618483572358 1
0.372352680071613 1
0.420961511483677 1
0.443825304692207 1
0.416932342248762 1
0.383161266452928 1
0.319269212797438 1
0.274415758368904 0
0.384980046792712 1
0.389522290986521 1
0.432087692804202 1
0.342414411318849 1
0.344597656799257 1
0.397986976682898 1
0.436008504322073 1
0.454176833933271 1
0.360690335146444 1
0.317850926007822 1
0.435106856656035 1
0.388297922098414 1
0.434741964606398 1
0.456029718543201 1
0.338105699972134 1
0.444830780753589 1
0.321949571176607 1
0.385425006352106 1
0.428766089449299 1
0.280361073947761 0
0.366740240986505 1
0.36300927755324 1
0.356842474303242 1
0.344188281557696 1
0.595080627370024 0
0.482419250786299 1
0.329959119470674 1
0.466914821594215 1
0.405623953782454 1
0.469710565875964 1
0.389035085410804 1
0.454700349750571 1
0.428295306704712 1
0.498654430774554 1
0.351712402171614 1
0.401057696691157 1
0.38106499948364 1
0.519195296472226 1
0.371132596975088 1
0.379957125908827 1
0.398676761410232 1
0.41478519140894 1
0.419563213957734 1
0.36043698597353 1
0.395943128167018 1
0.455599171183294 1
0.415795387931561 1
0.325995066516325 1
0.36869653804604 1
0.468355729369892 1
0.411518908169719 1
0.366574021596299 1
0.39184778114711 1
0.249627525166908 0
0.425559177501851 1
0.580307558633517 0
0.343473238881098 1
0.367146646679288 1
0.275401684397271 0
0.42302947959393 1
0.358210027503333 1
0.379594453709613 1
0.412007395203669 1
0.394089357554706 1
0.430398848532482 1
0.427557548668467 1
0.329825011850292 1
0.406781919654476 1
0.458306842136538 1
0.345772965659797 1
0.407587340782973 1
0.36588179222243 1
0.338070071039427 1
0.420418896470533 1
0.322937504922784 1
0.308704789118988 1
0.437170823692142 1
0.381329494057899 1
0.436196967202629 1
0.391939909128991 1
0.41822271060392 1
0.460744688034665 1
0.3967222723341 1
0.382511373687407 1
0.414634900221734 1
0.424346812122503 1
0.405116937829957 1
0.371969930453362 1
0.502880016015973 1
0.347309966727067 1
0.388561694327073 1
0.447082170728061 1
0.349170478658457 1
0.384481457600621 1
0.41449227912775 1
0.426107117863805 1
0.483670958732971 1
0.336181034113513 1
0.486925878556456 1
0.514111726219107 0
0.309180360056563 1
0.397397217460246 1
0.377804262290083 1
0.445784586502594 1
0.491643386594628 1
0.356891014901836 1
0.396306193694775 1
0.38671863813372 1
0.344459673636814 1
0.400247676952552 1
0.442593001499746 1
0.38711562722763 1
0.39168616847841 1
0.382362758080078 1
0.532650459385857 0
0.438086775313102 1
0.434767838672061 1
0.379290575658045 1
0.390809947904149 1
0.438874567847273 1
0.422316130165184 1
0.386581443979056 1
0.490305527089649 1
0.443132631943496 1
0.372938800492898 1
0.541529737333781 0
0.438189939418403 1
0.395185706548078 1
0.368790076874881 1
0.491674346683984 1
0.398394108106044 1
0.401733148297703 1
0.431418234228401 1
0.492099944051553 1
0.397218991717614 1
0.464621158001256 1
0.439126727665068 1
0.402879323951767 1
0.356162081414643 1
0.348177177046658 1
0.390593734724073 1
0.46709316001425 1
0.455348946965665 1
0.468613143537241 1
0.357826940133567 1
0.366653963202981 1
0.484625181338114 1
0.30114080566947 1
0.328855830200348 1
0.330875260479107 1
0.395285192614678 1
0.48432927158936 1
0.434649359216318 1
0.507047362231848 1
0.485124298739408 1
0.354750173742226 1
0.338502614435599 1
0.381008919208536 1
0.412084248694449 1
0.381884573447827 1
0.379592407014769 1
0.213448222775477 0
0.400846320810564 1
0.372976260841785 1
0.340022912013012 1
0.402479568152513 1
0.388106577058447 1
0.304039146557356 1
0.407860440271795 1
0.423875820947686 1
0.418480877767518 1
0.334694596669713 1
0.413539725192789 1
0.332386530331877 1
0.340024567225643 1
0.415159334618111 1
0.480929631865475 1
0.351288965493944 1
0.388077045719503 1
0.431547107988371 1
0.47149299629344 1
0.435210292513819 1
0.400021585942793 1
0.46856089757221 1
0.416857839847114 1
0.38900011226962 1
0.487593241290978 1
0.368453307320285 1
0.412743220312736 1
0.37524322252813 1
0.496306596249263 1
0.323087900451718 1
0.331294781854132 1
0.439664054110441 1
0.430437742662573 1
0.441587398443276 1
0.419944579824223 1
0.381937807968715 1
0.395737952130632 1
0.353414530875588 1
0.484554556402068 1
0.448804329353161 1
0.416595640198823 1
0.348249687251429 1
0.316813614849701 1
0.4354389476718 1
0.376144158523431 1
0.394450664925504 1
0.297203169689337 0
0.420869098788504 1
0.31963184587626 1
0.359545003316209 1
0.339195333105525 1
0.376315314348662 1
0.537347028530472 0
0.411844699820509 1
0.374174655148472 1
0.426253046286371 1
0.367361669223458 1
0.393579282482962 1
0.392098998636624 1
0.467501490971428 1
0.363691457894336 1
0.392539678567995 1
0.347117153144681 1
0.41220025201419 1
0.376129014997783 1
0.450462217405277 1
0.409502593314999 1
0.350237578923628 1
0.464439693852901 1
0.385885134339996 1
0.49802082020286 1
0.519897990810723 1
0.46837825885369 1
0.426971501974836 1
0.395547693990127 1
0.587880986508228 0
0.404233541067746 1
0.481074232438187 1
0.283162720110614 0
0.39198991188998 1
0.370597765272604 1
0.389119035598231 1
0.301373530258316 1
0.363490189244469 1
0.448642576278357 1
0.416252456018292 1
0.502870983135806 1
0.383598175642616 1
0.351040186362714 1
0.358114587790286 1
0.433143339185745 1
0.358689666091482 1
0.400601327543298 1
0.426319128876423 1
0.458651294712498 1
0.33270496809099 1
0.397770282347208 1
0.255427034308561 0
0.3492224488755 1
0.360548532976092 1
0.38074458682371 1
0.359985036184358 1
0.40828108947325 1
0.373359808416946 1
0.446612144091687 1
0.326534181621586 1
0.325149419047897 1
0.476772777340826 1
0.37649411654945 1
0.437068473379626 1
0.359715892956089 1
0.417110220819893 1
0.400053160172402 1
0.483434400199875 1
0.427554332618188 1
0.394904447970663 1
0.417395007723766 1
0.390700715136221 1
0.33693504247913 1
0.459885310697476 1
0.451831429562388 1
0.268494715765843 1
0.394862583546515 1
0.487228820755182 1
0.394116822667808 1
0.368459743336292 1
0.46704726067069 1
0.454140297947633 1
0.378186291668653 1
0.41724457822039 1
0.454419558693708 1
0.371592690388516 1
0.465049267824426 1
0.419092851565786 1
0.347181894658562 1
0.366499102160106 1
0.469083001143751 1
0.280720209556982 0
0.401413106685625 1
0.433932764320867 1
0.396926227784387 1
0.356066094414727 1
0.487917023609907 1
0.363917129772993 1
0.384662573403498 1
0.367679638968578 1
0.401937359875997 1
0.404537275387813 1
0.354589782871502 1
0.491374075445533 1
0.388666330760651 1
0.406419100485153 1
0.51141805538941 1
0.432383309054648 1
0.390484023536012 1
0.410176979995952 1
0.387952783483253 1
0.365110623200778 1
0.445585717247917 1
0.321083229156451 1
0.369486742769335 1
0.376999562218759 1
0.395816606477138 1
0.399644561601507 1
0.376956540253644 1
0.3570460190343 1
0.412549208833485 1
0.336949899264287 1
0.428364728562329 1
0.371484591623764 1
0.481449557398355 1
0.422729752927544 1
0.339781898985741 1
0.415480511616932 1
0.524388438074685 0
0.385440850994844 1
0.365943905690977 1
0.34935868716882 1
0.365683327197949 1
0.412623076376408 1
0.378386943806788 1
0.451483234878837 1
0.342601227529328 1
0.338481901409332 1
0.390855966675977 1
0.487028138010379 1
0.467898739420568 1
0.39638915534207 1
0.301878901284692 1
0.325248044600754 1
0.461261743457451 1
0.397020460470296 1
0.308776677186377 1
0.387957012778244 1
0.405397987571925 1
0.462459456912608 1
0.548210274611574 0
0.358226791240762 1
0.467131754515241 1
0.447554201499195 1
0.389541963105565 1
0.376635028025173 1
0.443597280546003 1
0.36692373378056 1
0.394748155425232 1
0.475990278111592 1
0.338548263043999 1
0.444787227329367 1
0.435528789494376 1
0.496939079298281 1
0.407791434542248 1
0.395140565258814 1
0.393762609791162 1
0.534539408869958 0
0.302142887783476 1
0.404369337958781 1
0.312427251552785 1
0.375216995241008 1
0.412133472021248 1
0.499012487742722 1
0.411595017964736 1
0.479428050762956 1
0.402377256023533 1
0.388157205761542 1
0.376630930578782 1
0.480583910991791 1
0.42016722903643 1
0.363774171995777 1
0.350015662039345 1
0.372048813641352 1
0.325519098644499 1
0.426877467713197 1
0.41404806726385 1
0.450884036691504 1
0.45481398652295 1
0.36586040023645 1
0.384388957778874 1
0.301165987843211 1
0.403447502842797 1
0.500061599868969 1
0.345842625934833 1
0.355370155239881 1
0.379110501149693 1
0.395621124911063 1
0.429418800792044 1
0.601640595061302 0
0.491418744126379 1
0.466639030415942 1
0.425945013275784 1
0.369874662569997 1
0.446236443479696 1
0.350197738093774 1
0.301396778072628 1
0.42072848921291 1
0.524581256533202 0
0.388580874188899 1
0.418294651128512 1
0.437857809100326 1
0.35681763912158 1
0.45995267474166 1
0.366954621455784 1
0.421346831541148 1
0.329378369989994 1
0.418377572412613 1
0.405897780758022 1
0.357776033463381 1
0.449147671290305 1
0.364243753777702 1
0.533820355437846 0
0.415894923498678 1
0.417984947518155 1
0.300885912201542 1
0.485200913565549 1
0.481638143280208 1
0.325867847257848 1
0.416894941202667 1
0.341972819707774 1
0.362098060074956 1
0.392711627174914 1
0.500803644044002 1
0.339537315964662 1
0.42744235651867 1
0.452309998258722 1
0.344076041906747 1
0.324636535088757 1
0.40607763237807 1
0.422900901235472 1
0.460376086592201 1
0.391166438256673 1
0.372287933944322 1
0.314159577713677 1
0.519025466894804 1
0.346272450588162 1
0.477760484167282 1
0.456299677628741 1
0.340608731863001 1
0.441140415666556 1
0.412539526617747 1
0.406263924653436 1
0.398338599306911 1
0.403289824534952 1
0.377989042584726 1
0.374873470594662 1
0.352493354237325 1
0.457654962270978 1
0.36833977439116 1
0.417134158082958 1
0.419734898864959 1
0.428754999273765 1
0.427767697145822 1
0.458949600627327 1
0.405581439155905 1
0.367257857141674 1
0.402165390012429 1
0.396976672712091 1
0.47583119617584 1
0.452813792613139 1
0.411482461049721 1
0.418095942176834 1
0.355323018626925 1
0.391265399832985 1
0.440891616549815 1
0.415369543875091 1
0.223878450210001 0
0.440926467339155 1
0.458511475359759 1
0.382926774920328 1
0.34525805869111 1
0.462327560173401 1
0.375439860598823 1
0.370907144758181 1
0.377878086265124 1
0.419662654279965 1
0.32030571898333 1
0.327586073746611 1
0.384560687941067 1
0.301609221897377 1
0.435543106142319 1
0.384864747462087 1
0.404501527833253 1
0.307222926269417 1
0.40991529597925 1
0.307206734797256 1
0.397834990786659 1
0.404113393982961 1
0.423073898028623 1
0.357939605996309 1
0.500308393356717 1
0.435045308372104 1
0.405269526047439 1
0.478068494523929 1
0.363536018680696 1
0.417823151912869 1
0.389707347228267 1
0.364723975118721 1
0.25987800457981 0
0.422637039480418 1
0.326145166255956 1
0.429315131322218 1
0.363413079904047 1
0.414212781444837 1
0.390811889273613 1
0.441388783339929 1
0.374865762825563 1
0.346585223225966 1
0.502535527989958 1
0.355461429831658 1
0.413681951319214 1
0.340498605465611 1
0.422588993024108 1
0.502841311488566 1
0.395539478300587 1
0.497285711607985 1
0.374180521655695 1
0.419968652672714 1
0.391394855441313 1
0.438988282010676 1
0.29854143225313 1
0.512886120572575 0
0.375097635215247 1
0.364934184407136 1
0.415659291816373 1
0.393227962459543 1
0.344780044280251 1
0.373686052185666 1
0.368002365839857 1
0.413629594412718 1
0.320505906987838 1
0.386355099452398 1
0.305342691930875 1
0.420491049080078 1
0.388103520976098 1
0.356384615141137 1
0.455181519036769 1
0.384999009972192 1
0.413755133352284 1
0.446838186663049 1
0.401930916786515 1
0.350918040083851 1
0.398913657909093 1
0.404200597433893 1
0.399982301371523 1
0.384584433122927 1
0.378613857540151 1
0.456033314843283 1
0.415491821823194 1
0.429825944286403 1
0.372246901486547 1
0.390917653561478 1
0.346529237055028 1
0.423564176928056 1
0.389315614370166 1
0.36795008948856 1
0.387824192885145 1
0.415894003028746 1
0.38414888909497 1
0.328928123540949 1
0.436702846540634 1
0.4293921749786 1
0.419830645746171 1
0.481799823431135 1
0.388628475619629 1
0.42063956115933 1
0.343366532969543 1
0.432428400825671 1
0.399583124723978 1
0.442411184549771 1
0.408586383691888 1
0.310823803685356 1
0.371425479571002 1
0.421885089458695 1
0.498221991520096 1
0.401180812661533 1
0.402131712000648 1
0.408406082386589 1
0.385310378426593 1
0.420080945084705 1
0.375075893975224 1
0.318267136796469 1
0.340940332220167 1
0.353347357575296 1
0.482567699354607 1
0.401338539356517 1
0.440899814846594 1
0.411476197843739 1
0.444073999573363 1
0.345778749898879 1
0.417653697664932 1
0.351097073933516 1
0.443573239520224 1
0.337154965705494 1
0.416032407565509 1
0.418742030248142 1
0.381931638031113 1
0.403950944295506 1
0.384904400904343 1
0.396110120496539 1
0.330961579855799 1
0.343031297699485 1
0.293528729606334 1
0.529835643894999 1
0.540307368579276 0
0.496090074366566 1
0.327619949004251 1
0.418680197929042 1
0.404905481988714 1
0.387207808881579 1
0.321627711146805 1
0.326501955764112 1
0.388193357298042 1
0.468681250427992 1
0.378836770221561 1
0.309170239022622 1
0.389868926759584 1
0.326979566732185 1
0.385210847589376 1
0.469532267896469 1
0.434934874055778 1
0.357759349002774 1
0.375092931853047 1
0.507867007916791 1
0.386550567120434 1
0.42584417673034 1
0.420060630868232 1
0.375216482499231 1
0.386575047486059 1
0.372426990940081 1
0.412560410588299 1
0.392050136064532 1
0.465226353833694 1
0.456296563306388 1
0.419679247608174 1
0.407401923857641 1
0.435582266583676 1
0.451465398799251 1
0.422611850879268 1
0.408908507347213 1
0.379143852508594 1
0.337036954194368 1
0.467200559759164 1
0.464902382360095 1
0.4328087125062 1
0.414574118093931 1
0.43265184933289 1
0.382337786487525 1
0.498903504445079 1
0.42048005645673 1
0.426618951805212 1
0.393760883614643 1
0.336216428123407 1
0.456480908896986 1
0.398568193503755 1
0.390804102089014 1
0.332812177011648 1
0.354596478912909 1
0.363445413672719 1
0.372627327358574 1
0.309090054769451 1
0.415633298310804 1
0.443974172675658 1
0.403390788728653 1
0.436155492671448 1
0.449515352882037 1
0.518565421736607 1
0.467922689081431 1
0.482273895390407 1
0.36370475816511 1
0.421937591316845 1
0.528123895795014 0
0.333936328115504 1
0.351451636259404 1
0.455867058419324 1
0.440155450607146 1
0.374301587339261 1
0.413099932741959 1
0.394078989705324 1
0.457185581666488 1
0.335883996428926 1
0.443192046634359 1
0.410175100892943 1
0.365355776812308 1
0.436635804594925 1
0.329543499438313 1
0.409952912249646 1
0.382300001719982 1
0.311295559303681 1
0.402451155916007 1
0.433902166416607 1
0.381208996011172 1
0.295596723416047 1
0.441007034434702 1
0.341435295731271 1
0.377442699544914 1
0.422915842174355 1
0.451356551945598 1
0.393198061786436 1
0.401621180243707 1
0.387456146919736 1
0.403718987760494 1
0.350127489719048 1
0.395674601301446 1
0.370466302224945 1
0.388136271829583 1
0.320987753570545 1
0.4151253552505 1
0.439466027040488 1
0.504906163409694 0
0.449621914944122 1
0.342318098400037 1
0.412953370000786 1
0.45419189801063 1
0.428640071575916 1
0.386829388854822 1
0.307628424652538 1
0.342190682631364 1
0.403678191443676 1
0.40310635495637 1
0.333975216005523 1
0.305457451739342 1
0.406661061199546 1
0.452079791149653 1
0.420123915587725 1
0.404825240610504 1
0.395315648640631 1
0.364517284046288 1
0.390630778613312 1
0.389297829941936 1
0.321928046030644 1
0.40144703543914 1
0.449058865730596 1
0.397198245742084 1
0.339710304246009 1
0.4145147189931 1
0.389030478972336 1
0.461361525876284 1
0.416874808002132 1
0.427996777200072 1
0.438815539011007 1
0.455061078497735 1
0.511984632420627 1
0.399078792592538 1
0.373927918007713 1
0.366061530470448 1
0.373255349102957 1
0.310533211474896 1
0.429478391863989 1
0.318960036220425 1
0.441644900374866 1
0.457211097851672 1
0.347838560648758 1
0.379672454752587 1
0.488701488914396 1
0.372541101702749 1
0.369533010792227 1
0.412061455121418 1
0.449687470095911 1
0.375000637995075 1
0.552290744505766 0
0.519859445475061 0
0.374245078249846 1
0.426227545277912 1
0.337063447004373 1
0.440466238476412 1
0.472688844821381 1
0.365337126986885 1
0.29446001908282 1
0.450709612588137 1
0.382637894400394 1
0.262362372947771 0
0.412895567706925 1
0.408134431911863 1
0.408205298761475 1
0.435493986603676 1
0.448981994705417 1
0.384873775155323 1
0.485598798054765 1
0.408623991400779 1
0.405416435021799 1
0.367651667738492 1
0.496378235898141 1
0.41412871467327 1
0.376545048101044 1
0.326280606625922 1
0.499489426466721 1
0.341074495580582 1
0.328424392915053 1
0.527071298596936 1
0.329840856340843 1
0.341114070536982 1
0.396768490638214 1
0.328038876476549 1
0.450373997143247 1
0.445700432036367 1
0.372321640000559 1
0.443111981237183 1
0.463960730641734 1
0.378642128044238 1
0.352544482366164 1
0.398560548758058 1
0.377046187679649 1
0.41890500818091 1
0.366487262813393 1
0.341298094385349 1
0.410175387332732 1
0.332914394049784 1
0.390501058587685 1
0.498449820108857 1
0.399224710019487 1
0.396770230624537 1
0.437909526106835 1
0.438828867181187 1
0.411452780093916 1
0.348032373837249 1
0.449820487648837 1
0.42748603345083 1
0.395689038541077 1
0.36608951677456 1
0.435723507352949 1
0.368218277834715 1
0.445974470826379 1
0.408177497612388 1
0.384890658989636 1
0.445473910027799 1
0.472559820526489 1
0.473898262734107 1
0.370025186728803 1
0.425965221916307 1
0.430471347421426 1
0.426433459053847 1
0.455227987102069 1
0.444139249942314 1
0.426127631637147 1
0.363620141243097 1
0.433353120617799 1
0.393102274106794 1
0.384952557909435 1
0.317926601907003 1
0.490131077935992 1
0.449082325583828 1
0.428843013722 1
0.355073412434192 1
0.437585084541795 1
0.316295433186667 1
0.377901527635307 1
0.37166196537721 1
0.398138967879698 1
0.337363683545688 1
0.544785976603153 0
0.343688849122218 1
0.419366148012691 1
0.375634885515777 1
0.438198914292477 1
0.421740531014019 1
0.374348551359123 1
0.449385212786627 1
0.275729206043562 1
0.4698621769917 1
0.45016211266999 1
0.404320967547962 1
0.449001160369999 1
0.395366150546456 1
0.293375262817625 1
0.497747041491915 1
0.385820351916332 1
0.266719649396637 0
0.512616333817906 1
0.345999941881962 1
0.426936758688672 1
0.394241539790555 1
0.361600461645196 1
0.459787506674772 1
0.365043843530361 1
0.345224467198998 1
0.38158129867344 1
0.43991532699606 1
0.423681121999392 1
0.329763240885767 1
0.438567532371995 1
0.45864233323131 1
0.442718546803132 1
0.437449549258409 1
0.378734607452677 1
0.431225911111137 1
0.418639481211849 1
0.434249873310658 1
0.418624156648668 1
0.387442898100334 1
0.392358530607504 1
0.31326718425215 1
0.389024532453916 1
0.37369890149071 1
0.365607666746148 1
0.3712209717942 1
0.437327419022662 1
0.377625382154915 1
0.435085454301656 1
0.33873122872508 1
0.437131784903564 1
0.407657361745247 1
0.456442808850721 1
0.39419715466226 1
0.446589316625821 1
0.36444412830747 1
0.33555051108171 1
0.458037811423082 1
0.350164532450072 1
0.432448508083028 1
0.467955485578611 1
0.401860105169019 1
0.404887801007786 1
0.439565761945672 1
0.42094799976836 1
0.406335655091511 1
0.35676724242084 1
0.319886404966807 1
0.345632342413569 1
0.439405073457287 1
0.451063602954791 1
0.40502594314558 1
0.349578391685123 1
0.491841131333829 1
0.364586672899343 1
0.432483781818317 1
0.377403136664732 1
0.340693340209897 1
0.43041868885456 1
0.482903061227047 1
0.498780312566297 1
0.448781045637472 1
0.449748407988346 1
0.386738891130516 1
0.448303021939054 1
0.505506861584944 1
0.435397463227825 1
0.405002050317196 1
0.360138263815419 1
0.353069571372206 1
0.30664137233699 1
0.463222448200621 1
0.455591094013879 1
0.458649098518939 1
0.40157372522725 1
0.349573425368883 1
0.426395963269224 1
0.405924816901722 1
0.459935309313799 1
0.454357141131801 1
0.483275892790181 1
0.509483515755812 0
0.355042813063023 1
0.416988988968273 1
0.397055440662324 1
0.416120945852923 1
0.390203014980943 1
0.492459932285278 1
0.434495703719067 1
0.362754999063257 1
0.319540662253702 1
0.354000160161693 1
0.360973503286941 1
0.354926795088971 1
0.431948483897621 1
0.404039422854281 1
0.476076005140026 1
0.356632715308834 1
0.394084129538345 1
0.417937182450557 1
0.366063811916555 1
0.365265196793802 1
0.401939728172735 1
0.540525330180561 0
0.373867692894778 1
0.437314054555577 1
0.522500226500829 0
0.38041078911344 1
0.462832157873286 1
0.285896101785499 0
0.450064206496001 1
0.398795750632295 1
0.35840098273141 1
0.40442851429492 1
0.445852463340718 1
0.494424318564591 1
0.382826166561655 1
0.463558990519491 1
0.376885251515562 1
0.405234815716252 1
0.405274274927215 1
0.393164454795838 1
0.400233830290142 1
0.368248018477273 1
0.349238866413875 1
0.435256206170553 1
0.310988704880309 1
0.405409588791575 1
0.475255195430905 1
0.314833943778412 1
0.361787357241302 1
0.416959684631114 1
0.411889123257958 1
0.448455873220382 1
0.43133881244885 1
0.433599130827654 1
0.314839239297593 1
0.469327587032372 1
0.245716449839327 0
0.437976941187561 1
0.475519324444669 1
0.374764969000559 1
0.419534836219479 1
0.402711695772238 1
0.456704632706456 1
0.411111572506417 1
0.384517066006928 1
0.394426984289824 1
0.349243126060321 1
0.416738016370443 1
0.349874010523306 1
0.445585152741939 1
0.475752083720423 1
0.42149286202496 1
0.34012353353752 1
0.451448946749991 1
0.360547253268163 1
0.359365009117575 1
0.356144210848985 1
0.462663021279251 1
0.398368119641481 1
0.352082816065509 1
0.380732688557503 1
0.444821670401833 1
0.443264816821743 1
0.345748932807821 1
0.37863091668019 1
0.422291025197567 1
0.432482265339733 1
0.47135299014197 1
0.361991772890475 1
0.459069110510158 1
0.49728184040352 1
0.389546063792753 1
0.345068961968591 1
0.392289916210469 1
0.347260648505863 1
0.447198822097281 1
0.495916641205637 1
0.383480211721746 1
0.440070977736565 1
0.443456678342041 1
0.41088071525569 1
0.351985535792531 1
0.439420601567064 1
0.27259662351633 0
0.445316038752924 1
0.408732010233838 1
0.453170263333852 1
0.32039644605961 1
0.391618118282185 1
0.377893748554822 1
0.317482869292817 1
0.471229858875597 1
0.396609624799448 1
0.394599705528211 1
0.394334601751855 1
0.370891134880852 1
0.410496203648038 1
0.390022533103765 1
0.383612684481182 1
0.523831446798069 0
0.304005792055293 1
0.441372723656627 1
0.463723004516891 1
0.392801055876931 1
0.332486217476094 1
0.437713926557011 1
0.453543734718111 1
0.45702980312679 1
0.435512268705831 1
0.317644094375742 1
0.403577393891395 1
0.378961306307289 1
0.415824666110691 1
0.415423710844038 1
0.346038695169588 1
0.374958052373512 1
0.392636806698516 1
0.320628090571289 1
0.354917106585952 1
0.370673923104974 1
0.443823390230898 1
0.488987081250287 1
0.430148340815215 1
0.409647233018194 1
0.369384070605654 1
0.427603266364131 1
0.37888687290236 1
0.389473376175028 1
0.414897421139492 1
0.373176427982715 1
0.387869878600644 1
0.403963411471892 1
0.431571141439916 1
0.38052831877949 1
0.42169927153432 1
0.279156684395066 0
0.378093698795948 1
0.299272266243098 1
0.428534223850236 1
0.403236441494969 1
0.426834319580471 1
0.410918404415963 1
0.378252270798095 1
0.451902338800834 1
0.435531976734413 1
0.413825496123839 1
0.472550879433564 1
0.369145354532319 1
0.354728222399076 1
0.399222160670377 1
0.413697698571322 1
0.353407102078307 1
0.351524925858383 1
0.438561704163166 1
0.438625657028414 1
0.530692171404832 0
0.337424500785973 1
0.414561001141989 1
0.497572277563236 1
0.492381149902891 1
0.367581368788539 1
0.36199757351382 1
0.391839994708503 1
0.390131230215828 1
0.413016270292462 1
0.406849973872784 1
0.442494673968583 1
0.460263507673471 1
0.359427529879141 1
0.309239451638971 1
0.499219229519316 1
0.442395805761559 1
0.366134350861833 1
0.365730761401656 1
0.373672284258115 1
0.546982985726799 0
0.432402306400342 1
0.413186632728489 1
0.244870557675649 0
0.392871331098392 1
0.392258038751247 1
0.39151853928658 1
0.33493292980013 1
0.443318804062062 1
0.409163119993895 1
0.447328743489427 1
0.433256853834676 1
0.378608940951831 1
0.394308999063345 1
0.382073368764048 1
0.344159522893551 1
0.445041828377975 1
0.410893975369466 1
0.400415149237775 1
0.360027678418232 1
0.411260508552855 1
0.38345464286647 1
0.385333476074415 1
0.372335465942323 1
0.413386442433295 1
0.340816903446754 1
0.399377725428107 1
0.461258523967916 1
0.448949321444101 1
0.461028507796129 1
0.431457835044717 1
0.415282663927926 1
0.382046673510137 1
0.354688522431265 1
0.380113465028533 1
0.445155188245721 1
0.420606146226597 1
0.383157330905034 1
0.406002310953458 1
0.3931745895844 1
0.437121703320288 1
0.419144004826111 1
0.428112583712532 1
0.407873538386643 1
0.38171289391436 1
0.502073042030613 1
0.366593635868147 1
0.312427744683112 1
0.445963549863327 1
0.379570983771357 1
0.365779567809986 1
0.425403883675495 1
0.407060029465639 1
0.43241897131632 1
0.414448371371563 1
0.340108024715145 1
0.38203440948922 1
0.38218248368467 1
0.391729374750571 1
0.356713960985497 1
0.362669027833174 1
0.32737101406118 1
0.374488245562305 1
0.364769377921861 1
0.38585154221518 1
0.416428904544495 1
0.437523616219228 1
0.400649120473347 1
0.44219215994812 1
0.396485312694807 1
0.413597486818061 1
0.411008792017105 1
0.373539762903432 1
0.35311388651154 1
0.458430603919141 1
0.348617839119205 1
0.366956739594942 1
0.391164297744149 1
0.433022222527733 1
0.343707204660172 1
0.449644155084116 1
0.332973779938415 1
0.3473567014758 1
0.388441060700696 1
0.484637481334085 1
0.441100473165858 1
0.37328533768739 1
0.416087679982385 1
0.423406254092778 1
0.446321353608317 1
0.426454497762723 1
0.465364614274436 1
0.461058750604133 1
0.426242855715795 1
0.343170330690307 1
0.461337746302526 1
0.378492110310401 1
0.3607907424972 1
0.372338385092611 1
0.440668693860913 1
0.409559558993754 1
0.399439050992678 1
0.433586252744953 1
0.510418334672682 1
0.314436926137325 1
0.417559111308329 1
0.427970173963069 1
0.413480736468978 1
0.41762905350272 1
0.398428967624984 1
0.376209746082068 1
0.354580731994058 1
0.359590294138614 1
0.321707329246985 1
0.432397644097184 1
0.502298691356439 1
0.408711627758476 1
0.373084515263926 1
0.320875945116125 1
0.437119135955946 1
0.514974348322818 0
0.345720906477893 1
0.384578309968697 1
0.423563121959021 1
0.399599174254643 1
0.413877667862249 1
0.435632146009323 1
0.389165983120703 1
0.384621476486978 1
0.412603714472187 1
0.375677450668222 1
0.367367823554511 1
0.439434253548349 1
0.326395933303969 1
0.355367156566859 1
0.427270301711768 1
0.435548584509242 1
0.450023970366987 1
0.437211944757606 1
0.449814785004975 1
0.428785587091622 1
0.423361999236317 1
0.463598702381584 1
0.341636297853046 1
0.407648573676319 1
0.369320416833449 1
0.412165769354033 1
0.402142701273993 1
0.452777634381312 1
0.407808316051201 1
0.424120772804517 1
0.417395673322866 1
0.493576899702304 1
0.261864881677123 0
0.401280477107407 1
0.450383259523513 1
0.439333537340784 1
0.456964356988476 1
0.402309812353162 1
0.451156401797792 1
0.409670550165838 1
0.439628781939262 1
0.487367055739145 1
0.433655864454893 1
0.433666314467694 1
0.364205735312143 1
0.387929541558912 1
0.379259864398179 1
0.337117574836743 1
0.327411281130575 1
0.414664543539916 1
0.421430318401668 1
0.297222086168369 1
0.48549598731819 1
0.44030663021684 1
0.348640097489355 1
0.360418358630344 1
0.241531786520692 0
0.355771702948304 1
0.360341927012052 1
0.243072589817013 0
0.442404510935195 1
0.380639181458315 1
0.463144595773351 1
0.34183562486233 1
0.385734935577358 1
0.500309825880362 1
0.38580900563699 1
0.412897385369811 1
0.328579393424436 1
0.356606543146595 1
0.4180142668806 1
0.471084403839712 1
0.360108963280325 1
0.312250496579255 1
0.389687082777787 1
0.350958072283756 1
0.383809382576527 1
0.388807109939659 1
0.432724969983485 1
0.43266884934406 1
0.373899319049614 1
0.405781469349589 1
0.455544796887317 1
0.460504970353664 1
0.399557162374184 1
0.44514021952995 1
0.437607411544438 1
0.387431090821905 1
0.356869780138864 1
0.363149081114437 1
0.406752600717745 1
0.399562033031562 1
0.22911711309475 0
0.394628780743688 1
0.463906193853427 1
0.3662168811157 1
0.397970472997468 1
0.360239942695125 1
0.439472857255915 1
0.479805098230564 1
0.484693023566523 1
0.391553472201999 1
0.47016385652968 1
0.416003061065603 1
0.301904131221198 1
0.303577730467749 1
0.35807596616974 1
0.528970015693089 0
0.408158950347122 1
0.339872984215582 1
0.439368347212526 1
0.382667750302076 1
0.339518687401 1
0.492194110301627 1
0.414208828208295 1
0.374734499953637 1
0.320232461225749 1
0.521697251116741 0
0.324079737937148 1
0.282365772587909 1
0.364128787436056 1
0.404412040399029 1
0.263490479092251 0
0.347450883518367 1
0.407568281408924 1
0.310388580576552 1
0.417006101897323 1
0.302186060842724 1
0.471571801174738 1
0.35263328508361 1
0.447490485472762 1
0.340184447249618 1
0.385003173987838 1
0.459415112964291 1
0.311919424617076 1
0.409417263804411 1
0.394730678274638 1
0.473056344843523 1
0.354618689850489 1
0.432420322585329 1
0.432811051970276 1
0.434793132014373 1
0.456845134225507 1
0.437955921707986 1
0.407890456585261 1
0.335464863289531 1
0.469114120779177 1
0.294358772710153 1
0.366069433267226 1
0.315035890151684 1
0.409827570270631 1
0.441855191859982 1
0.320031136865075 1
0.396125194403077 1
0.511687969356409 0
0.495217310486263 1
0.495091723064521 1
0.347224531341872 1
0.411711146551533 1
0.393549481901355 1
0.37757658977576 1
0.393032199452837 1
0.477719293816877 1
0.363780550196164 1
0.48212773879873 1
0.434942867832306 1
0.370347011854357 1
0.401107899322163 1
0.477077181938032 1
0.407113126236955 1
0.365496119005454 1
0.420733856333531 1
0.366541073689712 1
0.371323516110971 1
0.398669036129598 1
0.381722999632659 1
0.436837949211947 1
0.423890506905311 1
0.370969357754648 1
0.379017628271746 1
0.341572440761149 1
0.40550856653116 1
0.506087224343738 0
0.427138565884962 1
0.463880100106555 1
0.35953190680574 1
0.440523792370315 1
0.37623389539799 1
0.404245716672004 1
0.486894611354368 1
0.42803166870296 1
0.473517377699887 1
0.325986125956234 1
0.477754251245342 1
0.403228852617154 1
0.34598908033951 1
0.365707726858822 1
0.383034216792106 1
0.357410991847503 1
0.4219007718822 1
0.45787416733417 1
0.420993297033309 1
0.444289949513472 1
0.327672207263749 1
0.40910131677755 1
0.33464923751382 1
0.362176811002621 1
0.430441757257125 1
0.436239650477516 1
0.41983913010918 1
0.294024499738105 0
0.499149906479314 1
0.36707128002961 1
0.397631343117164 1
0.444928027778876 1
0.394614879719022 1
0.461319195835501 1
0.411365671203388 1
0.407745176744315 1
0.586996221030144 0
0.347763823389583 1
0.341789484731756 1
0.36754392107875 1
0.41403143474984 1
0.488810264186642 1
0.490820311327568 1
0.399003390440225 1
0.409523027266881 1
0.397177648652276 1
0.422602228870566 1
0.456832952878881 1
0.356624518271669 1
0.310626153957687 1
0.418131304233979 1
0.401847681321705 1
0.504127056430713 1
0.288552669916889 1
0.358324052307898 1
0.366119884652765 1
0.445640968783362 1
0.381538271567333 1
0.42252749631108 1
0.401536987224679 1
0.426623549396029 1
0.355806349839835 1
0.398703044357585 1
0.300986835740984 1
0.393148299499593 1
0.366788018172112 1
0.418875148664183 1
0.394384483096908 1
0.350489821020598 1
0.354055294087986 1
0.336432981189621 1
0.340623670535233 1
0.392543732491412 1
0.389738921821538 1
0.484948425060575 1
0.442942543282878 1
0.488322394517067 1
0.405397519447678 1
0.394480703108711 1
0.436726795743252 1
0.50960161796507 0
0.448080393418514 1
0.349649731343293 1
0.427785808476301 1
0.449706306551132 1
0.47231815015937 1
0.323207075775968 1
0.389685657126707 1
0.370240647501739 1
0.370402284364823 1
0.33039284827749 1
0.429182243714005 1
0.3830835504349 1
0.373633383805497 1
0.460227914401038 1
0.413273089205494 1
0.374100827039675 1
0.374623587492164 1
0.422842735107704 1
0.403414905653348 1
0.33944247960898 1
0.503993133693396 1
0.457726619861718 1
0.409826517644683 1
0.435302268329677 1
0.286912619177241 1
0.286822138180715 1
0.37507378401575 1
0.36318226538674 1
0.401753318646642 1
0.401157168916933 1
0.404448698950608 1
0.424737044101615 1
0.497878565781627 1
0.512976789986244 1
0.380929148546317 1
0.458474102621327 1
0.422815308019794 1
0.33110510034939 1
0.516781415912327 1
0.344941206566821 1
0.432194407408831 1
0.465788149675596 1
0.433071818628862 1
0.432853434519388 1
0.329817865115063 1
0.416145388157481 1
0.385875817765397 1
0.446516319727247 1
0.348080756118105 1
0.482617780150952 1
0.449472200145409 1
0.351316340571407 1
0.382238435570698 1
0.396137988068086 1
0.433824301274564 1
0.39228768177784 1
0.419072331940169 1
0.488902470778668 1
0.312983236192198 1
0.489795421080648 1
0.311542783718488 1
0.419867997301185 1
0.374110386879645 1
0.318500466462524 1
0.399228880179565 1
0.40726058854806 1
0.440236695664852 1
0.35883108290731 1
0.403383220167405 1
0.43323632783824 1
0.399360707525723 1
0.41355885609826 1
0.412056019687236 1
0.345482063142287 1
0.292380943514801 1
0.311210373663167 1
0.450059448303796 1
0.316134543458264 1
0.403505660271493 1
0.353957054202153 1
0.372341339455909 1
0.436771880444327 1
0.342695173007618 1
0.36187082496222 1
0.397939068601102 1
0.444019686460186 1
0.448019096346335 1
0.407448925321963 1
0.45792966296395 1
0.420543086927339 1
0.524113783134567 1
0.342789286920522 1
0.292143709736327 1
0.379454803901427 1
0.394680407446448 1
0.512785218079137 1
0.275839566037984 1
0.351020155261542 1
0.420612094192614 1
0.316850896857851 1
0.393698970296064 1
0.476324572388256 1
0.330877533053677 1
0.447199068470912 1
0.400677595161904 1
0.443808626456317 1
0.306277867258523 1
0.39236795868041 1
0.370687259993844 1
0.369330616379107 1
0.454586602418973 1
0.370437795852346 1
0.366695323854338 1
0.343186508711915 1
0.368596942887399 1
0.461419762748212 1
0.506033602013483 0
0.395072633961107 1
0.403302957440278 1
0.426359744224391 1
0.41851828795036 1
0.424036746120488 1
0.447582332308609 1
0.37155994827624 1
0.385453765396848 1
0.429833795212257 1
0.489247775093739 1
0.413609916287264 1
0.386834358741314 1
0.421010609224532 1
0.399023849920125 1
0.481511676451138 1
0.268134577774686 0
0.426254000724866 1
0.37529242718735 1
0.333329894061898 1
0.390277174925374 1
0.467068028504229 1
0.322094847703822 1
0.346987725344707 1
0.385422798180331 1
0.391264195506722 1
0.373630368927625 1
0.242135816099354 0
0.363923845796339 1
0.367893149047162 1
0.487042992858741 1
0.361244484389461 1
0.429255780525436 1
0.366169901632817 1
0.559614691579886 0
0.427771392620723 1
0.435160416643208 1
0.379467826907962 1
0.417361156398127 1
0.520357287004507 0
0.30807397077758 1
0.359417929241397 1
0.335621246733885 1
0.391512245503085 1
0.400101930968097 1
0.393605534469543 1
0.477691425575622 1
0.464876217657804 1
0.32207769425247 1
0.272274717817384 0
0.298649157267597 1
0.45167924501825 1
0.359857354736874 1
0.477854509837475 1
0.355919321912408 1
0.383513854688202 1
0.398380629741867 1
0.416920057143961 1
0.350651478079249 1
0.474009918092493 1
0.474574824048331 1
0.352127331392688 1
0.379778008235614 1
0.439473108796612 1
0.446634429270479 1
0.40668424985233 1
0.501441195313712 0
0.493906608127022 1
0.346375638432749 1
0.444012467654291 1
0.368514354519524 1
0.523810758061187 0
0.447893823260974 1
0.423929506050346 1
0.454085902202417 1
0.348248866077099 1
0.473820303837873 1
0.438519500511581 1
0.470199950956217 1
0.34322757366062 1
0.312484253659461 1
0.407396388486979 1
0.33811682091662 1
0.380899290535151 1
0.404662190630754 1
0.416766183581649 1
0.369900632649308 1
0.406081721349539 1
0.437135345513162 1
0.437245017093807 1
0.333411459923621 1
0.399558486509284 1
0.420443703129874 1
0.466856001534128 1
0.461264086297846 1
0.558359723085125 0
0.416896160197962 1
0.475908651856891 1
0.509631354170498 1
0.500099989750958 1
0.380848030638736 1
0.377899716342862 1
0.382751099267187 1
0.368705462044726 1
0.391055212346818 1
0.356695237869776 1
0.468355023702463 1
0.347026064025118 1
0.459498152601359 1
0.372683248002371 1
0.375390067964971 1
0.44790683560293 1
0.410363126671831 1
0.439909746734442 1
0.411570259209823 1
0.502714382873222 1
0.465200071203712 1
0.498529526956126 1
0.411275597116602 1
0.349504217081081 1
0.422757433152955 1
0.500514033835224 1
0.359640444867118 1
0.460023257958583 1
0.409979342258869 1
0.386516530152164 1
0.350894512565586 1
0.452391237743586 1
0.289807323519216 1
0.453226988099783 1
0.491254265397707 1
0.379361287899023 1
0.473682026707532 1
0.377271597415199 1
0.411903342032264 1
0.384572987491655 1
0.408383109445051 1
0.383941425881822 1
0.389527108784821 1
0.498082057577394 1
0.387043030440723 1
0.458593770332004 1
0.379479389383984 1
0.483025095616459 1
0.379816323983621 1
0.393028024965104 1
0.405005920483831 1
0.355619429163868 1
0.479442737115471 1
0.389408148897695 1
0.396204868293928 1
0.467482533803746 1
0.336980646806377 1
0.391557415518443 1
0.386040846427202 1
0.337728983424509 1
0.284839786108046 1
0.373656866577441 1
0.415118129166039 1
0.481255681902614 1
0.343400479093727 1
0.422879393794748 1
0.352405746254382 1
0.378238262242636 1
0.289342522958034 0
0.425846276161937 1
0.445189758544837 1
0.382868880249199 1
0.33522655138628 1
0.337127907051181 1
0.439849838262714 1
0.435641937138666 1
0.458082333974421 1
0.400493264891859 1
0.453916291218206 1
0.311034436266648 1
0.450372059304705 1
0.369949839830289 1
0.460141118099487 1
0.401662093645178 1
0.350332823954687 1
0.342605482134907 1
0.447445824903029 1
0.379794014745203 1
0.305963386852376 1
0.355252820479803 1
0.403323823371572 1
0.415333402816513 1
0.415240029328076 1
0.385962744831895 1
0.395987792212053 1
0.301659794868608 1
0.277948604534253 1
0.341632885676171 1
0.43213925342163 1
0.420442415671567 1
0.367509055607036 1
0.368874894264623 1
0.39402077652171 1
0.310714106094436 1
0.36343861840333 1
0.297661830913559 1
0.3925978868762 1
0.473335808741124 1
0.370346624347247 1
0.41255024225028 1
0.327819593408013 1
0.353798919474883 1
0.408963800674211 1
0.493465828486348 1
0.335680771496043 1
0.412008129905263 1
0.473760262979102 1
0.398236401617344 1
0.313738292454063 1
0.362985169458151 1
0.398648271520253 1
0.333729845791614 1
0.374015806015231 1
0.39882419833093 1
0.448853224108592 1
0.38779227871787 1
0.438090651421406 1
0.388750851750051 1
0.307849258369135 1
0.398461389108842 1
0.438256677881353 1
0.45056122435455 1
0.399470443509913 1
0.404732474232813 1
0.372401462868238 1
0.378150193883594 1
0.440154455779413 1
0.36238206725462 1
0.449183564402885 1
0.388869244286414 1
0.386161255737375 1
0.396083290580377 1
0.391950387763165 1
0.440638502951526 1
0.394838154477134 1
0.30722401179756 1
0.279457892666448 1
0.486575110062205 1
0.383048467483173 1
0.424322041520998 1
0.476152965860859 1
0.477159079213226 1
0.338813274565976 1
0.332276105320726 1
0.432106331862838 1
0.541414174813863 0
0.443022567929768 1
0.389679233094323 1
0.413130232510971 1
0.41984533872659 1
0.363485168975035 1
0.393781727863167 1
0.408878047226207 1
0.392603870630607 1
0.359996727205616 1
0.358655195513178 1
0.358091516546495 1
0.411222578261219 1
0.345443060931944 1
0.366719869566977 1
0.402450191795963 1
0.419323529773595 1
0.37311351467036 1
0.399604289389235 1
0.378982235361322 1
0.430583767889863 1
0.300177685419276 1
0.408637914477954 1
0.408718550396719 1
0.380437237547442 1
0.387566709663635 1
0.398411809585388 1
0.482031048876725 1
0.391257004670061 1
0.382132261001495 1
0.467792945174508 1
0.375618502261231 1
0.423225754021587 1
0.41163107250217 1
0.442378369040285 1
0.484227148426651 1
0.378547454257146 1
0.471622972391066 1
0.472125107408619 1
0.363193469615996 1
0.347604716613852 1
0.394331271257664 1
0.305289766596576 1
0.330820900052252 1
0.451289048899906 1
0.35243270196527 1
0.27996420378926 0
0.485907615833152 1
0.394811354877643 1
0.421002313178959 1
0.357704401811746 1
0.514670037575434 0
0.40332197610429 1
0.404342136220689 1
0.381436653417292 1
0.347787719819888 1
0.385912365995085 1
0.402659412960913 1
0.383302269755487 1
0.537786051773999 0
0.493021426710828 1
0.437428100704562 1
0.409491001876605 1
0.508395198946957 1
0.518777595287418 1
0.34965967971562 1
0.4096021834566 1
0.399080322050002 1
0.290474780809078 0
0.451848870159418 1
0.319647062686296 1
0.364423700450127 1
0.366286550943751 1
0.326929397642899 1
0.34817736569331 1
0.411833418228913 1
0.400649570787263 1
0.407246337964948 1
0.280707281475216 0
0.402133095739456 1
0.440648622365594 1
0.349408925225431 1
0.310276822912148 1
0.344796454316503 1
0.386134718894211 1
0.466584817731936 1
0.503384855920428 0
0.437000069137244 1
0.515318095001208 0
0.405521668521478 1
0.466153827109451 1
0.453871266410067 1
0.545125049795068 0
0.390375606590697 1
0.393545950729562 1
0.46144358064275 1
0.42554252849086 1
0.338038481549136 1
0.462442001539589 1
0.421838549975352 1
0.399510623311318 1
0.499058362934286 1
0.334011373553354 1
0.405669935509896 1
0.442703690985172 1
0.381610755579754 1
0.404581457499812 1
0.426485026534637 1
0.386443520281332 1
0.351453802176378 1
0.49088847790027 1
0.394820175005318 1
0.475103998523652 1
0.396447190437838 1
0.406355762431477 1
0.379657904425726 1
0.397945473515792 1
0.437141453054372 1
0.396139572052489 1
0.472742695781778 1
0.29073566721798 0
0.469635673563274 1
0.397246420554011 1
0.295061076173634 0
0.334737828144285 1
0.411299562907867 1
0.43628503407143 1
0.430768172986544 1
0.349079612217721 1
0.421002725580606 1
0.375798353751736 1
0.371305196568968 1
0.35173235160903 1
0.384789574659886 1
0.446400531747173 1
0.446221642199903 1
0.337970134327721 1
0.367062642852225 1
0.413218400457148 1
0.400354864500735 1
0.345715579010437 1
0.386992007937011 1
0.368798497016376 1
0.413000066634013 1
0.44412043594213 1
0.381157859365665 1
0.283939235843745 1
0.438302078569484 1
0.331861796427707 1
0.384943939661302 1
0.459426583571708 1
0.378510403822759 1
0.455539749887278 1
0.363999720819414 1
0.433217468824184 1
0.403051203243865 1
0.411382354282622 1
0.371969411303044 1
0.344152341843604 1
0.40243181381313 1
0.39635342594759 1
0.392432748250385 1
0.36969126034339 1
0.361831919457681 1
0.357688849947784 1
0.468826422406617 1
0.30914244563857 1
0.335301687372857 1
0.445342981222725 1
0.436465462682966 1
0.41649533610464 1
0.365821897505104 1
0.343828414867606 1
0.421508547237995 1
0.370795692056661 1
0.371160319882801 1
0.432730401329239 1
0.26762265121041 0
0.411077279939414 1
0.343611050677683 1
0.435681653747557 1
0.402305268186878 1
0.338192885825102 1
0.376493100246996 1
0.33352530684096 1
0.456497724575547 1
0.426846251740266 1
0.342073786301945 1
0.452856180728361 1
0.403407040566239 1
0.350418858211657 1
0.413558242938019 1
0.408718507045907 1
0.383594926798016 1
0.430604575649155 1
0.350943692688506 1
0.453746074743159 1
0.359847908606976 1
0.459083939528492 1
0.387880015167704 1
0.436794741220084 1
0.424262719547744 1
0.348134842288631 1
0.351388585661389 1
0.337641173991059 1
0.392025759062009 1
0.530311591815196 1
0.514340579768984 1
0.394610045347075 1
0.389604297858749 1
0.291656739520668 1
0.340172079285824 1
0.350797484649262 1
0.364918663381345 1
0.40876879089299 1
0.511055177243342 1
0.383943168194731 1
0.387631596046555 1
0.439801021510704 1
0.418176039708019 1
0.441460169591348 1
0.404345559970121 1
0.421435198182943 1
0.410463768664446 1
0.391971167874458 1
0.313827029985498 1
0.413923119849961 1
0.394813196408217 1
0.38959557196654 1
0.438736940649589 1
0.376598198962543 1
0.274079082056573 0
0.43221586067364 1
0.297254642846576 1
0.39743806275155 1
0.473511337062119 1
0.377960224505261 1
0.383225675598036 1
0.443678298334236 1
0.358518745622207 1
0.413850820399415 1
0.362384611941954 1
0.320892292115724 1
0.454561462814033 1
0.356397059774934 1
0.453256940935323 1
0.295688896430595 1
0.424199488351131 1
0.414535396875982 1
0.382839491033261 1
0.419320459744034 1
0.412368996950128 1
0.386873556424883 1
0.316902573381203 1
0.421484176968775 1
0.437670289935412 1
0.466936606410807 1
0.50553612035626 1
0.47865474754807 1
0.348063112636312 1
0.283884768776785 0
0.39244399191832 1
0.42835994196235 1
0.433949373806114 1
0.481088891737779 1
0.405738139644869 1
0.433644365260377 1
0.371259737249169 1
0.36498590961549 1
0.435453034858133 1
0.438168554892057 1
0.413102829817422 1
0.298065596265336 1
0.407110190343373 1
0.45358525963236 1
0.390785912930929 1
0.394288776649526 1
0.434535964807552 1
0.369523154868647 1
0.423512112298069 1
0.363264933292491 1
0.489574666942436 1
0.39622675975064 1
0.545110696751453 0
0.402818611046529 1
0.428197849811645 1
0.29095934426113 0
0.30772384828241 1
0.368332678699204 1
0.403113456375516 1
0.445103351154082 1
0.359527152014494 1
0.41402493845317 1
0.478338879390897 1
0.405653147059475 1
0.3913805857193 1
0.453976116410485 1
0.428430810012769 1
0.39051523943671 1
0.417905728892834 1
0.455641016231504 1
0.246539041338623 0
0.460614135992695 1
0.326333494020649 1
0.408496904295279 1
0.487682271177107 1
0.417742889949516 1
0.358564909912156 1
0.352042136660426 1
0.432241563092871 1
0.382853368627308 1
0.460880959440239 1
0.269448338565147 0
0.387699777694603 1
0.431098398069634 1
0.37221859048345 1
0.478217954020851 1
0.36923087168124 1
0.327764445378795 1
0.344645809204412 1
0.389326350017363 1
0.394606108407618 1
0.224241378866845 0
0.371650841207275 1
0.32697123387723 1
0.358755057536801 1
0.457035899643598 1
0.498055654306368 1
0.367830375607166 1
0.421866196240076 1
0.397883941046727 1
0.409048051209723 1
0.524570068062735 0
0.381460657689907 1
0.385158549256145 1
0.400560900631329 1
0.499385315313427 1
0.511567244241077 1
0.315931128232253 1
0.40110299219341 1
0.33456986806994 1
0.43962791969937 1
0.318763940791432 1
0.458240795150379 1
0.328561571494925 1
0.396488391016373 1
0.431845934164035 1
0.433594239517286 1
0.279588479970005 0
0.403007517732909 1
0.342016098369561 1
0.462955839239137 1
0.349904558401941 1
0.339409850292228 1
0.347971791934138 1
0.344650894811283 1
0.398484453431429 1
0.426269249704773 1
0.534750246496059 0
0.429890725894626 1
0.416566628492146 1
0.365518073247365 1
0.44444614961471 1
0.4157911793571 1
0.439973910562192 1
0.443229038606839 1
0.380335860879799 1
0.426084686402447 1
0.412952681179763 1
0.370785702202095 1
0.34091414955899 1
0.347568578822641 1
0.513527734724479 0
0.442683936434405 1
0.402163869672784 1
0.470207434364563 1
0.378431813107424 1
0.436963760878547 1
0.369908524946367 1
0.398632345697277 1
0.485088187213339 1
0.428597823757763 1
0.509765460242428 1
0.402892895147909 1
0.38047976918999 1
0.500571826094173 1
0.441045032772547 1
0.355982495148682 1
0.441922377537972 1
0.393034980095298 1
0.382376115866045 1
0.356110529197457 1
0.364432919776636 1
0.447060264376833 1
0.441843975979932 1
0.401002156633543 1
0.383542776426564 1
0.452754330726075 1
0.484837874859401 1
0.399093084189431 1
0.344542289803638 1
0.48626618481994 1
0.465060917397203 1
0.320302738214574 1
0.414341459849422 1
0.391330067404221 1
0.38716359183597 1
0.417555291279112 1
0.286576538235371 1
0.434061868279399 1
0.496688395684334 1
0.423263264112405 1
0.462011597804477 1
0.388684058801725 1
0.351095271807257 1
0.414211096856138 1
0.301126390034431 1
0.399714540146827 1
0.2880662447536 1
0.323781717816487 1
0.302590220508693 1
0.378387489581269 1
0.458866085418746 1
0.44230839619186 1
0.383791074464556 1
0.420976462073727 1
0.397567993921414 1
0.38641654114286 1
0.44400077631233 1
0.35134082830134 1
0.377664551175104 1
0.444927289864832 1
0.513624008205186 0
0.433959773529986 1
0.430679037739235 1
0.436554373792291 1
0.490001940322359 1
0.445269037697642 1
0.441564885213189 1
0.459248404291602 1
0.300250869009701 1
0.374458880656361 1
0.397473313391424 1
0.423613927816761 1
0.398153479319116 1
0.437173119820717 1
0.48244798560848 1
0.480410743148027 1
0.365676968008044 1
0.389518376431562 1
0.380526223105922 1
0.320256685120201 1
0.353760479044785 1
0.36484320050214 1
0.403427674179451 1
0.463897990706096 1
0.334804459641349 1
0.394096619416407 1
0.317466790753709 1
0.335084936187905 1
0.321862608516679 1
0.408345683877574 1
0.266650177678984 0
0.423483749110551 1
0.40132345515171 1
0.396824901186982 1
0.390353479446027 1
0.449757777223734 1
0.420329958713873 1
0.374803168694684 1
0.494763010194573 1
0.280747109234243 0
0.341302200651396 1
0.392195409253282 1
0.423573090849774 1
0.448107722180539 1
0.459881253737653 1
0.348613020076456 1
0.462043298270331 1
0.424919349730448 1
0.444460572156211 1
0.428558923403676 1
0.324052390051354 1
0.293650559503341 0
0.433361887411578 1
0.342403468325042 1
0.390478818065684 1
0.428957927187295 1
0.508743156303902 1
0.326699690758066 1
0.304662883047318 1
0.39511151053842 1
0.359307454152254 1
0.300903593905703 1
0.330143460577634 1
0.395408343697386 1
0.340756179630129 1
0.364148022476342 1
0.35222914753189 1
0.344756658569406 1
0.325436966309926 1
0.393792372383008 1
0.374545942706721 1
0.35591196090896 1
0.415891680971549 1
0.451539007689628 1
0.428189505438933 1
0.347370270986278 1
0.464929280305031 1
0.438966058848587 1
0.378269639655894 1
0.333910547789789 1
0.422754413059624 1
0.27569628763102 0
0.419051157526746 1
0.363883085759388 1
0.343546231857952 1
0.478675224769466 1
0.446658951325723 1
0.372918135746666 1
0.426752457909245 1
0.425779707124097 1
0.441822452592476 1
0.484785874137859 1
0.30620456118852 1
0.415276387763792 1
0.438170275003939 1
0.387909735168462 1
0.370649717290434 1
0.401840224435754 1
0.382763893632044 1
0.366977685631448 1
0.490764130575791 1
0.466266133362689 1
0.444882261874978 1
0.483575205600621 1
0.39698316547285 1
0.439540752878593 1
0.375172487111199 1
0.313074506272568 1
0.446786096946674 1
0.476053284455796 1
0.441826914135143 1
0.328032985810273 1
0.395642486977355 1
0.353869838319788 1
0.495559175087968 1
0.264674353440745 0
0.389243560030521 1
0.432173568149456 1
0.434096508117118 1
0.383158196803023 1
0.401735195749459 1
0.386039669382829 1
0.425538254738023 1
0.412410493427897 1
0.432373473017766 1
0.377738942257949 1
0.361213109125093 1
0.361373057780361 1
0.445473052027657 1
0.280465040722157 0
0.334647302628348 1
0.415782666881397 1
0.417977260200143 1
0.552948938891174 0
0.401405553723003 1
0.458742098752268 1
0.40866861499087 1
0.376612527374061 1
0.328861208130372 1
0.352609232030255 1
0.453916885987546 1
0.347804661527705 1
0.385430553278044 1
0.409366353670722 1
0.457094783421029 1
0.428680016559997 1
0.478825833115851 1
0.450982458987405 1
0.351390116638573 1
0.49473063470927 1
0.431443385184137 1
0.405338524228472 1
0.39448274038899 1
0.388566588971625 1
0.491390103674628 1
0.389046046542923 1
0.392871570129365 1
0.388472068434173 1
0.468550311324945 1
0.391933149821032 1
0.406193892999489 1
0.434378880602937 1
0.455110969890797 1
0.333640325564485 1
0.400575533447689 1
0.362356404990412 1
0.436680471239994 1
0.352289076649995 1
0.34425682748259 1
0.468318189410986 1
0.295500999946614 1
0.463059189557055 1
0.395702606989658 1
0.366253094812771 1
0.414199247439006 1
0.389313991984478 1
0.354751168681416 1
0.339510211720325 1
0.379015658393245 1
0.375715095672899 1
0.323007116680805 1
0.397777671364589 1
0.399037344182695 1
0.332911264291195 1
0.365448141519434 1
0.33810939639025 1
0.436498887935757 1
0.416755087811393 1
0.372563108112149 1
0.303700445406446 1
0.434910499350953 1
0.368367364985493 1
0.408270079275836 1
0.366624647288591 1
0.516020096185519 0
0.405325630459762 1
0.243014232662175 0
0.41875831402458 1
0.411201258556687 1
0.36084431830712 1
0.409096587359219 1
0.372277304440343 1
0.332514462676769 1
0.410633054116975 1
0.452532390972089 1
0.442384866116717 1
0.397241852069545 1
0.361157644200202 1
0.309856587128762 1
0.414233183967068 1
0.418664631920195 1
0.414324342311429 1
0.431408250068147 1
0.375047652076297 1
0.529072399980346 0
0.419801879258765 1
0.451085136942613 1
0.361598325953203 1
0.364911383034008 1
0.4231675296556 1
0.394776654909247 1
0.361296270829321 1
0.404254304512527 1
0.349815079224805 1
0.438785915722487 1
0.445491712275779 1
0.394867785900138 1
0.426477309792808 1
0.473757003354026 1
0.384655936999979 1
0.400072726684269 1
0.478119675993239 1
0.289518785488917 0
0.454270837440923 1
0.47329411856328 1
0.336436028185584 1
0.455149738266118 1
0.427726295290756 1
0.395166653948751 1
0.421116558608645 1
0.416634926438022 1
0.451442788388822 1
0.385589902470853 1
0.357545220279535 1
0.383812130520974 1
0.311767143833114 1
0.366323457674806 1
0.423942533588678 1
0.386670213016712 1
0.383345821065958 1
0.447282348906617 1
0.429267293317045 1
0.449245828433262 1
0.41008338083105 1
0.366143581333242 1
0.434872169772207 1
0.490607908439637 1
0.390321689362573 1
0.318728461326566 1
0.484206333730938 1
0.358797219154495 1
0.370506297653889 1
0.298493199455024 1
0.455970464143039 1
0.376737888938144 1
0.360245779335513 1
0.43989231494005 1
0.365039111900564 1
0.420796204303324 1
0.298085291787478 1
0.360591712182448 1
0.429314717587423 1
0.388295106615842 1
0.41285966382542 1
0.394616837477089 1
0.331167812587874 1
0.364294818651018 1
0.475636813122445 1
0.301657810992274 1
0.329800699934829 1
0.3152924891531 1
0.380205340199661 1
0.385511144361831 1
0.454132506656734 1
0.343256009027946 1
0.401443888450898 1
0.443015650768533 1
0.387721408658998 1
0.426401084928024 1
0.464871490096221 1
0.36386309270703 1
0.443010541295799 1
0.486476250594195 1
0.412120648510986 1
0.404232669689704 1
0.376782947797261 1
0.455414331707133 1
0.375782000293352 1
0.48202405554225 1
0.411332736513119 1
0.402058678301658 1
0.50010175166047 0
0.471978613114921 1
0.411055156870401 1
0.382722726336793 1
0.346450463793502 1
0.310241642201768 1
0.397942698083913 1
0.481310739804 1
0.358333365706683 1
0.212998972133237 0
0.402162649166547 1
0.450450790940843 1
0.415891129176971 1
0.323559335358953 1
0.331934224154785 1
0.380303297537955 1
0.419508349293636 1
0.329907218565531 1
0.354116807174764 1
0.435418347543537 1
0.448872419999839 1
0.343686048614754 1
0.358652730236298 1
0.398842398652781 1
0.343099059192779 1
0.291792239419924 0
0.364779414894118 1
0.42679084210189 1
0.330864268665023 1
0.329560911126152 1
0.512147519129226 0
0.423636061459464 1
0.530447458634007 0
0.435556120093969 1
0.349131684776442 1
0.363200877833792 1
0.359883015678286 1
0.439412166035099 1
0.431500959398691 1
0.497678971052193 1
0.423411023163933 1
0.484426899460176 1
0.468205307400427 1
0.336642822146765 1
0.418083317167734 1
0.377987309919683 1
0.372215328520818 1
0.201009476039775 0
0.408938517790144 1
0.440735644741722 1
0.399271217470424 1
0.470703338134688 1
0.389889106670768 1
0.438515178128752 1
0.392539987016733 1
0.333610289746499 1
0.407541591796035 1
0.409060572280395 1
0.529113975409671 0
0.429112704524869 1
0.393853711617567 1
0.370776883460535 1
0.415320971722379 1
0.382345071555632 1
0.383000809249102 1
0.252330262382153 0
0.502591974043446 1
0.267723388874799 0
0.376232741966531 1
0.30574589590341 1
0.415873041669621 1
0.500733700895734 1
0.393856645370405 1
0.380075963674896 1
0.402616778614769 1
0.457839955740965 1
0.374653942271715 1
0.394508912817265 1
0.404594681134074 1
0.382975179630743 1
0.376476220027879 1
0.418747465159197 1
0.437817789264922 1
0.515374787646448 0
0.487347482942943 1
0.343106212122016 1
0.506202199106301 1
0.400921045095285 1
0.384712245274917 1
0.359892274707803 1
0.400579878006864 1
0.464921349897236 1
0.408277428254624 1
0.372995292332732 1
0.404011408291123 1
0.37276790633213 1
0.438232297430503 1
0.471647063376391 1
0.468466646174633 1
0.359861363784573 1
0.37638382663411 1
0.392807269245359 1
0.437758455485756 1
0.405627271145288 1
0.390765543806889 1
0.414136342525273 1
0.445450020719746 1
0.36283549552634 1
0.387762585026393 1
0.346051937916045 1
0.393708242591547 1
0.432599735953575 1
0.383673603420495 1
0.388654580000255 1
0.427291116528793 1
0.378182664395385 1
0.384783996453288 1
0.42636704061679 1
0.469573267048283 1
0.498631534126557 1
0.346637000916265 1
0.419816548171212 1
0.429694748834103 1
0.348246488435267 1
0.298765376033182 0
0.395450417602793 1
0.396545857255177 1
0.355238626319751 1
0.474840800663634 1
0.397940861500308 1
0.418727938547782 1
0.428885676183116 1
0.455371565988735 1
0.452432628423909 1
0.339970933056818 1
0.449273529820027 1
0.369721264443647 1
0.314356247806841 1
0.337277620836638 1
0.466410552196317 1
0.34503324371678 1
0.443719017782211 1
0.442627273670748 1
0.311725335040123 1
0.296403597767632 1
0.465626431488799 1
0.343339098351859 1
0.382242061532054 1
0.392316627007891 1
0.343027403766871 1
0.3650870218059 1
0.446214805337689 1
0.438341096712741 1
0.525193651580832 0
0.339485101726501 1
0.432102300235675 1
0.392716788498218 1
0.368898967684638 1
0.418800270713483 1
0.31373941127864 1
0.453876113092067 1
0.300549177093215 1
0.431251125102557 1
0.363733657826946 1
0.371584545418581 1
0.465623387893499 1
0.42985765241257 1
0.440008004117874 1
0.409677568366091 1
0.395989404309996 1
0.386773217256119 1
0.427791169267656 1
0.426163405948721 1
0.450071189381079 1
0.431446411141427 1
0.396141198107703 1
0.338398140647695 1
0.40691211777615 1
0.477470030824459 1
0.380217078433777 1
0.373394412767213 1
0.480234153700471 1
0.435953278670797 1
0.411181298923273 1
0.433079791456842 1
0.457374304826689 1
0.325842058038564 1
0.443695859949597 1
0.408180156500432 1
0.358478582746543 1
0.41372670017523 1
0.442652684649831 1
0.369518310058656 1
0.401002448447041 1
0.386742968606591 1
0.340686761734694 1
0.344812094279578 1
0.359454203511133 1
0.378429825024833 1
0.414866000022209 1
0.327516540051943 1
0.366148297418604 1
0.417145276348352 1
0.37518276030276 1
0.354479735994442 1
0.467043682984794 1
0.402043755282699 1
0.460486557266535 1
0.432268363077759 1
0.354790895445535 1
0.436813951637562 1
0.379571617000784 1
0.355742991297748 1
0.429867971299716 1
0.397972974901843 1
0.380005877047696 1
0.488813954778574 1
0.309742092353991 1
0.336202564328308 1
0.408855301351506 1
0.512897203323985 1
0.422577852855539 1
0.350244275416419 1
0.37408296806731 1
0.270760216029502 0
0.42379035225094 1
0.450244989510232 1
0.429437599979069 1
0.368775198969361 1
0.39720404073126 1
0.461159047710766 1
0.362069047904469 1
0.505058524167996 1
0.491729158308177 1
0.452362609304106 1
0.500019242724508 1
0.463214511978195 1
0.433145712102704 1
0.435941561514923 1
0.359427763531768 1
0.452796663170554 1
0.500951189706406 0
0.394355320483461 1
0.357881016565546 1
0.48008764567919 1
0.371500086489154 1
0.343654061575474 1
0.438969062887093 1
0.499574040799711 1
0.516432070108574 0
0.315994680950296 1
0.285646966770939 0
0.41344120693552 1
0.487649325598881 1
0.353885943789015 1
0.402637308789868 1
0.278198940575302 1
0.425060191148072 1
0.329698098247112 1
0.353400662861184 1
0.422206834523435 1
0.434685207026607 1
0.40728831177834 1
0.37800929871896 1
0.400142712344195 1
0.298820090850868 1
0.375121571223634 1
0.392800806896802 1
0.358651050833142 1
0.546783409789914 0
0.339667586468439 1
0.36353368661705 1
0.471488220344984 1
0.328052194180611 1
0.465646339084984 1
0.451863871489186 1
0.405552715968129 1
0.391671163148348 1
0.400225224828591 1
0.425123301603537 1
0.409084073027291 1
0.360295013628673 1
0.334404268557171 1
0.334773199111836 1
0.336436402624081 1
0.435682507125217 1
0.312894397974625 1
0.388645216284459 1
0.308651563749584 1
0.401701221426883 1
0.398900233507285 1
0.397481912067048 1
0.427362834341663 1
0.473365460079628 1
0.461263717439387 1
0.406363736309246 1
0.418639148230902 1
0.365182158459746 1
0.366065871062699 1
0.321914363927023 1
0.402048094045973 1
0.432674932824692 1
0.348234890670757 1
0.450377929073479 1
0.448911465679324 1
0.456383069530664 1
0.334246703245876 1
0.389264419574746 1
0.40633465953546 1
0.222387936699146 0
0.403059218412418 1
0.436068383068302 1
0.333535820462989 1
0.360532609220432 1
0.357322196553857 1
0.393427768073026 1
0.387737093918066 1
0.398577339452522 1
0.41622313071921 1
0.380557218059532 1
0.402244085676515 1
0.427780558325073 1
0.389892234978251 1
0.429219076503669 1
0.379146845815212 1
0.46179981417144 1
0.441107634538344 1
0.414942019723528 1
0.484784465007893 1
0.452571591426659 1
0.376431342903302 1
0.441518394398232 1
0.317881367367799 1
0.432324936259599 1
0.433646423659442 1
0.428557334573452 1
0.500740189793929 1
0.338998275544033 1
0.445167672320722 1
0.417573876387039 1
0.382514976375028 1
0.291242003382851 0
0.376751556025311 1
0.392827801780241 1
0.386496301743863 1
0.373662404372588 1
0.41047137805495 1
0.381000654769814 1
0.426631378674431 1
0.361703929046162 1
0.414129788457051 1
0.421200719071403 1
0.429626686258013 1
0.384004441193847 1
0.292725968570645 1
0.460235078950019 1
0.408811613377609 1
0.354279259301992 1
0.380993730439972 1
0.426278630279339 1
0.44600506359076 1
0.502197467196707 1
0.410215840033983 1
0.388937320227012 1
0.430329747278843 1
0.43009005451268 1
0.289444718679231 0
0.438474813499177 1
0.382341637905689 1
0.32626411654097 1
0.452486883941115 1
0.373910686862428 1
0.417094443157301 1
0.372192733873946 1
0.344476905569318 1
0.473417366238514 1
0.39386987817558 1
0.424641184489915 1
0.350953299199 1
0.420644639372538 1
0.406735274543746 1
0.455342106822961 1
0.559427928460064 0
0.483896662300094 1
0.383685633189425 1
0.387214766365752 1
0.426907826875983 1
0.352334091410526 1
0.433546358085831 1
0.367293297188758 1
0.37129192180713 1
0.407306436754468 1
0.401234103220015 1
0.467364811000419 1
0.403232999734966 1
0.427868238294964 1
0.285123589527531 0
0.394449024143445 1
0.447790623157975 1
0.404781292015446 1
0.427467328822098 1
0.326836427530101 1
0.302070065038997 1
0.399887414056456 1
0.35535810701156 1
0.338704834504247 1
0.429153345104874 1
0.337025755397662 1
0.366206261380256 1
0.493977960074422 1
0.281789691362432 0
0.469178574140175 1
0.307940382216777 1
0.369047999120328 1
0.431354538512715 1
0.517263292439778 1
0.346781536763115 1
0.358977059159051 1
0.317554181899146 1
0.388189917476135 1
0.434705992354436 1
0.359604680515696 1
0.392535337395467 1
0.396890189478915 1
0.38154486687993 1
0.490188768080804 1
0.360051382318927 1
0.436116067919075 1
0.382791478927932 1
0.31413407269714 1
0.320875935319911 1
0.42127828460579 1
0.36167249610363 1
0.365281676043939 1
0.398101940956124 1
0.412987827083011 1
0.452478247265985 1
0.506682345459523 1
0.359543237950309 1
0.414588994944235 1
0.426654129615386 1
0.429616001386312 1
0.44026676659844 1
0.400244392312748 1
0.479337680649513 1
0.464732982802582 1
0.357440065214813 1
0.392885276719982 1
0.428179870055056 1
0.401609563441247 1
0.389742886319756 1
0.384934094256555 1
0.446384672124399 1
0.451127875343898 1
0.466062243487135 1
0.365189486041146 1
0.512451354457017 1
0.328457815872614 1
0.458065927366635 1
0.35035134394415 1
0.39516258791599 1
0.406188869614155 1
0.393812608414498 1
0.342430986004147 1
0.303388145093503 1
0.374371014795386 1
0.462367743211682 1
0.384551157314735 1
0.328980696891502 1
0.45274751679382 1
0.392429702401603 1
0.332910321404305 1
0.382274591790058 1
0.393517548271532 1
0.391156260816095 1
0.337660417533442 1
0.3638057329265 1
0.453638737844981 1
0.415046728671535 1
0.417038323171159 1
0.365149948016574 1
0.405300291478033 1
0.384957924813784 1
0.42859282079021 1
0.369511255235669 1
0.47349945252327 1
0.377736013469952 1
0.494240379426458 1
0.423407749189542 1
0.400271713949168 1
0.478737912912788 1
0.409284934286072 1
0.448053569128804 1
0.443077216795522 1
0.412028497646809 1
0.396961663129982 1
0.41861017908763 1
0.368114575369768 1
0.396445812201242 1
0.379481022969083 1
0.318616384295158 1
0.514079613148822 1
0.37410890979116 1
0.330199327794524 1
0.4926729128139 1
0.459019958645368 1
0.446758425614397 1
0.422033474173559 1
0.357462463843891 1
0.429041133548115 1
0.311746619750487 1
0.380099252786557 1
0.443316320063127 1
0.376786281051731 1
0.389138404286507 1
0.334850149771788 1
0.376599034258094 1
0.357465632270305 1
0.497628278253808 1
0.398771671124493 1
0.418804949934951 1
0.470790197922276 1
0.400326026207984 1
0.338491760264747 1
0.409003535309281 1
0.46322396574462 1
0.322259478679175 1
0.374087159633647 1
0.362360763582517 1
0.341698728035836 1
0.408086304442086 1
0.465485450906887 1
0.313356731630521 1
0.375647257104126 1
0.442320502435884 1
0.358561424719 1
0.260956021386189 0
0.409422203905011 1
0.302949051927749 1
0.365615675111729 1
0.444468607624504 1
0.491492151360613 1
0.428191591727852 1
0.321726267061412 1
0.39778523514765 1
0.378799555601139 1
0.450518250992635 1
0.367800727035303 1
0.397967627425937 1
0.484910176633053 1
0.307190790860978 1
0.421446696815815 1
0.376308330941249 1
0.483582329643929 1
0.383439680127195 1
0.383050054282871 1
0.397961988265528 1
0.324859927975418 1
0.39267985698394 1
0.402682708698635 1
0.349949142179075 1
0.400514899444532 1
0.465554217764089 1
0.46158471095759 1
0.43381032848073 1
0.46486949081685 1
0.387681457383784 1
0.382170820639059 1
0.433807143851664 1
0.419514594732569 1
0.373492242435269 1
0.335909168813798 1
0.372185552458951 1
0.330898677048713 1
0.397168314602328 1
0.402651189490579 1
0.417759736040412 1
0.419256747555171 1
0.459784783309399 1
0.365121969569803 1
0.436874603496655 1
0.529930758022911 0
0.480535159814288 1
0.365636911368146 1
0.406728687506973 1
0.36915309003415 1
0.326877784428012 1
0.440670384048984 1
0.389359983121829 1
0.38163356670487 1
0.416985381282682 1
0.341126140836265 1
0.456525679168335 1
0.420375773809351 1
0.394663383606837 1
0.345910182532493 1
0.535279794649456 0
0.438794278398241 1
0.305053520806451 1
0.312756999289991 1
0.422653786434289 1
0.408324355452895 1
0.43353161823043 1
0.355955135676117 1
0.450397601529459 1
0.430806498511691 1
0.361914994991262 1
0.460039092873 1
0.377829390314529 1
0.394177988277322 1
0.585632445148024 0
0.360966999351698 1
0.412006470943673 1
0.399094476747783 1
0.414451598904273 1
0.402367724833239 1
0.514071547140012 0
0.373233503670491 1
0.369703331221885 1
0.35379039371846 1
0.354152660293558 1
0.519694585937297 0
0.449012374524036 1
0.443511356578535 1
0.404737362555692 1
0.340249227957049 1
0.386336570454597 1
0.362563446658537 1
0.435270693825693 1
0.364235405809189 1
0.448195620815395 1
0.444155790166081 1
0.364156009282287 1
0.347283828860065 1
0.375825093871626 1
0.431412311219944 1
0.432432998924333 1
0.380937598398018 1
0.385666290220779 1
0.401923618150653 1
0.356112656851716 1
0.414721274212396 1
0.487011938450989 1
0.336603112907124 1
0.372409865840529 1
0.366628680240662 1
0.411192180267323 1
0.498525256024326 1
0.401547077292387 1
0.444660970674084 1
0.461620015461934 1
0.469362300531694 1
0.360660787671873 1
0.298253304851813 1
0.403420072236108 1
0.42141320697628 1
0.431349824164572 1
0.402003830182364 1
0.423918861082105 1
0.332535867718276 1
0.363085670536713 1
0.358944667679482 1
0.39354850693211 1
0.343480705989156 1
0.446243536976503 1
0.305160558923226 1
0.37875814017316 1
0.450480494079383 1
0.420222499132458 1
0.370272122065742 1
0.410435348210401 1
0.475561906131218 1
0.332946066194019 1
0.34834142073665 1
0.505667595707064 0
0.487593768238797 1
0.414851197906005 1
0.41642117096602 1
0.360856298980427 1
0.391575320615885 1
0.357567269097524 1
0.472037223185507 1
0.418086127600836 1
0.418130563849641 1
0.443394981874681 1
0.392482356712812 1
0.333638000107212 1
0.400785431835299 1
0.340996437679587 1
0.381484387248418 1
0.484314551703515 1
0.40249428104351 1
0.417050816410542 1
0.362277677535917 1
0.440041231245827 1
0.272832728571631 0
0.303014459911118 1
0.516340329851621 0
0.357365218687368 1
0.438687236675164 1
0.452845027648788 1
0.440878245934272 1
0.47921198136339 1
0.316850416090731 1
0.421121458490654 1
0.38168785626749 1
0.34702667751251 1
0.410643377373637 1
0.398743102245875 1
0.44289933436347 1
0.454662479382173 1
0.383941952575596 1
0.387591109546229 1
0.378134287712828 1
0.403124561105637 1
0.443119999608274 1
0.366391679886981 1
0.361734983541103 1
0.362907918732602 1
0.269242862388935 0
0.310373954196231 1
0.447860404425991 1
0.39313313808935 1
0.385633774398291 1
0.449008524744008 1
0.391206964961648 1
0.375674085099109 1
0.44723385105382 1
0.486336922621093 1
0.463833210805943 1
0.464847212007399 1
0.415013933115703 1
0.394663032793103 1
0.408437347177893 1
0.382620965953857 1
0.386055387762381 1
0.41222652082248 1
0.424296380719072 1
0.352478928487261 1
0.432086971608576 1
0.403338804345003 1
0.430751108022613 1
0.378836267608724 1
0.460506080745796 1
0.325093854329742 1
0.397063636245237 1
0.34600007657597 1
0.382734970693863 1
0.381770192855691 1
0.361868738464909 1
0.473561331720655 1
0.379427710035434 1
0.290377600328191 1
0.376422644361316 1
0.501341372699183 1
0.350356234945529 1
0.348376521757016 1
0.4692541815156 1
0.323435856676547 1
0.348161566615122 1
0.4030340909293 1
0.447802146697459 1
0.430516620450412 1
0.438911670845653 1
0.423239046871806 1
0.320425000148587 1
0.391605188624138 1
0.397716082522864 1
0.437523807045888 1
0.319622573106437 1
0.453819679445118 1
0.337417890342263 1
0.41795837065379 1
0.440286365426997 1
0.428721550353145 1
0.398454432405841 1
0.435828448578436 1
0.439489096489783 1
0.44412773438511 1
0.352347386547473 1
0.447345965604239 1
0.449970512936714 1
0.431166762347955 1
0.517812298324397 1
0.475547679412777 1
0.441999749074261 1
0.385020838729573 1
0.358483690771241 1
0.374731495361244 1
0.330443857221779 1
0.263926186489714 0
0.435846602931073 1
0.36580702961355 1
0.380954544000806 1
0.316940849050824 1
0.369490322504215 1
0.364233516130799 1
0.391998227273798 1
0.38228888847953 1
0.429900080368459 1
0.414708248033679 1
0.439705824677592 1
0.410993768449109 1
0.335612044840856 1
0.488555743068133 1
0.421789576390792 1
0.444883232921091 1
0.420309893662115 1
0.372994503517624 1
0.463618979513059 1
0.361104820209869 1
0.355503161971905 1
0.410023113864395 1
0.43734176515112 1
0.370420072422586 1
0.427717927003887 1
0.330842313162916 1
0.386795552894372 1
0.280908401855877 0
0.373056146427284 1
0.433159704278904 1
0.391184331584628 1
0.424659346440119 1
0.377227482119692 1
0.384033629133897 1
0.379981549977896 1
0.291513177198549 0
0.407575495969327 1
0.415678277985647 1
0.347229835796019 1
0.27029025292191 0
0.393997545925509 1
0.383977022035902 1
0.404235647114022 1
0.455191154758384 1
0.416080987262772 1
0.409767868095665 1
0.399434316342377 1
0.409793903314382 1
0.353486055824639 1
0.380656250811122 1
0.448706622477509 1
0.390152340339905 1
0.358557131641065 1
0.346439801425558 1
0.389875369931564 1
0.43240066426294 1
0.42467214146793 1
0.468340137994113 1
0.465625610147606 1
0.356651386802925 1
0.427884630455841 1
0.410265117918832 1
0.35617784648516 1
0.420415320705033 1
0.429340311494974 1
0.489461927759361 1
0.410955876674586 1
0.421163205831167 1
0.513567425038453 0
0.369811531641365 1
0.379967660938126 1
0.337858895236403 1
0.483545604408236 1
0.476531364015065 1
0.434601458583212 1
0.384017212534856 1
0.462205105053943 1
0.386283713965728 1
0.47773039726616 1
0.303776637165767 1
0.317528027299525 1
0.339107334402151 1
0.386339061715087 1
0.36345196962315 1
0.320197209408835 1
0.486324982319081 1
0.438616851719169 1
0.422452219377737 1
0.388882200509462 1
0.336753938412312 1
0.44053085498004 1
0.47041097500187 1
0.388294256515557 1
0.361012682128907 1
0.435704405761543 1
0.336025016348978 1
0.402272099345999 1
0.478680898831784 1
0.44181877544748 1
0.456643909841921 1
0.485148357681276 1
0.383107770390737 1
0.461575030117421 1
0.350172385690829 1
0.386983175112958 1
0.460074540313806 1
0.376684580418614 1
0.312529803078266 1
0.41754939236374 1
0.41898840859221 1
0.474826288897914 1
0.425543679606589 1
0.377839456537124 1
0.426473753071051 1
0.34392388666598 1
0.468516131201356 1
0.428497271640698 1
0.339463421754787 1
0.354573870273941 1
0.453760020385785 1
0.373490719011948 1
0.415562473329844 1
0.423304797758752 1
0.347213594403504 1
0.376023576319223 1
0.412848968908648 1
0.517040744312152 1
0.364538340819771 1
0.403370494876218 1
0.363344214753442 1
0.38447979572099 1
0.381721214637496 1
0.391568000058792 1
0.464246584737063 1
0.443581430699749 1
0.348624117592127 1
0.366971684382485 1
0.312299460088282 1
0.395098514740871 1
0.355412723700385 1
0.420840861952084 1
0.398390515455506 1
0.426610183619014 1
0.380468742409401 1
0.372240290737381 1
0.436686845680402 1
0.37744345458773 1
0.320729092240103 1
0.409006188243349 1
0.372312131366634 1
0.413481307301287 1
0.367399689168229 1
0.42755508178446 1
0.402017572610473 1
0.479768901542495 1
0.359949046386706 1
0.352509265161136 1
0.451365243991853 1
0.568493850290359 0
0.315210244230578 1
0.501472716204354 1
0.328085068837015 1
0.334679891913329 1
0.41018904626558 1
0.399047133877676 1
0.410718452663177 1
0.351136891225869 1
0.380634591861025 1
0.355923001428294 1
0.42425712554804 1
0.447393436283665 1
0.40161805559451 1
0.351203904829434 1
0.50873635742379 1
0.382847819319463 1
0.372764895298736 1
0.430422442932784 1
0.417295743793705 1
0.403249080424448 1
0.443979863303672 1
0.313972654875506 1
0.391312842951085 1
0.337439801417022 1
0.385998428676878 1
0.447134154643982 1
0.420995216547459 1
0.337080047106529 1
0.48348498042505 1
0.386186565678854 1
0.393352014954635 1
0.469784249328814 1
0.405083224054938 1
0.502846036609772 1
0.42830065014375 1
0.333079985654159 1
0.311585870186244 1
0.407515067187856 1
0.454065189088933 1
0.357675583406815 1
0.33256107351009 1
0.373953106158047 1
0.356317558542863 1
0.329155738200969 1
0.36448739225314 1
0.344894141573189 1
0.426827126704171 1
0.38389804406241 1
0.395520261043237 1
0.450754062399251 1
0.314428661531517 1
0.369362296738921 1
0.407873929036806 1
0.440780172111217 1
0.408020064321964 1
0.414377850475073 1
0.397039392812839 1
0.450175653818694 1
0.384909174383578 1
0.390383972636055 1
0.431207843674051 1
0.349087192927656 1
0.380471416790436 1
0.385365484196794 1
0.435186965810412 1
0.336657187526269 1
0.381401183520621 1
0.495987032691457 1
0.466856421948372 1
0.407882683041622 1
0.37584014955609 1
0.371104968288348 1
0.469406612717412 1
0.390027941351914 1
0.45776134855204 1
0.351833274759363 1
0.380015089341022 1
0.497461004970598 1
0.294502139255481 1
0.39279504593013 1
0.446214726929428 1
0.433947777117908 1
0.360717896084312 1
0.416461142584653 1
0.334007092520671 1
0.36435627662449 1
0.398902886032438 1
0.482472880738841 1
0.506005007766621 1
0.499937060521666 1
0.441715959555017 1
0.380078543586353 1
0.409364258437293 1
0.522003118345997 0
0.373607298798351 1
0.382360586830727 1
0.45575310610679 1
0.330679524584264 1
0.388163610557047 1
0.334577158897918 1
0.473886412787214 1
0.295140274563073 1
0.418876761017661 1
0.347811132757214 1
0.473915787324881 1
0.361266806043302 1
0.409892571454612 1
0.417371151245838 1
0.281041854232038 0
0.399373476581045 1
0.368719636742675 1
0.412315717113395 1
0.429597347376214 1
0.499640613474217 1
0.516334118576878 0
0.475907813119058 1
0.453531296910779 1
0.342049932616964 1
0.357221618909347 1
0.413202989979908 1
0.424176536152903 1
0.354487461706101 1
0.369530482808035 1
0.418478074560999 1
0.23760261040725 0
0.338982445153277 1
0.352279059907745 1
0.358518149747941 1
0.352652324492467 1
0.320545973485433 1
0.370814129357159 1
0.315148413863805 1
0.408684564541207 1
0.376731751581656 1
0.402383186811782 1
0.330346171017913 1
0.396131267827396 1
0.36942098974922 1
0.325303501154463 1
0.422475777682236 1
0.36118269356087 1
0.430120736791871 1
0.356886537215715 1
0.393876205357972 1
0.404068762729531 1
0.427782290046393 1
0.42039741306046 1
0.502571874141934 1
0.449142543995101 1
0.318180697100249 1
0.43751901320572 1
0.35673109893735 1
0.368285694908447 1
0.465761772589044 1
0.36618689212084 1
0.39343053080615 1
0.381251544618019 1
0.412936480533004 1
0.3282282774249 1
0.391374869459846 1
0.480854811330208 1
0.366977030496286 1
0.384648239872039 1
0.35319750956967 1
0.387141076931643 1
0.394944422489296 1
0.2988605851588 0
0.385858966686489 1
0.357591100895543 1
0.433784292855789 1
0.370750928281181 1
0.39644345324978 1
0.512856428930291 1
0.376342321788099 1
0.453108187174351 1
0.467218214421913 1
0.512127828095668 0
0.438105729788659 1
0.387473003111436 1
0.387826019175788 1
0.461689847357935 1
0.411357628102965 1
0.362992321741204 1
0.354006489896057 1
0.447550021366672 1
0.381706710478413 1
0.311891898747518 1
0.344293768421234 1
0.34366989940207 1
0.447967550398053 1
0.391809946041486 1
0.477623774432875 1
0.470445280270367 1
0.378180591457014 1
0.489805308898588 1
0.401732397390676 1
0.39834128925271 1
0.297326669531846 1
0.351816611662208 1
0.42408003891673 1
0.487088495575727 1
0.36193914482441 1
0.440842945108061 1
0.421951643622371 1
0.40265645562946 1
0.305671164881481 1
0.418951850738408 1
0.468595074306086 1
0.493639051096813 1
0.411370080058632 1
0.340521304908752 1
0.497797739105109 1
0.439985560106117 1
0.478073050936886 1
0.434971244240597 1
0.448069317026379 1
0.516305223911367 0
0.327608694922094 1
0.407161451431998 1
0.361226251413194 1
0.396212757533974 1
0.383235568327806 1
0.331484843873344 1
0.327135514741032 1
0.404689965454591 1
0.363185217903255 1
0.466433352829638 1
0.348604740845739 1
0.332943842001824 1
0.389202081437319 1
0.435249537591281 1
0.478524364233983 1
0.570076245325626 0
0.339743150714573 1
0.363360115330231 1
0.434581655781056 1
0.43787624530323 1
0.471499046968591 1
0.485070557243215 1
0.42730252734574 1
0.487909785343542 1
0.390552412940119 1
0.381455524036553 1
0.472651548645274 1
0.360725383931213 1
0.42550154302226 1
0.398199127880008 1
0.358736939807005 1
0.353783536803622 1
0.464012360245667 1
0.358218464596708 1
0.441462753978153 1
0.449652547760889 1
0.317027046114514 1
0.373776944303523 1
0.414466602274374 1
0.435848320463639 1
0.326654343159488 1
0.405769780223737 1
0.428762577618519 1
0.399624407542621 1
0.443405218781014 1
0.398153040962408 1
0.425079018850045 1
0.471166518417147 1
0.357457206978305 1
0.413104478123307 1
0.417062923850498 1
0.332904921117479 1
0.433601451903475 1
0.346918757254259 1
0.366200847393197 1
0.390794464891745 1
0.371554557724097 1
0.326204445964808 1
0.394539396446828 1
0.43073020175177 1
0.476018134311488 1
0.328857320387927 1
0.303383349323333 1
0.387922787455738 1
0.387206215407086 1
0.399420408548476 1
0.298226514076936 1
0.450341183069439 1
0.422752951399146 1
0.397572615411886 1
0.330467941454192 1
0.458658022024844 1
0.389679510691283 1
0.350631998941299 1
0.403940954111612 1
0.360612927940847 1
0.378613919208835 1
0.323285143430949 1
0.364463385378874 1
0.437871088760846 1
0.453699602991727 1
0.352033832759787 1
0.433911445598191 1
0.401583053111672 1
0.34093571761918 1
0.362322407387996 1
0.402029942487119 1
0.384766458628441 1
0.334596844964135 1
0.425823396436132 1
0.49026226499206 1
0.422737298317023 1
0.353470305868024 1
0.464417172918826 1
0.292968072421087 1
0.348938880656173 1
0.35853470578621 1
0.351199051891365 1
0.432452769046462 1
0.448948451805677 1
0.417328284012043 1
0.361414912328737 1
0.481118447662133 1
0.317067950211166 1
0.434098162068297 1
0.444569302715314 1
0.411147241133642 1
0.453138222115786 1
0.33194815864385 1
0.427055028839731 1
0.339927629566985 1
0.402713226758474 1
0.348612374692851 1
0.380108082209525 1
0.464320793080411 1
0.396692347217387 1
0.372847425758329 1
0.301449960915474 1
0.367117589833035 1
0.412268385542755 1
0.46655797670399 1
0.327419244046437 1
0.430882964490062 1
0.433582982523908 1
0.337852604361752 1
0.38221700528679 1
0.44954771777173 1
0.415362669367816 1
0.456284355653831 1
0.324422225519079 1
0.399668059223028 1
0.503229555949474 0
0.45119198387197 1
0.355428084307849 1
0.380830904874192 1
0.387740633680924 1
0.498368355993057 1
0.405911241621498 1
0.328936884660868 1
0.352711064412757 1
0.256111893776613 0
0.462548698192395 1
0.366817607191001 1
0.536333394989272 0
0.286015670567763 0
0.389454932731925 1
0.432540184286709 1
0.344499655641682 1
0.348857348092803 1
0.393439110707424 1
0.360435045394578 1
0.373845982898809 1
0.357009331714375 1
0.421036939283997 1
0.455752858467103 1
0.435533798364968 1
0.352915715614329 1
0.34987604127043 1
0.377587458005341 1
0.494714585760921 1
0.519426637209384 0
0.515702042435018 0
0.345114884826506 1
0.441474849421489 1
0.392634052204295 1
0.27904460610183 0
0.417936060128241 1
0.370107993225193 1
0.347519289797553 1
0.348193752647747 1
0.403838060557462 1
0.513139254275648 0
0.236647979413481 0
0.362668702049167 1
0.281683798861558 0
0.484757692897489 1
0.325590368431958 1
0.38502367785517 1
0.468530610908623 1
0.417945252572327 1
0.498081339927582 1
0.348564202911342 1
0.474888919124861 1
0.333228921787896 1
0.38886456845644 1
0.500182247896087 1
0.412340636386411 1
0.368440786530839 1
0.556108269815878 0
0.493536417316516 1
0.446366722432976 1
0.492697316949707 1
0.357867568641648 1
0.28631940948763 0
0.387509314117678 1
0.464262376102821 1
0.411884769947115 1
0.42959548767422 1
0.45261615392569 1
0.34123811156004 1
0.459206375048275 1
0.352276935433678 1
0.444176036399397 1
0.477772328950176 1
0.403424717210028 1
0.441121104201911 1
0.387701578656153 1
0.462551887633948 1
0.394159736499877 1
0.334360443466546 1
0.343223610066785 1
0.464594278357691 1
0.423540989930866 1
0.457944317022986 1
0.370289947930344 1
0.463396983454344 1
0.371035601813191 1
0.373973451034663 1
0.399153536583837 1
0.391937824479144 1
0.377562004380301 1
0.403542603956367 1
0.360864317472262 1
0.361080890024055 1
0.383939977731231 1
0.408654271660264 1
0.38245867151046 1
0.445966277304356 1
0.388352540442854 1
0.403815720708367 1
0.416569842508703 1
0.396320825382548 1
0.378186777849821 1
0.475782728953862 1
0.487312788293552 1
0.295844943606294 1
0.399644083475084 1
0.465781469819026 1
0.400487089383577 1
0.36197510203912 1
0.394300950973902 1
0.400338827615709 1
0.518351197998102 1
0.422534547203608 1
0.345504173146206 1
0.418477881969255 1
0.401964288076855 1
0.328993742275979 1
0.398260321378083 1
0.44719163205083 1
0.498467324979275 1
0.274334715257147 1
0.412791282596629 1
0.382106069776061 1
0.423164688550007 1
0.352173273853094 1
0.422911155235193 1
0.312453755289482 1
0.409109387493234 1
0.340224620136025 1
0.382869703423297 1
0.546086296168864 0
0.447398587980151 1
0.404549900312232 1
0.369312520900044 1
0.461184989734124 1
0.476757619970728 1
0.409823544542709 1
0.361604206396804 1
0.335878176692487 1
0.348450294809684 1
0.462097864370427 1
0.376022482927911 1
0.34597908592378 1
0.361144342438642 1
0.399766898406404 1
0.372111970950705 1
0.500412517742171 1
0.429949490808183 1
0.398326676565222 1
0.369208027290734 1
0.324860786528321 1
0.483143679757231 1
0.34258929365835 1
0.337050018943855 1
0.354135397061883 1
0.413001290357391 1
0.47102406187171 1
0.350425626959005 1
0.400828149973943 1
0.417556462977037 1
0.276701219420366 0
0.370046540546104 1
0.440260512947874 1
0.354683991729449 1
0.34007374155646 1
0.404231221534766 1
0.45252330855516 1
0.456333079418988 1
0.399006325973838 1
0.456418484714045 1
0.445465421942606 1
0.379877571115973 1
0.425434621322164 1
0.416995761130688 1
0.416820803774096 1
0.334695209943883 1
0.359344104319032 1
0.406201755947768 1
0.350536766084518 1
0.416192784535054 1
0.38623658979815 1
0.37919460173623 1
0.332985552269379 1
0.349232458061051 1
0.41598931430402 1
0.3499989727508 1
0.417130326041282 1
0.397296891748447 1
0.397246637573062 1
0.521589243195744 0
0.436830233930048 1
0.384009526759974 1
0.344533852209546 1
0.367487482942017 1
0.361347964850988 1
0.37615963947262 1
0.478467752971718 1
0.320424639326538 1
0.347686496575125 1
0.356071208545138 1
0.325520798088607 1
0.30337393580585 1
0.454926309602529 1
0.462833967456883 1
0.420433360123747 1
0.506227254615363 1
0.293949423767704 1
0.284990096832743 0
0.413169071703082 1
0.404741317554813 1
0.342968313227017 1
0.393198539947816 1
0.459140957829998 1
0.341418135694959 1
0.366551788234132 1
0.386515245666991 1
0.430141187426661 1
0.328677631854439 1
0.325769713427668 1
0.401254710240807 1
0.415004460633285 1
0.45213099781188 1
0.385668047728411 1
0.411791255744249 1
0.390316708609099 1
0.269658550445735 0
0.478432754124445 1
0.382291335055281 1
0.382458499049334 1
0.380384176034379 1
0.338505492887664 1
0.397549860756066 1
0.369002621053455 1
0.410876614916632 1
0.361602385815725 1
0.350354037740911 1
0.34452755523095 1
0.503771333154508 1
0.425952155486335 1
0.416611523183887 1
0.351076755505852 1
0.40726447207359 1
0.463343687262254 1
0.400934234293069 1
0.508402173408877 1
0.323333356434669 1
0.401821185825147 1
0.462364942555826 1
0.381740665141922 1
0.335554127921432 1
0.532392080604394 0
0.406363759602184 1
0.439912570663869 1
0.342437296505009 1
0.557373086450802 0
0.339225862826674 1
0.416757639404643 1
0.467268943839827 1
0.320764343705099 1
0.380618985904813 1
0.383241900380647 1
0.403546779796831 1
0.264938130626501 0
0.376710111119586 1
0.388888444535811 1
0.420040098635849 1
0.371728890220149 1
0.350414096568738 1
0.490323556957724 1
0.307046478972353 1
0.356491744673939 1
0.514044583916464 1
0.424685896541396 1
0.332100477657887 1
0.420606275038418 1
0.434998091248792 1
0.374223644195636 1
0.382807171027555 1
0.486596911721817 1
0.462016479829793 1
0.380638902629343 1
0.483500894817016 1
0.493948574639454 1
0.37888372893495 1
0.466419043610032 1
0.393959699660287 1
0.399050360229841 1
0.380438487832136 1
0.323166125284998 1
0.386707576479906 1
0.442069541917901 1
0.457951955911596 1
0.435854906184363 1
0.3484435228311 1
0.448232478609851 1
0.342724027803321 1
0.460164005823404 1
0.389765081383091 1
0.505859076408321 1
0.332794132619948 1
0.445961445058189 1
0.456352391113682 1
0.37770988714331 1
0.435139414133881 1
0.431834245244344 1
0.399453816187522 1
0.47275144670666 1
0.336611228028572 1
0.340526348322756 1
0.401007249044932 1
0.476875996586435 1
0.358667823458598 1
0.515393883734388 0
0.375652560360893 1
0.348683788081951 1
0.378023632298688 1
0.422063660292733 1
0.368201437629921 1
0.421140601096872 1
0.428744370282677 1
0.389837606798395 1
0.365593484607675 1
0.42237914485438 1
0.410766501196049 1
0.467624317424571 1
0.40364248725838 1
0.347689417085659 1
0.401732825263207 1
0.378249726043956 1
0.320396190847912 1
0.40902798668201 1
0.450775112074787 1
0.391893440627293 1
0.376051248104516 1
0.498483582801256 1
0.332475000585642 1
0.383748997670201 1
0.385624432839957 1
0.363612763279238 1
0.466032344009493 1
0.384783852590334 1
0.405947196688918 1
0.416534893793186 1
0.443817307548456 1
0.358770128976403 1
0.382448499356265 1
0.413906191876479 1
0.292326909616863 1
0.456425730238855 1
0.474470241905664 1
0.403373931346189 1
0.407232394998638 1
0.349937824430149 1
0.379951341724021 1
0.348314146727199 1
0.407348911458514 1
0.383127300875482 1
0.440973011868818 1
0.384877010358686 1
0.362612822845191 1
0.349922085755643 1
0.422471877149983 1
0.360438551166885 1
0.445963952402028 1
0.417825803461983 1
0.352375077351672 1
0.351582590064032 1
0.409985516486556 1
0.330029264417323 1
0.370406053164515 1
0.358080193364705 1
0.383551209152383 1
0.356675735806624 1
0.366972347464233 1
0.476550361420621 1
0.390009516124737 1
0.491415116064636 1
0.403696721776475 1
0.338173465441134 1
0.378886997345224 1
0.443425385091645 1
0.411939749250422 1
0.381338980534783 1
0.465982185630077 1
0.361222334930413 1
0.432724962589361 1
0.356990766218481 1
0.439766436519006 1
0.466704174786371 1
0.415458469863835 1
0.33427437357432 1
0.30354131818876 1
0.342967962303236 1
0.491556788050497 1
0.419264889369479 1
0.478790029720991 1
0.368804011051248 1
0.372058899250758 1
0.445721457845409 1
0.391260949866618 1
0.434983691377641 1
0.394288315219793 1
0.311931983324317 1
0.295252209636209 1
0.433440545771896 1
0.352379737879289 1
0.443355038658611 1
0.360063783458596 1
0.476370403588915 1
0.409815035083561 1
0.39422667044245 1
0.489506163463166 1
0.381000224801433 1
0.348095217389985 1
0.451888676066615 1
0.411116883541989 1
0.40987454161181 1
0.417428310151461 1
0.398774654866078 1
0.381719224815138 1
0.340724041869259 1
0.480708161397943 1
0.310470448193828 1
0.387767814905986 1
0.445699447461414 1
0.420697049049472 1
0.400474104805452 1
0.321097121729748 1
0.422858757205193 1
0.452987502167623 1
0.485198873845765 1
0.383678895792822 1
0.379081009587972 1
0.467741244120544 1
0.335035101675126 1
0.393977305243604 1
0.456130215256515 1
0.495151381781529 1
0.348128836518833 1
0.356516091822366 1
0.418074793029565 1
0.44805731651803 1
0.433443258912384 1
0.427854462619441 1
0.332827269246758 1
0.395831242796989 1
0.348985642009951 1
0.456506522291313 1
0.417636180166126 1
0.417768074701045 1
0.400498597449658 1
0.403836173090604 1
0.360540775231501 1
0.491701071845197 1
0.440517054307448 1
0.469072092166825 1
0.392745293422701 1
0.405666144912398 1
0.448276076597336 1
0.51517417363282 0
0.29860278892797 1
0.460491447682524 1
0.36465802517193 1
0.343529881915449 1
0.422180166371698 1
0.327893521184989 1
0.387004151506346 1
0.412942373897462 1
0.50860753596528 0
0.458330389634912 1
0.363019997500881 1
0.374097510020583 1
0.370235100944987 1
0.438568657419244 1
0.314744658121565 1
0.350400069795948 1
0.315667715031791 1
0.380862879172003 1
0.46881169305206 1
0.352275842162382 1
0.433544022354889 1
0.325331283683714 1
0.418278073979432 1
0.31427998393624 1
0.406270647161373 1
0.496474498720806 1
0.411724399963403 1
0.348980981198175 1
0.344312936190879 1
0.420443580032163 1
0.343956377420865 1
0.462553289638776 1
0.472202790504746 1
0.417862083771117 1
0.372592875545123 1
0.409865810314013 1
0.421800190213844 1
0.357883242560212 1
0.442795796480465 1
0.309719598033988 1
0.417260013686432 1
0.346210331391397 1
0.354649408202949 1
0.375722438792339 1
0.501212705447158 1
0.497939000507587 1
0.419477931225648 1
0.443148540016434 1
0.382220051530427 1
0.388006120935052 1
0.444336892653865 1
0.41626927504565 1
0.431485600232436 1
0.320492182741302 1
0.48413044150052 1
0.394189352518673 1
0.326880346120234 1
0.349417999745151 1
0.348314359341618 1
0.306215256708994 1
0.355710755971338 1
0.459513259071443 1
0.390637959315004 1
0.379444478534189 1
0.352309579796252 1
0.408979761547259 1
0.46774796849063 1
0.416585433541062 1
0.376893435262377 1
0.368565375710661 1
0.393739446228569 1
0.343690059926723 1
0.487725323148584 1
0.388906007925492 1
0.40931543309867 1
0.373610687775974 1
0.318215113772708 1
0.298598896266658 1
0.348325397405445 1
0.351006910515157 1
0.380699382444079 1
0.34025769701049 1
0.397450729193472 1
0.325045279546259 1
0.42647973893227 1
0.372602055162518 1
0.417816460048304 1
0.384541325907434 1
0.233694066073236 0
0.489405424796342 1
0.414421726264092 1
0.451963438617452 1
0.399408850906536 1
0.379939620143328 1
0.449281728330778 1
0.410323558880974 1
0.406955410805356 1
0.470772115332173 1
0.405508964941286 1
0.478917261929482 1
0.398422796756407 1
0.446838594113127 1
0.437613053901808 1
0.333589346112485 1
0.430045415428256 1
0.373371622898218 1
0.351735337718451 1
0.409140315736308 1
0.494752365321986 1
0.40453185477372 1
0.397412394982662 1
0.358208720785617 1
0.292950656359062 0
0.303464984587232 1
0.455879040741464 1
0.407376732259705 1
0.374620752729278 1
0.443506788074352 1
0.29800663444429 1
0.270244905668308 0
0.477247899927254 1
0.31281620083404 1
0.399468548370073 1
0.379117990652714 1
0.341768967011148 1
0.382465254588623 1
0.433762088135867 1
0.472507331181588 1
0.383507986466792 1
0.385386202235084 1
0.30494738264702 1
0.356947397913445 1
0.438551780288113 1
0.434125397228607 1
0.359130797223319 1
0.34150867748098 1
0.349718447148146 1
0.366312572522668 1
0.407701706630415 1
0.454820754166151 1
0.356311133552103 1
0.386816243126812 1
0.374583192212373 1
0.374175530362804 1
0.405876396995875 1
0.393119990711072 1
0.381815906283536 1
0.346970004804089 1
0.392983868768795 1
0.408010758811867 1
0.342161829343259 1
0.409536143010029 1
0.356829400987145 1
0.383432299741013 1
0.350823736214283 1
0.38399952697259 1
0.33274034999838 1
0.270265152595177 0
0.345014207082495 1
0.397895498607442 1
0.364069752748574 1
0.317051106222071 1
0.313582696194223 1
0.382974964371718 1
0.36560708288019 1
0.390485674611004 1
0.409539883588133 1
0.43052016871433 1
0.287850804408918 0
0.365328811089892 1
0.290127981691235 1
0.432361909969287 1
0.349424490188674 1
0.363029651522033 1
0.395037285340737 1
0.387182261788542 1
0.45667463265178 1
0.485023054700874 1
0.380726160843625 1
0.390240204940075 1
0.440842695214814 1
0.418637305749906 1
0.362219832578713 1
0.31702819203277 1
0.394925785603265 1
0.50795572506272 0
0.431465205160322 1
0.392421541374033 1
0.40290860793567 1
0.323798455318791 1
0.4153379158746 1
0.397755256842454 1
0.325644194664556 1
0.408912604746943 1
0.3021428929385 1
0.3336450271106 1
0.482086405305484 1
0.387638759149737 1
0.373862407902257 1
0.434810489321538 1
0.367674113965618 1
0.475177934369461 1
0.352210600609379 1
0.376792516075528 1
0.409152041277356 1
0.426588551663705 1
0.549403669128906 0
0.435751981953847 1
0.518315728370236 0
0.388436690236527 1
0.443267664140344 1
0.345839027957742 1
0.462771036691163 1
0.448810895400995 1
0.376855190351431 1
0.383555044062781 1
0.361799970589725 1
0.330830117694592 1
0.365312256027125 1
0.379813732394849 1
0.384297286899746 1
0.430937009922868 1
0.351355929385165 1
0.440526843102427 1
0.465050421119133 1
0.415772697022875 1
0.36452170666448 1
0.428725206937288 1
0.393914380941502 1
0.372241151657716 1
0.28853961541824 0
0.281952166134877 1
0.445237180765443 1
0.365685105452909 1
0.459843284890519 1
0.422795867609997 1
0.422752480863465 1
0.294855324263881 1
0.398475467671549 1
0.456797638420627 1
0.371625628844235 1
0.331633691311852 1
0.480280102924772 1
0.296435539567818 1
0.384468102177229 1
0.361428814146737 1
0.36336606251555 1
0.386898379542463 1
0.301994306798639 1
0.433476705831009 1
0.423982818087089 1
0.398867644479705 1
0.378003509449314 1
0.414845431509197 1
0.350503763236581 1
0.405390606930097 1
0.307167045940601 1
0.464096433516148 1
0.405996120645135 1
0.356478773409451 1
0.394807068999246 1
0.444058832931578 1
0.441529555547637 1
0.355079780487849 1
0.342416029299499 1
0.478363517565868 1
0.418968723112622 1
