# Supplementary material for: Bias caused by sampling error in meta-analysis with small sample sizes
Source: PLoS One. 2018 Sep 13;13(9):e0204056. doi: 10.1371/journal.pone.0204056 (PMC6136825; doi:10.1371/journal.pone.0204056)
Supplement: S5 File — (ZIP) [file pone.0204056.s005.zip › results N = 20 theta = 0.4 tau = 0 sz = 20-30.txt]

"dl.theta" "dl.cp"
0.087167712770798 1
0.424730311309651 1
0.426638600065233 1
0.346989586774351 1
0.88831440461597 0
0.577368348936159 1
0.244839040199645 1
0.161088986616934 1
0.533752174714104 1
0.426940150993901 1
0.614950046212223 1
0.475752066023342 1
0.57789105024521 1
0.392765368296001 1
0.347025437350925 1
0.554903929291622 1
0.461630356008117 1
0.234317719852884 1
0.0524441437643271 1
0.326625899358828 1
0.417399055666538 1
0.84481869281088 0
0.525657899928955 1
0.478500913854544 1
0.157460437040061 1
0.248834467992241 1
0.528274004037116 1
0.593817857886403 1
0.681338145320752 1
0.443180267130155 1
0.465984144244567 1
0.374799983414528 1
0.61950185629896 1
0.399710070884448 1
0.297195900804833 1
0.13820408347083 1
0.547059846385083 1
0.323676126244393 1
0.280217430905572 1
0.564753157544049 1
0.42727740795697 1
0.467957857488509 1
0.384119987802082 1
0.432586344756857 1
0.0666415082741197 1
0.305423425927943 1
0.271054716968825 1
0.0696683284366363 1
0.330932361299225 1
0.524351457092497 1
0.340580615152553 1
0.454160371019158 1
0.715147121877891 1
0.321827875023779 1
0.254564778072283 1
0.343213316086827 1
0.683354300014118 1
0.252588279243969 1
0.520724757575004 1
0.521177451335183 1
0.445433537712124 1
0.278590865149085 1
0.539665822378267 1
0.285934093249793 1
0.346802030378725 1
0.534903983987241 1
0.3769473004097 1
0.401029914693548 1
0.665527069157791 1
0.127583698829738 1
0.04345273504301 1
0.487638638383998 1
0.668721314014927 1
0.279565651805474 1
0.551582584632694 1
0.59001674952454 1
0.556584966184983 1
0.303114846420177 1
0.102876643989422 1
0.64478177550701 1
0.395243674269881 1
0.191017063953129 1
0.086846376781513 1
0.294118386358523 1
0.34137552789805 1
0.233943709898484 1
0.598448629290472 1
0.128517816460556 1
0.108005624701316 1
0.418459505460784 1
0.29759171818106 1
0.325570478565732 1
0.250476044979505 1
0.405662196180612 1
0.189251333939447 1
0.319677966726289 1
0.209144201356465 1
0.585548495510359 1
0.649492108461141 1
0.407707428103288 1
0.0976615811495749 1
0.602037798260685 1
0.472041080049678 1
0.369708902795175 1
0.600958667974513 1
0.437210094914991 1
0.467977018083001 1
0.17978874937712 1
0.443533240666621 1
0.282765329948883 1
0.46418604455152 1
0.494978352369247 1
0.399626079452463 1
0.391684908886262 1
0.223712560824181 1
0.732926829522323 1
0.170179983472022 1
0.652518373323721 1
0.586880635179657 1
0.0841541993143095 1
0.1509858894173 1
0.0916440296353633 1
0.669924815090645 1
0.142637109869915 1
0.419304122190859 1
0.665299567314955 1
0.4156374023138 1
0.424303136828768 1
-0.0481010626775631 0
0.431572988055432 1
0.264124933263037 1
0.425460132241947 1
-0.029350910134408 0
0.0617157537948389 1
0.42701818831699 1
0.65714599609976 1
0.331461240970474 1
0.147440123554145 1
0.216946390419024 1
0.271482470046513 1
0.559001517762677 1
0.400839824124556 1
0.677657196382272 1
0.62836022249653 1
0.364819542410556 1
0.321559504164148 1
0.195245029971469 1
0.322712491454863 1
0.382912025783081 1
0.409687724203868 1
0.188172157638168 1
0.301833274237516 1
0.123739941192926 1
0.850886447162119 0
0.616148750781135 1
0.305831992245483 1
0.693300667489875 1
0.179538711983617 1
0.516557773322174 1
0.593328192431213 1
0.445043804796528 1
0.260601361789206 1
0.309294595500737 1
0.557396987860588 1
0.270426356221177 1
0.335795400919526 1
0.556929799076061 1
0.640699682049129 1
0.540737948233888 1
0.321554706340937 1
0.492720194165998 1
0.509978851984493 1
0.516198104122779 1
0.212296713149595 1
0.324245877588389 1
0.641112964000227 1
0.336266834256275 1
0.33299984915252 1
0.548505412597174 1
0.355857364058663 1
0.232987119407637 1
0.324527949321975 1
0.447051220764794 1
0.382381137485842 1
0.407448727895904 1
0.555505383397351 1
0.697730793525142 1
0.255699668225557 1
0.734817484499579 1
0.483766060802998 1
0.488672004348489 1
0.19807357498718 1
0.536242077176813 1
0.317336727544456 1
0.434600919248236 1
0.447039088190795 1
0.248576475872097 1
0.316501247849916 1
0.54849808410555 1
0.489710892733877 1
0.300370792945574 1
0.560352782497572 1
0.297576509896188 1
0.290659842402022 1
0.48321742581715 1
0.778191914890757 1
0.280921664096504 1
0.32247609960162 1
0.312942951147696 1
0.043755001229785 1
0.352578491786669 1
0.487142090149131 1
0.298031835459801 1
0.598253787310269 1
0.845778151506987 0
0.388202990436751 1
0.513344012725807 1
0.331536775225099 1
0.369499577748027 1
0.757444135179687 1
0.190693542604597 1
0.587347746558629 1
0.40338853155592 1
0.691026305627112 1
0.239241002745304 1
0.599563071948508 1
0.133878178181036 1
-0.100372126191846 0
0.38590948521448 1
0.452301232874261 1
0.349022411371643 1
0.112743486627246 1
0.22459069084538 1
0.386610466356623 1
0.0758291100318528 1
0.173123762930463 1
0.107586147470162 1
-0.160019375211224 0
0.528045261709476 1
0.326092685614996 1
0.361588426188271 1
0.318792096511681 1
0.568210019558967 1
0.353606815782535 1
0.51790214119473 1
0.26396898428223 1
0.550754687923403 1
0.230388060805805 1
0.31903930000423 1
0.477114045768741 1
0.236417076629168 1
0.45189298763476 1
0.351536771084401 1
0.561423540123217 1
0.5662915049213 1
0.42402837372031 1
0.559726733377519 1
0.487932717492091 1
0.281590599155034 1
0.476409482979339 1
0.451325396236582 1
0.403660628880121 1
0.292470033090381 1
0.219465715044891 1
0.39243412222095 1
0.457355732088715 1
0.431609050882277 1
0.25228067625534 1
0.715194982758984 1
0.46885773848633 1
0.204630311033712 1
0.0138877081035691 1
0.434173390934542 1
0.372297827519964 1
0.569165126161965 1
0.452878810060086 1
0.448726153377515 1
0.510658207972658 1
0.480232968980569 1
0.343658698606313 1
0.334968443273633 1
0.276566130060061 1
0.283759082786487 1
0.523421752722385 1
0.470580500440807 1
0.294804036318524 1
0.314512329450091 1
0.151113580701131 1
0.473935173766312 1
0.340679372021846 1
0.334257566985287 1
0.401832679968614 1
0.339498782752568 1
0.696274519035568 1
0.325102594856223 1
0.341899514713963 1
0.335308316580162 1
0.383937896207701 1
0.308984102349465 1
0.132468713385702 1
0.326846848000245 1
0.465141512945747 1
0.217816274209735 1
-0.00941482410897521 0
0.473741536886305 1
0.40698084440254 1
0.40418750763551 1
0.326934217711616 1
0.370027916208394 1
0.600153518903058 1
0.404656812640537 1
0.542235544744155 1
0.362245141546512 1
0.281036909449501 1
0.772469628034468 1
0.578298747114457 1
0.406925121015029 1
0.309264715094301 1
0.110621389970884 1
0.233568816992104 1
0.274446042726505 1
0.383802624731522 1
0.383833292003306 1
0.531698947467929 1
0.221139183297395 1
0.0670111268872052 1
0.2414790284383 1
0.496039224426525 1
0.369477606046721 1
0.297267025805613 1
-0.208487734189512 0
0.491113708171495 1
0.210614418744676 1
0.0300705929053598 1
0.2824305401801 1
0.224436511635371 1
0.595887068654042 1
0.189562172086562 1
0.391905783826399 1
0.514497882673453 1
0.571721620380837 1
0.412282886714482 1
0.350137302392453 1
0.451002720512734 1
0.216857078216246 1
0.430696136800309 1
0.39772446393591 1
0.704470083105392 1
0.214992287875856 1
0.570197328944253 1
0.570121927776478 1
0.187451538210695 1
0.841234312122273 0
0.228027398575828 1
0.657567312804243 1
0.46551496674052 1
0.289765239322043 1
0.482188090060753 1
0.312738714475229 1
0.53409828096024 1
0.285378140075756 1
0.247065920576 1
0.693587581075684 1
0.401863828944037 1
0.440823915237658 1
0.379233577596508 1
0.356215531158578 1
0.433952744954609 1
0.270505282458009 1
0.57498817690288 1
0.467153858435515 1
0.42527936081021 1
0.430271607631047 1
0.309313639194423 1
0.580516569568068 1
0.483981424929041 1
0.494910308360773 1
0.671215845134196 1
0.534052769459983 1
0.426198266788076 1
0.44266027234673 1
0.505718278285642 1
0.254584398044858 1
0.418619997646367 1
0.277439345736329 1
0.684294515995105 1
0.375361082181125 1
0.530025917648741 1
0.306459037074609 1
0.35634539367382 1
0.624817614476023 1
0.207321166170887 1
0.334780401194518 1
0.332042698465405 1
0.516409422268394 1
0.429319493631245 1
0.215432733308984 1
0.381582653893254 1
0.455265569954601 1
0.0601127392085721 1
0.592933678932589 1
0.471128574881541 1
0.518380522906901 1
0.384430833418025 1
0.392854292837571 1
0.416241461241507 1
0.447195381801566 1
0.543627780489514 1
0.574391053994843 1
0.296009977751993 1
0.374043896152833 1
0.568731776258659 1
0.506342267225613 1
0.181465948908992 1
0.467176744259174 1
0.512705088148081 1
0.727929580357413 1
0.449213729509884 1
0.227786815220001 1
0.832537939386745 0
0.451688503213347 1
0.696954938413951 1
0.523287805903625 1
0.661890295415938 1
0.604450693798459 1
0.337130508026526 1
0.130132552542827 1
0.414323024367048 1
0.481361282340144 1
0.219553326541781 1
0.162849067419034 1
0.276544148393171 1
0.486609297076829 1
0.38613754902525 1
0.330700260643894 1
0.74442907291007 1
0.356064242711791 1
0.293683920771381 1
0.748879604745837 1
0.336705933878989 1
0.307529696918302 1
0.615801299104373 1
0.0372220355795504 1
0.406989904479202 1
0.49509539317588 1
0.229837231766402 1
0.225852347637234 1
0.504359525900197 1
0.54082909609319 1
0.460755663158627 1
0.3864892404834 1
0.48915253452788 1
-0.0296256423302192 0
0.822695858430451 0
0.0601451646450107 1
0.308637970014254 1
0.19805518462245 1
0.507578237601091 1
-0.00683041899818359 0
0.246287448314817 1
0.501351124756118 1
0.652619849207282 1
0.242355073218739 1
0.0794651149257136 1
0.229777427395832 1
0.336467026332521 1
0.264002944262415 1
0.118830042969719 1
0.436404824849584 1
0.619978730825286 1
0.409482631705735 1
0.405883011733821 1
0.37689008727015 1
0.551323613669917 1
0.156857373095791 1
0.451529672681797 1
0.0748258162302347 1
0.478084810891195 1
0.847714762447426 0
0.137158663722852 1
0.653200252256934 1
0.378919545652524 1
0.622532844592912 1
0.257790726104276 1
0.197420216844058 1
0.393835466266095 1
0.331510792054186 1
0.14891212961792 1
-0.0343252181611548 0
0.0508023441681175 1
0.406748461911299 1
0.549736550617444 1
0.339637754245283 1
0.134064595975544 1
0.49045411178375 1
0.4359135795354 1
0.403854174235785 1
0.0511160040466459 1
0.47394246748779 1
0.442689331599574 1
0.606397064830379 1
0.59856761342824 1
0.577055329860672 1
0.50727291270359 1
0.254951321707599 1
0.429236025820378 1
0.486050718708 1
0.195297811165726 1
0.472287202207668 1
0.329345688816721 1
0.775874007191018 1
0.339599124591457 1
0.432912585648766 1
0.331647790433301 1
0.486042446841459 1
0.513268795418307 1
0.48847969794113 1
0.411471965774672 1
0.462303681412391 1
0.561213037455828 1
0.34202650260645 1
0.39435764660611 1
0.488603410004337 1
0.223688861319786 1
0.553928925076528 1
0.222034734882381 1
0.48464144548766 1
0.547030059263173 1
0.125000710098434 1
0.579196333750428 1
0.495435942875573 1
0.322417569274546 1
0.225961783206656 1
0.150028721796866 1
0.291847028330791 1
0.127884953134775 1
0.494654353531542 1
0.390895172454421 1
-0.0233598144651061 0
0.345177263627555 1
0.202228772370024 1
0.28513522980857 1
0.578910310084259 1
0.614084882086398 1
0.289103043677663 1
0.489330990773489 1
0.592533190347228 1
0.282773180182201 1
0.218825785002358 1
0.271786589384281 1
0.241634520393869 1
0.113135537534211 1
0.386616166955507 1
-0.0781975362002573 0
0.350854840516927 1
0.385244622601289 1
0.329395144802154 1
0.684539121733225 1
0.887599265374017 0
0.702878048852426 1
0.259704989181041 1
0.49901058105019 1
0.623651373940664 1
0.336122235093147 1
0.245746794388053 1
0.194885385750535 1
0.346314166836437 1
0.376062723974155 1
0.426126703316409 1
0.365754113214284 1
0.429208300015478 1
0.134865724927184 1
0.18826813388627 1
0.491379123256738 1
0.436939019842103 1
0.285188193118652 1
0.00618115870967502 1
0.109613964856561 1
0.529273161262983 1
0.36336160540406 1
0.289089378267063 1
0.348763856351226 1
0.285671468032905 1
0.463037060206319 1
0.444423107381913 1
0.288649505430796 1
0.162536610997735 1
0.598630269961099 1
0.30008700621956 1
0.248869616833618 1
0.118254398664715 1
0.696764573442854 1
0.342438112858175 1
0.630252803506015 1
0.297324223996204 1
0.387855272401845 1
0.509807213828026 1
0.470746115096368 1
0.255283813049969 1
0.55579581267031 1
0.463323197948722 1
0.485473503047358 1
0.445233843020926 1
0.505997461456053 1
0.415669650714012 1
0.349012201237937 1
0.452247330701543 1
0.571377502058833 1
0.20234924833788 1
0.53464084289282 1
0.0544342948548213 1
0.495951880850666 1
0.569490391867653 1
0.256448199408512 1
0.234534254697193 1
0.287087496163836 1
0.483033389155676 1
0.21161708667914 1
0.337463270710594 1
0.266880188471001 1
0.47798874243467 1
0.552538121002642 1
0.649338620811564 1
0.112178847449386 1
0.364725702274203 1
0.104016500880764 1
0.384548053654953 1
0.0327419382247845 0
0.507925257984735 1
0.23493295825018 1
0.258971218998783 1
0.406843000361723 1
0.323376809003029 1
0.549131950716065 1
0.654046040273805 1
0.815685927573887 0
0.529302714011903 1
0.491328918006062 1
0.190085976187673 1
0.0023663809959932 1
0.525932693220946 1
0.602689381990541 1
0.0414744090204934 1
0.387349107362897 1
0.270677396516588 1
0.541562928593057 1
0.512317464915668 1
0.15733114889052 1
0.588127502370456 1
0.801125774603282 1
0.293709051634628 1
0.500198121912111 1
0.00943547526686225 1
0.368598008064495 1
0.44774725379237 1
0.532736420234197 1
0.266052463675205 1
0.501730109639972 1
0.219287630732228 1
0.452474001835732 1
0.306273788535219 1
0.28785381489936 1
0.639481128791265 1
0.642274370105739 1
0.437309275158579 1
0.292188794059352 1
0.316134194625987 1
0.385320646705989 1
0.347266537254227 1
0.425789709369402 1
0.532282979900641 1
0.270089492971921 1
0.0822547312723346 1
0.355021668735221 1
0.408159726726196 1
0.67287566024183 1
0.493530860926705 1
0.311393725871971 1
0.46377206537719 1
0.430349303856163 1
0.515896806650258 1
0.45989096015972 1
0.717647712359225 1
0.196823681878613 1
0.262461898650272 1
0.856036512180423 0
0.759720122085216 1
0.360707172119555 1
0.265054963220302 1
0.718193318658325 1
0.59370789415877 1
0.352058765967452 1
0.507259558338465 1
0.190967507664826 1
0.275383033115024 1
0.694891753695456 1
0.136431064595748 1
0.235059952137602 1
0.300855296404956 1
-0.0351994966419956 0
0.314379134998403 1
0.306494672904501 1
0.414468410972813 1
0.505490640012611 1
0.522145231205626 1
0.246760991257541 1
0.140147625499333 1
0.454175141765972 1
0.389197637827013 1
0.509426744355282 1
0.204465989549563 1
0.236999954925986 1
0.096680136844034 1
0.366231051908081 1
0.587298277067904 1
0.313886297311049 1
0.483998429058596 1
-0.0606483699732303 0
0.216035726691014 1
0.426576502150936 1
0.602318749790776 1
0.394107799972343 1
0.588718227731263 1
0.437313360920836 1
0.469080723333851 1
0.261512050507045 1
0.527481446822442 1
0.61224081410202 1
0.699099435133441 1
0.252047497402144 1
0.859719612420382 0
0.336799767320604 1
0.393202122398186 1
0.349341678217708 1
0.291970129838463 1
0.385701558441328 1
0.602303148435657 1
0.136829349167651 1
0.528029788981344 1
0.726361068240254 1
0.634301871478237 1
0.323232055850069 1
0.511694223218015 1
0.289665263116302 1
0.308719870920338 1
0.219221000606692 1
0.165970050786369 1
0.00228718737012209 0
0.270869818937402 1
0.397157736316189 1
0.36329081329011 1
0.733393207865821 1
0.189834196322403 1
0.249105435676442 1
0.420547697020988 1
0.273380884893683 1
0.311675360656422 1
0.800563560899894 0
0.4150275798922 1
0.284128880932163 1
0.383519228717245 1
0.850185827840104 0
0.307233894305633 1
0.196638611272982 1
0.346319390119817 1
0.457465361186929 1
0.39724428849459 1
0.328329583432943 1
-0.0806989623865334 0
0.525784391884152 1
0.412114058736359 1
0.177541070150141 1
0.126227696644747 1
0.329846047422847 1
0.709788648053386 1
0.207204545871711 1
0.187773107418958 1
0.280865866139363 1
0.380970607553488 1
0.59475067135192 1
0.0553746739813559 1
0.442386778590028 1
0.553872978771996 1
0.285060584028067 1
0.623929186215009 1
0.537644944577011 1
0.346813010513884 1
0.454375479970828 1
0.257391059576066 1
0.243483163327515 1
0.199345784034592 1
0.548792807958708 1
0.333708193142269 1
0.512361979925566 1
0.317842950220902 1
0.436431497594529 1
0.4787709647319 1
0.38570766548792 1
0.299663034274272 1
0.467889852714722 1
0.327523686086409 1
0.474117015257522 1
0.113845195123868 1
0.42334899529041 1
0.410313705902127 1
0.348188830354606 1
0.286759787517749 1
0.0770090596008351 1
0.534349858130025 1
0.0509436193921165 1
0.430567993847344 1
0.423286778395976 1
0.243000681485247 1
0.284957127171915 1
0.434885510744068 1
0.290409922135895 1
0.445903504403489 1
0.418555486128018 1
0.674020619510889 1
0.411784987672864 1
0.350233887653833 1
0.454541898553686 1
0.49673037884749 1
0.275425618379144 1
0.522166788379835 1
0.277406131923787 1
0.298981729506184 1
0.148620231982783 1
0.438109062612882 1
0.803489303848698 1
0.364241489528143 1
0.217907112838335 1
0.274206584779225 1
0.136625086789151 1
0.185162820284476 1
0.196139317340795 1
0.357220558544439 1
0.292448969438478 1
0.161374820250774 1
0.625924322793635 1
0.395150532478541 1
0.532276279670583 1
0.79101686326616 0
0.500177615077142 1
0.153705031857835 1
0.127862567365109 1
0.192719314494843 1
0.207967620506172 1
0.22726998527852 1
0.546299325713042 1
0.524674730151355 1
0.2953655321139 1
0.216350342095839 1
0.239109512612722 1
0.398704300391171 1
0.232962924710945 1
0.649764090520313 1
0.309024937109565 1
0.232912120309026 1
0.334482715173435 1
0.498704669348551 1
0.334200479372754 1
0.29249433286422 1
0.470704624418799 1
0.159361551631845 1
0.539463359835451 1
0.432910342140808 1
0.292455863461218 1
0.244727806460219 1
0.40377937842902 1
0.45019524584145 1
0.343981911002318 1
0.845687569395862 0
0.31666715700863 1
0.150446172168922 1
0.233496066504343 1
0.561855351076061 1
0.494508240385817 1
0.398942101634341 1
0.345782606646151 1
0.324985156852268 1
0.429467613131205 1
0.374113687878058 1
0.423956928603372 1
0.763025012616408 1
0.322431559523426 1
0.288154391477088 1
0.266982000746555 1
0.374382894730936 1
0.646402815315908 1
0.444108030863184 1
-0.0185043585054136 0
0.374513487311668 1
0.618290307007387 1
0.0431814944545257 1
0.584709332266932 1
0.365772533186542 1
0.513836395591757 1
0.254678574217533 1
0.238025134141332 1
0.148734560788116 1
0.40972345413095 1
0.395272077105148 1
0.569192781423786 1
0.240154862532596 1
0.233427739893205 1
0.697235997036856 1
0.350312486635555 1
0.640330517667126 1
0.512368333248902 1
0.43458331257617 1
0.834195997232944 0
0.247144214750264 1
0.488250803777537 1
0.207507999059199 1
0.35459710747109 1
0.201790672009552 1
0.497282227685353 1
0.0973389616359094 1
0.701447645916868 1
0.310362665662368 1
0.134119928714146 1
0.175153351708622 1
0.390940249928736 1
0.339429907067992 1
0.680801732753421 1
0.357321717505271 1
0.293430689052052 1
0.536309814791298 1
0.322053396328834 1
0.481178385701902 1
0.0928777861330585 1
0.457553492257762 1
0.143119405764522 1
0.236384702330463 1
0.417254481764444 1
0.284003042977998 1
0.57383044374302 1
0.679103759068536 1
0.380364222518318 1
0.0899271774197873 1
0.343835257506364 1
0.0937047142305391 1
0.553333737793881 1
0.247485157898467 1
0.221189376675466 1
0.684354725649496 1
0.358083667501843 1
0.528439864662633 1
-0.0127452754969719 0
0.736074480967184 1
0.149610287625009 1
0.479187319793492 1
0.354615019256818 1
0.189695868250677 1
0.177897420522001 1
0.641244850362007 1
0.907499892260541 0
0.535616280402622 1
0.0511658051325051 1
0.382092249734142 1
0.373702606279119 1
0.508040735613653 1
0.104654189074108 1
0.286827053038576 1
0.176899653258408 1
0.175845019599172 1
0.44984427673518 1
0.521584656808664 1
0.287078377315303 1
0.403836006749605 1
0.422548007385831 1
0.645863050281393 1
0.626898197770233 1
0.675751068053038 1
0.0705538211723894 1
0.364970140353001 1
0.409203785128301 1
0.219596653105314 1
0.281854012763623 1
0.641842253164917 1
0.130056431126106 1
0.213861857055991 1
0.333684175556755 1
0.2005090602906 1
0.897945156661025 0
0.410490478609308 1
0.632063280642015 1
0.412321083675578 1
0.423041755208324 1
0.00409251257088232 0
0.368911199460884 1
0.567580348824807 1
0.436088560281377 1
0.168776262705965 1
0.444167608863151 1
0.688389441254578 1
0.452846567972627 1
0.0276048181711982 1
0.267278316360427 1
0.604161573050616 1
0.341685402374209 1
0.182915206001928 1
0.564535999944684 1
0.730258449893163 1
0.364730615896421 1
0.217926397505969 1
0.436570809555484 1
0.39037723106496 1
0.312595574869973 1
0.191568571346885 1
0.272355178542836 1
0.271798300441989 1
0.388831555484266 1
0.417290136526281 1
0.46144526887832 1
0.213313151957555 1
0.304252037732292 1
0.516848607879466 1
0.404410706073825 1
0.674929644091332 1
0.516598531627761 1
0.438342840692721 1
0.397410316833028 1
0.34793312279812 1
0.87784958933215 0
0.618068242301766 1
0.400064539841971 1
0.494099695484699 1
0.34045203262276 1
0.366428939097106 1
0.396237023972017 1
0.305217008285279 1
0.275922232016716 1
-0.0147509666897632 0
0.565871421116242 1
0.12963924340902 1
-0.00498244598115676 0
0.897306024962566 0
0.261619120981644 1
0.128289948619323 1
0.359429327715494 1
0.584652849673731 1
0.491716756958121 1
0.233304622180505 1
0.469226928926867 1
0.219700729247381 1
0.0734748069636654 1
-0.0714472135416048 0
0.722518632592564 1
0.386656159959971 1
0.595957613720178 1
0.202323508414836 1
0.4077001313948 1
0.524402259617458 1
0.586800760949203 1
0.309073781329884 1
-0.130606024567009 0
0.443935973628152 1
0.580619216360011 1
0.580396759921307 1
0.168075155362218 1
0.243213189899188 1
0.526217370951276 1
0.309273876255034 1
0.564172247014551 1
0.419698908869879 1
0.255536335424591 1
0.330761867569423 1
0.363808718136774 1
0.547861319363126 1
0.0348856337070048 1
-0.0378595904822574 0
0.36586813686367 1
0.157355710029219 1
0.135625076502433 1
0.396785815715572 1
0.275487711149872 1
0.280182111703739 1
0.150131544778794 1
0.390611609935218 1
0.243719084747959 1
0.320698081527039 1
0.382968881143741 1
0.45760555937764 1
0.366733425759609 1
0.154378258459003 1
0.333282561419064 1
0.604918359637919 1
0.575024415044505 1
0.347388008944095 1
0.264095906158481 1
0.47761877490577 1
0.396455994550401 1
0.500112173175186 1
0.198380762059315 1
0.566791101299648 1
0.20485744261573 1
0.269552159415298 1
0.293002010794503 1
-0.00753468735078006 1
0.248857438140477 1
0.344932425574436 1
0.270510088593508 1
0.477200958991947 1
0.562524652841566 1
0.292764215199251 1
0.527016382673648 1
0.220854144254421 1
0.27568219360612 1
0.421328763742412 1
0.40120524834556 1
0.321305056513203 1
0.484382536427264 1
-0.0979796199426656 0
0.331511334613534 1
0.432868409421019 1
0.359936254652361 1
0.701857537315501 1
0.104803787536607 1
0.122937200580917 1
0.0729096205165806 1
0.235605183427041 1
0.646713870085346 1
0.672371306110525 1
0.294526752054812 1
0.569681431452418 1
0.651737832069662 1
0.386847419514724 1
0.159595053296219 1
0.64794855489739 1
0.00168861559509309 1
0.581333810087127 1
0.0436516540963414 1
0.102022047639864 1
0.725667675521479 1
0.658592795337248 1
0.448551451825674 1
0.00977696437397722 0
0.685333547113843 1
0.213147642547556 1
0.776184358238616 1
0.73429907444283 1
0.523950629954846 1
0.329132171675579 1
0.356225144715565 1
0.712293923958438 1
0.158824499035224 1
0.537795716412321 1
0.50784502997456 1
0.442672317835027 1
0.472735107636945 1
0.131265592573546 1
0.117922466083636 1
0.412092614588292 1
0.401274894596636 1
0.0142120404311631 1
0.230418230622967 1
0.372028724912213 1
0.32334007340631 1
-0.0106649060597554 0
0.516215372511915 1
0.270591630744307 1
0.838188909223652 0
0.111063575105912 1
0.30544322201334 1
0.198663033248615 1
0.72218582757992 1
0.3996844977579 1
0.46893156765205 1
0.686337874615696 1
0.292784122739029 1
0.366760684027536 1
0.45792628642286 1
0.530719264156288 1
0.622873448026618 1
0.314828728391134 1
0.579197728376693 1
0.365358820020599 1
-0.000304548211210329 0
0.403633731408724 1
0.387102288184288 1
0.342692065003966 1
0.506698317261584 1
0.227459133898996 1
0.682700562844195 1
0.444623685453559 1
0.204183975389339 1
0.356805636993463 1
0.70761075240977 1
0.527693868203386 1
0.899483282757162 0
0.456275184619525 1
0.564821174450122 1
0.437728397593652 1
0.413079932461343 1
0.680469341890708 1
0.289802011797684 1
0.146444912626716 1
0.11493865307709 1
0.098029896762326 1
0.413818062705144 1
0.47260770640466 1
0.441796647126865 1
0.167137423715502 1
0.314526011816511 1
0.470293638700038 1
0.384678699548523 1
0.44839352335314 1
0.0609003145420549 1
0.31552462082113 1
0.477146449858954 1
0.24647191153771 1
0.765919477869493 1
0.382100961845883 1
0.443674663040994 1
0.534423232304478 1
0.323678961883374 1
0.0747675776738366 1
0.553677583037442 1
0.386262663035329 1
0.313542697147815 1
0.0361277867570117 1
0.327970780177639 1
0.707856414806358 1
0.0625160358049109 1
0.273138630213761 1
0.239703963126115 1
0.24296138649841 1
0.595683571299928 1
0.524233549682902 1
0.46880743799554 1
0.382873898451925 1
0.355714385947212 1
0.431854432986316 1
0.37225347092019 1
0.479747315108126 1
0.405586883797868 1
0.51791985422086 1
0.683615707752198 1
0.604816073268679 1
0.532513997380137 1
0.636014653149333 1
0.274252636226461 1
0.544356190770158 1
0.367733785982425 1
0.265253033807472 1
0.602530300850121 1
0.666429875945953 1
0.70646740701722 1
0.188302012664183 1
0.276295586798298 1
0.288261891093933 1
0.496084486765609 1
0.313614685689028 1
0.623445369141388 1
0.483716466272724 1
0.152470889314153 1
0.394394131492443 1
0.064849135347575 1
0.352190485673384 1
0.332709293628977 1
0.354638440837081 1
0.130685762132241 1
0.42949258496278 1
0.329663683425843 1
0.798834016041892 1
0.678993205985641 1
0.134866414876391 1
0.270472428207242 1
0.446562821009079 1
0.42413110592937 1
0.39953249929517 1
0.316303303792884 1
0.690440174246402 1
0.313602910048904 1
0.524791608555054 1
0.566533639826988 1
0.406171477239532 1
0.452895767660369 1
0.336322791980352 1
0.221323928460107 1
0.345298261473211 1
0.415814467592404 1
0.501654068518743 1
0.522568813224142 1
0.603749952185163 1
0.0338233053006001 1
0.360555110202312 1
0.429016083073697 1
0.422139094345107 1
0.160212318802209 1
0.362569018215697 1
0.130154576422367 1
0.289822467132216 1
0.785062495252639 1
0.286101518649291 1
0.0310572437265377 0
0.298825646096372 1
0.132808612439127 1
0.20537940681433 1
0.466450790450147 1
0.377418984848802 1
0.238176236162372 1
-0.0324409304812058 1
0.39854272040536 1
0.543785462314781 1
0.542933597159264 1
0.290986819702134 1
0.544386792042024 1
0.343968859695983 1
0.468626080077681 1
0.487402555359233 1
0.413293026017168 1
0.539561314728188 1
0.356966341688934 1
0.283026397487213 1
0.723339791502093 1
0.208285982277721 1
0.0564602755826074 1
0.194823300150347 1
0.274462134879499 1
0.490676396050677 1
0.139469532370644 1
0.475546423841752 1
0.27536141594935 1
0.462229992755576 1
0.562107665698029 1
0.527454846011423 1
0.560191706412129 1
0.136608809315931 1
0.269611112518419 1
0.382442004286174 1
0.448872462619579 1
0.25183010245613 1
0.406358512332473 1
0.243579142596109 1
0.323619764139183 1
0.639414084906831 1
0.389293902196895 1
0.569708013474013 1
0.486220443320971 1
0.500484699583224 1
0.299055319753029 1
0.732861275662288 1
0.129207235022542 1
0.617391934730714 1
0.361548457758698 1
0.31792068910044 1
0.265282634364174 1
0.0606928299520878 1
0.310503244209182 1
0.435603084890476 1
0.403988503585138 1
0.237025010858628 1
0.367693181452334 1
0.751361779024709 1
0.571828226599629 1
0.520525661463767 1
0.102815747106626 1
0.313860021628684 1
0.469343058514451 1
0.401710455759886 1
0.395700625319205 1
0.212295646849278 1
0.556897662803995 1
0.29416785772306 1
0.597995158544401 1
0.103759919907794 1
0.80787876922196 1
0.471913288969952 1
0.395717631491258 1
0.646632342778728 1
0.299770136289822 1
0.458837524916401 1
0.445643821904639 1
0.405584947530228 1
0.451459048926135 1
0.936306329023821 0
0.488105725891473 1
0.667356519418524 1
0.378476292153906 1
0.246961423344295 1
0.136284665156753 1
0.488609835975493 1
0.224520443045142 1
0.344788059964006 1
0.599311312802321 1
0.599548032534417 1
0.312870176150554 1
0.490507339244316 1
0.711770595574434 1
0.402557508460714 1
0.35259939291033 1
0.425941950048643 1
0.278674940183556 1
0.534022896443239 1
0.480652132369036 1
0.492990551474348 1
0.710388532534076 1
0.268933145268955 1
0.323424687009238 1
0.159506138429873 1
0.309766701230997 1
0.475798831718102 1
0.454089497676862 1
0.38170556569677 1
0.0663348204876342 1
0.293785938079157 1
0.511436985065047 1
0.579836990897164 1
0.46178675751953 1
0.550883927807961 1
0.465454510525777 1
0.428254264245336 1
0.387306229952627 1
0.52328008365935 1
0.337445478548004 1
0.146364408262838 1
0.344767525589019 1
0.712040789536067 1
0.478450973610357 1
0.441623897120724 1
0.585660960933536 1
0.236204442334833 1
0.414976336417527 1
0.0397074915940975 1
0.191872324443698 1
0.184953340157851 1
0.345530687950596 1
0.638259544158791 1
0.386398583907616 1
0.370325905889213 1
0.29729789746195 1
-0.0163916856983878 0
0.387660316683126 1
0.1318010304655 1
0.621736347178567 1
0.671775674609736 1
0.132354158044858 1
0.0592500326488111 1
0.607454173325639 1
0.373860970537746 1
0.597327954925305 1
0.397103843825965 1
0.040436192424573 1
0.742341849824621 1
0.243301283567551 1
0.319224258985417 1
0.14708967455988 1
0.592551949570711 1
0.365115014398309 1
0.495402227871596 1
0.345007165375397 1
0.167720111655531 1
0.377728079671494 1
0.202740791173529 1
0.292950999668119 1
0.0639317953339659 1
0.347864292686048 1
0.475002259086037 1
0.0641630836749249 1
0.124072231773947 1
0.408222074120338 1
0.443253226078799 1
0.252891033925388 1
0.531028339352836 1
0.387380009056972 1
0.624225077700305 1
0.0897554739815883 1
0.406006969169746 1
0.251934454054153 1
0.556796630276639 1
0.405243886134774 1
0.0740635536570161 1
0.177123582765695 1
-0.113081988205179 0
0.366947862305694 1
0.435659421347831 1
0.709674704833757 1
0.34364795944104 1
0.517408335048684 1
0.579253421061977 1
0.521652543094149 1
0.414267041102539 1
0.442660877118876 1
0.429340481602787 1
0.0976788949313858 1
0.0894245801687166 1
0.757881862087494 1
0.39368165582627 1
0.0974987614889593 1
0.369573509243228 1
0.367246010244816 1
0.617801497735646 1
0.668544461843524 1
0.99210473694876 0
0.60538366052216 1
0.375089553838022 1
0.503256023924424 1
0.479993238192519 1
0.113134494958489 1
0.407015909185374 1
0.0894638132981298 1
0.53662577038754 1
0.70664553076481 1
0.45217037870066 1
0.305860650015862 1
0.444290175831026 1
0.424937399987836 1
0.516000151233186 1
0.237805142073355 1
0.272168775056933 1
0.422659178808326 1
0.412307705671386 1
0.554236665681509 1
0.285201943137439 1
0.388918685130246 1
0.627577882008993 1
0.466731904309997 1
0.50488727991983 1
0.161543751802359 1
0.507480814060572 1
0.251549964179309 1
0.545627730778872 1
0.213801797106394 1
0.600913540789976 1
0.347658171897145 1
0.314027181653669 1
0.574346929143089 1
0.245220423034496 1
0.24409500757899 1
0.369591899641617 1
0.388671920220048 1
0.333472920827906 1
0.402217693799461 1
0.402486876142628 1
0.301516407855686 1
0.288218013125386 1
0.440712932746701 1
0.259784240786927 1
0.328885793170094 1
0.204163034095278 1
0.468499111499234 1
0.588205915100601 1
0.227529340808218 1
0.345840569698117 1
0.361701413249058 1
0.192535864445136 1
0.195434919670179 1
0.437759439218268 1
0.37228196981901 1
0.241589557203532 1
0.136182418815128 1
0.518426700360275 1
0.431987186473893 1
0.43029669490711 1
0.38186058971826 1
0.304634562173628 1
0.576905185674983 1
0.241217377405727 1
0.526853720620405 1
0.548381775201231 1
0.366851527325818 1
0.869749377111252 0
0.181932442588334 1
0.460129052644606 1
0.435072042507314 1
0.28068368771525 1
0.414202016190453 1
0.451870989860767 1
0.732302374137973 1
0.39295266011504 1
0.457920220086876 1
0.199474545732635 1
0.557939383194537 1
0.453556775079494 1
0.567343113553821 1
0.279876236815002 1
0.937090515318027 0
0.489933128352576 1
0.613095135280971 1
0.549695271862035 1
0.654404135168118 1
0.496907113679211 1
0.298848691475809 1
0.242912487702844 1
0.544108063457185 1
0.423788607686327 1
0.165828795958453 1
0.349537732576668 1
0.435566896850587 1
0.532300529849978 1
0.42362985854821 1
0.199157773334355 1
0.653583286550545 1
0.318314167521976 1
0.731451628601468 1
0.37689145739607 1
0.483717962336352 1
0.478290199194327 1
0.528604051980507 1
0.100233260404942 1
0.363908706153143 1
0.427005820226316 1
0.192125201331096 1
0.178072285955917 1
0.228659280685118 1
0.126301887803792 1
0.337959233232799 1
0.389897811196725 1
0.458657436595501 1
0.344080507285841 1
0.619080685555312 1
0.239855705084992 1
0.681354869866735 1
0.220092004700615 1
0.461537110284629 1
0.403274916098604 1
0.175439368534102 1
0.507883186518015 1
0.373556055385775 1
0.368199646527435 1
0.368300048752625 1
0.52927965670123 1
0.34466937316382 1
0.69177561838095 1
0.429756202515199 1
0.442778261464425 1
0.249572490675232 1
0.49127293935975 1
0.277779323677886 1
0.316169396962763 1
0.743134308987605 1
0.696756893354141 1
0.106269904725149 1
0.433141159964791 1
0.688344634725026 1
0.502437446135547 1
0.654868282539408 1
-0.0977717318466413 0
0.130261708183126 1
0.317050451355489 1
0.766230112554402 1
0.56475216391105 1
0.358822649424303 1
0.11365900692258 1
0.312624212475687 1
0.127977544483057 1
0.426746946181509 1
0.531947585930115 1
0.655251695043318 1
0.267215141400674 1
0.64047653922318 1
0.502813997388921 1
0.182596048036765 1
0.503012414903838 1
0.276896113277696 1
0.360315210491083 1
0.35962106124316 1
0.330932154826392 1
0.253805600066268 1
0.230617284703971 1
0.644069799297564 1
0.258043096388932 1
0.233535999718523 1
0.423359483201383 1
0.788320511464749 0
0.329058463371247 1
0.41234860915836 1
0.2324175164929 1
0.405292617170554 1
0.597266285144914 1
0.209151586532181 1
0.378473957300413 1
0.0354630677023375 1
0.905667159512118 0
0.50302495824098 1
0.585711056457834 1
0.07809505656941 1
0.317053346964941 1
0.152112700170226 1
0.415227505089351 1
0.0797687726297227 1
0.330626166645123 1
0.236777915143209 1
0.441452896514985 1
-0.0124068587580553 1
0.581358397935059 1
0.423201957416254 1
0.154401311789189 1
0.395598783221361 1
0.199063387580543 1
0.379513684018005 1
0.406378237893358 1
0.431559830586124 1
0.251839809303417 1
0.291877543519575 1
0.397052094653835 1
0.508965623906774 1
0.131148261681637 1
0.468964457714928 1
0.5255732214288 1
0.524898743483431 1
0.252840202051482 1
0.533210522550983 1
0.614160696397758 1
0.312341724543986 1
0.551540195775708 1
0.0228181754082032 1
0.482835027441378 1
0.286013330292083 1
0.510033419595835 1
0.282045758602868 1
0.327900615743146 1
0.434243961706141 1
0.102185587988732 1
0.219139823599135 1
0.158204656047235 1
0.288513458841455 1
0.368497441649521 1
0.428262049357107 1
0.318334140396187 1
0.642513575025427 1
0.21801625433072 1
0.0645656888443485 1
0.216735603547354 1
0.710355132588101 1
0.495954522315369 1
0.345651269975917 1
0.0676292175869098 1
0.696318952580776 1
0.241310330849124 1
0.534140147214859 1
0.748920323959587 1
0.3386646786112 1
0.191763393009621 1
0.260322500704836 1
0.506433320636988 1
0.37850470815098 1
0.330568750634715 1
0.462499210307391 1
0.0412307211784397 1
0.311379254036604 1
1.03171493967265 0
0.336967633706175 1
0.443775992977033 1
0.324681099931808 1
0.508026195471572 1
0.352463440334804 1
0.0622136676231801 1
0.746038965577082 1
0.486124001012589 1
0.460600412842638 1
0.596227045268673 1
0.376396878418932 1
0.649621250158458 1
0.268881427720274 1
0.500154359150234 1
0.515291681031589 1
0.471141010829856 1
0.439856083322925 1
0.14910143267337 1
0.422299262647471 1
0.341574790983581 1
0.71654151251002 1
0.57398735377684 1
0.300661711603124 1
0.0184270030476438 0
0.195324053413384 1
0.152153038002479 1
0.413914955374366 1
0.791779235904553 1
0.558109177123577 1
0.21242990328457 1
0.309958109676901 1
0.298021797117393 1
0.285658289983656 1
0.535010512785167 1
0.640738761631437 1
0.437332369388394 1
0.470852890683174 1
0.459446040262823 1
0.171850105844238 1
0.298554347052409 1
0.489711286881145 1
0.666970279732414 1
0.630592429954597 1
0.300697348018913 1
0.474237904229422 1
0.401515949433881 1
0.400233598550669 1
0.340323895115741 1
0.502521289273828 1
0.204795403435849 1
0.280589231212608 1
0.332380636519724 1
0.465256354417496 1
0.222542645836903 1
0.510225773797402 1
0.315756123662981 1
0.422920584468657 1
0.313780640219018 1
0.394589211557286 1
0.392992019513267 1
0.334231430304583 1
0.695664497578903 1
0.555000546314521 1
-0.0422412528599009 0
0.525699326419176 1
0.723455612353278 1
0.352375646536686 1
0.557608195954236 1
0.564023747343724 1
0.382678810435941 1
0.356585836557387 1
0.515479287343149 1
0.742489416393354 1
0.313454244444106 1
0.0834797148889729 1
0.295973529298491 1
0.426787569111199 1
0.442272882852824 1
0.51209105442083 1
0.249113385344332 1
0.539390705793208 1
0.543897853465182 1
0.120670167558863 1
0.449567449979443 1
0.742291625350844 1
0.486190356526431 1
0.425743005057643 1
0.77606115332143 1
0.229722081414749 1
0.204231681640987 1
0.285742798162125 1
0.149943817649431 1
0.434915635650768 1
0.473457555561136 1
0.0540293553353082 1
0.639654432879578 1
0.272588382002673 1
0.428341392293616 1
0.113298364243042 1
0.30606940485517 1
0.152119565997417 1
0.499608976094214 1
0.444256716633556 1
0.473363773600541 1
0.182608012769253 1
0.475027730076168 1
0.30025875425181 1
0.271619984063792 1
0.591358959930765 1
0.501328657802321 1
0.335611971340959 1
0.607746435421294 1
0.51770524939368 1
0.392855910348213 1
0.2818585890783 1
0.641260280253038 1
0.331356019659306 1
0.477972256972519 1
0.367346629796293 1
0.305463724722026 1
0.215020198313567 1
0.430287397088125 1
0.255592106155314 1
0.403909302607976 1
0.592970770636475 1
0.364568701292734 1
0.292268391504093 1
0.400266393963774 1
0.3586128626241 1
0.434802268840055 1
0.331701841328824 1
0.299650507587366 1
0.394270601990371 1
0.545428471672745 1
0.126487341354366 1
0.232618232205677 1
0.363835558398456 1
0.760694460500572 1
0.430399136178752 1
0.329981874984248 1
0.332670091269289 1
0.134346323036155 1
0.337509329312588 1
0.198931772005374 1
0.554016831740397 1
0.602818444907513 1
0.267201813522713 1
0.0972846117310261 1
0.291888117033336 1
0.289698367459672 1
0.446409494435354 1
0.493125853237397 1
0.669167661420181 1
0.285358817125802 1
0.55398762304227 1
0.612603815322524 1
0.377116457344182 1
0.266350132466089 1
0.469045549644083 1
0.367206021563052 1
0.0960505496444515 1
0.0750770904214115 1
0.57416269332988 1
0.21585743977983 1
0.24237731324311 1
0.310063519750449 1
0.257067612319677 1
0.455897523409424 1
0.388356611147857 1
0.131151976480326 1
0.548989000096187 1
0.504087509246036 1
0.288414003940881 1
0.257608842929797 1
0.271987156686066 1
0.335511231050186 1
0.378922564876921 1
0.33288589706577 1
0.45191509846511 1
0.460063778293253 1
0.280505896043317 1
0.564598830151408 1
0.364993041045538 1
0.282179806120841 1
0.427588237453854 1
0.569493392879401 1
0.343034965355302 1
0.323636813605633 1
0.495320754151268 1
0.702243238387242 1
0.628423481154671 1
0.424088282076676 1
0.329425084634225 1
0.299769398757485 1
0.0341964562402837 1
0.308020096209897 1
0.28722817613539 1
0.316795454776791 1
0.489561597522389 1
0.308434044245697 1
0.14441893295991 1
0.589302062771382 1
0.261720481921867 1
0.273413900549315 1
0.354441978792469 1
0.411723477795821 1
0.133462121305069 1
0.654501564649709 1
0.496218090002733 1
0.446210961884309 1
0.488810851393588 1
0.430281542958768 1
0.192796985348335 1
0.278061510278692 1
0.711495065418699 1
0.505964701218018 1
0.503383357158103 1
0.216100407234778 1
0.339603599733931 1
0.516999445230182 1
0.471604362721005 1
0.474026348621391 1
0.716534043640794 1
0.335647085984322 1
0.348086754348582 1
0.0710895687296063 1
0.311930132195613 1
0.303605283199404 1
0.193230726067843 1
0.522781922321509 1
0.514160117328681 1
0.457723391275687 1
0.362797442450317 1
0.310345613973434 1
0.462636760609133 1
0.781548674319703 1
0.244313701035206 1
0.206547933339859 1
0.697204385691496 1
0.338069884869692 1
0.221727514393733 1
0.452517563762163 1
0.586045742903914 1
0.39705150450632 1
0.261488228954093 1
0.488823329227915 1
0.578910811566065 1
0.396208162057267 1
0.806559975930219 0
0.303642966479316 1
0.514590571847543 1
0.530047879152015 1
0.194715877549366 1
-0.0293712692213803 0
0.275948674103717 1
0.375721257672608 1
0.676706905120775 1
0.192959330683589 1
0.321537331158485 1
0.568171950272422 1
0.751710147548352 1
0.499524454982974 1
0.695273641869354 1
0.395693124615092 1
0.297822893532774 1
0.255438531497095 1
0.405020426764279 1
0.382845444305328 1
0.417679826151444 1
0.509778245140502 1
0.353328583561951 1
0.523864814937246 1
0.481372789573987 1
0.67935038204862 1
0.630283425906063 1
0.322607709600881 1
0.329519969087632 1
0.482100895450486 1
0.497783594099547 1
0.582277290119095 1
0.427109894786566 1
0.651870973363289 1
0.842398866666659 0
0.309530791867007 1
0.323421242895947 1
0.336404333975788 1
0.361950231311511 1
0.294531502939563 1
0.828534262598674 0
0.300158366235824 1
0.0876740898040574 1
0.0637825647637502 1
0.433901133538376 1
0.413745780122235 1
0.329656222839879 1
0.663648112858018 1
0.830813367304431 0
0.279203957849058 1
0.134714366453936 1
0.0678251297017416 1
0.455547653528175 1
0.192466618822247 1
0.584126619759669 1
0.169135753093341 1
0.253929744021493 1
0.268771023943497 1
0.184497115266929 1
0.388162019753217 1
0.172917944778075 1
0.333276812263675 1
0.487358961410532 1
0.838475043854857 0
0.660106475739296 1
0.572657576813341 1
0.174638848961337 1
0.378289806758401 1
0.576459353916273 1
0.297157437772451 1
0.427371390279875 1
0.192576385983971 1
0.21921201733088 1
0.322333763514609 1
0.277658363334525 1
0.610061664182786 1
0.254221019104169 1
0.395607833240593 1
0.368798361824948 1
0.415283734618434 1
0.388369377480955 1
0.489269666009983 1
0.401474688695652 1
0.469036792440992 1
0.61016622054691 1
0.313437693927417 1
0.369175844661964 1
0.355953297227685 1
0.550588777757052 1
0.303912340730758 1
0.338951147248643 1
0.259974131193366 1
0.347920327033531 1
0.389594465567176 1
0.584453468112144 1
0.61062790864669 1
0.565527566349627 1
0.401827874702918 1
0.23223018520527 1
0.256008546762082 1
0.244069977649096 1
0.594195066259761 1
0.581095703608931 1
0.626220034065769 1
1.05574656219926 0
0.260583012559967 1
0.340662514809478 1
0.308533831423975 1
0.599643793067647 1
0.257911320705434 1
0.306137739144466 1
0.32791086515096 1
0.216567927718605 1
0.485503133104066 1
0.392961163981458 1
0.531791712643447 1
0.262336420448956 1
0.347761403627649 1
0.380095105877508 1
0.377745397566942 1
0.338249407497425 1
0.28228207118385 1
0.321526512859774 1
0.491950116229918 1
0.562250944286367 1
0.491283339329104 1
0.504275956030895 1
0.259162886825877 1
0.194925736421291 1
0.318536321825639 1
0.358977529291211 1
0.494845757027199 1
0.420033828418863 1
0.457491569841681 1
0.371948713021843 1
0.502774397139228 1
0.257853314242461 1
0.287740278622413 1
0.286800595574803 1
0.693908417725402 1
0.519274472729059 1
0.466432363611126 1
0.687503808613349 1
0.372479466628909 1
0.166177897550441 1
0.30507258673216 1
0.447800444050338 1
0.521267573216094 1
0.254145199792805 1
0.463429004177714 1
0.304607878249417 1
0.525197712201094 1
0.412904453333977 1
0.421831780663825 1
0.575702594744913 1
0.0981460949088476 1
0.0978197520850334 1
0.551851359483584 1
0.393288038155818 1
0.593077290578132 1
0.540600497783522 1
0.113339089899366 1
0.450447779375383 1
0.175598350124373 1
0.196006173268381 1
-0.100282164407297 0
0.608523082711961 1
0.52929126022703 1
0.52272933131433 1
0.532950585373166 1
0.174125886832717 1
0.381992572385884 1
0.28785017455933 1
0.474366750079009 1
0.076936181877363 1
0.426715671731344 1
0.065133949754219 1
0.2705512759506 1
0.334104783101847 1
0.332784672472001 1
0.316625625986653 1
0.0606294398449647 1
0.807862435754888 0
0.366450311379939 1
0.291882025588603 1
0.384950105494296 1
0.330188223383691 1
0.532370872320466 1
0.150511280809857 1
0.368019893698129 1
0.331877444984036 1
0.519320240530732 1
0.0521362590085034 1
0.479911584639155 1
0.503084884891647 1
0.162956485855812 1
0.535002246393183 1
0.40705318559926 1
-0.0337317797260502 0
0.142599794317037 1
0.325210712081003 1
0.443164041135224 1
0.599836373840372 1
0.374525064983509 1
0.159503690213362 1
0.472978901948651 1
0.736189540883392 1
0.598462556179098 1
0.248660288686981 1
0.530449344600126 1
0.466230321992252 1
0.376185572942199 1
0.472904985226967 1
0.284704744953806 1
0.193292435889499 1
0.427487172289367 1
0.273270412451356 1
0.41717928788666 1
0.108596025195584 1
0.204330246746924 1
0.203829298293974 1
0.0170464197235465 1
0.322824579334811 1
0.267275343637504 1
0.438136401454378 1
0.402811052680889 1
0.482434919465166 1
0.763573645094014 1
0.236280218133492 1
0.616941016763648 1
0.397402685431014 1
0.399375262140217 1
0.142874597275065 1
0.446746610689113 1
0.264571819330832 1
0.230796958026645 1
0.0689538635204701 1
0.293957217938428 1
0.35621955508319 1
0.21198827680321 1
0.420275163617795 1
0.17544227980673 1
0.516509507067444 1
0.40592237455277 1
0.88892962092481 0
0.61374772012045 1
0.523567090509607 1
0.481761985456099 1
0.177762652506453 1
0.68153921840647 1
0.376301288485538 1
0.0659349052559261 1
0.852323571693577 0
0.123987153778335 1
0.539066940073172 1
0.621103278811281 1
0.189806780884923 1
0.57864042307318 1
0.499738732900723 1
0.382251953016281 1
0.0151154578164632 0
0.404105771590216 1
0.26831733136019 1
0.142277410945116 1
0.0630865363752228 1
0.339054222272818 1
0.126715993136195 1
0.182011898134587 1
0.381584480642526 1
0.490991129131773 1
0.396933981651144 1
0.270407979098682 1
0.66142900282955 1
0.730860766340755 1
0.0480628190532113 1
0.623843251061214 1
0.225446601974683 1
0.154042247076777 1
0.423373609173074 1
0.19897251607465 1
0.33083969285132 1
0.294915517670591 1
0.625395851562253 1
0.53785947572449 1
0.453786055003274 1
0.483397055335985 1
0.483734103705021 1
0.190366914724398 1
0.703387355747467 1
0.580626013574006 1
0.447176851810535 1
0.24285038941995 1
0.410573641323809 1
0.437762759199774 1
0.160867538593075 1
0.519989456578569 1
0.414546334417263 1
0.362791631323031 1
0.289579974603569 1
0.655699158408867 1
0.774525103176884 1
0.445876359445591 1
0.305166733312381 1
0.156115568736245 1
0.501285963638853 1
0.460278908994404 1
0.357477320844731 1
0.974939271172161 0
0.240747653380172 1
0.371769566293174 1
0.404290829406874 1
0.553709045731757 1
0.381501934044154 1
0.473583224562049 1
0.43765054239246 1
0.657715297494092 1
0.680337751683246 1
0.358342058813507 1
0.535618792351193 1
0.2960196976788 1
0.104153405902922 1
0.449139690917004 1
0.29887425268861 1
0.0952469969430228 1
0.425864553489177 1
0.551049959040154 1
0.476551020449152 1
0.391783527795872 1
0.37345588955226 1
0.269220523383428 1
0.518705863120017 1
0.377528922298039 1
0.605761803898569 1
0.482556244768735 1
0.118532266169257 1
0.186990284005677 1
0.562046209182415 1
0.566792352888414 1
0.200644025814854 1
0.0821358297599859 1
0.673722500650266 1
0.146872201776575 1
0.703412685788776 1
0.495107041168413 1
0.29557211725112 1
0.740101032455014 1
0.434169223487774 1
0.44275126055848 1
0.526127102071142 1
0.551637822210345 1
0.243965350757069 1
0.333547400842625 1
0.294412230021661 1
0.385675149995668 1
0.479288354218809 1
0.240988635572769 1
0.469052512634095 1
0.293041856362947 1
0.117556029354794 1
0.210486138572417 1
0.710516499715684 1
0.284069303285145 1
0.338496724239546 1
0.426657069328355 1
0.282714956464381 1
0.110912880319819 1
0.618033071431188 1
0.0204035218363475 1
0.105645729294361 1
0.48675334052107 1
0.380595870843688 1
0.31933080280594 1
0.574566193605477 1
0.575626887793141 1
0.61037901048802 1
0.552320381458692 1
0.156151794314214 1
0.275147110236786 1
0.650428821019505 1
0.254814500342315 1
0.203078515176911 1
0.502162554199646 1
0.197401542693252 1
0.381404070396898 1
0.514564627596133 1
0.530763271877517 1
0.72692401347863 1
0.377838833621084 1
0.614453635019858 1
0.260236429575969 1
0.642620363965015 1
0.615210206906721 1
0.722940583641623 1
0.61742339077862 1
0.663231111869344 1
0.307019739814186 1
0.597524470488822 1
0.440041105090455 1
0.604860624125355 1
0.352525852875954 1
0.141208158541999 1
0.533268900724172 1
0.423845718993927 1
0.0937506940831734 1
0.374769045721472 1
0.307477344614284 1
0.23847821832662 1
0.469030346978976 1
0.632189566989808 1
0.232315356535305 1
0.556824288552355 1
0.273351915738737 1
0.260715247265953 1
0.377792389479946 1
0.171120330617159 1
0.152190566862238 1
0.32628177264539 1
0.183287885816075 1
0.322231853009952 1
0.241656298839048 1
0.40511190849869 1
0.00560175151559968 1
0.427227993767525 1
0.0923022661112833 1
0.47670921129342 1
0.635305878912927 1
0.0893538932102519 1
0.392375844857883 1
0.298067016117718 1
0.0312126778913534 1
0.24871471319964 1
0.247315454284369 1
0.723558082909354 1
0.239470743468214 1
0.502457704019221 1
0.128734852123105 1
0.476706186477867 1
0.363571028518264 1
0.798463673501614 0
0.468847944419183 1
0.578490990818496 1
0.256323606961197 1
0.973299263449096 0
0.868944582870601 0
0.366692447228317 1
0.267959702289628 1
0.351499512500397 1
0.637194014234671 1
0.064842315064143 1
0.272448992338471 1
0.63831198154755 1
0.59811731272148 1
0.389885715670492 1
0.490442689095133 1
0.52026080901275 1
0.460244582691351 1
0.534955436928557 1
0.522626421571848 1
0.314984647458897 1
0.316672573433088 1
0.503463169396592 1
0.298850853001714 1
0.467221028454285 1
0.0349891373949754 1
0.361061329095246 1
0.45289602793148 1
0.358512324905208 1
-0.247634820769682 0
0.319176181733911 1
0.342329555400926 1
0.330967075999486 1
0.52864378176766 1
0.398518649237349 1
0.115593707967826 1
0.365711920991812 1
0.447472385082378 1
0.154051023938661 1
0.656736454276386 1
0.105341467434122 1
0.137576189404094 1
0.250729324968186 1
0.0738432754077493 1
0.439799594210436 1
0.516666080311945 1
0.444207309458809 1
0.534850941880362 1
0.510060183742121 1
0.771702390919315 1
0.70482883588074 1
0.575472698823184 1
0.669707042079549 1
0.626953293121704 1
0.667777889588009 1
0.473661710626096 1
0.132106649053948 1
0.479854357924448 1
0.174173183578712 1
0.539664982488867 1
0.294072244302005 1
0.271129110932563 1
0.614518715598891 1
0.849163287130477 1
0.629645821556814 1
0.64461027325076 1
0.517130204133254 1
0.395087504148933 1
0.318110589699874 1
0.465640320981026 1
0.329098094847313 1
0.703751665303515 1
0.00232498185981058 0
0.381577187112975 1
0.295391042899265 1
0.374667454921601 1
0.23606848821366 1
0.117558791475071 1
0.625650521979011 1
0.660033176371653 1
0.451711632482632 1
0.678166565900926 1
0.612224753048022 1
0.525155042654718 1
0.207196300246536 1
0.363318255283915 1
0.375565045822586 1
0.297379046970448 1
0.219972160486286 1
0.602328815362848 1
0.164442191800648 1
0.196327876450712 1
0.608950132497645 1
0.447019340031401 1
0.227743347802525 1
0.219172022686709 1
0.373952913400139 1
0.566847982293872 1
0.440293477325173 1
0.763638939173127 1
0.675541364962313 1
-0.0137247511012663 0
0.157665868244276 1
0.203408185764321 1
0.514861258776026 1
0.145051811293728 1
0.166704148177154 1
0.554052385494457 1
0.141752543638569 1
0.886556745467866 0
0.177590808316749 1
0.540204235596328 1
0.252183925542153 1
0.529243217451232 1
0.236844933214676 1
0.330406494056168 1
0.309448226550607 1
0.355641402257126 1
0.441480699315371 1
0.368160816144472 1
0.237954392566502 1
0.492649403691874 1
0.89130878873002 0
0.0835334860587437 1
0.508325934912993 1
0.374971939371878 1
0.600113238541625 1
0.47721631650573 1
0.230818323301752 1
0.221405915265421 1
0.232778722968734 1
0.262803349538258 1
0.460602948129257 1
0.408270920862993 1
0.335980162880716 1
0.566402244925486 1
0.465793727728907 1
0.617710055745102 1
0.222262088930464 1
0.365548130952175 1
0.504866918107393 1
0.533182531471392 1
0.228389879279049 1
0.425503673704415 1
0.282882096141508 1
0.144611005987119 1
0.274126893444493 1
0.274736047304699 1
0.349707644165557 1
0.294147294223073 1
0.645843876752807 1
0.28299516066716 1
0.612705459373872 1
0.465473642207422 1
0.204593963686461 1
0.711887244561528 1
0.425032643065184 1
0.394758693047092 1
0.373221751070973 1
0.469578926586021 1
0.474737558170796 1
0.423333362114015 1
0.259010064856947 1
0.215351192483999 1
0.44723592008716 1
0.489142178370645 1
0.411376022807366 1
0.410768286852129 1
0.573538654529783 1
0.0419238292305097 1
0.392995305638998 1
0.206519000359638 1
0.576316413023292 1
0.337814729275704 1
0.376494569188824 1
0.0446803799376347 1
0.198633835875899 1
0.389850979481122 1
0.550974765938697 1
0.364564396380313 1
0.842076342710107 0
0.519717738074569 1
0.243559135618811 1
0.564605991063842 1
0.237461726181847 1
0.427730798207626 1
0.452129295297012 1
0.24178262009658 1
0.372708536764575 1
0.153132608912098 1
0.256100963833205 1
0.285916196448281 1
0.468709779570509 1
0.031783060363809 1
0.455851679646513 1
0.221223193812525 1
0.220476447396703 1
0.728211890294961 1
0.693001241557084 1
0.371879101240126 1
0.4355901523693 1
0.352777635207069 1
0.229665486032742 1
0.636084021829695 1
0.499955060790206 1
0.490634641884723 1
0.356648583706168 1
0.470781460963008 1
0.550029041789133 1
0.0250289693512988 0
0.373440060409385 1
-0.13196129893812 0
0.140962511369813 1
0.445611113856006 1
0.489177428170838 1
0.376115827844323 1
0.43136318353379 1
0.376640550892648 1
0.338679151734781 1
0.115660789481416 1
0.427910110354039 1
0.542267021344687 1
0.416417653399141 1
0.480013820196702 1
0.575158829793297 1
0.566708495942509 1
0.592016013709342 1
0.452715322482052 1
0.458460437342496 1
0.124362547883418 1
0.626089109571902 1
0.551388705630543 1
0.593860051937917 1
0.490508589059612 1
0.490536015252594 1
0.64755074896766 1
0.254074139403869 1
0.418895136883867 1
0.11811916766559 1
0.555664693199125 1
0.400445131341573 1
-0.0446870681298668 0
0.155644933152242 1
0.33396729713472 1
0.344218044018381 1
0.134032339381128 1
0.538129339722335 1
0.678349982245671 1
0.351331132338795 1
0.187010827701068 1
0.70276580450029 1
0.742242483454751 1
0.184084610830061 1
0.471506422489645 1
0.482909122259469 1
0.348019598188442 1
0.7403165391091 1
0.402956579946113 1
0.355466881420002 1
0.263315551155972 1
0.313599958178171 1
0.501536478996419 1
0.695933378891866 1
0.358373389570396 1
0.282589708954649 1
0.344836051673817 1
-0.0969376165209605 0
0.402888879501202 1
0.0842006617085226 1
0.524448642733652 1
0.558987697482602 1
0.433127210315867 1
0.585857145058973 1
0.128962004269369 1
0.51484030057844 1
0.645221205487474 1
0.611049174062549 1
0.444525547692755 1
0.352379436465301 1
0.18391778637385 1
0.477340305823813 1
0.608539019602796 1
0.834288859571238 0
0.371827457313689 1
0.18511070440387 1
0.407580839418766 1
0.324412975203572 1
0.61801492772567 1
0.370016040210961 1
0.216127277436424 1
0.441151996890672 1
0.496783267075781 1
0.748555161063667 1
0.229839521886176 1
0.264181683227166 1
0.150780571130817 1
0.377972775662891 1
0.461249998793672 1
0.544539666082567 1
0.38443899196579 1
0.305212538686624 1
0.481932702953398 1
0.278870390592261 1
0.610303427989543 1
0.421075730828448 1
0.650752557984514 1
0.77648252606067 1
0.156315212709101 1
0.366125673080718 1
0.454818733211716 1
0.213490014169231 1
0.224657000107481 1
0.499497896095159 1
0.588120350558642 1
0.181335942984592 1
0.346138097936328 1
0.277221471306729 1
0.563894497993952 1
0.3412204025526 1
0.60292389825513 1
0.388568789155846 1
0.352719860137973 1
0.520139960877291 1
0.475720965036264 1
0.483855640433187 1
0.229557463521092 1
0.324319859171049 1
0.46141025593038 1
0.57317425249061 1
0.260230668174119 1
0.0166295412711198 0
0.637191376500351 1
0.681297690391984 1
0.264026299473137 1
0.582899677339198 1
0.341826757104341 1
0.322292709627471 1
0.702748777351141 1
0.230881596591082 1
0.137447034915699 1
0.429202618368184 1
0.417908699084497 1
0.263833219701811 1
0.453397981194213 1
0.33359219284088 1
0.49677092913448 1
0.406826150146142 1
0.615960811526223 1
0.177638481518368 1
0.508435893721262 1
0.408343070106209 1
0.337971083529852 1
0.219640412959007 1
0.452169293626661 1
0.440410428488227 1
0.602790651802488 1
0.226723373792841 1
0.0817520812664299 1
0.41727770642263 1
0.687271422057089 1
0.248568542062778 1
0.415241427010492 1
0.343355405564723 1
0.55003825780386 1
0.529056121178382 1
0.332737526821468 1
0.677126331900975 1
0.785159051702696 1
-0.069425894828823 0
0.136833271576966 1
0.422948891794592 1
0.24764437146209 1
0.620051955745026 1
0.346490634335906 1
0.605309322329362 1
0.566183070426592 1
0.147724667406491 1
0.509919072675592 1
0.412795984439682 1
0.335650810245361 1
0.264000693427822 1
0.545797340755789 1
0.561262689201297 1
0.378937899989452 1
0.431722579251664 1
0.241859755772443 1
0.196775066989644 1
0.102556674465063 1
0.215674633738084 1
0.18861155035709 1
0.36774790842717 1
0.104436450021053 1
0.197156395787319 1
0.196133352861108 1
0.49189243227684 1
0.0829268316257136 1
0.650770649987317 1
0.462507738374594 1
0.266322022744324 1
0.552759527600709 1
0.54767660905939 1
0.151377036037213 1
0.718550295246997 1
0.370709396028032 1
0.654869867150501 1
0.63798805224186 1
0.297855462567135 1
0.549837532361552 1
0.236424907577393 1
0.436090726238238 1
0.458836680537316 1
0.188570182162223 1
0.45901792332171 1
0.505291237984562 1
0.633117342360115 1
0.12496757385018 1
0.326143806268996 1
0.662856577304361 1
0.2953009023607 1
0.481536063012971 1
0.253509763607881 1
0.475159649497321 1
0.459384091353354 1
0.336318981774962 1
0.383807341202598 1
0.442516192006066 1
0.518693908725742 1
0.579029422912328 1
0.115430501741657 1
0.0542656951751719 1
0.672139545079233 1
0.27275112651297 1
0.360561584643037 1
0.336328168569174 1
0.512458366876151 1
0.40148203153295 1
0.223764908637304 1
0.501336760609822 1
0.441857220355124 1
0.480473155554336 1
0.243124743526081 1
0.275591230534286 1
0.584369811966232 1
0.0805688883641446 1
0.480563814794966 1
0.48144557245122 1
0.24819118990427 1
0.430622637548824 1
0.525965645838693 1
0.41067194042813 1
0.717738083171988 1
0.377946142550674 1
0.396134909447041 1
0.37966584191136 1
0.36827516966259 1
0.394429183406155 1
0.181836630013495 1
0.803577309533292 0
0.237373332821745 1
0.685984485664561 1
0.775285985456094 1
0.420917403435227 1
0.625602841638976 1
0.207177565242495 1
0.375802036218224 1
0.483855603225551 1
0.232637131326941 1
0.305674344044269 1
0.369310524726706 1
0.208050625001495 1
0.206760988006085 1
0.453099828117909 1
0.336142645249902 1
0.309228017541413 1
0.566096515498508 1
0.496872227030657 1
0.432838119473593 1
0.249262924014635 1
0.596964253884332 1
0.283856609833802 1
0.458066907628546 1
0.44434905490859 1
0.431814349729884 1
0.154684663702077 1
0.660495487930367 1
0.400800464869325 1
0.560814320893581 1
0.0261647322321744 0
0.196208572334569 1
0.439281325528545 1
0.308997023091476 1
0.494485688257543 1
0.412238044423333 1
0.483395323787297 1
0.520674814141212 1
0.266757031130143 1
0.303399730026707 1
0.612958099184824 1
0.447811433612475 1
0.388578888349101 1
0.416564530537715 1
0.766567633710384 1
0.666882248988828 1
0.275581287867546 1
0.362759144750015 1
0.441530832485677 1
0.408788755337044 1
0.0783668790042465 1
0.543811478674249 1
0.660076881411136 1
0.525904917634848 1
0.42307834534232 1
0.690449389725548 1
0.624889797952642 1
0.198087669658884 1
0.776193026934808 1
0.47249783563146 1
0.474340402567753 1
0.32829862445402 1
0.462010262220664 1
0.552234029972972 1
0.163677857425984 1
0.473051790333391 1
0.65857718723922 1
0.0260461203385573 1
0.549068955046976 1
0.50242136674655 1
0.478354105139785 1
0.299849824728165 1
0.266890070363118 1
0.505055356954526 1
0.404393080124677 1
0.440403513837484 1
0.391541170942165 1
0.491961403279493 1
0.631029409696147 1
0.399161007330473 1
0.675602518714858 1
0.493139509384745 1
0.475613092200496 1
0.44469949854592 1
0.465525740415784 1
0.398956200158101 1
0.0739865342786129 1
0.24622752633105 1
0.511029471265605 1
0.28864867658298 1
0.666271606440846 1
0.635085435082554 1
0.683040249993674 1
0.302816843600756 1
0.209023604278992 1
0.599105630074513 1
0.73263847891317 1
0.54098077094324 1
0.733204543262601 1
0.336601899128825 1
0.144020642195123 1
0.549952143999454 1
0.375572145262489 1
0.332715744513121 1
0.550572984282755 1
0.716293582053921 1
0.427619944070108 1
0.313168951177053 1
0.286168246038942 1
0.486123622095258 1
0.166436025834282 1
0.354242170568706 1
0.660982564961458 1
0.274688954526169 1
0.16431533875227 1
0.531040612015924 1
0.375968296108558 1
0.430665821658987 1
0.4309703803284 1
0.487286585173875 1
0.293213172363482 1
0.539717159669977 1
0.536011411827753 1
0.392678291512785 1
0.494051783211535 1
0.477480276499128 1
0.394525798886744 1
0.0770244975896665 1
0.447572266892213 1
0.205736366008411 1
0.575733532106407 1
0.732918339799799 1
0.458328662646847 1
0.662267725454163 1
0.218901858415583 1
0.281557896604629 1
0.342738905131218 1
0.170772499524857 1
0.425365800417538 1
0.484123108031944 1
0.425674534420574 1
0.324912928401958 1
0.551222461012432 1
0.119809510263024 1
0.343919318538601 1
0.0467580829014174 1
0.516171896436565 1
0.427342468101469 1
0.271730040003175 1
0.390726929881644 1
0.726557816947953 1
0.1813414212322 1
0.265685943048888 1
0.582252483745253 1
0.353399946996765 1
0.275559643263813 1
0.427539956971627 1
0.455682792311673 1
0.136822704915263 1
0.554175976710547 1
0.18964388142855 1
0.195090111296759 1
0.305715030250069 1
0.705949566680543 1
0.361895045854548 1
0.349006833054497 1
0.357304844095796 1
0.323737845973736 1
0.470956653807435 1
0.490022201583954 1
0.339907953294179 1
0.451439421352402 1
0.489032798626507 1
0.587972594077632 1
0.45228879207971 1
0.529898916476202 1
0.491209357795061 1
0.498392819280889 1
0.386826369283211 1
0.639717080650125 1
0.244541083792697 1
0.446925770941059 1
0.535474963059826 1
0.514986566312575 1
0.298108477918411 1
0.503319692910123 1
0.587376816568739 1
0.282444294947632 1
0.0293960815938673 1
0.46778488215108 1
-0.0179121848498462 0
0.0925873385035596 1
0.437585035498101 1
0.342920410767444 1
0.32219971418156 1
0.530587444463119 1
0.10016323354202 1
0.384463059768742 1
0.207405724179718 1
0.615622307459286 1
0.54835749647343 1
0.765265294396832 1
0.574567445514395 1
0.394830751939008 1
0.454076573379284 1
0.423653047429303 1
0.56263204515958 1
0.255526641096099 1
0.335848111852347 1
0.363892986069457 1
0.372568027658778 1
0.435748056282854 1
0.500031028801086 1
0.273633385927332 1
0.45946755520544 1
0.602246800565075 1
0.410005054502876 1
0.306303294189461 1
0.581147712614848 1
0.293753108463226 1
0.395294144001962 1
0.479927965581005 1
0.272725601409245 1
0.507059765952194 1
0.281503076757367 1
0.387284473723735 1
0.420647837423233 1
0.0286282942703822 1
0.451688956414832 1
0.031198225708424 1
0.265349313203809 1
0.300095634188176 1
0.611362608105425 1
0.611923652174834 1
0.420867950704897 1
0.498067233771086 1
0.469804018303644 1
0.569030481498925 1
0.514965767686745 1
0.46026527435976 1
0.337617502594988 1
0.376676749688471 1
0.678161699075035 1
0.410959818459773 1
0.482911696481984 1
0.193359303879973 1
0.640884053457192 1
0.221718717332745 1
0.281069690290221 1
0.598034353934719 1
0.229654599171123 1
0.834146017877167 0
0.362705491330165 1
0.202003940785529 1
0.536336415405805 1
0.62092111657494 1
0.37754267019744 1
0.370681254559686 1
0.319026763835486 1
0.22167082750743 1
0.576201586483372 1
0.464161640948945 1
0.250354713634669 1
0.56127812102628 1
0.31215255444744 1
0.455219769448767 1
0.186577813196725 1
0.42992933689648 1
0.306864470023622 1
0.430137771052606 1
0.481427846183166 1
0.594409560971052 1
0.243862521970249 1
0.292385018363444 1
0.582456727626815 1
0.376639476086264 1
0.797315002366278 1
0.353652555477838 1
0.308582184373487 1
0.103541095616301 1
0.434041316203949 1
0.60771721405535 1
0.343447778401148 1
0.441278337517771 1
0.582466355097039 1
0.337205817911126 1
0.0329311796883208 1
0.354295190265551 1
0.073323303292962 1
0.566875577980138 1
0.507432072496065 1
0.408208814825284 1
0.526238832243404 1
0.474265137207629 1
0.313012204889878 1
0.419111492147387 1
0.53650170782788 1
0.340342608199268 1
0.554217585605008 1
0.339972684440046 1
0.408727743435003 1
0.232770763096309 1
0.0358755338401841 1
0.595176193059518 1
0.601887613609144 1
0.225506739355906 1
0.0524604305285484 1
0.301513450069254 1
0.11714135939505 1
0.314195977264356 1
0.82270833617115 0
0.411058229090567 1
0.352684313885987 1
0.665582804894079 1
0.521916136833854 1
0.601257281881513 1
0.271797731609391 1
0.411661999301281 1
0.243610444326619 1
0.209773241826544 1
0.262571515310029 1
0.157482647093655 1
0.870347723598568 0
0.26799232854374 1
0.242605509675675 1
0.364510237097671 1
0.404423447883117 1
0.4348305815577 1
0.423536667583725 1
0.189729744353362 1
0.319594734814313 1
0.383677751672201 1
0.220465090885843 1
0.10550829582046 1
0.15103035119416 1
0.0806045917861739 1
0.227580198466106 1
0.239580835596418 1
0.269427853512105 1
0.321209892614573 1
0.37857262108465 1
0.249365868048277 1
0.434992386217664 1
0.442492432270993 1
0.307817808902751 1
0.268584929503735 1
0.409804000958386 1
0.500184064425265 1
0.519335662861416 1
0.113583333523783 1
0.259761691262368 1
0.0636965702581526 1
0.464127709271644 1
0.477411559686252 1
0.0507228871750765 1
0.289691273766482 1
0.738104581887966 1
0.698631106285785 1
0.0471368412806824 1
0.362504780484921 1
0.537822984371864 1
0.152847465273935 1
0.393382095587512 1
0.312688172288387 1
0.396458505588548 1
0.673644096210159 1
0.256231095098063 1
0.421334755708091 1
0.172130699636293 1
0.29772315603938 1
0.345456782007857 1
0.47610675688586 1
0.208422859806652 1
0.636241979562917 1
0.624761524059758 1
0.482355277437854 1
0.477272243313952 1
0.492300396331054 1
0.692779014316479 1
0.076075200003511 1
0.0585658123831876 1
0.499959806560305 1
0.258760445191826 1
0.643851389145569 1
0.0582845991493041 1
0.366011552474152 1
0.362822111461906 1
0.13052939299079 1
0.490083547827099 1
0.503798590141073 1
0.365948503794814 1
0.625241901380535 1
0.65200377809335 1
0.304170684348468 1
0.179649839750953 1
0.184703874173525 1
0.221487468616006 1
0.0460501047619268 1
0.447717425990128 1
0.274673201045342 1
0.736647523427166 1
0.38996071913225 1
0.334039449686835 1
0.274216682198156 1
0.573153817540619 1
0.321447164164099 1
0.565370061973333 1
0.385493829558614 1
0.593441481253407 1
0.161960491702128 1
0.570159335739162 1
0.493427480693634 1
0.723596972636559 1
0.748832564928782 1
0.446092479450601 1
0.43480040228286 1
0.305057220195417 1
0.588314115874936 1
0.367023519920646 1
0.315328828026958 1
0.290962980904115 1
0.477254556617137 1
0.730703742406613 1
0.456841869551504 1
0.338990992144965 1
0.249222498688286 1
0.316127910466888 1
0.675308996108074 1
0.422020702671299 1
0.198297004702338 1
0.24931984407863 1
0.367975543574207 1
0.539892315623821 1
0.497092560863257 1
0.33482828062097 1
0.396854371426774 1
0.355664964086553 1
0.17500249166272 1
0.201622375883689 1
0.0622790663742233 1
0.574753411808563 1
0.557811977782491 1
0.63352677214583 1
0.389577066309416 1
0.277315119628476 1
0.381506516444893 1
0.564724224976338 1
0.754061963857878 1
0.640079859924069 1
0.397967230814029 1
0.534603574109307 1
0.54568519528992 1
0.187608799420618 1
0.0329051295709871 1
0.468405135795347 1
0.639356764890628 1
0.215411200055025 1
0.491002240947951 1
0.340701138453884 1
0.218545462652149 1
0.194649167794356 1
0.416788661482901 1
0.390966892489816 1
0.413368976872647 1
0.729471706944076 1
0.181057184678453 1
0.572025110990675 1
0.701391949214057 1
0.324704113095641 1
0.715055267541558 1
0.385104371088289 1
0.346080393997552 1
0.494886795805263 1
0.775992134305402 1
0.605619451047462 1
0.371798818452752 1
0.541371567747992 1
0.700459385350097 1
0.426015499482684 1
0.406737492425055 1
0.83001890851688 0
0.348027350174185 1
0.299904755424198 1
0.541820680028309 1
0.554097295446335 1
0.550170898889591 1
0.353635431888177 1
0.139799558624457 1
0.485762017942064 1
0.206481098647646 1
-0.0106898686568288 0
0.268245693880373 1
0.24675119708112 1
0.336775726529499 1
0.256246141637905 1
0.48780631589359 1
0.495052368137949 1
0.774361771099904 1
0.287935140644639 1
0.301392185485691 1
0.475033445444053 1
0.0304185615100213 1
0.618578103386022 1
0.356737584199856 1
0.482418867473306 1
0.679117824618719 1
0.176389166118941 1
0.687899125834808 1
0.468632999105586 1
0.439996507076715 1
0.360203005963842 1
0.134955839293384 1
0.507025682217105 1
0.0114118291444699 0
0.368288606842817 1
0.402822983084354 1
0.375433311767287 1
0.561170760234071 1
0.643363860531024 1
0.562171092383185 1
0.32317608097301 1
0.0792880256516224 1
0.271862276842807 1
0.244090960289035 1
0.45161353019957 1
0.406117550569139 1
0.21339854881706 1
0.186154879473012 1
0.302726047612496 1
0.458319385000681 1
0.103071956035856 1
0.441307686975428 1
0.39745051297204 1
0.53142285318875 1
0.275933474497079 1
0.43722257913802 1
0.418433914388207 1
0.379930915171366 1
0.648831905737633 1
0.404258735472257 1
0.536638755171416 1
0.559997935638774 1
0.269113137998634 1
0.48057074630011 1
0.383451651964226 1
0.729049779294697 1
0.228612021345057 1
0.391955542767481 1
0.338707793637515 1
0.586368738974662 1
0.419437720607339 1
0.537213038226059 1
0.783424685421662 1
0.338787137890973 1
0.457656981585741 1
0.488841036916166 1
0.782814814365664 1
0.192998331162563 1
0.0407082659986326 1
0.312285793736546 1
0.555569786119783 1
0.42562898243966 1
0.567783482325782 1
0.69764773231447 1
0.530845602465028 1
0.106714380887911 1
0.199539462244234 1
0.312321094251952 1
0.366494874633473 1
0.00741865443748321 0
0.249526979157214 1
0.43333265455579 1
0.298945752203038 1
0.194195003962219 1
0.574134952519491 1
0.215238822031645 1
0.414311359552241 1
0.45300203622594 1
0.256761426780969 1
0.429159742199547 1
0.486794040791507 1
0.154044259172981 1
0.0474408519976443 1
0.738642235450621 1
0.605366052784039 1
0.414543922748651 1
0.309766641247937 1
0.0579676780560232 1
0.388837946380626 1
0.401489728082234 1
0.315156881827329 1
0.771764822111837 1
0.549926738420083 1
0.0498094424244264 1
0.156354859980807 1
0.112221671667929 1
0.066163427213742 1
0.61974039169325 1
0.420488276751836 1
0.00491445665659939 1
0.464504043322683 1
0.482653452087393 1
0.434475720702682 1
0.592023319233722 1
0.539438512224286 1
0.369860688193668 1
0.0909106984881842 1
0.505594072321512 1
0.00889716618514201 1
0.660530989063189 1
0.50855520422822 1
0.0683259082371665 1
0.147856103662279 1
0.140463722321244 1
0.462073019019448 1
0.307937623054222 1
0.454336131825155 1
0.17779101260619 1
0.398455759124711 1
0.540124176964903 1
0.0220333504173575 1
0.349655818733562 1
0.0422542254097021 1
0.453412097819989 1
0.292759932296787 1
0.254760193743835 1
0.286676611855842 1
0.334695179626632 1
0.26539830940454 1
0.5968000278354 1
0.188760536417594 1
0.643678683165665 1
0.518322325753285 1
0.364400552424613 1
0.321374332265945 1
0.222909320343484 1
0.304777702810739 1
0.456539628650158 1
0.685482428953081 1
0.458808898346611 1
0.68387478078277 1
-0.0937309529461007 0
0.392140873013882 1
0.369536675067203 1
0.684534017068645 1
0.0543367537434488 1
0.544810661007956 1
0.203793250123887 1
0.395395562488927 1
0.77736055030001 1
0.202736016936566 1
0.345783827853449 1
0.369532835723615 1
0.524672367858236 1
0.677141603012429 1
0.173584424579646 1
0.393589403077005 1
0.402488594656811 1
0.68901623784863 1
0.841914997521053 0
0.451680557370396 1
0.802864976118137 0
0.640412713081793 1
0.289246395083144 1
0.336251123622115 1
0.426651781125737 1
0.554254280167899 1
0.676097779007917 1
0.710970676116648 1
0.620780462571934 1
0.295141696865512 1
0.33158646411926 1
0.143693633389086 1
0.351356495436563 1
0.197480690247591 1
0.177497738419919 1
0.229012857744824 1
0.336121176468183 1
0.0390406213082437 1
0.512613533812324 1
0.216362264588562 1
0.761531992146117 1
0.63306959531778 1
0.422661916879413 1
0.786585514565232 1
0.411669204182438 1
0.5307760086217 1
0.555841755746302 1
0.441459927620214 1
0.41314511446874 1
0.400467295820746 1
0.813344688508329 1
0.813522409453021 1
0.394188667016701 1
0.322573359043028 1
0.327153040917235 1
0.595171979280687 1
0.531349892319217 1
0.547167377911319 1
0.481709112860556 1
0.352174816180157 1
0.510789824369005 1
0.513321880011309 1
0.487094591633988 1
0.150281068127518 1
0.296923535211652 1
0.456210471909699 1
0.471583165460157 1
0.296834806313423 1
0.624687307167977 1
0.537326202296927 1
0.237088544177551 1
0.0267697403388222 0
0.618204804967318 1
0.33408543126051 1
0.26147585328978 1
0.311205126921352 1
0.603595836364837 1
0.402677359070518 1
0.323866434931237 1
0.47471522536912 1
0.0961930239465154 1
0.199974887626987 1
0.328766470167357 1
0.281888824879893 1
0.418069403426602 1
0.449205351410282 1
0.60865157454935 1
0.246724314173282 1
0.504774084672406 1
0.208166202436964 1
0.563153766731072 1
0.546370739579314 1
0.723150690960257 1
0.112279964015897 1
0.626747472052492 1
0.723870048864606 1
0.667380949429188 1
0.262969022212148 1
0.367160707871669 1
0.240336385206826 1
0.481562633781086 1
0.304363921848781 1
0.606201874009093 1
0.587604450744714 1
0.566988357375888 1
0.347389371179644 1
0.382188390406998 1
0.4786779590982 1
0.255171467491854 1
0.145913792495292 1
-0.020939847489453 1
0.56335430291148 1
-0.24096774514634 0
0.384055307084973 1
0.388922624404922 1
0.241636856727244 1
0.383254051398998 1
0.335093598454836 1
0.597785716344195 1
0.475798984861209 1
0.629259089365601 1
0.617573737024854 1
0.112271286981652 1
0.277986176210112 1
0.617058754905087 1
0.252495104588584 1
0.10267868755681 1
-0.124194704771576 0
0.338591891043263 1
0.704825676548627 1
0.458190775605783 1
0.488306808162947 1
0.454883810223235 1
0.369146617873745 1
0.698316583186733 1
0.240701168750733 1
0.263167040780937 1
0.296291276449236 1
0.480791782033886 1
0.484519332496667 1
0.471085462102456 1
0.458529467227933 1
0.302547290943525 1
0.449771298692219 1
0.370316618023375 1
0.440500362169909 1
0.510187231233129 1
0.265436866663462 1
0.651504425843907 1
0.400907885668585 1
0.376498393214097 1
0.392340157009021 1
0.23220518507147 1
0.437094955554218 1
0.440147994942892 1
0.517655077347947 1
0.661807704140772 1
0.524420869443857 1
0.580495324230005 1
0.336829282832873 1
0.128503481961442 1
0.837899799036115 0
0.180233479628209 1
0.600601683919634 1
0.482163513050762 1
0.468797512475424 1
0.457966405850367 1
0.4899259814354 1
0.112696595719665 1
0.327985027338248 1
0.271540582932689 1
0.412814280133148 1
0.598894047059479 1
0.246998185041029 1
0.605227433204995 1
0.390042405639341 1
0.553267638552299 1
0.772186216114657 1
0.317271162990945 1
0.299614341455323 1
0.259804324957537 1
0.598319176772624 1
0.319155337775449 1
0.686619135840445 1
0.461873897297347 1
0.334583544914643 1
0.424954441484637 1
0.193801554078742 1
0.499989134605857 1
0.755286111284692 1
0.352341620163442 1
0.265145632381848 1
0.178670869649201 1
0.384538558299865 1
0.44420141872477 1
0.657025444454531 1
0.503840146897834 1
0.252180655756842 1
0.494532160748071 1
0.66726816735387 1
0.623721393487635 1
0.271225642353429 1
0.321387392552801 1
0.485620218707284 1
0.255403056685489 1
0.695823124740212 1
0.274750019294245 1
0.423903609410061 1
0.352669651695666 1
0.356311851205736 1
0.362805524259459 1
0.443962353951102 1
0.0308306042772684 0
0.103497856267841 1
0.640640722813698 1
0.366403331669386 1
0.434296064163584 1
0.395038763833493 1
0.315807100450966 1
0.332610503764649 1
0.393859525592566 1
0.28585393999486 1
0.472976227435529 1
0.0848157880922299 1
0.474549232997044 1
0.356904027761539 1
0.442929591427054 1
0.385035856891709 1
0.200328918041683 1
0.0618861368313269 1
0.474479263533912 1
0.306375271872351 1
0.433137670426231 1
0.103557185107558 1
0.247923908381636 1
0.686441707606549 1
0.303949376946337 1
0.423139435372482 1
0.151438738027866 1
0.421047904283887 1
0.120849270441226 1
0.00535990133394493 0
0.389082723467876 1
0.77631239981648 1
0.46300167136458 1
0.477210177610236 1
0.410099057494088 1
0.588033676062768 1
0.107000554211613 1
0.228868294018724 1
0.312872429008046 1
0.457211806040205 1
0.609193154637833 1
0.479804219026321 1
0.32824789708621 1
0.123887984004782 1
0.559214814080195 1
0.537336887478256 1
0.442911182157237 1
0.406913518136412 1
0.669944332564724 1
0.744478176745399 1
0.200180285940836 1
0.475298199657576 1
0.304438059074405 1
0.615438734362088 1
0.553773649075365 1
0.30072248751577 1
0.429759401448342 1
0.640083223133364 1
0.793340821991778 1
0.250051392806419 1
0.439218535788642 1
0.288654951272906 1
0.320912146744426 1
0.61812074270324 1
0.225085908178238 1
0.556813922647843 1
0.25491011369735 1
0.71927028677645 1
0.327767321912414 1
0.446706890469832 1
0.350599546842137 1
0.682123032126382 1
0.848716876224745 0
0.449147135040843 1
0.239243666988837 1
0.519884349373795 1
0.508583678163813 1
0.430731784890677 1
0.461889976605444 1
0.721806372839383 1
0.32326023352095 1
0.607984177644741 1
0.400131957840125 1
0.297396361436988 1
0.303858927250144 1
0.439446178091837 1
0.261454310943045 1
0.143166292236958 1
0.467220555811422 1
0.0881106617292032 1
0.442003799030054 1
0.314294003880464 1
0.492221880805541 1
0.382307375021387 1
0.561292160368123 1
0.338332407430945 1
0.3641680724055 1
0.426662682161663 1
0.394544219661057 1
0.192246975854125 1
0.20617933165459 1
0.344075377126817 1
0.510700379047065 1
0.560037414343122 1
-0.124925992693449 0
0.700857288529214 1
0.178375631008315 1
0.181181864442573 1
0.213401092705518 1
0.450462205844157 1
0.171308242642689 1
0.479924258018531 1
0.391453919584652 1
0.628523060369674 1
0.302994120081114 1
0.361208351670837 1
0.0640963740025534 1
0.417507441630604 1
0.599732361814184 1
0.276432880753649 1
0.224132471808099 1
0.35020303465606 1
0.533677954760278 1
0.30004374493182 1
0.382465394704481 1
0.491985769989678 1
0.412867964632958 1
0.662138415891524 1
0.326935526604922 1
0.398028052297154 1
0.422812995166427 1
0.822084709191113 0
0.485896131295276 1
0.255735987882775 1
0.708650009063701 1
0.12657256115738 1
0.183758853811608 1
0.356179878203249 1
0.641413734454701 1
0.721191153668238 1
0.678892027833524 1
0.096821292066309 1
0.700601408944434 1
0.341533220880892 1
0.581054215742017 1
0.513661991891888 1
0.348333531827191 1
0.589529387025414 1
0.828196210139141 0
0.407929176813479 1
0.592852052972358 1
0.777075291680312 1
0.530537780165302 1
0.176964094413848 1
0.458219064448826 1
0.593239431900562 1
0.342216077701289 1
0.581655180737986 1
0.245730530254347 1
0.187131557328157 1
0.379589173032458 1
0.373136249814962 1
0.394996021421447 1
0.546730606718319 1
0.419392285141907 1
0.130025620110607 1
0.326041853304248 1
0.446583660334764 1
0.434814151391754 1
0.0281329980091059 1
0.677751645221953 1
0.665601519810188 1
0.225803905917895 1
0.392728363739152 1
0.458081963932045 1
0.544512039276502 1
0.459937906406408 1
0.497504410102348 1
0.131764171774228 1
0.518693304495349 1
0.72084999536113 1
0.572308319576561 1
0.539590439975542 1
0.607378810242403 1
0.427314320506917 1
0.498134823923919 1
0.455292542839008 1
0.855846917243095 0
0.298496616785708 1
-0.0610275163227854 0
0.383732478707568 1
0.357050944675647 1
0.434561885545488 1
0.301632907996469 1
0.297002974094502 1
0.138777393438243 1
0.465846681918843 1
0.20301336167667 1
0.335413727765235 1
0.262740179168392 1
0.526654347580755 1
0.447940178545922 1
0.537404341740421 1
0.606242150947715 1
0.327321677246945 1
0.575340392340105 1
0.375408839021954 1
-0.0398575623138258 0
0.125258474844792 1
-0.00534380039317697 0
0.718013171209488 1
0.286494004029349 1
0.580966016554207 1
0.34163147752408 1
0.52987469611141 1
0.0888936000696846 1
0.677694709441148 1
0.445772308843774 1
0.621981968710682 1
0.513115266723174 1
0.395047681584601 1
0.504502788180709 1
0.439711397519578 1
0.386740874936478 1
0.502368451294361 1
0.277657596189773 1
0.107658161777025 1
0.306785619246027 1
0.446625145873868 1
0.542588779240974 1
0.453554292472039 1
0.388246258833818 1
0.460959436967002 1
0.518154902858299 1
0.60207264160914 1
0.55594041047732 1
0.292335253804265 1
0.601380849465976 1
0.260672269898132 1
-0.10293434806159 0
0.265722937289683 1
0.487111466116293 1
0.47022565884601 1
0.252171186419634 1
0.475161326724929 1
0.408867678565597 1
0.42529942992947 1
0.501636529891261 1
0.264216040646828 1
0.44419291077367 1
0.457581144973134 1
0.232861105064322 1
0.407296825096627 1
0.459696094470361 1
0.730063377800472 1
0.119388174564005 1
0.340542173782412 1
0.45179798205858 1
0.685924163517391 1
0.277509905215322 1
0.336500994919938 1
-0.0290099540163823 1
0.391511146846557 1
0.581266216207084 1
0.545602625192709 1
0.50286279374132 1
0.326255725968074 1
0.17535870844367 1
0.565527510729285 1
0.297395166913011 1
0.486247144442278 1
0.191484667814046 1
0.260335102535583 1
0.369627789172352 1
0.443990848740432 1
0.11354908690515 1
0.194399102152487 1
0.657351479550302 1
0.383332339267433 1
-0.0735282224510453 0
0.400427801512171 1
0.78716643067151 1
0.725217357019051 1
0.00448398827797645 0
0.32254978965271 1
0.331636410239445 1
0.12248448238433 1
0.203639449527389 1
0.472962425069038 1
0.627913228488038 1
0.635253358633198 1
0.550974130497825 1
0.237518360622547 1
0.862877463825458 0
0.182229742394194 1
0.0778284865648315 1
0.330955197220892 1
0.446262337139007 1
0.217957118434358 1
0.328624947336042 1
0.6913501623535 1
0.210022893415452 1
0.496157572217919 1
0.189810902027013 1
0.409496312210263 1
0.0251073848089893 0
0.32885370535603 1
0.00255257528973322 1
0.585541768682732 1
0.0166708800834987 1
0.370202838519663 1
0.405231987995087 1
0.366892965669148 1
0.818552305498484 0
0.289438403055669 1
0.391636343905868 1
0.0753900237775117 1
0.38090241742918 1
0.310706493833643 1
0.440390741517069 1
0.432581230202874 1
0.32348892110126 1
0.373169750754856 1
0.186916912787377 1
0.533087547640051 1
0.199346732495223 1
0.612366263577622 1
0.478725361602712 1
0.437500887301515 1
0.570547850965646 1
0.389308050921695 1
0.323434254591739 1
0.184029143382469 1
0.404867428218622 1
0.592320954156626 1
0.341709232516679 1
0.298513412937367 1
0.380281158159965 1
0.332767238288115 1
0.301204903637995 1
0.257589193409845 1
0.228293420439146 1
0.577384114115818 1
0.36770600823944 1
0.368496704300333 1
0.891314057500895 0
0.175845312932861 1
0.177140341472622 1
0.499365723819374 1
0.38533088076901 1
0.383646645984321 1
0.361384006344113 1
0.328997272637234 1
0.466518539815631 1
0.317985752016731 1
0.539435579693185 1
0.353214727348453 1
0.38382796036977 1
0.210680756298314 1
0.476004581043709 1
0.754733110205936 1
0.307682418776038 1
0.711031373714361 1
0.59214335002181 1
-0.00175462302083771 0
0.662844694146494 1
0.055776087774507 1
0.112750396637378 1
0.463682255518276 1
0.284912670603705 1
0.485588890328729 1
0.184585409948738 1
0.380609781373537 1
0.0869809879641249 1
0.633907761700819 1
0.459539512570548 1
0.267171567114841 1
0.330913937156448 1
0.322553302377183 1
0.624891190692939 1
0.573115167661936 1
0.583374442023623 1
0.318146117059499 1
0.316775394356408 1
0.240060157914162 1
0.142180145047898 1
0.207758445534767 1
0.422683772106206 1
0.2924700983048 1
0.613236163142575 1
0.762752990231877 1
0.0177887222061271 1
0.728761607681953 1
0.298691910579745 1
0.6871949347869 1
0.284480624270083 1
0.0404007602101897 1
0.0755414917696403 1
0.700044517388224 1
0.358230438414226 1
0.366211035366797 1
0.56293608536242 1
0.476449263163361 1
0.351877748390834 1
0.395274080196804 1
0.0756986749364324 1
0.422127538664175 1
0.420098547600465 1
0.401758706822599 1
0.307793659973847 1
0.345764632831863 1
0.612399579435518 1
0.649688688512803 1
0.189990022740265 1
0.360950765310734 1
0.130823911480973 1
0.485131659600377 1
0.451289216832726 1
0.512530912038708 1
0.550384975748274 1
0.317877769275274 1
0.57670255809701 1
0.348417556450497 1
0.510706651002877 1
0.38075694723456 1
0.570520602224578 1
0.640508244888359 1
0.299525216847135 1
0.283999634252938 1
0.577155262639749 1
0.405579494772688 1
0.386331198997473 1
0.481631605881618 1
0.417250410444394 1
0.151876851913294 1
0.468397705008282 1
0.71656696474179 1
0.485423765954532 1
0.401309538471016 1
0.319462193662919 1
0.617649412679305 1
0.575636004458159 1
0.800710362535716 0
0.484108948321193 1
0.148781635298659 1
0.373029421943918 1
0.240226014525203 1
0.421368780113167 1
0.00241821698453354 1
0.22086179827824 1
0.400295106924808 1
0.365168266139947 1
0.631369718990069 1
0.323597900781727 1
0.734060304126816 1
0.473037366386127 1
0.26067289244534 1
0.755003780444305 1
0.0626513634938509 1
0.653787542605788 1
0.139371392562595 1
0.784082099658319 0
0.485042610528158 1
0.443635116783419 1
0.229182800201181 1
0.25592572408959 1
0.736004250902585 1
0.663042696056342 1
0.136678448854662 1
0.355598963502601 1
0.531498538377662 1
0.48126005197351 1
-0.0801143629734213 0
0.625074068779195 1
0.0915130775366593 1
0.216950738388721 1
0.124808841724122 1
0.236041094619428 1
0.668449010863351 1
0.517356688738033 1
0.320349305889344 1
0.38695717047068 1
0.297554894643637 1
0.149911392413439 1
0.348787247862799 1
0.449248335735909 1
0.390832621004109 1
0.521329234852475 1
0.277724424693412 1
-0.107286247594272 0
0.317043534023731 1
0.237288244081108 1
0.226423661968119 1
0.505242614606421 1
0.462559805086085 1
0.571955026059504 1
0.641265262406753 1
0.289756972593165 1
0.443337272666602 1
0.306612096907173 1
0.493212812745322 1
0.513844698251535 1
0.469600396475245 1
0.719200281443708 1
0.602085691645045 1
0.55402965903985 1
0.289852932343881 1
0.537117437816585 1
0.367368250642413 1
0.552054891428458 1
0.488429026787171 1
0.209463882790427 1
0.339366585223921 1
0.774675138999531 1
0.643434278779076 1
0.410582025524853 1
0.543814547219117 1
0.610682636551726 1
0.702670007761684 1
0.302262346465846 1
0.578656992260891 1
0.699852926151101 1
0.360259618555079 1
0.461302757009828 1
0.592469654936682 1
0.47775936464285 1
0.43872782910927 1
0.824686636166679 0
0.517317340284089 1
0.0555119307027798 1
0.391504145685292 1
0.418551668100263 1
0.733880886802048 1
0.698039705967505 1
0.484665977857087 1
0.221453216761696 1
0.683664618799384 1
0.584481017642736 1
0.356264019812935 1
0.451362236322912 1
0.363157179907626 1
0.457311919803229 1
0.393015447142492 1
0.611567247473807 1
0.312127852269761 1
0.387803248413361 1
0.31263016661785 1
0.548699743573474 1
0.323347419538042 1
0.0650287116028773 1
0.41281138837172 1
-0.142997447208478 0
0.00846840754203716 0
0.521347998884004 1
0.370021011291975 1
-0.00303157188934477 1
0.56132179844179 1
0.522009217361972 1
0.308397396182433 1
0.613828820989991 1
0.0714587007549834 1
0.359781227234096 1
0.0961001425856658 1
0.393260151256743 1
0.474213625718762 1
0.373945570726583 1
0.341615352085885 1
0.389322921934157 1
0.483865206568294 1
0.303358572006607 1
0.286019028398968 1
0.314630836081739 1
0.498444209248729 1
0.468886953950408 1
0.441838411878844 1
0.0807177768468707 1
0.592528495410377 1
0.372730245167818 1
0.245075369823029 1
0.375396624481457 1
0.329568363343145 1
0.290800370924077 1
0.348321318368931 1
0.508143635274423 1
0.506869870649711 1
0.351789467600319 1
0.39946301138052 1
0.219704075499493 1
0.41841132501987 1
0.149404560585404 1
0.503289047507752 1
0.299064655679538 1
0.123524071612698 1
0.51332397269796 1
0.371911824760822 1
0.376111565819908 1
0.550493854125157 1
0.681313587982332 1
0.445119527699503 1
0.520492470535258 1
0.161089385438197 1
0.476939372427624 1
0.364011467637994 1
0.233672623625302 1
0.337295448037046 1
0.925633195669237 0
0.215284440364698 1
0.475484394961921 1
0.223430454186002 1
0.309907290614334 1
0.158490639405352 1
0.177653090946898 1
0.187148739196125 1
0.50611104396194 1
0.378372914018198 1
0.232568414088343 1
0.724989717254953 1
0.408300851329316 1
0.594769559934316 1
0.512334153045377 1
0.480125865172041 1
0.296533046946467 1
0.435191284773411 1
0.278354518342845 1
0.798179810162303 0
0.479458531325568 1
0.434540338188093 1
0.479864697559659 1
0.589935795399105 1
0.81700056455556 1
0.618252500636588 1
0.111587173436619 1
0.0673560617610217 1
0.613398255260831 1
0.122071286978471 1
0.176820623034728 1
0.786996646883735 1
0.408787558566986 1
0.128069545664217 1
0.420456760698705 1
0.415395203430488 1
0.467114716505832 1
0.580453801166604 1
0.404523893881363 1
0.26358259342006 1
0.621841303292393 1
0.443497487193675 1
0.318399884051451 1
0.37356260448376 1
0.124764051746958 1
0.302114152490026 1
0.414621078726399 1
0.474776129223655 1
0.285641185939553 1
0.561218451377238 1
0.179559292412945 1
0.628907161957676 1
0.337101722209358 1
0.383604261156259 1
0.420218291928566 1
0.421471405093018 1
0.244005529765645 1
0.572136161362182 1
0.688183729462672 1
0.30995059555358 1
0.40389193651683 1
0.287495484960819 1
0.593456125303185 1
0.202364972336437 1
0.534001514033354 1
0.27511263832835 1
0.317504440684702 1
0.320844486100617 1
0.498494313057447 1
0.42152007363402 1
0.355710363303008 1
0.57665087006443 1
0.47522289576151 1
0.674390972468858 1
0.342163848825721 1
0.17936763317296 1
0.280866004367816 1
0.0896679354653235 1
0.393958585729396 1
0.0601157066068043 1
0.410608650977519 1
0.502346533945383 1
0.355772591973858 1
-0.0416988551453571 0
0.205683578682413 1
0.365467867097672 1
0.497855687628776 1
0.443352337637666 1
0.447398635387239 1
0.495632361429359 1
0.256536241647 1
-0.0230907716024985 0
0.466498869598955 1
0.688291539200995 1
0.31388016786878 1
0.545021291111893 1
0.256018529763948 1
0.279042078855843 1
0.437013230545583 1
0.768080795345207 1
0.375756528107117 1
0.474280312727953 1
0.521319717631761 1
0.647476936337153 1
0.295915879671183 1
0.353577514744273 1
0.220817836978971 1
0.299878345965727 1
0.600913803665782 1
0.698454551093628 1
0.384178339136414 1
0.237301727908355 1
0.249105909344842 1
0.246463753991487 1
0.542007901142953 1
0.679334536300297 1
0.366080044217873 1
0.438646813177893 1
0.526358195640252 1
0.218421303283913 1
0.515083823840467 1
0.30471289990721 1
0.405828838938405 1
0.330005603377082 1
0.315719182285266 1
0.217274704324859 1
0.382721533499892 1
0.0584533897914248 1
0.482285957602635 1
0.224436131108473 1
0.29603387523673 1
0.327787916533432 1
0.450151437801971 1
0.450559912729188 1
0.301942858410239 1
0.809135005075965 0
0.0795298111695619 1
0.275892672053717 1
0.607533067813887 1
0.480945713199258 1
0.252758875500272 1
0.354536301806816 1
0.344016660570573 1
0.92642494097758 0
0.193772031482114 1
0.217509366047234 1
0.261569536728597 1
0.219003728324146 1
0.128213974476462 1
0.649955853015092 1
0.25185274857116 1
0.426875926789916 1
0.238783929009286 1
0.609313939250518 1
0.763065403205292 1
0.229129496727919 1
0.371984341392066 1
0.253005780649049 1
0.491968686097978 1
0.419256084331395 1
0.176776268277867 1
0.533804441135687 1
0.340287560275524 1
0.273887803676666 1
0.314828850364129 1
0.69100301426941 1
0.648083210791554 1
0.469803450796286 1
0.529342990384893 1
0.33057740763646 1
0.297009669601301 1
0.286884404411166 1
0.406568062197554 1
0.423506765320629 1
0.389895398066262 1
0.598809371908657 1
0.209317673036144 1
0.337590588172589 1
0.49733994872624 1
0.22013569528178 1
0.3258756558987 1
0.269941255707804 1
0.482098224376498 1
0.135333415272158 1
0.495404652078768 1
0.292078890346956 1
0.309993736335429 1
0.651405990948337 1
0.172774285352654 1
0.435387873517086 1
0.509253719943823 1
-0.010044643477331 1
0.213648412346037 1
0.475722462997704 1
0.425591276042005 1
0.277485215937249 1
0.431740093065924 1
0.505210498308597 1
0.433912145792966 1
0.640650949053773 1
0.207622060370631 1
0.194660261811099 1
0.222208148253456 1
0.738102173783131 1
0.0557113210587244 1
-0.0562377219956518 0
0.517612000827143 1
0.718637934671662 1
0.288657191920835 1
0.21612005022556 1
0.363547685176595 1
0.342378322938191 1
0.370241570688943 1
0.326517734976494 1
0.370670433703248 1
0.339314975267406 1
0.303292593650302 1
0.357282870082315 1
0.955831039239106 0
0.354529393757957 1
0.351654064087708 1
0.307468310333932 1
0.330292483983466 1
0.147493158580937 1
0.338983285079171 1
0.427592432184416 1
0.397877740681205 1
0.23501001290109 1
0.0463718484986095 1
0.323384835013205 1
0.496005782451114 1
0.0820976666702595 1
0.412803670838322 1
0.796915929876163 0
0.736364701352128 1
0.207696411443587 1
0.311487849080181 1
0.408172908468048 1
0.866978174341027 0
0.36470334981886 1
0.428431884297577 1
0.744654764779023 1
0.579951718346786 1
0.565427904323806 1
0.389168085774232 1
0.0662205845029159 1
0.415903195403886 1
0.670216016214753 1
0.592983753315964 1
0.299170382633694 1
0.430790947294564 1
0.624212983720321 1
0.341422819087589 1
0.282478499319745 1
0.609604455760381 1
0.178404586367133 1
0.331591599454532 1
0.674485788949529 1
0.829398022170076 1
0.537229354605153 1
0.415790054807171 1
0.233716358152102 1
0.736335392633663 1
0.964346975158679 0
-0.0114839227499875 0
0.461300426551702 1
0.396712619355588 1
0.375892896517289 1
0.293673019944323 1
0.213612568273214 1
0.258484099270923 1
0.680491365042263 1
0.244577246835486 1
0.209638877023152 1
0.67439121604031 1
0.538615136517547 1
0.301392210662683 1
0.311769949359242 1
0.244338345932653 1
0.273017126884428 1
0.513277923165262 1
0.260145011865249 1
0.252521456252969 1
0.482270645363119 1
0.41982372073381 1
0.61518278141078 1
0.229354584300671 1
0.272555173607158 1
0.646064068600214 1
0.440152724858832 1
0.409317329374891 1
0.327382056960033 1
0.263928781580319 1
0.303997883245664 1
0.489228920590474 1
0.605467208494172 1
0.399598704493852 1
0.390256874670134 1
0.324051071084014 1
0.297806209993645 1
0.487208639444266 1
0.115000377543485 1
0.225514990219441 1
0.132791429649531 1
0.35990113192695 1
0.133473728142652 1
0.309136525854413 1
0.312871225840262 1
0.355614940692071 1
0.275365511394674 1
0.334452644315218 1
0.459044899554518 1
0.193457662420214 1
0.331444936202984 1
0.70294912784777 1
0.581504285794707 1
0.3080094644837 1
0.412148271215013 1
0.247353758436178 1
0.29260062454787 1
0.517124162132429 1
0.419112493242775 1
0.262125353039294 1
0.512589129277988 1
0.24445947192484 1
0.393464778814112 1
0.55519171995224 1
0.156965944823541 1
0.442061289779343 1
0.388017562938189 1
0.564896092137664 1
0.497314888867255 1
0.127734719893101 1
0.31565305162934 1
0.396623457680665 1
0.730105424821112 1
0.42129656868422 1
0.661278323189497 1
0.498543491608438 1
0.360819669673575 1
0.136102252963138 1
0.11930228900769 1
0.366980480077546 1
0.609325175120498 1
0.273154207039438 1
0.519215915852586 1
0.508845841596337 1
0.365972875919797 1
0.289409364799736 1
0.95286365678376 0
0.270997864131511 1
0.477176836458343 1
0.578196043021528 1
0.291376835264702 1
0.384687274710755 1
0.305324023925546 1
0.091690655396258 1
0.109020123870205 1
0.282099326940592 1
0.354671809046567 1
0.82099014169741 0
0.411793923358535 1
0.422585553841279 1
0.138994303101529 1
0.178103689020813 1
0.128685533833465 1
0.325324095072661 1
0.42070377008248 1
0.231227424706239 1
0.43974353030297 1
0.354427828611806 1
0.210204738850241 1
0.399919494930643 1
0.483809518226042 1
0.567019335283987 1
0.506091159383009 1
0.929660100798846 0
0.302732085611812 1
0.533342299212934 1
0.289321011603264 1
0.373842023841365 1
0.354393930415303 1
0.635715534843362 1
0.552888474325286 1
0.280927899927526 1
0.292406170251008 1
0.531147694680024 1
0.742321382852859 1
0.324721886369146 1
0.419655561145744 1
0.467341999427825 1
0.380017151635877 1
0.453044880433397 1
0.368140620957812 1
0.659785528086207 1
0.303481486216762 1
0.425430764475809 1
0.54234783176589 1
0.482068060274081 1
0.628381003830142 1
0.405156729668425 1
0.112844025308003 1
0.190903994472672 1
0.164931386021098 1
0.448507889921605 1
0.311916954693135 1
0.0892171619065407 1
0.231615889320287 1
0.514714419156114 1
0.647655127691441 1
0.31948362410125 1
0.532247438172016 1
0.209525536169587 1
0.173329135112917 1
0.54180209654154 1
0.589291122511179 1
0.432807488632479 1
0.58269045255905 1
0.0998278989260005 1
0.645430633859225 1
0.0542893596728227 1
0.287804854311853 1
0.382321500197704 1
0.234709020922756 1
0.589266964667151 1
0.408124964488483 1
0.449874066683039 1
0.0963008977053281 1
0.241142978644883 1
0.529263060498336 1
0.586627194148125 1
0.546051104375554 1
0.42397375179551 1
0.133277397173373 1
0.379772317221675 1
0.441164952438301 1
0.278690700866338 1
0.0399930899669358 1
0.463201311574273 1
0.418467224977541 1
0.161558123045492 1
0.336631148810708 1
0.333465404523846 1
0.617324870498206 1
0.424344148804865 1
0.467502501841393 1
0.515351338773553 1
0.304088105521523 1
0.333804338737137 1
0.467614160994201 1
0.501653965492994 1
0.506324179543367 1
0.356382218142642 1
0.367442261234754 1
0.158881351551923 1
0.550030410418387 1
0.525002351059247 1
0.343389725535618 1
0.501340477176335 1
0.182528101581231 1
0.447616169172499 1
0.430202286306722 1
0.253479223392368 1
0.515660498614096 1
0.543251094196838 1
0.353670285049622 1
0.432159889353577 1
0.170131211697179 1
0.0504314683694977 1
0.569514456606499 1
0.389656172872047 1
0.396772468978444 1
0.552514017802808 1
0.355886929378796 1
0.0357629184897624 1
0.33205180917045 1
0.240156989828021 1
0.845329204809462 0
0.18044949679692 1
0.495446242930572 1
0.300944156732627 1
0.444588518721788 1
0.470505848359187 1
0.189540740383519 1
0.333607406888871 1
0.503504192037751 1
0.55608712566628 1
0.281041492108379 1
0.208687270575842 1
0.196861942818121 1
0.295125539253177 1
0.0496010676750282 1
-0.010140217094066 0
0.630186417859945 1
0.477810523822363 1
0.700415657052009 1
0.39860365771592 1
0.278020069475117 1
0.454416464887724 1
0.114306063118377 1
0.56372294667868 1
0.488592378422558 1
0.316266445487857 1
0.572402331531201 1
0.444586853806469 1
0.542755328025913 1
0.497040188959267 1
0.355269833412887 1
0.235764116619542 1
0.328719052451363 1
0.497822983717846 1
0.288639286379396 1
0.818823976193287 0
0.538409057054301 1
0.262533790513792 1
0.521265742244478 1
0.315002663008909 1
0.611941570030568 1
0.638251855857914 1
0.305897177000572 1
0.31846912703435 1
0.152263175718594 1
0.0659273806518617 1
0.130839376638149 1
0.418436869289181 1
0.416532229753082 1
0.34652013135437 1
0.634016466104873 1
0.061868581175145 1
0.380334532874916 1
0.398000289261166 1
0.7392897568179 1
0.322132156463677 1
0.230268287431435 1
0.426657087841402 1
0.507581793710075 1
0.192927378558019 1
0.618395035378147 1
0.221116870163238 1
0.133213076589725 1
0.373104948633473 1
0.556927111313203 1
0.358547047193789 1
0.185333426712843 1
0.546315842063821 1
0.735815332482828 1
0.333108648877359 1
0.152875030702126 1
0.417348296386448 1
0.64691389692872 1
0.59157198502342 1
0.503427933776342 1
0.657295778990766 1
0.118472159946122 1
0.473039338624175 1
0.492939403597575 1
0.369309423021759 1
0.60377631217279 1
0.117606781158975 1
0.273184639311634 1
0.54380921220556 1
0.480421172473342 1
0.356583138207647 1
0.542563882572256 1
0.516254449904125 1
0.559301069913789 1
0.466057968537125 1
0.502368143686271 1
0.671814485753693 1
0.18324093308284 1
0.795642267023968 0
0.820362924845871 0
0.202798919147132 1
0.166744638569944 1
0.174906399607824 1
0.905991109821093 0
0.301378908684487 1
0.37447952428457 1
0.276244790275164 1
0.627274805537417 1
0.0837423392309435 1
0.362539327272571 1
0.531447709551566 1
0.346731111778876 1
0.397286330716494 1
0.309371460249771 1
0.252842958952014 1
0.276351738585426 1
0.204330184079215 1
-0.0613967128675899 0
0.130516356640061 1
0.112768533359152 1
0.132674831508841 1
0.144539681808861 1
0.444273287004755 1
0.478968394600349 1
0.385953745104825 1
0.570745268464681 1
0.387221778770017 1
0.706156301109961 1
0.402926161575585 1
0.27306655680623 1
0.372449017540468 1
0.406660083713302 1
0.273058221810545 1
0.627701847744299 1
0.444921020445176 1
0.473358037920338 1
0.429939274513227 1
0.588526162628025 1
0.373866258289676 1
0.358961366258519 1
0.471553279666926 1
0.321005247795413 1
0.564899532976472 1
0.596885805627462 1
0.230460980039783 1
0.253831404451108 1
0.686911697885664 1
0.24994721973241 1
0.200572102897312 1
0.418038678170268 1
0.183934420612938 1
0.246591046558998 1
0.774262288165137 1
0.422631443397721 1
0.0919376043848195 1
0.663111747120486 1
0.669090032734638 1
0.214293109145363 1
0.429178209954885 1
0.542015780371922 1
0.537252384886 1
0.111228262870347 1
0.461326392352583 1
0.216463309601249 1
0.257174883334695 1
0.543697331419661 1
0.529423553057845 1
0.128820100647179 1
0.453307701637684 1
0.186862308335355 1
0.336273681987836 1
0.650836841978652 1
-0.0620654645559739 0
0.440275069364481 1
0.211194793197002 1
0.253447815388633 1
0.313002842272622 1
0.342476651660852 1
0.528187038574868 1
0.369104416194864 1
-0.0235038345280245 0
0.502441950413517 1
0.376455941032868 1
0.225291767625404 1
0.376181093172535 1
0.217386506082455 1
0.341946163569921 1
0.451654884463344 1
0.457753849401474 1
0.70870488905649 1
0.621947570071404 1
0.269118297495605 1
0.457829979743839 1
0.508429238929908 1
0.234641590476146 1
0.279464583623897 1
0.595605233462148 1
0.0533441389663343 1
0.125272407326563 1
0.33839618506423 1
0.230528285523057 1
0.178667916545043 1
0.623831724079417 1
0.196621316446048 1
0.361093218021267 1
0.527744809037023 1
0.323340798442961 1
0.420732143826092 1
0.15313900182841 1
0.441400065738019 1
0.576422104226275 1
0.143307285024476 1
0.33667435223365 1
-0.156659791883859 0
-0.338995117115639 0
0.218647325574225 1
0.378296725057402 1
0.010521571373808 0
0.530483568666524 1
0.48181600807888 1
0.267324502449005 1
0.523313535446754 1
0.104122773258221 1
0.254140652613823 1
0.306842042098479 1
0.36722596650841 1
0.58906618548704 1
0.0812266929396535 1
0.495960363739585 1
0.743535433094574 1
0.557806212451696 1
0.477584056740868 1
0.0230144251078282 0
0.623771749461452 1
0.265280501748956 1
0.743420021307003 1
0.53364966445862 1
0.344722812113873 1
0.575625185222961 1
0.0776196324389926 1
0.296895669953357 1
0.18669346572007 1
0.233883529695512 1
0.299028578015234 1
0.30632743683426 1
0.366908796333065 1
-0.0144934829807649 0
0.874536429635537 0
0.192742619591077 1
0.260586380685769 1
0.547104428083483 1
0.316915881963753 1
0.689330549979705 1
0.194239883029298 1
0.189290029733467 1
0.457171022451439 1
0.194369909142512 1
0.40901582048977 1
0.276064943298081 1
0.699690380730802 1
0.223006416060329 1
0.318301106940887 1
0.497095744960419 1
0.541004522851288 1
0.41610529038703 1
0.417070490685285 1
0.527592891346418 1
0.377713032211832 1
0.351303290860704 1
0.432944397396992 1
0.26151994874773 1
0.302545945318654 1
0.153068192698371 1
0.139146565413349 1
0.683204395885675 1
0.65980486777013 1
0.451811162399626 1
0.216087672436741 1
0.708853151359458 1
0.300628413329246 1
0.216439024883203 1
0.44122660580112 1
0.49366861466324 1
0.355648841149662 1
0.676808419763058 1
0.335558187725572 1
0.203722715248296 1
0.627167358421727 1
0.22793253396255 1
0.519852697385769 1
0.337787477158803 1
0.365522453903882 1
0.483372182982058 1
0.600514315271267 1
0.179583308416105 1
0.159940671839889 1
0.374962958882194 1
0.0204182808498127 1
0.265401466105966 1
0.583671499028188 1
0.337548592331601 1
0.541462619117059 1
0.468195210107841 1
0.189284060741882 1
0.847968011076189 0
0.220428846943671 1
0.373521060667987 1
0.426285595528437 1
0.166361649122717 1
0.243745669473318 1
0.402391585328552 1
0.208604688680243 1
0.510276310315341 1
0.119914039756591 1
0.238037967158914 1
0.328772369244002 1
0.555311985969379 1
0.463653641756145 1
0.2688827700127 1
0.447534138065472 1
0.39222985986763 1
0.233689784828258 1
0.675045827414829 1
0.730600957271883 1
0.56275351799108 1
0.762984579753561 1
0.423223123301262 1
0.417561279883385 1
0.234928478645011 1
0.260579527259492 1
0.355230491691957 1
0.506903541990311 1
0.220819125166019 1
0.309505575631282 1
0.178385721513494 1
0.218375872263135 1
0.0995094929323314 1
0.244647063049869 1
0.650912957343024 1
0.403475101183398 1
0.624576290932324 1
0.316690436948337 1
0.753140547605614 1
0.629466277367641 1
0.634810081640284 1
-0.0210924535412674 0
0.703994161848773 1
0.546104913157893 1
0.02071231400545 0
0.534287248426959 1
0.524995483446493 1
0.0939342440522542 1
0.364963881920654 1
0.514677742538682 1
-0.0109284599951822 0
0.356647794049179 1
0.359746748338389 1
0.201235973183792 1
0.0182501658886364 1
0.193213208222619 1
0.557017367024115 1
0.463710808401261 1
0.58421557976194 1
0.48723784053049 1
0.331434233325909 1
0.283301400243041 1
0.255514159902238 1
0.514207720966357 1
0.758168902663858 1
0.763493421109535 1
0.291221295259062 1
0.43560161286925 1
0.232672418954322 1
0.0126776190532763 0
0.425515426573118 1
0.67424678273089 1
0.315742340061339 1
-0.00407308423215488 0
0.43336153738702 1
0.340890886340579 1
0.228271750668338 1
0.582614789352933 1
0.351406519245074 1
0.443688483441567 1
0.683242081872006 1
0.229688928547134 1
0.653706850811595 1
0.489318574893361 1
0.444069489833001 1
0.416500307057934 1
0.57738406479711 1
0.460068229984261 1
0.152157861336177 1
0.81444542744949 0
0.110795838253644 1
0.487572787819145 1
0.428188182169119 1
0.391375401472105 1
0.325721273724347 1
0.506145848000763 1
0.298501851671853 1
0.470888690469205 1
0.0763367146296367 1
0.413407338506614 1
0.256917636437766 1
0.27986551677696 1
0.417365354923 1
0.385963922031062 1
-0.0415687997706418 0
0.622683005952989 1
0.491870256150205 1
0.494859873433994 1
0.329521653736922 1
0.586177180871772 1
0.310979101160155 1
0.400558677519372 1
0.370810009802773 1
0.41844368271881 1
1.01350171414906 0
0.187415610744263 1
0.141011233768407 1
0.216750039490992 1
0.305636739656445 1
0.613872918316444 1
0.581896290837316 1
0.207160421983735 1
0.70358179180933 1
0.121177163671144 1
0.193342070828956 1
0.018197702829059 1
0.0354127035907511 1
-0.130097696587007 0
0.405864278577511 1
0.405313461961754 1
0.232543409373823 1
0.507305477098751 1
0.456539477984112 1
0.365727396424578 1
0.81803845272204 0
0.428000673089951 1
0.49378271678623 1
0.512029303255565 1
0.16875294693733 1
0.432571648274907 1
0.349408522240774 1
0.238999966470932 1
0.564044574415692 1
0.232211078644929 1
0.398919046330979 1
0.22190769234625 1
0.405594291849395 1
0.515147071808412 1
0.557604158468338 1
0.367738622091615 1
0.329648867126517 1
0.0510420362503001 1
0.570732373253271 1
0.219401199566065 1
0.488855838836738 1
0.294372985747032 1
0.441337946509004 1
0.441213706215028 1
0.244447438835774 1
0.284723409684011 1
0.217602916446981 1
0.271319131519372 1
0.362915041519819 1
0.141074586198291 1
0.206632512832903 1
0.212176768934668 1
0.265664624858713 1
0.000583998455458236 0
0.234369273910566 1
0.667083359555974 1
0.499629534994989 1
0.306943143383039 1
0.264979729395944 1
0.198163906058222 1
0.55984859202633 1
0.282050771607359 1
-0.0628147258696584 0
0.206592620966073 1
0.344843140627122 1
0.413129188362562 1
0.48264871185471 1
0.00729937710783164 1
0.316016547927933 1
0.63120532332807 1
0.448649210583802 1
0.558208902952924 1
0.392238391033243 1
0.165025592787894 1
0.496330197408753 1
0.70387320564033 1
0.37294622034001 1
0.280414555060434 1
-0.00162805530678315 0
0.602081672774374 1
0.577497518576343 1
0.164725956342206 1
0.392882803606115 1
0.391567319524448 1
0.339684857622647 1
0.0328675261279778 1
0.459819986789391 1
0.689814484569088 1
0.296169169145547 1
0.413558844418461 1
0.283790046564494 1
0.673434164776865 1
0.514617462111212 1
0.568619681987319 1
0.68485917396974 1
0.540074894025548 1
0.31990343966382 1
0.513864505530035 1
0.23945094444263 1
0.3938330790252 1
0.21194750816206 1
0.593862045464707 1
0.465769618532458 1
0.874122392859771 0
0.52359622263265 1
0.198069291611149 1
0.617443472837397 1
0.825775581087514 0
0.609515391806325 1
0.248173730472914 1
0.739966639012644 1
0.219252736517541 1
0.568629650484816 1
0.46638536593446 1
0.348278980130594 1
0.489556322233558 1
0.535111753837019 1
0.490852760994495 1
0.338521208318802 1
0.177760210018443 1
0.159223285883276 1
0.504092633374724 1
0.247013631600159 1
0.467496968661776 1
0.270399333524978 1
0.358510206073624 1
0.167206190971469 1
0.299358786420584 1
0.221887453951853 1
0.745764412383778 1
0.275983156456741 1
0.443044604691025 1
0.599065492089449 1
0.688821299602034 1
0.335139123826508 1
0.180833837594191 1
0.187486237485838 1
0.319065562099914 1
0.668171788249732 1
0.140696789029239 1
0.600532208068948 1
0.782141605314477 1
0.448042544197273 1
0.614555812029605 1
0.541857179252309 1
0.0235444499710654 1
0.291761273186928 1
0.232742739628624 1
0.289998841822634 1
0.424214759492915 1
0.362613367640794 1
0.656641276223157 1
0.569424541858873 1
0.246526431502942 1
0.297874401686687 1
0.250369601128973 1
0.540044477981247 1
-0.133882710636716 0
0.316618554286691 1
0.118072439007416 1
0.470505977176201 1
0.370411651952839 1
0.435448990327708 1
0.53414896513315 1
0.477589408675829 1
0.176084832682899 1
0.527741262394069 1
0.456024915025077 1
0.208872553900094 1
0.572361476925067 1
0.65711077331709 1
0.454399428756216 1
0.204306222781001 1
0.45225248836059 1
0.375732299130715 1
0.407093060974736 1
0.445963893649801 1
0.741377517968598 1
0.496511695538866 1
0.274272126575706 1
0.450891671839685 1
0.578024506233615 1
0.501155026701875 1
0.583576430953936 1
0.199840743641831 1
0.188604909920394 1
0.33143945612465 1
0.346655275088641 1
0.457892281089887 1
0.384719503556816 1
0.222181959057206 1
0.491713750312596 1
-0.00924452718839685 0
0.364998310060039 1
0.315079990703412 1
0.506883058563922 1
0.348442076885943 1
0.65903946934026 1
0.13826242880271 1
0.404979822053367 1
0.428366029386688 1
0.455167434518121 1
0.347292141906699 1
0.542195120356976 1
0.431969707306984 1
0.494218998353384 1
0.0308435033766105 1
0.346897323572382 1
0.109324460513724 1
0.172472250456752 1
0.484688500218707 1
0.77169093355744 1
0.214327373554918 1
0.357344998394651 1
0.0996560597062603 1
0.560840656362621 1
0.452320479314266 1
0.492707595298074 1
0.596566399682457 1
0.701903713614852 1
0.65096654349292 1
0.414141736192292 1
0.230461389933291 1
0.182252240877555 1
0.33357568654522 1
0.551857381890746 1
0.324274829955562 1
0.441400849577617 1
-0.0801900916970818 0
0.623094849176937 1
0.37849927749773 1
0.195550491668866 1
0.412504072034745 1
0.284016637862677 1
0.480418913799562 1
0.271704398335414 1
0.12748368584672 1
0.268563245584019 1
0.540919120869205 1
0.44175591664512 1
0.236481222739171 1
0.552149764430933 1
0.248407005797377 1
0.24113504718723 1
0.188629122198322 1
0.520579728973891 1
0.664631720982514 1
0.550623346888349 1
0.47132362329253 1
0.583328580246524 1
0.711094839680853 1
0.29235503556285 1
0.479691394643042 1
0.507564183347958 1
0.0726648888974314 1
0.152822473327982 1
0.469207376096319 1
0.447152974497878 1
0.25975404706427 1
0.441974706420439 1
0.486758477603763 1
0.600566095203483 1
0.344853745158178 1
0.11158200611043 1
0.505172319770072 1
0.412859076399098 1
0.538271736362598 1
0.295258854243438 1
0.422148482190412 1
0.344590394781387 1
0.076628897656467 1
0.273609323862458 1
0.228094865277488 1
0.282780524056242 1
0.302060425279637 1
0.376225049574069 1
0.524986085668204 1
0.610134703170277 1
0.700839116901119 1
0.413115124369379 1
0.0719734891490643 1
0.301047422770474 1
0.261146505525956 1
0.274958731186459 1
0.296406698029234 1
0.587165531910461 1
0.317605725741485 1
-0.0203890959088711 0
0.494078910431597 1
0.646803836650828 1
0.445125225597137 1
0.459159591372562 1
0.436812812332672 1
0.582433120136019 1
0.24020810441614 1
0.484853217446555 1
0.496989231536695 1
0.551585071314486 1
0.295902696912611 1
0.519677867921173 1
0.55128003745203 1
0.449083703585051 1
0.129978315906435 1
0.671282070491725 1
0.468198521758743 1
0.365476577959749 1
0.706891473454073 1
0.592603243634008 1
0.462600058135219 1
0.242248703164684 1
0.399992884633481 1
0.134836774330521 1
0.616244915796884 1
0.350165233341603 1
0.355453015298186 1
0.163917596594982 1
0.332356674238594 1
0.469485884154014 1
0.254193566652722 1
0.294402463709454 1
0.468041631146985 1
0.108869977417841 1
0.426652490453186 1
0.150521733472371 1
0.586394591170191 1
0.190577107172175 1
0.518412319423197 1
0.377922630304759 1
0.608029944506283 1
0.544724395479839 1
0.489275618969304 1
0.19989104760055 1
0.363527495289894 1
0.467414931216636 1
0.310193190893809 1
0.295485522780938 1
0.100856318272089 1
0.427692205695501 1
0.365115326401503 1
0.288022795755426 1
0.452008011175843 1
0.336001082718969 1
0.237402266846807 1
0.293428128398299 1
0.543371547614959 1
0.233970595876226 1
0.427724499517551 1
0.463791726097132 1
0.32948676329417 1
0.0912086353486256 1
0.277324263808609 1
0.254505693966225 1
0.705073304807996 1
0.329664896318217 1
0.260002421437253 1
0.607336809702717 1
0.319256090605839 1
0.422394285078918 1
-0.0164517342883572 0
0.411117790122802 1
0.521107178841035 1
0.555198331969661 1
0.20613868973365 1
0.575715245469671 1
0.253938459837195 1
0.653176555218576 1
0.387988014468494 1
0.702378597537893 1
0.620449234438416 1
0.35447528205736 1
0.255735982946848 1
0.462008455656715 1
0.561852832384325 1
0.215381048173923 1
0.282018373496894 1
0.468445334691691 1
0.634591208921207 1
0.369907120996612 1
0.881200008916237 0
-0.0426138238622864 0
0.653491699146429 1
0.426158854901452 1
0.667881574539178 1
0.40842900131772 1
0.018439563573544 1
0.579708944783921 1
0.118493514706244 1
0.384356717855593 1
0.476599717335914 1
0.459135406641657 1
0.690337945683706 1
0.315464260907397 1
0.559101334972826 1
0.16816385775619 1
0.107694982081056 1
0.31323107102724 1
0.312184388613773 1
0.471278859259984 1
0.502749887363069 1
-0.0773770830824155 0
0.608523387010114 1
0.156609603032148 1
0.107768824485582 1
0.755808582237766 1
0.435388781600229 1
0.272349667882847 1
0.416333201989281 1
0.410274910949329 1
0.518485909363507 1
0.468804360892917 1
0.307979426475124 1
0.460620863029198 1
0.318379106193077 1
0.310582171424904 1
0.737165127233464 1
0.399316230712324 1
0.657304924057327 1
0.51600182791977 1
0.597258568151054 1
0.454332088203289 1
0.520315446033465 1
0.406404829826697 1
0.478685379142822 1
0.338814729387878 1
0.287249090021945 1
0.204758077125048 1
0.573437610168766 1
0.865753432785815 0
0.472926064444868 1
0.431357370681992 1
0.417644809829419 1
0.105473944213228 1
0.665498006187298 1
0.43449087982246 1
0.650516622072184 1
0.192742903731743 1
0.0805861519979516 1
0.499020513983716 1
0.31609962091514 1
0.606432417597408 1
0.402134711905878 1
0.156899884178066 1
0.470203142410305 1
0.505194653061033 1
0.136114960650784 1
0.220158014186138 1
0.717414405840556 1
0.212246286917057 1
0.148167816375672 1
0.463778487577248 1
0.257196128044123 1
0.117266119322027 1
0.676095239984181 1
0.474390118896812 1
0.410829598143041 1
0.471674563326409 1
0.344358225761672 1
0.136321978493359 1
0.306294211035094 1
0.611560667784287 1
0.259334080174341 1
0.382934710394499 1
0.244192126135042 1
0.572952340067551 1
0.506273954828136 1
0.697318887012835 1
0.476300932212192 1
0.366728960164332 1
0.165447372980254 1
0.325487744994024 1
0.403536330738283 1
0.395075368737548 1
0.361974978965928 1
0.513324497452239 1
0.226738462466864 1
0.280424505948906 1
0.416937271382119 1
0.417001361485947 1
0.281278131843249 1
0.3312412867138 1
0.333426450807242 1
0.494428117180493 1
0.503924567723222 1
0.623134342983317 1
0.144411111790562 1
0.516968409812891 1
0.591775255977629 1
0.480902070653313 1
0.312841747411712 1
0.294288154375777 1
0.480484272990109 1
0.56963736107208 1
0.668857878602092 1
0.13096817720235 1
0.349246632063847 1
0.247630335137529 1
0.790337034497904 1
0.329851507326918 1
0.316414008655366 1
0.732652055519165 1
0.398948561032803 1
0.213844721839156 1
0.400870635795717 1
0.445405294968402 1
0.0979565496505714 1
0.468119428637389 1
0.441843593576197 1
0.534785345608674 1
0.483417218358145 1
0.287358320771661 1
0.36599677111156 1
0.571139184501693 1
0.583356174047459 1
0.375905250135985 1
0.281691411475272 1
0.154265527187932 1
0.495352149016938 1
0.439943093655355 1
0.376902533006622 1
0.569911551961257 1
0.256498700742883 1
-0.0128756122216102 1
0.118047524499614 1
0.398838605741648 1
0.243329061480126 1
0.418043140706692 1
0.042735519575506 1
1.06311482078972 0
0.101600722673225 1
0.509417265551727 1
0.429588778102045 1
0.193191437898844 1
0.256498070694988 1
0.629667163105566 1
0.451722815113568 1
0.0492976166508941 1
0.283943629473165 1
0.390491840218477 1
0.479219118126626 1
0.469541756973717 1
0.312633438980212 1
0.271796521115743 1
0.472926278602363 1
0.300921865238382 1
0.142541608720659 1
0.401228661280613 1
0.586806635627162 1
0.253613235099141 1
0.165664400410918 1
0.0185646977840606 1
0.593564978170871 1
0.407450544300369 1
0.522884325021331 1
0.159896928951673 1
0.389912304256352 1
0.315255027083406 1
0.271380800454926 1
0.351324285773874 1
0.432333131843759 1
0.129797319449741 1
0.180542560805598 1
0.111375379742471 1
0.566384482299407 1
0.462255240515401 1
0.447746025566698 1
0.612129854567917 1
0.339836295431402 1
0.292266674833694 1
0.206150560124384 1
0.636002697560535 1
0.031509303999012 1
0.433464555866911 1
0.707500568101665 1
0.268172685177367 1
0.22340754731387 1
0.269423783758084 1
0.123242167355463 1
0.306571981784531 1
0.240327219270859 1
0.545925452559296 1
0.497714381179064 1
0.357474422388195 1
0.610750608017016 1
0.275781134919952 1
0.299018445599727 1
0.502428715354513 1
0.177054471389133 1
0.355382985940146 1
0.377557530216939 1
0.371713104087467 1
0.284563773700524 1
0.384169662709266 1
0.200544550008538 1
0.378663949974261 1
0.283159917140174 1
0.374498970161049 1
0.564554012535667 1
0.457453800493349 1
0.537701462199131 1
0.382127996850851 1
0.257366671980491 1
0.227809434990559 1
0.624253228630127 1
0.399300522079894 1
0.0663211384831875 1
0.106714334662841 1
0.501738424757846 1
0.245449864869634 1
0.404617199682946 1
0.43158594663697 1
0.441704938717038 1
0.381259989947656 1
0.547432233681059 1
0.527135617734841 1
0.339399815300542 1
-0.118398599474122 0
0.35544158964192 1
0.39238332238613 1
0.195378239554809 1
0.22065087303936 1
0.252914103790942 1
0.152520726535433 1
0.85158191218048 0
0.18147039149849 1
0.644703751222252 1
0.570545730662352 1
0.450268652513378 1
0.210453255220161 1
0.399906057165143 1
0.630905554713542 1
0.242982115220792 1
0.505185839157347 1
0.5892860892348 1
0.646369754364053 1
0.491138091677741 1
0.164152806976874 1
0.384347533214753 1
0.478515071861946 1
0.527163940401857 1
0.338154147975593 1
0.174273694354838 1
0.131356524503787 1
0.394431754477024 1
0.625148947495845 1
0.423259292592929 1
0.294259784260113 1
0.49689347053134 1
0.411234765500989 1
0.480831605299331 1
0.495834913972808 1
0.169839118572776 1
0.526793000120907 1
0.297503777664285 1
0.36439152069366 1
0.121796942336435 1
0.178080636968368 1
0.255555147336326 1
0.33126185367824 1
0.490335680398285 1
0.42737550307573 1
0.443243112257542 1
-0.0858532682800688 0
0.244252446383007 1
0.448155142714999 1
0.365075074774677 1
0.461159350076385 1
0.423345280530902 1
0.385119430720279 1
0.460517406523437 1
0.396657682613735 1
0.237893958647851 1
0.233491049131487 1
0.439145893406509 1
0.219310421667079 1
0.101471830683038 1
0.784102679591922 1
0.528341617878951 1
0.196990622288819 1
0.24448069115859 1
0.747722280949641 1
0.378368290980144 1
0.340170882242373 1
0.575552489740367 1
0.304812695603433 1
0.226577096547723 1
0.485695101538453 1
0.350581800434615 1
0.653823706681352 1
0.536401302265846 1
0.308614445509067 1
0.228985842960855 1
0.429063040125501 1
0.567710876096443 1
0.393755656610566 1
0.307669766832439 1
0.180360247362282 1
0.689327945086055 1
0.372293236334537 1
0.39474151315901 1
0.47299977859501 1
0.234126946284571 1
-0.046938519377086 1
0.487339470438639 1
0.430826404272499 1
0.395405944924114 1
-0.0261858925827916 1
0.652514996345559 1
0.530784884446952 1
0.224158428593634 1
0.559505342174572 1
0.199573972216854 1
0.43447788429996 1
0.213314470533154 1
0.266296462897327 1
0.595977364682533 1
0.746711518556055 1
0.831519768918925 0
0.542127282827192 1
0.401268461218326 1
0.27920752663601 1
0.474799752345539 1
0.475564261528511 1
0.615013676864708 1
0.415412595575547 1
0.289589413178049 1
0.412230656774311 1
0.340331076050105 1
0.366148458905908 1
0.456105326887577 1
0.288378941636791 1
0.171548862957493 1
0.419274249904481 1
0.157981394730929 1
0.458842304604997 1
0.184129211536805 1
0.36602742470424 1
0.270824875830876 1
0.280696887619558 1
0.129313110137072 1
0.51260813832579 1
0.580286564128016 1
0.244541740415422 1
0.504231900053953 1
0.455373871047362 1
0.195882807230565 1
0.300912697181252 1
0.455188483238595 1
0.379614412740433 1
0.508030474280433 1
0.371182056427481 1
0.443638131467555 1
0.579009606519248 1
0.273480653978523 1
0.523960678616121 1
0.480146590003181 1
0.380770279252709 1
0.418347970927694 1
0.366176323794115 1
0.543672454021341 1
0.136883743716684 1
0.326733247214979 1
0.492275772010238 1
0.287778203237333 1
0.093403496563817 1
0.645459465763601 1
0.391437835630022 1
0.457809139026753 1
0.327270460218767 1
0.225411738695553 1
0.38704732565601 1
0.443634846427619 1
0.564611746968064 1
0.401001366230848 1
0.238900865836698 1
0.466710520284794 1
0.0852060073569724 1
0.506749795751273 1
0.69331781504055 1
0.554309323397978 1
0.17027268241426 1
0.327998888092757 1
0.294101187241783 1
0.466480264322274 1
0.479824610950724 1
0.284519574786588 1
0.483798562472246 1
0.243609289466528 1
0.535113077388075 1
0.446234171257965 1
0.621553718592483 1
0.239179230258661 1
0.61229681965946 1
0.510737942945035 1
0.265195706348909 1
0.371818242204563 1
0.377472574492841 1
0.740074429867858 1
0.22522253291564 1
0.499404916419659 1
0.222981992898534 1
0.228744063137782 1
0.179973961300622 1
0.286403899492374 1
0.615938831575248 1
0.386112930937029 1
0.214313083091171 1
0.162943578248152 1
0.563987847430248 1
0.253571023631833 1
0.521064593871689 1
0.477232647651687 1
0.708823748570308 1
0.283802778441528 1
0.502329168873195 1
0.122769021805851 1
0.542358138625917 1
0.538222828377775 1
0.776774168962632 0
0.473250450907395 1
0.628101735504939 1
0.221681270600951 1
0.221855907349436 1
0.552084542846543 1
0.576939075110171 1
0.434081447705281 1
0.231232113173433 1
0.612685257653888 1
0.221583875900981 1
0.228358186368164 1
0.609440454540063 1
0.287288377925061 1
0.334185643665535 1
0.268717464337808 1
0.751790875864389 1
0.521329749461104 1
0.409558124668381 1
0.377449921991469 1
0.631842673705262 1
0.339103345446362 1
0.142036317336928 1
0.565535667870673 1
0.390256400218723 1
0.252074151156288 1
0.718384098944951 1
0.420326505612722 1
0.445342421937158 1
0.352262816520495 1
0.722292145169156 1
0.274945806428879 1
0.427378140351274 1
0.317261752565935 1
0.644765685673695 1
0.386188522571046 1
0.495621309305014 1
0.410534878015741 1
0.872506284983498 0
0.174651933021536 1
0.38489097433589 1
0.415225570426439 1
0.414764905688611 1
0.439896535288364 1
-0.162087963272601 0
0.347862725686429 1
0.84194928079658 1
0.348968805845593 1
0.77833357129159 0
0.618616271544452 1
0.411080136028889 1
0.453689650297106 1
0.241101700060428 1
0.347266681969439 1
0.475288568840737 1
0.464447754346706 1
0.320788663928644 1
0.226365491181866 1
0.334949661873544 1
0.00600834406627369 0
0.455640914582726 1
0.555325164948524 1
0.242756137222395 1
0.703929963910946 1
0.259032213632356 1
0.0706045063774826 1
0.190609731343658 1
0.282714001385907 1
0.457843976159872 1
0.574274066857346 1
0.472076402866897 1
0.533460320234454 1
0.243255196523185 1
0.59845666369684 1
-0.0116487122827358 1
0.473490425113473 1
0.270939540614315 1
0.530558219092949 1
0.477998425553837 1
0.618143967982694 1
0.434022070285317 1
0.266658052015172 1
0.282062763606988 1
0.479565939245323 1
0.531994101834763 1
0.415248510706651 1
0.228964141777964 1
0.462043767476685 1
0.612364881206623 1
0.453297515817591 1
0.446247447923791 1
0.135825320679383 1
0.208281527175064 1
0.47699112236297 1
0.598683129337206 1
0.416592308329244 1
0.430038072189462 1
0.461335642292492 1
0.0249806110989221 0
0.446277254403163 1
0.313477105631127 1
0.435935865911553 1
0.652421103234566 1
0.4134661851459 1
0.344102027074966 1
0.635436413660301 1
0.600650951860328 1
0.545201214356518 1
0.686439526622145 1
0.526759865753126 1
0.439334342700861 1
0.373802991453033 1
0.460817447408281 1
0.340725726522028 1
0.336432788141173 1
0.525707825883651 1
0.304080722327057 1
0.139604339747309 1
0.619710413350441 1
0.690197897016709 1
0.506168559008597 1
0.756723221726243 1
0.52842637987635 1
0.385031121765988 1
-0.0868411516332232 0
0.416740730388384 1
0.348014860167105 1
0.706988376993894 1
0.386491137395694 1
0.384696302701207 1
0.154321413401718 1
0.200847594672274 1
0.55097281183787 1
0.394078308095707 1
0.312094955880678 1
0.468335087766347 1
0.371524646517266 1
0.661486168966643 1
0.633554476252127 1
0.536120839558202 1
0.506786640446906 1
0.6076618262682 1
-0.160709764080457 0
0.359280747632389 1
0.359683432156895 1
0.493721310958234 1
0.558355928020087 1
0.352280371058943 1
0.0492115546780157 1
0.32974303996934 1
0.680830025555308 1
-0.053881359417387 0
0.520781603320866 1
0.629169401044949 1
0.635084087088245 1
0.573264411579561 1
0.552542266361065 1
0.405659784449094 1
0.266680769238144 1
0.429885418677899 1
0.337517767365557 1
0.38385135167943 1
0.217967129334463 1
0.345092397076717 1
0.0100519888017221 1
0.491346293745299 1
0.417603269893492 1
0.419306492862523 1
0.0180238706654469 1
0.727161540392908 1
0.394357070283683 1
0.682192849739526 1
-0.0138043456751353 0
0.428955051110407 1
0.60461296173893 1
0.117251560715896 1
0.500699900655663 1
0.454511473560873 1
0.47496817619071 1
0.558665697666858 1
0.374330557088058 1
0.509144275172145 1
0.173830451422085 1
0.409732568514474 1
0.437451497987598 1
0.673249510617503 1
0.114741981633489 1
0.319415981018157 1
0.265800291937537 1
0.335408841140423 1
0.508424467763737 1
0.312620108803978 1
0.414110199500185 1
0.401672475667222 1
0.41049303348487 1
0.0413179950063652 1
0.466760680925562 1
0.11515653708746 1
0.428342542847009 1
-0.054366365227782 0
0.267252723869368 1
0.542041625571626 1
0.0160765760602171 1
0.299918232726195 1
0.406965136187853 1
0.609495380894805 1
0.0251946905989496 1
0.599785552017996 1
0.360975160822812 1
0.490673756450198 1
0.162010094612208 1
0.23689403726592 1
0.446058176262379 1
0.414803188977156 1
0.60014283784522 1
0.219569577281597 1
0.420176018052891 1
0.424632944221973 1
0.65002996325102 1
0.189243377867563 1
0.1503825483886 1
0.469301260458453 1
0.18962839777804 1
0.737095323567213 1
0.500462398635765 1
0.186433982599422 1
0.411045397589297 1
0.27825036385997 1
0.742675071628435 1
0.392055144733411 1
0.146790954120195 1
0.135309123871627 1
0.425819265133639 1
0.444444365566973 1
0.480933900324202 1
0.479477121076709 1
0.350544147117714 1
-0.125098456597159 0
0.439360474761533 1
0.266578799106444 1
0.626713038162785 1
0.224832357685317 1
0.349487517726782 1
0.195579597859788 1
0.399768363098604 1
0.635274226110604 1
0.443438742762152 1
0.760218873731101 1
0.0295932658071979 1
0.583909843298607 1
0.530407100325368 1
0.477016592672235 1
0.169980849484081 1
0.224855592411091 1
0.174132591863743 1
0.451239412930589 1
0.244575803810918 1
0.174955260612913 1
0.514588125638634 1
0.193165976638567 1
0.443788443238234 1
0.300071543777346 1
0.270031243064393 1
0.244541952393968 1
0.402186592795693 1
0.42484662306928 1
0.254955812145385 1
0.158685568466162 1
0.445580119427759 1
0.676680533831338 1
0.500292587364791 1
0.474323421222522 1
0.482589931477002 1
0.129069608930118 1
0.172332151254393 1
0.579397247144637 1
0.222873516071048 1
0.168931418357522 1
0.564991202254915 1
0.211788525222964 1
0.439160086243687 1
0.131917860434192 1
0.476414556407005 1
0.557733457435373 1
0.329490723556091 1
0.10789836350119 1
0.647251983195129 1
0.426252208382788 1
0.300759010640826 1
0.146286125638338 1
0.500933449176166 1
0.0973258597700216 1
0.673190573266177 1
0.557895721181403 1
-0.0620806712949808 1
0.359906251306538 1
0.118596921998438 1
0.379513066214865 1
0.469215896505403 1
0.707386621223714 1
0.222184450326637 1
0.523493477144161 1
0.617270671047019 1
0.510574846172232 1
0.653753803899594 1
0.502975058444348 1
0.321188950437336 1
0.356114387114011 1
0.409603355782422 1
0.502149592836932 1
0.379900998809462 1
0.417153533598754 1
0.245004503816051 1
0.154931471003707 1
0.371590594971132 1
0.453562602391915 1
0.57719042910219 1
-0.112106750969308 0
0.595240475280362 1
0.414532375858322 1
0.412548342080892 1
0.419709940179221 1
0.417917508081889 1
0.521494090378318 1
0.426934727695521 1
0.392577422832968 1
0.213945742952543 1
0.36577312443194 1
0.111435982446215 1
0.43792007970477 1
0.46588287256718 1
0.541058029927719 1
0.0281308343627561 1
0.501816591664992 1
0.439939076015065 1
0.299643298328043 1
0.224895648457062 1
0.334204009189892 1
0.572478991758632 1
0.47392407287168 1
0.445439450486436 1
0.6622782783105 1
0.305790622542159 1
0.47990364666074 1
0.160169074754447 1
0.201690322980417 1
0.543197906543933 1
0.349050861399373 1
0.588270736296699 1
0.408799645666303 1
0.426796284394797 1
0.363348370529268 1
0.445658345473484 1
0.467037334274196 1
0.332140381626992 1
0.464329363972814 1
0.557577924136056 1
0.585492127737307 1
0.135136172080252 1
0.208982606356616 1
0.0902261299285611 1
0.424141367110925 1
0.399498882976331 1
0.25601555182683 1
0.611023063825025 1
0.148826047124634 1
0.520630535090615 1
0.459288013183462 1
-0.214856035971765 0
0.419469198294244 1
0.389498742522924 1
0.403246674212309 1
0.336451839759288 1
0.326874594336668 1
0.527316674274857 1
0.116647136264881 1
0.350759301189449 1
0.366791581857979 1
0.362368163871758 1
0.345175794615546 1
0.601903514765428 1
0.758633758046448 1
0.569424977728202 1
0.33819046363523 1
0.187637804627856 1
0.257837809164419 1
0.511729896912795 1
0.627280812005993 1
0.625553946788889 1
0.362155073483325 1
0.266365607641506 1
0.840915967971562 0
-0.105924137798881 0
0.222846924957385 1
0.252649719712852 1
0.589502304868258 1
0.474109373805245 1
0.468435446757079 1
0.281118676818929 1
0.374945139422 1
0.395436542294848 1
0.523756822527607 1
0.252587475291966 1
0.21357783460487 1
0.169992452004064 1
0.641755242088676 1
0.782845431344746 0
0.298561053438279 1
0.131846142309123 1
0.311564189025382 1
0.846356106013297 0
0.630892785819387 1
0.379973580492247 1
0.31338341913076 1
0.412354158214723 1
0.524220098964435 1
0.307546582402 1
0.264333530171844 1
0.35702320834813 1
0.393121640137214 1
0.556485687813746 1
0.29405197046771 1
0.212088558456501 1
0.4661587756048 1
0.490593601746175 1
0.336827757501882 1
0.491089229167225 1
0.515068122645628 1
0.376124011248932 1
0.421013018743664 1
0.351787574229595 1
0.217213749007754 1
0.307479831053542 1
0.244582727750907 1
0.496572631486525 1
0.231423289917503 1
0.453391425742736 1
0.527358313392541 1
0.336910057273716 1
0.526029424128928 1
0.544814736472442 1
0.512004506526272 1
0.316318327105613 1
0.388873847434428 1
0.294273536729764 1
0.778105325470636 1
0.36453474428812 1
0.285615679543137 1
0.619777585651076 1
0.420729544561772 1
0.313505678336586 1
0.177410496685488 1
0.391540109836783 1
0.57835956759644 1
0.399346614911828 1
0.729876403098498 1
0.592145892508991 1
0.57589336759964 1
0.250529145550408 1
0.373288569624248 1
0.396267122500179 1
0.426517792546316 1
0.347308128729977 1
0.986204796694888 0
0.504068864280021 1
0.645278740786947 1
0.485810366356319 1
0.353100484718518 1
0.438867015644135 1
0.210557026869178 1
0.478829776102485 1
0.11902453163026 1
0.406505202148586 1
0.293574819580921 1
0.491264350071131 1
0.357109411897833 1
0.506034687393753 1
0.468006902719261 1
0.556500009877268 1
0.354529233581935 1
0.307076974883745 1
0.567064646522038 1
0.53762707213768 1
0.464619431041542 1
0.354865159788568 1
0.3799571688676 1
0.509476670515902 1
0.482196466695202 1
0.330496730402529 1
0.350631424514332 1
0.287728837483554 1
0.534211414039819 1
0.489865681165485 1
0.387459778365509 1
0.303858353100791 1
0.390301946645589 1
0.465196442873127 1
0.249646162942839 1
0.242559719631788 1
0.558722640491099 1
0.679799539130883 1
0.464833922422109 1
0.286966309715789 1
0.271827375000408 1
0.328323163918494 1
0.717974798128169 1
0.160596256269421 1
0.350173021189961 1
0.400797657162955 1
0.393072518188136 1
0.156207162217656 1
0.223337251843524 1
0.429480439599494 1
0.704073419070257 1
0.330416737405621 1
0.68954508711308 1
0.567376106400494 1
0.401712123416143 1
0.508020385919842 1
0.151416980555404 1
0.636205551886203 1
0.337692726702505 1
0.39068945744458 1
0.258023447554918 1
0.374849023444639 1
0.294280982523757 1
0.39302756428624 1
0.11019853995404 1
0.564165970377082 1
-0.109946050872658 0
0.672110311683945 1
0.143993993357298 1
0.416669705949106 1
0.319017461868503 1
0.48011152840589 1
0.135233417094819 1
0.19599645426252 1
0.308016947867269 1
0.378961135552238 1
-0.0863733320446541 0
0.21901722365656 1
0.517282388410394 1
0.581984350612448 1
0.288456493291965 1
0.185495995979395 1
0.276912787571701 1
0.576967152445863 1
0.175366718996283 1
0.727244384329194 1
0.473715650651291 1
0.483783856698846 1
0.328888021878151 1
0.539271522264008 1
0.393001921672822 1
0.216023795988247 1
0.492609175293056 1
0.33643515038282 1
0.451643493088304 1
0.45615700216255 1
0.320436286252254 1
0.406647732848168 1
0.116617126393858 1
0.27857765831495 1
0.263146797200161 1
0.234555621170818 1
0.506512466833144 1
0.347276609510596 1
0.385974317141105 1
0.177550175301712 1
0.65626047794401 1
0.235591114331608 1
0.138470292836348 1
0.291040874621573 1
0.487179220894437 1
0.126956513335641 1
0.906811537296749 0
0.322072493079917 1
0.350990569330191 1
0.0630029724248442 1
0.504688179992902 1
-0.00490626469494178 0
0.411530783218017 1
0.255520518566417 1
0.519680359130625 1
0.645039878778162 1
0.08425989178456 1
0.463727872464221 1
0.723747382673603 1
0.242175835220836 1
0.351409952548815 1
0.376316194892148 1
0.389014848925665 1
0.493696894472034 1
0.709206648460389 1
0.372680942811363 1
0.494637430427665 1
0.694829112556512 1
0.559736721618375 1
0.574231128452181 1
0.530056234992285 1
0.320961828885586 1
0.0985232901134981 1
0.596455261214766 1
0.482688593204026 1
0.20759168406122 1
0.459063791705272 1
0.531040013568835 1
0.286024531056817 1
0.499798834170726 1
0.0484183470945032 1
0.3659607831457 1
0.401949638491512 1
0.495411117453837 1
0.466488406231795 1
0.578912520200365 1
0.531942238434135 1
0.262293053353484 1
0.306892935233012 1
0.239476810451138 1
0.0777135396987681 1
0.17756850243766 1
0.537071023980356 1
0.498857426188932 1
0.285839726637306 1
0.531818614940021 1
0.380976227415264 1
0.0795616462223952 1
0.495137795819251 1
0.648371234161044 1
0.428092155612529 1
0.412165403160463 1
0.448506974458151 1
0.252682631787575 1
0.298673927523892 1
0.384727568919359 1
0.55251637751212 1
0.493363257627116 1
0.459660992951611 1
0.646814557179209 1
0.646451828280154 1
0.268975375684846 1
0.19822288224457 1
0.536855867023442 1
0.60274908559056 1
0.385796260812694 1
0.329684805193225 1
0.394290704035931 1
0.830543021418557 0
0.473678156945752 1
0.350709820503668 1
0.483525075635122 1
0.486875293323891 1
0.383235135685263 1
0.581292924052952 1
0.538096143189196 1
0.0556872392196516 1
0.597636770180936 1
0.638533737263103 1
0.5253490098586 1
0.369359725401468 1
0.352146256111751 1
-0.00885041526591807 0
0.22287802291527 1
0.205519046013086 1
0.249443201766665 1
0.538468152176789 1
0.289210884513456 1
0.253263342209002 1
0.530613468080955 1
0.371311700464914 1
0.371796801202845 1
0.301477863065382 1
0.396396108861579 1
0.461475849665909 1
0.370247041992847 1
0.48545701116983 1
0.424338882735946 1
0.686745040009555 1
0.12954745139062 1
0.487589394012033 1
0.252600494962388 1
0.223259367354062 1
0.271585330495399 1
0.334623414756516 1
0.307063328187638 1
0.412714793847005 1
0.499392454764719 1
0.370414082798374 1
0.380380468887048 1
0.573070432036968 1
0.582630873887114 1
0.345926556765937 1
0.163677592902521 1
0.207095229491397 1
0.519196902763833 1
0.317465862904505 1
0.453977004662617 1
0.268828871409129 1
0.472537565542554 1
0.481551211005968 1
0.507931942296763 1
0.369706414039578 1
0.424826988776072 1
0.41814512076909 1
0.375679561746179 1
0.312785493667165 1
0.692745148460867 1
0.346039277186144 1
0.44425542869781 1
0.716093787128304 1
0.496623948715078 1
0.75922691394016 1
0.395947887340865 1
0.548949793028437 1
0.215061591573183 1
0.533629983648548 1
0.507083057126713 1
0.532251362820748 1
0.114705321149195 1
0.861856512361472 0
0.355694247860702 1
0.216835510527813 1
0.381047778406632 1
0.504845170522267 1
0.186368938467372 1
0.463100494253292 1
0.466887730930481 1
0.372797052197534 1
0.587443111574763 1
0.868045449256884 0
0.459339364818521 1
0.62157021654293 1
0.480285692167406 1
0.149370395652002 1
0.532152314397977 1
0.377787033570709 1
0.609586238866254 1
0.252554631690555 1
0.15603477550764 1
0.469205501588913 1
0.679726140415642 1
0.106615793559968 1
0.306341907853231 1
0.421214815421485 1
0.193487851927474 1
0.158397886357552 1
0.50851808924559 1
0.401087371217132 1
0.628849701983535 1
0.296097136716909 1
0.17106024917205 1
0.431710699670544 1
0.380777538863054 1
0.226213846211891 1
0.422820388027248 1
0.307994874954181 1
0.292311318741602 1
0.429468623985575 1
0.229731859458935 1
0.430390965400006 1
0.644303140304161 1
0.413053018839693 1
0.240482135142047 1
0.329220823344756 1
0.359385115067436 1
0.155100870937307 1
0.646071563107262 1
0.318547483253205 1
0.171199270175975 1
0.182944554997965 1
0.321877469985395 1
0.31600031897207 1
0.539357214312987 1
0.315697500515771 1
0.0593178186162605 1
0.446949560179142 1
0.23347211850255 1
0.213059273263655 1
0.664498662125998 1
0.110941942408896 1
0.425961613600551 1
0.067633221576217 1
0.296623786439499 1
0.363105214244249 1
0.619652211932298 1
0.35032483157297 1
0.449466471745518 1
0.416286634138579 1
0.393133817057175 1
0.252749746114441 1
0.280992217012204 1
0.531606938679969 1
0.305935437090402 1
0.645749757811081 1
0.515934034477313 1
0.584103272462269 1
0.432608468523894 1
0.507471289592813 1
0.190241807855822 1
0.331191943785636 1
0.492153616411446 1
0.321901090794516 1
0.71286596482292 1
0.635262096167705 1
0.196819080239679 1
0.804409021095348 0
0.531921659907552 1
0.62709998621072 1
0.479163076907491 1
0.652995266598491 1
0.613041327342755 1
0.111223996836854 1
0.248289674049494 1
0.430616328205753 1
0.455027314246711 1
0.458337114372676 1
0.384631225391267 1
0.417727059801383 1
0.665468432347108 1
0.429435185048974 1
0.705060455200255 1
0.1504404344383 1
0.965948692082506 0
0.304093559851733 1
0.179175109115773 1
0.182542988522958 1
0.573889265755246 1
0.263815030997777 1
0.474396361367578 1
0.602272326916147 1
0.332967779954843 1
0.36236416473815 1
0.195139981339103 1
0.3186290869404 1
0.661887940532245 1
0.602844825384412 1
0.596812181220414 1
0.436233359920122 1
0.196541477911474 1
0.591822017267447 1
0.643888024417204 1
0.598925294864478 1
0.440958813988693 1
0.642432874437533 1
0.1408240735201 1
0.180583740375266 1
0.304370866179691 1
0.359672900343777 1
0.671540216101804 1
0.368072315714636 1
0.0199007591151265 0
0.697844967574113 1
0.294573982002487 1
0.443252829760316 1
0.47478075087935 1
0.235761050386636 1
0.634086166838536 1
0.160581992366303 1
0.592715954904266 1
0.618131024190003 1
0.466406526702643 1
0.397703393818452 1
0.433720843599602 1
0.233439005410134 1
0.244323148777365 1
0.187663388206165 1
0.446789964225712 1
0.455835829441033 1
0.136488693584166 1
0.429744852288101 1
0.592500848219106 1
0.577669618998344 1
0.34269358602527 1
0.566221081808833 1
0.0832069915623364 1
0.21845195533653 1
0.360822055182584 1
0.326810869109111 1
0.392429026047594 1
0.217952627389486 1
0.0961109295342848 1
0.280929613732247 1
0.409638290725978 1
0.398688913471855 1
0.735636797956314 1
0.464754833779387 1
0.384223065550376 1
0.350227720490344 1
0.365652089763548 1
0.308716453488607 1
0.617439327406691 1
0.912428278669825 0
0.446679643252398 1
0.531315148065971 1
0.45487511432205 1
0.242667717288502 1
0.240239351801298 1
0.41145530662399 1
0.356890153159369 1
0.624668132360177 1
0.463283248107976 1
0.571961216092737 1
0.469597941711372 1
0.387272484323256 1
0.440324882748596 1
0.464694679757652 1
0.566902321153676 1
0.3145251512662 1
0.193097619160911 1
0.566943711451959 1
0.475668103289609 1
0.479553504860887 1
0.776663310906853 1
0.573432219053295 1
0.105771283864206 1
0.226564838669449 1
0.170626741557524 1
0.121380561433627 1
0.264465323965028 1
0.44570704291131 1
0.333669657820551 1
0.430219219223434 1
0.42704369804683 1
0.602461958468879 1
0.358432292617661 1
0.337300555679048 1
0.0450621664130021 1
0.54838150287348 1
0.331436231633802 1
0.429632979467013 1
0.197017183468185 1
0.578837622839747 1
0.387480286331718 1
0.545624510554513 1
0.521224891094984 1
0.418614952460384 1
0.294340846864206 1
0.260302373443191 1
0.4174568915431 1
0.349372492265664 1
0.265172963259342 1
0.0418098678795972 1
0.481673933146351 1
0.387282289269798 1
0.187422612800754 1
0.363655793868981 1
0.449905460061194 1
0.700741387821001 1
0.636327426042434 1
0.315120658656223 1
0.467547252626593 1
0.412884769139252 1
0.443264782704131 1
0.0892890247981442 1
0.343288039373346 1
0.207263578609598 1
0.702157872877909 1
0.100379074205732 1
0.293100624967085 1
0.442468559917823 1
0.628571441827476 1
0.115626083012325 1
0.416104152430856 1
0.624256593306906 1
-0.114249425301278 0
0.46010483433432 1
0.320288932254692 1
0.221282753909398 1
0.665043363412203 1
0.298144246498725 1
0.469673692328999 1
0.770957731293234 1
0.0162718672990074 0
0.676681548461246 1
0.55550765249335 1
0.470020201210702 1
0.600481482987513 1
0.745888848884258 1
0.235268459464361 1
0.627886434505944 1
0.724428316128063 1
0.224686198689995 1
0.0500808940595648 1
0.478509286114419 1
0.355643439230796 1
0.568194685535937 1
0.27297989759639 1
0.580938842622052 1
0.438481133130696 1
0.369694152587632 1
0.354137958378899 1
0.088126741060733 1
0.842322061792159 0
0.331421192832552 1
0.388795877537386 1
0.630471463962432 1
0.435561863971732 1
0.157093943141289 1
0.423902352722652 1
0.192673274840115 1
0.181487318298537 1
0.360951873039971 1
0.239175479006801 1
0.386753986131269 1
0.823689429223854 1
0.50176364394595 1
0.512800236563935 1
0.546824393183285 1
0.316923512159557 1
0.297669010791918 1
0.328010291403753 1
0.306504886218729 1
0.15930789685799 1
0.480723834220368 1
0.498488718927416 1
0.552711499540437 1
0.826636403307133 1
0.134629152814573 1
0.487666966579354 1
0.313764698516563 1
0.361208381036474 1
0.427638442834537 1
0.476983597042155 1
0.237301185287566 1
0.232722494902087 1
0.475395115790205 1
0.61456050441981 1
0.637620385919948 1
0.40339793463098 1
0.595880529401362 1
0.260506382377329 1
0.296110559728263 1
0.31783997399839 1
0.564969674144368 1
0.188899310295666 1
0.00841933095887026 0
0.088013912765095 1
0.366826584707856 1
0.660694862414552 1
0.388843779043987 1
0.314850697456543 1
0.366292432476907 1
0.527611398985892 1
0.621149371084357 1
0.354461607013144 1
0.213299597307632 1
0.399630511379438 1
0.5133208854269 1
0.550825905757348 1
0.553540266661415 1
0.166823325769137 1
0.489221230135057 1
0.0891329755788294 1
0.300333725373594 1
0.40570648806666 1
0.398598422896617 1
0.833175955430907 0
0.14088274274568 1
0.592584966721417 1
0.436467109820358 1
0.187493333982178 1
0.611736379918338 1
0.41659265421869 1
0.499883481608139 1
0.529377119391851 1
0.334302294143311 1
0.103400450989105 1
0.639093187589737 1
0.331707864895948 1
0.307774808033854 1
0.260340412361261 1
0.503510043710214 1
0.454916247820902 1
0.198499889298126 1
0.301868861775025 1
0.280666436469402 1
0.360149472237776 1
0.448758445869513 1
0.378200014630863 1
0.467401831137188 1
0.357770704026587 1
0.529194397319751 1
0.398719341462235 1
0.0514940139722057 1
0.242588332621744 1
0.481661675968444 1
0.565524060971813 1
0.653612271847008 1
0.262949292871702 1
0.539287821405962 1
0.486858592079583 1
0.222475679587278 1
0.255978081053646 1
0.365419847342942 1
0.693965209294987 1
0.474119952370976 1
0.396548661190069 1
0.613089263605897 1
0.520989320415462 1
0.536671728806455 1
0.503211083565307 1
0.460895253610061 1
0.158182719997462 1
0.517735910436161 1
0.329082063374006 1
0.290994402747607 1
0.191241968277886 1
0.188633751713166 1
0.285244141712319 1
0.240099995157949 1
0.473918087931017 1
0.56175666416409 1
0.540762350944727 1
0.581166377924043 1
-0.0207098337654026 0
0.42901937768578 1
0.19128893622198 1
0.354205635467056 1
0.580052416107759 1
0.240872472127271 1
0.272238844324634 1
0.144887537073537 1
0.157253925815155 1
0.553927308115777 1
0.304819211544652 1
0.134549542077939 1
0.102509161534817 1
0.243799723589595 1
0.110351877827196 1
0.726674663530061 1
0.157412433880557 1
0.151091174120014 1
0.352197739388924 1
0.328205032029102 1
0.123896598266023 1
0.22549854788414 1
0.504009291659464 1
0.477991139651789 1
0.114840764854314 1
0.411211482684647 1
0.512985891722685 1
0.565387562356938 1
0.071570583382174 1
0.314539874882907 1
0.273961472198385 1
0.179132675050832 1
0.259395430521634 1
0.679703648926457 1
0.304879616621235 1
0.127322405807388 1
0.329478865194838 1
0.20634343730091 1
0.564986133802596 1
0.205842276796721 1
0.591598654919016 1
0.463096956177165 1
0.148592893320793 1
0.306916856340689 1
0.564551206567029 1
0.134791382233061 1
0.765833672658187 1
0.592939728314673 1
0.537815353393277 1
0.0790688938446062 1
0.457899340925453 1
0.305454616227954 1
0.534878688299768 1
0.635368497786785 1
0.196050294168081 1
0.260899811004886 1
0.230614126021439 1
0.646246555937483 1
0.463939791901412 1
0.431681261507085 1
0.433262126815385 1
0.344181396071553 1
0.459473580531175 1
0.403761327130719 1
0.27904097702954 1
0.41261507391596 1
0.458674174359334 1
-0.0208404283903846 0
0.34425035250361 1
0.662022972032186 1
0.420476007551846 1
0.613317650543876 1
0.532858332487903 1
0.452761157025674 1
0.288175928606565 1
-0.0120121632694614 0
0.482593430146658 1
0.238852574752322 1
0.111380989074915 1
0.258571311742339 1
0.0450069001310591 1
0.54601300640552 1
0.114458478955085 1
0.380967170202486 1
0.485155484926822 1
0.37460155188238 1
0.782235525676148 1
0.256341786686898 1
0.44021478675204 1
0.414369928740579 1
0.633351908823704 1
0.485220017622529 1
0.249405203144827 1
0.960171518874549 0
0.226735131366106 1
0.418198231930512 1
0.389415984570584 1
0.581347454986248 1
0.199238849738135 1
0.363046626818719 1
0.28397504219385 1
0.329587655180443 1
0.418500964073383 1
0.499612704219369 1
0.631955518365908 1
0.303661665512017 1
0.0814473469375129 1
0.13471082714029 1
0.455691613814566 1
0.305366801535834 1
0.41685079824261 1
0.399578798309254 1
0.606679055422669 1
0.421186564540067 1
0.119428231675268 1
0.418290990540967 1
0.465286694706439 1
0.337459269836358 1
0.339641577900352 1
0.658235097596864 1
0.385180264146254 1
0.575857994994637 1
0.315502986172777 1
0.702572353758685 1
0.487416061584476 1
0.467708549995477 1
0.300489373525473 1
0.384195534704088 1
0.342078914322619 1
0.240786991959676 1
0.541973452893231 1
0.266336424196549 1
0.438761018118044 1
0.363046963290738 1
0.505733774128855 1
0.529864701482752 1
0.321244138882511 1
0.357269391721618 1
0.118655870800409 1
0.394853505276817 1
0.308014640676894 1
0.410145581089226 1
0.819779631939357 0
0.468545229694007 1
0.421981015501632 1
0.342717969040615 1
0.0279689090098836 1
0.280466414972982 1
0.36280711884477 1
0.380804988498649 1
0.635062658807571 1
0.19881720120402 1
0.793969036670534 0
0.556443016114448 1
0.0264729869012491 1
-0.102816212728663 0
0.535590791919006 1
0.423117794457413 1
0.531425776767021 1
0.330557808630076 1
0.272336029970371 1
0.435143012370315 1
0.498401068637805 1
0.561987571553887 1
0.501381892410614 1
0.263049723016905 1
0.379572090995165 1
0.780551353967176 1
0.342888182882861 1
0.199128333837107 1
0.0781489567725994 1
0.812379635626484 1
0.267615002909185 1
0.141840769052505 1
0.426501594360963 1
0.607482947072817 1
0.775164060584672 1
0.175032218423405 1
0.211841311849033 1
0.22254368760026 1
0.607596575139735 1
0.170003956707519 1
0.418189120378768 1
0.24735789142788 1
0.0584959373293901 1
0.345925701360953 1
0.356567123970776 1
0.470585257809346 1
0.556385600098934 1
0.606059679031532 1
0.577204344143734 1
0.290266044815571 1
0.403805093671979 1
0.215909843283957 1
0.743388951732423 1
0.62219724787139 1
0.526467445438688 1
0.474227087485053 1
0.389569018923838 1
0.337627100110904 1
0.417762195310987 1
0.183460323354545 1
0.397920951498694 1
0.243491099029242 1
0.494284761630004 1
0.320770164284882 1
0.53793608846277 1
0.690146941621294 1
0.271788087722247 1
0.311243032992411 1
0.419964539516727 1
0.567667682210741 1
0.504353109721363 1
0.16867641386171 1
0.057236155547714 1
0.574461788926836 1
0.852790166840141 0
0.247949041399808 1
0.541986420817752 1
0.221228535639114 1
0.660522957943355 1
0.442909484648419 1
0.295900050240743 1
0.0920554525823976 1
0.320202976237885 1
0.240058008247656 1
0.147950999466052 1
0.531140336115054 1
0.201487664970095 1
0.306555954844158 1
0.112940587394022 1
0.520823915854634 1
0.207161251505442 1
0.624801593083206 1
0.668627781232706 1
0.728894436909114 1
0.050123621598867 1
0.138548582796376 1
0.258573646110758 1
0.48868607443539 1
0.123893350074938 1
0.3786512125804 1
0.0883544864118305 1
0.471864725960728 1
0.339763893429199 1
0.705639161051848 1
0.668266045545882 1
0.279665124424229 1
0.533027168565058 1
0.604002109706193 1
0.414651939493441 1
0.660802955307363 1
0.408972458901024 1
0.591711961548929 1
0.268616672698302 1
0.307835955449081 1
0.547306078174099 1
0.278733257986608 1
0.17353495908061 1
0.540221894353731 1
0.45047276226687 1
0.535427012042927 1
0.408471308705259 1
0.417642049140029 1
0.0965512276143405 1
0.22847405506844 1
0.269678188308879 1
0.398029902827074 1
0.551288179297956 1
0.635384939245252 1
0.0401025018710602 1
0.468855376467612 1
0.408493508052916 1
0.386176191383404 1
0.0266428176814747 1
0.292361093290779 1
0.59056486488442 1
0.523419909107842 1
0.241945070299527 1
0.0712622796231359 1
0.478513319628012 1
0.711049843231842 1
0.145021607845064 1
0.283771474527314 1
0.531898324709626 1
0.185383237735952 1
0.289671946170775 1
0.462257973259129 1
0.699084017283906 1
0.398536483521985 1
0.252462373247729 1
0.675827203507274 1
0.46006995661279 1
0.491999054678982 1
0.306917636754928 1
0.468237796955328 1
0.393531986043749 1
0.588321635146848 1
0.377034134835627 1
0.347783765987706 1
0.411419205040833 1
0.456181036332063 1
0.464837713555088 1
0.176461449341058 1
0.641354116397621 1
0.246898082610602 1
0.322550770838883 1
0.580933835025098 1
0.287266635366412 1
0.418691980270398 1
0.600365517740021 1
0.363269910812726 1
0.135968534460747 1
0.396468202618728 1
0.235539395272008 1
0.572529525226179 1
0.40399502520148 1
0.299406969891413 1
0.304512496894035 1
0.18836928195254 1
0.367548345881551 1
0.0766795485759021 1
0.539506328018754 1
0.365757587181383 1
0.123096535385557 1
0.65088291066938 1
0.681807483528537 1
0.361414012696583 1
0.493426336204155 1
0.452249045538811 1
0.68387827312427 1
0.175591532853662 1
0.502990190196117 1
0.197587645737085 1
0.741695433240851 1
0.381063369031197 1
0.26644144329539 1
0.238718706215681 1
0.550219711860471 1
-0.00537274249278707 0
0.418822487313944 1
0.572477470177337 1
0.445195075429925 1
0.73054431144404 1
0.400085388974664 1
0.392175612125391 1
0.364512823813314 1
0.503588429648073 1
0.818104188342859 0
0.454743141344979 1
0.352996000465951 1
0.433316445847939 1
0.14500843293626 1
0.152155176522583 1
0.515361295537143 1
0.306723708495026 1
0.248642496366624 1
0.294468903597264 1
0.167306371766476 1
0.33610443544032 1
0.815192081793363 1
0.570806677858317 1
0.19772612204331 1
0.44229303409102 1
0.439816872852637 1
0.350326372442418 1
0.755944019664071 1
0.44307233530232 1
0.417169524509999 1
0.546077660649226 1
0.356824637317107 1
0.378090745528802 1
0.206006649401731 1
0.455571737654804 1
0.44349441102836 1
0.399937979991625 1
0.48389530807814 1
0.493193189338602 1
0.504015490867812 1
0.297451037970082 1
0.376844642457675 1
0.233508640575611 1
0.393284116142209 1
0.605605795463151 1
0.285613348977243 1
0.341846206141017 1
0.113628658092942 1
0.0662566145238524 1
0.632874855590215 1
0.295150669509216 1
0.278537547718035 1
0.45400548292913 1
0.297006988633647 1
0.253190782053928 1
0.388144728128844 1
0.158096563944461 1
0.312797730613017 1
0.263163622663077 1
0.408785953557598 1
0.109317299047507 1
0.113973756338345 1
0.416737466840116 1
0.558000987564496 1
0.207348055252511 1
0.486491305595736 1
0.355946073370872 1
0.490342916658225 1
0.359393119754705 1
0.141431157311209 1
0.508674090010406 1
0.452435369035481 1
0.429699077804535 1
0.436455872488488 1
0.419836942518868 1
0.45047540399968 1
0.416686457880852 1
0.635339287044281 1
0.0786394875058573 1
0.519139256141778 1
0.48149805182446 1
0.402645239717999 1
0.269807477304643 1
0.480672102460391 1
0.542134293154764 1
0.224107490678534 1
0.361994008415833 1
0.410923217768234 1
0.312189189550117 1
0.892005607253756 0
0.320324927562187 1
0.425107425199032 1
0.585187174327499 1
0.249142270234401 1
0.409257440832729 1
0.321779909366938 1
0.477472438812866 1
0.270533856509155 1
0.192091782727866 1
0.482365935137161 1
0.263050121649072 1
0.531088973695248 1
-0.00012704071841145 1
0.673097208130039 1
0.474923744725608 1
0.746811530597059 1
0.395551316156477 1
0.235157407327579 1
0.293277526787584 1
0.573333585208873 1
0.252338827127228 1
0.429398103372239 1
0.391227016798257 1
0.366478319958257 1
0.475791304280823 1
0.276115044865314 1
0.497708815654158 1
0.561550041766599 1
0.611128676006141 1
0.420026777352767 1
0.444446189971591 1
0.3231640270049 1
0.575986561278385 1
0.673825326926497 1
0.516640565306099 1
0.552758277333782 1
0.80319099551915 1
0.309541008937733 1
0.309780373711813 1
0.312725887667444 1
0.441970944832138 1
0.262675077285626 1
0.275820484843606 1
0.376289004788573 1
0.351490427035615 1
0.398163516050102 1
0.336762697601929 1
0.221207944420999 1
0.684167611258016 1
0.339584043805594 1
0.330293179942637 1
0.563025166094149 1
0.56256895496512 1
0.226552296657309 1
0.498182097087545 1
0.0866038601261318 1
0.432807002035885 1
0.520080969612293 1
0.744866836620057 1
0.31716137608491 1
0.374281241096356 1
0.233900458409944 1
0.0760095027256238 1
0.279924935118944 1
0.325257699409181 1
0.381081854451935 1
0.791161378246062 1
0.122428629831079 1
0.581145683422635 1
0.431669265424352 1
0.551783818214969 1
0.192224705068531 1
0.435877530613858 1
0.41242876939704 1
0.18030673419371 1
0.515558920451064 1
0.493573600996596 1
0.136004281281309 1
0.0791953717978893 1
0.328621323915675 1
0.590295362009179 1
0.44374248056778 1
0.858113397068496 0
0.216233619256576 1
0.365913532477831 1
0.314946545059542 1
0.202604867292325 1
0.589732087968308 1
0.416895228160678 1
0.283923183348126 1
0.411792590666037 1
0.727546570215319 1
0.323189064702911 1
0.576146285512276 1
0.253772902877157 1
0.72411044438031 1
0.53032251089607 1
0.521567344730433 1
0.280044397110242 1
0.340008441686295 1
0.710526950146093 1
0.280154554817607 1
0.442011432627538 1
0.369341803430335 1
0.577768494799142 1
0.398819286023278 1
0.498982219570811 1
0.256613004003414 1
0.385044014861726 1
0.488847286472131 1
0.0902278158172377 1
0.239413049580825 1
0.450956471521063 1
0.402541755076718 1
0.387804674238826 1
0.67679051366663 1
0.352397885165429 1
0.28645372642441 1
0.551954655328997 1
0.415250510310359 1
0.360482844319574 1
0.644459810983329 1
0.0854891933933539 1
0.35323126528086 1
0.379752098837418 1
0.384061746252513 1
0.274409995890267 1
0.291124609721033 1
0.651048235001196 1
0.322868427918003 1
0.256768036689952 1
0.403406371035113 1
0.463627397567225 1
0.559024600426754 1
0.361901668203257 1
0.291918034027471 1
0.537395828295923 1
0.454337772678793 1
0.475460735304543 1
0.10347597832426 1
0.558142936856582 1
0.231993091462434 1
0.220272728899097 1
0.284315333533224 1
0.348428908149822 1
0.121199342400574 1
0.37806977625578 1
0.601399942591043 1
0.257816054374572 1
0.130922631961956 1
0.39546686343684 1
0.174883541538956 1
0.210529508835757 1
0.000997221143097998 1
0.503993610374088 1
0.435319767345041 1
0.521046797234088 1
0.0520280224964114 1
0.348465053379961 1
0.49945948184438 1
0.0838445248690634 1
0.100061775972685 1
-0.022104218586673 1
0.661714892236599 1
0.365188448518723 1
0.265585899653649 1
0.73121642517683 1
0.304474804229925 1
0.511227085385743 1
0.494708696470408 1
0.111205114657009 1
0.357118117362561 1
0.689813284580665 1
0.413079944337869 1
0.281218957993445 1
0.702253902952192 1
0.240104373803931 1
0.488422437739771 1
0.571803202152102 1
0.337677149568479 1
0.429949793190474 1
0.807109318724541 0
0.614814733610377 1
0.549005002917825 1
0.480072024391188 1
0.582196021415446 1
0.260626607968163 1
0.58625405457211 1
0.0932525465065232 1
-0.00348247929687806 0
0.325019080962453 1
0.251531761075538 1
0.467181058368551 1
0.25069987749595 1
0.469844587070717 1
0.328365553307036 1
-0.00430390960723209 0
0.569614498244004 1
0.299229514789936 1
0.277366311125977 1
0.0871094968105234 1
0.315688700787666 1
0.223573954200348 1
0.243023387636304 1
0.490087433880927 1
0.601171396909579 1
0.202009642272528 1
0.303760466341445 1
0.454063016782451 1
0.323149292416769 1
0.302316839494177 1
0.446328730487124 1
0.444243354400656 1
0.614150135175011 1
0.676486864455526 1
0.236715099462119 1
0.480452076631904 1
0.725882207052805 1
0.494916162120331 1
0.660728421682807 1
0.368182417456319 1
0.607468345898539 1
0.6474113735483 1
0.733105279563779 1
0.516004965845653 1
0.447061179748266 1
0.235283704389058 1
0.424228410301277 1
0.654918081193217 1
0.604521674776128 1
0.286592929606619 1
0.612914079130517 1
0.449709777667601 1
0.237123234879454 1
0.484688551585986 1
0.247747230924173 1
0.733333170896937 1
0.285140294222051 1
0.426074835112581 1
0.592561918871373 1
0.130707607285596 1
0.381263163833286 1
0.58471020128992 1
0.323224039799296 1
0.602660582086768 1
0.657026954324653 1
0.579543042592937 1
-0.00563153836005555 1
0.240112229090168 1
0.214893308425119 1
0.604243430629748 1
0.551081616727072 1
0.798055347661068 0
0.305751242003776 1
0.325236374292223 1
0.353050678950701 1
0.325608378251127 1
0.508683595301567 1
0.399977927904286 1
0.446601296370941 1
0.395155884483821 1
0.464579732242301 1
0.312205423682792 1
0.443183259795737 1
0.567062664648415 1
0.0741204577386504 1
0.492940646954075 1
0.741329301876341 1
0.0891296653009985 1
0.35281058207374 1
0.373124901222703 1
-0.0196748831680755 0
0.228403372593678 1
0.237110029315874 1
0.368377901404722 1
0.587096589766559 1
0.629060876423926 1
0.67989235849557 1
0.332679407934171 1
0.285598771244093 1
0.355717172303772 1
0.821834572354827 0
0.280360814024217 1
0.607835957910778 1
0.605570970018053 1
0.614265670089812 1
0.505813107357383 1
0.453203178865118 1
0.296744928903794 1
0.381217354431916 1
0.342663761967413 1
0.517328648222363 1
0.316636004838564 1
0.476424541825305 1
0.253601191166082 1
0.354998341656504 1
0.254246723171899 1
0.540536662844729 1
0.540156100872681 1
0.432484402945163 1
0.369399730274826 1
0.342206368864226 1
0.460219055733028 1
0.310338434028494 1
0.248390294148675 1
0.601269296560772 1
0.588598825488339 1
0.453617882468991 1
0.346418298178653 1
0.205534502921353 1
0.270489535146434 1
0.222949758231944 1
0.588849572892896 1
0.513517551286183 1
0.539449063718992 1
0.222614007284393 1
0.37430487687557 1
0.179582076872862 1
0.320232565361902 1
0.863787946344765 0
0.541052539649642 1
0.268302329549157 1
0.420690842994637 1
0.6691610593465 1
0.115474410740411 1
0.187299974051448 1
0.664220416006176 1
0.1538866051877 1
0.484324951198604 1
0.497896081851953 1
0.491610102031472 1
0.305922984272876 1
0.295698870323817 1
0.490800574524403 1
0.102701182298988 1
0.787461369982145 0
0.391534339359841 1
0.277978172050268 1
0.226012229941405 1
0.337616827066631 1
0.777569264395586 1
0.420876202272001 1
0.33510472336936 1
0.500987663565348 1
0.661703388195803 1
0.477440051222817 1
0.232381184894495 1
0.332685927436414 1
0.208990592492766 1
0.264560068208059 1
0.720594162629109 1
0.492690309650218 1
0.594290916010643 1
0.192744389796033 1
0.43938473457317 1
0.679933568106028 1
0.405941514479386 1
0.240241732028425 1
0.401965844665368 1
0.281175756030148 1
0.421477256973699 1
0.736062911622706 1
0.137000984114171 1
0.655234983575273 1
0.261828926800298 1
0.234119007021011 1
0.434253003356158 1
0.407292863483088 1
0.384743956484411 1
0.488368606402257 1
0.471732818098229 1
0.45677053595272 1
0.409790694192245 1
0.201128681064059 1
0.30756966135303 1
0.403624866610016 1
0.528249406472387 1
0.568560790325905 1
0.639786443832308 1
0.456687473483676 1
0.45438361767211 1
0.289985623903456 1
0.26328386049771 1
0.66956137743796 1
0.467292339655557 1
1.16173741964699 0
0.336301673803189 1
0.180254853959895 1
0.123063648243694 1
0.331258710004919 1
0.515489315080998 1
0.318046957109877 1
0.451230523859213 1
0.44164146189069 1
0.293791555693816 1
0.165669263832083 1
0.350913278764869 1
0.516247783944294 1
0.710911777745336 1
0.238590602594571 1
0.203684100748196 1
0.581084776550538 1
0.483396244896579 1
0.570079902828643 1
0.20095108163634 1
0.195290548374998 1
0.213300133257715 1
0.505675280046488 1
0.296467899492558 1
0.484540253549531 1
0.359178790699385 1
0.334014724578298 1
0.485388048251722 1
0.316552383692328 1
0.0650863688088066 1
0.546188631308556 1
0.43756079752677 1
0.692254164732191 1
0.600672252590383 1
0.291382628103416 1
0.923728166098942 0
-0.0253042236414192 0
-0.0219837929747641 1
0.120424998952391 1
0.213916351296786 1
0.0501303244375067 1
0.487206672976964 1
0.341148702318085 1
0.688357215442887 1
0.159022649189889 1
0.57446526464103 1
0.27541269267238 1
0.171024880970998 1
0.57895804733421 1
0.338208232238674 1
0.34280814735195 1
0.447579710101882 1
0.288217663028849 1
0.267020022115785 1
0.172325853851043 1
0.227132707925547 1
0.606475506034679 1
0.778939725412232 1
0.313011308570975 1
0.310657266557617 1
0.400718778943159 1
0.456877128548926 1
0.270118566127118 1
0.312811230163128 1
0.611558696427458 1
0.382999121206592 1
0.573658790051067 1
0.377572917889402 1
0.488567211887041 1
0.193645187848079 1
0.216146497770413 1
0.255427398279695 1
0.155780159113041 1
0.574320552864691 1
0.317252669447455 1
0.587182842806085 1
0.387517087689839 1
0.297750679055756 1
0.339053703357799 1
0.587010024311244 1
0.674123227474856 1
0.548599752883859 1
0.52178130064305 1
0.559816243550188 1
0.346134130324804 1
0.580265696125029 1
0.136885827237279 1
0.393162265314032 1
0.403122793255391 1
0.578464031130174 1
0.216245107720097 1
0.135882206712561 1
0.315673963860613 1
0.238373072986124 1
0.728365228339196 1
0.483446236994143 1
0.500645137793684 1
0.190595374126762 1
0.231498608502976 1
0.394672229324524 1
0.379633453590853 1
0.308449252307046 1
0.298241576665812 1
0.596518071459585 1
0.646945533133883 1
0.655921225531333 1
0.42659871723674 1
0.303144289758144 1
0.334681898861257 1
0.504922751293146 1
0.518903987079693 1
0.173919149797238 1
0.303212844569199 1
0.275675817049128 1
0.191706748957937 1
0.580298995192284 1
0.575362772001451 1
0.573054643411307 1
0.534300567329712 1
0.347061210684744 1
0.550707069481851 1
0.150151935043019 1
0.403440669586788 1
0.333466813250074 1
0.36292703344886 1
0.28796571549839 1
0.328458477324964 1
0.395660378656397 1
0.276914766341781 1
0.0838494685905405 1
0.424149773392789 1
0.645107960423916 1
0.605495628965232 1
0.271875058193447 1
0.233154079356962 1
0.0554498498314392 1
0.344276058667489 1
0.624022266506862 1
0.395485665449017 1
0.615238752844979 1
0.306687267334824 1
0.361405526457732 1
0.554610204875274 1
0.317196024530657 1
0.339554154982337 1
0.594653780304082 1
0.38730661434487 1
0.53066639108209 1
0.428009495283941 1
0.230232754631939 1
0.230489518631217 1
0.546786356283254 1
0.179403600063248 1
0.47098814729286 1
0.867953681306738 0
0.39037573945509 1
0.564395991607037 1
0.183726306061687 1
0.173793148786183 1
0.330933790136168 1
0.262704879471418 1
0.571781907376486 1
0.313580660402728 1
0.0325722902630658 1
0.495661232053151 1
0.153066282794961 1
0.0191099220564685 1
0.483361343643087 1
0.39787319078783 1
0.41987739692158 1
0.465829680530284 1
0.331400195207364 1
0.229133802637051 1
0.669683412947939 1
0.268255393952111 1
0.184128002047169 1
0.450444373749609 1
0.455769313905425 1
0.334757493845678 1
0.33110987674318 1
0.302189956955736 1
0.302295836650325 1
0.635314981069365 1
0.826608748545143 0
0.0171987198086629 1
-0.0778868776985556 0
0.282256948518954 1
0.54167346182673 1
0.34952451695865 1
0.402746241581962 1
0.283958684285062 1
0.439827731168554 1
0.819758343321748 0
0.188314501855004 1
0.350339985100717 1
0.28512650930396 1
0.413355156763204 1
0.0136371515553269 0
0.498837111888636 1
0.581489975786135 1
0.306056481272564 1
0.298403900987029 1
0.462878977608926 1
0.611115701456191 1
0.31802277535965 1
0.496146618990164 1
0.745517611560437 1
0.344956474786489 1
0.491755926097143 1
0.444863951928792 1
0.26934324808823 1
0.556073824389409 1
0.404948023680292 1
0.592697022435864 1
0.219205343469376 1
0.630710570158691 1
0.248280035143886 1
0.426717586170105 1
0.103227142774235 1
0.545177786108633 1
0.383822542796481 1
0.422421926795265 1
0.288267071132067 1
0.467773523356501 1
0.522607276748397 1
0.447419368668576 1
0.59212012168758 1
0.259208288453073 1
0.302439163736496 1
0.35280586384269 1
0.252383271048983 1
0.427815246179449 1
0.587674187841883 1
0.462443503712499 1
0.25535292560887 1
0.49513379055536 1
0.266080197636086 1
0.366137124315051 1
0.256874933284607 1
0.425142260847163 1
0.537216314981072 1
0.479162692946505 1
0.617538931397145 1
0.258067090407009 1
0.751335422469975 1
0.331289383617704 1
0.212122162667606 1
0.459209396367099 1
0.518703716854225 1
0.329835071120177 1
0.402400888885164 1
0.179505044648428 1
0.580504867544521 1
0.0357769645434451 1
0.559531910591446 1
0.451829767583146 1
0.490312313396209 1
0.276833577405636 1
0.242051812317348 1
0.585996288145584 1
0.448180888608973 1
0.385406108018151 1
0.434522483866966 1
0.310100761320247 1
0.475229599819917 1
0.471830896809042 1
0.380776289416764 1
0.588285672223383 1
-0.0825332365370925 0
-0.00276432498300234 1
0.590820686366227 1
0.397379100525559 1
0.488081220264987 1
0.267943201319767 1
0.224678450532587 1
0.163303983923432 1
0.553181994670391 1
0.500566834120336 1
0.3584478282821 1
0.385785234387061 1
0.514316937162958 1
0.415880624477797 1
0.324335147410341 1
0.217458974264947 1
0.720572699017641 1
0.58615749492911 1
0.347643807742208 1
0.321784655849109 1
0.815617604215173 0
0.598959466136181 1
0.19463844893435 1
0.58403478714483 1
0.476851680567749 1
0.574084781718563 1
0.619119986457845 1
0.428429377154254 1
0.211793775918833 1
0.398407449496787 1
0.264210950172765 1
0.34405104328125 1
0.414616630175627 1
0.548689930905167 1
0.397754661054484 1
0.576739003884991 1
0.404634750565699 1
0.566003190007851 1
0.279043912361589 1
0.275561364273901 1
0.359953472159441 1
0.385208301831131 1
0.363628364048846 1
0.320829130208124 1
-0.00681800760766856 0
0.4210526722241 1
0.11012309245409 1
0.284290527879506 1
0.107655205735907 1
0.604920177752874 1
0.696959232092556 1
0.525908029192223 1
0.517325730344863 1
0.235873260836446 1
0.452615666219263 1
0.261175856167926 1
0.312564365570937 1
0.359029322512852 1
0.407075460789207 1
0.53852545393272 1
0.744437122394973 1
0.175016090585621 1
0.410267461409579 1
0.157639569730847 1
0.464108387592349 1
0.310550748652114 1
0.530722516065068 1
0.0530240406455686 1
0.350215448034043 1
0.602394882919674 1
0.561664347873537 1
0.170327502558515 1
0.133289099674235 1
0.484845670154749 1
0.514972080136883 1
0.686920960813191 1
0.533497240371233 1
0.481711312683857 1
0.455343700683882 1
0.212921379427943 1
0.23868918180595 1
0.0931855722321102 1
0.590988534946432 1
0.565386709003453 1
0.344612463337654 1
0.529578362281192 1
0.406607789347595 1
0.189844909888096 1
0.557907700682324 1
0.0940080078306502 1
0.297779517570445 1
0.12941558293482 1
0.497372632590376 1
0.249465096104998 1
0.346483389187379 1
0.355810177592694 1
0.399830929039165 1
0.659425711157898 1
0.353722409732786 1
0.00411336338416421 1
0.0224454364686834 0
0.304121422910442 1
0.559356516711709 1
0.473769359854758 1
0.443880815846743 1
0.3624782026857 1
0.490423220195502 1
0.562275995308084 1
0.603896209482924 1
0.286515995454921 1
0.311472232397696 1
0.382734777357893 1
0.424805398784281 1
0.0858606036835711 1
0.426289407403059 1
0.586526862193435 1
0.397902424750482 1
0.33701821784171 1
0.42288060762709 1
0.189494667788823 1
0.412391187286484 1
0.49954836444401 1
0.496324319159149 1
0.484552307624003 1
0.405748575524467 1
0.491944762881753 1
0.0977936700296763 1
0.427649045147102 1
0.714327832737376 1
0.535823877672336 1
0.170001293055433 1
0.427041088433686 1
0.572440857075944 1
0.464399387013002 1
0.227094903791483 1
0.387450491141444 1
0.502121123570497 1
0.21609200572457 1
0.346897863863374 1
0.780517424573547 1
0.848604215678989 0
0.353459683620571 1
0.496408240212675 1
0.393019160688242 1
-0.0199359324366799 0
0.370448620103699 1
0.667002584087101 1
0.529905883243395 1
0.4345677340112 1
0.402582917676526 1
0.19628282210033 1
0.296016013996268 1
0.377703846042569 1
0.498349878893481 1
0.228733406582855 1
0.517049169411467 1
0.498283673178706 1
0.446259506422358 1
0.320537897923361 1
0.721954372993256 1
0.596137643247085 1
0.591826126542497 1
0.438216361862266 1
0.48104139409178 1
0.45204127602591 1
0.148673210893338 1
0.0605121054350199 1
0.247637585067312 1
0.335977897051021 1
0.0967291009068747 1
0.264650196956084 1
0.453532627057455 1
0.0676032979146207 1
0.226730234441171 1
0.636161156293523 1
0.672056814923735 1
0.327591347885052 1
0.436960903399514 1
0.667190023878843 1
0.0880233442624702 1
0.572639131333868 1
0.399687580815719 1
0.713312283636814 1
0.0779640143409699 1
0.39837536954821 1
0.563671800752673 1
0.300478472995203 1
0.38284702701157 1
0.379418859597012 1
0.117381391587291 1
0.209722681101243 1
0.3741638040771 1
0.115667700618457 1
0.183675794842589 1
0.16767030027374 1
0.0174004934119009 0
0.580873415546643 1
0.660456895404255 1
0.284760705712465 1
-0.023488130107617 0
0.538809795214041 1
0.118363459712253 1
0.60836032296625 1
0.623320446154927 1
0.335352407677126 1
0.528108822319625 1
0.132402651188637 1
0.532571565797702 1
0.249683046026962 1
0.0272592083319008 1
0.276697499811731 1
0.233912098683469 1
0.269385901621554 1
0.763460108040195 1
0.452946267125579 1
0.36545615801956 1
0.442701643904753 1
0.743239146608755 1
0.584199797846897 1
0.296036208567989 1
0.173806014704045 1
0.350389893477155 1
0.312588266137363 1
0.377276587119827 1
0.272145688593075 1
0.108628792691998 1
0.433002741771738 1
0.275766901559699 1
0.337376440958565 1
0.609065758811633 1
0.463311962421131 1
0.51800842687723 1
0.628254428768208 1
0.411928973485593 1
0.654001453765398 1
0.276452873769261 1
0.147419895954498 1
0.42039799891669 1
0.164733668544619 1
0.607819660691154 1
0.404930005514332 1
0.247724666674445 1
0.265822875236391 1
0.361809343441443 1
0.428610854696505 1
0.304859350229895 1
0.595452702536389 1
0.169299132515105 1
0.274499413172693 1
0.446228306321639 1
0.579255592194678 1
0.333768773392946 1
0.635862831245178 1
0.533627143345124 1
0.694739253219541 1
0.258070490824202 1
0.151655380969706 1
0.323983880912146 1
0.325463729557003 1
0.367639102886653 1
0.0558948472268517 1
0.298899397717182 1
0.871501885973616 0
0.488427571542354 1
0.45010669475521 1
0.332000302617006 1
0.316734514428554 1
0.556199617265939 1
0.341214348980206 1
0.743177457571291 1
0.182900432155934 1
0.44573980898193 1
0.31617297076697 1
0.153431585077623 1
0.606887793748698 1
0.48883993861763 1
0.577252221370089 1
0.588224843366729 1
0.338412236640144 1
0.554622620091325 1
0.22830598357367 1
0.339456159908597 1
0.482698555399526 1
0.35360542414597 1
0.370548531090282 1
0.101433614248214 1
0.635285122242793 1
0.415944712778734 1
0.752511728450942 1
0.248408805961541 1
-0.0612693149800698 0
0.257816318632372 1
0.425564032200312 1
0.452342927866072 1
0.561637633476059 1
0.0325035875095503 1
0.589681896283836 1
0.457816099766077 1
0.167303374201313 1
0.658011985936853 1
0.463406259257225 1
0.209072045319759 1
0.369898621123663 1
0.488136146787527 1
0.412742667930367 1
0.272728357993797 1
0.309616484140079 1
0.532120596168206 1
0.289594196891313 1
0.248383778734922 1
0.303605562047711 1
0.609384696827075 1
0.526036011139405 1
0.149110564276716 1
0.633303630499177 1
0.182626130062786 1
0.399067039211755 1
0.568117913715048 1
0.41609257178657 1
0.50333950900459 1
0.532762808618345 1
0.566398466907671 1
0.346106504646388 1
0.710693521000101 1
0.379552349027325 1
0.574374149830162 1
0.315817517313452 1
0.732382456675225 1
0.509416639870667 1
0.414421214164341 1
0.348347229572442 1
0.134229909051863 1
0.338721087929471 1
0.298744557019334 1
0.101279854240295 1
0.553962819204729 1
0.678744554883504 1
0.298916432863025 1
0.639579203575699 1
0.124507904957332 1
0.366047734771122 1
0.274094629378481 1
0.207265535573977 1
0.159474839742568 1
0.311715846905959 1
0.787128560811156 1
0.411926535415639 1
0.30717812060941 1
0.552964722840428 1
0.492799223489772 1
0.451784844472878 1
0.0675321314836257 1
0.309148796899254 1
0.170982950892047 1
0.443069936018847 1
0.313863951623699 1
0.247719082977034 1
0.215005838759227 1
0.329013094745648 1
0.519004865292638 1
0.380324459351334 1
0.50411064413527 1
0.591740362881938 1
0.398443463044395 1
0.666971167919188 1
0.242472686232178 1
0.427083293064439 1
0.361912118984506 1
0.469852913164262 1
0.252059180882704 1
0.427038960035317 1
0.041655497553973 1
0.656086391138486 1
0.384995139198492 1
0.123965466850004 1
0.514837609746859 1
0.401989304919762 1
0.371431662049494 1
0.257916402031927 1
0.47050005764336 1
0.418867787446259 1
0.542042538323427 1
0.692788380585177 1
0.20494558418548 1
0.430355884221611 1
0.434262062699427 1
0.509065067528248 1
0.455427401080098 1
0.13493645659874 1
0.748262417527808 1
0.383467793775288 1
0.336627577380931 1
0.122908983646856 1
0.365176855435814 1
0.622966021490332 1
0.564829990710683 1
0.397992394283377 1
0.724431797619109 1
0.241355798471855 1
0.0724627223366058 1
0.426345326192236 1
0.12568209493768 1
0.518457005387189 1
0.351968559195804 1
0.28383426630293 1
0.469674329937933 1
0.302721451821466 1
0.483637342595139 1
0.0653717370987531 1
0.406499671077724 1
0.565680587615961 1
0.402356569945092 1
0.462227214646781 1
0.588034261193029 1
0.103195954048879 1
0.612163596459561 1
0.366043303808483 1
0.232723391543621 1
0.402113078873484 1
0.268200580168224 1
0.414107854926429 1
0.26825363898846 1
0.130317651521994 1
0.406761449737266 1
0.132999784310616 1
0.524810180266455 1
0.469873105914598 1
0.401341487257485 1
0.354118296566451 1
0.358142529585589 1
0.49589465216656 1
0.334718254713491 1
0.00150604061152569 0
0.235407408218216 1
0.586828377640871 1
0.188381115291514 1
0.744811117812822 1
0.668767158574788 1
0.539598352027948 1
0.486806809327997 1
0.446289980893923 1
0.438377958851514 1
0.224771792779844 1
0.196477867736281 1
0.357532721972699 1
0.438816640302377 1
0.390720011971511 1
0.705369490129506 1
0.204112871932985 1
0.210853418327161 1
0.415659888352716 1
0.322412074241155 1
0.0659020076312836 1
0.0166515047296061 1
0.245582723124033 1
0.744036552874925 1
0.558525003761684 1
0.150817391978241 1
0.260677413511662 1
0.528221644086428 1
0.636951336025811 1
0.434019658639659 1
0.401084071989298 1
0.293638424516593 1
0.481311814311995 1
0.346465714503075 1
0.382720255755115 1
0.567868129920177 1
0.597577091082366 1
0.0619476909258541 1
0.236432680788518 1
0.374530609819941 1
0.575578196645683 1
0.589841030582167 1
0.263362168293344 1
0.334241188175028 1
0.506068822959633 1
-0.228984384292187 0
0.322958474134278 1
0.335179416878601 1
0.438716447419524 1
0.545467350488895 1
0.35480205762468 1
0.142334062208252 1
0.169079376974101 1
0.251742649356202 1
0.296515647364369 1
0.654914886233188 1
0.477675053929142 1
0.128735356985758 1
0.401701096503081 1
0.396887678717287 1
0.27158330987976 1
0.165712214270328 1
0.194824404261926 1
0.219101910450978 1
0.378581051054979 1
0.201996936673751 1
0.428755512876037 1
0.437238626389718 1
0.270830669548076 1
0.53716911407113 1
0.514033615603813 1
0.375428257118458 1
0.670311467493534 1
0.634270184126011 1
0.693790332364093 1
0.379961777108757 1
0.110509233345373 1
0.255453375281929 1
0.469946869566166 1
0.747941551647918 1
0.461868210452551 1
0.0953889501706969 1
0.750361893438134 1
0.255188471987131 1
0.371112346624019 1
0.563525141575891 1
0.524656111881904 1
0.284483175689277 1
0.776831144359029 1
0.354155096487912 1
0.0765782997808283 1
0.343087522960258 1
0.25763402972046 1
0.299443790404749 1
0.458729553337335 1
0.389209879691519 1
0.454740626518159 1
0.388853105747447 1
0.31326322772181 1
0.247490172944905 1
0.327467960518323 1
0.3819038815631 1
0.536626527821499 1
0.353648030226317 1
0.483961958025968 1
0.155528168422796 1
0.332644274755362 1
0.275554376997799 1
0.343592425243578 1
0.121202111793411 1
0.706420218917766 1
0.454019744372638 1
0.531619881872753 1
0.405133468346026 1
0.503247314165423 1
0.617234947686347 1
0.224594908494869 1
0.332681232007733 1
0.30567244821542 1
0.428207057853509 1
0.369546675491288 1
0.38829122894739 1
0.451939361978329 1
0.155885036333893 1
0.457695134812801 1
0.556301789958402 1
0.527533074409624 1
0.468543609881891 1
0.390884013373869 1
0.401046029937665 1
0.346412781991226 1
0.109176457487926 1
0.315554978493722 1
0.361136124527421 1
0.375162092332267 1
0.629286103365441 1
0.516973792069019 1
0.314839442140728 1
0.200661548590342 1
0.294948868498864 1
0.575604490223009 1
0.392408611796354 1
0.296707208165627 1
0.451461583058563 1
0.595664156940759 1
0.157156556834302 1
0.594499944197412 1
0.378262583054878 1
0.593509496647815 1
0.505899735794622 1
0.272805614357674 1
0.504084421532432 1
0.180587871683268 1
0.364572903156452 1
0.530436200021494 1
0.451757431050118 1
0.597989088961324 1
0.097187135062738 1
0.219325312047885 1
0.409668423053582 1
0.394149047449798 1
0.0451740214594073 1
0.335490085335867 1
0.381630993099873 1
0.66248022564132 1
0.406270139455788 1
0.483741167071588 1
0.264625036641342 1
0.631422397774994 1
-0.0052711184803178 0
0.290314633464842 1
0.0556979093078018 1
0.251264668792118 1
0.436780621756572 1
0.151089181861934 1
0.187263087877648 1
0.451872809038242 1
0.035987474597184 1
0.247415276676311 1
0.337901126841673 1
0.620314464234868 1
0.150346364408365 1
0.595475608725837 1
0.177584385015526 1
0.330073680228995 1
0.440874039214629 1
0.353229879450357 1
0.761980220141863 1
0.289898338994647 1
0.58002927830683 1
0.387335328528995 1
0.479029302024069 1
0.437992534528385 1
0.448603348281492 1
0.622679864164897 1
0.668361159880569 1
0.544869988135732 1
0.538659818631288 1
0.379189682218305 1
0.767661580504817 1
0.0258909173506622 1
0.649298449359802 1
0.228322391041096 1
0.534607009022871 1
0.460954594748125 1
0.502875336685544 1
0.512186980723004 1
0.341791635428543 1
0.693147729242113 1
0.366466277153833 1
0.741810813729502 1
0.111692600387629 1
0.242239066983318 1
0.271036742048632 1
0.440520522119977 1
0.0554628013317808 1
0.320327173248219 1
0.281783483833154 1
0.238351407207167 1
0.473271949937948 1
0.434069649766985 1
0.351133351207083 1
0.306713194940825 1
0.38888438150664 1
0.320502054020554 1
0.546329305632894 1
0.44914878796194 1
0.319663687934617 1
0.331953253856417 1
0.286229743681275 1
0.706742498227942 1
0.517973959124192 1
0.391249173681587 1
0.597561393275513 1
0.26112592136767 1
0.38267663205984 1
0.647755295928974 1
0.492663740662004 1
0.756996382444183 1
0.360594718132925 1
0.244382551397873 1
0.357876459583713 1
0.367679783029494 1
0.412861548657568 1
0.371808411748633 1
0.253198097519297 1
0.521743853691895 1
0.323072476520948 1
0.369669446602111 1
0.51972196850122 1
0.488707114464916 1
0.451470862973825 1
0.233504265998376 1
0.076172703092059 1
0.000425172076115393 0
0.147610019422731 1
0.505948114931144 1
0.283118788095792 1
0.22341019078587 1
0.270611624992436 1
0.272577898486313 1
0.525405729163468 1
0.0168175423596797 0
0.628073540872257 1
0.176431267203196 1
0.320511894292531 1
0.298850866187181 1
0.64444461463057 1
0.486643939917533 1
0.476847651191876 1
0.125471388898066 1
0.0519345718554881 1
0.834443665800158 0
0.24216141159657 1
0.729626098611252 1
0.496570772949922 1
0.281428531613584 1
0.553280686384088 1
0.190520422717388 1
0.35644634697985 1
0.504141536116332 1
0.360078133427059 1
0.346889678987245 1
0.232479637203437 1
0.710469092469405 1
-0.0264719262468465 1
0.606516768177933 1
0.589146630722079 1
0.386587937195608 1
0.385519869809252 1
0.428205829415435 1
0.223892210599361 1
0.402487973385448 1
0.418786669163566 1
0.369366345660032 1
0.055142890083976 1
0.386383832735564 1
0.585646404768072 1
0.1872360410668 1
0.479263681363188 1
0.446169306877899 1
0.543321249165489 1
0.476501158512937 1
0.187401174694175 1
0.3017852746482 1
0.380535647545686 1
0.454666696141192 1
0.106451075125021 1
0.399676317257352 1
0.813777814422445 0
0.303023285284897 1
0.4364667092739 1
0.466606809407088 1
0.31010162056746 1
0.674374264302826 1
0.191797638323442 1
0.542804033170093 1
0.411342345629868 1
0.57091977450236 1
0.640878547231408 1
0.398168817048333 1
0.0372613879160017 1
0.557697969683013 1
0.322998792364317 1
0.523487840714789 1
0.464212536693416 1
0.493520532802014 1
0.472119774740025 1
0.414100199551404 1
0.402239671889074 1
0.686790896977314 1
0.194376335115657 1
0.332912299212014 1
0.656044353151506 1
0.310923291596835 1
0.521715155517568 1
0.252073797970722 1
0.655123937421927 1
0.398922396853946 1
0.382336881818044 1
0.158605865914994 1
0.247769953490195 1
0.297283342765739 1
0.332474371735373 1
0.262634451057392 1
0.454136265488764 1
0.335530594939791 1
0.42995182023959 1
0.455929594649397 1
0.207519092075568 1
0.537417999424928 1
0.0918843189452648 1
0.369777159589152 1
0.0632272692273318 1
0.44870739660188 1
0.178682038932496 1
0.401298039683335 1
0.111546540536276 1
0.143720700980019 1
0.297917141166921 1
0.131539551511829 1
0.288089498996242 1
0.589203900529981 1
0.543351188163091 1
0.286734839358606 1
0.367950899602183 1
0.429009022761917 1
0.340813233668047 1
0.204297661072361 1
0.208206678273341 1
0.380536402612428 1
0.183384845033478 1
0.165796161247822 1
0.505686951429625 1
0.363752923808161 1
0.0680596057796445 1
0.521320680549613 1
0.298271821728678 1
0.506424629325485 1
0.297681216231445 1
0.561475569803954 1
0.135992188340132 1
0.913396886141065 0
0.203793266180209 1
0.645344488860415 1
0.641810420400773 1
0.332782977773994 1
0.33088042063047 1
0.0914594065533681 1
0.441072681205238 1
0.477817712823729 1
0.382834813809827 1
0.0802810405097308 1
0.380140295056341 1
0.48432706273123 1
0.511742243208698 1
0.682231031876272 1
0.402812824138871 1
0.194048335708482 1
0.179712195817108 1
0.424695500670989 1
0.368366023483252 1
0.336825576154853 1
0.358071115945266 1
0.216493140581518 1
0.0902870173117259 1
0.368936386462218 1
0.0819818465081716 1
0.345684030060783 1
0.362107496568049 1
0.329478790374844 1
0.15435681366736 1
0.34592875508999 1
0.65755350100399 1
0.424926492021598 1
0.577773740660925 1
0.424084698585721 1
0.674599794439866 1
0.611336797263613 1
0.617058585086259 1
0.313509990467937 1
0.279491439749132 1
0.423969234317346 1
0.350142016144264 1
0.321382203973521 1
0.39197056955387 1
0.527272541973503 1
0.613306763910882 1
0.378351971282122 1
0.432754352554319 1
0.356067790490937 1
0.512289819952572 1
0.220890294378395 1
0.54531684847475 1
0.31987212503665 1
0.494170797326717 1
0.583867210610442 1
0.272947523497232 1
0.0418205273320816 1
0.325926525379331 1
0.769341322227603 1
0.149674596755829 1
0.390431816630299 1
0.127970202078404 1
0.100078284339758 1
0.370443203212841 1
0.558025136394042 1
0.586348696497018 1
0.290844828175086 1
-0.0331061952937472 0
0.345703297834777 1
0.395392849230244 1
0.507130705188846 1
0.569813426929304 1
0.47105942234314 1
0.582872279402886 1
0.559409593495512 1
0.693472355089242 1
0.384981940909124 1
0.343346466486665 1
0.549315983425498 1
0.508559481100093 1
0.558394762715165 1
0.0830309482398657 1
0.62007530598681 1
0.669186104524273 1
0.395215528155532 1
0.393087342765308 1
0.214664021792295 1
0.341232056128879 1
0.255040773652943 1
0.152160483648035 1
0.424214304355241 1
0.30031181891608 1
0.469669866718825 1
0.633291870255047 1
0.536160540857128 1
0.617832710904938 1
0.38994422788184 1
0.48865772037985 1
0.335754738468799 1
0.410841841207818 1
0.548678458736141 1
0.727839068764046 1
0.133794786613773 1
0.432382255947031 1
0.436956310819083 1
0.426367921040472 1
0.450137568521812 1
0.496891278373752 1
0.298903323279133 1
0.667964598065955 1
0.591101252592233 1
0.411253693402103 1
0.451785424826977 1
0.356455185633162 1
0.475704399965718 1
0.209589814049226 1
0.599109615283145 1
0.201909433480886 1
0.467011935325771 1
0.333768231919857 1
0.442715377405325 1
0.519026164186258 1
0.311700754312084 1
0.422880670211601 1
0.125315956927768 1
0.545704278441426 1
0.339802796517972 1
0.450901623559256 1
0.336999718360567 1
0.623608743932894 1
0.484282669351714 1
0.230717799236947 1
0.442323426151387 1
0.607410511414305 1
0.213239063036202 1
0.257526966642069 1
0.689647923412619 1
0.168678412969298 1
0.437855091854049 1
0.218338162634442 1
0.430581671309694 1
0.507406970142078 1
0.344524592775744 1
0.168009916049184 1
0.475391019092858 1
0.648118521467461 1
0.280499129103658 1
0.539228935210766 1
0.556791005467932 1
0.437837992498288 1
0.603930566411654 1
0.343095104746361 1
0.346078747702988 1
0.559513078346566 1
0.395301792482192 1
0.0575229662617209 1
0.472975447944888 1
0.459451584916148 1
0.461584179213258 1
0.368011337713395 1
0.137831450574308 1
0.449138844936338 1
0.570849300489163 1
0.251258484786254 1
0.350383663461179 1
0.52963836932425 1
0.622344210295769 1
0.28401136949505 1
0.387057868578547 1
0.376076813969743 1
0.297070386073943 1
0.529632169933594 1
0.495617461835539 1
0.42572296570027 1
0.214180046265092 1
0.425340888820821 1
0.537339365569603 1
0.223685681924029 1
0.465795734579692 1
0.720673314068622 1
0.441453728890999 1
0.130641581657342 1
-0.111541981849365 0
-0.0572968883042554 0
0.154253153755515 1
0.617006015306579 1
0.418152741847066 1
0.161564001931281 1
0.642561949564568 1
0.275727802913577 1
-0.0426509521015091 0
0.468457909934619 1
0.647433210194215 1
0.541033148560415 1
0.51492622780053 1
0.332467641843345 1
0.180495513127708 1
0.484726566098568 1
0.155065412741198 1
0.163766244410659 1
0.386618048382478 1
0.312928416376391 1
0.567961806578671 1
0.349983398129801 1
0.219820088778958 1
0.821976635589747 1
0.26444410260772 1
0.340031041601904 1
0.514645520744928 1
0.289329468695624 1
0.3420368738984 1
0.327758060397837 1
0.260476585757378 1
0.234427177418749 1
0.561536685710788 1
0.429925609799359 1
0.560125952819428 1
0.174016225922776 1
0.532447404685519 1
0.282613800415855 1
0.500987289372781 1
0.359890434080232 1
0.494777049890372 1
0.347912356643522 1
0.153948033131065 1
0.594360628668864 1
0.245631261435929 1
0.247866214027601 1
0.365127441284262 1
0.250883652099919 1
0.239000638910511 1
0.430688679979488 1
0.434463831704859 1
0.582941282482577 1
0.365818730592445 1
0.353735018511865 1
0.229614326503961 1
0.213735305410361 1
0.230952285962881 1
0.423406133128938 1
0.312371590789508 1
0.341145896045711 1
0.51775215937231 1
0.473853285831809 1
0.341439195271513 1
0.34053885765457 1
0.047418895876978 1
0.285278394462785 1
0.386307735645634 1
0.631513124470145 1
0.55859405592666 1
0.632959511597022 1
0.449243531125436 1
0.735387408566338 1
0.694203100079303 1
0.320302880017408 1
0.32382414417485 1
0.408294154929475 1
0.386528603897565 1
0.493287956361921 1
0.659587886416115 1
0.676654333284151 1
0.205449652348028 1
0.227805085935709 1
0.412273303893473 1
0.230987537064505 1
0.328383227857832 1
0.40094447976989 1
0.78693993981198 1
0.181274234915737 1
0.105096353845259 1
0.0593513906431035 1
0.413482493837787 1
0.72885894388361 1
0.386398367455119 1
0.328478007928456 1
0.456347163262254 1
0.428561090130605 1
0.2488974077375 1
0.229531935275206 1
0.172120736492099 1
0.486064102977084 1
0.442937367381113 1
0.782781941377617 0
0.184871070152531 1
0.372034260759608 1
0.547816073734921 1
0.460828436708695 1
0.156555338385223 1
0.653429323875865 1
0.603791512014455 1
0.318616713253535 1
0.509985759038976 1
0.6193213513313 1
0.405119492286738 1
0.54655754396439 1
0.305292329063184 1
0.362070548061132 1
0.35531596209642 1
0.519473263439669 1
0.479065556153858 1
0.255126329711282 1
0.498407616525753 1
0.593318626780352 1
0.461149606244244 1
0.219559128260798 1
0.163369914031961 1
0.315634894006187 1
0.20475673121576 1
0.232165872725387 1
0.519091559442508 1
0.722296761710393 1
0.683799964545193 1
0.546844075803749 1
0.125681007079079 1
0.309614556249744 1
0.450674904750305 1
0.293319889527399 1
0.216404076678969 1
0.337045077658248 1
0.591156924382587 1
0.658133022631199 1
0.595799563787283 1
0.135339374682454 1
0.404851819587344 1
0.470598511058546 1
0.294819087018035 1
0.016868554377976 0
0.399726294305516 1
0.468964682792323 1
0.416509834236043 1
0.275603642800306 1
0.314299101782378 1
0.258759194890938 1
0.288639012993318 1
0.603882018208364 1
0.33374310821442 1
0.402395311281858 1
0.546623180795309 1
0.333943013278174 1
0.415235214749144 1
0.476468340608951 1
0.470285362004844 1
0.436748887176472 1
0.35991241006504 1
0.228310529200642 1
0.490320956046178 1
0.386153948412281 1
0.300261986343767 1
0.249457679510871 1
0.269701379052645 1
0.321593763700003 1
0.887360022422939 0
0.410859471001572 1
0.212371250432285 1
0.429160275727029 1
0.400087232496911 1
0.233871619192416 1
0.665144428383154 1
0.293227081229287 1
0.167561275257476 1
0.753099729187027 1
0.290125096433824 1
0.294767211725041 1
0.463178812364128 1
-0.00890557423300706 0
0.511005612746537 1
0.55364809301968 1
0.366354531064427 1
0.240402938663007 1
0.364585350223546 1
0.0081538861819068 1
0.444250836776199 1
0.513043178592697 1
0.439859998607633 1
0.364065879615328 1
0.424693326953649 1
0.383554755303463 1
0.535414603643597 1
0.52308050757586 1
0.355296482215004 1
0.607831776063455 1
0.410167492969695 1
0.326916463626772 1
0.474071827397626 1
0.271823284266167 1
0.600292417078447 1
0.335225817172227 1
-0.163638703161806 0
0.23370233087424 1
0.258151065626333 1
0.523456608864775 1
0.023508030419709 1
0.878192219642084 0
0.434681953261262 1
0.723760559352416 1
0.295003241008711 1
0.441092589598309 1
0.472537867557111 1
0.555511556794162 1
0.860757380090599 0
0.397338231441088 1
0.316494658494923 1
0.333558453165067 1
0.159766533196961 1
0.186338163574927 1
0.226065131786022 1
0.380816150670494 1
0.429353463252294 1
0.563636799918855 1
0.421515475139494 1
0.447560983772097 1
0.40045469295045 1
0.701677611324335 1
0.435064399793267 1
0.478918029635453 1
0.543597157395092 1
0.275492030870651 1
0.591364629321268 1
0.345944375027641 1
0.248402143223604 1
0.412753896488052 1
0.365576993623881 1
0.444588222404482 1
0.187817229583485 1
0.376397911386095 1
0.222163735875076 1
0.682187214675112 1
0.751051118125257 1
0.443749144633862 1
0.338081021174154 1
0.466975032595193 1
0.323138687620331 1
0.26114479832974 1
0.523731948217576 1
0.314848092951885 1
0.385564048054194 1
0.398243527250616 1
0.00195593310470618 0
0.552608364504602 1
0.264923928053519 1
0.593964283158885 1
0.488249133553757 1
0.573698890695078 1
0.665455076757403 1
0.468265038193986 1
0.814138249927041 0
0.45176949684281 1
0.80238809853183 0
0.580245070516415 1
0.931417638402959 0
0.523533663786057 1
0.491093942494085 1
0.325039520408699 1
0.570955577571014 1
0.391284320766165 1
0.260816034192045 1
0.505328394673427 1
0.277779064377357 1
0.171255101305429 1
0.454839100670739 1
-0.0483854106000958 0
0.4584814990226 1
0.259435000104311 1
0.443366897518747 1
0.203043092349106 1
0.718857300556524 1
0.627710155928932 1
0.60340093813953 1
0.484702125551491 1
0.569395100589853 1
0.196913039937944 1
0.480048855492613 1
0.553674914440801 1
0.429761054195516 1
0.438609878108298 1
0.254404709974249 1
0.281554059665958 1
0.662084526114415 1
0.511637880371293 1
0.509869288791994 1
0.124789470654706 1
0.536495849764329 1
0.27989663346976 1
0.536332692110083 1
0.328596543165354 1
0.266144073063668 1
0.663078082550115 1
0.481373136023586 1
0.457118120741734 1
0.426570118257088 1
0.140813381977135 1
0.595037766449595 1
0.20614840482444 1
0.171087246838253 1
0.356599318954887 1
0.406386509247503 1
0.227133297215313 1
0.279819342022529 1
0.488421220210411 1
0.584176001340221 1
0.158863381153412 1
0.300355666969503 1
0.274737609883306 1
0.204488812877572 1
0.361479740599932 1
0.450404282566454 1
0.262398567264619 1
0.201562481204664 1
0.496517854540843 1
0.555187586132301 1
0.563565805002366 1
0.633131568380897 1
0.760129246166295 1
0.101083232533184 1
0.0929147569814887 1
0.325438593819389 1
0.553913648947643 1
0.334974296992505 1
0.476886281934094 1
0.543989228308955 1
0.410985197588237 1
0.418080690331931 1
0.29584333376882 1
0.288225632982644 1
0.502678089538393 1
0.409550877879707 1
0.441801390198429 1
0.371813032833068 1
0.718840085857046 1
0.438883569056753 1
0.551169272676442 1
0.296731633865832 1
0.389113548834087 1
0.332459164518299 1
0.325824537395146 1
0.732965939959072 1
0.341521793516594 1
0.538086724753193 1
0.715277328196383 1
0.676045987145351 1
0.741480039757769 1
0.357808424704043 1
0.434233264798928 1
0.213961659845827 1
0.528938758856407 1
0.284938290202284 1
0.305010647815517 1
0.387178040814808 1
0.30557721267537 1
0.483456146670761 1
0.718457077797244 1
0.505097287609087 1
0.324884313509647 1
0.676366121637009 1
0.275354374723547 1
0.448290960642508 1
0.341861357492288 1
0.381567031977687 1
0.2055616545764 1
0.340571719740778 1
0.694980197752959 1
0.286002968642525 1
0.339690170777136 1
0.180268824119925 1
0.227426096539591 1
0.296806363409636 1
0.132345603997092 1
0.599441581176544 1
0.302939157152297 1
0.166664797898463 1
-0.081080058866033 0
0.311026663507926 1
0.37132238831207 1
0.335778711924442 1
0.113441681058654 1
0.416717341324836 1
0.425351092880705 1
0.415655018246575 1
0.349551530241669 1
0.529489711996837 1
0.486485751312464 1
0.464211426890168 1
0.46369011207592 1
0.29698304628262 1
0.378638224184808 1
0.510964297114257 1
0.219412841235952 1
0.430855964725867 1
0.251795831624813 1
0.629810552145731 1
0.522330812785326 1
0.445724996955703 1
0.134761421777907 1
0.303762611314774 1
0.373607634525534 1
0.233462702216584 1
0.403931788075555 1
0.555115241903525 1
0.492843239575055 1
0.328196037793282 1
0.205228378627751 1
0.468833862228772 1
0.606471764612073 1
0.361639483436593 1
0.279903947506942 1
0.385294071569103 1
0.540522743217495 1
0.317242404149318 1
-0.167570546602049 0
0.510031534143555 1
0.490473051007379 1
0.611441815960377 1
0.424407523362077 1
0.331340165831473 1
0.552217085223439 1
0.381152146943465 1
0.187268190032151 1
0.329384535577478 1
0.213562988880332 1
0.405501282495233 1
0.31882545530332 1
0.695412405150646 1
0.331035952527057 1
0.382584934896678 1
0.331560227785873 1
0.17101018050298 1
0.140813865374352 1
0.191409326063035 1
0.520163651795035 1
0.552585178213974 1
0.293433177000781 1
0.633198838112316 1
0.936794951067295 0
0.48236083921865 1
0.612798925307448 1
0.363734590771955 1
0.561251153793716 1
0.300403096711082 1
0.318792329612848 1
0.364005402027432 1
0.531037263686045 1
0.420448325313409 1
0.226457961901573 1
0.278524917070541 1
0.602578304480253 1
0.280710297556055 1
0.365977476165134 1
0.420439731604512 1
0.368217834510603 1
0.26560946741474 1
0.489003188358387 1
0.515909948854478 1
0.516370269697069 1
0.313383775332854 1
0.333095723650748 1
0.272155317784088 1
0.27459220779712 1
0.395907462227218 1
0.323805934131853 1
0.636606642572716 1
0.445879277929865 1
0.493669710347964 1
0.426535688573342 1
0.422101606172807 1
0.804469737440277 0
0.228429845472471 1
0.157697719118341 1
0.207638888017721 1
0.65670677610017 1
0.694649061401252 1
0.384081450422713 1
0.528471497262713 1
0.287334726566288 1
0.434315507817921 1
0.591050827378363 1
0.62743732886956 1
0.156894727121025 1
0.353503487739666 1
0.710481560887673 1
0.35242271567846 1
0.11000048438715 1
0.210095931147285 1
0.445724508226372 1
0.212888564058922 1
0.484962721665693 1
-0.0426193981296746 0
0.156115825238342 1
0.259394750379935 1
0.591732598692213 1
0.545930948492204 1
0.439998658668196 1
0.44488548543863 1
0.431251474395719 1
0.458033279606872 1
0.0126294687230011 1
0.525225536791839 1
0.724169272607693 1
0.517422212753135 1
0.08057128242236 1
0.472765056188149 1
0.633740031492288 1
0.239612632029506 1
0.274199598678588 1
0.270379257171082 1
0.127702633906378 1
0.194325152127072 1
0.330399041546146 1
0.607116595843534 1
0.220336484685576 1
0.349995086152855 1
0.394766913359076 1
0.243913000035711 1
0.27323968681014 1
0.269207553429093 1
0.986503658184474 0
0.486890341372529 1
0.525024020102702 1
0.846790980971766 1
0.718542476416124 1
0.46543389142406 1
0.41727401897248 1
0.414594894323695 1
0.079409102518465 1
0.544101153063866 1
0.414921477436092 1
0.423698468440424 1
0.669915928425537 1
0.212943899031922 1
0.550684726483886 1
0.723186855314328 1
0.590411852042227 1
0.0908779544369298 1
0.630021303705944 1
0.264687563425541 1
0.231529338110412 1
0.162571175709377 1
0.379290339777201 1
0.115056073640917 1
0.448408799424996 1
0.727177738109384 1
0.615362472036384 1
0.502405814069956 1
0.645636135973737 1
0.0991898280569211 1
0.808841666375295 0
0.404724945241597 1
0.827570697291204 0
0.263611419860808 1
0.143623434256373 1
0.244649484859654 1
0.490437204106196 1
0.552319460354391 1
0.671966920751879 1
0.192090327461198 1
0.433546094759934 1
0.326248881513657 1
0.454210445487501 1
0.703716161557628 1
0.313011415657836 1
0.157017752247123 1
0.544728359800152 1
0.450944495989217 1
0.495850163262846 1
0.401311220460689 1
0.129652401317549 1
0.172045173102083 1
0.329822598554392 1
0.671440139150079 1
0.64108280538574 1
0.397680535601865 1
0.588407994688027 1
0.537601305824573 1
0.481522245867583 1
0.239190084088042 1
0.3282660622977 1
0.417514562497986 1
0.411202782563017 1
0.689286723751435 1
0.476369065832918 1
0.597243492925167 1
0.354794687265489 1
0.400960115917396 1
0.695586180378973 1
0.445532297162908 1
0.292702230231401 1
0.476120208324182 1
0.329001757077968 1
0.133980916966829 1
0.755294605829683 1
0.425885421808024 1
0.361442193942027 1
0.117080668244072 1
0.70637567355227 1
0.388260831037056 1
0.3062338006937 1
0.403954071675138 1
0.699274189054557 1
0.43988519086225 1
0.774584589498929 1
0.135718791523248 1
0.456417273882874 1
0.681743533223762 1
0.661369557882632 1
0.455406692909526 1
0.407638904129112 1
0.548742655708628 1
0.296393959954664 1
0.146444536354143 1
0.428139198423322 1
0.472099688112252 1
0.3886706102657 1
0.477226679751708 1
-0.0573509055317788 0
0.81498573385433 0
0.333103707612448 1
0.739498230078948 1
0.424619220205692 1
0.41765640632923 1
0.342372269713324 1
0.238507889699962 1
0.525620944172586 1
0.39635060404301 1
0.525500681230332 1
0.419626458071443 1
0.358100854585376 1
0.433011154180214 1
-0.00936435594067705 1
0.329528496291223 1
0.409068050624033 1
0.682317138627286 1
0.142931309542529 1
0.28338930364403 1
0.615309527758814 1
0.233406447677047 1
0.22335785041617 1
0.454334942353194 1
0.503242265945897 1
0.492204640060013 1
0.305159877622468 1
0.727851145202074 1
0.336972087210916 1
0.535465746112522 1
0.549519504128131 1
0.443253755763744 1
0.3335106598381 1
0.535741319025387 1
0.223145024518575 1
0.13902650269352 1
0.473269700618134 1
0.47708818895256 1
0.144252259125223 1
0.240497374343567 1
-0.00918929794515367 0
0.488941173972269 1
0.415171712146219 1
0.260188586528768 1
0.649192835309659 1
0.0927018450861503 1
0.117368540716032 1
0.165312432877129 1
0.176313255009697 1
0.450230505628396 1
0.152891161053648 1
0.403601084638257 1
0.0604300406380824 1
0.130746249233746 1
0.660901667981739 1
0.421308543504881 1
0.168701210405391 1
-0.01962197046824 0
0.368154946800154 1
0.545578909493355 1
0.110262013133315 1
0.414323119535535 1
0.733432948157663 1
0.355258696096936 1
0.228749027241249 1
0.388309269393945 1
0.430196556460409 1
0.329488806523023 1
0.175439040681874 1
0.291116126660817 1
0.499385572588633 1
0.679922868754387 1
0.453514810539566 1
0.290055788826979 1
0.505753855541847 1
0.241995158010213 1
0.291223670173835 1
0.194532483249594 1
0.422337014091255 1
0.324684779575172 1
0.258626629948014 1
0.324382153987352 1
0.126905805312452 1
0.496293579915987 1
0.491464185736864 1
0.559671592381425 1
0.673218105714346 1
0.337519495919602 1
0.227802340360324 1
0.733148419457509 1
0.231127307644214 1
0.0719850320675595 1
0.550729994901596 1
0.415262203031702 1
0.571545235734339 1
0.345517454280599 1
0.528744410847523 1
-0.128995537247543 0
0.258866666222281 1
0.477058736211472 1
0.592618603296176 1
0.18884759605404 1
0.686345795890668 1
0.215535664633174 1
0.485045732933219 1
0.437539977798481 1
0.36431069868386 1
0.539207664467513 1
0.360735558311624 1
0.563390133568266 1
0.400019667524864 1
0.506603435835428 1
0.283153999130226 1
0.488403621165853 1
0.389703139065041 1
0.431993638792152 1
0.110706450950934 1
0.362664595474567 1
0.280933770781308 1
0.584280387681695 1
0.18071963910513 1
0.502662437066461 1
0.296483444217237 1
0.449096853727324 1
