# Supplementary material for: Bias caused by sampling error in meta-analysis with small sample sizes
Source: PLoS One. 2018 Sep 13;13(9):e0204056. doi: 10.1371/journal.pone.0204056 (PMC6136825; doi:10.1371/journal.pone.0204056)
Supplement: S5 File — (ZIP) [file pone.0204056.s005.zip › results N = 20 theta = 0.4 tau = 0 sz = 30-50.txt]

"dl.theta" "dl.cp"
0.145718825788385 1
0.412085357409574 1
0.427711283255347 1
0.323924046928683 1
0.763418621220594 0
0.596419884050871 1
0.285403709429837 1
0.185910137293562 1
0.464951843187122 1
0.442593628813368 1
0.559590748052606 1
0.472379300206404 1
0.486437824499092 1
0.447712708460465 1
0.372397707331313 1
0.46651101385796 1
0.495975050981355 1
0.210983032768191 1
0.136622019493694 1
0.324929919077507 1
0.416022728533144 1
0.73808068697622 0
0.531853065193385 1
0.458893894102541 1
0.194453262908726 1
0.260210174409658 1
0.56825948946489 1
0.570527369144469 1
0.674755759867286 1
0.443085798527627 1
0.411153162463166 1
0.382238687951181 1
0.556011625753718 1
0.39705774050765 1
0.365914485335705 1
0.193208824398144 1
0.464015661966273 1
0.338233713303152 1
0.406362990895025 1
0.538275596733664 1
0.466854926776507 1
0.434158274850589 1
0.354195387999193 1
0.424987224102618 1
0.163974061379381 1
0.274317703038714 1
0.302594265172909 1
0.133090090054292 1
0.356237251897454 1
0.497180527820086 1
0.368866972976411 1
0.429968519637879 1
0.617715955677305 1
0.336314040812437 1
0.204654470229606 1
0.390867849233525 1
0.660722784371523 1
0.304042902336028 1
0.491581773081541 1
0.476640618376491 1
0.452079600656808 1
0.311055185908731 1
0.532957455968317 1
0.325825445907736 1
0.387800539696532 1
0.48600709793482 1
0.397566932801215 1
0.412863222965 1
0.632635741574074 1
0.174236117213547 1
0.159644564994024 1
0.468382272865064 1
0.635932851146251 1
0.325780193912748 1
0.518848111699152 1
0.544668508564026 1
0.520575032976086 1
0.365456624565166 1
0.160650734116626 1
0.50763887753987 1
0.359003000044973 1
0.282408337507241 1
0.182275282656415 1
0.276298814475324 1
0.361834953058986 1
0.260115265768856 1
0.564352838891468 1
0.196977532082881 1
0.160812554745126 1
0.420386056080845 1
0.318674370680773 1
0.291912099407524 1
0.351410661374012 1
0.447394126050471 1
0.239192808350339 1
0.32116579011949 1
0.205226471362589 1
0.567462863551657 1
0.605683479930604 1
0.379377630182123 1
0.168769365652114 1
0.527353882330881 1
0.494009490089647 1
0.348627695235236 1
0.516850771764917 1
0.428525067401485 1
0.478234502846776 1
0.2127735335441 1
0.457541470660714 1
0.326818760096294 1
0.47109022137379 1
0.491724444636833 1
0.316964932284329 1
0.392588413298913 1
0.320068672073063 1
0.583627118093225 1
0.227039671491533 1
0.571321252290686 1
0.523758509444001 1
0.156421185173865 1
0.235869355446778 1
0.140182226425392 1
0.613139501868882 1
0.141627561395078 1
0.411395925198534 1
0.602038860684349 1
0.433049994692545 1
0.350724272444572 1
0.0826106269766131 0
0.44141267551172 1
0.30298613230797 1
0.443844637257955 1
0.0729066243595907 0
0.132547543903902 1
0.376078997533724 1
0.576797262355991 1
0.351299784616328 1
0.158900090033659 1
0.252671065776857 1
0.242349172987333 1
0.51925591428198 1
0.363549028386998 1
0.609162930628908 1
0.554836004695843 1
0.409846616610676 1
0.337697314272117 1
0.251831239835182 1
0.341911194797234 1
0.42944183600745 1
0.386469078395307 1
0.206929420763192 1
0.357041488691662 1
0.172662218502584 1
0.780143762327216 0
0.556040221975753 1
0.359947577769846 1
0.608966412288776 1
0.182350520395596 1
0.476708913761821 1
0.577558367831458 1
0.411061494294882 1
0.273108410894446 1
0.36553662299652 1
0.546508600465827 1
0.299306789243863 1
0.327726022574078 1
0.528296314905231 1
0.57889380268658 1
0.483172458104319 1
0.390555903538003 1
0.496561527486808 1
0.433455555399216 1
0.484755876563616 1
0.239237970584299 1
0.407961731489768 1
0.628513147271756 1
0.385959129377318 1
0.338135259047592 1
0.52322932090935 1
0.341663282494022 1
0.29905300975252 1
0.352267602828336 1
0.412452341083804 1
0.363801560545925 1
0.395709491078959 1
0.558432343507001 1
0.64187722922835 1
0.274488941464686 1
0.610755494544957 1
0.462135952572997 1
0.444052978382178 1
0.305136178961899 1
0.479795301863363 1
0.304361798795625 1
0.421957036675846 1
0.420738240568869 1
0.241707238840278 1
0.308811770829991 1
0.409604000952222 1
0.501413211798715 1
0.29657354219767 1
0.612442619067392 1
0.357377089687019 1
0.354567905588912 1
0.511264881247304 1
0.689085947241857 1
0.293550807877316 1
0.371903687494089 1
0.321256945992002 1
0.123129784715925 1
0.349673036972396 1
0.513654039487672 1
0.271673364293398 1
0.557964409206648 1
0.731475527230799 0
0.409083203116349 1
0.482230598564257 1
0.325563115105668 1
0.396498991361622 1
0.670220270218807 1
0.237259205148303 1
0.568849660823411 1
0.437883326854828 1
0.651498194233583 1
0.256303960109721 1
0.561434715114675 1
0.171363235505409 1
-0.0616001243746326 0
0.40551443303614 1
0.5246722456431 1
0.371585101351893 1
0.212135050341566 1
0.278868402189262 1
0.364987522538976 1
0.148211902447514 1
0.243111516045191 1
0.148680100590115 1
-0.0471655410927134 0
0.476882094034124 1
0.379601107971645 1
0.374532513421726 1
0.271193853488417 1
0.527409766794719 1
0.414552062581209 1
0.470411077070905 1
0.326609711070632 1
0.51716397952905 1
0.242316413448167 1
0.305118380681279 1
0.404066010112847 1
0.319516804558024 1
0.515224154998561 1
0.362772964784222 1
0.490564254829658 1
0.465713547605956 1
0.428060090847818 1
0.520844014759666 1
0.505799798674564 1
0.288232518334929 1
0.445436590567307 1
0.416659160975208 1
0.413343822052659 1
0.337634693309075 1
0.262753409430651 1
0.453506286049309 1
0.487197376586876 1
0.484452339652672 1
0.305855149060971 1
0.690308416085845 1
0.428123178934154 1
0.267621120100687 1
0.0606261411814398 0
0.428166446709214 1
0.431269157973634 1
0.560575860785543 1
0.473396100720082 1
0.432373851897586 1
0.436238234934973 1
0.524468464642799 1
0.341273691669105 1
0.322557187093278 1
0.353527779230431 1
0.347959031552296 1
0.540392825237381 1
0.493917068083845 1
0.30313206812448 1
0.368882865505192 1
0.17642635385627 1
0.478646037918359 1
0.331769048671062 1
0.320405537402215 1
0.404186824528773 1
0.371306189856721 1
0.613013724311179 1
0.375928968052364 1
0.372824204030311 1
0.374721113058621 1
0.495234477973039 1
0.351230494157006 1
0.193946200111125 1
0.364737717763369 1
0.504867370075376 1
0.284927522369139 1
0.0821487253457532 0
0.372445761345177 1
0.424087707337974 1
0.370673437967334 1
0.338417906615344 1
0.40768281479289 1
0.535692662097186 1
0.396854756088823 1
0.585385778343408 1
0.401712622856026 1
0.299615053476267 1
0.669413191334171 1
0.539059298600981 1
0.49101187450321 1
0.374212371904097 1
0.104108943601029 0
0.245566125898552 1
0.316491329578557 1
0.386245537962307 1
0.399017052475014 1
0.441432226939449 1
0.296901483715556 1
0.196960936708919 1
0.312787754321269 1
0.492107747502683 1
0.41167866885101 1
0.320863567705016 1
-0.0799053568742107 0
0.46899256271387 1
0.291378318075917 1
0.130548518767756 1
0.359480159706064 1
0.30270144802879 1
0.552195691258794 1
0.222780920617979 1
0.368536485136917 1
0.477818729233275 1
0.56571043707185 1
0.394405456596793 1
0.354356636235915 1
0.425373281464634 1
0.295099553511797 1
0.424877093505742 1
0.369381157462384 1
0.628378352410323 1
0.280997192615657 1
0.527522946453668 1
0.539922165072344 1
0.218247916026247 1
0.742256766807937 1
0.262393942521973 1
0.539661856602145 1
0.431189775880712 1
0.255246404394978 1
0.468592923525167 1
0.339737339344236 1
0.56188655664034 1
0.277168288979166 1
0.285630892239615 1
0.677028187450547 1
0.448441630297122 1
0.431265622258816 1
0.375232444836862 1
0.30955856003958 1
0.446953736480244 1
0.36648555882276 1
0.495119768052977 1
0.505295952406516 1
0.456571687684326 1
0.417032330180331 1
0.286880755482489 1
0.572172537282508 1
0.434022941324548 1
0.489132849609126 1
0.547015535874384 1
0.543828650262791 1
0.471425840909477 1
0.396856428709086 1
0.518996088091022 1
0.274890454364439 1
0.380269345810698 1
0.211851731140439 1
0.652296513099286 1
0.402264538448292 1
0.513196670248874 1
0.375127228428212 1
0.371796860510773 1
0.594908586840771 1
0.240342972306054 1
0.391333684385877 1
0.378561813092516 1
0.5294474680249 1
0.536748140234215 1
0.273728682309848 1
0.384978288712748 1
0.434733809641657 1
0.0888719954558194 1
0.542136822445892 1
0.481781002197258 1
0.513890803642971 1
0.433183928599085 1
0.440241203092003 1
0.413635555651133 1
0.466465628227995 1
0.510341088995058 1
0.522814100778491 1
0.301805922915928 1
0.414044124573111 1
0.535142923015819 1
0.49279340941398 1
0.221864748318883 1
0.498925410750243 1
0.485425417817668 1
0.670358829369246 1
0.455019955371999 1
0.254461818504361 1
0.716648622876869 0
0.439581909810944 1
0.578892950589852 1
0.508698249695817 1
0.621474677889333 1
0.53938501303645 1
0.372072655185601 1
0.170862357406008 1
0.414781868978309 1
0.494460045164023 1
0.249986830299997 1
0.288575002370127 1
0.305952544186374 1
0.462508518555416 1
0.325445388317253 1
0.324854450136146 1
0.706617731439143 1
0.424358086281422 1
0.37416288436905 1
0.70348880466647 1
0.407149741272589 1
0.352789230518 1
0.633401424712753 1
0.144497706654652 1
0.459400161371351 1
0.489013987834471 1
0.265430574696598 1
0.263884052831291 1
0.427723600119473 1
0.494208491861749 1
0.461762023457373 1
0.379675489486122 1
0.468536488107383 1
0.0895333940955836 0
0.738283591885627 0
0.136756121042102 1
0.314232168854118 1
0.23741445944557 1
0.47620684739592 1
0.117680738226651 1
0.325635776774077 1
0.470537943744716 1
0.607613205649866 1
0.294716636479487 1
0.200252280150723 1
0.235725115428311 1
0.345052828617835 1
0.317746209949424 1
0.151654030531702 1
0.434565568346845 1
0.602671721664061 1
0.455689803877791 1
0.416822910497521 1
0.332432645520667 1
0.551946307894643 1
0.230341751991148 1
0.440443220812969 1
0.163664344119382 1
0.464982937406915 1
0.734834471721331 0
0.181180715915529 1
0.593222703266418 1
0.400848335784467 1
0.573890098932438 1
0.337660926101194 1
0.249537477844659 1
0.374392814566498 1
0.354532614955358 1
0.124489388991596 1
0.0417956266377079 0
0.131083580078444 1
0.393316258285212 1
0.499235683790831 1
0.368537576702447 1
0.160468052604656 1
0.503640939180837 1
0.386721813999687 1
0.446701922968221 1
0.114670160673235 1
0.423354901284534 1
0.47962566192711 1
0.576339624312512 1
0.497319366506595 1
0.504441507757244 1
0.510372181392976 1
0.214117036607691 1
0.433374530418817 1
0.419456522032784 1
0.223960592340125 1
0.425539130593032 1
0.371743943353525 1
0.626686894465487 1
0.365368327967437 1
0.398200485673152 1
0.360522401013768 1
0.513479988458793 1
0.434386444525894 1
0.570816319552566 1
0.356741545240002 1
0.473288197200111 1
0.546328051600416 1
0.328372296078551 1
0.406734326778117 1
0.523003261241261 1
0.316945186101843 1
0.463218332272581 1
0.227126584746046 1
0.45336831242273 1
0.551397592226995 1
0.16298055451473 1
0.58405547136883 1
0.522358950396937 1
0.31144651601816 1
0.278539906406817 1
0.227127508239432 1
0.322463293370968 1
0.173728829161712 1
0.451063004022897 1
0.429026012882507 1
0.0340573000463822 0
0.28463425813902 1
0.240493285077285 1
0.399742636319362 1
0.58847425712651 1
0.560934668581858 1
0.303906946284318 1
0.430665755473053 1
0.483198387002551 1
0.3306835779637 1
0.288113080269144 1
0.271894693000439 1
0.264251849871978 1
0.221394219660638 1
0.371777957569738 1
0.0381584562006963 0
0.395422155828952 1
0.36214999388876 1
0.337001097133981 1
0.643050875966012 1
0.771211058575894 0
0.665284811833273 1
0.296150688664766 1
0.447906891847779 1
0.604893283313508 1
0.327337904288275 1
0.244991489317398 1
0.257105448169012 1
0.420078745655177 1
0.395444224719998 1
0.399128705525065 1
0.360607914898144 1
0.415764207810401 1
0.17065693453464 1
0.217261840035467 1
0.469153039955194 1
0.475626358108143 1
0.291993131494193 1
0.107593315738671 1
0.212923221695068 1
0.491300771201026 1
0.348603721590386 1
0.275356634372854 1
0.365538579235272 1
0.307942547201023 1
0.483153554600783 1
0.445032426187958 1
0.395894564399812 1
0.276002172331457 1
0.533493887815314 1
0.391063440588674 1
0.290356116463335 1
0.126704308286825 1
0.658734032419659 1
0.363231317796011 1
0.630440264779513 1
0.31570891609176 1
0.384137151439606 1
0.46887881229761 1
0.536466616125302 1
0.319145474325962 1
0.570067320351097 1
0.439158854405816 1
0.498551572189748 1
0.432909885369945 1
0.487065665761276 1
0.390795689208354 1
0.382590208815848 1
0.519066817594825 1
0.483245684837299 1
0.270208238414325 1
0.456101610800027 1
0.174220429032354 1
0.536930444017144 1
0.468701536791408 1
0.26681911273412 1
0.264252950815959 1
0.325167600390057 1
0.486966478886687 1
0.268846171331226 1
0.30412732810901 1
0.361082748034887 1
0.48675227826209 1
0.511196771511879 1
0.652925808492185 1
0.168223014534476 1
0.380358839571266 1
0.196297660992097 1
0.393850513737098 1
0.144392899080413 1
0.517731121784119 1
0.261244964782277 1
0.240488655534817 1
0.411928029642604 1
0.316767821407799 1
0.505411572391641 1
0.576622987960834 1
0.705454492346412 0
0.562691218779559 1
0.435901255131335 1
0.284786738788467 1
0.120233942778717 1
0.547617073574071 1
0.499566216749979 1
0.155998632845597 1
0.399233969683533 1
0.302184567114058 1
0.529750036425996 1
0.537978151000972 1
0.200740710082372 1
0.591459440036652 1
0.657397519085363 1
0.316983093419653 1
0.430727426054097 1
0.147605838017377 1
0.420321646079979 1
0.38473746588777 1
0.498816435050321 1
0.339366544448352 1
0.508931006641151 1
0.274083395704291 1
0.437095270238974 1
0.320837050808836 1
0.316567723235335 1
0.619623760451205 1
0.551307313114866 1
0.407609403824136 1
0.285497367277998 1
0.34141947160516 1
0.36277340576692 1
0.407361782380384 1
0.416183299816459 1
0.484529899379526 1
0.274292440684889 1
0.204078350128484 1
0.400544174320318 1
0.425871220581601 1
0.611900560058674 1
0.476336742086176 1
0.376486889842241 1
0.448568242818602 1
0.409815244993055 1
0.486139697001374 1
0.400163038514211 1
0.645184570519907 1
0.254805257863871 1
0.275974604679222 1
0.773512462780466 0
0.675135296478333 1
0.379180089369386 1
0.252071130641747 1
0.644873503540816 1
0.544792656973835 1
0.335136467579053 1
0.46232507216795 1
0.245149544493307 1
0.286474406403515 1
0.618793955499613 1
0.204339465537421 1
0.321096980327952 1
0.268999599493249 1
0.028490771642303 0
0.292561097261221 1
0.407361497555008 1
0.423718789621451 1
0.486433298526403 1
0.517597648843566 1
0.329492904486737 1
0.209525920626134 1
0.464476216222451 1
0.475857355488044 1
0.543333146404333 1
0.257852467979354 1
0.314777251154571 1
0.176654320505218 1
0.360480894703474 1
0.598116074716328 1
0.371233138259345 1
0.396237290606411 1
-0.00738958603053178 0
0.292208466952499 1
0.502956696775457 1
0.553443023660882 1
0.422244987634552 1
0.540081422048983 1
0.468454406615354 1
0.470046447392198 1
0.294671210326862 1
0.485390482494347 1
0.589755232261016 1
0.621516266766632 1
0.315227863532878 1
0.706920298203815 1
0.348060570079622 1
0.431129348842469 1
0.429513703493237 1
0.306465385859343 1
0.411515125019888 1
0.570924759058001 1
0.154020962643476 1
0.59005013301206 1
0.631873204831596 1
0.536406059483505 1
0.372155147619661 1
0.505088760428249 1
0.273711388012792 1
0.322449337627524 1
0.214565617562327 1
0.232109786955905 1
0.0795843142590842 0
0.329134037984734 1
0.421877233312751 1
0.369209003854014 1
0.679664657940889 1
0.256382189082429 1
0.234730489487936 1
0.428967909129973 1
0.29350679858734 1
0.342202714332028 1
0.671755557271526 1
0.404638240402944 1
0.281672781105688 1
0.330385571147306 1
0.799550048562226 0
0.339992370635242 1
0.256973288195096 1
0.361621529708744 1
0.501019677943393 1
0.380049997085764 1
0.321573545146172 1
0.0111054680539814 0
0.522699738390202 1
0.373788107101892 1
0.23401425252323 1
0.137370576911833 1
0.334332766241918 1
0.691310993084297 1
0.219568028510803 1
0.22096974156098 1
0.366338626616889 1
0.362791768364139 1
0.584756797526763 1
0.15625559812305 1
0.440389002937856 1
0.491900335735183 1
0.268836186663537 1
0.546387985136308 1
0.531818256262304 1
0.350789164699682 1
0.469303859686489 1
0.262122891160369 1
0.276630146647958 1
0.278415224326409 1
0.458701758685889 1
0.338329103668706 1
0.511511742579432 1
0.371980392022103 1
0.433740645433963 1
0.463300872405763 1
0.394545057185083 1
0.341637489885798 1
0.463962030789635 1
0.429770132429345 1
0.482424911268227 1
0.221388858371609 1
0.405323497853244 1
0.423988227199555 1
0.388535148413195 1
0.285450835772617 1
0.115082055133782 1
0.519387928463336 1
0.106221819746689 0
0.393328437725697 1
0.442768385551475 1
0.293830532933555 1
0.293320139902039 1
0.349898695697027 1
0.356292817691419 1
0.393294778771188 1
0.444490208496655 1
0.636678463141441 1
0.384415519574317 1
0.346395755770918 1
0.445148734643336 1
0.488124931821598 1
0.297595431451237 1
0.485070540493102 1
0.305934022376026 1
0.328642092815729 1
0.228395265368757 1
0.465378837661347 1
0.693959669473257 1
0.377000507770048 1
0.316710368135628 1
0.339535821670674 1
0.112374396450894 1
0.281746441836663 1
0.235948626025194 1
0.430402604419507 1
0.28409776333762 1
0.203427192490457 1
0.624902673011917 1
0.44185561388289 1
0.523241982907807 1
0.693305783360153 1
0.474742441589202 1
0.19399166427503 1
0.236508403398479 1
0.158190974786732 1
0.229325744592785 1
0.317842729941136 1
0.580080087631703 1
0.50446489889013 1
0.29825015642818 1
0.279926407686674 1
0.282785911561811 1
0.383283752950666 1
0.196953152993714 1
0.636147497658248 1
0.381958160197441 1
0.302793826889807 1
0.340567621499683 1
0.492558981619526 1
0.344948665210403 1
0.335885945841727 1
0.444405090228777 1
0.232327136482932 1
0.539048600167929 1
0.392927869148918 1
0.378748133274816 1
0.315689215893432 1
0.416356314442243 1
0.460403639985277 1
0.311029641824877 1
0.731670761297061 0
0.379451090585632 1
0.22052115111183 1
0.25368708656764 1
0.518962351140462 1
0.489348192099339 1
0.402809807562666 1
0.350472788537792 1
0.344239223628079 1
0.505408061791537 1
0.416972268199678 1
0.494687730817993 1
0.674016293083528 1
0.315959885703766 1
0.343265016396337 1
0.259216783267286 1
0.39213460132322 1
0.658662622098654 1
0.436385268468784 1
0.0461421792938477 0
0.392403716805693 1
0.573546482999536 1
0.118048802489428 1
0.568091759844262 1
0.379475342363289 1
0.50404720803367 1
0.24908822011659 1
0.276839596798774 1
0.189862275971385 1
0.365550319928997 1
0.419295737722996 1
0.533514812740112 1
0.307836423323428 1
0.21504591111329 1
0.616216807982373 1
0.341137150088928 1
0.610207952732055 1
0.526080062356782 1
0.379395998716776 1
0.733230142151398 0
0.317614306456232 1
0.459166896909495 1
0.305857993842443 1
0.384652718531522 1
0.258662267892279 1
0.443933103467493 1
0.168023623916607 1
0.560057658738364 1
0.35351829223043 1
0.194597294935882 1
0.257167596569447 1
0.405036783399748 1
0.364589709292097 1
0.582429117917717 1
0.344471430045118 1
0.359357061597889 1
0.518214966074598 1
0.318457943873529 1
0.431349341788757 1
0.162002060525692 1
0.425828771163496 1
0.194451081019736 1
0.324999171223651 1
0.382799218381582 1
0.287663448035976 1
0.623982548598867 1
0.641939211202588 1
0.430969542360683 1
0.167217178588936 1
0.341176372271444 1
0.214881436284077 1
0.527054806060847 1
0.254781844711719 1
0.290773841277422 1
0.551365156367318 1
0.40710393619186 1
0.512885770624534 1
0.121896875919179 1
0.704099751114659 1
0.254077093603647 1
0.417434896091379 1
0.336839428509283 1
0.26348145178622 1
0.222831547614109 1
0.570102255818962 1
0.823304721633108 0
0.481625157326578 1
0.110515286542192 1
0.392404376892591 1
0.373121447817596 1
0.50654219385177 1
0.122687891400965 1
0.30272288350517 1
0.302031619978812 1
0.201957549607332 1
0.433215440107017 1
0.464747059286084 1
0.334740988169135 1
0.366090756634089 1
0.430065629563869 1
0.637061205803524 1
0.550059929499817 1
0.582470764340306 1
0.188048935587438 1
0.395973724975892 1
0.36023176653045 1
0.270926683088734 1
0.263191391356917 1
0.589265250619033 1
0.255163336911412 1
0.235127869156654 1
0.349192724062684 1
0.255413153659451 1
0.796423024384073 0
0.392230044001227 1
0.564250963416581 1
0.459193978506135 1
0.435803143494394 1
0.119977249607445 1
0.352843159126776 1
0.510315348730867 1
0.518797351395905 1
0.258956039920965 1
0.387810336276329 1
0.589803041593291 1
0.386687511251321 1
0.104129651297303 0
0.330165923369039 1
0.537050759150124 1
0.398946304409178 1
0.253867020701251 1
0.553387262655463 1
0.692441912042897 1
0.378908681017274 1
0.284849532941241 1
0.336123383645994 1
0.400377672013829 1
0.315045618069611 1
0.231053003105058 1
0.301954910106351 1
0.263214689520834 1
0.369293489539432 1
0.408682600157188 1
0.448041907613494 1
0.23118225577428 1
0.333967592241835 1
0.467643862698552 1
0.464375714752085 1
0.597546436437569 1
0.497846190926135 1
0.426390461909595 1
0.351539056102088 1
0.400277026773852 1
0.749697075122289 0
0.549991538219049 1
0.416257464512832 1
0.501814374347059 1
0.337347676903952 1
0.379088931142509 1
0.358182797163574 1
0.314618129626534 1
0.337376060843471 1
0.0594892607377704 0
0.511942121909995 1
0.20528310046424 1
0.0941820015988699 0
0.783579957032375 0
0.325937354074275 1
0.166617775416024 1
0.335552917048625 1
0.441624102357532 1
0.504637939260786 1
0.255024339961258 1
0.393715836212713 1
0.291492191960193 1
0.152897227288919 1
0.0227698345454212 0
0.693487346327907 1
0.325268820632819 1
0.534088168750073 1
0.207874901974795 1
0.431011806730059 1
0.507551510400343 1
0.549511554576201 1
0.281541606408176 1
0.0290907350122692 0
0.418453561876368 1
0.492984818217799 1
0.597312023136494 1
0.258876446803586 1
0.248466771055013 1
0.542333188988152 1
0.31453307873946 1
0.513714878485662 1
0.454023349618771 1
0.319296348202274 1
0.36804926500129 1
0.375555833381576 1
0.501008905576425 1
0.175671801189105 1
0.0658583523132933 0
0.396612502739863 1
0.174101228489829 1
0.253706535288701 1
0.374983659483758 1
0.300368162394308 1
0.249418996896338 1
0.232566612874183 1
0.399884235486232 1
0.288305811164169 1
0.338934189655954 1
0.376858491842375 1
0.43672672855199 1
0.396822740353385 1
0.187626132772977 1
0.328394381962534 1
0.58832295778377 1
0.55343498120425 1
0.323537410185561 1
0.303280851387663 1
0.47537271892187 1
0.38854470478679 1
0.418476332241628 1
0.265572422488827 1
0.499759683454666 1
0.219236481460799 1
0.238219232312017 1
0.352365497518883 1
0.0485491149288384 0
0.147047241558839 1
0.346045404539462 1
0.267804089417836 1
0.545230745740926 1
0.478507752191416 1
0.278580724059634 1
0.47007690251049 1
0.3166480301529 1
0.314075098423162 1
0.396466947913924 1
0.39101394880237 1
0.292548341774433 1
0.435230489376042 1
-0.0184347778283201 0
0.362483093452202 1
0.399862374110423 1
0.357071619645039 1
0.589537488235408 1
0.16338277818522 1
0.209599769110851 1
0.174541206809252 1
0.289549371218877 1
0.588110814441325 1
0.582065861369761 1
0.309843026387677 1
0.523580153472585 1
0.610001005090948 1
0.364885882037193 1
0.225087273092567 1
0.590224716384158 1
0.10611426535844 1
0.496691609204489 1
0.228572399043119 1
0.181267061188544 1
0.639279002975945 1
0.641773778165829 1
0.396128356777468 1
0.112504042613177 1
0.582138230954971 1
0.314332884756814 1
0.685641827636068 1
0.683854845191927 1
0.520439170726281 1
0.351769282824045 1
0.346723564615707 1
0.652015745882365 1
0.206307259102001 1
0.507020824448634 1
0.514353114763887 1
0.463388812125399 1
0.472202840687697 1
0.19990437885098 1
0.185079192526932 1
0.429780533973891 1
0.448083702543007 1
0.0231222421448451 0
0.318761662668306 1
0.335070336696853 1
0.371719269647469 1
0.132942156258856 1
0.458689820550505 1
0.353434064515367 1
0.746078698372243 0
0.166137493425974 1
0.347685719419204 1
0.231660393843009 1
0.621559320020413 1
0.419864170791065 1
0.470316335987133 1
0.639869432374698 1
0.360409348174383 1
0.343582779250365 1
0.467811351386181 1
0.566786304209617 1
0.566354403312169 1
0.294238091875424 1
0.565469078003565 1
0.396460631045962 1
0.0839777036020623 0
0.361221838644539 1
0.393539482921742 1
0.320868980028313 1
0.472312438801972 1
0.27845306285556 1
0.634616359680235 1
0.472975609545471 1
0.295974219812094 1
0.418241141006476 1
0.661828272593617 1
0.540824581747154 1
0.807585448047291 0
0.401521305305772 1
0.56966776762602 1
0.45649557997059 1
0.407141750174488 1
0.651425482979811 1
0.303185353861088 1
0.177161018577451 1
0.132259592467819 1
0.17374820989986 1
0.403113235226157 1
0.438745494298253 1
0.479365589008264 1
0.208238560497768 1
0.345730012406055 1
0.437646722552148 1
0.369940671993013 1
0.417409726948722 1
0.143422717690413 1
0.384452467129245 1
0.431155578234449 1
0.372515878599009 1
0.683795996944774 1
0.408690427238127 1
0.395341790899996 1
0.480247357692085 1
0.374386524241623 1
0.177931751466882 1
0.546754744403672 1
0.385895264396799 1
0.353277955641899 1
0.139123958927226 1
0.350413247711612 1
0.691169274261289 0
0.111786487148942 1
0.285520157571912 1
0.301499995593538 1
0.326992327480165 1
0.516282323838151 1
0.498201813972632 1
0.444608351829697 1
0.387894965667632 1
0.389016801452377 1
0.39505083983417 1
0.314264312795465 1
0.450029815541052 1
0.408098647899528 1
0.513423818426538 1
0.678469577408236 1
0.558316484304589 1
0.478436495712519 1
0.56697380449796 1
0.371617216024052 1
0.468010176001392 1
0.331281283206275 1
0.347117293559786 1
0.523882457057212 1
0.6190675737301 1
0.621928776241183 1
0.199017358566805 1
0.296803628021433 1
0.302888916862675 1
0.473557477628605 1
0.319149209312285 1
0.600536412508548 1
0.50893368076349 1
0.256750447524823 1
0.36416439129332 1
0.163653550898127 1
0.366149697014455 1
0.389929521017216 1
0.438327518542948 1
0.261429230826827 1
0.42888023536071 1
0.386976103802175 1
0.736308437085381 0
0.605604633344959 1
0.241489888402697 1
0.318513187753545 1
0.481007169533606 1
0.423402870563828 1
0.413807732256398 1
0.353891201220108 1
0.604544636175594 1
0.385794038634807 1
0.4854419325562 1
0.568851838516762 1
0.394556555784245 1
0.473621983925291 1
0.34690577701461 1
0.219558962872621 1
0.355978719143713 1
0.419350298011693 1
0.465303121301645 1
0.501204706716392 1
0.612571184881237 1
0.130221190405434 1
0.402256969887852 1
0.391113956573562 1
0.430228618924228 1
0.204028771160404 1
0.414228236580714 1
0.163259829388068 1
0.317116066885991 1
0.736199251289177 0
0.32768073121575 1
0.106395478807691 0
0.295523202697209 1
0.243184283052593 1
0.216812558791692 1
0.452507649811427 1
0.464430347526611 1
0.265150518900301 1
0.048744489280143 0
0.412541549109403 1
0.50384166495313 1
0.55658247007771 1
0.314249514333741 1
0.538485242256392 1
0.35561756368151 1
0.462044435474284 1
0.513512699190828 1
0.472063311595885 1
0.551793166746364 1
0.356952954741058 1
0.305263444693267 1
0.685567625184534 1
0.185564876616722 1
0.153873774336353 1
0.18242931849098 1
0.346801855933415 1
0.501607375664651 1
0.291598554147709 1
0.466755864439001 1
0.321359228944104 1
0.487550364172331 1
0.496686949538458 1
0.491231384632556 1
0.520564613654441 1
0.22716653869551 1
0.344810569600061 1
0.392692102817637 1
0.480561052134257 1
0.356810836076529 1
0.382954799231704 1
0.263275924055976 1
0.346627999223213 1
0.593043436054293 1
0.309473446294779 1
0.563427318059399 1
0.458897625341423 1
0.406816175712225 1
0.33264497196362 1
0.669224303566508 1
0.213097148139476 1
0.555612752718324 1
0.468987946628835 1
0.301503043360681 1
0.357800611688629 1
0.188219623924112 1
0.356000260909352 1
0.461047705545588 1
0.468661374161647 1
0.260087771781987 1
0.373449454622278 1
0.644593265257374 1
0.617132474062539 1
0.503632994354262 1
0.180479080500027 1
0.33236432739004 1
0.456009164618451 1
0.353178497814312 1
0.406324808708344 1
0.201605428327743 1
0.543473732006375 1
0.341274197288539 1
0.545188077197409 1
0.159382507880475 1
0.702529964798773 1
0.439864173634721 1
0.375640758198708 1
0.621083013712464 1
0.34579801122668 1
0.430003806464523 1
0.437688045583466 1
0.351175480189026 1
0.435505470985699 1
0.793964296528285 0
0.488774032305102 1
0.638914880005264 1
0.406758299759697 1
0.304601218373964 1
0.17546839809308 1
0.468195050871278 1
0.27180366297896 1
0.336806797961724 1
0.530312145459554 1
0.535973569741636 1
0.327418156595391 1
0.444390516318467 1
0.591117607834861 1
0.432589061107996 1
0.358288720022896 1
0.375540769270203 1
0.301252544483741 1
0.505975381629852 1
0.515459696180803 1
0.435776293515773 1
0.625124752036988 1
0.328004548402297 1
0.3333179140015 1
0.260230286467615 1
0.318938814606557 1
0.43004129844302 1
0.391515063913508 1
0.380943210952636 1
0.22733913578994 1
0.253056134702318 1
0.501660131170095 1
0.569434075358449 1
0.398411424179528 1
0.562406047364989 1
0.48092110547714 1
0.4279036603282 1
0.413813635269797 1
0.552211904742644 1
0.42300097359088 1
0.161143909132623 1
0.383180863019371 1
0.615390737429839 1
0.436375188223574 1
0.442821782600329 1
0.584399246196048 1
0.316128971487718 1
0.432203318946546 1
0.152531186572922 1
0.183408701092292 1
0.276447343377251 1
0.380972775414625 1
0.591932238425221 1
0.45215121259161 1
0.404738202525463 1
0.311559863878603 1
0.12374234069486 1
0.374375129738346 1
0.20349983431632 1
0.581391419237283 1
0.682625296370561 1
0.188957906006218 1
0.159448452460741 1
0.588632643368494 1
0.418243830802365 1
0.57297432785742 1
0.410455710302717 1
0.0895252454942898 1
0.664049416591958 1
0.265813438604399 1
0.346108707080616 1
0.18779185922237 1
0.603295422904456 1
0.414115259139914 1
0.477966194345158 1
0.379990162686782 1
0.233597918693254 1
0.366343721570951 1
0.307081182509361 1
0.327179638604394 1
0.167019708731571 1
0.364386894243096 1
0.412171612366973 1
0.146248547635394 1
0.210387116831256 1
0.447081840533261 1
0.490802074878538 1
0.264768495291069 1
0.525441956014578 1
0.404851944238371 1
0.616293177681679 1
0.17270011247455 1
0.43819375269662 1
0.31617782497416 1
0.543014403071767 1
0.425769492791039 1
0.169975782560777 1
0.227743998433559 1
0.0216605897348305 0
0.37953793493152 1
0.437919191949794 1
0.69202761221813 1
0.356563124095839 1
0.467279394095897 1
0.529164751634128 1
0.513580187583098 1
0.495047096126547 1
0.449882413684213 1
0.367276332281987 1
0.174102722346826 1
0.170547750478245 1
0.726333149646459 0
0.377221095331515 1
0.149119600292953 1
0.368989267209841 1
0.354065866949651 1
0.591611294082348 1
0.588715888924972 1
0.864185985825123 0
0.599684004454952 1
0.412069060063011 1
0.477732553954748 1
0.443973175957575 1
0.204693064482733 1
0.401566207430385 1
0.131754769578496 1
0.504318942474962 1
0.62346730879004 1
0.464431614099322 1
0.333874915099607 1
0.415660891633027 1
0.443378155251111 1
0.499734132969769 1
0.296394693558704 1
0.295620572362594 1
0.429049883591233 1
0.446668779710898 1
0.52761466757692 1
0.277068799301965 1
0.383053731592744 1
0.548961053001992 1
0.449544528804797 1
0.459941805390425 1
0.209239370450639 1
0.418278332523642 1
0.247089032835971 1
0.522233896188983 1
0.304879496842879 1
0.579662396288004 1
0.362658945220088 1
0.29258049577117 1
0.501493381938078 1
0.310804557432076 1
0.305141806210618 1
0.379821596835075 1
0.429978729778083 1
0.369773280388871 1
0.368962591346541 1
0.395243055563502 1
0.285821602565534 1
0.32543308438942 1
0.392461323333166 1
0.250863472719248 1
0.401416055668005 1
0.254344903032349 1
0.459688999608849 1
0.487725283626251 1
0.2095730860171 1
0.299481460689817 1
0.372437498261785 1
0.299719404880426 1
0.238903492902382 1
0.416684265341979 1
0.384816381459316 1
0.273948416060453 1
0.159555278525993 1
0.445832692728605 1
0.422097761174254 1
0.436821040274191 1
0.442652160543515 1
0.31507726302168 1
0.546160823844425 1
0.301629670652707 1
0.522318549863935 1
0.550751736977564 1
0.379000699474471 1
0.767229664838604 0
0.236100527183529 1
0.454225220784129 1
0.510476555299479 1
0.316792563467255 1
0.451885528828006 1
0.473065747564851 1
0.638080796257737 1
0.327787367061333 1
0.433572526346468 1
0.233538034902184 1
0.503571582202428 1
0.442669520196987 1
0.616319034551888 1
0.293773659351081 1
0.843509894389274 0
0.460351232786323 1
0.596465220965104 1
0.542243785876102 1
0.613696377461466 1
0.471501219479866 1
0.315610843398874 1
0.291981270976228 1
0.538316438840518 1
0.389920239357058 1
0.172708091143329 1
0.326886761678408 1
0.402586330641506 1
0.542014808613119 1
0.425822165949335 1
0.230916944976035 1
0.596271990027534 1
0.313868493685394 1
0.664276549349985 1
0.401524700891356 1
0.453147229232352 1
0.509494862156821 1
0.487005372192034 1
0.136964743111774 1
0.382982345838016 1
0.414455708834027 1
0.289594714068011 1
0.218543709576605 1
0.212026500293581 1
0.215513448163055 1
0.353082242311592 1
0.37957539328354 1
0.393497590276334 1
0.321465336511085 1
0.575734238392552 1
0.284180778007972 1
0.694625120193088 1
0.279642685846284 1
0.450322713698928 1
0.389972827513682 1
0.229474672617425 1
0.499345108238951 1
0.387391898734612 1
0.386203108657379 1
0.354335201898481 1
0.586455658848638 1
0.301061000316421 1
0.651719864355834 1
0.407299968165575 1
0.407796536545967 1
0.289499318033623 1
0.456388456131011 1
0.349947114409005 1
0.276119629752392 1
0.664714890023031 1
0.585947391384417 1
0.131184190212476 1
0.449469441536405 1
0.665673392098244 1
0.511441385408989 1
0.568710142241144 1
0.0496525261839145 0
0.229474890746551 1
0.313428088102063 1
0.765245482595309 0
0.569901423134782 1
0.3583304892893 1
0.183150676733349 1
0.338691428595925 1
0.203314060275466 1
0.493693838912276 1
0.512954008106615 1
0.569342151606281 1
0.326741589031915 1
0.581557156775206 1
0.514798644389409 1
0.202678862182398 1
0.45854942411824 1
0.32451297305399 1
0.32070563016349 1
0.375513667133613 1
0.410524225505266 1
0.305989174028022 1
0.305591750176756 1
0.542469639211452 1
0.259600975532537 1
0.274492474200777 1
0.453540012393407 1
0.761735613548949 0
0.375627219042564 1
0.395245853183979 1
0.333402480639545 1
0.404934135292797 1
0.601841280533676 1
0.252681869334785 1
0.368825938759342 1
0.125821835100833 1
0.750763521706534 0
0.420351296390607 1
0.487432134425584 1
0.161703007135638 1
0.343536178675227 1
0.217333101291106 1
0.411123673772544 1
0.176002245649461 1
0.343602166305227 1
0.278742560848203 1
0.436500135757282 1
0.0693161914269037 1
0.539967680321144 1
0.430110317222675 1
0.247192554823556 1
0.426590970059697 1
0.239675687164976 1
0.440093713736094 1
0.439201792453691 1
0.406661399828077 1
0.314179264072313 1
0.295952125883757 1
0.409193583719109 1
0.498051832274734 1
0.227921418770724 1
0.464471878484796 1
0.511982727435637 1
0.531273298973356 1
0.273905173477265 1
0.487815800331402 1
0.613188654579876 1
0.340361929064363 1
0.548000757549501 1
0.0922587914114287 0
0.50947040085923 1
0.337000943188022 1
0.465966569645144 1
0.247126388513686 1
0.337454896554818 1
0.407745066209813 1
0.200504361170719 1
0.295693227965328 1
0.293946857627324 1
0.282718989401796 1
0.3390245966939 1
0.423331820588425 1
0.346695775566918 1
0.616578515343856 1
0.258384307819009 1
0.148945801547514 1
0.261703539799294 1
0.652680583986989 1
0.479372576047795 1
0.335233364543883 1
0.169403913038598 1
0.609474323163894 1
0.298076963843446 1
0.469641524763821 1
0.616656375513798 1
0.333481636555804 1
0.222735562856251 1
0.277053718332542 1
0.480827053855114 1
0.415532723449155 1
0.352669843707221 1
0.471843219392648 1
0.146329691168726 1
0.352283415690413 1
0.925491054911478 0
0.385014427779419 1
0.442898570018684 1
0.398511582176992 1
0.48779654906864 1
0.366522931407519 1
0.120184538792645 1
0.652036780887483 1
0.447754083045626 1
0.478218667999407 1
0.541361751396404 1
0.402473014964311 1
0.614451138796962 1
0.366012062622008 1
0.450773238148382 1
0.500416919726689 1
0.488542125784431 1
0.457514313503562 1
0.212797625082178 1
0.40791487660199 1
0.356076200494686 1
0.662076856123614 1
0.496215698136387 1
0.324889228046969 1
0.0995147239724943 0
0.220029395518364 1
0.201529472895169 1
0.417935572165421 1
0.703291079459408 1
0.474174485207709 1
0.283038192987836 1
0.344094737440679 1
0.353174656532554 1
0.365901852563625 1
0.52447867834786 1
0.576803579805042 1
0.454616838721504 1
0.427027454341737 1
0.477451238384788 1
0.241808911584273 1
0.279808807614547 1
0.46042258478593 1
0.56229011019561 1
0.586200317490657 1
0.361358458524272 1
0.394549243453019 1
0.428696226492577 1
0.346988358469402 1
0.383106271951419 1
0.448685835362465 1
0.291624663452422 1
0.340567313953378 1
0.334757737295397 1
0.399267495435814 1
0.24615523669668 1
0.448608427191892 1
0.334772143057135 1
0.425795555755738 1
0.362136045134878 1
0.437671551294823 1
0.455644309663669 1
0.366075418458302 1
0.634392124198036 1
0.529325186903186 1
0.0621535494087214 0
0.554022546513265 1
0.629824191112905 1
0.40472445415488 1
0.542847530187204 1
0.511068363212366 1
0.394943224901596 1
0.416786140318206 1
0.430054265250975 1
0.668021745034008 1
0.269256091517593 1
0.181443166714893 1
0.306197522627209 1
0.410171795658745 1
0.424105997499499 1
0.463866284399348 1
0.284022297137693 1
0.540873714704471 1
0.481100441975192 1
0.210025788297549 1
0.461494992108913 1
0.680714179878287 1
0.461384659491899 1
0.455539547136942 1
0.685479649456931 1
0.222837926660152 1
0.219318130425678 1
0.327530957730734 1
0.162662346888663 1
0.428837814096953 1
0.482491810733554 1
0.154535849026128 1
0.596999667190939 1
0.287932668327158 1
0.43028629059525 1
0.21818439034426 1
0.330815929406595 1
0.194983478889376 1
0.520271449365339 1
0.452486842113787 1
0.424151736927602 1
0.304162881138222 1
0.471708101678992 1
0.290953224746761 1
0.290786804175348 1
0.597780629337908 1
0.444652219071701 1
0.355223557366938 1
0.576097640560697 1
0.475077232669571 1
0.383845272259946 1
0.33240103538757 1
0.577209813077191 1
0.340430807099112 1
0.453144797700132 1
0.434294059907445 1
0.316500102167901 1
0.169898316169226 1
0.455201806142254 1
0.311146788534851 1
0.424289527383678 1
0.536103423824653 1
0.396898248488583 1
0.36353055114033 1
0.371030986733166 1
0.380022025401437 1
0.401572619629458 1
0.365268641295181 1
0.33864724580198 1
0.416661452239156 1
0.552215036464034 1
0.194016957077707 1
0.21207197426303 1
0.387843163023231 1
0.683997868985155 1
0.413673319420672 1
0.342114894951085 1
0.290574829145085 1
0.228285003872259 1
0.422019932856232 1
0.184679171525896 1
0.497803844948492 1
0.566393911921461 1
0.358725083021531 1
0.166200339080739 1
0.342002466556393 1
0.29224492315173 1
0.430264466260349 1
0.478956865609158 1
0.624136213771547 1
0.273243661190749 1
0.504609592506329 1
0.581545623462351 1
0.3376500649285 1
0.331668344809434 1
0.493306280991296 1
0.394765655090527 1
0.141933642414532 1
0.153420661558017 1
0.563603810043913 1
0.283515658889692 1
0.239061565924112 1
0.365093995201778 1
0.282030489138249 1
0.578823609967438 1
0.381042167641888 1
0.193905433779295 1
0.505610760302918 1
0.489874580493693 1
0.349966688516195 1
0.312526646573897 1
0.291261181357678 1
0.339010593624491 1
0.365898682593181 1
0.430830008040941 1
0.438716795666618 1
0.467874787054603 1
0.322351487632031 1
0.50650480073338 1
0.417533166214778 1
0.312644512930191 1
0.460143481138725 1
0.572727920261286 1
0.390284452059125 1
0.322379417576368 1
0.48529007426037 1
0.576908419849195 1
0.619274097928578 1
0.406942189050136 1
0.292651753428123 1
0.336404858506379 1
0.138769927834592 1
0.335618939479281 1
0.315679769204872 1
0.399059084276135 1
0.455745276889182 1
0.342158026037461 1
0.226608544632277 1
0.46058797764968 1
0.395194582155562 1
0.329156602900684 1
0.426428220512509 1
0.41944765287333 1
0.140549268512127 1
0.637695183011245 1
0.461967497416811 1
0.41330543224127 1
0.502777263854927 1
0.47528753687072 1
0.209864499005235 1
0.306651864736508 1
0.617540339655219 1
0.460779963638925 1
0.488591273958524 1
0.262625996770822 1
0.363727071120724 1
0.539089709386342 1
0.464055955863944 1
0.486422450117235 1
0.601803157444179 1
0.334742309267369 1
0.344227549878031 1
0.13913530179502 1
0.305621806342099 1
0.32620677069491 1
0.21807307245413 1
0.461619967992729 1
0.472987131171364 1
0.394921350426656 1
0.332872874215847 1
0.282492926048959 1
0.487209885920479 1
0.66606013401103 1
0.29171737058034 1
0.319290270216395 1
0.618861804008638 1
0.378019283909255 1
0.269140772880333 1
0.463920598592623 1
0.535329937673214 1
0.355592533441489 1
0.269855077278123 1
0.458196532407056 1
0.533774931942541 1
0.375960343554544 1
0.718105599496658 0
0.350436276342281 1
0.486473309145309 1
0.501594789516042 1
0.301513479703735 1
0.0729828203553637 0
0.314440862862885 1
0.325347801218316 1
0.626597059510246 1
0.250898712766053 1
0.313259479812604 1
0.497564393382471 1
0.674974020506086 1
0.503222605470171 1
0.616445420441888 1
0.367596302814883 1
0.388593415931346 1
0.298578139932849 1
0.401022742855209 1
0.404829608771849 1
0.401297106845693 1
0.505521286144905 1
0.420970485386591 1
0.444777454325633 1
0.510192217309828 1
0.654734786240199 1
0.559216530153069 1
0.297394044915751 1
0.344711476873122 1
0.479788907642535 1
0.508003225296023 1
0.558703736960378 1
0.436546948057027 1
0.601146217860597 1
0.747911924797882 0
0.357215679093591 1
0.318373433551601 1
0.34002583232485 1
0.410448183391679 1
0.335369372952729 1
0.740751273246722 0
0.323390975617209 1
0.167471927816641 1
0.176538161594809 1
0.473445973121836 1
0.405495331035825 1
0.316811889967142 1
0.589018163511987 1
0.716091510192887 0
0.319927001214392 1
0.280867193684081 1
0.143142542436461 1
0.440729603110835 1
0.185014997835526 1
0.496345051174752 1
0.237832474124133 1
0.301574958314899 1
0.278761900724018 1
0.282076541120428 1
0.374367567211208 1
0.261190411462352 1
0.352998885160733 1
0.526517548536241 1
0.759729897259677 0
0.612512666734117 1
0.480584191795852 1
0.216901442642304 1
0.417101503572144 1
0.532554138014332 1
0.324088374652723 1
0.352624650280705 1
0.265930489642293 1
0.251124382725045 1
0.387017232026852 1
0.343032873925542 1
0.563927383350814 1
0.269454715175436 1
0.448035060575571 1
0.398137260741586 1
0.422260785183044 1
0.386718576720401 1
0.486656778324981 1
0.405228709639276 1
0.367332599942585 1
0.543484082808085 1
0.316760233910885 1
0.387632159636972 1
0.392261677172185 1
0.551566323828836 1
0.393317017221469 1
0.379605037750083 1
0.316608505510237 1
0.392548941653721 1
0.382048564149351 1
0.498585861349023 1
0.572394723206075 1
0.499975940960224 1
0.432238951376642 1
0.328235963471143 1
0.275675114339305 1
0.270271212005494 1
0.555867896640731 1
0.583063942594486 1
0.594772871750189 1
0.90177655313402 0
0.248557212963488 1
0.369456404731678 1
0.342148656398119 1
0.518343538097873 1
0.277255844699462 1
0.355309901056568 1
0.344881165659326 1
0.251335058909019 1
0.426600023230322 1
0.416476003029209 1
0.535969267920629 1
0.327675689295383 1
0.32310520688231 1
0.372220627007037 1
0.378895725566907 1
0.391138145435945 1
0.271450284311106 1
0.352349287122003 1
0.495362787192794 1
0.46503314618497 1
0.472720772473433 1
0.488996941792212 1
0.297724004733499 1
0.303113877283772 1
0.33127051451186 1
0.353132324272241 1
0.431645179868794 1
0.406634078426907 1
0.392602250727926 1
0.40365390343335 1
0.451420247191074 1
0.337297163862334 1
0.317179853548953 1
0.262416311013774 1
0.549939008256495 1
0.522656530282292 1
0.439054706649638 1
0.684792863692952 1
0.350191069585588 1
0.204727290805727 1
0.285041295608322 1
0.431223693385855 1
0.501721164423847 1
0.323177883663225 1
0.469857500361151 1
0.326524803211365 1
0.518453668213287 1
0.422885911848322 1
0.433660678348932 1
0.490547659653786 1
0.155824978023778 1
0.189488155773485 1
0.529002229335888 1
0.391957147281629 1
0.559713843231848 1
0.519573181129272 1
0.155076406278637 1
0.43031905187615 1
0.269042794875542 1
0.259593942746055 1
-0.016434300387239 0
0.593111687286889 1
0.449485917698226 1
0.516437820050662 1
0.528769857171459 1
0.150714037385397 1
0.389021957736045 1
0.340264003387403 1
0.421146834215004 1
0.160826141069498 1
0.382509754786171 1
0.112187583698428 1
0.295059182980437 1
0.314504807978954 1
0.376893600199752 1
0.357164964599539 1
0.136760740396347 1
0.692995342564118 1
0.380700699598683 1
0.288117779835238 1
0.352287451163024 1
0.318098906771549 1
0.534064691653448 1
0.208077071460836 1
0.383291261758337 1
0.340857792523917 1
0.53647036896734 1
0.14579168611121 1
0.416983461336962 1
0.517455957723937 1
0.225178895195606 1
0.559657681251848 1
0.403602120908716 1
0.0676054862654163 1
0.28273934710067 1
0.328762290629452 1
0.470849744531327 1
0.547024420287141 1
0.405745738664254 1
0.235601276327488 1
0.435536344602505 1
0.68688776660373 1
0.537724659840179 1
0.269264149492293 1
0.477018982069318 1
0.457229762134457 1
0.39878135516778 1
0.475277230753735 1
0.356111641442695 1
0.205544753776552 1
0.523661374391443 1
0.268346353366764 1
0.438225505030361 1
0.203019524421843 1
0.261128135890361 1
0.254825905101589 1
0.0678731681008508 0
0.355851682664995 1
0.310321130770817 1
0.475437436682928 1
0.36592164481825 1
0.444166145297933 1
0.634140305358496 1
0.290224031247457 1
0.549308453592615 1
0.377300553639316 1
0.375084519687681 1
0.272492655344036 1
0.464189348162822 1
0.324741042696871 1
0.247335004636872 1
0.151579876140126 1
0.265527157770484 1
0.404555193313262 1
0.232418550447031 1
0.459352129382363 1
0.294870958327622 1
0.503547912916773 1
0.381745892917406 1
0.794014185941397 0
0.491764115571393 1
0.49469735771655 1
0.481379453340877 1
0.248795750555942 1
0.6032450282889 1
0.379500928418586 1
0.140560931033029 1
0.736680281827946 0
0.159393617114313 1
0.508137003925509 1
0.542985334943854 1
0.200409466175353 1
0.497216133915824 1
0.480448289652847 1
0.412178193385889 1
0.115804750495435 1
0.379102745672268 1
0.233010266214229 1
0.15530239155481 1
0.13125867615084 1
0.379749700334292 1
0.16576560692805 1
0.215340788398034 1
0.380944953400819 1
0.481201753319106 1
0.472044210598266 1
0.326966340253767 1
0.571337993128096 1
0.629400591445174 1
0.120601600806472 1
0.582255606845759 1
0.226700498285972 1
0.23021341575527 1
0.388677724928134 1
0.24267711802716 1
0.332676940124141 1
0.297796876556855 1
0.590656262136828 1
0.484644949726959 1
0.47722785818416 1
0.503648155086519 1
0.422895417854402 1
0.298040092975815 1
0.666629415227752 1
0.542642001237524 1
0.471800157632189 1
0.285438799742291 1
0.425640032539816 1
0.422119807456958 1
0.155887871058777 1
0.520114542759056 1
0.42089661809926 1
0.392811743015506 1
0.329163286703082 1
0.611523593070183 1
0.677011675366192 1
0.4667445691804 1
0.340837000174864 1
0.189804668884973 1
0.542249989886545 1
0.440492828511225 1
0.413704386669356 1
0.816317367997815 0
0.238914815664348 1
0.316776374430344 1
0.409803817340484 1
0.520804447446969 1
0.41242762462673 1
0.494872526929416 1
0.413199911868263 1
0.603381818089527 1
0.687774633879044 1
0.392464420351313 1
0.497803125022324 1
0.328820120023392 1
0.143005434330716 1
0.381759549221236 1
0.327254070445832 1
0.149717354600225 1
0.427581209728559 1
0.547126643881993 1
0.448462032529722 1
0.388938611660437 1
0.375624655164403 1
0.307646070116271 1
0.489323295513942 1
0.345633772878422 1
0.572856890146101 1
0.464423166117085 1
0.214073993772786 1
0.215990408589659 1
0.46702521245882 1
0.526601140384853 1
0.199659240272791 1
0.164573655055413 1
0.635630383209854 1
0.181854386221675 1
0.706354350472756 1
0.475653632304278 1
0.279995898030171 1
0.698237455415715 1
0.406710911645249 1
0.488345158932645 1
0.530602199624834 1
0.534061633331805 1
0.309970881849413 1
0.389583179449094 1
0.311482656624374 1
0.350861842902139 1
0.512547556609572 1
0.264772331631944 1
0.488876576095688 1
0.328495582841798 1
0.139685263290988 1
0.25526811774582 1
0.682673450849683 1
0.267180392051705 1
0.335632546696576 1
0.375936821338675 1
0.3213842524404 1
0.16496447745029 1
0.513338593123221 1
0.128811413905512 1
0.121622127740123 1
0.457612182769718 1
0.361198882888698 1
0.331099493703271 1
0.556127668700847 1
0.555337909880847 1
0.582011650639409 1
0.477835965470247 1
0.237057460694233 1
0.274868921681052 1
0.594530866503212 1
0.265021543737718 1
0.243139538110833 1
0.444537261777919 1
0.242225918841679 1
0.406404798884219 1
0.502959384364045 1
0.53742683087684 1
0.630855866892776 1
0.393797027461927 1
0.565545909386379 1
0.242890043724789 1
0.642705063031344 1
0.497951710988933 1
0.657639472240778 1
0.555487660809498 1
0.645969334939857 1
0.350287867174854 1
0.547937447853719 1
0.460330409621137 1
0.533493648599903 1
0.329020716872357 1
0.204771678950673 1
0.56646228164672 1
0.410392844593363 1
0.200000811049909 1
0.372581639230322 1
0.361009148622027 1
0.286030018036662 1
0.415470387417514 1
0.534195556616992 1
0.315042392305962 1
0.508708828354813 1
0.30100244739978 1
0.302150256853219 1
0.328821426555558 1
0.235932520017805 1
0.266391999852606 1
0.333942353896515 1
0.250443277600879 1
0.38774939143354 1
0.290262223766554 1
0.409875271003892 1
0.0613405563381956 0
0.445854508597371 1
0.141740766074807 1
0.488209634425122 1
0.658706806351812 1
0.15257839575183 1
0.378276814118651 1
0.303195088448313 1
0.126669173685514 1
0.312816522324634 1
0.309280904031919 1
0.632702061513783 1
0.292325958581523 1
0.531162929863476 1
0.183867223067378 1
0.471815132323383 1
0.408481334747707 1
0.763831127272174 0
0.464010949883762 1
0.506451667549533 1
0.28436685711527 1
0.78612303226797 0
0.79659794600769 0
0.38530001191484 1
0.279104790088425 1
0.390992732284683 1
0.555912572855433 1
0.159511349488622 1
0.358382735713425 1
0.529016080689034 1
0.549109804030918 1
0.319832886052053 1
0.53322006644082 1
0.487076842443066 1
0.497378441010194 1
0.531827908846686 1
0.523578122504149 1
0.358957642713275 1
0.338482173041637 1
0.535443858549263 1
0.322587938519074 1
0.455896548948361 1
0.113967613336404 1
0.364331046180151 1
0.378742697744886 1
0.375094200200016 1
-0.119043560598982 0
0.285856853766552 1
0.355048397282848 1
0.398550862374741 1
0.51367940593919 1
0.386483642371675 1
0.166126609771773 1
0.379286074493331 1
0.442730063517382 1
0.217352895503625 1
0.631240416574109 1
0.172771546871184 1
0.193665338904781 1
0.316870001158407 1
0.153681581099307 1
0.412158937150119 1
0.467411199206617 1
0.470642769907559 1
0.552631627534576 1
0.420077068878022 1
0.721541429603151 0
0.637642232641246 1
0.535153320260045 1
0.682006091986619 1
0.632627330835539 1
0.615378320353221 1
0.478967972536216 1
0.171520057942169 1
0.476164519636925 1
0.29197287592097 1
0.455231226736679 1
0.316227273530844 1
0.314641883406997 1
0.520329792858364 1
0.746163282780796 1
0.605889657413066 1
0.612917151132361 1
0.510947846971491 1
0.439853530096339 1
0.342936099847526 1
0.478065116787293 1
0.365829654846524 1
0.637770479744261 1
0.087851777081737 0
0.352822557462193 1
0.345714050026805 1
0.403787749651123 1
0.292156295146884 1
0.184120497843871 1
0.645738428701509 1
0.625588879704703 1
0.476650847396609 1
0.635491274790945 1
0.498769844143979 1
0.517254005786673 1
0.239240658127666 1
0.397232688997694 1
0.297628570847344 1
0.246061922466596 1
0.251884365669937 1
0.584781583275894 1
0.22348633591165 1
0.250023326116459 1
0.652526490843914 1
0.410919126392499 1
0.302298367104084 1
0.261955428141749 1
0.388888183022979 1
0.533973924987344 1
0.462585242638317 1
0.689091435185762 1
0.624583332017711 1
0.104626285569385 1
0.185735545789004 1
0.256154737512297 1
0.540040558709353 1
0.213623571035652 1
0.165832991367848 1
0.48853259201017 1
0.148337000547892 1
0.772412805907704 0
0.192106121403754 1
0.462956572422351 1
0.311497711487002 1
0.454231229765667 1
0.25816519051945 1
0.389081031101354 1
0.327501101968461 1
0.409470179913312 1
0.456077052394692 1
0.354396991256429 1
0.252766137796745 1
0.434072577636431 1
0.792614106639009 0
0.109920403937415 1
0.471281131221839 1
0.401151584152858 1
0.545385410236012 1
0.50436903095175 1
0.302975643911056 1
0.267382819307007 1
0.325985793876383 1
0.399616279471968 1
0.49777588290715 1
0.409455163684528 1
0.35040660033064 1
0.48570423949533 1
0.456410381330787 1
0.465697548103363 1
0.245639571309576 1
0.332202838921285 1
0.53077625647829 1
0.495862239320303 1
0.284198907870889 1
0.400775546583235 1
0.317475585787733 1
0.162340764746174 1
0.362591260079081 1
0.334766457286552 1
0.33970319099213 1
0.288483777134606 1
0.549728591218806 1
0.328872910992453 1
0.599755466397156 1
0.45553433269587 1
0.278460448947587 1
0.605472218961422 1
0.451802110293004 1
0.421741997567103 1
0.362996590272709 1
0.428247886700458 1
0.449157293781655 1
0.377605163043755 1
0.264139541375255 1
0.253016940132731 1
0.402738668507109 1
0.435060879530669 1
0.418621909722444 1
0.402163922994407 1
0.498617083321298 1
0.104240698225344 0
0.430635202797759 1
0.270904744724588 1
0.49623175038154 1
0.367228612525719 1
0.389364792608288 1
0.069814820499359 0
0.215266458494983 1
0.438813967940831 1
0.508436792366478 1
0.417893011299645 1
0.747987227006585 0
0.527892168377358 1
0.259652737158523 1
0.50586099349981 1
0.29152521414427 1
0.363664423253469 1
0.39285231679823 1
0.313794583920928 1
0.346990023675265 1
0.167841909206898 1
0.227030261394086 1
0.289502586600438 1
0.463262869345004 1
0.0842845596996915 0
0.422671345860665 1
0.226389416135171 1
0.260229410270591 1
0.713776271097457 1
0.66443501480854 1
0.381526727097834 1
0.41925907090615 1
0.312638193774956 1
0.273417979752982 1
0.578868565649362 1
0.471697073167889 1
0.506203645791139 1
0.37883117756507 1
0.399636276132205 1
0.530309521694301 1
0.114428336537606 1
0.441967473298364 1
0.00658138154718091 0
0.173018919592838 1
0.49333680977266 1
0.445509872962093 1
0.344997731380064 1
0.368860473047012 1
0.376030420048132 1
0.394044178389581 1
0.181038263017825 1
0.375006117803288 1
0.496405255759891 1
0.362904094014053 1
0.492089048647221 1
0.490051768875806 1
0.556697304064409 1
0.56653941428671 1
0.445247436832366 1
0.488577564663566 1
0.176871036236601 1
0.595721117191581 1
0.501421021860454 1
0.561229665848232 1
0.469552315892014 1
0.458444393577669 1
0.632017519797699 1
0.279251303174969 1
0.423651500777421 1
0.151181567979161 1
0.532292328090154 1
0.403507444983803 1
0.0383357879724151 0
0.203689734631315 1
0.303773691287288 1
0.357002996111361 1
0.218435006804314 1
0.531959890287795 1
0.644951090022501 1
0.308106396718289 1
0.229201492982908 1
0.702282201258151 0
0.734272731048551 1
0.259071888431573 1
0.45715072053559 1
0.49043621143025 1
0.331002034615962 1
0.693248277110517 0
0.404117574602906 1
0.477167598208755 1
0.295979049060573 1
0.336191263681393 1
0.481063719496401 1
0.616964265473601 1
0.352140814755522 1
0.313896259511146 1
0.344750426562998 1
-0.0310281653316934 0
0.381361618394335 1
0.173795028455977 1
0.537903067312974 1
0.470672108152012 1
0.363395901704203 1
0.55538337555253 1
0.180656412101086 1
0.468174539000717 1
0.58354211328595 1
0.58058776828168 1
0.462991591008096 1
0.348126891312267 1
0.180286395683812 1
0.457944110060827 1
0.574299073088898 1
0.812796575419737 0
0.370619482223877 1
0.222740720035664 1
0.406023901010335 1
0.327575310600202 1
0.549180969127493 1
0.483889525590577 1
0.231741210886061 1
0.482003629545971 1
0.464280250383239 1
0.699493989316058 1
0.299229160324037 1
0.327124731300729 1
0.26017639542923 1
0.397914228684648 1
0.426080359568215 1
0.573773957142116 1
0.382752903095727 1
0.30726409010525 1
0.492624795501821 1
0.320450742171449 1
0.553168394488445 1
0.415548730243785 1
0.639812886473864 1
0.697757894437258 0
0.234777852120714 1
0.323727520033525 1
0.435112791915729 1
0.228485336247244 1
0.27168805875098 1
0.4325513433311 1
0.575574477828489 1
0.200054958269403 1
0.373310319412378 1
0.314292380528804 1
0.55404721758034 1
0.293177970031889 1
0.561080403586572 1
0.416053099833157 1
0.341350241248531 1
0.440336255310548 1
0.45812117354699 1
0.471101686483862 1
0.247239523855847 1
0.386054657713961 1
0.457624184236572 1
0.480469292529091 1
0.252079319966505 1
0.0800964040309511 0
0.563649826041302 1
0.660620038625876 1
0.310884052784427 1
0.507185458940612 1
0.340485068237848 1
0.332844509483949 1
0.611188072183066 1
0.261934824618715 1
0.17089218169075 1
0.469055774395349 1
0.442727292967298 1
0.298390915267912 1
0.469435911366352 1
0.345520945269679 1
0.47544506275959 1
0.380534012456351 1
0.566146550895057 1
0.221555363337853 1
0.407454420463333 1
0.394488615054387 1
0.371901237511022 1
0.33862939755895 1
0.415088868040771 1
0.39068274423225 1
0.574891964994363 1
0.281723930008626 1
0.144708488816518 1
0.393784382119135 1
0.611580304713739 1
0.233010676825802 1
0.436594353087941 1
0.371436765398041 1
0.536817884824211 1
0.459981503708105 1
0.305176036479435 1
0.633785882766905 1
0.668639020263998 1
0.0249848292147279 0
0.154641343435525 1
0.423570008313404 1
0.29483086512157 1
0.638097418474735 1
0.316279459967429 1
0.488103732648373 1
0.535322906675866 1
0.186333805298498 1
0.518929695893492 1
0.377092953476227 1
0.358383188484783 1
0.308605666413972 1
0.585149745089128 1
0.521422411514819 1
0.417199779172418 1
0.388518974448465 1
0.318984417424386 1
0.251476380031666 1
0.130356548098835 1
0.271834482937381 1
0.275589210355423 1
0.373130377833846 1
0.161357685084803 1
0.290261615926696 1
0.228509320444788 1
0.437852668566068 1
0.176607746796905 1
0.635217207539583 1
0.472582840287114 1
0.291105910973245 1
0.563361519174176 1
0.584898966252012 1
0.14576484365543 1
0.656456256986111 1
0.366553595044184 1
0.603325298493907 1
0.640293721564371 1
0.323986030578063 1
0.5286612726529 1
0.238725929181526 1
0.456288761323359 1
0.452710762375529 1
0.249388765435744 1
0.455622877950026 1
0.475913618450498 1
0.613014647547195 1
0.240004384008425 1
0.354522940401946 1
0.571254669723976 1
0.363706449980691 1
0.464430140801372 1
0.337462925199597 1
0.424095175314526 1
0.416236048138444 1
0.351545061554987 1
0.437325458142469 1
0.414613407930013 1
0.456739873290205 1
0.531504285796762 1
0.205493770563632 1
0.139376579554835 1
0.589690558748634 1
0.304893854207724 1
0.34997776625901 1
0.393729946010647 1
0.500748799522206 1
0.392544785406396 1
0.224998063424792 1
0.460406611231925 1
0.462435563903428 1
0.448553690270523 1
0.2977244115737 1
0.308336470165509 1
0.572279565769908 1
0.146433834763308 1
0.432500750540113 1
0.376538824395484 1
0.267768047314297 1
0.404740819572152 1
0.455193855605467 1
0.390642721744636 1
0.705699971139035 0
0.401907103658395 1
0.468842104598655 1
0.365187165011941 1
0.407162135821554 1
0.347054887137885 1
0.306932632111753 1
0.72139599012493 0
0.260757155086079 1
0.598865837948231 1
0.685161901150488 1
0.389869746279182 1
0.607363880351237 1
0.257350213154498 1
0.393151141680626 1
0.426499242409874 1
0.252235455520294 1
0.327968304228006 1
0.388608502447617 1
0.214548632969057 1
0.237508030544284 1
0.487191129302958 1
0.38170268848245 1
0.351489555188367 1
0.579735122562437 1
0.460779874401713 1
0.437098738620862 1
0.284466759145466 1
0.581879714414997 1
0.288477670950928 1
0.399614865232 1
0.410006661785597 1
0.495362904343813 1
0.182415636601852 1
0.608597904906575 1
0.411182887522445 1
0.563948038627845 1
0.12500553763683 1
0.207110488055534 1
0.45497153324949 1
0.312592414847896 1
0.465409714516409 1
0.472036473091073 1
0.432666703700391 1
0.526520026496108 1
0.315107797149311 1
0.341327761267636 1
0.571111920909952 1
0.445562237771002 1
0.38528400797242 1
0.37753389553242 1
0.738524935718483 0
0.584064471234699 1
0.29931369719027 1
0.430456007395067 1
0.460631440020582 1
0.340057733924111 1
0.156984445269058 1
0.538637226903171 1
0.562216018968277 1
0.54246768898295 1
0.434394618570674 1
0.666493025635895 1
0.580252394580485 1
0.280829260741888 1
0.682702186799467 1
0.472845026140749 1
0.408359885367566 1
0.357157857376426 1
0.452624190103644 1
0.570806687278248 1
0.242656647434998 1
0.477811977207204 1
0.602215500116176 1
0.110160594120778 1
0.533921887481283 1
0.48770046618758 1
0.419644449502639 1
0.347054547880764 1
0.32691463133031 1
0.477176763034838 1
0.396657344484752 1
0.407512555307768 1
0.393742478352024 1
0.492054998159374 1
0.571208706696884 1
0.424218069363288 1
0.663752399822319 1
0.515154801016808 1
0.469320375890649 1
0.371059280139068 1
0.377472285757827 1
0.397821969823276 1
0.158021725984387 1
0.298366681023782 1
0.474554232511659 1
0.266877397996659 1
0.624152889458527 1
0.604735442134283 1
0.572087008937268 1
0.330621560241554 1
0.241796975131232 1
0.608536046574899 1
0.676169312394104 1
0.555314349435305 1
0.631395665576179 1
0.375036732047012 1
0.197804381883253 1
0.493049611184884 1
0.387803824644191 1
0.360193617504461 1
0.525708415147913 1
0.654774936168329 1
0.454981703292133 1
0.362780324060372 1
0.268777216162642 1
0.422931705763845 1
0.250216943254567 1
0.37587230818773 1
0.592099412882501 1
0.347948583102194 1
0.188836830638582 1
0.463909760013331 1
0.404233857218474 1
0.396716671082752 1
0.429061379556985 1
0.579331876934491 1
0.250993475801491 1
0.439040307550081 1
0.539481842443331 1
0.382035850733701 1
0.418609405501757 1
0.439462655210454 1
0.411315744730659 1
0.150433544724101 1
0.438576037241466 1
0.285651714168634 1
0.53967263300091 1
0.687017997329742 1
0.44765861731938 1
0.632113753612197 1
0.280389776747952 1
0.298741243648163 1
0.402886775957543 1
0.23778887972054 1
0.426274733646461 1
0.47956955303326 1
0.403046957594861 1
0.309731561969844 1
0.558984303065521 1
0.133648151504495 1
0.344302425864914 1
0.161863807257007 1
0.479279540804425 1
0.468432338557102 1
0.358911049340159 1
0.424713409649295 1
0.676209438262732 1
0.240040713702793 1
0.211772592699725 1
0.564399298301587 1
0.424849225046591 1
0.328967470417757 1
0.45939266743035 1
0.457924323819323 1
0.25546772501534 1
0.505280617609692 1
0.257877476593606 1
0.243878645722818 1
0.304501217627349 1
0.655973429565594 1
0.391765962535476 1
0.336624702659064 1
0.415961851171828 1
0.333869202962181 1
0.449533679342947 1
0.486198999372288 1
0.355597455068199 1
0.468660047203569 1
0.485193907783051 1
0.52369036893921 1
0.441056180125702 1
0.487305714646524 1
0.482381277734208 1
0.481063475713887 1
0.384256834084003 1
0.601939143117493 1
0.294626183679226 1
0.395927610502169 1
0.491605539602723 1
0.485322474152021 1
0.32421521421495 1
0.516343244948381 1
0.604656032520189 1
0.290104149022243 1
0.135902675616114 1
0.419282135930074 1
0.0958555911422241 0
0.194454234234457 1
0.453142437711471 1
0.407150385095001 1
0.350550395346373 1
0.504831996994755 1
0.226624897128627 1
0.442409711612669 1
0.293012613482101 1
0.516114596268457 1
0.49567783908331 1
0.661051260093301 1
0.554040315259125 1
0.411506482127107 1
0.442485801085423 1
0.412296282828917 1
0.634682751942344 1
0.304230890004574 1
0.403566000818386 1
0.388426255273163 1
0.390317904113085 1
0.388705923705638 1
0.455427348108284 1
0.309753753569893 1
0.456843179198751 1
0.569450881266678 1
0.41058852170918 1
0.310296275203477 1
0.562674851156157 1
0.39731033088435 1
0.440845660319883 1
0.470499725118045 1
0.298321475685454 1
0.409261822629204 1
0.330489026366752 1
0.354456211072258 1
0.483275874767884 1
0.0663559609134212 0
0.406546608184956 1
0.191006559769561 1
0.350486575661283 1
0.285300476679671 1
0.551728283680706 1
0.544487516990082 1
0.397218431904102 1
0.517766187717635 1
0.498076552702415 1
0.549898810179363 1
0.482688614295368 1
0.427073089734154 1
0.363194441384112 1
0.388902074185092 1
0.606536680246439 1
0.457517689196435 1
0.498946906487362 1
0.299516488639904 1
0.553693192855487 1
0.222558273622764 1
0.297210482355058 1
0.511902946296701 1
0.270180890502917 1
0.72318522439078 1
0.352673152059891 1
0.301962622171395 1
0.467981615069841 1
0.592087397314686 1
0.352519463144213 1
0.32394050643244 1
0.323078347396949 1
0.25603299332141 1
0.500498801782688 1
0.433495560537522 1
0.304302794533241 1
0.48754254450061 1
0.312713898131335 1
0.415131954326617 1
0.2554056323827 1
0.387203193588469 1
0.350258189997946 1
0.379387562328174 1
0.470118052806696 1
0.558086222795806 1
0.29416057606822 1
0.384021675798606 1
0.537265317384282 1
0.39970138437759 1
0.640210401215551 1
0.352447924418283 1
0.346297712068467 1
0.166473228980768 1
0.432560076950604 1
0.594844382317667 1
0.347587470849609 1
0.458939124058607 1
0.595506202067472 1
0.322862414665822 1
0.137380693372024 1
0.383168381645021 1
0.122844892654236 1
0.498581798617163 1
0.491436900708693 1
0.41980141827235 1
0.468267200976162 1
0.412241146162361 1
0.382170520605116 1
0.432137425071241 1
0.521969099889209 1
0.36687163067484 1
0.536871882913125 1
0.372603291822452 1
0.38907543106862 1
0.26003774641214 1
0.150505292624331 1
0.586012527616862 1
0.579736828632735 1
0.27397712753114 1
0.10306618558425 1
0.313008776405305 1
0.171399966493418 1
0.375699525033292 1
0.786068506106985 0
0.469553533881718 1
0.36960660578876 1
0.655454552735063 1
0.483424253699625 1
0.547137665651299 1
0.307367205401235 1
0.417246240808698 1
0.265839742112815 1
0.244944991602888 1
0.341737462292322 1
0.247188847199189 1
0.769346744561463 0
0.30428727920311 1
0.299354479681725 1
0.420893114924956 1
0.388549538836958 1
0.463160438952197 1
0.48513136044084 1
0.29255362375057 1
0.354874002695529 1
0.4224695574711 1
0.305971950451827 1
0.173439899203781 1
0.180423525825513 1
0.162422963702705 1
0.221149072081529 1
0.29855263942603 1
0.312603186490364 1
0.31544188296929 1
0.362606345570916 1
0.270332169216096 1
0.463343099087802 1
0.419959631291882 1
0.309190548438341 1
0.329032657771356 1
0.392841030220728 1
0.48862995834502 1
0.491646249189579 1
0.157449217350166 1
0.285374896133462 1
0.138278288366386 1
0.408932729462183 1
0.466317294363426 1
0.152934873069064 1
0.337699946073463 1
0.648110071507857 1
0.666178899910612 1
0.0968422464813007 1
0.323093402227819 1
0.509392002745362 1
0.226724784448402 1
0.386394050492368 1
0.358310629207906 1
0.366379229887375 1
0.616015593838266 1
0.252345954749015 1
0.437241197800062 1
0.175179682317327 1
0.316117733111741 1
0.35603597968653 1
0.443133065535092 1
0.233506680196487 1
0.529800729618493 1
0.576186920105135 1
0.496100544342614 1
0.449175582965424 1
0.497562553328983 1
0.690254250940237 1
0.159627761910511 1
0.132708424316599 1
0.441954000638313 1
0.297400538494643 1
0.566935567627229 1
0.15555194364679 1
0.359554098202148 1
0.363260476196162 1
0.154831448547824 1
0.508426214874613 1
0.518071580793782 1
0.368944770149593 1
0.618694364005006 1
0.609702921582822 1
0.301682547762491 1
0.233765151874987 1
0.215674886390405 1
0.21640980974683 1
0.136040128461529 1
0.422733754427858 1
0.330810882033873 1
0.656719837026269 1
0.377078069377355 1
0.349512040868771 1
0.295803622988553 1
0.564803712342112 1
0.364149980746426 1
0.52728662042004 1
0.343146228040105 1
0.61873008265984 1
0.182828508386307 1
0.577700746758894 1
0.461671207607181 1
0.671594640877698 1
0.701678498602028 1
0.476796986043287 1
0.447557542601743 1
0.297437835261908 1
0.483233292200984 1
0.437101726333155 1
0.310474179338934 1
0.318686373374004 1
0.474489317240188 1
0.685749296884446 1
0.472490485707471 1
0.37933597469667 1
0.326141317415755 1
0.351821405245528 1
0.679901043048416 1
0.425061088422234 1
0.251206206299761 1
0.298439816771561 1
0.349644334064732 1
0.549744819439778 1
0.485574376256423 1
0.3917396737909 1
0.407639827956187 1
0.393235177584859 1
0.174662240193978 1
0.248517643508454 1
0.143882166512222 1
0.516396673097795 1
0.508425583830013 1
0.598596606945369 1
0.367392842488604 1
0.26294411992828 1
0.387702800398562 1
0.531837818187523 1
0.736745241620166 0
0.598964683976727 1
0.374430706382112 1
0.52536583836865 1
0.543017344489217 1
0.239753096284074 1
0.130838846377615 1
0.489498911045101 1
0.595391707530863 1
0.244856124411395 1
0.43830946842673 1
0.384856319040342 1
0.25727253676389 1
0.242354916726944 1
0.389275958648677 1
0.362973630565379 1
0.419340623132337 1
0.651825314878375 1
0.237877152556127 1
0.525241017798532 1
0.671912554839434 1
0.351826815730525 1
0.610983577891274 1
0.371091220498595 1
0.352223555316188 1
0.520702091187715 1
0.762185711158016 0
0.622929517496137 1
0.38605260118342 1
0.496877423076938 1
0.668223313230334 1
0.354344809069147 1
0.397046883236236 1
0.728829249372032 0
0.343440745527121 1
0.326541110996437 1
0.550472445125087 1
0.564428065149435 1
0.528458321437418 1
0.388352562605684 1
0.222222788654636 1
0.556262125139043 1
0.304341843265112 1
0.0748678146848892 0
0.283172382449942 1
0.342523367662877 1
0.320852944629341 1
0.240406832964256 1
0.454681919485699 1
0.474446282511472 1
0.675450008350668 1
0.3509733866553 1
0.371158511010691 1
0.457357510120144 1
0.149601336620605 1
0.544650350148201 1
0.406292263922718 1
0.500229125003709 1
0.63546545646563 1
0.232424412481448 1
0.58168491512102 1
0.407194786420133 1
0.379610039374427 1
0.346797493993284 1
0.245762093830633 1
0.461844088612336 1
0.12059214989009 1
0.355079111204118 1
0.370568122573993 1
0.371365050842596 1
0.554884828679452 1
0.585351216548815 1
0.57625490121391 1
0.344015511063173 1
0.161121877256697 1
0.340387630346082 1
0.215401505089395 1
0.485634895873292 1
0.454728008105649 1
0.258457980084639 1
0.274548568949825 1
0.350281728807115 1
0.484890566827251 1
0.197952382938311 1
0.413330046592625 1
0.413133375502248 1
0.510043429092879 1
0.299228145051476 1
0.415830579136196 1
0.390221796928126 1
0.353998956449799 1
0.620585452858187 1
0.394223432688459 1
0.533983328276896 1
0.561208124022762 1
0.335338873221733 1
0.434272932856491 1
0.369151299896099 1
0.645284177040312 1
0.331956143581608 1
0.347116174623693 1
0.391953112181351 1
0.586924674895332 1
0.447495782920501 1
0.479067912841055 1
0.736436219056274 0
0.338708170793351 1
0.447731938793263 1
0.490390437937593 1
0.662936944065562 1
0.23160321984457 1
0.101718764527894 1
0.348625309340492 1
0.504719189977136 1
0.462943104911443 1
0.552358233608017 1
0.665101921178581 1
0.468559125703347 1
0.148453320468746 1
0.264080279319833 1
0.300033324390785 1
0.363408841066604 1
0.0726188374347726 0
0.315900754630857 1
0.429975785400915 1
0.350698315284278 1
0.222800268462108 1
0.494879246727294 1
0.273652973721338 1
0.47898648340974 1
0.444682284246095 1
0.329132965634491 1
0.465689037808358 1
0.421384332844769 1
0.164141366672583 1
0.130929801083602 1
0.698909672500693 1
0.574740740407929 1
0.46026592474103 1
0.314078473596288 1
0.112545796101894 1
0.410389779991535 1
0.455287197293185 1
0.364767945481488 1
0.698930331658328 1
0.53148955801883 1
0.097189432879286 0
0.231105703606979 1
0.121432785433292 1
0.162987641147703 1
0.546789570993598 1
0.431915017869254 1
0.142722420594554 1
0.465558010319259 1
0.423943571926035 1
0.431985900782072 1
0.563894060167335 1
0.560475573860548 1
0.384987539350413 1
0.177973793862405 1
0.469738417660816 1
0.100367286042888 1
0.614560500649551 1
0.522366284721539 1
0.168590485334747 1
0.207374294253621 1
0.17077662744177 1
0.386227222593722 1
0.33362899013382 1
0.39172856594423 1
0.216109652107541 1
0.376445698659575 1
0.520569657248216 1
0.12970832242413 1
0.341739864857521 1
0.155949154172455 1
0.459614818517689 1
0.252421291621891 1
0.30454795566454 1
0.333814651941922 1
0.409049751862163 1
0.284368453244589 1
0.60170297803912 1
0.254667743179376 1
0.585339669643136 1
0.528105378152061 1
0.377192217202976 1
0.360055358298185 1
0.278989106076518 1
0.288413058825384 1
0.434644813476353 1
0.618878776347171 1
0.507546893365382 1
0.554049801082547 1
-0.0163768564454187 0
0.334347213579411 1
0.408834689172692 1
0.596353050422396 1
0.124880305807104 1
0.510911853165822 1
0.301325957142528 1
0.396859152810963 1
0.68898002591191 1
0.241539239152422 1
0.37017305949737 1
0.389664793109171 1
0.496295212546914 1
0.642392240076527 1
0.220999152688577 1
0.362876464899793 1
0.420673078654101 1
0.617012208135573 1
0.762595606840162 0
0.487914850470785 1
0.738589873852824 0
0.630863985549858 1
0.360688349425592 1
0.327579938485948 1
0.458924412200092 1
0.48033359847613 1
0.580037507515542 1
0.67116256284446 1
0.607943141998184 1
0.375503182828368 1
0.320419417253916 1
0.224374888900558 1
0.287395432239174 1
0.282451805159135 1
0.21609850185866 1
0.235353724643777 1
0.396076710496081 1
0.148349490539232 1
0.463105388283468 1
0.205725175105527 1
0.665503301725168 1
0.550039192024688 1
0.442325622753582 1
0.622310170924819 1
0.423392298968389 1
0.45259182163072 1
0.472686040555551 1
0.452453761685572 1
0.378158106994017 1
0.412279882262159 1
0.688753566606059 1
0.728083216329552 1
0.359315601523972 1
0.33468247493232 1
0.3669267193212 1
0.534619847281493 1
0.491092853224115 1
0.537527186069365 1
0.399718965333962 1
0.33230546146224 1
0.481595371162628 1
0.472743416248203 1
0.456614418720978 1
0.214162602793123 1
0.338211208365266 1
0.423060150847023 1
0.407394923172579 1
0.328685088396603 1
0.589516054547616 1
0.461996400564146 1
0.304063612844364 1
0.120721508511519 1
0.575551153751805 1
0.327814717224739 1
0.274337470656708 1
0.356664712847991 1
0.570617942642469 1
0.447023831600005 1
0.369614368379252 1
0.496428728884647 1
0.122603579048858 1
0.240967170269066 1
0.319469127490697 1
0.358449024840623 1
0.428146577784884 1
0.453775328341303 1
0.598046225942493 1
0.250185554819601 1
0.515414404601151 1
0.298771852059345 1
0.571796047602801 1
0.558839501634259 1
0.602243499520977 1
0.110487749156212 1
0.567857286842354 1
0.637827943812881 1
0.627190083106719 1
0.303677671451118 1
0.431220079944902 1
0.310778462034863 1
0.464240505560517 1
0.371453185495132 1
0.622967671086214 1
0.61483529536201 1
0.486593371078868 1
0.337038527242708 1
0.423132734074161 1
0.461417692110816 1
0.328068291075221 1
0.217555781366272 1
0.0682500258008069 1
0.522541892390469 1
-0.0541931524521321 0
0.363720169870105 1
0.424708515796505 1
0.256143349862827 1
0.384031566573919 1
0.342534696647719 1
0.492416438924557 1
0.509633782599745 1
0.613563364896866 1
0.596933589984535 1
0.204910508540818 1
0.349397236476647 1
0.552130048771033 1
0.232080193303055 1
0.154217125466862 1
0.00301015122808163 0
0.338135002735769 1
0.655801366840975 1
0.485081183551482 1
0.445994237674025 1
0.446444935424637 1
0.345239702283591 1
0.67694992171836 1
0.246738417347573 1
0.318314229778848 1
0.323094433942621 1
0.477037937655325 1
0.491800519659338 1
0.479651882056934 1
0.482743906836251 1
0.395100723963698 1
0.478416285323885 1
0.346593064924253 1
0.489161420865736 1
0.507051500777835 1
0.327373236893769 1
0.611249158012874 1
0.395613741857394 1
0.381548776272145 1
0.465649301672635 1
0.256854745362302 1
0.505618021495874 1
0.436262622579455 1
0.479601604080943 1
0.578131216581504 1
0.469719144100406 1
0.539545748383787 1
0.361234398599429 1
0.181861738418234 1
0.681022899295142 1
0.223853112317154 1
0.537318215877744 1
0.485074470794219 1
0.517576252706002 1
0.483903149533957 1
0.424196412356716 1
0.254146129251832 1
0.34975080754456 1
0.289686998084132 1
0.400268925920714 1
0.602185410650275 1
0.326228897229423 1
0.642853721696072 1
0.421608381764475 1
0.508998719712324 1
0.707218696862786 0
0.344283325236367 1
0.390850546291457 1
0.304167556953437 1
0.59387456123658 1
0.314899123202871 1
0.592754779554673 1
0.487537989678562 1
0.348737023383409 1
0.449296992928034 1
0.260230493763532 1
0.442970521930152 1
0.713357173357072 0
0.348404276886605 1
0.313841561347098 1
0.226511587976625 1
0.395820920899108 1
0.466895009616253 1
0.590974101887976 1
0.479093099290754 1
0.288445009657128 1
0.455381149688181 1
0.543803187191656 1
0.550040519367423 1
0.329197668071724 1
0.386042989681279 1
0.481006044446077 1
0.260850492543171 1
0.647768235143851 1
0.33697695299624 1
0.399664120743783 1
0.363854886079383 1
0.350731132630658 1
0.392905436232707 1
0.441331885505457 1
0.0945513997886521 0
0.164462089936718 1
0.561684549194523 1
0.389864465064627 1
0.495131524368668 1
0.362817849500189 1
0.307356394527178 1
0.302264736374662 1
0.40832081310819 1
0.337091922264022 1
0.462268666414159 1
0.120992737492659 1
0.442232142097509 1
0.428355008848212 1
0.430288101348394 1
0.485367736218861 1
0.237084943831905 1
0.184763560538729 1
0.490131570580819 1
0.258679051837187 1
0.380128411661014 1
0.186734583980925 1
0.252031477292847 1
0.665655342764912 1
0.374729412904234 1
0.455562676127813 1
0.22471630433858 1
0.37840657780042 1
0.162798141544636 1
0.162269153084346 1
0.410399159183104 1
0.689605765461569 1
0.482662758730276 1
0.498180164518507 1
0.378045779786529 1
0.575941075699382 1
0.21895293656972 1
0.290083602340341 1
0.282797799431104 1
0.450286225319353 1
0.566395957133002 1
0.403270695043755 1
0.32794252853743 1
0.199934420314248 1
0.598752957796002 1
0.514167965617054 1
0.462652886871283 1
0.402174739182864 1
0.625179159992545 1
0.64915039091012 1
0.255644072276595 1
0.418857913584825 1
0.338793954764578 1
0.533784378919557 1
0.547704792649908 1
0.375977486361816 1
0.423915468370406 1
0.603562809336298 1
0.704770199610841 1
0.327250691272126 1
0.477462054160431 1
0.315622175447563 1
0.30285695187073 1
0.579911770315898 1
0.275156429577265 1
0.5161385154118 1
0.303791160339569 1
0.676390158096569 1
0.363336844643063 1
0.411611439426775 1
0.375398239300089 1
0.658798514344041 1
0.766147195858263 0
0.482626344426682 1
0.293869130421911 1
0.452308927984714 1
0.513765176884211 1
0.4055996853557 1
0.419974286714051 1
0.618601101824004 1
0.40141021970449 1
0.581829894742215 1
0.411768780815203 1
0.304933182988418 1
0.254249138883854 1
0.447496095527579 1
0.275435258435772 1
0.163422026473263 1
0.466767825575715 1
0.166373923808445 1
0.426439568000288 1
0.265229662410453 1
0.474364493575376 1
0.39592631268662 1
0.478553752849286 1
0.341670201621916 1
0.409877891832838 1
0.419324755909399 1
0.409148992038771 1
0.166644589378781 1
0.239159975564177 1
0.397345623314695 1
0.47611390186207 1
0.556308653438423 1
-0.0611164577942341 0
0.690287260169713 1
0.226962890606528 1
0.244629978413386 1
0.239529494670756 1
0.388903738376259 1
0.219332095481319 1
0.439652311770703 1
0.357884397554883 1
0.547334904179664 1
0.322212694606417 1
0.372205677779261 1
0.186972365272872 1
0.422240464381966 1
0.491476326359116 1
0.324247552661971 1
0.293805653254092 1
0.28444618117838 1
0.520871956335959 1
0.350951971516337 1
0.332231606001495 1
0.523684360073499 1
0.462205979136005 1
0.601047567067147 1
0.361034678802188 1
0.368638036758079 1
0.425123112182654 1
0.698699345654968 1
0.450509506538051 1
0.300672582202712 1
0.621293488224302 1
0.168560094291033 1
0.206904345904249 1
0.386656446034133 1
0.645839770389192 1
0.630993747560198 1
0.589513988965832 1
0.206548775425974 1
0.631555115787901 1
0.355380449322743 1
0.47673228100124 1
0.494629818723769 1
0.304293999399277 1
0.556122698602753 1
0.681423538940166 1
0.371675492341804 1
0.609462721978063 1
0.695767585493773 0
0.524718878891733 1
0.278436019013041 1
0.455149480438492 1
0.52540179259703 1
0.456095696224302 1
0.561906546454487 1
0.331110603938027 1
0.221324723652303 1
0.400188798141494 1
0.423820052777988 1
0.388272461597995 1
0.493910560347495 1
0.380034417077777 1
0.251677284247159 1
0.349781846610546 1
0.385223989025247 1
0.429226842727177 1
0.100389839999161 0
0.626258403274712 1
0.620881557025605 1
0.222543362796044 1
0.374159816816528 1
0.405846140114133 1
0.517024985449867 1
0.492799408146605 1
0.520683799121243 1
0.155130889717095 1
0.55230504983528 1
0.688340066557851 0
0.553667280368841 1
0.512447031493379 1
0.510336212366224 1
0.406589431557971 1
0.50498949386239 1
0.487694555244864 1
0.731448475998984 0
0.342451236931658 1
0.0734005155709172 0
0.430508613411792 1
0.395266309459082 1
0.433306091117842 1
0.275019571369128 1
0.35053256199607 1
0.239365255501708 1
0.444057339629381 1
0.274016513215229 1
0.373771877101066 1
0.296940725468594 1
0.506042485036095 1
0.464417221848726 1
0.504947700410511 1
0.557050439307569 1
0.366592560811834 1
0.528586698753239 1
0.400464304209831 1
0.0684100937175964 0
0.23242462525808 1
0.0917741510749761 0
0.667629072656849 1
0.334644312406665 1
0.524431658918394 1
0.354516298889065 1
0.500819969295512 1
0.131396812760122 1
0.619670186295284 1
0.432233866805364 1
0.557490806499212 1
0.537169281451735 1
0.410888404622128 1
0.491037088376702 1
0.411464732276856 1
0.498022277629453 1
0.468214309926256 1
0.299540424430793 1
0.166819017951285 1
0.329041915209241 1
0.441164519317154 1
0.483805677518383 1
0.486437665759989 1
0.409056307159689 1
0.438642248143084 1
0.475360977973855 1
0.603235977897178 1
0.474906785656181 1
0.333064548773331 1
0.546160129489802 1
0.282204040632723 1
0.0380355436375442 0
0.280214244175993 1
0.471503784332479 1
0.477344037823214 1
0.290196501340015 1
0.488111553811184 1
0.4002588970817 1
0.437454068430609 1
0.468192949455106 1
0.291669767852361 1
0.453765783995836 1
0.471308215877623 1
0.315925567488374 1
0.40299032258356 1
0.521100374902878 1
0.697162745392812 1
0.242112715660333 1
0.386967895996803 1
0.409130268008983 1
0.643871221365523 1
0.266552456046864 1
0.385560841484081 1
0.0379390905327666 1
0.351567600421292 1
0.519993257310976 1
0.509342321105434 1
0.481927727243315 1
0.351757797748913 1
0.166968366082471 1
0.569789857415993 1
0.25361536750598 1
0.40500370269179 1
0.256744399015652 1
0.311780480692237 1
0.378585240451908 1
0.443620699092566 1
0.0968395166758395 1
0.25307191844353 1
0.57713351942088 1
0.409534778388141 1
0.0366650260455003 0
0.412897183969733 1
0.660599713061139 1
0.675268046639197 1
0.0928239763691051 0
0.350091664839096 1
0.304449437477055 1
0.206714891594711 1
0.286330880356392 1
0.475789861028313 1
0.607103717187439 1
0.567824489159672 1
0.496561336204447 1
0.2757574948761 1
0.788346597661198 0
0.213120340958709 1
0.154176658770029 1
0.31863215808693 1
0.440731354937426 1
0.253521349193656 1
0.350995537301093 1
0.649038928859889 1
0.231784847469884 1
0.420161735915007 1
0.240048132356837 1
0.385813213317457 1
0.10457695341609 0
0.351867749022084 1
0.0954658090236516 1
0.561721144124806 1
0.094059043809994 0
0.380488914445759 1
0.417256116084519 1
0.419634164553889 1
0.694307350365144 0
0.267103492597399 1
0.361916936870278 1
0.13653927277501 1
0.380042903033256 1
0.349296735879334 1
0.393358756332243 1
0.421757443852465 1
0.344182814402693 1
0.347477017730452 1
0.233350886379496 1
0.55200165086003 1
0.213959594360685 1
0.579272311029141 1
0.48280674596821 1
0.382549371319688 1
0.519395503491506 1
0.368836771825751 1
0.331913390068139 1
0.194471792793217 1
0.419645628090384 1
0.57624432210541 1
0.332722937277002 1
0.311404555310987 1
0.378075608806513 1
0.339141411714436 1
0.364369385180918 1
0.21484284379308 1
0.198215750890411 1
0.515339417723559 1
0.402160596397086 1
0.360288598944506 1
0.822431137268729 0
0.246880817780629 1
0.188729217280052 1
0.417198715383996 1
0.415211186111316 1
0.458065968807191 1
0.380604804459968 1
0.352852695374182 1
0.448464918027192 1
0.339881494590313 1
0.535476890821099 1
0.350208657424792 1
0.443373824874439 1
0.305478336926848 1
0.436605214979031 1
0.694874691672808 1
0.324586859275712 1
0.65658565203249 1
0.560214355466156 1
0.0810530423014876 0
0.652804282937407 1
0.123768655868216 1
0.121962468845019 1
0.446483279872251 1
0.35604457932581 1
0.409608287766612 1
0.220664666342837 1
0.364068488565992 1
0.189499955158466 1
0.565965114757941 1
0.465316843329984 1
0.319843018587309 1
0.284694116058827 1
0.353846288848195 1
0.54134358858826 1
0.510061858871607 1
0.548599284410661 1
0.313188141098124 1
0.367415080844329 1
0.256132230677924 1
0.2236095740452 1
0.293914140150178 1
0.398442662807924 1
0.286001598739754 1
0.588495349649462 1
0.691286807032451 1
0.110124199203862 1
0.608728459241241 1
0.338265237874184 1
0.618213529063074 1
0.289270969679033 1
0.0929392134422991 0
0.201924118089102 1
0.621346531931499 1
0.405446393831969 1
0.343410866751583 1
0.527603243896654 1
0.365346622531496 1
0.344974012041296 1
0.426096518932212 1
0.13123928973747 1
0.418747640059421 1
0.428743425100509 1
0.47208558126589 1
0.342386900332945 1
0.334397316468741 1
0.583017794268362 1
0.625577502629697 1
0.218414933350685 1
0.354567284158934 1
0.185589579318763 1
0.463779320931854 1
0.526786818627815 1
0.497713289302893 1
0.602695256469974 1
0.320646817327788 1
0.497551434306925 1
0.354760848426492 1
0.507999111105856 1
0.396516391018198 1
0.531839174932871 1
0.533137772370706 1
0.290193642508031 1
0.333201159681406 1
0.566537332119129 1
0.431593871437481 1
0.399058013542901 1
0.441500214723835 1
0.41445120535776 1
0.228231915162756 1
0.448623351314583 1
0.62833381451456 1
0.491943502672756 1
0.425006775329712 1
0.349639879167821 1
0.553514763628536 1
0.583680656142013 1
0.762528103540321 0
0.430430399599559 1
0.159102711525074 1
0.37229987530646 1
0.211145257558054 1
0.40209302777253 1
0.0940778392123194 1
0.27419513955339 1
0.382871089857332 1
0.39478140080929 1
0.599782072513424 1
0.356826902622431 1
0.636368876173359 1
0.416117772642108 1
0.284179882703286 1
0.71231048517326 1
0.0959808930111761 1
0.582832934434153 1
0.146706355647411 1
0.653328962568656 1
0.463995536615187 1
0.359115541972085 1
0.253274221760583 1
0.25315430014905 1
0.681191318726028 1
0.616459284644872 1
0.188506262451189 1
0.341067374678389 1
0.452614922566573 1
0.472162991357514 1
-0.0251174265566966 0
0.619166661050958 1
0.164708939214848 1
0.261670110946238 1
0.224228283110189 1
0.270076575428603 1
0.565593027751179 1
0.481364607438328 1
0.364405337033476 1
0.430014962878561 1
0.308278216668812 1
0.217992242480918 1
0.267240935656515 1
0.463770295445019 1
0.327824976708239 1
0.514340802211343 1
0.30531335398698 1
-0.0122706900110482 0
0.338744321000071 1
0.238603840677907 1
0.259684446344937 1
0.490785314466035 1
0.440069934830333 1
0.518216068566799 1
0.595518149428573 1
0.305668469012883 1
0.411259109746135 1
0.391108178584097 1
0.451026200700103 1
0.490065899382506 1
0.446605420775188 1
0.643153099909495 1
0.622039607870116 1
0.476718018701177 1
0.254514165195478 1
0.477711162565291 1
0.466712736844226 1
0.527390631329539 1
0.519356054644765 1
0.261658403088889 1
0.374330459559034 1
0.613820054318612 1
0.538091515083441 1
0.361074190480189 1
0.495517126820629 1
0.564467072452513 1
0.630591862001836 1
0.280941070179619 1
0.539485840529086 1
0.601403321040359 1
0.358081573962801 1
0.441062072223593 1
0.520448421995573 1
0.482871779372373 1
0.428122325414359 1
0.749695995557922 0
0.495242623272785 1
0.167864416107167 1
0.427354284999761 1
0.398254313333599 1
0.61515923616376 1
0.654667154439293 1
0.408676855019681 1
0.271792777389301 1
0.575167195348598 1
0.505054039813807 1
0.382297885386007 1
0.494119773099452 1
0.355638946197865 1
0.472618570474344 1
0.371050660463659 1
0.572373917774686 1
0.300483345233578 1
0.428683426228857 1
0.300753185617326 1
0.49588912266284 1
0.420942120141142 1
0.192476201696057 1
0.420542808622991 1
-0.0503209871052984 0
0.103427187502009 0
0.559945212961143 1
0.424581155124023 1
0.10045403879544 1
0.519111749218305 1
0.471865161465689 1
0.318109379374222 1
0.536476054346765 1
0.161195533404807 1
0.369901502814523 1
0.176347943024269 1
0.336821797603729 1
0.484617768214232 1
0.395537693888953 1
0.400053715394965 1
0.399849182603806 1
0.461259241513802 1
0.290534825050946 1
0.325430718218406 1
0.305238546848749 1
0.464023340189772 1
0.491516277812528 1
0.458098326997177 1
0.163712538330904 1
0.536783555574246 1
0.41741203473305 1
0.313758105194362 1
0.319429236943288 1
0.285666562107137 1
0.313372553241429 1
0.39070825884958 1
0.498004262658529 1
0.530701247793252 1
0.368869816430037 1
0.384480655364368 1
0.231664008196655 1
0.428702659236683 1
0.306058197501249 1
0.50407791628749 1
0.322899910825393 1
0.171679010864265 1
0.491989093565665 1
0.346560836127854 1
0.436249326865418 1
0.477355422813361 1
0.594261813117621 1
0.47591795507659 1
0.542891687171572 1
0.185904323494098 1
0.436336967288188 1
0.392922437991484 1
0.222102637780409 1
0.332301148546643 1
0.790889943241634 0
0.221492917855548 1
0.442062858571694 1
0.280445814340614 1
0.323963339977767 1
0.239024687327033 1
0.236267619613444 1
0.224928415310534 1
0.476617210837206 1
0.381618834885042 1
0.272016552095907 1
0.650627842766288 1
0.376257294408795 1
0.560383339963141 1
0.515021378511927 1
0.455428557193529 1
0.305964209499598 1
0.440141014822944 1
0.284985460794444 1
0.733319579147188 0
0.45271953311774 1
0.386310130893234 1
0.493657877680632 1
0.600686449795082 1
0.815853160350408 0
0.585999122628533 1
0.156511135755937 1
0.143793264378867 1
0.544748767400401 1
0.221503034278186 1
0.238794723964106 1
0.718773884380744 0
0.373086755595299 1
0.198425383926546 1
0.421348970229799 1
0.458643152926719 1
0.501821684458057 1
0.599124169780617 1
0.418677605434339 1
0.321580416726307 1
0.57600805237885 1
0.442762386967994 1
0.304686497251163 1
0.410939281953001 1
0.213475423658277 1
0.347028697750315 1
0.454658342197563 1
0.447785526894034 1
0.300174028369903 1
0.524426718019124 1
0.213314850454691 1
0.61373782789798 1
0.324610805343846 1
0.366493782909446 1
0.409889272642496 1
0.423012422310949 1
0.247673713981415 1
0.567150218917629 1
0.632316587352933 1
0.354198401317154 1
0.403382590195037 1
0.316280252620694 1
0.53060847910668 1
0.256907305885908 1
0.478864334216828 1
0.321725217352657 1
0.402899928795588 1
0.352007608777451 1
0.480084577326915 1
0.438102944591504 1
0.350851027409429 1
0.523643404147482 1
0.492075487467871 1
0.58397456684647 1
0.332335607231702 1
0.206692257638003 1
0.310518522351781 1
0.149388051158399 1
0.405597409891214 1
0.163819820690446 1
0.398813148790078 1
0.498040845565907 1
0.357915054836634 1
0.0520390002104885 0
0.241550447372393 1
0.369327609979771 1
0.406762248987086 1
0.410162686383005 1
0.433587009130738 1
0.465488775426091 1
0.297678779643047 1
0.0457877939091303 0
0.514284471077749 1
0.561227108855057 1
0.324720601408668 1
0.52534353523314 1
0.259532856698708 1
0.289786131067673 1
0.452022387639164 1
0.674569354818732 1
0.382651782658347 1
0.551157051818741 1
0.515972162414195 1
0.575232708781176 1
0.310896387791623 1
0.40449704844706 1
0.265637322629798 1
0.312422578192216 1
0.607088447212085 1
0.67794864695247 1
0.33534398395326 1
0.293920358471781 1
0.329185083785889 1
0.244766798983308 1
0.499434041476287 1
0.636103017236055 1
0.400188733170248 1
0.466185808343258 1
0.506420394800507 1
0.315522978177259 1
0.484392018701491 1
0.340120119917114 1
0.427802549876059 1
0.394471820796871 1
0.379572692590573 1
0.289599046487218 1
0.412240328718064 1
0.150299504543308 1
0.446138929539359 1
0.240817904744781 1
0.29784743914648 1
0.358569269269208 1
0.49247845441475 1
0.452034001409466 1
0.326021536327357 1
0.775036840763394 0
0.228501804188166 1
0.312781808752472 1
0.587416379302635 1
0.43730588426306 1
0.206077371756587 1
0.339040648556103 1
0.350128135408268 1
0.768648642852655 1
0.266203303367595 1
0.249374945542339 1
0.278094983231413 1
0.296375026747782 1
0.201911950387579 1
0.564477587873605 1
0.272378546438425 1
0.477462265491022 1
0.263319135754831 1
0.516157516414376 1
0.638312187468375 1
0.244516683336658 1
0.420500538171549 1
0.274509097584188 1
0.525183484213134 1
0.401533892598657 1
0.227092862401278 1
0.530611184739235 1
0.335630946902085 1
0.359172528935507 1
0.376839644335083 1
0.655767321455567 1
0.598524124913453 1
0.514431691573646 1
0.514974611861911 1
0.353215112439088 1
0.32607846913227 1
0.326955008692934 1
0.465915513859559 1
0.364480769501607 1
0.388779503472049 1
0.549466647404575 1
0.193257632216648 1
0.325062956505989 1
0.450726763179912 1
0.237588114875127 1
0.396231491889035 1
0.358464258030399 1
0.461933790477558 1
0.197355117582742 1
0.422416673236599 1
0.345449492177191 1
0.342231937320516 1
0.642600786415843 1
0.237017072109936 1
0.437352648914368 1
0.463284333167066 1
0.118357702897082 1
0.282009736140563 1
0.511977608479375 1
0.405838700624334 1
0.367096117552286 1
0.465494705501496 1
0.519175067063354 1
0.446266429051873 1
0.569603675409035 1
0.250633545488924 1
0.29502932324248 1
0.303955754685434 1
0.698103415412159 0
0.112824756654588 1
0.061080843139271 0
0.457099627583142 1
0.636960537325596 1
0.300487719439508 1
0.314908078646177 1
0.366650131184282 1
0.452860399374784 1
0.381819833403374 1
0.367468015382758 1
0.327641597057854 1
0.374034097011835 1
0.300801531698094 1
0.403840693516191 1
0.856300081815429 0
0.336633253160506 1
0.396845122385217 1
0.374733594964319 1
0.36471658638123 1
0.144262351913433 1
0.317835853092454 1
0.452030992376862 1
0.405385186924382 1
0.272366899530015 1
0.161550232468746 1
0.311838330462192 1
0.469644231728071 1
0.146184414385953 1
0.372546991593603 1
0.711215427282631 0
0.605618740865556 1
0.209539390421763 1
0.317855766213143 1
0.399227005521109 1
0.783670465650201 0
0.317248117558983 1
0.470984063963899 1
0.631904447066007 1
0.529642597680165 1
0.510513363963945 1
0.418790572194279 1
0.167732397547302 1
0.415234650215093 1
0.649692332450377 1
0.550653096053595 1
0.370584556192314 1
0.415875265608596 1
0.565415017911852 1
0.373927633142813 1
0.28795237598621 1
0.605892438959428 1
0.195019501695999 1
0.383791441052412 1
0.578635511944502 1
0.718718174485865 1
0.506008220835173 1
0.377925479304491 1
0.338859607976243 1
0.65651211036463 1
0.765080069182432 0
0.0738519321144272 0
0.448444272075496 1
0.452021727597295 1
0.420853649700156 1
0.305138793380216 1
0.269330088943516 1
0.333693198529528 1
0.602289602755512 1
0.19460168429674 1
0.223331392555685 1
0.604632675294973 1
0.526068101047286 1
0.357077448670927 1
0.34204178073779 1
0.324166424479138 1
0.284579455040608 1
0.554411002460451 1
0.302634569250454 1
0.263681364859342 1
0.433735871539702 1
0.386747039107486 1
0.57579587760479 1
0.302512529953626 1
0.300703765043945 1
0.589187608208871 1
0.460872136879772 1
0.466297289996405 1
0.322161461596009 1
0.296965381194946 1
0.28723034807784 1
0.511194566652002 1
0.598115169693227 1
0.369250121188531 1
0.369444683572642 1
0.343064501528627 1
0.303723794067113 1
0.4611849960436 1
0.154929662215804 1
0.246692730043764 1
0.186642243599072 1
0.328786109307318 1
0.19861914599803 1
0.371403331851872 1
0.32506544542676 1
0.379195353711202 1
0.249582503677297 1
0.360925408383189 1
0.446978781158225 1
0.263344379969437 1
0.366978179820659 1
0.637023960045089 1
0.518538838872354 1
0.340782818862468 1
0.379451534670225 1
0.267995050426931 1
0.359633136977624 1
0.495941324641503 1
0.410539178963772 1
0.259382762681405 1
0.508318983278414 1
0.278040558514625 1
0.386648032242012 1
0.459464582201528 1
0.23709099077853 1
0.449276737681088 1
0.38304127719149 1
0.518802466206945 1
0.519117537911333 1
0.158739423430346 1
0.342761845704968 1
0.486564870608592 1
0.631604611106659 1
0.514266313219475 1
0.645197577002873 1
0.39122271181236 1
0.343576034148674 1
0.231649483489142 1
0.159932567052828 1
0.359735901825301 1
0.552363238478857 1
0.304026854632968 1
0.53640417924765 1
0.468065282450038 1
0.320324962432795 1
0.336728923674103 1
0.819171741344349 0
0.284803555579056 1
0.478759514151904 1
0.580416509727601 1
0.251723625987325 1
0.395612194227287 1
0.409605538157794 1
0.155173266484834 1
0.144961396182993 1
0.292145067419961 1
0.380390866430936 1
0.752315872243614 0
0.445293658306645 1
0.449292743579414 1
0.179378504734541 1
0.191447099798852 1
0.228476775626433 1
0.365136078930629 1
0.452074978265495 1
0.263676365583359 1
0.356745875067313 1
0.326542320198454 1
0.251065788880163 1
0.399474424382124 1
0.456161409728482 1
0.522343327161463 1
0.48307061111727 1
0.856948309528077 0
0.28817106525216 1
0.547263014156806 1
0.308082681306697 1
0.389850831026383 1
0.378880040370847 1
0.58552930954919 1
0.574812212085106 1
0.328404454805392 1
0.326837628228454 1
0.560277740679947 1
0.667210983389052 1
0.330845891983646 1
0.361616126311914 1
0.471107496321453 1
0.40867442588132 1
0.457843447918644 1
0.367849268421172 1
0.626395413493235 1
0.335375868582186 1
0.448570443311271 1
0.508409136881886 1
0.446821150540635 1
0.568128012916088 1
0.383584167655788 1
0.197329952093587 1
0.190587055692101 1
0.193490133607607 1
0.451721446417542 1
0.310036571492709 1
0.205298251755584 1
0.323735761765615 1
0.460529880993531 1
0.588914214649903 1
0.342846258020362 1
0.456587016086772 1
0.193930752026337 1
0.255274524722552 1
0.520642652228839 1
0.606949059325611 1
0.420188381855656 1
0.570000767172389 1
0.166736008962455 1
0.572800394581728 1
0.107719133824519 1
0.277241817399639 1
0.426581882334714 1
0.292208169162647 1
0.626628541224503 1
0.420024040174155 1
0.525044771181851 1
0.121508837047978 1
0.312235574157268 1
0.517952775158933 1
0.530551890172089 1
0.488818830447161 1
0.500128152392238 1
0.179462226846929 1
0.404350370930529 1
0.478667273658196 1
0.312019522749769 1
0.136178779508702 1
0.425175901458964 1
0.449836377160555 1
0.231114854071714 1
0.357677635950907 1
0.380710180072122 1
0.519955543134433 1
0.483342279309839 1
0.478006208236187 1
0.542590386723233 1
0.301682471639963 1
0.324752792765358 1
0.403537645965827 1
0.501168362983905 1
0.439998770073888 1
0.31355249390094 1
0.378289826704849 1
0.245285856213475 1
0.47733882120588 1
0.502445568667388 1
0.390150095966419 1
0.536030333865302 1
0.246201388485213 1
0.451327097139378 1
0.451210368183109 1
0.255940834756893 1
0.535511144378078 1
0.481547493230135 1
0.4364062832833 1
0.415015390096229 1
0.262915195533119 1
0.178965651565302 1
0.529595863416625 1
0.373065702420258 1
0.409096810293514 1
0.553801364004006 1
0.386443265627444 1
0.0769339558998297 0
0.280394777684198 1
0.230533143662339 1
0.748630478312141 0
0.235064142745451 1
0.50894323508683 1
0.335965944945265 1
0.43370984558949 1
0.455958674758485 1
0.256470995302086 1
0.332637413633702 1
0.513139721477915 1
0.493077134845558 1
0.277953275218682 1
0.268952651661105 1
0.265757949660153 1
0.384694931439758 1
0.0774614836032885 0
0.0589054352619883 0
0.560053269470677 1
0.47804755596856 1
0.593185819213366 1
0.392217882800275 1
0.331681066503008 1
0.428670355062653 1
0.187799109290902 1
0.503789417623064 1
0.452881054381854 1
0.325619542157885 1
0.552886624444521 1
0.432805956982226 1
0.476646877826365 1
0.516121866660577 1
0.33397715023497 1
0.314254922027207 1
0.364971777510753 1
0.512815777741185 1
0.268233414166409 1
0.81288721204884 0
0.548455657482109 1
0.30352118974396 1
0.497883450058194 1
0.335010439290332 1
0.593260030857005 1
0.599552261007092 1
0.324180502440703 1
0.329160221686568 1
0.210809072898428 1
0.168796763426895 1
0.201859754908915 1
0.454482548627875 1
0.386059562230477 1
0.404855022607359 1
0.53781333678246 1
0.156139461698683 1
0.374092844320559 1
0.386083611925568 1
0.674869102485705 1
0.366588695167205 1
0.334900767061959 1
0.383571400771121 1
0.455150972210826 1
0.215627223979447 1
0.63125623723503 1
0.242839549205972 1
0.198279402284212 1
0.402051418702149 1
0.491198975303836 1
0.331451938214643 1
0.178827667343021 1
0.526763131511544 1
0.63712601083076 1
0.38050883169991 1
0.197343019403693 1
0.427301574036001 1
0.567629736553963 1
0.543964082593373 1
0.444149124953518 1
0.622437721199695 1
0.20318752329589 1
0.446393951881053 1
0.502354674373545 1
0.428213696020966 1
0.503312924716182 1
0.199047797384263 1
0.309678437338532 1
0.513937071092503 1
0.450942788628547 1
0.348727759431984 1
0.51642683928169 1
0.470634680840371 1
0.482799937996131 1
0.450274493594662 1
0.503548215974189 1
0.605335915612273 1
0.270357076030573 1
0.763845715385028 0
0.717990404913831 0
0.210715147555476 1
0.251897753825415 1
0.239834038181616 1
0.750151380090066 0
0.301487192975854 1
0.347783992794305 1
0.323096251361215 1
0.613644164226517 1
0.165888672383127 1
0.405582457678351 1
0.524411634656287 1
0.398970327686648 1
0.376082528993824 1
0.304146431032652 1
0.35111294234668 1
0.299594469743862 1
0.302065971706022 1
0.0258809050061768 0
0.177629471270662 1
0.20451809490651 1
0.16186934518743 1
0.258346353374312 1
0.427337399415725 1
0.487171957210998 1
0.363140239372652 1
0.527799639973941 1
0.429548728648827 1
0.644545774866026 1
0.437824606647876 1
0.315397309320247 1
0.391619019240101 1
0.373587253805249 1
0.280716997747233 1
0.592039784178213 1
0.4469951853454 1
0.490962860793242 1
0.414269409546326 1
0.566427729309583 1
0.388922119265908 1
0.363779908119073 1
0.452405242776343 1
0.323369894461443 1
0.560700787040687 1
0.535800268671645 1
0.265308648554975 1
0.25305900327401 1
0.670324403343975 1
0.252149459291733 1
0.271724442676487 1
0.381891814991162 1
0.297157455239579 1
0.248984982583395 1
0.673624287519605 1
0.388788470183745 1
0.153963685444931 1
0.620631096195407 1
0.533480018446999 1
0.224578567739625 1
0.429128717086459 1
0.477118939803983 1
0.520897670129481 1
0.151573331962206 1
0.462430882724174 1
0.236443821543965 1
0.314035743882112 1
0.535237003960245 1
0.493740053492977 1
0.221192044947993 1
0.473242675038862 1
0.294061853836575 1
0.33528941959378 1
0.624952579586023 1
0.0181606713342237 0
0.398120120074631 1
0.250608290461294 1
0.286493850620309 1
0.372247372278837 1
0.377195519571058 1
0.51672566613961 1
0.397764642715812 1
0.0171474620048741 0
0.494135079285573 1
0.373661409086837 1
0.271803894659993 1
0.345192761322047 1
0.278356279298705 1
0.378575472926347 1
0.38231437898746 1
0.432210130404719 1
0.608796899086013 1
0.571006778362071 1
0.314915131360227 1
0.402168099811021 1
0.546319071898143 1
0.277854545749402 1
0.303850020111147 1
0.577508731348863 1
0.0939810203798425 0
0.239256952165397 1
0.386095115806245 1
0.266703171665158 1
0.152881077955625 1
0.589224620151638 1
0.204361283400718 1
0.41121341830524 1
0.483361041724168 1
0.34825244160642 1
0.466054450728366 1
0.232130863700173 1
0.452265094798792 1
0.539326772874629 1
0.230971461133038 1
0.321281269343628 1
-0.015571272427221 0
-0.173397433585529 0
0.264561601030225 1
0.337823873585295 1
0.0860400837221403 0
0.52619317690387 1
0.472795147840577 1
0.230156394103566 1
0.434853700309623 1
0.214443177854206 1
0.249020190777211 1
0.355204971018263 1
0.356687678625342 1
0.51039873406398 1
0.165102434873252 1
0.465613698971363 1
0.652669912286488 1
0.515611583407025 1
0.463969668087895 1
0.118784657697324 1
0.534349890312719 1
0.28205418968485 1
0.692013652363457 1
0.505979617138185 1
0.375418204749322 1
0.545606683365648 1
0.156428305968077 1
0.414875241351627 1
0.264505604147202 1
0.259396225638324 1
0.338514560579425 1
0.346925891133215 1
0.382669943838094 1
0.0602834843074702 0
0.724555549081795 0
0.234362211709193 1
0.317781099142383 1
0.506794924110122 1
0.315168674040547 1
0.689073646371329 1
0.181068689150107 1
0.244916192518334 1
0.443373740482639 1
0.302129425329018 1
0.324513771508224 1
0.310157773078622 1
0.644402646431603 1
0.250382393651142 1
0.276440007398137 1
0.460813250832378 1
0.525405532460277 1
0.404633708648188 1
0.471162442503508 1
0.498397431280276 1
0.36014205492029 1
0.387764572757796 1
0.446588272633503 1
0.347503178796324 1
0.326333401423331 1
0.179937507078505 1
0.196836847810519 1
0.57661653335729 1
0.56850532079479 1
0.41720403449173 1
0.226404529276385 1
0.688443051658089 1
0.3222080999434 1
0.211349748579579 1
0.451262826050094 1
0.476133919312633 1
0.336864469579979 1
0.585847407422221 1
0.357707311217715 1
0.247683413434852 1
0.550931831613573 1
0.30443226122701 1
0.481438586493826 1
0.371923699083118 1
0.384014067614722 1
0.493447450115939 1
0.565039322399145 1
0.233323978509616 1
0.222010816600602 1
0.428520824218955 1
0.125785399762555 1
0.315244831555313 1
0.585287810437997 1
0.343752331261885 1
0.523685689193888 1
0.456114974800571 1
0.298735264847818 1
0.743038734691357 0
0.229737516480671 1
0.365130298169332 1
0.363060621179929 1
0.163766458950815 1
0.343397523532979 1
0.391343421981521 1
0.255274768159401 1
0.479004038928014 1
0.174183591866597 1
0.278716674468716 1
0.352696065466379 1
0.563080276122583 1
0.437568667489684 1
0.325694978971313 1
0.415541535882961 1
0.382905454015698 1
0.314613963664581 1
0.650833440167504 1
0.671759910443714 1
0.503800703343144 1
0.611663757600215 1
0.458511821529058 1
0.33828586948281 1
0.325529710672884 1
0.301733972391299 1
0.385844703858996 1
0.46235870608807 1
0.267363546588988 1
0.321890652815345 1
0.234982884901033 1
0.243643276675013 1
0.202175358227594 1
0.27707257699587 1
0.600808434286187 1
0.40390431551773 1
0.565400247068055 1
0.341994713512099 1
0.678619232556796 1
0.568421036686866 1
0.571736461615898 1
0.0693403881576987 0
0.642583961608036 1
0.559439760063499 1
0.164553898000909 1
0.43702577463469 1
0.473105569815898 1
0.112098119244112 1
0.344362788744959 1
0.508196095268622 1
0.0964424873698231 0
0.381958910916717 1
0.316628355609906 1
0.159014452689025 1
0.0819118518476043 1
0.16391415426194 1
0.483543231048802 1
0.465752955487328 1
0.495311753114082 1
0.506693347615119 1
0.395206581093006 1
0.315312413979102 1
0.268047996995626 1
0.485347390089971 1
0.702456064553317 0
0.664686196876436 1
0.31727434473167 1
0.461855847580958 1
0.322722197922721 1
0.138598456017171 1
0.503753722652415 1
0.587681917346402 1
0.331367302688616 1
0.114044611726803 1
0.460680320338382 1
0.340909140725583 1
0.257929671195855 1
0.5132976913646 1
0.346528979671727 1
0.445204463235157 1
0.671300703994695 1
0.264887760867488 1
0.615722942196267 1
0.503334184169483 1
0.514070197680809 1
0.430119895379417 1
0.573724753971312 1
0.437011669729264 1
0.109803033004053 1
0.689822693399356 1
0.174502519530503 1
0.495925210759023 1
0.424074937416901 1
0.387737466800596 1
0.36921859633291 1
0.448133944481044 1
0.335556528833037 1
0.470015679724452 1
0.115162712620643 1
0.429693087999843 1
0.291830833335367 1
0.317094280308406 1
0.462153925063171 1
0.4272013834403 1
-0.00940551480182657 0
0.517553289188242 1
0.443800360140652 1
0.503266084379965 1
0.352343082628804 1
0.574662508242972 1
0.27144316572974 1
0.391859778161019 1
0.342904452232027 1
0.449876443712898 1
0.881318259633414 0
0.236143866926369 1
0.246120806901824 1
0.243555905448884 1
0.369971896607805 1
0.556991159243376 1
0.547797401084732 1
0.294388059739269 1
0.575838605304025 1
0.174823576727623 1
0.217618333365201 1
0.152963781010245 1
0.10207991919046 1
-0.0406612563383691 0
0.352446143095745 1
0.424306916617738 1
0.239034123756591 1
0.52069518627118 1
0.506200274687779 1
0.356732162475887 1
0.713579786141326 0
0.423665270529921 1
0.488641973242121 1
0.453005582173651 1
0.189681270509109 1
0.422363549462124 1
0.309123317215901 1
0.301555537973677 1
0.541665106289277 1
0.286750399550581 1
0.412744473698514 1
0.292142864449275 1
0.333677062668116 1
0.516693848500464 1
0.4761115877371 1
0.396134997962354 1
0.324181040221445 1
0.0908421168538535 1
0.559323589323461 1
0.263543015133639 1
0.426552186860534 1
0.288836705238954 1
0.383521632052798 1
0.438205758692076 1
0.29996262956346 1
0.33067713814292 1
0.212051469115387 1
0.333116644963101 1
0.37607007723247 1
0.225708354448814 1
0.237444259936578 1
0.295217742800812 1
0.342962419688283 1
0.0519053459317784 0
0.288268243551726 1
0.566896953305678 1
0.419241283040797 1
0.341627908869939 1
0.241153187758981 1
0.261993537435654 1
0.570146270841943 1
0.358691209106903 1
0.082203845510562 0
0.208982737630226 1
0.404372532616895 1
0.431398359293402 1
0.423724506327895 1
0.0819303193398271 1
0.319008114543863 1
0.638843046056894 1
0.455889375778716 1
0.550630876240589 1
0.366766909180846 1
0.161501621527115 1
0.461513399934993 1
0.638390620959763 1
0.385999411639463 1
0.28184247485815 1
0.132767513649591 1
0.524315784575012 1
0.489457609322157 1
0.148267407538974 1
0.374028704175617 1
0.321827422728012 1
0.340461067778785 1
0.110528043885153 1
0.423092212582395 1
0.627795246153928 1
0.359365671555445 1
0.432234596641402 1
0.309643915032857 1
0.594272395034569 1
0.540364251454876 1
0.526367539272536 1
0.589089930443378 1
0.526530262480062 1
0.35662009890389 1
0.497128394050398 1
0.301186729068273 1
0.372687343595258 1
0.288288969546457 1
0.501422203726751 1
0.402032146562363 1
0.779883056645268 0
0.540158228188086 1
0.245270582279054 1
0.576574275911693 1
0.672204000187341 1
0.630903421312468 1
0.339392404416461 1
0.652304726255554 1
0.310329329672377 1
0.476160096512949 1
0.416713165240326 1
0.371033223608273 1
0.478849389785374 1
0.482443328746243 1
0.456686524172274 1
0.366160672420095 1
0.207565641372283 1
0.243951553462433 1
0.435566486490623 1
0.299821015727033 1
0.485354034544876 1
0.30119174812647 1
0.358466914033638 1
0.214595246673108 1
0.303498776525808 1
0.256518064770937 1
0.665596641690148 1
0.295379873849266 1
0.480512025144308 1
0.683143249412867 1
0.66304566122519 1
0.36791218807323 1
0.240311899868892 1
0.216016515754339 1
0.344497539243905 1
0.616872526707194 1
0.205235333903997 1
0.555833721804431 1
0.699543278312239 1
0.431839937137151 1
0.646007424490872 1
0.461874798546978 1
0.146689049129106 1
0.288880726879332 1
0.265343960031816 1
0.310421624600795 1
0.404281794426604 1
0.327965892580023 1
0.606736442880314 1
0.526422559214667 1
0.284072323273631 1
0.340992898580082 1
0.259660233090306 1
0.513511581259506 1
-0.0492891381066995 0
0.333276498098077 1
0.173478211337154 1
0.458623543746396 1
0.348051142258057 1
0.421025749819359 1
0.514083907410936 1
0.45188240796747 1
0.203269443225812 1
0.453780225367007 1
0.501355581051256 1
0.233971350260128 1
0.512313096259946 1
0.649022133509573 1
0.470778248491796 1
0.202633681102925 1
0.493228379203293 1
0.367995442912313 1
0.459627208651566 1
0.410438448156442 1
0.661802112617724 1
0.453539591493063 1
0.301006531482726 1
0.407322312418626 1
0.539631753641014 1
0.440414461185645 1
0.493798647990247 1
0.252765169795662 1
0.277128553679645 1
0.354077806696246 1
0.379531862442439 1
0.424647323822926 1
0.390984064037646 1
0.293149047612944 1
0.476689798883831 1
0.0842408108465108 0
0.416680546916138 1
0.338633301796036 1
0.481396591928019 1
0.345210342395525 1
0.645146726356327 1
0.135695078966009 1
0.371855581147528 1
0.448102096891512 1
0.43707328350486 1
0.3140633869921 1
0.490743873738506 1
0.466650854223695 1
0.456259796264551 1
0.077917057593442 0
0.41076670647715 1
0.119333731961266 1
0.27408110346754 1
0.468386668382134 1
0.668333947090094 1
0.281021376325922 1
0.367257221756133 1
0.131966863511174 1
0.520329535969661 1
0.421214202945136 1
0.519962543788761 1
0.55875807346647 1
0.664511086289305 1
0.602804517794979 1
0.44079420500553 1
0.229968957202518 1
0.195448191196185 1
0.330015545294019 1
0.456693663227867 1
0.331476525008818 1
0.499775990898601 1
-0.000750183548922825 0
0.58124878825808 1
0.372674334304549 1
0.221223066856316 1
0.390296574281411 1
0.269226079238733 1
0.503807148920493 1
0.307013726302192 1
0.219479955821573 1
0.310116136133819 1
0.498706108715854 1
0.481590706830435 1
0.318980005227277 1
0.528913131275887 1
0.351790810375451 1
0.275225697917109 1
0.242766753210907 1
0.47631293508188 1
0.634240968674202 1
0.489497797748908 1
0.448188038647957 1
0.543204029061774 1
0.570575421899182 1
0.34527700297397 1
0.471319836545967 1
0.519754778495162 1
0.158793908364121 1
0.240346179858027 1
0.496206757591327 1
0.422120023456981 1
0.318793163888373 1
0.423740158079436 1
0.47345137587569 1
0.547265247127991 1
0.332620705283827 1
0.21933903017977 1
0.442198150994491 1
0.389432716458882 1
0.484205004884278 1
0.324608087569774 1
0.450966068429768 1
0.327201983523851 1
0.141146041288548 1
0.251854768914498 1
0.272192049252031 1
0.333955514228385 1
0.387068845121847 1
0.343265645667409 1
0.47388783245 1
0.632138975012598 1
0.640980533803621 1
0.426627590264862 1
0.119668308073156 1
0.327062422636854 1
0.269812361136331 1
0.285188951232169 1
0.391522307685452 1
0.585067823345331 1
0.415681264072777 1
0.129834971457155 1
0.446578786946975 1
0.540001818036998 1
0.453831496552123 1
0.446113103338885 1
0.399130153726429 1
0.534568575706679 1
0.308846525121435 1
0.454432929934585 1
0.522373279490845 1
0.540044640715682 1
0.267003516341213 1
0.442882087229568 1
0.513938767957085 1
0.487380093743678 1
0.183010689715267 1
0.561870272815075 1
0.480800768105414 1
0.408361868668492 1
0.667083791936751 1
0.611210235127237 1
0.416505638645637 1
0.309899817149328 1
0.334772383651355 1
0.18946638537205 1
0.555804688248934 1
0.34121715553504 1
0.335815441202172 1
0.232528901840132 1
0.355596340114616 1
0.460482834905626 1
0.306035647892931 1
0.297803382775897 1
0.383384990674569 1
0.137438131926632 1
0.497809422818642 1
0.252633798268746 1
0.515182571346266 1
0.278657859612051 1
0.581391508467208 1
0.359857287959872 1
0.586756383663827 1
0.507884257451416 1
0.443523436695533 1
0.266273465903897 1
0.361301471274686 1
0.449192954739913 1
0.33226726049312 1
0.332537641901152 1
0.162019985054693 1
0.442733578184628 1
0.3595207639807 1
0.339293618825323 1
0.447880618133181 1
0.33990908574477 1
0.317748926017033 1
0.276130052852528 1
0.53076552028605 1
0.254288487938072 1
0.435936707410216 1
0.518001372125379 1
0.328513413419979 1
0.162952563993515 1
0.310689331450952 1
0.307837639000015 1
0.66850801488688 1
0.35457422330299 1
0.227928023590187 1
0.579746514956786 1
0.397094006918739 1
0.44652923494748 1
0.0919450978985923 0
0.498219042304531 1
0.489942604926721 1
0.547183842265149 1
0.256478783725352 1
0.537045500104584 1
0.302329447567804 1
0.639896871470647 1
0.421774590759531 1
0.648695791870074 1
0.597739606696682 1
0.38558647395914 1
0.276638517880957 1
0.381662732036192 1
0.509536939169109 1
0.245844039960083 1
0.365169206340647 1
0.438143742005607 1
0.65253867152973 1
0.360952906179032 1
0.74707054295528 0
0.0388614380818349 0
0.6106836966049 1
0.418848171830364 1
0.622247875370081 1
0.39148842548021 1
0.122977193648847 1
0.520550256637651 1
0.185698264735329 1
0.414331733709151 1
0.422872480165845 1
0.366334620448663 1
0.631387960300562 1
0.33897324827185 1
0.508546880764847 1
0.219115588022001 1
0.153297202014676 1
0.318069863520327 1
0.313187197760866 1
0.528088488636794 1
0.488039413076903 1
0.014167429216309 0
0.548251371104451 1
0.183686489517888 1
0.123211634194316 1
0.674843060535264 1
0.391530156892763 1
0.344118412077587 1
0.424529976434609 1
0.453772712109702 1
0.511293141034423 1
0.42814776418013 1
0.281558737212034 1
0.478302071631502 1
0.304088378215031 1
0.360487004568027 1
0.594224431444505 1
0.435459795648646 1
0.641805722680512 1
0.487416560275614 1
0.533360171364903 1
0.409461497822678 1
0.504089778277236 1
0.39119168519812 1
0.424986871115723 1
0.348476442890903 1
0.284364329436161 1
0.250208777014031 1
0.536442517419553 1
0.776282244099682 0
0.387066249955001 1
0.409558928172552 1
0.470771854012662 1
0.180332911477656 1
0.625305574298894 1
0.481838708194019 1
0.542533888748953 1
0.277595136439205 1
0.0770042692447253 0
0.442097942156919 1
0.379311487440332 1
0.558679320715303 1
0.416959563671891 1
0.269894274289581 1
0.468968586349164 1
0.429833813756997 1
0.206481725835286 1
0.234730826950173 1
0.606956517303417 1
0.210670379765871 1
0.272235854166356 1
0.425858452566605 1
0.305168376612592 1
0.205296496930224 1
0.621572428393147 1
0.443759908240815 1
0.398679765844229 1
0.439283172253393 1
0.38118796318452 1
0.259457189842198 1
0.339236740557874 1
0.569394341532439 1
0.276242062683009 1
0.439403092999115 1
0.332295048746779 1
0.588885402142274 1
0.51561599271059 1
0.604161302032442 1
0.45332317100024 1
0.392237821086663 1
0.250644107469899 1
0.327937968148497 1
0.387427825638005 1
0.385670989035923 1
0.3789857923855 1
0.499467347204913 1
0.228169791498366 1
0.286506283515577 1
0.440850471352651 1
0.40726694357989 1
0.353077973183953 1
0.310782743327547 1
0.426106611531959 1
0.455836738178549 1
0.50804957824207 1
0.608223646769714 1
0.15837074325016 1
0.512586570219442 1
0.624150582365644 1
0.477990908373006 1
0.30165774608235 1
0.311598845674687 1
0.408979789174316 1
0.537572511321086 1
0.637617986195639 1
0.130941763021577 1
0.351007692030516 1
0.297928034046837 1
0.587826704101459 1
0.326868321643037 1
0.333485654347671 1
0.702333203238073 1
0.374606487717125 1
0.239891934440559 1
0.387195502859177 1
0.419980970525306 1
0.133673099781665 1
0.449608218848072 1
0.472861277179252 1
0.490983527363019 1
0.458895503636505 1
0.333681603700837 1
0.356310275070307 1
0.562350661753185 1
0.554981577305587 1
0.349705653812563 1
0.306087980426797 1
0.230280170381551 1
0.484324231909201 1
0.469127556308391 1
0.377748218509633 1
0.573156923804204 1
0.369383284608764 1
0.0437425543769578 1
0.192971911710291 1
0.350232894597197 1
0.265050811811043 1
0.369379502634465 1
0.1022069380228 1
0.897199147060416 0
0.151769874166004 1
0.462452476001948 1
0.477264779226605 1
0.149785443921338 1
0.30531131363959 1
0.614068141087748 1
0.450963637855344 1
0.0977386683211166 0
0.331426395316178 1
0.317234444166222 1
0.448922667736955 1
0.39345479654499 1
0.338596871626252 1
0.255350798529898 1
0.431371601411861 1
0.304675666125959 1
0.199490321424861 1
0.426459336806414 1
0.511623215269563 1
0.288284974063542 1
0.278161684475993 1
0.143049944921226 1
0.575683244814488 1
0.40434515130976 1
0.455985010823539 1
0.24753095960214 1
0.363424146355366 1
0.339481131402738 1
0.302947045989363 1
0.343452121155304 1
0.446893937117319 1
0.18587861724809 1
0.234141149401182 1
0.170526262865216 1
0.557007725212317 1
0.479144139246423 1
0.496856344034562 1
0.592196864653502 1
0.332510407771065 1
0.400576342770697 1
0.236277843036116 1
0.550169447572663 1
0.0523378235176449 0
0.401853600115022 1
0.602770065480037 1
0.326361348508069 1
0.272200475856406 1
0.273795550940522 1
0.181980352294916 1
0.297977126008786 1
0.279663635646673 1
0.529101532181395 1
0.485403727771959 1
0.381643904845583 1
0.61720291517363 1
0.262112098377635 1
0.380152254774859 1
0.454949425857311 1
0.289253658740445 1
0.401801285160564 1
0.399520683650359 1
0.318653447974305 1
0.301543336766964 1
0.391245112911579 1
0.242831324296589 1
0.33934321879778 1
0.298506475761845 1
0.356494155217888 1
0.541797738649169 1
0.478338648479013 1
0.507442754076065 1
0.396971442559563 1
0.284584030897219 1
0.283875501413146 1
0.560678760907065 1
0.387242607149696 1
0.127275881787187 1
0.179377127307357 1
0.431136947379297 1
0.273839080155125 1
0.39176447125478 1
0.444114388370283 1
0.479678254224973 1
0.388265677773434 1
0.508910453976055 1
0.515005742271785 1
0.408798272092872 1
-0.0121294236015278 0
0.332240769487172 1
0.381226378751799 1
0.190001627151746 1
0.25843067827074 1
0.295749160042128 1
0.19723050876631 1
0.706255020334633 0
0.227196059283582 1
0.653178255059564 1
0.536078079965602 1
0.390400954491022 1
0.279591996007031 1
0.364443509949707 1
0.559979138549081 1
0.288493929277153 1
0.490910132601213 1
0.552571652618901 1
0.651104464003704 1
0.420015133562457 1
0.263075422342556 1
0.356614899214594 1
0.473808665934202 1
0.507622684996102 1
0.349633675281494 1
0.192710143804111 1
0.220998342046075 1
0.372425524209497 1
0.538039036683173 1
0.440677616821249 1
0.277279310008007 1
0.440066202169839 1
0.395186226709809 1
0.42891345491812 1
0.503634557149771 1
0.253151822305929 1
0.53821875891745 1
0.310332835196685 1
0.363739621459904 1
0.182869096188688 1
0.272687553787715 1
0.303276519328873 1
0.337756548889682 1
0.492301518993834 1
0.461029432529406 1
0.402206791148876 1
-0.062335469399346 0
0.323350083336968 1
0.431203134653046 1
0.380786363087599 1
0.450866731068077 1
0.48740246895989 1
0.363530426276492 1
0.439286909433451 1
0.385044412589157 1
0.241863667782577 1
0.224145165212807 1
0.400411420787569 1
0.324711842772639 1
0.152943395023465 1
0.701821422616042 1
0.497280911667977 1
0.221650788708242 1
0.296415792144559 1
0.675815366674959 1
0.356366659438652 1
0.330507688194914 1
0.539138833726184 1
0.355409400804051 1
0.238553732985508 1
0.545407896210453 1
0.359526293210124 1
0.542226096676212 1
0.538773889341326 1
0.377288126673442 1
0.222249064716929 1
0.438229368400704 1
0.508621030755907 1
0.373623682373945 1
0.296057081606033 1
0.274308500649397 1
0.617753320242306 1
0.401437302837862 1
0.39104349412168 1
0.422440967046796 1
0.30681218093586 1
0.068555511854205 1
0.481538082817717 1
0.377736879616932 1
0.427127063715303 1
0.0542178980368869 1
0.621504414398205 1
0.569912273262272 1
0.301454763352465 1
0.519789584579088 1
0.230055173485433 1
0.43087813734549 1
0.310647306093886 1
0.32798999959256 1
0.602008180509203 1
0.64615267754949 1
0.75374349049876 0
0.492161492826036 1
0.402419136017772 1
0.300829264504964 1
0.420491488897807 1
0.436263997014214 1
0.602442174847226 1
0.445231918766297 1
0.291256015668741 1
0.416543584942963 1
0.417653170409646 1
0.361302792920045 1
0.480995283246209 1
0.364738233800791 1
0.228317120073838 1
0.444610915000721 1
0.216819306992655 1
0.427506060323249 1
0.190212799156359 1
0.392085327245792 1
0.317438407134155 1
0.269904966471313 1
0.257827391647629 1
0.46526471142979 1
0.531423278343859 1
0.266173414339056 1
0.489511760518524 1
0.473919732403973 1
0.281011457409527 1
0.33323850060745 1
0.46459625840038 1
0.420156234990853 1
0.506071028277705 1
0.356070229388842 1
0.435843803543794 1
0.47264628095716 1
0.337229383652386 1
0.490124837230588 1
0.483458192726237 1
0.346406846095956 1
0.37614275752284 1
0.379912477969354 1
0.520111549262981 1
0.284290269269379 1
0.354732116579052 1
0.502611602647104 1
0.281566551213409 1
0.100169343956816 1
0.60317526370673 1
0.362926264163457 1
0.498880473605262 1
0.308344110634878 1
0.29226305063403 1
0.40460030606134 1
0.409009883192523 1
0.565395553629697 1
0.387028784217585 1
0.292879693084858 1
0.461289778390221 1
0.158037110748531 1
0.514162558989957 1
0.634814264724152 1
0.498945691831645 1
0.187593266566008 1
0.335254643864247 1
0.310608218200738 1
0.533983227644032 1
0.478799080618949 1
0.375227558585294 1
0.528777086405346 1
0.307904217714266 1
0.545073739452628 1
0.410892554494826 1
0.555852128055278 1
0.252460738885209 1
0.582568942103061 1
0.500831197363157 1
0.315734212139808 1
0.415638457062899 1
0.420214196812654 1
0.634868693476096 1
0.275479544534683 1
0.467848357883628 1
0.272130939265842 1
0.301090141190629 1
0.215758230720882 1
0.287114849020095 1
0.562638503206792 1
0.447957929757368 1
0.262728323556805 1
0.169319066343608 1
0.510486989894327 1
0.33198955965448 1
0.54451948374911 1
0.420935506436809 1
0.65048082197695 1
0.238333322233334 1
0.485852574008469 1
0.150280010667863 1
0.477509189882706 1
0.537027091432579 1
0.709978243928749 0
0.456222731269335 1
0.55594748243372 1
0.305833364482292 1
0.246270689791758 1
0.452887177159566 1
0.474508884947629 1
0.480347635123286 1
0.295176142742428 1
0.567657891207968 1
0.252279650355239 1
0.223738212809962 1
0.544603372030864 1
0.279861414720078 1
0.390783699470899 1
0.343112067278182 1
0.640565057371264 1
0.539146652890678 1
0.441460319488648 1
0.392754160956447 1
0.551611346527741 1
0.355089543763486 1
0.24083725916221 1
0.561561455562927 1
0.450351308883023 1
0.285328887788133 1
0.622787087632018 1
0.409266838462903 1
0.497924053226008 1
0.332136861890517 1
0.620163173336273 1
0.274352052367541 1
0.378301429014893 1
0.357659850261423 1
0.612168112115987 1
0.417414157843759 1
0.465645648548537 1
0.354400132765591 1
0.802989579825153 0
0.264413005642038 1
0.389331603374524 1
0.432693536209709 1
0.408186387749052 1
0.39093387382878 1
-0.0537066174154751 0
0.38906432648791 1
0.743798155423519 1
0.362093343327489 1
0.602289274396717 1
0.579562492545655 1
0.470313392213983 1
0.476864006089362 1
0.302459378960378 1
0.366994101482625 1
0.474380412795561 1
0.48884013803505 1
0.341423171491997 1
0.21867057929746 1
0.323635193968389 1
0.121833102881275 1
0.430947174028853 1
0.523126462238601 1
0.307794975255329 1
0.66586715226942 1
0.240215262169742 1
0.132842152655552 1
0.304590749472692 1
0.360842313569496 1
0.452531429442985 1
0.556541644511091 1
0.461206051047568 1
0.496322955807826 1
0.236086076949461 1
0.624794136921063 1
0.100448636354709 1
0.476310622041031 1
0.286271151053052 1
0.522016257082512 1
0.463979867266048 1
0.550620782106621 1
0.432143613698772 1
0.322416695120379 1
0.293812522493831 1
0.438627273459664 1
0.472821198550408 1
0.447040593040938 1
0.254966663953817 1
0.505486505591489 1
0.545120847306444 1
0.408281675437674 1
0.432902391220489 1
0.132806132194594 1
0.258895710802105 1
0.459082371121215 1
0.553723009293071 1
0.390819434304634 1
0.465263563401754 1
0.381834643535787 1
0.102556444625604 0
0.452719126926152 1
0.348796957786805 1
0.42584297605618 1
0.575893377006547 1
0.356044185533787 1
0.375058594712593 1
0.587091575872749 1
0.56401987542703 1
0.494361316269925 1
0.618478961779857 1
0.500025207292658 1
0.421439200426919 1
0.324475952499255 1
0.45290970116091 1
0.361156773982067 1
0.371841751309544 1
0.505135338935164 1
0.355981181041634 1
0.239407697323857 1
0.53635817084145 1
0.620766378243896 1
0.443384436685935 1
0.691646348594412 1
0.409075627978084 1
0.417527346153272 1
0.0965733271875477 0
0.362105624068091 1
0.368936663152457 1
0.673507892468877 1
0.38724364958071 1
0.474160467691502 1
0.221576670955978 1
0.291957969486288 1
0.559721456667736 1
0.40735090165381 1
0.305149247571093 1
0.467957634889786 1
0.34722680231309 1
0.588603656433554 1
0.567834173820816 1
0.471643895506164 1
0.55791533434908 1
0.580729178341762 1
-0.0622996555811938 0
0.344169021282342 1
0.35948025425533 1
0.500284641131298 1
0.487699716532413 1
0.326530244199546 1
0.0934503522211048 1
0.340697014111355 1
0.611178235941675 1
0.0402985266143648 0
0.529287909810076 1
0.627525710074869 1
0.589432306347381 1
0.565563887569179 1
0.521144738638679 1
0.426740326074251 1
0.25481117994709 1
0.421738254504397 1
0.399027696896702 1
0.408669633091958 1
0.232276708991835 1
0.351122369925383 1
0.0681710724489291 1
0.45894327687371 1
0.435018630287426 1
0.441536023068832 1
0.149935640870404 1
0.611290975542232 1
0.41754426302393 1
0.60776794005791 1
0.092453966471622 0
0.433607777763765 1
0.545420968247474 1
0.18908635507473 1
0.454635252486675 1
0.493331662570772 1
0.436652369593229 1
0.562853331351028 1
0.349669112267007 1
0.504590444164806 1
0.242071311252563 1
0.387828103165641 1
0.511352092829157 1
0.595856969807823 1
0.17565969191611 1
0.344517412914461 1
0.319137720558776 1
0.294075611822438 1
0.435291292827757 1
0.333166651059595 1
0.353493920603914 1
0.388390532710158 1
0.427284739720135 1
0.0903322194771209 0
0.478738440900392 1
0.193769795519035 1
0.421408088314252 1
0.0254320755177557 0
0.30581271013555 1
0.454243715112791 1
0.0343049188722 0
0.294686129390731 1
0.444496112796202 1
0.542032474111528 1
0.0731691830845068 0
0.606632674834139 1
0.341638345572834 1
0.54736663018575 1
0.220075230034164 1
0.285270438081293 1
0.447523023957549 1
0.418189526446854 1
0.586074174759563 1
0.229087009345436 1
0.433259648421823 1
0.424734982734347 1
0.64024517994201 1
0.239144222151862 1
0.262626213991887 1
0.428225469124525 1
0.193011657884624 1
0.649861183243551 1
0.507604153430565 1
0.212152685677765 1
0.438148114329475 1
0.313758604113128 1
0.640406983371634 1
0.400495192834936 1
0.217768697615683 1
0.219316649806064 1
0.433329746932669 1
0.43023231698494 1
0.441268958778979 1
0.419389210320233 1
0.299682048642044 1
0.017825473999422 0
0.42256740142864 1
0.2819501690152 1
0.607574578172077 1
0.271558893067592 1
0.372784583980291 1
0.31303469085914 1
0.362971904402197 1
0.57259766032933 1
0.419093462089834 1
0.728463942867176 0
0.115334958490101 1
0.568110869026562 1
0.488597418450321 1
0.3903773192545 1
0.14288030193173 1
0.31984682127834 1
0.197878593530944 1
0.498229217728116 1
0.322049201479921 1
0.260695964415514 1
0.555718396742047 1
0.217096892359397 1
0.413910026477197 1
0.39256375741546 1
0.324645916528139 1
0.275756668003357 1
0.437051061553238 1
0.485873958959281 1
0.269795335560049 1
0.194172742299822 1
0.406008035499195 1
0.609834120739586 1
0.438562624316695 1
0.473202491620771 1
0.478994029388471 1
0.207694539438639 1
0.262482133011394 1
0.55847883070235 1
0.27259005970644 1
0.21717094732477 1
0.471988024266379 1
0.249380598293097 1
0.502111437415414 1
0.239593702731006 1
0.439235291770522 1
0.533384478554111 1
0.356227717316268 1
0.155552270793087 1
0.569098446438719 1
0.401310910992736 1
0.356118399269382 1
0.204852448133038 1
0.466931904454583 1
0.128950573362511 1
0.649529443900631 1
0.522832425957191 1
0.0615728079824114 1
0.405541672019267 1
0.205392888983422 1
0.386563244378101 1
0.490105663072404 1
0.679407946087357 1
0.251246971456851 1
0.477965979188378 1
0.636979519438275 1
0.537202138439671 1
0.596638275575289 1
0.500352581949329 1
0.350492186627691 1
0.355373547030193 1
0.387928706304504 1
0.444544827570409 1
0.373564640671254 1
0.454199502234454 1
0.273009722815095 1
0.162328361647124 1
0.412975161410731 1
0.456797435651081 1
0.525734223028131 1
-0.0448300064574241 0
0.49136688358588 1
0.368088128397328 1
0.392952150925738 1
0.432813365889899 1
0.381514944738049 1
0.453585776925905 1
0.422248562002252 1
0.443855517106975 1
0.219143635744557 1
0.370184352970362 1
0.211788489627223 1
0.461464259345445 1
0.459573557619214 1
0.532874649798712 1
0.110849090928446 1
0.426795155160824 1
0.493171923538876 1
0.350117617434439 1
0.292272648680697 1
0.330601791122921 1
0.522390098009091 1
0.432353951281852 1
0.423746129388825 1
0.566745655637178 1
0.34933762129053 1
0.47365822593625 1
0.161268247691713 1
0.259859973380606 1
0.490598099939416 1
0.33387569004152 1
0.623818330468745 1
0.384011876445922 1
0.420391925476901 1
0.35050100941059 1
0.478731369571662 1
0.459182508088338 1
0.32252137669505 1
0.426542890686269 1
0.539573009081743 1
0.556492095759782 1
0.206882055733622 1
0.18445809562451 1
0.167978534316023 1
0.418661178018977 1
0.415693699429453 1
0.296563692513242 1
0.597242186562384 1
0.170400640816955 1
0.496523475078166 1
0.451771295571978 1
-0.0629120373946042 0
0.447954642383183 1
0.341382425834721 1
0.409260821415996 1
0.322180094721916 1
0.411160015825637 1
0.513939492011507 1
0.151051257588905 1
0.363956040580521 1
0.387803731036516 1
0.352641391279554 1
0.359766476342767 1
0.533564032695745 1
0.720528444106396 0
0.520586538785193 1
0.298815833186049 1
0.292606555359859 1
0.287465703955801 1
0.478255140383871 1
0.578659264382068 1
0.554884403497304 1
0.460897568580066 1
0.268373751474895 1
0.71977638470037 0
0.0348709265082048 0
0.234893160088999 1
0.313801811573485 1
0.516330269400505 1
0.459056734136882 1
0.5191665899038 1
0.339649128195676 1
0.403194660900964 1
0.427863645477321 1
0.477529076110726 1
0.302719076932543 1
0.230238930815302 1
0.215572496759827 1
0.54247182263326 1
0.738863979873903 0
0.307485001967397 1
0.205834176826359 1
0.328178598845435 1
0.855958425033148 0
0.543076984760587 1
0.372597966570033 1
0.351758089829081 1
0.409056850691941 1
0.494907484517246 1
0.34928110753643 1
0.257790792470576 1
0.36504984375226 1
0.456057552749997 1
0.559600293144906 1
0.230364521644156 1
0.224263659523084 1
0.423777102856944 1
0.468265209551704 1
0.407323219567789 1
0.472504016880801 1
0.406900477899578 1
0.393300341728367 1
0.422184005138398 1
0.392967762663502 1
0.239996561102426 1
0.330613186480108 1
0.353695436058528 1
0.507732038181033 1
0.246651978041579 1
0.457732821521221 1
0.580662938086937 1
0.382893405679744 1
0.481591379605354 1
0.503822468084316 1
0.468846098998886 1
0.337254639995834 1
0.410247318240185 1
0.350063821885936 1
0.750200302101291 0
0.442782271518661 1
0.332556764065767 1
0.592200007808994 1
0.438290080359999 1
0.322571154268111 1
0.251743760525643 1
0.388234871618267 1
0.530315919296039 1
0.493266691567513 1
0.683107490738395 1
0.502104566632475 1
0.477907608803036 1
0.316673111412485 1
0.397763983457465 1
0.46341160498244 1
0.426320927864798 1
0.330496831967726 1
0.918223810777994 0
0.462699364713754 1
0.610998096902741 1
0.426000798631365 1
0.350633863624329 1
0.422869007378111 1
0.237090999710539 1
0.439670077589819 1
0.169793973995561 1
0.435046026920364 1
0.292278758245364 1
0.494622533402163 1
0.349209359858729 1
0.548382336480514 1
0.44288724787784 1
0.498285508057761 1
0.346625958054613 1
0.375844205347943 1
0.573858588134207 1
0.505059897051622 1
0.431846930757069 1
0.282674955213381 1
0.392277497535396 1
0.467872350806232 1
0.44345875380342 1
0.356097960011183 1
0.368793950159044 1
0.293039853249782 1
0.47626561428078 1
0.477704815016796 1
0.4526795351735 1
0.37381064482673 1
0.421549976352003 1
0.530567264217557 1
0.250442397611455 1
0.270529306772368 1
0.603960484575729 1
0.602336290003274 1
0.473226911086562 1
0.328529576416917 1
0.310781245816321 1
0.39028205241328 1
0.651306439763512 1
0.233109646405815 1
0.411804075193618 1
0.400707122093394 1
0.462615428237681 1
0.196217740183319 1
0.208509716257861 1
0.376328301392462 1
0.629489314764263 1
0.407778498816078 1
0.644876191449821 1
0.542582061047642 1
0.397201926761313 1
0.474666786718958 1
0.197885655239255 1
0.586974736194022 1
0.341838311316708 1
0.386536301773224 1
0.291680572384398 1
0.342602160763167 1
0.272656763226063 1
0.43799927138341 1
0.127908786030051 1
0.512843682487758 1
0.0415452357031942 0
0.533467188712692 1
0.194378124514753 1
0.467470686023338 1
0.337478145622509 1
0.452969494429043 1
0.205691837735109 1
0.258642900007161 1
0.294131928905171 1
0.320927670693588 1
0.0819571546104552 0
0.250940477329566 1
0.495127763723366 1
0.536850185042499 1
0.284033031077212 1
0.277315025880304 1
0.321420921761101 1
0.528567618977592 1
0.251091553892585 1
0.615212374156918 1
0.400508447898958 1
0.486490937189026 1
0.333728774914408 1
0.550546959387461 1
0.36725732038741 1
0.240927575774599 1
0.435382339600048 1
0.271456699660824 1
0.439793353610486 1
0.440125654289454 1
0.340022819451266 1
0.469512833104573 1
0.202055911664987 1
0.278791887610824 1
0.289117859142594 1
0.264322791257874 1
0.462303239782754 1
0.376583165508758 1
0.348191326686047 1
0.246041349888413 1
0.62348199563336 1
0.325705368246738 1
0.218317785883515 1
0.285143132797077 1
0.518695975845461 1
0.204728834291012 1
0.750310663034631 0
0.301578806824168 1
0.36118389229264 1
0.126261607913218 1
0.48984415460867 1
0.0493208771448541 0
0.39621536363478 1
0.328744253032625 1
0.473460978293269 1
0.642543491088265 1
0.123892453414618 1
0.469064526171282 1
0.714618655585883 1
0.290938208056046 1
0.420302145741602 1
0.381653151133749 1
0.393636291834338 1
0.431773417277168 1
0.667499229787555 1
0.337974400512553 1
0.481223386812493 1
0.628519972589221 1
0.537429165858686 1
0.488107629651398 1
0.500523786982622 1
0.358806179401529 1
0.22165387673802 1
0.580653879645015 1
0.431308717920931 1
0.211538025308408 1
0.48029885659359 1
0.519641076909136 1
0.305760831823051 1
0.437850791552088 1
0.0904347922647403 0
0.298505643476621 1
0.373319507860106 1
0.486307863665406 1
0.445224964500009 1
0.498970905030473 1
0.489303556318094 1
0.298058961555914 1
0.363881192027021 1
0.281050156317687 1
0.152756672669532 1
0.254764249214042 1
0.465862497925581 1
0.513163441354722 1
0.299809945558339 1
0.511089709441574 1
0.347206413095841 1
0.163127431484692 1
0.445734820885633 1
0.614649008416697 1
0.42736156328109 1
0.402134340938094 1
0.414857727499606 1
0.257140800313195 1
0.317660970312469 1
0.409783562943932 1
0.534740177780737 1
0.472872358004951 1
0.425605529216371 1
0.589152747053083 1
0.589755791704057 1
0.318086885197334 1
0.248054129676253 1
0.498763396071184 1
0.565757311127564 1
0.407568749203012 1
0.389112187025275 1
0.414631978878028 1
0.789657050956857 0
0.398459231748125 1
0.37537910136293 1
0.483774772704932 1
0.503911997463694 1
0.396721116724049 1
0.554133497875317 1
0.492406261106606 1
0.117810998001718 1
0.552266282797437 1
0.568702168258549 1
0.441918423208792 1
0.352540247678736 1
0.407236265017111 1
0.0923675360199485 0
0.200986364281785 1
0.249679120997656 1
0.292829012945056 1
0.513390307996272 1
0.339016526428527 1
0.282921798138323 1
0.457571158401691 1
0.342580907700866 1
0.328325086444066 1
0.32606417193182 1
0.376438170641415 1
0.503538923658395 1
0.343942795003438 1
0.454501935918729 1
0.436810428130962 1
0.585400134792529 1
0.242691441609485 1
0.508181959509315 1
0.279167375213969 1
0.271065855152817 1
0.338841036192096 1
0.383216631169163 1
0.355698348972006 1
0.350040195523959 1
0.441099965403683 1
0.378691109944473 1
0.386211907624584 1
0.576405737677156 1
0.458316757703759 1
0.333574027546576 1
0.225435905701822 1
0.168847944865406 1
0.426067929892018 1
0.263114202588577 1
0.443906522814067 1
0.239375202351988 1
0.47655655403739 1
0.520822441175384 1
0.463316196682769 1
0.417450254309987 1
0.419101226387656 1
0.401509956393513 1
0.397862596826209 1
0.360046108525538 1
0.682059960589848 1
0.350635121886402 1
0.410543820294877 1
0.613413440268727 1
0.494697456135736 1
0.751923765368147 0
0.352280074331467 1
0.467953559431519 1
0.259750858653173 1
0.458575189333338 1
0.450150143172129 1
0.507735258830258 1
0.169048092069876 1
0.765111958517305 0
0.407553229498988 1
0.264256772270176 1
0.415604135247525 1
0.482823670849698 1
0.264897836467638 1
0.466949920470773 1
0.403434607398107 1
0.356224101426225 1
0.528806591191337 1
0.777616369889143 0
0.358877675829108 1
0.595033610851051 1
0.457883517795673 1
0.166692242735585 1
0.562470198287386 1
0.464424858324157 1
0.591571348784497 1
0.260392388015747 1
0.220208418728103 1
0.48946329732118 1
0.631993443118201 1
0.171639167219704 1
0.357154458993576 1
0.397362889341028 1
0.274710166898509 1
0.260506010311445 1
0.4881089448914 1
0.338819421188005 1
0.615806482952518 1
0.355764423689601 1
0.250073350660965 1
0.400619313739825 1
0.422310174681538 1
0.248072621033415 1
0.428158481331632 1
0.349304164808595 1
0.257022837429874 1
0.439845551059718 1
0.258812516841947 1
0.430901998437777 1
0.603278885298163 1
0.404307556120868 1
0.277822994842533 1
0.32318843945006 1
0.40059552094273 1
0.254370067550226 1
0.599519465210185 1
0.391988613883436 1
0.289752964638186 1
0.186992584969387 1
0.343449784716036 1
0.367514220881718 1
0.529081886595157 1
0.318011128942995 1
0.115748025964776 1
0.384573044202662 1
0.291909172369443 1
0.28964661719374 1
0.61461568289399 1
0.178368850513402 1
0.418706616684734 1
0.148415954533215 1
0.320347643291122 1
0.370815757615679 1
0.600587001358128 1
0.329016232414779 1
0.369742415584921 1
0.431800718796377 1
0.389695465150879 1
0.274134838633086 1
0.252269202911026 1
0.57014259012517 1
0.390393255406496 1
0.566143187975175 1
0.495469390050866 1
0.558937338556357 1
0.372751847556199 1
0.504891278965319 1
0.211026923314939 1
0.341866330095778 1
0.514599406789726 1
0.324720858495611 1
0.639431514973557 1
0.649890628269009 1
0.223862183549499 1
0.717958587350693 0
0.513574727381283 1
0.562277910428023 1
0.510527142494644 1
0.619016957827265 1
0.571117860542305 1
0.198113499770708 1
0.267156891336625 1
0.440656827023402 1
0.426149445724066 1
0.456115448425443 1
0.414161838695558 1
0.398110527935641 1
0.618204560235191 1
0.402969526314117 1
0.650362399997736 1
0.192342167865721 1
0.877741214006375 0
0.330946625994194 1
0.232578051087628 1
0.280762009338313 1
0.52846543376354 1
0.329173004930948 1
0.466474802685265 1
0.611792717651092 1
0.329357333554526 1
0.428186887949221 1
0.255253827011444 1
0.25930415304131 1
0.649839819625902 1
0.582911949279552 1
0.530286191268306 1
0.445384359467719 1
0.231065028413279 1
0.587319518676607 1
0.555011789098805 1
0.504167770014874 1
0.398776619273794 1
0.560518557825278 1
0.211199193594911 1
0.262946051962115 1
0.348047599700009 1
0.367512642428828 1
0.627385815889191 1
0.427686231207505 1
0.102601648061582 0
0.643204302412547 1
0.324928802408984 1
0.473683251629759 1
0.461650909263197 1
0.312431328078751 1
0.615997858639078 1
0.204716662703128 1
0.588049567085253 1
0.592542747896596 1
0.485140083315964 1
0.384634378089753 1
0.392772864081017 1
0.255421295955664 1
0.259328062796437 1
0.243082759140649 1
0.483051643807185 1
0.455576853136593 1
0.175482147697145 1
0.409030167976694 1
0.539888169289848 1
0.53036527497258 1
0.376081194378194 1
0.491143335030377 1
0.149447589610824 1
0.240532511509058 1
0.394026916883962 1
0.338865730577523 1
0.378427084590415 1
0.292054811248569 1
0.166940305148644 1
0.265718709862956 1
0.428603515561294 1
0.394366791966637 1
0.646950680350797 1
0.512730329241972 1
0.438968046231262 1
0.39764006195878 1
0.303893284499034 1
0.269713073647378 1
0.604973564712229 1
0.84427013823124 0
0.4087019896975 1
0.568768002534735 1
0.433280045530754 1
0.31728753202281 1
0.225231305398407 1
0.410278762072492 1
0.303816024383557 1
0.578930727466864 1
0.447347689425919 1
0.611899985067206 1
0.478133083826657 1
0.331951531595596 1
0.485232417946252 1
0.466961556441689 1
0.530597602640018 1
0.335038365540375 1
0.255701462856167 1
0.608824265968105 1
0.451045977537079 1
0.418429916807768 1
0.685486253798422 1
0.546706926483475 1
0.211350303115519 1
0.260597446952035 1
0.231826583627503 1
0.185103719361588 1
0.233947807610597 1
0.515551147845728 1
0.410204029067372 1
0.365724297696292 1
0.404742772520723 1
0.593367221745439 1
0.39105884578692 1
0.392828033720769 1
0.161879098744106 1
0.519256076996484 1
0.378850216519081 1
0.426322658379884 1
0.26061098158205 1
0.534771228255415 1
0.406747790589575 1
0.491132694162062 1
0.482293270830025 1
0.415069361391128 1
0.383671753174382 1
0.310082020165919 1
0.435034010330518 1
0.398753018798843 1
0.26753481523629 1
0.123899444306763 1
0.474796374501203 1
0.367597526697605 1
0.174963384268114 1
0.384475039122546 1
0.474196708255253 1
0.651557434502854 1
0.592382968834943 1
0.353828138399437 1
0.394629840518603 1
0.486127597861045 1
0.453803555786512 1
0.203948283234303 1
0.366563272266797 1
0.263578778685045 1
0.652804794489201 1
0.21146100779513 1
0.38746163798173 1
0.462794754806845 1
0.583417644188002 1
0.215590836804815 1
0.329987174264889 1
0.592003257751972 1
-0.0556040197442494 0
0.449461510047104 1
0.341827967506212 1
0.230744665709341 1
0.619876284580893 1
0.337127258862959 1
0.458098433680003 1
0.641656069676359 1
0.127236939608108 1
0.554702473850933 1
0.474602327384915 1
0.427621390164572 1
0.556903662753497 1
0.6504721783286 1
0.316278589649987 1
0.567173538572915 1
0.647859375892117 1
0.262389128704001 1
0.11465131099422 1
0.446223841488839 1
0.367740634212031 1
0.551343592398099 1
0.266602917782516 1
0.541141757638462 1
0.434095679657603 1
0.314184477100189 1
0.351535439701068 1
0.150226327536893 1
0.749774650935166 0
0.340908083510316 1
0.437292628786277 1
0.557675513409689 1
0.421804412628354 1
0.186361149184356 1
0.454897484609402 1
0.241837279255738 1
0.190008476046661 1
0.431010782875895 1
0.237477620096828 1
0.406343685216379 1
0.776281993310877 1
0.489792898153398 1
0.586745154092109 1
0.509007416262411 1
0.336684548816888 1
0.351378142688111 1
0.365000569688253 1
0.3253985971319 1
0.257602232931196 1
0.469354297818681 1
0.453576766545768 1
0.498437360700277 1
0.742413048064722 0
0.173391555492391 1
0.514352531244482 1
0.350356959030741 1
0.361178690890748 1
0.3749024810337 1
0.521653478168195 1
0.329913206036665 1
0.284453448494152 1
0.452436777149322 1
0.605210761097414 1
0.570631785156609 1
0.348876373800466 1
0.52634121399805 1
0.309683466066476 1
0.332427612054236 1
0.339860876210072 1
0.541632886601845 1
0.279808906567652 1
0.0953050519025729 0
0.120300735159216 1
0.328953422912929 1
0.574466205542596 1
0.405965709983379 1
0.326141601430719 1
0.352897838724482 1
0.494296019666047 1
0.598677988418417 1
0.373188224414034 1
0.290774694762463 1
0.35175465240397 1
0.411482986475472 1
0.456385183235467 1
0.514110661076889 1
0.202471105804079 1
0.511660695609638 1
0.186736353267792 1
0.36614117309369 1
0.362991442959715 1
0.363696737073862 1
0.682364136846316 1
0.251746770101464 1
0.586952240006081 1
0.443966809281478 1
0.209672604491002 1
0.543681102646122 1
0.403508000158043 1
0.452176104009747 1
0.498638403956056 1
0.361557529035084 1
0.172096105773609 1
0.575513346625595 1
0.371940548067717 1
0.31616816458448 1
0.310173971538356 1
0.491601202310666 1
0.477608012221855 1
0.237440815840976 1
0.342760355040403 1
0.304098583020555 1
0.299002632119663 1
0.423158763608839 1
0.447916610274879 1
0.51312642407176 1
0.384201927074594 1
0.526246915243261 1
0.369274110298875 1
0.153450370533353 1
0.320381543449481 1
0.426681524875232 1
0.607930937617891 1
0.623169570758755 1
0.275208171947367 1
0.50172900921231 1
0.464710747070725 1
0.254921436273058 1
0.291917399072865 1
0.412215685313467 1
0.615541518263434 1
0.516301040204034 1
0.425421280282168 1
0.541950328730905 1
0.526786317507456 1
0.464311298453994 1
0.450350574556992 1
0.474657761890199 1
0.173027575585099 1
0.548427720631792 1
0.346217950940562 1
0.282946452391102 1
0.248134833700497 1
0.183164464398059 1
0.31372570033606 1
0.263421878610932 1
0.458494099665554 1
0.52011264912031 1
0.424575954287709 1
0.558089175984683 1
0.0266510472934275 0
0.431263938740961 1
0.245079063558121 1
0.399227138975577 1
0.477038650906325 1
0.334453397034752 1
0.241459216911802 1
0.202927187582659 1
0.160027929252318 1
0.557371917092028 1
0.333001467101831 1
0.107227360024438 1
0.189065046495652 1
0.2788652184197 1
0.179005687909684 1
0.690616637241062 1
0.215373712959507 1
0.217089827641207 1
0.413697676826861 1
0.33908650029157 1
0.25679049260213 1
0.180368293728143 1
0.463590152121818 1
0.516010432655107 1
0.255791201792053 1
0.437552169563247 1
0.458861210828006 1
0.527609131124303 1
0.144606204937264 1
0.400734678898686 1
0.24670613847583 1
0.275911377165794 1
0.272922211150869 1
0.616575109776441 1
0.397768293699722 1
0.180581862943627 1
0.425346166739369 1
0.256432005683548 1
0.533957296561703 1
0.305471262508659 1
0.573329407307565 1
0.486825487550892 1
0.189868767742911 1
0.33939274463948 1
0.485895304965335 1
0.24373982777537 1
0.61171295871382 1
0.527412220188035 1
0.513509189703831 1
0.193610764169343 1
0.487657374762837 1
0.325956715936268 1
0.562929857358592 1
0.600219693350257 1
0.23779485657682 1
0.291242910866259 1
0.329531628740308 1
0.583587348627484 1
0.448409681477648 1
0.4142818614678 1
0.473213991801211 1
0.380167001768291 1
0.485296737960633 1
0.415104519805072 1
0.276692061943267 1
0.405363778468732 1
0.471093639106535 1
0.113732443918571 1
0.310999861373018 1
0.584514137506808 1
0.388998715938577 1
0.614654624328636 1
0.515209787103688 1
0.444717005066141 1
0.372319154590986 1
0.134903160099034 1
0.478731312171954 1
0.277817181229414 1
0.235293683087045 1
0.252933890115605 1
0.151174103842907 1
0.564863006551688 1
0.160064273655802 1
0.415066475192359 1
0.496671189928973 1
0.363363637685114 1
0.771659507162136 0
0.327640598526413 1
0.442061698184768 1
0.428615089406997 1
0.560017707612002 1
0.436699067011374 1
0.254478124457414 1
0.771275748338636 0
0.306909999837604 1
0.351826741637334 1
0.404075730748308 1
0.550860781378076 1
0.203120943514539 1
0.390360904629985 1
0.291567005827217 1
0.392977961340185 1
0.42931990008453 1
0.484802371274144 1
0.62753370159698 1
0.336403985316553 1
0.124085672346439 1
0.143478450882396 1
0.397423798421322 1
0.331335930719278 1
0.472602979539371 1
0.48618842566236 1
0.570060689489757 1
0.438112962222201 1
0.144495532970668 1
0.411370327670162 1
0.443546754327953 1
0.404133361163292 1
0.346438066350589 1
0.631083527465456 1
0.429232731086839 1
0.536381225937278 1
0.323779519361316 1
0.653167677121031 1
0.47929012158753 1
0.488215632013449 1
0.363925150355581 1
0.335164477457663 1
0.372345332126132 1
0.280299742639717 1
0.541942708748174 1
0.287537659781307 1
0.376747483587248 1
0.410849977738718 1
0.521077883228025 1
0.507431622671273 1
0.344663875777545 1
0.37757198406757 1
0.177498434825944 1
0.42599459490835 1
0.304316517711403 1
0.439001149610359 1
0.705629278665146 0
0.449710087874378 1
0.410332867489496 1
0.336676534605114 1
0.142271635206489 1
0.378267143029981 1
0.377032579031579 1
0.395148198952263 1
0.565900335723925 1
0.231426025853461 1
0.682687568336274 1
0.480035851034573 1
0.119028353588282 1
-0.0151684944012504 0
0.506827406455844 1
0.438852693998286 1
0.478400744958106 1
0.418213368352684 1
0.343477601748717 1
0.446186746839513 1
0.478702234625148 1
0.54421494965074 1
0.530479682393373 1
0.273953983884461 1
0.402066666731694 1
0.70381949926886 1
0.409510442645887 1
0.252382563259281 1
0.165237333667304 1
0.704886003204429 1
0.331294617701195 1
0.20449740874382 1
0.457811669005382 1
0.559904782023609 1
0.682936135048826 1
0.241420336145497 1
0.325517806300065 1
0.17866078032634 1
0.501184092905444 1
0.246402235005093 1
0.39482375116319 1
0.213671561776803 1
0.106477309126699 1
0.37986238420772 1
0.380832022218853 1
0.432604524008981 1
0.501460472397728 1
0.572262718148589 1
0.56140863122504 1
0.295020627153945 1
0.428205169968341 1
0.2686900262424 1
0.668042894310209 1
0.60428733995996 1
0.498239560627095 1
0.455754135113073 1
0.356920246627633 1
0.364405577497562 1
0.387424051070974 1
0.221082696352017 1
0.345079104620699 1
0.284662070870556 1
0.54252644702089 1
0.3438335996034 1
0.477427479454749 1
0.597892858224199 1
0.392253569524117 1
0.380140948546743 1
0.455223115596737 1
0.519814974622345 1
0.464896169529499 1
0.218567548820331 1
0.149663383835328 1
0.518793468319773 1
0.762389895270828 0
0.200529404385599 1
0.480182608515552 1
0.259709763508741 1
0.627981948397191 1
0.480769177143387 1
0.283568424503674 1
0.118816767321452 1
0.353503053533427 1
0.291102584498785 1
0.228486163403323 1
0.519611451441406 1
0.239329863329968 1
0.38797657441619 1
0.165321996626655 1
0.532022883348522 1
0.247529968482273 1
0.57689264499601 1
0.657642774062394 1
0.658075839795169 1
0.108991433693399 1
0.227000653355052 1
0.269047338829969 1
0.461341055372008 1
0.168924765107018 1
0.328074500998355 1
0.17275206511571 1
0.408227316073735 1
0.341346194712341 1
0.590486896869524 1
0.599073773385886 1
0.286397297673286 1
0.485273326041087 1
0.520068833778338 1
0.438346014699839 1
0.556493759708953 1
0.399528415330192 1
0.477048095118871 1
0.290330421822915 1
0.328332019344727 1
0.506132109918769 1
0.32006860247206 1
0.16849857674532 1
0.515032024258879 1
0.480298253615871 1
0.522601390066829 1
0.398976037148359 1
0.413740262604967 1
0.089954455675416 0
0.297425904769423 1
0.298607716129568 1
0.366267516777666 1
0.491208652535453 1
0.562169201119083 1
0.153150909646926 1
0.38977611161283 1
0.378231226727428 1
0.374885499106478 1
0.116020071024419 1
0.249078701831641 1
0.465009655123428 1
0.504102319436829 1
0.33813431758045 1
0.128130512962039 1
0.451449085520876 1
0.678775646194836 1
0.201354230914391 1
0.286539633487537 1
0.526238973439766 1
0.206527640187706 1
0.314649962146207 1
0.437085555733795 1
0.595195243182717 1
0.409711219345987 1
0.292966239374997 1
0.554358959685624 1
0.443448255243987 1
0.482681770125079 1
0.311356772985176 1
0.436554828200997 1
0.336697467955536 1
0.517455452811445 1
0.370465567652857 1
0.383230110741322 1
0.403232502128503 1
0.401264710575716 1
0.386951727085252 1
0.213656417424837 1
0.528483826867868 1
0.270888555234579 1
0.360751119108511 1
0.616424583876461 1
0.305822437859297 1
0.406677216615242 1
0.569621314363436 1
0.37656137541668 1
0.188084146468662 1
0.403094479472229 1
0.284141090819419 1
0.508020698084321 1
0.395306791897717 1
0.289833296185804 1
0.317301562569813 1
0.24901775928438 1
0.386997112729806 1
0.122082364510127 1
0.474219563204345 1
0.330957379432868 1
0.245835236801643 1
0.610655666530537 1
0.676511049573329 1
0.36818649281172 1
0.472062712686233 1
0.449680974067002 1
0.623773165002426 1
0.254703023595039 1
0.505911817950829 1
0.2746702803211 1
0.691634164218513 1
0.407908225758196 1
0.373424714404495 1
0.298234523458736 1
0.518307736083452 1
0.0844715856665157 0
0.393068430664264 1
0.536006661412933 1
0.380745870879444 1
0.648366238912572 1
0.350588191662008 1
0.398493953713054 1
0.351404586880936 1
0.522098474682858 1
0.720249309815198 0
0.417354243577562 1
0.318881488925074 1
0.401161918096803 1
0.217855387142438 1
0.228763697820858 1
0.485384004466464 1
0.308704831875145 1
0.282855544214083 1
0.356431496956178 1
0.215269272769026 1
0.353024862958331 1
0.719595456178315 1
0.494319482584084 1
0.244484249179918 1
0.446395892212971 1
0.428067380903597 1
0.394099289295956 1
0.698821774124149 0
0.43819046337008 1
0.421005836345087 1
0.516387323155612 1
0.395791651538375 1
0.346902211835893 1
0.251351339862217 1
0.472339464433389 1
0.390701473370862 1
0.432668081448711 1
0.435467526064892 1
0.473808931909063 1
0.486509681916719 1
0.32503111604435 1
0.461333694190638 1
0.301242742770046 1
0.3642007293693 1
0.606332644096439 1
0.355855509553668 1
0.342236893320463 1
0.155750198657233 1
0.141187760201773 1
0.609514835676558 1
0.318211352590589 1
0.307941817757971 1
0.460457493628502 1
0.3247287549706 1
0.349723201168516 1
0.380055752434329 1
0.21566795469498 1
0.306132317072438 1
0.312236830003092 1
0.396355115921693 1
0.15444593945449 1
0.186583198733826 1
0.465188412161196 1
0.495589788561492 1
0.187834724772332 1
0.482946912204774 1
0.383855786101613 1
0.412057255327689 1
0.396159410078244 1
0.162607825123574 1
0.503304757610065 1
0.481001256662044 1
0.477485545256847 1
0.440622993344306 1
0.391536251275567 1
0.426604097634047 1
0.463490905279677 1
0.614595282174331 1
0.0787322567513403 0
0.532082094734902 1
0.473465212710941 1
0.393182911364377 1
0.234828357880578 1
0.475327174617306 1
0.564938079999124 1
0.259535427936104 1
0.361634639428973 1
0.387155618635612 1
0.267488575278958 1
0.817053513035986 0
0.304869121166984 1
0.384027892470095 1
0.554658708556169 1
0.296425073439471 1
0.382479956451001 1
0.360223007895967 1
0.426090351606837 1
0.299953159995655 1
0.21038582052158 1
0.455599811618467 1
0.339175870374708 1
0.483117644243678 1
0.0527964559721349 0
0.635678755061178 1
0.450088039368517 1
0.647147867163093 1
0.36635678233092 1
0.2097900394631 1
0.28058426713581 1
0.52421056954704 1
0.323830475029525 1
0.35509613713716 1
0.339756411819153 1
0.392899598421196 1
0.471980850066169 1
0.338417606639146 1
0.463884469432742 1
0.549258935807292 1
0.532800763141073 1
0.419414317919381 1
0.449504221216776 1
0.41909851412969 1
0.561071700844663 1
0.644632613906242 1
0.452678315287955 1
0.507415400655244 1
0.684662573850035 1
0.357508605997498 1
0.379259940351355 1
0.359236104784067 1
0.434173969672425 1
0.326278379317089 1
0.324877868866629 1
0.349812480053432 1
0.370775527125243 1
0.387100956452133 1
0.360701852561023 1
0.287294708692595 1
0.563141245284217 1
0.305982334076569 1
0.387419298886188 1
0.468572833095391 1
0.501521267049746 1
0.178250107790577 1
0.458794149511026 1
0.145932062628912 1
0.43550435895771 1
0.484416092641107 1
0.659942291778577 1
0.299532380483101 1
0.418707078051673 1
0.265516708116212 1
0.13812116585531 1
0.325042066339132 1
0.34002928500905 1
0.389773357947779 1
0.708791332585631 1
0.129493600618063 1
0.570407683266549 1
0.431261509508447 1
0.490123205162101 1
0.258486484780471 1
0.351920611146264 1
0.460162882496023 1
0.275848128937251 1
0.419468589903472 1
0.524254680088971 1
0.205745166300986 1
0.16213732433706 1
0.385913147055141 1
0.548542369975259 1
0.418384325350609 1
0.892493351415628 0
0.278668382750342 1
0.394790904741705 1
0.327356094698522 1
0.225361385835483 1
0.54139212957292 1
0.399678390355899 1
0.383634392695992 1
0.369098606264639 1
0.6284314411463 1
0.333340271551573 1
0.569732570960558 1
0.290842766712072 1
0.62144035705457 1
0.495059555504516 1
0.503709522928551 1
0.301593168120333 1
0.349806823269955 1
0.654899498235095 1
0.34401847308343 1
0.446542913708394 1
0.377841836858202 1
0.561043245917331 1
0.396636470483177 1
0.472650253838069 1
0.249897696789379 1
0.420142226630589 1
0.426892929877706 1
0.163311172302997 1
0.220105660254122 1
0.453264269774329 1
0.432200303549395 1
0.350555970831102 1
0.628837749896494 1
0.392414099843496 1
0.345883089964012 1
0.520429356222775 1
0.394541425683994 1
0.328909135755409 1
0.527538871339559 1
0.140244912921879 1
0.338896180332785 1
0.41133640511869 1
0.370040984182724 1
0.287211632513764 1
0.31675535689157 1
0.531851493699228 1
0.349232970858485 1
0.297789892737515 1
0.413719296645911 1
0.440881628500327 1
0.449432018051826 1
0.356946588943188 1
0.324808349819501 1
0.497822588597144 1
0.40521717431936 1
0.482635705209243 1
0.223464758406332 1
0.547172989643555 1
0.193447596358216 1
0.265909783200667 1
0.280136511314474 1
0.382276094595451 1
0.178261864090458 1
0.413575639903476 1
0.586128453689105 1
0.237479886704685 1
0.239740456867538 1
0.397513755648637 1
0.255173696927275 1
0.224744783479662 1
0.0339192417905208 0
0.560318356138087 1
0.494989899729446 1
0.521252492511159 1
0.155665258441683 1
0.410624141042727 1
0.441856620112519 1
0.178076058699998 1
0.138543066373639 1
0.0958669812610099 1
0.659516171957009 1
0.400537617032508 1
0.269657440922794 1
0.672770379825141 1
0.33435554470421 1
0.483544115674579 1
0.417049416706686 1
0.220026391747788 1
0.326539958676618 1
0.639041587581105 1
0.35369309148071 1
0.250657013989123 1
0.660983940102063 1
0.25953791282278 1
0.486351682825664 1
0.566449534275691 1
0.377245804982897 1
0.448247706310674 1
0.724218506788045 0
0.495785196019551 1
0.492512355183618 1
0.452829075933103 1
0.534613286862559 1
0.318739886876296 1
0.519386187258397 1
0.187555572743907 1
0.071774854200245 0
0.40846378791421 1
0.303212988615999 1
0.450101881500005 1
0.288379098589181 1
0.423147621993066 1
0.341160432515722 1
0.0582258059221233 0
0.482111224044799 1
0.321226808340127 1
0.302370184087212 1
0.138615977196603 1
0.302107421446004 1
0.272613396153793 1
0.289688976501182 1
0.468375826577506 1
0.559482424220219 1
0.277828762575625 1
0.359070915264718 1
0.441340241388587 1
0.420702516992236 1
0.338060693481095 1
0.466063629286288 1
0.398298923592394 1
0.537872701948452 1
0.628039363463832 1
0.288956988426315 1
0.426425041900155 1
0.624278105532867 1
0.52444727831223 1
0.678060943382027 1
0.392338712350721 1
0.577715806471147 1
0.623792081048743 1
0.704249900572264 1
0.515110592687363 1
0.445211857090805 1
0.260773646363992 1
0.416388618579794 1
0.589305432896615 1
0.538398583403995 1
0.33778026889542 1
0.520341115436968 1
0.42441324602622 1
0.293183855652165 1
0.499773470650835 1
0.317517722464992 1
0.641161039934212 1
0.343624666756543 1
0.449187220957058 1
0.640101496676441 1
0.195611886778131 1
0.405831173578017 1
0.502720655897112 1
0.309414577896596 1
0.574817814595982 1
0.624693266697674 1
0.549584429498197 1
0.0498935916363737 1
0.289790586790368 1
0.271838839019937 1
0.592046752003394 1
0.559317625818165 1
0.7487140238091 0
0.32381003435551 1
0.422919698635706 1
0.361318779888661 1
0.326691715589249 1
0.491289527972259 1
0.426484770105927 1
0.448696787735906 1
0.354860339363736 1
0.487318704921075 1
0.323993628555238 1
0.379088365716451 1
0.509654935067414 1
0.117223808593573 1
0.468664215920349 1
0.623703818309086 1
0.153754441670033 1
0.366622920406417 1
0.377033358627681 1
0.0484560311094456 0
0.262525742492725 1
0.264155486629498 1
0.348408959130504 1
0.514745243674868 1
0.559279859542706 1
0.582901309092981 1
0.335592895356709 1
0.300483746616115 1
0.317535111663295 1
0.742718640665919 0
0.402381879750577 1
0.545052869226348 1
0.552434946474988 1
0.558914850092553 1
0.51396914091004 1
0.443983876240566 1
0.361728878564332 1
0.385516700256606 1
0.394480534610557 1
0.510250984373664 1
0.336325804783079 1
0.395911379221477 1
0.304527079161157 1
0.354428182168829 1
0.263233974429478 1
0.568502921328856 1
0.545603067915565 1
0.437089772904146 1
0.349008246703193 1
0.396470742244999 1
0.441512764422948 1
0.329558418533348 1
0.286814501963447 1
0.584798323475105 1
0.517071305417331 1
0.469548773598828 1
0.326257411947391 1
0.165830462127891 1
0.337215752871119 1
0.280715837524749 1
0.51485693103346 1
0.512304708165288 1
0.494912134561008 1
0.274120143056476 1
0.414613465226607 1
0.223482716993923 1
0.352283515777043 1
0.798261787054902 0
0.463520603711495 1
0.326635938622889 1
0.3926160367483 1
0.633375403504159 1
0.203402005252034 1
0.180529308142735 1
0.596494013746073 1
0.179613341528151 1
0.512162175782754 1
0.443111553844279 1
0.412703056244684 1
0.296930961969379 1
0.320680481212072 1
0.445853973446906 1
0.132525439459393 1
0.68468444089283 1
0.392706665917009 1
0.345338185034337 1
0.238754734494145 1
0.384881179695712 1
0.719490918673259 0
0.446610693142328 1
0.349502101162804 1
0.42561618009 1
0.596866167418519 1
0.444346492388238 1
0.277367067323564 1
0.33571205122686 1
0.216776722487466 1
0.247436547138517 1
0.655723113825976 1
0.428892544935266 1
0.621401052405258 1
0.29722202582589 1
0.440980041709864 1
0.622516367326603 1
0.41808662555523 1
0.243991035028136 1
0.398073257551172 1
0.300126683219892 1
0.452479622165539 1
0.677815976065632 1
0.193409761766656 1
0.594924651430944 1
0.28328105088683 1
0.329110318454627 1
0.448217546160054 1
0.383505366513632 1
0.410581361012419 1
0.511275468933439 1
0.496599074418639 1
0.381376833986383 1
0.364974032828437 1
0.234008557066384 1
0.388988691275021 1
0.415952991760714 1
0.547873859422654 1
0.590807737411557 1
0.549470427129589 1
0.403452364391706 1
0.425204168781806 1
0.294409924323394 1
0.334637225403527 1
0.579608903508462 1
0.482603135144586 1
1.07111770592136 0
0.36658674281909 1
0.301269461729998 1
0.275527145735595 1
0.321781787311019 1
0.518334520416915 1
0.362527744057128 1
0.425239396810549 1
0.480850859148495 1
0.324067453080035 1
0.198358255180297 1
0.395850335015457 1
0.45923292682317 1
0.670608420564856 1
0.251640427371781 1
0.258283126739815 1
0.546019001019178 1
0.501237266921427 1
0.569844283262225 1
0.27761025560558 1
0.212210759591428 1
0.169935816852708 1
0.443263185905687 1
0.304301518779077 1
0.405997129221443 1
0.400181296047892 1
0.391794582249022 1
0.487602648935569 1
0.349761448692381 1
0.155279578431063 1
0.493812504816111 1
0.423368678659962 1
0.625619457742116 1
0.626107401587785 1
0.329829271551252 1
0.827313454464719 0
0.1304510853805 1
0.100916102977765 1
0.138996932281041 1
0.218402184491342 1
0.126945738133591 1
0.506676651344273 1
0.404198712876858 1
0.626479635076953 1
0.16967891631247 1
0.534871841569315 1
0.310050604159949 1
0.270088817322552 1
0.599625975660775 1
0.317373910753582 1
0.356569160046646 1
0.486408483296803 1
0.281770639395442 1
0.241746385302653 1
0.210214684616285 1
0.275542391270298 1
0.631544055997639 1
0.701619975361788 0
0.325272398771498 1
0.300108985603634 1
0.411914122477592 1
0.433576498227219 1
0.287878154970851 1
0.363423691604386 1
0.577908894460125 1
0.305118448038435 1
0.571037463723809 1
0.35817828168391 1
0.420308612702176 1
0.254937201381292 1
0.254741746781338 1
0.275063179369036 1
0.165185328071147 1
0.609771093723919 1
0.346633876170502 1
0.594682977880172 1
0.410384980988825 1
0.376529985675913 1
0.360176571670856 1
0.604441234165897 1
0.637630305757523 1
0.456484499389229 1
0.469663347140205 1
0.494995891523064 1
0.332498096085615 1
0.564514266493192 1
0.252661063843845 1
0.397625916090213 1
0.404449253119382 1
0.498425527903968 1
0.28470908332656 1
0.214778770288967 1
0.363918904230438 1
0.294015048396759 1
0.611010946673582 1
0.468132063083333 1
0.51330225839678 1
0.279680238808098 1
0.264762945707108 1
0.411386369750924 1
0.355721825888131 1
0.289246290376627 1
0.319088318751736 1
0.607957747670107 1
0.564641036287075 1
0.608172640149254 1
0.449912334420377 1
0.384604398185454 1
0.328114062358011 1
0.579163794108231 1
0.487387822707614 1
0.214019338880593 1
0.252264996165579 1
0.278181238771002 1
0.255468364893313 1
0.455124678496373 1
0.582939664146462 1
0.457761710984423 1
0.487291465023542 1
0.3372004670159 1
0.548118441402967 1
0.259930511002501 1
0.378533297160152 1
0.377846902498689 1
0.381161095525626 1
0.339928856456506 1
0.350956273900542 1
0.371506799614597 1
0.278524780968917 1
0.136306803877457 1
0.416217072575306 1
0.627149011701027 1
0.528653360598539 1
0.342215416266909 1
0.292068528270018 1
0.124983922937794 1
0.332036817058648 1
0.524468449377314 1
0.350010055892335 1
0.602423281392816 1
0.334012219615473 1
0.396294786872926 1
0.504797170574828 1
0.296731922933092 1
0.325404339858049 1
0.504447863557021 1
0.405433070257878 1
0.516188932181173 1
0.383736124827627 1
0.230013039125763 1
0.276243843007867 1
0.556051671463767 1
0.20345795645254 1
0.416299779937876 1
0.743035008939621 0
0.40516334791747 1
0.540630100326293 1
0.268031869812919 1
0.197220196234493 1
0.357735777171591 1
0.311025216385662 1
0.504596577164733 1
0.329638304814064 1
0.0863285153958872 1
0.419796244311399 1
0.215450524381849 1
0.0979640756201198 0
0.481183411619376 1
0.416563613870171 1
0.476113751278851 1
0.430789482624686 1
0.33650088763654 1
0.238003210583925 1
0.54112000013578 1
0.275784663718717 1
0.226410439745237 1
0.425053128904982 1
0.422415533240645 1
0.324548609865272 1
0.271768938847504 1
0.355362585981989 1
0.258339553462419 1
0.533221418651933 1
0.709624857300047 0
0.109517588403097 1
0.0452518248508577 0
0.327129025895688 1
0.563639070170612 1
0.326991689005701 1
0.389142796522573 1
0.316126883423239 1
0.391965706260357 1
0.774445210101777 0
0.258848257053063 1
0.413938411109468 1
0.344329713760033 1
0.388318736299269 1
0.149915211936121 1
0.428431081025121 1
0.494976984781268 1
0.36026894641882 1
0.344481745899794 1
0.442778737466258 1
0.583970824889348 1
0.339518103903953 1
0.501749158218634 1
0.669967552337323 1
0.3833959744812 1
0.449242393028716 1
0.410001351524384 1
0.270029793755541 1
0.545576711913377 1
0.428380391510961 1
0.595263942086019 1
0.270899586098501 1
0.611467135592536 1
0.269756275379348 1
0.466965734224883 1
0.147287374252622 1
0.551245288766355 1
0.384913550000255 1
0.411246066475285 1
0.327891493055188 1
0.482243046337933 1
0.474005162649761 1
0.402813533566846 1
0.533220650825447 1
0.312588859245509 1
0.306989158910768 1
0.370529046617229 1
0.215364121064997 1
0.427086331063654 1
0.607867125408361 1
0.431817207739823 1
0.273344011737532 1
0.483712305524284 1
0.317996627535815 1
0.425654720582189 1
0.2850496269288 1
0.430040510535902 1
0.510742826100807 1
0.495101619323656 1
0.579982239355972 1
0.280014284955472 1
0.638698298218482 1
0.353965880340716 1
0.324351460211272 1
0.445693607019815 1
0.520515667155434 1
0.351879447792332 1
0.39144803733686 1
0.190671274136689 1
0.556163355291576 1
0.0700211894420423 0
0.491161194899884 1
0.464760845546352 1
0.46196030926683 1
0.339464702417901 1
0.245114139745573 1
0.536251499974152 1
0.445046499272349 1
0.372195146089456 1
0.458000194941122 1
0.367115802919355 1
0.5008817777301 1
0.417835825109489 1
0.401718515952801 1
0.523212933100439 1
0.0139288022721908 0
0.0947929428690402 1
0.603270660536401 1
0.448298789776784 1
0.501294544647036 1
0.318923004900999 1
0.196998946470696 1
0.231273013933618 1
0.500385790203187 1
0.480680480045896 1
0.394060203374834 1
0.37878117171994 1
0.463798999023812 1
0.406150910909068 1
0.356713205341894 1
0.254885649058228 1
0.654180407025812 1
0.531111181002193 1
0.346070862551568 1
0.373594152049422 1
0.716742955019415 0
0.51538830857552 1
0.229768707584834 1
0.551416760271844 1
0.452034701110899 1
0.551300537202799 1
0.600120498012233 1
0.505272538730731 1
0.24984930765503 1
0.398080291101454 1
0.277608164316256 1
0.345890963720769 1
0.401142545168855 1
0.540870970574954 1
0.370289824597965 1
0.52706697315728 1
0.401166790110473 1
0.546211878706448 1
0.329204928821023 1
0.298440216013635 1
0.42715191913407 1
0.38938878286348 1
0.337764408434972 1
0.291553971502088 1
0.101232958506698 1
0.405215864387424 1
0.191736559583127 1
0.272153060218785 1
0.158369754544565 1
0.558338232632387 1
0.649955776357077 1
0.441791422764587 1
0.504692128028156 1
0.315872971887807 1
0.36331213289647 1
0.276353217883452 1
0.373200353900099 1
0.387338014933375 1
0.406283383087749 1
0.562294500241981 1
0.708783204395743 1
0.224551475045837 1
0.436771334362529 1
0.219774598228238 1
0.435093015950671 1
0.297031210714306 1
0.471655460486589 1
0.128851656223628 1
0.354422265724447 1
0.532753573797294 1
0.537479961703397 1
0.271525449644579 1
0.238215357011303 1
0.480138735075848 1
0.509134328771062 1
0.647951035031448 1
0.506549789239742 1
0.488516460339904 1
0.445188278290786 1
0.273021671191629 1
0.324975882202358 1
0.164948217022408 1
0.532110243936202 1
0.506971918198306 1
0.364372392022455 1
0.430293035604352 1
0.359063778533798 1
0.242104524618289 1
0.522857996862914 1
0.166426810517993 1
0.382248418120261 1
0.203486956389617 1
0.494112685379222 1
0.246466466275109 1
0.343498723436766 1
0.430499622936722 1
0.361705416062209 1
0.632545662081964 1
0.357541843468909 1
0.124155126187928 1
0.154561104297199 1
0.316760188096311 1
0.484408278324976 1
0.400349784993796 1
0.445668137813156 1
0.394312866714555 1
0.465795878796717 1
0.48792331678889 1
0.555403221053888 1
0.299002693219905 1
0.372801050508051 1
0.382250479469787 1
0.423859386120055 1
0.160725549277322 1
0.423408987624077 1
0.482037013948922 1
0.405638677429392 1
0.345229459982332 1
0.431623002055 1
0.189602786069552 1
0.43503368243124 1
0.509119388162313 1
0.469595390022227 1
0.481871296169558 1
0.452670139736074 1
0.49204722300061 1
0.16397085394162 1
0.411237439082548 1
0.712420143435843 0
0.479178010722766 1
0.263711247653544 1
0.438105677694042 1
0.596304657753128 1
0.441933005708837 1
0.235011825359713 1
0.434601298519449 1
0.511043318990665 1
0.267241373756886 1
0.349602458626048 1
0.74670792026783 0
0.720940699414911 0
0.330674559519848 1
0.472981316559977 1
0.348498793602248 1
0.0633040164019619 0
0.393086473343479 1
0.625514023044756 1
0.477490514789593 1
0.440321396004067 1
0.361272125722958 1
0.271068705107272 1
0.345632538746044 1
0.343850984770716 1
0.508528234063167 1
0.276788875150028 1
0.490377770094007 1
0.425840176392466 1
0.447737401650796 1
0.378471167962255 1
0.595120740410777 1
0.538713138851476 1
0.535062585848137 1
0.476232549553415 1
0.423942727111763 1
0.419863408448473 1
0.156184389280052 1
0.111193227114022 1
0.289351441192693 1
0.378345435093667 1
0.164898859449115 1
0.363916776164821 1
0.455062742518203 1
0.113426342732032 1
0.297108971121167 1
0.6108692779841 1
0.63306137183836 1
0.369605643611646 1
0.403082284690349 1
0.664442994016981 1
0.19437294116908 1
0.541840320570334 1
0.373373003833998 1
0.602913957688417 1
0.0982345046852126 0
0.382744944471729 1
0.523020667853186 1
0.288531388457409 1
0.391552787449874 1
0.420975007547703 1
0.162343827151042 1
0.248915672872866 1
0.360581805847914 1
0.174319133876423 1
0.283940597309529 1
0.288119955931989 1
0.124661065500174 1
0.551363902355849 1
0.566633172931185 1
0.299783199667502 1
0.0760132165155099 0
0.522141207137664 1
0.147254483766405 1
0.512430513306971 1
0.551032093634654 1
0.346334370606685 1
0.583477399599641 1
0.216865319282537 1
0.503650042326651 1
0.280063870333933 1
0.11286447340442 1
0.341962874774995 1
0.294318715582522 1
0.344654935311763 1
0.678132025753553 1
0.434288676271656 1
0.415225264201672 1
0.41153947687814 1
0.645561447502419 1
0.504102003520911 1
0.343571937425469 1
0.190884992351365 1
0.34713527788951 1
0.33325290820186 1
0.382160324693355 1
0.285447768835524 1
0.175151527429522 1
0.381121645300625 1
0.284662561280614 1
0.349500212967756 1
0.556210199752716 1
0.424387780702168 1
0.509630960130047 1
0.586092405345905 1
0.402232189972315 1
0.596384065424926 1
0.288569491848804 1
0.187976234707504 1
0.430595599114834 1
0.238885338427428 1
0.514327277207278 1
0.421377410915146 1
0.269744950413517 1
0.353214309497595 1
0.336652369310651 1
0.435493058330686 1
0.301053257451102 1
0.594478189081535 1
0.294206232501343 1
0.295384726003101 1
0.479115044136405 1
0.514330853880999 1
0.254034382496062 1
0.557135958416342 1
0.482200557557836 1
0.61243493673152 1
0.302299808862747 1
0.217687214138492 1
0.312676395619838 1
0.331278503012582 1
0.4034886533183 1
0.203272101524365 1
0.340397936558938 1
0.832012700489365 0
0.478482463819958 1
0.367398980197758 1
0.366153925385183 1
0.306691878714853 1
0.498467211911683 1
0.364450419395826 1
0.627040324826723 1
0.225119431487494 1
0.445590240468575 1
0.32432095346295 1
0.200355210005858 1
0.606519154201627 1
0.478730599541349 1
0.555719377732924 1
0.567449903003603 1
0.340984575805563 1
0.521662625096545 1
0.276155315645008 1
0.36922500155721 1
0.439293227129064 1
0.345649050967203 1
0.31578623358737 1
0.179346033089393 1
0.586345133972696 1
0.44510967922018 1
0.663334339639546 1
0.242791189867343 1
0.0299536605791656 0
0.363295344180994 1
0.445216793805477 1
0.443438157837972 1
0.521559752637862 1
0.0788712275127448 0
0.612633062705875 1
0.415943124778996 1
0.190225123593029 1
0.627678107249937 1
0.442470696234975 1
0.304860148650407 1
0.352919222182596 1
0.455930228218026 1
0.45741337652823 1
0.295881630771116 1
0.306062166211758 1
0.505814563831122 1
0.31631674349062 1
0.29817356440591 1
0.315723102557858 1
0.616039969395642 1
0.479608029718338 1
0.267669269015824 1
0.65459196487243 1
0.299949672830654 1
0.443269993381198 1
0.496185994633625 1
0.382799114042785 1
0.516471430969431 1
0.574162909414435 1
0.512025224380233 1
0.359546873675238 1
0.680380519407418 1
0.446787226430639 1
0.534495289166036 1
0.298096449560087 1
0.664841613842197 1
0.5154836336756 1
0.415155000990453 1
0.382381533322389 1
0.214439644180886 1
0.394425423509263 1
0.332645010818254 1
0.176814262832625 1
0.492759545087981 1
0.62009683176857 1
0.273005020798988 1
0.587308927652493 1
0.181271419142061 1
0.399456612516132 1
0.275215667267688 1
0.270281498819877 1
0.19666928841143 1
0.310002730126261 1
0.676636952118215 1
0.401714443630107 1
0.392715332480931 1
0.511471958829666 1
0.552321799300723 1
0.406011329180881 1
0.133656536143839 1
0.297908651281841 1
0.254893601957251 1
0.464480324245646 1
0.334568204824299 1
0.303264871793792 1
0.33465604921847 1
0.33491765328071 1
0.455767047667799 1
0.371867112171703 1
0.444145209100871 1
0.537961739236056 1
0.410371059611994 1
0.652250661672598 1
0.240659239934482 1
0.38732715058635 1
0.369383374184179 1
0.394272268423075 1
0.318451170652071 1
0.417176210898891 1
0.122190479973787 1
0.605536743981351 1
0.425304882221923 1
0.188560624975748 1
0.480170097820986 1
0.426640886128236 1
0.40476262974636 1
0.330718520152359 1
0.418866489276963 1
0.419800847604063 1
0.477561517795529 1
0.658803997825317 1
0.258394719336776 1
0.439565179757103 1
0.340666240262659 1
0.493467244889326 1
0.407233668617224 1
0.0965155804255141 1
0.686824474690789 1
0.399835471461874 1
0.399318107223699 1
0.167460969302197 1
0.377576019206836 1
0.569437802190046 1
0.569861348227334 1
0.444609126718124 1
0.648850585692939 1
0.268446314792245 1
0.163956812411915 1
0.46616577662543 1
0.120385932311059 1
0.492765813410031 1
0.339890662186934 1
0.339370730858689 1
0.434059949235971 1
0.252730031979294 1
0.443192152076654 1
0.207529464090745 1
0.393518752508575 1
0.516715143799242 1
0.363268699316305 1
0.42134055261312 1
0.566678364648627 1
0.151906162445028 1
0.540278864147672 1
0.325141495600587 1
0.264723864361119 1
0.389719619107297 1
0.36978137047031 1
0.412782509778454 1
0.284166625744059 1
0.191626552169252 1
0.348331645216193 1
0.17642479917605 1
0.478555621002014 1
0.474548865156992 1
0.412065944692517 1
0.359620404135314 1
0.366837203636917 1
0.474776617838017 1
0.353677726202647 1
0.0804365036570616 0
0.324366161845257 1
0.531455338950326 1
0.273345579463261 1
0.683310354135628 1
0.642929348056957 1
0.438466495995341 1
0.456498226385353 1
0.463135704255883 1
0.402636275807328 1
0.331656502515702 1
0.314722182380637 1
0.354967116493399 1
0.402684850537023 1
0.445145152968041 1
0.644668579947462 1
0.243919592972499 1
0.258527700741233 1
0.401891860472557 1
0.335887712865226 1
0.199150389101101 1
0.128420941139706 1
0.288090860946853 1
0.584345712330554 1
0.530946240399712 1
0.241018344917467 1
0.270716095109754 1
0.482085739347383 1
0.590697976420389 1
0.389869353257796 1
0.391120103654057 1
0.334892141308476 1
0.456861490062285 1
0.32087361588892 1
0.376290819544683 1
0.503062103678652 1
0.523233442522813 1
0.156190301366599 1
0.290109216286236 1
0.415966119655585 1
0.608373017420452 1
0.573292446619463 1
0.260112165759239 1
0.279235718534687 1
0.460378534842678 1
-0.0760828139114231 0
0.33314611328645 1
0.348730435953126 1
0.374085191881574 1
0.510269854568951 1
0.384102302371991 1
0.19683198452292 1
0.152421066618264 1
0.331428953961904 1
0.36093487188277 1
0.692264569042436 1
0.464953643970691 1
0.199426430000828 1
0.399574221574728 1
0.415904669959819 1
0.341178569301544 1
0.253302027847094 1
0.23381456823259 1
0.257782140148467 1
0.360351991511064 1
0.267142183336172 1
0.43924643232314 1
0.434111014913577 1
0.305449460283137 1
0.560306304168768 1
0.507993504417607 1
0.315001486669672 1
0.624829357413857 1
0.602505931041337 1
0.629088931876245 1
0.347157991791229 1
0.191525769834917 1
0.298155941472408 1
0.418092796461324 1
0.736233423129591 0
0.409702832017007 1
0.230135599447679 1
0.633155398777923 1
0.259400138721641 1
0.386791339692832 1
0.514110191704036 1
0.516851656496704 1
0.290171053707404 1
0.678443023145002 1
0.339826573045473 1
0.168248458521363 1
0.330467327997221 1
0.247442258517219 1
0.321831945262373 1
0.462710672115824 1
0.446964420819724 1
0.429753048621973 1
0.429128697297028 1
0.336935961468282 1
0.271587486197622 1
0.352828036698197 1
0.40084588573207 1
0.539930220555412 1
0.377264286080559 1
0.516928727631053 1
0.189589220088203 1
0.357589822013248 1
0.318872581631402 1
0.323959495615755 1
0.187590369524948 1
0.660380466180018 1
0.390363833330397 1
0.47348746286626 1
0.451375086711476 1
0.453078761737272 1
0.540230393752922 1
0.223461453085618 1
0.38297205764233 1
0.301644933276463 1
0.445189118564716 1
0.349111049959412 1
0.328180099256111 1
0.434684555045997 1
0.162817608259506 1
0.394007939844644 1
0.558924991458543 1
0.533553444353338 1
0.493759788166156 1
0.404571711355695 1
0.351653416044582 1
0.352745382930556 1
0.14393645347793 1
0.40191972925693 1
0.367928520270467 1
0.375597649367069 1
0.579285296353989 1
0.45164095463336 1
0.332321277296757 1
0.211572979880176 1
0.330011302368726 1
0.549879433137114 1
0.321101213385488 1
0.312680299359831 1
0.394517166316725 1
0.482469879645703 1
0.23252438041416 1
0.580228300122499 1
0.317560127231116 1
0.60331828324374 1
0.523131088174887 1
0.260279510219864 1
0.475758241549672 1
0.231431894862396 1
0.353935484988539 1
0.520032751674762 1
0.410417091655339 1
0.5420789916689 1
0.161698732904558 1
0.264636014924616 1
0.438250032856298 1
0.369279218364139 1
0.112469114943537 1
0.375792768086513 1
0.33016623394835 1
0.609541923669741 1
0.418771412940759 1
0.416122712419364 1
0.288712155154268 1
0.561277271642978 1
0.0987523775039741 0
0.336451079231821 1
0.188664129608377 1
0.300618006776598 1
0.427397722338414 1
0.136435846785117 1
0.282340465869465 1
0.450888942683477 1
0.0897519258996678 0
0.303072715248329 1
0.360094140879893 1
0.568525614488807 1
0.221366432493053 1
0.570664273729681 1
0.255241755707167 1
0.303607044393377 1
0.458721367930887 1
0.340889653028674 1
0.706641034114805 1
0.301268174839981 1
0.559929379041464 1
0.365744462489559 1
0.421943826768771 1
0.504775074288182 1
0.405675895515674 1
0.551464755898615 1
0.556954470291016 1
0.474911032864205 1
0.535283412191509 1
0.367712534858701 1
0.69423487270157 1
0.0707648183318908 0
0.593916829958208 1
0.298821423960907 1
0.499749253974758 1
0.430750634005566 1
0.502509575973886 1
0.511144275603927 1
0.321079089241188 1
0.700481512581896 1
0.379273154531515 1
0.615998743791694 1
0.111643194157242 1
0.300934648692262 1
0.271111178326903 1
0.45868068721844 1
0.126607149088218 1
0.378951340923127 1
0.275349436846734 1
0.275133986382229 1
0.412016646788198 1
0.404765490753082 1
0.356366021901875 1
0.281373924691782 1
0.398336436624687 1
0.347928491145204 1
0.494909551329803 1
0.46444429312906 1
0.361443692861461 1
0.332788971348597 1
0.365503175129444 1
0.593285575280359 1
0.545748558275499 1
0.391983493858719 1
0.619314649489276 1
0.375370224304189 1
0.471915029824795 1
0.592600129548725 1
0.481294674393464 1
0.680680080624524 1
0.347888694944469 1
0.254102749052938 1
0.367543548196116 1
0.341517605007685 1
0.417948937989181 1
0.426967297317402 1
0.309705654289823 1
0.480487639863201 1
0.289113750221166 1
0.373264003802281 1
0.551270615048784 1
0.437927240469185 1
0.447603256440248 1
0.328532982662552 1
0.185418371207131 1
0.106489369292262 1
0.261493146057887 1
0.476330582026379 1
0.285803751481485 1
0.331806101419937 1
0.319565165120769 1
0.322650230209308 1
0.46509947389411 1
0.102284962243275 0
0.596319743919685 1
0.234617587688823 1
0.303546627248557 1
0.360456534631465 1
0.579383471275214 1
0.455043034368809 1
0.430449984547927 1
0.181172672171542 1
0.140278685560652 1
0.778108284632911 0
0.278056913264439 1
0.660737782867558 1
0.498367113430159 1
0.371339661123566 1
0.561888464925689 1
0.237284531859134 1
0.389517789936703 1
0.479870075757742 1
0.370722122453364 1
0.32633520246839 1
0.308400773533394 1
0.655244256588295 1
0.0393191114937844 0
0.48423017908263 1
0.57789225737982 1
0.356066898514408 1
0.4468802146414 1
0.456532234442778 1
0.253019718198385 1
0.452354032234324 1
0.405979172997758 1
0.351984937299364 1
0.0986867222831361 0
0.394199953171891 1
0.54915842065016 1
0.178869987142319 1
0.421831160772499 1
0.403730472958058 1
0.591770957864632 1
0.42167187643993 1
0.179484874260309 1
0.349844015645937 1
0.34598591501196 1
0.45624107286504 1
0.164644948627512 1
0.396961125057359 1
0.777929242670247 0
0.36665076370535 1
0.410647180330925 1
0.385211160079772 1
0.290391134947531 1
0.621417873217841 1
0.229498497286677 1
0.510357325003269 1
0.372457244391673 1
0.519730060809109 1
0.566754475319582 1
0.388066652806534 1
0.139266043356052 1
0.447007748625444 1
0.311740579646865 1
0.48106438408594 1
0.47907763529404 1
0.440827555437823 1
0.413172035195539 1
0.405407980747864 1
0.433782126894287 1
0.610436303996453 1
0.240991992743462 1
0.367333647727652 1
0.610447049015835 1
0.332733053046131 1
0.529016757893512 1
0.283958119173483 1
0.660541452678302 1
0.364173348346914 1
0.406005853803909 1
0.210956678378569 1
0.264490498291674 1
0.323946307979784 1
0.41837124232697 1
0.295785142240026 1
0.473729682799774 1
0.369193028116265 1
0.422528148038171 1
0.478999103848959 1
0.186130427257469 1
0.533521536371469 1
0.197844193187918 1
0.378059329205799 1
0.117203235921391 1
0.438052661409615 1
0.187801561516871 1
0.478035851555378 1
0.19179059768606 1
0.228762631474112 1
0.32393377923013 1
0.172536983073807 1
0.314279186248678 1
0.528796529372386 1
0.494556467887047 1
0.276080782196657 1
0.376365677688861 1
0.389608810417945 1
0.320760023721525 1
0.303851985989867 1
0.203309930406931 1
0.358605203293858 1
0.269875101703436 1
0.191185126598243 1
0.531744565269098 1
0.366876533746193 1
0.139248968911212 1
0.440231221154897 1
0.353699583433474 1
0.46517237050195 1
0.354336570496666 1
0.485506276349975 1
0.21913977125455 1
0.808365642998592 0
0.313620644023743 1
0.588503903721372 1
0.60801620566524 1
0.293508901590317 1
0.412248754686867 1
0.151210210023381 1
0.392618712510924 1
0.461060518059912 1
0.374914514381658 1
0.204856619293117 1
0.325166134468974 1
0.456902015832285 1
0.512602417678249 1
0.683485550296672 1
0.4323340005932 1
0.213725318434239 1
0.195795103425879 1
0.426545020161622 1
0.404439031324527 1
0.354084297283895 1
0.392851580877684 1
0.260281674162311 1
0.21106590688553 1
0.335859979909717 1
0.165184532748847 1
0.352486459705972 1
0.32602434636167 1
0.337334023604378 1
0.167614877703853 1
0.36003052294782 1
0.603522106949242 1
0.415655566239698 1
0.545287931758038 1
0.451131702584296 1
0.590852680507899 1
0.516068166431873 1
0.604867925061743 1
0.344965168027676 1
0.333770203931582 1
0.451081673039548 1
0.344416806510818 1
0.369522566419074 1
0.365462777042729 1
0.473458328183776 1
0.606064024691497 1
0.41325862869519 1
0.357378059213145 1
0.346314220646974 1
0.507810058369244 1
0.280817857259691 1
0.525342922889615 1
0.393282505007994 1
0.525865689482036 1
0.51865163063748 1
0.305320668230416 1
0.153056549026309 1
0.290333776824647 1
0.633292616993679 1
0.193696977577828 1
0.405524321228488 1
0.210419499218398 1
0.20465894077956 1
0.364029097906306 1
0.547974623478319 1
0.510087019531259 1
0.361068719372164 1
0.0522781477007131 0
0.353344588017739 1
0.424234071810769 1
0.51445732277894 1
0.486495017043314 1
0.441792908382137 1
0.51661893931968 1
0.512341378062361 1
0.666687349693275 1
0.351554960083425 1
0.396262589655877 1
0.514544938506935 1
0.425920126992341 1
0.457479453392072 1
0.1644228699973 1
0.667852431091612 1
0.655812581415288 1
0.415840383506578 1
0.45156869833287 1
0.265215438563676 1
0.367536517137979 1
0.262513288048518 1
0.219691334118445 1
0.439420453418643 1
0.304416587963911 1
0.536067291369069 1
0.570196356226799 1
0.509355748320775 1
0.581594427854121 1
0.335576911081135 1
0.425199839119657 1
0.366673329037094 1
0.436791142513399 1
0.602589560776355 1
0.638018754727078 1
0.1265023641773 1
0.402540623036738 1
0.396128494585013 1
0.415231672299884 1
0.438637593377278 1
0.426767001768295 1
0.29811398559768 1
0.642924023043561 1
0.549998251176115 1
0.395670328030959 1
0.436770795825387 1
0.373004977135519 1
0.485256270297347 1
0.254848598447996 1
0.563197164740881 1
0.312785497476984 1
0.490968607380389 1
0.331446885221151 1
0.423875252485338 1
0.494702201301918 1
0.31501894865203 1
0.432264220811248 1
0.211103025156531 1
0.53239672783421 1
0.318132901016556 1
0.433128383630476 1
0.326750469469848 1
0.554718771634514 1
0.488032027820062 1
0.293960197847894 1
0.476714095782002 1
0.532618770380224 1
0.261433164559507 1
0.282249626011188 1
0.640570201037679 1
0.313329675104458 1
0.455650273707571 1
0.246817409731222 1
0.413820563117213 1
0.550557067283708 1
0.389311137510658 1
0.230946326955268 1
0.484872957806787 1
0.597975871380353 1
0.339948539206078 1
0.46190914431654 1
0.543698592891882 1
0.442374223221006 1
0.529876986208329 1
0.382672973968927 1
0.359830048484873 1
0.550311835434787 1
0.462141976373808 1
0.148389999830379 1
0.486138536587947 1
0.444331284693779 1
0.416145051967878 1
0.40369478236666 1
0.213837571350691 1
0.393001055847052 1
0.530025703389451 1
0.306886499065262 1
0.356103980269068 1
0.575691752268623 1
0.5520518286335 1
0.314307852192657 1
0.37309185268143 1
0.439189613892463 1
0.337827394052373 1
0.547569869150958 1
0.432648482868884 1
0.417241842269861 1
0.239313165201402 1
0.480535060886208 1
0.500009538844118 1
0.251193502771161 1
0.479242930511328 1
0.606468626576491 1
0.478306453764627 1
0.244290438161962 1
0.0505086219399982 0
0.062920432799999 1
0.158036196319388 1
0.574367901717138 1
0.382948953290647 1
0.222705204342216 1
0.622307482010313 1
0.31598516098891 1
0.11592088501956 1
0.488582478595546 1
0.598411364906885 1
0.508018843716835 1
0.508725731937384 1
0.41070816807449 1
0.223689884486186 1
0.470847691019249 1
0.235415109684411 1
0.221738238602189 1
0.395644356605902 1
0.293091732073562 1
0.507577123927585 1
0.359330877558597 1
0.299713142093726 1
0.728533818544368 1
0.29822263097395 1
0.311858558130248 1
0.487994036067258 1
0.304084914233911 1
0.380191548005167 1
0.367575475661585 1
0.2706141157181 1
0.247172430181044 1
0.522807064343273 1
0.398911203877764 1
0.57877138473292 1
0.209641389035785 1
0.48045790398911 1
0.327106581547363 1
0.500800728488794 1
0.374514709866997 1
0.469301180772176 1
0.356083354914144 1
0.226686443827471 1
0.52837955934866 1
0.256368797597693 1
0.303892375654617 1
0.254131712871254 1
0.290412028230767 1
0.302055339566087 1
0.431645049133217 1
0.477243499736842 1
0.522592423078609 1
0.377559937544165 1
0.411529637836097 1
0.302360455575493 1
0.291807099236888 1
0.242562277993343 1
0.445980762606319 1
0.371671248494656 1
0.369890422895196 1
0.455170191010963 1
0.496879390992944 1
0.326296932710439 1
0.303604099442497 1
0.138154331419883 1
0.346918766343696 1
0.370322245724071 1
0.533198274575266 1
0.507483884075124 1
0.603182012670511 1
0.471956797338627 1
0.722075649724876 0
0.604603916526885 1
0.335455148902378 1
0.320927801158661 1
0.374482659582657 1
0.398395808127066 1
0.505749347453642 1
0.624781554459683 1
0.593578263212644 1
0.270957156285462 1
0.26008812227613 1
0.412672967598541 1
0.234914710776488 1
0.34447378806263 1
0.424798263575008 1
0.68735772411583 1
0.242221635297212 1
0.120675256159154 1
0.186456464240359 1
0.439249354069517 1
0.651147732156305 1
0.382988848358713 1
0.396423732436491 1
0.489634041053138 1
0.463598726651832 1
0.290554446941689 1
0.224038686109197 1
0.173174718824824 1
0.458269324122933 1
0.440929225571186 1
0.727412981320282 0
0.213453192682493 1
0.427161802218387 1
0.516142135515562 1
0.475674735563816 1
0.205478252408843 1
0.627942145862889 1
0.58356516842105 1
0.35743475892324 1
0.444519849676762 1
0.57714872289682 1
0.389704932278994 1
0.531009899306619 1
0.303312351069002 1
0.396154557463928 1
0.405411771920144 1
0.482374951841232 1
0.522570023306336 1
0.268317935308434 1
0.502711904600643 1
0.530094359847309 1
0.455980981680605 1
0.304280951083408 1
0.18561700324422 1
0.309896028778346 1
0.280129713749435 1
0.236891631588995 1
0.47479781894072 1
0.665813873312561 1
0.609120636447187 1
0.565806584447309 1
0.187709431710784 1
0.307197732057036 1
0.440006654962652 1
0.315693087510494 1
0.197302031438779 1
0.416663421835776 1
0.52353011905624 1
0.638898821421327 1
0.554386713284492 1
0.185531370966498 1
0.429322595905681 1
0.456524701227825 1
0.304120577707083 1
0.0850265596294576 0
0.430496984235856 1
0.409592044831155 1
0.316169600122001 1
0.281952190575144 1
0.359941407111555 1
0.290462764942956 1
0.368136950802072 1
0.478577628014444 1
0.361891158696339 1
0.443538062346616 1
0.578731426003662 1
0.293257747989033 1
0.480509224936739 1
0.433980060577765 1
0.488204027320454 1
0.397209959480369 1
0.377169233424368 1
0.258106287256205 1
0.475843488458346 1
0.385720800650822 1
0.338993231713458 1
0.297022386692821 1
0.302852405850498 1
0.37695087212811 1
0.743405592339038 0
0.465397225879086 1
0.22261853530267 1
0.413067824430065 1
0.373722155405054 1
0.31681167738601 1
0.635931782925587 1
0.316765608713772 1
0.247269499879814 1
0.700160624019775 1
0.340957459034014 1
0.367862257172286 1
0.495718091076885 1
0.109274056214881 0
0.500496378451538 1
0.58428213239731 1
0.366886297785028 1
0.265332674453378 1
0.435286733830758 1
0.0793574287404624 0
0.473958804934709 1
0.486194546036599 1
0.440132800002255 1
0.438222223291814 1
0.360877274164183 1
0.413611249037457 1
0.552039137337666 1
0.486245705453268 1
0.334603356224791 1
0.508704284912911 1
0.369185270933818 1
0.299664725080495 1
0.454015672062705 1
0.308518638383597 1
0.508161576091077 1
0.348870636680438 1
-0.0512999284679988 0
0.278477433730909 1
0.305647811180084 1
0.49825253787657 1
0.127127872766961 1
0.794132900919446 0
0.396295270552984 1
0.653731687801449 1
0.309021617328798 1
0.506867689224371 1
0.539455938821883 1
0.505882085758563 1
0.783435823265926 0
0.450132897975202 1
0.354213661735072 1
0.354245869985768 1
0.216503145649572 1
0.196506724820524 1
0.340478399645599 1
0.420047760056974 1
0.428215039337075 1
0.50716036983498 1
0.412069423365913 1
0.377255029034718 1
0.391737948831856 1
0.62925026921514 1
0.419247386266989 1
0.44016755687615 1
0.500969238576504 1
0.295109066986627 1
0.544898631090076 1
0.342740046941499 1
0.240667009104492 1
0.429376338859676 1
0.439036871073384 1
0.464737062847052 1
0.26946170281887 1
0.360496771633487 1
0.291510186573721 1
0.616399509201182 1
0.693640202119396 1
0.446479191476078 1
0.342850636235399 1
0.505860808452622 1
0.382333975246874 1
0.293295271819988 1
0.483841759161855 1
0.338687154973425 1
0.402780115231787 1
0.397961225719021 1
0.0958116589912715 1
0.5208877094354 1
0.313629936325068 1
0.504130434452245 1
0.457432247964785 1
0.539861966571216 1
0.57126168658155 1
0.457554447261117 1
0.769558242308496 0
0.432467034437346 1
0.711997201866828 0
0.536407094250541 1
0.824414394304356 0
0.506445251644119 1
0.477626143229761 1
0.417357831614725 1
0.489070579690714 1
0.392323337676799 1
0.268443814865579 1
0.533254063641508 1
0.285371309335568 1
0.255809277479746 1
0.366943922998726 1
0.0464284368213682 0
0.398168704468073 1
0.264075296137281 1
0.462819034366472 1
0.313676229150263 1
0.698896258914722 1
0.643360602863791 1
0.547916014622594 1
0.444931542169003 1
0.476477587256954 1
0.270022595055611 1
0.472783862079856 1
0.505486970354928 1
0.421534993034451 1
0.417095066014136 1
0.288059665668602 1
0.302572690055197 1
0.634073121881344 1
0.452335218850277 1
0.53097751693088 1
0.174097688000618 1
0.535464153277722 1
0.308010351056693 1
0.496111618947792 1
0.349129679372774 1
0.271293184564374 1
0.5648792008135 1
0.52063448440057 1
0.422280086795483 1
0.422281020662963 1
0.188310554429545 1
0.536212908698358 1
0.289677043783995 1
0.267671341833164 1
0.413210759693912 1
0.428676266842425 1
0.289825005631599 1
0.316636550178939 1
0.437137052541625 1
0.594025617912158 1
0.20595754594811 1
0.368310810136079 1
0.307359427328349 1
0.274293818418355 1
0.413698493687196 1
0.471218117380301 1
0.323507421181263 1
0.244257211652959 1
0.545132736384072 1
0.520538457217515 1
0.570219311428635 1
0.615389491864053 1
0.693843819915364 1
0.22404959216055 1
0.191797768799994 1
0.264817917327887 1
0.589418978924912 1
0.346883536959514 1
0.440224820922229 1
0.529376466351238 1
0.365731003633369 1
0.375771688711498 1
0.313659520605967 1
0.314357647974883 1
0.482246462151974 1
0.391334825255325 1
0.400893734535781 1
0.345462451606639 1
0.655012317579504 1
0.405620791302159 1
0.452042734687484 1
0.324947809842847 1
0.403431043166059 1
0.36148716155306 1
0.403990098063522 1
0.66058588490314 1
0.395971617135983 1
0.49851617090279 1
0.662666198487211 1
0.585138190262608 1
0.627561563493835 1
0.338280746812765 1
0.491228377008882 1
0.246449663378706 1
0.550407675909234 1
0.305194254346103 1
0.326580897789663 1
0.376054930335877 1
0.352607874057975 1
0.467021548885328 1
0.610533234169002 1
0.495792171943716 1
0.34996800268722 1
0.631816460666969 1
0.293659129038689 1
0.460893521738545 1
0.342054682012919 1
0.363348784864429 1
0.29683608824219 1
0.382477867794983 1
0.581235666565892 1
0.288473225987589 1
0.375303568819217 1
0.254400693028616 1
0.299498225049908 1
0.336527438593369 1
0.170124392015952 1
0.544997345514071 1
0.285488788292944 1
0.189377543597777 1
-0.0216799186287945 0
0.342914001806917 1
0.38927421550905 1
0.378987674878034 1
0.253219535417609 1
0.450870687688517 1
0.481263942091676 1
0.40282440018061 1
0.366499557597801 1
0.490857355688496 1
0.472164695579837 1
0.430509129702125 1
0.458692241363877 1
0.250971748263262 1
0.362858844387897 1
0.506025737900243 1
0.255055018983533 1
0.442209099794502 1
0.253547120629718 1
0.549857139574306 1
0.503949049451612 1
0.4272529188024 1
0.191007565644438 1
0.371868335955661 1
0.409177232071146 1
0.257161909701188 1
0.473678513338903 1
0.51537121896378 1
0.413971789819402 1
0.369858990350172 1
0.235567212922103 1
0.436339030321678 1
0.584958155184763 1
0.31736578679454 1
0.277597293172947 1
0.36795576419536 1
0.503143400139976 1
0.422249048801451 1
0.0246442977590202 0
0.442614464016608 1
0.449722513321576 1
0.534439036257817 1
0.486123766037186 1
0.345812451258199 1
0.582305701001669 1
0.349559870533849 1
0.22593290043368 1
0.339539078895046 1
0.288034548006148 1
0.398211184298026 1
0.323482297194401 1
0.588720489370289 1
0.373083960812442 1
0.369412133626179 1
0.330681035897916 1
0.256686471607963 1
0.15943550900149 1
0.238143191489299 1
0.500678858464165 1
0.48565296137869 1
0.345941193066107 1
0.543569480917163 1
0.810106322850354 0
0.415091916816801 1
0.527301822794338 1
0.341736478638281 1
0.532966459663537 1
0.301400820169716 1
0.332894621388899 1
0.328600258630192 1
0.491414490053492 1
0.419013910954747 1
0.30167765331659 1
0.286234215652624 1
0.466678651132054 1
0.268354492228358 1
0.403069711719478 1
0.363557457032437 1
0.42284693042877 1
0.300588047880229 1
0.476577390176736 1
0.479913560100784 1
0.481069758056225 1
0.353421270601518 1
0.299409831890004 1
0.301827912026645 1
0.264603712431298 1
0.415735838138077 1
0.288866584692957 1
0.612533358649027 1
0.404598794277093 1
0.502993123760973 1
0.447452500192859 1
0.413324361634687 1
0.722929984960918 0
0.257019399417528 1
0.168095632251376 1
0.239553582395458 1
0.60791226480212 1
0.653157231603554 1
0.398498318390217 1
0.465110594141372 1
0.362782582809455 1
0.401084829725874 1
0.556484126747231 1
0.527664804731933 1
0.239968076358416 1
0.382439098773223 1
0.655260658574657 1
0.323679825121622 1
0.198503400465228 1
0.204857684939905 1
0.405188898944098 1
0.218740585826611 1
0.502178613050351 1
0.0352991189973455 0
0.233088696307033 1
0.320115202754488 1
0.546133499324164 1
0.525206356209409 1
0.378958766481841 1
0.427940789903617 1
0.415077724705615 1
0.431831517925725 1
0.115160387588072 1
0.52726800586148 1
0.633525045952914 1
0.437460600327682 1
0.126968032560685 1
0.485962901483493 1
0.565764575599158 1
0.249152277624868 1
0.351583313020969 1
0.322253239858977 1
0.182102218138073 1
0.236406312238578 1
0.370191544397438 1
0.565568689089293 1
0.214430487870977 1
0.347872177894074 1
0.44801097876439 1
0.247720450163275 1
0.294799392780545 1
0.275387483418287 1
0.852435297974014 0
0.427771074551134 1
0.519235911395532 1
0.769318009146197 0
0.66121463010415 1
0.505675988204371 1
0.388542457274395 1
0.346653019944276 1
0.149315488772784 1
0.486893493553795 1
0.462593732392583 1
0.453543506289833 1
0.646814965200769 1
0.261125493038789 1
0.531205774994914 1
0.629177403923911 1
0.539840260511732 1
0.170238286175894 1
0.53975762712486 1
0.350870299190066 1
0.347256408011456 1
0.212137801100546 1
0.370311904787567 1
0.147746495071398 1
0.53463847497376 1
0.657773770245227 1
0.572834157069931 1
0.520817486154326 1
0.59309317338763 1
0.152760888509092 1
0.71185865386007 0
0.349651809574321 1
0.686520957317638 1
0.251087516367135 1
0.212125650673939 1
0.303822400352861 1
0.520234494606833 1
0.550039897988347 1
0.642462046877276 1
0.249015381653819 1
0.48333983638889 1
0.338335737015602 1
0.495453458228596 1
0.627065013505413 1
0.332894567602277 1
0.203427167241791 1
0.543791217973503 1
0.417823272278644 1
0.43560828106146 1
0.40818337085365 1
0.212999739997421 1
0.209069984908086 1
0.360413076386945 1
0.630220056899925 1
0.590258192755697 1
0.442934419534597 1
0.596604837705857 1
0.510003930706253 1
0.400839475927775 1
0.292091060448563 1
0.326436143628036 1
0.393871601251647 1
0.399123717185815 1
0.601941744854934 1
0.512251924306375 1
0.539762079455907 1
0.283460950544269 1
0.465599458287618 1
0.590767978203752 1
0.477221191502212 1
0.35512404241505 1
0.361398529458529 1
0.366006533714581 1
0.194941742574147 1
0.726343519613212 0
0.383425701974546 1
0.427222633037995 1
0.19469408082599 1
0.647557017006063 1
0.431222112773971 1
0.27923712695629 1
0.373231055940508 1
0.593348234631957 1
0.45020423545702 1
0.69648674872059 1
0.200901863633032 1
0.460481790978719 1
0.613697296863657 1
0.642747889178354 1
0.46415992569893 1
0.397089456600392 1
0.497291766441816 1
0.3182109268816 1
0.202119863184739 1
0.403302299245606 1
0.516395065835071 1
0.471981140887647 1
0.437891099720754 1
0.0692704083355659 0
0.72445168691032 0
0.372499844189519 1
0.626293034385319 1
0.389164837340021 1
0.33440945895136 1
0.35963108842992 1
0.242192952166421 1
0.550216360646551 1
0.393848366726163 1
0.525642258557778 1
0.434894902001383 1
0.403406039545759 1
0.422926820707659 1
0.116835068071077 1
0.34410317117041 1
0.424095227146396 1
0.608306446087185 1
0.213912041143117 1
0.316001220065458 1
0.520471199775356 1
0.299205102180713 1
0.323339063254069 1
0.420580231929237 1
0.442154012083012 1
0.423186455365311 1
0.314147392625083 1
0.673422107103442 1
0.369607233223859 1
0.508466478825265 1
0.50142760737556 1
0.412484034194255 1
0.272298737237346 1
0.467976649643567 1
0.284813936150414 1
0.251853129796563 1
0.459474334124025 1
0.461001834412251 1
0.259865416247277 1
0.278570978225204 1
0.0477367689286336 0
0.46112561420114 1
0.364003536924107 1
0.32048631626264 1
0.611106050614283 1
0.142229902510624 1
0.133351777032667 1
0.222202676126342 1
0.254476058714498 1
0.406358477548297 1
0.238586511775436 1
0.335800202577898 1
0.145554039612881 1
0.1860332233668 1
0.60726803508031 1
0.347325135070949 1
0.237110436842357 1
0.0895340998139112 0
0.341301961128136 1
0.529505623399099 1
0.203765112559594 1
0.384718824336644 1
0.655717900790507 1
0.353947558459909 1
0.221189835571475 1
0.404961597115433 1
0.512390006851611 1
0.340703900773225 1
0.226811152212308 1
0.307803211974959 1
0.482176880948839 1
0.628780093798693 1
0.45461979994138 1
0.317975189249656 1
0.381732912035937 1
0.321864797393254 1
0.324679202427707 1
0.23546114713761 1
0.434196348150272 1
0.384359000657079 1
0.316488123048605 1
0.293884864787393 1
0.139233254126581 1
0.521950604346896 1
0.477504688169611 1
0.506986175916958 1
0.674245762313144 1
0.374845867969316 1
0.294316837468938 1
0.65951013021726 1
0.240171654460878 1
0.201033619057546 1
0.515395519310435 1
0.399611959334281 1
0.584031909526541 1
0.333574156579237 1
0.514415063084868 1
-0.00833362962313538 0
0.318122305363032 1
0.419559093105152 1
0.578918550675344 1
0.265225571628888 1
0.653298526588995 1
0.276987897834896 1
0.454711437686858 1
0.402413039078063 1
0.374579776983816 1
0.572777459994647 1
0.393988111250972 1
0.576583555179818 1
0.464725849668741 1
0.516747911282214 1
0.286247099370896 1
0.459590544728844 1
0.38048892248649 1
0.463047903141119 1
0.136838322963994 1
0.352082062509229 1
0.30372825144839 1
0.539232016760189 1
0.226627402904003 1
0.517467433177096 1
0.376564449990057 1
0.404916035495463 1
