# Supplementary material for: Bias caused by sampling error in meta-analysis with small sample sizes
Source: PLoS One. 2018 Sep 13;13(9):e0204056. doi: 10.1371/journal.pone.0204056 (PMC6136825; doi:10.1371/journal.pone.0204056)
Supplement: S5 File — (ZIP) [file pone.0204056.s005.zip › results N = 20 theta = 0.4 tau = 0 sz = 5-10.txt]

"dl.theta" "dl.cp"
-0.224894564531932 1
0.439969854821729 1
0.282586643065707 1
0.266293277439187 1
0.978308175711787 1
0.68186722825227 1
0.100363758740775 1
-0.00286150340026106 1
0.520106296037811 1
0.47432421177266 1
0.690211241210905 1
0.54787404176931 1
0.689581554724995 1
0.329030536166421 1
0.513303126857966 1
0.455335761620209 1
0.705362899649798 1
0.0203800076106817 1
-0.246977691059745 1
0.311341700999749 1
0.523919874807375 1
0.829084372749673 1
0.611076592799457 1
0.438168999654903 1
-0.0893272983219785 1
-0.123397567662037 1
0.5595894432671 1
0.762193423881457 1
0.740373345976209 1
0.422269416745676 1
0.121509981620633 1
0.536701977994257 1
0.733907611535966 1
0.194497114157221 1
0.468479185550989 1
-0.0209658315049937 1
0.606313469448114 1
-0.0149826371825212 1
0.0745305122225281 1
0.543237082816531 1
0.41558431393714 1
0.500799401685125 1
0.318439871520205 1
0.505766664473761 1
-0.198145039310523 1
0.000523315833643553 1
0.158311473743261 1
-0.309429045942233 0
0.37703048245076 1
0.510163040695644 1
0.332467899759654 1
0.404057103671518 1
0.773992394988595 1
0.259408761106075 1
0.280996060898858 1
0.0977263795133389 1
0.852380810326515 1
0.145695186426365 1
0.560016379647838 1
0.594284091062181 1
0.444190863601694 1
0.116169157793374 1
0.682692354024753 1
0.163786923748499 1
0.301835470252288 1
0.523650709314045 1
0.275250614384885 1
0.471769603319755 1
0.756149429351811 1
-0.0607214395699375 1
-0.00238764259199073 1
0.490667143234013 1
0.793128408257023 1
0.131637014940843 1
0.664680275417076 1
0.768663712143546 1
0.54591333700548 1
0.297470134829724 1
0.020408054653678 1
0.786312789345202 1
0.425486031145837 1
0.125280234719666 1
-0.157370384630866 1
0.0489763423420001 1
0.448020486453702 1
0.162629683533836 1
0.585071365795719 1
-0.110528620903263 1
-0.206268681373786 1
0.448678593118086 1
0.235280677994308 1
0.0436798277670335 1
0.13040347948887 1
0.486376192931827 1
0.0669484432155087 1
0.411478071540192 1
-0.0582764645177496 1
0.779732191026239 1
0.778607718481566 1
0.171311209417566 1
-0.112883476339854 1
0.548104621093429 1
0.588009905758563 1
0.1100005264644 1
0.585775362562818 1
0.510962953853932 1
0.619541636217716 1
-0.171721886104524 1
0.461222467053077 1
0.261340944859366 1
0.687084062228654 1
0.440819571936226 1
0.303313735986091 1
0.407553197227771 1
0.0556616346197333 1
0.79615561924719 1
0.324773255274122 1
0.478065977085171 1
0.65072499149819 1
0.0560392758912145 1
-0.139240200813055 1
-0.118513547229077 1
0.690809553915941 1
-0.0256117757425917 1
0.596124854038872 1
0.806739928278502 1
0.609363179239553 1
0.406095295499394 1
-0.13654691540029 1
0.338403373348659 1
0.202738062808764 1
0.43856129697995 1
-0.151177370713521 1
-0.0557223167512462 1
0.343967157590501 1
0.671676404836777 1
0.397243662864764 1
-0.00179195271383374 1
-0.0280674012305833 1
-0.0386108273412491 1
0.515669618644253 1
0.462713756547061 1
0.766462813084759 1
0.815681280338925 1
0.627080882528559 1
0.247699143948263 1
0.0160671729253629 1
0.267676500910162 1
0.338774828567199 1
0.487795365036037 1
0.107605234533098 1
0.1266176347646 1
-0.122756846173054 1
1.34871731099022 0
0.643401886571213 1
0.300672313656636 1
0.768705562923584 1
-0.110856715681062 1
0.50879048228413 1
0.617754463359782 1
0.315886364859081 1
0.435346161143248 1
0.101805841503489 1
0.6258249761913 1
0.060462978863987 1
0.216515965591445 1
0.711300101072185 1
0.750926417060602 1
0.547999042506172 1
0.288844854193483 1
0.408634055613642 1
0.542597547729938 1
0.594361617067997 1
0.0675635474216427 1
0.291368867655536 1
0.892351600652728 1
0.187399180150578 1
0.1345373823443 1
0.389849206859408 1
0.457444670852213 1
0.23351499107625 1
0.216198627318751 1
0.384249290290899 1
0.288090434396298 1
0.232789631735953 1
0.471945188026439 1
0.794638510538333 1
0.297310394872798 1
1.01202883846767 1
0.411657055912349 1
0.601174016429734 1
0.154965537933464 1
0.679970130313795 1
0.281170012098494 1
0.514427688723956 1
0.446855504177214 1
-0.0876083403265136 1
0.0711971203265725 1
0.396890249139456 1
0.647799412023525 1
0.27983489288976 1
0.640454473843838 1
0.150318527867393 1
0.271436907487002 1
0.393219583316675 1
0.781390018516464 1
0.157186541246161 1
0.244922033230271 1
0.409110648513664 1
-0.196856673805144 1
0.401494867943381 1
0.777821215660501 1
0.29999190976232 1
0.858502701825961 1
1.18071248582201 0
0.489948836065662 1
0.434130981550825 1
0.361012570980056 1
0.393654241494164 1
0.872504930887059 1
0.0720846678009458 1
0.874837571066681 1
0.323482064968763 1
0.788582625728131 1
0.0438800311077653 1
0.663063394738662 1
-0.0198028520961289 1
-0.647243085906802 0
0.148921528754216 1
0.557524597318571 1
0.236334139290624 1
-0.167182279752523 1
0.0110179614668802 1
0.488370181212726 1
-0.355231170261106 0
-0.00254619850438238 1
-0.27814920784316 1
-0.732907288978397 0
0.371784368777725 1
0.155326001313673 1
0.359510366804672 1
0.300381327471235 1
0.765402532285288 1
0.476680720071047 1
0.511197868638043 1
0.219371483862563 1
0.654306433306897 1
0.291214981277901 1
0.0815344988719817 1
0.484970289686806 1
0.113794511341455 1
0.591237727360082 1
0.155348040800649 1
0.652182793944674 1
0.711107682642162 1
0.422907134473885 1
0.299603053715312 1
0.458602238529123 1
0.0963848856142664 1
0.514470093004421 1
0.236031168847877 1
0.345997839959193 1
0.332102417480361 1
0.178304267432693 1
0.358812559755258 1
0.564340188959939 1
0.286637697116212 1
-0.0965605534385358 1
0.934004606952497 1
0.595566285515656 1
0.188485447232264 1
-0.272666837853065 1
0.269825547854576 1
0.302909983252073 1
0.637662023619406 1
0.294061043506765 1
0.360687128135227 1
0.52900642132745 1
0.615617718301305 1
0.418714280933723 1
0.098688385683937 1
0.288781658885642 1
0.302469492921111 1
0.487396734143059 1
0.790535674653896 1
0.249805764849193 1
0.247675994835529 1
-0.336304034197398 0
0.458487628148386 1
0.220081673259226 1
0.035700917699132 1
0.373540673443255 1
0.171962993136386 1
0.844118888641441 1
0.455034380195776 1
0.289232186044489 1
-0.0345726836233529 1
0.390855374167814 1
0.173537578812633 1
0.0423999573176959 1
0.309353858164868 1
0.404860952751106 1
-0.0588933131813678 1
-0.27150776779563 1
0.290402249530272 1
0.239767395601405 1
0.301296881816601 1
0.250421790508982 1
0.372176879653997 1
0.684429657441073 1
0.202759522043644 1
0.805251035960606 1
0.480456750788807 1
0.229093451870751 1
1.02975834610375 1
0.713269442466249 1
0.346904728894277 1
0.471760424465592 1
0.0322290416214122 1
-0.0373115237979474 1
0.158826653407542 1
0.369033462108026 1
0.399282050891897 1
0.318580977286308 1
0.0815143921553661 1
-0.185297705939267 1
0.076653206367219 1
0.464799645446417 1
0.411863904960813 1
0.234609311508355 1
-0.587401560633202 0
0.26139921827199 1
0.127035796363522 1
-0.116701129205999 1
0.306380606888684 1
-0.102299907234005 1
0.704735838110938 1
0.161685954398865 1
0.192305033182009 1
0.511344432591305 1
0.62693747562204 1
0.451920976347265 1
0.150484773727142 1
0.499579406542778 1
0.0693489016087273 1
0.264632323870558 1
0.273245426482839 1
0.775466477662582 1
0.0810346007366687 1
0.609475004877031 1
0.372441619787016 1
0.0973513466012759 1
0.950696717540627 1
0.163855461009978 1
0.500141778745815 1
0.435157803989964 1
0.309425911014744 1
0.498695081785113 1
0.279482240539538 1
0.654665749660785 1
0.0739158610762611 1
0.280829865022634 1
0.827018364480941 1
0.541236298615868 1
0.429206958895021 1
0.246870015199998 1
0.144551595049076 1
0.283806431011808 1
0.14517967661393 1
0.602385681109137 1
0.507621435254445 1
0.533147977539784 1
0.661958692738674 1
0.325800966812424 1
0.74305236164083 1
0.196429196199873 1
0.600778155845936 1
0.613825837013522 1
0.825933332623266 1
0.317059930593308 1
0.110737629856782 1
0.635155204281162 1
0.187252130891443 1
0.366487651039306 1
-0.00160864696830537 1
0.886631652775909 1
0.13458631849134 1
0.577591690914836 1
0.412916810680244 1
0.289725358028432 1
0.767175845663904 1
0.131297812300039 1
0.326299949445297 1
0.310976786088688 1
0.509534888289486 1
0.715253879944089 1
0.282225659054026 1
0.198596156075381 1
0.304605303933207 1
-0.0959751754457046 1
0.761753324030116 1
0.530640216097215 1
0.587900745723301 1
0.385999724372525 1
0.510190219428931 1
0.419891065692816 1
0.44857843587359 1
0.513755613619308 1
0.657639034394662 1
0.149305457794831 1
0.456261735791323 1
0.703132802178345 1
0.668877896250653 1
-0.0470568781435116 1
0.435870122475812 1
0.40597050878383 1
0.910802609370554 1
0.477071099184417 1
-0.00207996365858217 1
0.961520897306523 1
0.410995180659453 1
0.684982394869466 1
0.753168619436637 1
0.629195296370507 1
0.730390752809287 1
0.396993935845194 1
-0.142499696654249 1
0.42793746598861 1
0.316077684760018 1
0.117727834674597 1
0.0431365091415515 1
0.104341776290311 1
0.39994942922379 1
0.157021475959245 1
0.0364890959063141 1
0.767687812793803 1
0.393624722465277 1
0.419871504314008 1
1.09230994286435 1
0.289620650027191 1
0.200368766290072 1
0.602325336136712 1
-0.332208513458546 0
0.637872794167092 1
0.519258828911448 1
0.0452301830975825 1
0.188793542342445 1
0.426937077676522 1
0.455058141470194 1
0.452944948142221 1
0.422588280746884 1
0.549291787742183 1
-0.278416739250398 1
1.0835828578279 1
-0.262884265110036 1
0.19816442969449 1
-0.00355312367282049 1
0.460852350295062 1
-0.295388022607505 1
0.394354772026629 1
0.73798130520663 1
0.858204462296466 1
0.215122810112796 1
0.128626119400578 1
0.0453744760483656 1
0.166203937867107 1
0.292122783445912 1
0.106948714102193 1
0.571596651817824 1
0.650388480880544 1
0.501586448673787 1
0.326119994507686 1
0.284420778897421 1
0.768520422218916 1
-0.0214398595631243 1
0.503286328300456 1
0.027594078151895 1
0.62118046440134 1
0.839954109361706 1
0.157013074332159 1
0.831332459121552 1
0.211099297695336 1
0.691695460300948 1
0.169386464557127 1
0.0575953255354286 1
0.281535273682389 1
0.346008766618873 1
-0.195759557155419 1
-0.312285513075023 1
-0.241520568503427 1
0.431258216678027 1
0.431347514405447 1
0.275962770418375 1
-0.154832912689995 1
0.427052538980892 1
0.244548372833077 1
0.406590325762994 1
-0.25342289437624 1
0.419544410403278 1
0.462678829762125 1
0.658119580067668 1
0.52311990754667 1
0.534498065486318 1
0.458199239910212 1
0.0610814479797804 1
0.271973654235602 1
0.381573981679443 1
-0.0791523288981999 1
0.60560062832698 1
0.248497576964428 1
0.687611472305161 1
0.14229368331835 1
0.103726994126251 1
0.108770232143801 1
0.583880995869139 1
0.504559126093337 1
0.703681667110717 1
0.243371835011666 1
0.434655833318426 1
0.473096869879921 1
0.359847081427115 1
0.369339913803147 1
0.598053972450461 1
0.181036776731141 1
0.778602608361792 1
0.00882012739774592 1
0.660620286889789 1
0.496044779601461 1
-0.247745497120442 1
0.793653269951511 1
0.429291942830001 1
0.321251071738634 1
-0.00857891366303823 1
0.0323142301867308 1
0.12153861821622 1
0.0265899075491468 1
0.508785612223321 1
0.255196439441508 1
-0.416973624050606 0
0.187358615905045 1
-0.1159861154309 1
0.226981042718041 1
0.572477302515075 1
0.844952459769098 1
0.0718396585929379 1
0.392857795774186 1
0.684133269525507 1
0.0313303498741888 1
0.3250021213919 1
0.0809607030625941 1
0.17770185867431 1
-0.131860453908677 1
0.0619528733435363 1
-0.246523435455465 1
0.426228888956957 1
0.281666797693572 1
0.279430672042505 1
0.798907736464504 1
1.04062704338601 1
0.850063832552039 1
0.175615318050207 1
0.552969241358691 1
0.871472157500682 1
0.0937638533656234 1
0.0411342235684098 1
-0.0732664963239354 1
0.387898918094028 1
0.489101242807617 1
0.391617463799174 1
0.392881910082944 1
0.310655566841797 1
-0.119798133160092 1
0.0252899309229128 1
0.441499309777439 1
0.367947277671892 1
0.11057852189835 1
-0.312035286417312 1
0.00651370308423536 1
0.698014972211366 1
0.102989073458817 1
0.199701931165802 1
0.130844513381216 1
0.349617685958476 1
0.475313783655526 1
0.390338835497649 1
0.208442789929823 1
-0.127733103424313 1
0.643308769880957 1
0.475277563464638 1
0.286602645241545 1
-0.229738680235075 1
0.928588300070856 1
0.263390955119584 1
0.709109074877455 1
0.2722936092348 1
0.429420998077308 1
0.700036752383333 1
0.721775356398374 1
0.101253226187846 1
0.447950849351971 1
0.352626290656314 1
0.392189590768506 1
0.489090918721772 1
0.454384019625498 1
0.400735413002609 1
0.413010385943881 1
0.515176523862976 1
0.616653930703382 1
0.281125972112826 1
0.679683850507284 1
-0.126161562074804 1
0.233736239650217 1
0.469502577079538 1
0.14047649229323 1
0.156325837455846 1
0.182231274590932 1
0.530779316597987 1
0.0110680151273125 1
0.25462673184464 1
0.217156473057243 1
0.519719320950321 1
0.476680101644814 1
1.01343099961283 1
-0.247684583085189 1
0.0855478368070648 1
0.118709846477186 1
0.578924539868631 1
-0.136781339447356 1
0.486299364678821 1
0.118954904122676 1
0.0151221532239365 1
0.398493257204402 1
0.456841519904074 1
0.657129863260581 1
0.754921218101691 1
0.978090381297852 1
0.58830663650615 1
0.570995016062451 1
0.111831853936127 1
-0.267123158707027 1
0.560314612272158 1
0.517740065205236 1
-0.213539514328505 1
0.141929033141228 1
0.222265572553803 1
0.611296164924365 1
0.492269684616701 1
0.00799528081485384 1
0.790228789475073 1
0.89098414954189 1
0.18478338138765 1
0.276046936715026 1
-0.332921406023035 1
0.525213065420639 1
0.294679692106256 1
0.751957507228037 1
0.229630483389562 1
0.437409576999709 1
-0.0696299097339447 1
0.412263272801567 1
0.226999205646012 1
0.355296117580414 1
0.702557620887281 1
0.599578674292339 1
0.214015870837355 1
-0.00736240153638952 1
0.251629351873085 1
0.511512736990513 1
0.28738071852819 1
0.339272045914021 1
0.515918456443933 1
0.272721177597869 1
-0.18086173115555 1
0.301861156883793 1
0.549353868183652 1
0.776972497978531 1
0.31436042332312 1
0.139001216269234 1
0.423896050806035 1
0.475785847430632 1
0.59221017997601 1
0.636409867504625 1
0.761215714000219 1
0.288756867479629 1
0.0833711608512885 1
0.952797023793501 1
1.19536568848013 0
0.444008951347474 1
0.224879590340008 1
0.556116690895102 1
0.589642618544057 1
0.208641315424181 1
0.629297737655188 1
-0.0802661435784726 1
0.119727027299398 1
0.866765563802895 1
-0.154241851251525 1
0.0975387422562814 1
0.102976586546849 1
-0.221461837436703 1
0.255331231934008 1
0.26186554159873 1
0.278482372779489 1
0.527281291585515 1
0.629150872163977 1
0.0854169937126609 1
-0.0552151146916377 1
0.393586964013654 1
0.490238494218056 1
0.647662963639445 1
0.132161090012098 1
-0.0124937426724545 1
-0.0873038336986862 1
0.302478033791537 1
0.692522226623639 1
0.200889647058453 1
0.418152779836508 1
-0.567255610316935 0
-0.0385520280023033 1
0.499760389626455 1
0.719699321565451 1
0.34951166710767 1
0.801576803286202 1
0.401429330249311 1
0.416102922819228 1
0.0419146289855849 1
0.411025697398261 1
0.558797033245151 1
0.973959894275414 1
0.262460852041953 1
0.943501889624213 1
0.189788258926568 1
0.260855829508439 1
0.400190694450088 1
0.114250384191916 1
0.351666200319456 1
0.829745631837899 1
0.0432052722842323 1
0.79532827704336 1
0.822910449653917 1
0.529752172013845 1
0.12843355058267 1
0.676419871852942 1
0.204611331997379 1
0.293898683220631 1
-0.105570201910836 1
-0.0301460880356826 1
-0.224701169625805 1
0.175595191636242 1
0.459003751527029 1
0.22043661459353 1
0.808948097199718 1
0.228971054705111 1
-0.000131337833368689 1
0.495403423402978 1
0.188534177583128 1
0.21569438319409 1
1.02578514989563 1
0.296887510389474 1
0.139162433514191 1
0.082829782073628 1
1.08976443924254 1
0.265780000456633 1
0.103063584299182 1
0.314949217545428 1
0.617699901901315 1
0.474961100148127 1
0.0388534278465928 1
-0.594296358421324 0
0.50115373056691 1
0.380482445321485 1
-0.176781570548758 1
-0.174501644657946 1
0.252660905246147 1
0.909819283999508 1
-0.0129225396975992 1
0.0592181709810097 1
0.318686002253652 1
0.373949608697784 1
0.763487903097795 1
-0.1695916486875 1
0.440189588098889 1
0.436361516091895 1
-0.043981551258911 1
0.659262616795958 1
0.799995942691298 1
0.110299819358539 1
0.598443810835165 1
0.313338125919931 1
-0.0564801250913955 1
0.00426939231312828 1
0.694045906331804 1
0.356275860081677 1
0.682778555891073 1
0.216625057997835 1
0.487522725598175 1
0.412621337493976 1
0.290763153085592 1
0.316555198180145 1
0.701997427110629 1
0.443373584128184 1
0.487956108472827 1
0.0588795693967394 1
0.50140484110394 1
0.449847447156886 1
0.363697682267751 1
0.273367047198801 1
-0.446110694904179 0
0.811798853036658 1
-0.3442886656958 0
0.463705003109842 1
0.50573564448733 1
0.219559037180751 1
0.214841863897037 1
0.293235487106562 1
0.465069027677126 1
0.338032522386534 1
0.342473426312612 1
0.809110401960293 1
0.137779259330824 1
0.191053973895764 1
0.689327049877167 1
0.689244655202035 1
0.0651635472663013 1
0.536277106089128 1
0.332798266069812 1
0.220758745861136 1
0.015177869963551 1
0.448366316564181 1
0.969843781212767 1
0.21889772798302 1
0.111260450003197 1
0.093797897653025 1
-0.0438206931507283 1
-0.0255753416367542 1
-0.136031629420571 1
0.386647518846033 1
0.29405572814069 1
-0.0544121069203658 1
0.811833487966715 1
0.388198585356508 1
0.777000860536562 1
1.00639986793661 1
0.637750135799118 1
0.120807478382396 1
-0.0492023761260553 1
-0.0812157534158362 1
0.090108230707693 1
0.12726175528833 1
0.755049193343485 1
0.455869930458119 1
0.328752943107408 1
0.182561157267991 1
0.175218594721138 1
0.502486188730519 1
-0.00458194941349635 1
0.787392849298651 1
0.16090152274351 1
-0.0225711537128611 1
0.351821941442962 1
0.649889148299698 1
0.248476304540329 1
0.259309592358094 1
0.529354808107335 1
0.205139743506511 1
0.489456209148147 1
0.350424562914917 1
0.247609153513201 1
0.0565155451057713 1
0.400920380632235 1
0.567122056071333 1
0.0864817676241751 1
1.11441595541234 0
0.238243917776889 1
-0.0169068558145106 1
0.326309485665772 1
0.669252974991081 1
0.287171891689382 1
0.471375409101264 1
0.286162103466467 1
0.187853895773475 1
0.398513378657056 1
0.538984168119889 1
0.39625645222209 1
0.943228510576887 1
0.302475087263559 1
0.483295995299772 1
-0.00211154507781762 1
0.225086266873624 1
0.688137306853913 1
0.578967441680948 1
-0.340112030113552 0
0.254020354352816 1
0.632692391619568 1
-0.0448663049259143 1
0.72086503891304 1
0.203732831170342 1
0.589226602860403 1
0.0779615750165657 1
-0.00484682168428525 1
-0.0156345426419813 1
0.242182753678012 1
0.376054549555298 1
0.654087740289125 1
-0.125836346950669 1
-0.029257281906247 1
0.841487446989024 1
0.172202580244437 1
0.853545573902157 1
0.413748381564857 1
0.340634267369913 1
1.10976686279549 1
0.284720781356633 1
0.5237316188247 1
0.0153106936191896 1
0.316969896269268 1
0.161479700193302 1
0.367763384327131 1
-0.173077539038861 1
0.818974272112851 1
0.380061781007004 1
-0.118422415148933 1
-0.0883965260251767 1
0.443395130627333 1
0.369581478305384 1
0.827020221829957 1
0.332582761761861 1
0.288976061870323 1
0.559148369305264 1
0.140059226260234 1
0.497901800851967 1
-0.142058963533876 1
0.473452316604058 1
-0.00281794106321193 1
-0.0300125468986849 1
0.409580283950284 1
-0.0336331832687384 1
0.819327728376265 1
0.812526343396462 1
0.502691615526934 1
-0.0720407842393624 1
0.150503278951682 1
-0.164582104510789 1
0.587309242313984 1
0.00408788932137349 1
-0.145253872732469 1
0.693476217727505 1
0.516514693395491 1
0.6267567712876 1
-0.392026198237926 0
0.608583968109157 1
0.00180705614247975 1
0.41147114852597 1
0.431992284836076 1
0.110668573922009 1
-0.124268960330292 1
0.752912985303328 1
1.28841351176683 0
0.452785223435126 1
-0.202136058998466 1
0.364619527085063 1
0.337471480610051 1
0.740162115762534 1
-0.228013092119677 1
0.310723182186328 1
0.0503634406968258 1
-0.0555731420788089 1
0.348335294724374 1
0.496704300712128 1
0.244475434284251 1
0.349580201751523 1
0.426927968659564 1
0.809345211090316 1
0.725070390996544 1
0.729929222283072 1
-0.0370919078776278 1
0.550101896815208 1
0.0882929864431009 1
0.0732501671214763 1
0.223895737116989 1
0.715334800748964 1
0.0143715241892118 1
0.120129349487196 1
0.402279510486561 1
0.168911336427984 1
1.22530601639786 0
0.412120712411451 1
0.708847019826272 1
0.248685247071115 1
0.441493569357065 1
-0.256777022327242 1
0.170450601990796 1
0.612544693038323 1
0.708366194280477 1
0.0666489344672242 1
0.505115926083004 1
0.746496493619419 1
0.553857478778621 1
-0.323887129110477 0
0.0119998872234768 1
0.768024582980796 1
0.284490967308813 1
-0.0363850354428539 1
0.414187763089085 1
1.08066589865638 1
0.280141001598019 1
0.0221996536679825 1
0.357412015453126 1
0.376765030332082 1
0.204669413659958 1
-0.00554510178570339 1
0.0739269483994815 1
-0.0565942325817444 1
0.325878182524408 1
0.415165957382201 1
0.499361168926917 1
-0.143014307716747 1
0.249494511794128 1
0.474775542546604 1
0.531787464240418 1
0.66177537814262 1
0.519026027930297 1
0.428558153308333 1
0.436311648995885 1
0.569382797249143 1
1.07937491002132 1
0.549512295007296 1
0.202533861011667 1
0.463535364725486 1
0.28808890452775 1
0.128932749684137 1
0.406303546998821 1
0.198071290745237 1
0.247215942511235 1
-0.368544236835143 0
0.606323709791806 1
-0.066400248227682 1
-0.278301025184984 1
1.03230104308113 1
0.192379780670227 1
-0.30856869840104 1
0.226564872453915 1
0.73376993102619 1
0.489046469815852 1
0.0293412786519604 1
0.33140762717327 1
-0.0729561738429125 1
-0.209591644790545 1
-0.221115627246754 1
0.808946898549404 1
0.370966337723543 1
0.456219335384517 1
0.0386042250835932 1
0.38880509449378 1
0.628003141299278 1
0.66110237842674 1
0.27176838162701 1
-0.566403172479013 0
0.412861302301135 1
0.446387531646621 1
0.863037225046609 1
0.0860372805836707 1
-0.104213080943306 1
0.530017633624701 1
0.329493559933252 1
0.611880424851713 1
0.593633369641979 1
0.210622561802922 1
0.465102284565754 1
0.538503799429601 1
0.689504281293252 1
-0.14438511293919 1
-0.478853046768802 0
0.40703430500687 1
-0.0175927887823118 1
-0.0689444390644852 1
0.461389052725197 1
-0.0254938051219482 1
0.188662287728676 1
0.106115849188281 1
0.432980483761728 1
0.236539620811246 1
0.446792691151271 1
0.36233068547141 1
0.46507678349584 1
0.342464645856008 1
0.0412980053643547 1
0.284623379053339 1
0.793392439960678 1
0.696606745812267 1
0.122507482641056 1
0.470459278134942 1
0.584861848459837 1
0.132478169847624 1
0.701977947907803 1
0.160212734616532 1
0.868737102152989 1
-0.0444920821360528 1
0.257486369210029 1
0.321904514624783 1
-0.0479334828238089 1
0.0992222669344812 1
0.475337134011822 1
0.0698372025144216 1
0.517677127105039 1
0.548321582175815 1
0.18980768027777 1
0.486770750143476 1
0.0226119403595052 1
0.180911456860788 1
0.471593174365039 1
0.463377674788694 1
0.180978367237755 1
0.372589994984815 1
-0.478472385292113 0
0.314191047726266 1
0.336251110939805 1
0.389724345710703 1
0.816388490202667 1
0.12196291899728 1
-0.0935109786472578 1
-0.0841811693171558 1
0.205467259781788 1
0.756652885252273 1
0.735100110315226 1
0.378599555506706 1
0.75504465086321 1
0.795354036994648 1
0.191768684792843 1
-0.111593359844787 1
0.592531095058056 1
-0.177168537098657 1
0.554056506367089 1
-0.0213256863058143 1
-0.037014358513022 1
0.937255180928573 1
0.718049596962114 1
0.239677858415858 1
-0.280988546578185 1
0.799608346278549 1
0.0494849363058858 1
0.997456768909188 1
0.909788404448313 1
0.777391301178335 1
0.310034295838032 1
0.318095617308302 1
0.870476167957734 1
-0.218806208587587 1
0.570200556367664 1
0.816223477959894 1
0.539411702249587 1
0.349159768762949 1
-0.119904601418874 1
-0.164987499096603 1
0.477429157612692 1
0.374939956872858 1
-0.399620683483667 0
0.157011817518221 1
0.358172493744603 1
0.18193898476601 1
-0.352107626310853 0
0.571351290396693 1
0.269365697725422 1
1.01974061496394 1
-0.134446024994078 1
0.20175387140564 1
-0.151859874535288 1
0.872126421507488 1
0.377585993643376 1
0.507522429202108 1
0.761767000754561 1
0.322548349104746 1
0.496460142993162 1
0.655823211025305 1
0.548507044738862 1
0.94581872467991 1
0.40376888717869 1
0.626667004892239 1
0.310333859056851 1
-0.370785289533714 0
0.246171794783794 1
0.2230182972417 1
0.377605990044793 1
0.534531694445021 1
0.295725816939564 1
0.807532931269462 1
0.428942268125286 1
0.230789213293201 1
0.208688888619917 1
0.70959099110131 1
0.639055207234345 1
1.04728774556459 1
0.499976357668965 1
0.672003384572423 1
0.577606201801288 1
0.318388315082205 1
0.818886660261229 1
0.134986551000388 1
0.0228370809141049 1
-0.13763998484777 1
-0.151364065541964 1
0.441463159227205 1
0.537566462994562 1
0.727352323254606 1
-0.0538864914423342 1
0.328274850973675 1
0.331446598724583 1
0.416725319497639 1
0.422502834697223 1
-0.313553223999253 1
0.109655829202604 1
0.452002114123554 1
-0.0124391394118265 1
0.899979404571096 1
0.438187521630534 1
0.468264825378517 1
0.603655979406198 1
0.303797065293397 1
-0.0708739267547524 1
0.590700242422026 1
0.281344258084022 1
0.252245860077745 1
-0.172256439673054 1
0.439183336671021 1
1.01838317363979 1
-0.265156707831931 1
0.185068882984155 1
0.0598343290659202 1
0.158283692035421 1
0.58414768872876 1
0.618490220556155 1
0.597896478790396 1
0.459878902107454 1
0.307700704826025 1
0.392387441904406 1
0.261368656818846 1
0.642595954058304 1
0.349488623217893 1
0.432792844274235 1
0.894067868541733 1
0.672788204740722 1
0.5178772070136 1
0.508254064503297 1
0.177206006675962 1
0.55469345000594 1
0.189387272943168 1
0.0787442095086927 1
0.518014285830026 1
0.598508177812975 1
0.800709907920901 1
-0.0291043446796405 1
0.288294873258386 1
0.21704952891436 1
0.202917296637341 1
0.248784409834186 1
1.03870961281827 1
0.640695081275943 1
0.273353723972351 1
0.350435373275309 1
0.00350358649507999 1
0.302561502995752 1
0.328395297982561 1
0.442621691827852 1
-0.101892744210025 1
0.420172245443183 1
0.416090936673418 1
0.975818657032447 1
0.953984091033037 1
-0.147851602528768 1
0.0287551707661104 1
0.409615221266289 1
0.387530740358355 1
0.393869538790507 1
0.193575819976612 1
0.875412053758945 1
0.256293348331606 1
0.483855636564063 1
0.68340112490044 1
0.325101732477239 1
0.533876371238883 1
0.230380561269015 1
-0.235959372897568 1
0.127303897353779 1
0.413934999734624 1
0.438841267356193 1
0.297846691315061 1
0.823478469466484 1
-0.103749564387297 1
0.296574950043017 1
0.483270803910384 1
0.522163836442678 1
0.120222642132179 1
0.354759177332111 1
-0.0984303613571157 1
0.310239996274438 1
0.926743264847081 1
0.161226284911185 1
-0.306309842791588 0
0.208567588655501 1
-0.0247153133150299 1
-0.0810549784310174 1
0.605716911321898 1
0.347751449936306 1
0.0694709955274637 1
-0.301860762426158 1
0.42018420121306 1
0.516725590587632 1
0.584293261140673 1
0.28450747662481 1
0.627449906220081 1
0.285645831631611 1
0.457132559171053 1
0.482838934159866 1
0.359368787618799 1
0.717968332482668 1
0.315807762261938 1
0.144557732851521 1
0.880092765155594 1
-0.0198255994143127 1
-0.35013073869418 0
0.243259252248808 1
0.0842145050999793 1
0.291341730824517 1
0.179257872171103 1
0.456014601361657 1
0.350908848766802 1
0.445871309176783 1
0.668132508742299 1
0.510873718890117 1
0.417058777856465 1
-0.189024903515799 1
0.215654009593503 1
0.228604068776418 1
0.520892838865226 1
0.37006208201324 1
0.307913017585718 1
0.253732351335108 1
0.0300830438626636 1
0.583417096079699 1
0.185929680849341 1
0.700334687522674 1
0.440883016411568 1
0.529803239315002 1
0.218420577832364 1
0.888967268183729 1
-0.0922164332168223 1
0.582381587435188 1
0.499209830092195 1
0.150086809638781 1
0.222371934567166 1
-0.178736607062823 1
0.199443031401254 1
0.46017942336496 1
0.564008544612605 1
0.148261328226992 1
0.439568089562018 1
0.875029365855348 1
0.998254057676401 1
0.604498888849703 1
0.0412962267945436 1
0.213002033430574 1
0.550360214429951 1
0.420399553885708 1
0.542751008351336 1
0.088643491011238 1
0.538191063990138 1
0.229930128758238 1
0.496127522917855 1
-0.0586142538046863 1
0.896456758501393 1
0.631746477452184 1
0.314137817194041 1
0.822294015144308 1
0.181350813724856 1
0.463091393857514 1
0.63815556069224 1
0.368074293923642 1
0.380468761453752 1
1.04538139299458 1
0.547676330893303 1
0.849720322994026 1
0.159154192882673 1
0.223997375847615 1
0.11179632873633 1
0.459957043422096 1
0.14430128286943 1
0.445494444213994 1
0.630752726764698 1
0.641414476493091 1
0.195903746756253 1
0.646982702548632 1
0.717592728677251 1
0.468113711537478 1
0.237597413439412 1
0.280376606487068 1
0.092289104198292 1
0.550115164114023 1
0.383517169035487 1
0.510005007898142 1
0.649811565016488 1
0.206364059302894 1
0.466720931028584 1
-0.0816203812576634 1
0.361398653970813 1
0.289384066454239 1
0.526681707510757 1
0.297071968485421 1
0.0133457350716938 1
0.307940239533545 1
0.495902605411634 1
0.730570361751542 1
0.462660757450682 1
0.63307535829375 1
0.778334916962959 1
0.396801901182837 1
0.498452381740069 1
0.627924045545658 1
0.220405400562315 1
-0.0397732574202743 1
0.178561806780236 1
0.799849421387225 1
0.478580867914981 1
0.561311523532672 1
0.957964254171336 1
0.173449903931253 1
0.261036680440021 1
-0.129046637637634 1
-0.0368387370637723 1
0.083487697396983 1
0.221011640637584 1
0.630325527066981 1
0.496968795371832 1
0.347596286510891 1
0.383469037671674 1
-0.285832597884038 1
0.48179896161168 1
0.195836830574626 1
0.5942698759648 1
0.770026577313372 1
-0.150678339540898 1
-0.256574224641604 1
0.60570316648263 1
0.491656258918108 1
0.643550686533446 1
0.345199555354304 1
-0.0593971647934396 1
0.967153457939742 1
-0.105905961324406 1
0.115389818224074 1
-0.0478809797198687 1
0.827318480525856 1
0.37865730938779 1
0.620942311023347 1
0.242514980544779 1
-0.0635500129387816 1
0.383843568790198 1
0.0164648575075324 1
0.278881383579551 1
-0.198244044130911 1
0.419353178980058 1
0.485380765501576 1
-0.18052651573093 1
-0.0141194291362856 1
0.529130973468698 1
0.59699949606097 1
-0.101720528445394 1
0.41047571656272 1
0.403047982318985 1
0.705835307288618 1
-0.198254341388105 1
0.335269872619036 1
0.153525734186965 1
0.630862228668906 1
0.252222572659486 1
-0.00399448245084695 1
-0.00463236140005426 1
-0.516362728006427 0
0.456605074914263 1
0.439210927099103 1
0.890768935649298 1
0.0289887529669837 1
0.5398115440004 1
0.633676311370198 1
0.347203838500924 1
0.409791627052415 1
0.562599892415717 1
0.231172760657765 1
-0.149379348119451 1
0.0220269695449656 1
0.992162180641217 1
0.451802234313906 1
-0.174551957695044 1
0.298226545102709 1
-0.00320440057125941 1
0.680303050918137 1
0.907715109520913 1
1.2637552746059 0
0.465795861800234 1
0.389995157650902 1
0.535187746879086 1
0.600731790175398 1
-0.200717121486379 1
0.358801667916214 1
-0.0713961446511066 1
0.622990273484663 1
0.956208283209577 1
0.433639765275864 1
0.307079101980309 1
0.615294624459918 1
0.412873157328652 1
0.582217651151806 1
0.0744161966473878 1
0.201442797807384 1
0.38066033260036 1
0.449434937795257 1
0.699282266779108 1
0.187766187323575 1
0.212498738759169 1
0.730228634311191 1
0.363362302985076 1
0.468511531513808 1
-0.171056231497109 1
0.525952802547655 1
0.00341487161292831 1
0.511457666054052 1
-0.00229331433585162 1
0.483407161857377 1
0.226215680934772 1
0.169532473629228 1
0.552313876122867 1
0.0400607257100459 1
0.260214474053936 1
0.469755929309204 1
0.326177440011978 1
0.0425437216147181 1
0.368469036036304 1
0.367636698169694 1
0.264770208256368 1
0.135271700511589 1
0.415421784463724 1
0.387094070347856 1
0.378456889298834 1
0.10630072576804 1
0.272340631475481 1
0.657104118266075 1
-0.000708565406740649 1
0.144149944750568 1
0.274709497957736 1
0.105491283445946 1
0.0556357694644713 1
0.245065542498241 1
0.371217021284361 1
-0.137785235049058 1
-0.209888925094281 1
0.453611507966803 1
0.358708566775248 1
0.538766086454062 1
0.33159307481361 1
0.250411438338387 1
0.626209616837509 1
0.0701926155510908 1
0.429228951082726 1
0.811409557471009 1
0.358340780232029 1
0.96747401321696 1
-0.0557113099227424 1
0.350716693461051 1
0.521268870937476 1
0.199684757349563 1
0.437407902598682 1
0.47147394778522 1
0.865768779788785 1
0.24951966412379 1
0.444720550402563 1
-0.188404032181468 1
0.62809962978921 1
0.59533043586544 1
0.593973503389635 1
0.250018066559397 1
1.11589512374505 1
0.43985416356603 1
0.615423109010535 1
0.632635733401472 1
0.801056790059367 1
0.471213909618156 1
0.248930660418017 1
0.0448432382008166 1
0.70570209146489 1
0.291965815068475 1
-0.108397302962726 1
0.139721926549857 1
0.426824339989784 1
0.742872265526993 1
0.591154320411561 1
-0.124560584184819 1
0.821480186894791 1
0.121296475347898 1
0.785581206589876 1
0.368787047790454 1
0.399552237331701 1
0.323416264042849 1
0.301138200607415 1
-0.259195971830902 1
0.296392664096657 1
0.369477106073656 1
0.0524257280793367 1
0.0762282739648163 1
-0.120890674927111 1
-0.0225965151735071 1
0.117424808501766 1
0.150177763185642 1
0.557421819050667 1
0.240692831534415 1
0.824136276896282 1
0.0713351627067231 1
0.820322783095993 1
-0.163825176835312 1
0.486227770106169 1
0.221896264491265 1
-0.0544008484639823 1
0.515519540429933 1
0.30390387172892 1
0.366066184670109 1
0.355285026892228 1
0.620912879016591 1
0.461134229866581 1
0.631181246071252 1
0.40351618912167 1
0.511805278897348 1
0.00513617035066191 1
0.588540144517525 1
0.0181885939108286 1
0.160442804871659 1
0.844974279812605 1
0.662106424627968 1
-0.285172923181201 1
0.265980560183328 1
1.04353578901503 1
0.345085434652547 1
0.835739618085386 1
-0.316343213715134 1
-0.202797784890341 1
0.0764604151288029 1
1.03724427378819 1
0.654593437009708 1
0.250785688734645 1
0.100328521735259 1
0.252130857973542 1
-0.130610445761385 1
0.371388569106901 1
0.585569647644529 1
0.737433562114656 1
0.0524502874065008 1
0.803872238413175 1
0.441348411500797 1
-0.124063951417804 1
0.464996005890119 1
-0.101686737102724 1
0.188212365010971 1
0.403492239059484 1
0.345358817796378 1
0.300122661045654 1
0.275320952525758 1
0.708784759301138 1
0.305538668599666 1
0.171275204815852 1
0.58915943571154 1
1.05509158861654 1
0.410804989517421 1
0.487608576256148 1
0.088555940572127 1
0.456987849563782 1
0.754183262196048 1
0.115597125083923 1
0.41137128124962 1
-0.160645576813618 1
0.916905781213471 1
0.44082513275512 1
0.56531824405723 1
-0.17435861644446 1
0.261497298708206 1
-0.0288829554750954 1
0.128385797037955 1
-0.110408227033274 1
0.41590136746631 1
0.223625285579093 1
0.247516387539374 1
-0.175880867342451 1
0.676707136236113 1
0.562153787051098 1
-0.0348052116119783 1
0.541267592492741 1
0.000835837090056329 1
0.310196277391266 1
0.258472878874188 1
0.335982815997185 1
0.112598470685501 1
0.230195848000071 1
0.369737323809184 1
0.285491176793074 1
-0.16355407405624 1
0.439433018901738 1
0.651038945397518 1
0.701477462268149 1
0.0320392380920443 1
0.622713563981155 1
0.60942505536933 1
0.22569108640424 1
0.641420336623687 1
-0.206008408506706 1
0.457097799909955 1
0.400314155516316 1
0.457271459215749 1
0.004325731598115 1
0.436900043873201 1
0.306384005123384 1
-0.0547449811919642 1
0.200432610142104 1
0.103190257190608 1
0.242760829253654 1
0.417880855550399 1
0.328992538891795 1
0.314569153510618 1
0.789284633582404 1
-0.0806606935938485 1
-0.208779223263994 1
0.0509541649895172 1
0.858086940366007 1
0.507589906778027 1
0.309476429287643 1
-0.228322439377247 1
0.943727411306494 1
0.266293880731917 1
0.534876305955761 1
0.881017883726455 1
0.228520273006569 1
-0.0347819799839654 1
-0.165015303640506 1
0.549669928451182 1
0.258888682482358 1
0.241903211877717 1
0.552127572038988 1
-0.424150989283598 0
0.108138792250881 1
1.1570230830249 0
0.216430054415938 1
0.332330213158849 1
0.206334531508058 1
0.428332037540886 1
0.287362646130278 1
-0.10621219744168 1
0.862403533423925 1
0.553214825193716 1
0.6080986148691 1
0.797025093327514 1
0.305224446662618 1
0.711048815030573 1
0.239435267123338 1
0.472020428316192 1
0.501602043498555 1
0.438406497622924 1
0.380802392062253 1
-0.0391660859718977 1
0.283570768830344 1
0.34556275132198 1
0.842963037239519 1
0.654617470177843 1
0.220264207246428 1
-0.241206937366763 1
0.178982979888973 1
-0.222697818815311 1
0.45325495091322 1
0.974449241636941 1
0.652022462031438 1
0.288491261471509 1
0.381754485696627 1
0.215749050623067 1
0.0955420473714188 1
0.509108515211544 1
0.666585861087429 1
0.683134020193262 1
0.311045055659827 1
0.570417632804861 1
0.197195740170019 1
0.241800450322422 1
0.383501133034633 1
0.763960483157976 1
0.864043331531379 1
0.26753045385964 1
0.546307369625772 1
0.222381212309406 1
0.239467700746732 1
0.246898650787142 1
0.542868689891562 1
0.160627664530134 1
0.289913713936354 1
0.368480047402392 1
0.591611467677779 1
0.151709805385783 1
0.48613400249404 1
0.285724836941614 1
0.580700510647994 1
0.136641963706303 1
0.152962692259911 1
0.321325052490259 1
0.401039796311979 1
0.996503914615773 1
0.645138290389833 1
-0.433816108830887 0
0.634774784511157 1
0.757591613634154 1
0.458346648156632 1
0.540054748533687 1
0.443382710488829 1
0.422818904888637 1
0.383587682647933 1
0.447346187520562 1
0.932845035608685 1
0.30732236250229 1
-0.10403151281516 1
0.250373315295003 1
0.406913997455162 1
0.496515543586496 1
0.450801770216592 1
0.138287426003522 1
0.778476168290155 1
0.624286383918227 1
-0.186788830000839 1
0.445086993164815 1
0.836434772548152 1
0.757435752365884 1
0.467196200154867 1
1.07087937404363 1
0.0240080901685677 1
0.0273725944356205 1
0.250037518477163 1
-0.19717899146359 1
0.473725480673901 1
0.474671534086032 1
-0.297679527387481 1
0.731867164542501 1
0.0731886518159513 1
0.539269415722886 1
-0.0638865796310028 1
0.183670324232221 1
0.0290192400313593 1
0.610385200473166 1
0.46001553462903 1
0.256187886942057 1
0.0349837813498111 1
0.596085631649061 1
0.159939806394573 1
0.135553273665138 1
0.741596449184016 1
0.408461035181212 1
0.241025757431345 1
0.518437678477349 1
0.512357714061767 1
0.260106836731432 1
0.274979443206626 1
0.717503843793112 1
0.160722235709909 1
0.565494069663206 1
0.22008512028716 1
0.430917689190277 1
-0.0113331232191943 1
0.430228630887202 1
0.0794204256998139 1
0.399745406904697 1
0.511658980995084 1
0.484354258106656 1
0.396332744753383 1
0.522710652445789 1
0.384423781815881 1
0.222403754318088 1
0.314378305746288 1
0.296141692111361 1
0.175882984233599 1
0.435536752586647 1
-0.00253985647727199 1
0.137354061021936 1
0.435508978575119 1
0.91553980682119 1
0.493957740176406 1
0.160086528213056 1
0.376070560382962 1
0.0257969839319622 1
0.206333509191073 1
0.197110646545117 1
0.400028287257613 1
0.698480786546569 1
0.3130852328878 1
-0.222616223916827 1
0.182790434041069 1
0.0767720017722858 1
0.554485767273756 1
0.536454587433367 1
0.75915553029881 1
0.0986364969215236 1
0.594904470305352 1
0.497677911404755 1
0.383903659195331 1
0.253637596019883 1
0.538242095103269 1
0.291447445312437 1
-0.0835838735653312 1
-0.107235166518433 1
0.671675024901514 1
0.115773922656825 1
0.166488129302476 1
0.095442658012667 1
0.204484936613811 1
0.5933701709722 1
0.41304098429967 1
-0.132231876280653 1
0.515188454721738 1
0.43284267986081 1
0.0554343976311987 1
0.0730385797108654 1
0.227774032593116 1
0.102195844615131 1
0.454064417970157 1
0.340004199399995 1
0.386698439246304 1
0.561056481873161 1
0.0198228766744529 1
0.529124067884003 1
0.157993905361024 1
0.122228340414604 1
0.393228088712494 1
0.870352759710911 1
0.398200044938069 1
0.298954258158673 1
0.608776637031141 1
0.946802887737757 1
0.76779327006222 1
0.465759101276902 1
0.183180968043927 1
0.184367422180692 1
0.0642979428739986 1
0.325303317292811 1
0.285869965120813 1
0.401035361112194 1
0.544460586833021 1
0.2189157400076 1
0.0935146796209916 1
0.509277490682745 1
0.251374774920421 1
0.298064715303764 1
0.287611723725202 1
0.300646687882972 1
-0.297774667216551 1
0.9829217591575 1
0.344510478574323 1
0.547998589067525 1
0.622652991064791 1
0.332810941087133 1
0.132293012446023 1
0.178364508462313 1
0.827499448254463 1
0.338564161072639 1
0.533540094579182 1
0.143526737108885 1
0.220409261113083 1
0.453195984268737 1
0.663651813053012 1
0.420787502094821 1
0.880531810565205 1
0.205135163159236 1
0.443874038770389 1
-0.15113813917272 1
0.25506350325137 1
0.326375631786649 1
0.0970572688165925 1
0.448588351863003 1
0.438549506078655 1
0.314866734745451 1
0.239014968086145 1
0.248464180963005 1
0.481677558639923 1
0.753468967644774 1
0.168666537710953 1
0.0639298636119254 1
0.74541958855733 1
0.387762864540583 1
0.0120425468853863 1
0.502141907611116 1
0.723928980556154 1
0.356781232790526 1
0.0365112736902502 1
0.569840635674795 1
0.49849055090326 1
0.279281921808981 1
1.10784484029866 1
0.458539999671661 1
0.485283431016086 1
0.563872459058898 1
0.0354923272355253 1
-0.348873713612487 0
0.175723482296947 1
0.393181366535027 1
0.878139005161569 1
0.150640286485134 1
0.151835549098565 1
0.454738660260322 1
0.903570247376996 1
0.548766216649997 1
0.961961584828361 1
0.277525246325145 1
0.311337714821633 1
0.134015317185876 1
0.492590344302713 1
0.430571740256611 1
0.276616484082197 1
0.479909660515433 1
0.20851766566689 1
0.612762047811082 1
0.614831660602267 1
0.66073227293954 1
0.734016478242878 1
-0.00878533383130826 1
0.466282417757236 1
0.339639603878112 1
0.518737798027181 1
0.662978456676992 1
0.333906620463791 1
0.833364680258865 1
1.21134965657497 0
0.18416447193591 1
0.224689019505507 1
0.480049292579437 1
0.26177585995804 1
0.0708726507008599 1
1.04090154113753 1
0.153829876610071 1
0.0514341066947828 1
-0.106814220428516 1
0.333530543371531 1
0.434636892327384 1
0.197888528266218 1
0.827560276991604 1
1.1377730934994 0
0.178604809033076 1
-0.204596114676946 1
-0.276408908477843 1
0.187230765332396 1
-0.179164406940479 1
0.611922818796649 1
-0.0269571919735126 1
0.0052887383161625 1
0.0677314286372142 1
0.0797908274361013 1
0.479701537637676 1
0.116508847506374 1
0.0960038145093421 1
0.680094472187414 1
1.0482713856093 1
0.676973214706089 1
0.558172172221727 1
-0.152191854265821 1
0.24288784308522 1
0.708389609213003 1
0.238270316800538 1
0.142336817709082 1
0.0396847892351351 1
0.0401191315722876 1
0.281474189995224 1
0.146983541442103 1
0.691798597356255 1
-0.0435975848523869 1
0.423377066500039 1
0.325768268504514 1
0.411419018173744 1
0.413845953311726 1
0.506166410915997 1
0.396403533623739 1
0.372344391847901 1
0.692807617003181 1
0.0551050442934323 1
0.404561439129947 1
0.226751517055108 1
0.374582099294271 1
0.177091674708867 1
0.303579308977955 1
0.22307475857627 1
0.276063265318075 1
0.275748020372829 1
0.624183208308459 1
0.669963325791845 1
0.734121600970575 1
0.48560143013922 1
0.300978016256497 1
0.209177739938191 1
0.187296052960447 1
0.808139266197007 1
0.924196041743927 1
0.7461874742627 1
1.41891008370971 0
0.243540892600638 1
0.506595215947313 1
0.0807446181885834 1
0.581516995013857 1
0.00758549613935044 1
0.183477157491246 1
0.130221303024172 1
-0.0137633456420884 1
0.428750631019002 1
0.462589631300966 1
0.571916525065826 1
0.250113166196602 1
0.332449577942758 1
0.515531720260652 1
0.134188968137664 1
0.207697071556449 1
0.00576852523319209 1
0.310664413801324 1
0.629174883414287 1
0.704343876556072 1
0.614295433352726 1
0.53308027252069 1
-0.110029108068983 1
0.297495318373648 1
0.168464077210609 1
0.26097656799788 1
0.509261503851995 1
0.385153514731084 1
0.40014976582853 1
0.292681063207706 1
0.464335580571175 1
0.19226643892088 1
0.18507449142485 1
0.2005769102416 1
0.727658975243481 1
0.779948533779342 1
0.509492491825071 1
0.91932908213224 1
0.195085174300158 1
-0.14911646122504 1
0.0817443449062109 1
0.464005924014482 1
0.621660728944855 1
0.075502303344371 1
0.429036511208107 1
0.110940263457297 1
0.709164060850966 1
0.46236482206286 1
0.543341310155279 1
0.641564478860556 1
-0.112327339061832 1
-0.15727632738802 1
0.54569596806396 1
0.449435745663255 1
0.69228128519181 1
0.622994733607818 1
-0.152282821155959 1
0.570404904914267 1
0.0384678242851328 1
0.064834776618414 1
-0.323249831316943 0
0.580515585230772 1
0.682095688274115 1
0.553388318912537 1
0.627005145169148 1
-0.0240106574290792 1
0.275121226333473 1
0.437726679849929 1
0.307387849834424 1
-0.298012963138777 0
0.392895199062412 1
-0.279351723768671 1
0.153684040247554 1
0.076448225839409 1
0.200150464018862 1
0.0395760739277406 1
-0.0924228683778861 1
0.972587036126694 1
0.451015763982546 1
0.208283643567859 1
0.321627870414503 1
0.243052906642486 1
0.648577218626925 1
-0.00541881834457769 1
0.404110133495215 1
0.232881654200884 1
0.722204246222825 1
-0.29132319885383 1
0.508801976793999 1
0.525085515524542 1
0.0361611052218573 1
0.595828376870782 1
0.317952608103927 1
-0.325588945063238 1
-0.139191679194713 1
0.270795390350374 1
0.655794929617679 1
0.695912303659797 1
0.405905085947063 1
-0.0726985531881752 1
0.437321227591143 1
0.931423586697212 1
0.786495197152964 1
0.140706377208544 1
0.536773156786248 1
0.400615105411029 1
0.411859076898913 1
0.503054680850142 1
0.0740054942462089 1
-0.0453041580269015 1
0.4687778139023 1
0.0451607626039624 1
0.346118287772968 1
0.0793422233652522 1
0.0374577014415544 1
0.117543004511802 1
-0.272912263281243 1
0.352167865846344 1
0.207413046590693 1
0.266237359732109 1
0.471633596163491 1
0.421459553964232 1
0.942658246814834 1
0.207639418701222 1
0.516363211612682 1
0.394621188939584 1
0.519102386459355 1
0.178175478057661 1
0.498715649398525 1
0.152024660257248 1
0.132451941894581 1
-0.0934912065169217 1
0.116221125300769 1
0.278630744358842 1
0.191495848222844 1
0.375670079414639 1
0.0947253610892495 1
0.508561064524823 1
0.365371520681197 1
1.0521821745316 1
0.598767227512686 1
0.531092119160034 1
0.58134203074541 1
-0.0741766608162605 1
0.634876484084159 1
0.399498376945108 1
-0.104336043026521 1
0.715768143936135 1
-0.0828006341347125 1
0.73827778099927 1
0.634367468484446 1
-0.000541498252448869 1
0.427589395518222 1
0.535863619536759 1
0.432346147004842 1
-0.220260051096318 1
0.161981316278194 1
0.0427569280176388 1
0.00524582464010571 1
-0.143560097729176 1
0.214624920844928 1
-0.162889138527622 1
-0.0792001729431575 1
0.351328557841941 1
0.581668644584829 1
0.409936335701534 1
0.174107106708046 1
0.562590118028173 1
0.761367129087066 1
-0.293543804757731 1
0.784836614114626 1
-0.0429856981153194 1
-0.158284755056397 1
0.393849976055734 1
0.137697332599868 1
0.180218973767011 1
0.357079246155082 1
0.675451345978521 1
0.501961687461447 1
0.420294905132568 1
0.652036333167247 1
0.459763792865809 1
0.149557102386315 1
0.686482752276793 1
0.527373868494335 1
0.471094689430879 1
0.172433181960644 1
0.289510126000738 1
0.424491887689993 1
-0.0563259511418049 1
0.623215074839083 1
0.346111689345792 1
0.273518496917022 1
0.372436133394856 1
0.764086503877722 1
0.65926432941737 1
0.258048333254574 1
0.0595872160242058 1
0.00678969396181772 1
0.659493516928752 1
0.567763474232745 1
0.285449215349489 1
1.10443385509876 1
0.0719573368718898 1
0.173167476424302 1
0.264570982850622 1
0.407508865685412 1
0.0890004021614191 1
0.654977717835668 1
0.440883732832436 1
0.776757733729059 1
0.722650806492505 1
0.27542610457897 1
0.653437127049794 1
0.0360202977438311 1
-0.196515773967749 1
0.380024939537813 1
0.0408365888937731 1
-0.157509896946733 1
0.388481812178002 1
0.690904709649652 1
0.593474771854516 1
0.451147678975439 1
0.261332274826248 1
0.192929780783374 1
0.55281745312522 1
0.192253732064797 1
0.719844072818394 1
0.555625153818046 1
-0.166092708367425 1
-0.0832177204822281 1
0.623852136191783 1
0.75002449078741 1
0.0565838068711681 1
-0.0950035017362371 1
0.654462405400046 1
0.144147986972045 1
0.972905464022485 1
0.615391151579902 1
0.180031850115194 1
0.870127733270761 1
0.416318756902346 1
0.579357324647913 1
0.518203919775375 1
0.754249484947135 1
0.11742853993154 1
0.255323344739782 1
0.133144220027825 1
0.217134128208733 1
0.470781765115189 1
0.0693020930893397 1
0.374963277021063 1
0.233199244756807 1
-0.195196039851129 1
-0.0315186079358411 1
1.06818211584965 1
0.0472132844564737 1
0.311839244242408 1
0.291006376331188 1
0.006800658729353 1
-0.0709219986285888 1
0.873615528340387 1
-0.112769076177248 1
-0.100088103108049 1
0.424840999304073 1
0.341263372181356 1
0.0980718735391507 1
0.732233214117091 1
0.854415072644055 1
0.554996079532193 1
0.638069478762282 1
-0.0458528413836049 1
0.201054809436675 1
0.725220869874079 1
0.105479240892271 1
0.0707083902847065 1
0.425391986817946 1
0.100224381207722 1
0.404817775775008 1
0.604037631452899 1
0.516780608473217 1
0.76525145349393 1
0.236327792642836 1
0.864981832751505 1
0.056746585250504 1
0.566137857897485 1
0.816236657026036 1
0.81921302084031 1
0.584074107401719 1
0.856692396088642 1
0.218675266538892 1
0.709938086590548 1
0.328261257999587 1
0.807598505157431 1
0.288911867040734 1
-0.114005736553033 1
0.597664120625092 1
0.307871201834878 1
-0.0306622988684694 1
0.55275349440758 1
0.472592542285036 1
0.00352252598395007 1
0.560728242339013 1
0.684136844203363 1
0.0984536618024815 1
0.443744547558082 1
-0.133399062678646 1
0.136108633397196 1
0.31822623592061 1
-0.053350954854105 1
0.0334011772100558 1
0.238521643057291 1
-0.00774051720841622 1
0.346229307490704 1
0.185330140941121 1
0.346826136434924 1
-0.485365225962472 0
0.416479002394612 1
-0.0911743791691634 1
0.498787899092928 1
0.681271673724991 1
-0.00604865627039003 1
0.441824367152452 1
0.118076844514138 1
-0.244346234715645 1
0.107191735757611 1
0.192391217957264 1
0.603131799309473 1
0.230396308287184 1
0.556355604563058 1
-0.0570972665269483 1
0.530892610452824 1
0.404685117702317 1
0.924943300597975 1
0.501466927125262 1
0.625512620899765 1
0.150712842747422 1
1.08164695841327 1
1.26125291920423 0
0.314200103518999 1
0.106899827030373 1
0.429901950050282 1
0.832185315361328 1
-0.339732907224885 0
0.353439832562653 1
0.605024839892651 1
0.60042494288875 1
0.281062466964036 1
0.322137944401058 1
0.338490091577057 1
0.479130075380045 1
0.591035982236325 1
0.581329063976667 1
0.224316740909196 1
0.273797474092783 1
0.576058725531033 1
0.332273858943194 1
0.340654520161345 1
-0.126726396835408 1
0.139102232976221 1
0.460282223100052 1
0.162374978175605 1
-0.738209325470205 0
0.366807784614625 1
0.320553691916214 1
0.222611181870151 1
0.38285911358103 1
0.471434620696411 1
-0.266255980469632 1
0.320477074316284 1
0.503151080937967 1
0.100895567895788 1
0.873387916093624 1
-0.0803417896199367 1
0.0874397046485873 1
0.1941529467966 1
-0.251485373962144 1
0.620599257415581 1
0.647715701413203 1
0.532797822755437 1
0.541010124039472 1
0.532806463160137 1
0.794312125085163 1
0.838071751023092 1
0.674276892126409 1
0.867359981589837 1
0.767420126953483 1
0.732092567521015 1
0.684061506573439 1
-0.143568414241006 1
0.381573493859059 1
0.193418231050474 1
0.600718535667346 1
0.142341095182021 1
0.114267574788674 1
0.73986691873179 1
1.10360308909641 1
0.75853967997986 1
0.795176005570301 1
0.604902609566801 1
0.558131479521407 1
0.357682103807941 1
0.33551638597078 1
0.498906190799628 1
0.858542809581046 1
-0.2607541618377 1
0.261999629837725 1
0.187464458537546 1
0.205845729148247 1
0.247012255653458 1
-0.0608703229049284 1
0.827950368160871 1
0.866297384312472 1
0.515971850331792 1
0.916320249137559 1
0.684222376806514 1
0.490783717660989 1
0.100973492717973 1
0.298900131312242 1
0.167607974951046 1
0.048593298315328 1
-0.243915060191792 1
0.860283900256605 1
0.155594200433612 1
-0.100770980488614 1
0.571991539017208 1
0.341315811318937 1
0.12777121756688 1
0.302392744937678 1
0.617120238822235 1
0.660007940199287 1
0.388909808367051 1
1.05735192410728 1
1.01920367573457 1
-0.19488781730085 1
-0.161871467418441 1
0.0623556797229639 1
0.730289710002873 1
0.21108787179965 1
0.202022250688091 1
0.644239422230761 1
0.019443088296912 1
1.31366333211369 0
0.00161684148439725 1
0.527216545125789 1
0.259229419242899 1
0.557668986244846 1
0.0740378221343951 1
0.114054896035273 1
0.201620344771542 1
0.252931657348466 1
0.464514843496886 1
0.273605827713156 1
0.175334183788083 1
0.580080781316169 1
0.945000774894083 1
-0.109258871803668 1
0.590124031107733 1
0.403520792535565 1
0.643949075466091 1
0.489658880669511 1
0.133672572449 1
0.0956041349392933 1
0.260938196963289 1
0.243582778745767 1
0.257031058883235 1
0.547508517364333 1
0.138619622793613 1
0.554661801840087 1
0.410829068980324 1
0.671290764727078 1
-0.135280728768148 1
0.174699257791527 1
0.569441257451638 1
0.576534299527237 1
0.16046145574443 1
0.623802688269614 1
0.211290213288909 1
-0.0203569862066994 1
0.132944741348587 1
0.427019150963311 1
0.21457745309624 1
-0.0413110879650468 1
0.585510313326529 1
0.199253144669289 1
0.9325906844772 1
0.698874007876911 1
0.00734572519115163 1
0.924402235243464 1
0.464561507547097 1
0.26777372299624 1
0.334672958883138 1
0.610171108826352 1
0.462051718556946 1
0.390354055284794 1
0.103370122753769 1
0.101472711235233 1
0.483665221577203 1
0.415655159377071 1
0.426178096238831 1
0.323029228397831 1
0.642297161209003 1
-0.293869185417279 0
0.379412185825529 1
0.265208702811562 1
0.588056130486976 1
0.254000368518278 1
0.335830757739861 1
-0.363878750891136 0
-0.0358495429254881 1
0.349946935253046 1
0.712373484913419 1
0.398158928787056 1
1.17050386198039 0
0.625346684098695 1
0.0163403771891762 1
0.700339604247662 1
-0.0276946579997017 1
0.278314382574166 1
0.54672136307958 1
0.102076755610439 1
0.160909671143282 1
-0.192677501709744 1
0.267367582389352 1
0.141676682259723 1
0.283197688572076 1
-0.344381069480749 0
0.279457530466525 1
0.0712028829191222 1
0.0888430424805747 1
0.910514076757854 1
0.937243593704452 1
0.333710306553188 1
0.428836071008829 1
-0.0346110590212703 1
0.229619555484328 1
0.58123800881201 1
0.580772084222345 1
0.567636157178188 1
0.291229055947442 1
0.351544971776553 1
0.514091008881936 1
-0.155288424057245 1
0.276334520986074 1
-0.463347204927844 0
-0.135524296972097 1
0.541924802718394 1
0.470640864528972 1
0.464597455522335 1
0.335538066900481 1
0.429505464403965 1
0.0908435953400087 1
-0.322008739840713 0
0.43087524620482 1
0.616410408629225 1
0.307443329027123 1
0.48822726707536 1
0.667161771072781 1
0.713235875202524 1
0.669116118007342 1
0.403452079073821 1
0.469872274809024 1
-0.210711847522284 1
0.640854853788595 1
0.544185713047572 1
0.627492954093615 1
0.568172568613357 1
0.559744401412511 1
0.713942538131518 1
0.0373873879198045 1
0.413368041742518 1
-0.0700311020604877 1
0.552028891923896 1
0.247784559588336 1
-0.439124589451923 0
-0.112392762806077 1
0.374225880312298 1
0.332972871454963 1
-0.06260549665728 1
0.776692293108911 1
0.944987922850309 1
0.130008665301789 1
0.217267452532473 1
1.05798968979801 1
0.872893587678395 1
0.0378808770200035 1
0.372664356860886 1
0.518311908262308 1
0.0734146117320286 1
0.954328457686068 1
0.37522061255936 1
0.305766301941932 1
0.382783501808871 1
0.538221899842777 1
0.689002720014128 1
0.832132319656156 1
0.313509846659932 1
0.12249888810379 1
0.36223702763904 1
-0.547060062348988 0
0.465989414289389 1
-0.0200221846239724 1
0.701278770282298 1
0.662241656530901 1
0.385382250833387 1
0.684829163878226 1
-0.140090313656771 1
0.391710889931734 1
0.6882832681052 1
0.579073477952107 1
0.389810479230908 1
0.578391195802168 1
-0.0388675948470367 1
0.565067834832297 1
0.528753942142258 1
1.14711114626026 1
0.378013495648523 1
0.284614038689945 1
0.456077786511502 1
0.385464333306728 1
0.732252712894378 1
0.517607027440251 1
0.0253066574998168 1
0.483401694524203 1
0.189225688124127 1
0.884522171335275 1
0.0659997229273947 1
0.283864543790254 1
0.140202496485547 1
0.36689622002758 1
0.504552166440164 1
0.573170257539368 1
0.267023778302937 1
0.134698127314962 1
0.466764252700005 1
0.147606311252739 1
0.584149671581425 1
0.482692172064101 1
0.958523169382263 1
1.10326481687202 1
-0.210482342546804 1
0.134213455196975 1
0.435075725262256 1
-0.0476601529484046 1
0.0341719865444933 1
0.313333488498885 1
0.553508732789426 1
0.087127029523725 1
0.0810406981985404 1
0.0533473509861421 1
0.76659164431509 1
0.206054977151786 1
0.645548203689289 1
0.397975948448862 1
0.248194072263159 1
0.348139789487616 1
0.328461272640744 1
0.484540863829375 1
0.194511003789829 1
0.467934475611244 1
0.481444794984895 1
0.690174821816978 1
0.100597128387317 1
-0.366091250561365 0
0.633062217787375 1
0.648353585490463 1
0.30494048838829 1
0.835028969974495 1
0.248938987948712 1
0.371298717989318 1
0.877627653434379 1
-0.0468489849442046 1
-0.220968674629071 1
0.451554607018588 1
0.528453041589507 1
0.155532299851959 1
0.426223535409147 1
0.408676019984478 1
0.308273645269539 1
0.324158539820359 1
0.380753392186729 1
0.15776449094782 1
0.359934042774279 1
0.340911615702808 1
0.0829811418863157 1
0.201435343503352 1
0.391353012310761 1
0.297405646568675 1
0.339929442242601 1
0.160962289581208 1
-0.0542398392452922 1
0.314518033807001 1
0.665157907957322 1
0.181814078264823 1
0.458760286726314 1
0.218919291106202 1
0.517503525714119 1
0.562159992746418 1
0.301845399005994 1
0.835816809270838 1
0.976092758517549 1
-0.231892940303085 1
-0.119316905231224 1
0.396702320441088 1
0.068919082031767 1
0.705878659840359 1
0.317747068462201 1
0.606150150057686 1
0.628776000630621 1
0.147991903241257 1
0.580340236658274 1
0.327613906841608 1
0.462456131723763 1
0.101824459624776 1
0.502117447979005 1
0.552378740262477 1
0.366598086767298 1
0.342844050022372 1
-0.0326137757548511 1
0.229302907736381 1
-0.0170831036406511 1
0.184555885355858 1
0.0703013055160749 1
0.335447153791868 1
-0.126205739605454 1
0.135743821113231 1
-0.00301724978619078 1
0.412278806451272 1
-0.0738409289603065 1
0.856885899697156 1
0.388094170707751 1
0.159161109788866 1
0.617567097802049 1
0.778618996295231 1
0.100568132981164 1
0.595934443510679 1
0.480775705510444 1
0.796905589237248 1
0.726057884187758 1
0.145411463405537 1
0.595919825378396 1
0.141299590180195 1
0.638462866333901 1
0.429194785101394 1
-0.0365399475576161 1
0.450582526161474 1
0.454338458772056 1
0.709559326047942 1
0.145099768362083 1
0.154430738569854 1
0.819491982353115 1
0.167337345586175 1
0.476294807748066 1
0.166062613852288 1
0.41286427015928 1
0.2814794723063 1
0.160933786449888 1
0.291527243806299 1
0.385078250818915 1
0.683162446792603 1
0.697961653061469 1
-0.230802909702225 1
-0.114851843973589 1
0.823270681587554 1
0.230958768990702 1
0.151595180917951 1
0.161997065683417 1
0.537594453064088 1
0.360813791978314 1
0.105409260135707 1
0.549990329175673 1
0.358138852936641 1
0.496519109673733 1
0.0571408290591992 1
0.0208230546217117 1
0.618026869308737 1
-0.333175530826482 1
0.501558059262382 1
0.318641550948125 1
0.00668415317151229 1
0.313768593230899 1
0.438594561057011 1
0.325769211839225 1
0.958138193653392 1
0.232982414073299 1
0.591639017523495 1
0.466643256923926 1
0.534745381164537 1
0.306770437604052 1
0.218208241866531 1
1.22676528253059 0
0.149093980884515 1
0.667245517153401 1
0.960042613116248 1
0.457482047752087 1
0.779077833955839 1
0.0555149374801293 1
0.388137730630496 1
0.471108073842048 1
0.030399862196373 1
0.173283810765 1
0.184700583460245 1
0.0531869982713882 1
0.075598258121423 1
0.56546862835894 1
0.332422443741634 1
0.308188685351201 1
0.781666581429977 1
0.312883761026794 1
0.600908459178635 1
0.075117653053875 1
0.918243306963507 1
-0.00816654964372867 1
0.343054934148511 1
0.573412445041868 1
0.500923595212376 1
-0.0776056980057595 1
0.784610799058317 1
0.318623120229845 1
0.557826350346203 1
-0.135656466769306 1
-0.00901325549329027 1
0.383031419492498 1
0.118544552634223 1
0.475390229806601 1
0.418275386727051 1
0.404200647860977 1
0.452000156408733 1
-0.137074253446543 1
0.238112192189583 1
0.596101533852859 1
0.31574766893877 1
0.179162477709705 1
0.306800867814712 1
0.957264164859093 1
0.713100320625956 1
0.183366280172273 1
0.481862225217588 1
0.454489280496689 1
0.235285024169421 1
-0.0890209411010582 1
0.662534245916149 1
0.671063604599029 1
0.603745021345639 1
0.31043448258268 1
0.97323422132075 1
0.561062506908645 1
0.223946226265188 1
0.938378740239322 1
0.526068690376686 1
0.289365377882423 1
0.357826930179536 1
0.300071578237644 1
0.678083029162134 1
0.0488399011229119 1
0.682405351825258 1
0.717182837851882 1
-0.319444131180735 1
0.759788682297286 1
0.523462297307667 1
0.37924789412031 1
0.210163885429647 1
0.42417606565067 1
0.606676703351727 1
0.461303966286629 1
0.584274767264294 1
0.23081643969058 1
0.515951450406607 1
0.552168602646337 1
0.511362025213809 1
0.771243769690269 1
0.516181372451709 1
0.546690026661649 1
0.456149125910717 1
0.477216762529898 1
0.43574257627859 1
-0.151233404119778 1
0.178298963423444 1
0.456640178908588 1
0.194003474538431 1
0.907783771002419 1
0.679263311478903 1
0.571172577150522 1
0.264645096411266 1
-0.0437162442906022 1
0.579614333666631 1
0.942990560421443 1
0.594105356006608 1
0.939433204966742 1
0.371899026795928 1
0.0900525460540137 1
0.4427401298131 1
0.270755356801138 1
0.253866200909301 1
0.465569284714698 1
0.881632311135252 1
0.363356840411773 1
0.0214855958468141 1
0.175711304860772 1
0.567321032230203 1
-0.0997997820699059 1
0.411362937802304 1
0.837679889307793 1
0.355811613095623 1
0.176624360248854 1
0.584022881233578 1
0.500725794894609 1
0.416958765020139 1
0.383976032323698 1
0.399122713340987 1
0.0953674858969218 1
0.465830873110862 1
0.752213544929928 1
0.247765910728215 1
0.407372361566094 1
0.541894147105999 1
0.201733139693786 1
-0.0633551095258828 1
0.371815271135965 1
0.135809401114193 1
0.621803712876178 1
0.950455743492793 1
0.220148832685055 1
0.627752375718915 1
0.159131306813749 1
0.31779122586088 1
0.331755188494283 1
0.044715258467576 1
0.336373274030115 1
0.77061416409525 1
0.528393864049159 1
0.179275790411426 1
0.807664344641926 1
-0.139465844346749 1
0.443816688478038 1
-0.149912434637647 1
0.631705834156268 1
0.559106927215274 1
0.240414531085944 1
0.328600509348968 1
0.895827770602863 1
-0.0390687741283993 1
0.148134418217195 1
0.690418930756055 1
0.472548581174922 1
0.470800869177996 1
0.573778086938674 1
0.651323244271304 1
0.348323345451325 1
0.367507913611599 1
0.137337525035419 1
-0.0590454342919041 1
0.196812974274519 1
1.06008015102634 1
0.220848084753586 1
0.172023690325913 1
0.295835344209517 1
0.410534837737574 1
0.502536488985584 1
0.556532982845642 1
0.235745817755143 1
0.457763502267765 1
0.565927735865201 1
0.719221241529037 1
0.572088081590702 1
0.577851976293211 1
0.510826279726602 1
0.566562067875174 1
0.343321507061816 1
0.797781586402841 1
0.338104639323596 1
0.498312795546372 1
0.474874590177771 1
0.458008093056942 1
0.365595120868734 1
0.705589372880602 1
0.818797365058972 1
0.0883933848120471 1
-0.270034529043512 1
0.298413924590167 1
-0.397952757180079 0
0.158718090120633 1
0.257820741215168 1
0.408829411371194 1
0.142793789372179 1
0.491850594352823 1
-0.00777661380473038 1
0.510262470934393 1
-0.0367645144940324 1
0.66971880043624 1
0.562227601522536 1
0.854152862162394 1
0.664834653089703 1
0.357134980082058 1
0.400546858812536 1
0.230607686365445 1
1.04076925850298 1
0.213198798027763 1
0.365616112968591 1
0.341794412611708 1
0.266722876373491 1
0.308613756799531 1
0.597439121227022 1
0.224701995959961 1
0.238723489159016 1
0.68831740249892 1
0.653500634125316 1
0.108728611640515 1
0.753235042553208 1
0.237511970681494 1
0.298186855454113 1
0.606856845913291 1
0.127839427015703 1
0.652367751831299 1
0.246927654346745 1
0.254601688447174 1
0.213181643249169 1
-0.458236305687571 0
0.481636898415395 1
-0.315186460241302 1
0.286512210020781 1
0.0437291992390795 1
0.679135532910067 1
0.679019134771305 1
0.691643732164282 1
0.382378480230926 1
0.561379144215336 1
0.65474747653547 1
0.424742698095039 1
0.335860390592594 1
0.242565744082574 1
0.473177834560586 1
0.784221357080448 1
0.435314939712215 1
0.534086110067956 1
0.229487035863194 1
0.623817078954107 1
0.000406001688640651 1
0.2233866808086 1
0.571650769794381 1
0.0600615790499156 1
0.995701463383165 1
0.397984893284162 1
0.0583186201328839 1
0.637135442599978 1
0.801823917795666 1
0.152463713318198 1
0.050427500406445 1
0.133766127737544 1
-0.0131807835465869 1
0.346693169934335 1
0.369330266219155 1
0.146850196576033 1
0.51962976429557 1
0.219901772921087 1
0.344315404104642 1
0.162516438656655 1
0.302329938281952 1
0.25016205374409 1
0.261279877721915 1
0.495053055318733 1
0.702692167281727 1
0.078396101709478 1
0.120382714581941 1
0.857060373900422 1
0.384796838051802 1
0.78014647387305 1
0.454813697063395 1
0.154115427975122 1
-0.0795883841518758 1
0.413736557605486 1
0.715730846024223 1
0.109140414713587 1
0.410225467552005 1
0.539925536869254 1
0.229232924821766 1
-0.20401577743477 1
0.351023774331982 1
-0.420957610249941 0
0.536720898146143 1
0.598492640111752 1
0.213049853210925 1
0.736334501141021 1
0.28276657099707 1
0.093069569423387 1
0.540215491489044 1
0.677287215758905 1
0.346778021987732 1
0.470730905532012 1
0.279183493243601 1
0.377401654045155 1
0.0287131687004537 1
-0.0763153482335913 1
0.499211250851738 1
0.56358575070568 1
0.130508952199222 1
-0.235857998842793 1
0.279881155962571 1
-0.0688844363289834 1
0.165155379026127 1
1.13486832748415 1
0.400448621080116 1
0.454909313757041 1
0.595110267725046 1
0.69949671451595 1
0.91003631844299 1
-0.0361679891821723 1
0.219795361976898 1
0.0866256713999826 1
0.0252080577871212 1
0.271624866745617 1
-0.255258877223519 1
1.17773140533623 0
0.238175226614963 1
0.427673694799463 1
0.475166322203623 1
0.389265588676941 1
0.431283625334529 1
0.55215844369282 1
0.175064395510987 1
0.26969661903545 1
0.402778394949126 1
0.169005157539266 1
-0.222771719956796 1
-0.145170648029519 1
-0.171288332740912 1
0.0916008717348132 1
0.28191344713033 1
0.405147246298523 1
0.0932739310816115 1
0.304574646441436 1
0.239072863784031 1
0.361545257385717 1
0.495748916763475 1
0.266950039901579 1
0.125905380770529 1
0.251755894834909 1
0.522166968879037 1
0.670189907915496 1
-0.225874105243824 1
0.151086569489457 1
-0.00115318274118117 1
0.630418965506087 1
0.340824640821654 1
-0.191483734681765 1
0.129208692891725 1
0.906954422271265 1
1.03120097618606 1
-0.246392072241724 1
0.362064390767136 1
0.531595724014092 1
-0.31715719951301 1
0.361211018399707 1
0.0971894166646398 1
0.10542388119445 1
0.957048715617528 1
0.115744449022192 1
0.595929285478274 1
-0.0622397238324527 1
0.279333124575651 1
0.163404137864817 1
0.253798180804122 1
-0.188421750208719 1
0.64931902043396 1
0.755885616485674 1
0.469796240624367 1
0.486111391342466 1
0.63009571547963 1
0.985958689018362 1
-0.14031366423895 1
-0.182060655084636 1
0.512142311020104 1
0.251627309887892 1
0.768814237604248 1
-0.0354650546766796 1
0.294710788446988 1
0.389776233926433 1
-0.0699020612498596 1
0.587890385039746 1
0.481897668563078 1
0.498056662965339 1
0.731185491092501 1
0.71242947654508 1
0.209488045962525 1
0.00535849276087988 1
0.0940581040569096 1
0.120576308842303 1
-0.0778773908039488 1
0.380434785271894 1
0.299386316743142 1
0.695722427547051 1
0.261080570017597 1
0.255000355663152 1
0.0982251013504559 1
0.774360385842505 1
0.281187002976848 1
0.694971846476784 1
0.404798046480123 1
0.677668399652495 1
-0.110223723668164 1
0.615703533568579 1
0.586650863053131 1
0.84950483097263 1
0.716413774413355 1
0.468742849227508 1
0.233598128659517 1
0.142205267360083 1
0.55762342737844 1
0.348889977363261 1
0.0688347463677835 1
0.225861135838435 1
0.532097502435873 1
0.761393585770497 1
0.657738556163109 1
0.237358833386002 1
0.386684136558304 1
0.21124782571677 1
0.858530468912764 1
0.364056617296122 1
0.0733372290481391 1
0.00365790494280864 1
0.405823532270754 1
0.772153158798672 1
0.630531656153254 1
0.4520240886442 1
0.292434945114236 1
0.400316873383656 1
0.135381434938083 1
0.0846286464344567 1
-0.234272862543525 1
0.659323860419711 1
0.480806102868853 1
0.667770898515529 1
0.336294849123144 1
0.13586827563278 1
0.27459298226264 1
0.628520598222796 1
0.949676216945959 1
0.943341322828297 1
0.359786291281455 1
0.629121019428039 1
0.863478451190421 1
0.0377356574270227 1
-0.241253946914556 1
0.573648220355733 1
0.811282047674944 1
-0.00157465083280482 1
0.581614559649498 1
0.339846903635391 1
-0.0236720810640079 1
0.0231592603826882 1
0.491099559076518 1
0.626905772801169 1
0.230577828354057 1
0.869054341458248 1
-0.0504008942230488 1
0.606837227608993 1
0.755215794450297 1
0.248883126556271 1
0.996258961530098 1
0.423361173176959 1
0.2699483705355 1
0.311683375777604 1
1.1256659172521 1
0.826069255078727 1
0.12566223750603 1
0.770957477949138 1
0.960174978371617 1
0.270711949447322 1
0.316464193421124 1
0.914650477704935 1
0.575230238392147 1
0.343909847573377 1
0.583135513300901 1
0.694504236618204 1
0.841935228163293 1
0.33821085570739 1
0.0103783290792841 1
0.713449336303596 1
0.319308138795466 1
-0.381098684007351 0
0.103511994731716 1
0.151664725751062 1
0.386238880121304 1
0.148845918771161 1
0.402773062561004 1
0.489930303273392 1
0.986560071278328 1
0.0698580382001059 1
0.11085561002156 1
0.515667820207177 1
-0.107539479189968 1
0.689980020205896 1
0.346202733519476 1
0.459934462046876 1
0.826843873525112 1
0.067054744669832 1
0.692724916139463 1
0.534503351847458 1
0.379225677702715 1
0.257879093485192 1
-0.0700867583262072 1
0.461603331166002 1
-0.262505457142832 1
0.180461595916169 1
0.433851683819695 1
0.244748630609687 1
0.744122314453965 1
0.735215607553901 1
0.786987453548866 1
0.230666718129924 1
-0.00161372173601271 1
0.248108415297983 1
-0.0898296274732143 1
0.49662088582196 1
0.507480925004652 1
0.00793854708061559 1
0.156226213454996 1
0.205042099277513 1
0.407411330624974 1
0.0171195849621833 1
0.3612193394743 1
0.322654898356124 1
0.551549337381272 1
0.208101253050666 1
0.41667161467109 1
0.417624478209851 1
0.260272522451632 1
0.867426070478499 1
0.253745053478395 1
0.544774782415522 1
0.638860285504921 1
0.314051731030644 1
0.325777048859823 1
0.350192385926681 1
1.07980069535468 1
0.230181806507356 1
0.258497516280207 1
0.508381683090488 1
0.917936929468088 1
0.514724679514589 1
0.609308360017846 1
1.01420936058124 1
0.314754785234323 1
0.458738442140929 1
0.514582020076805 1
1.15327455538106 0
0.137219170337657 1
-0.115390660386697 1
0.229573370275388 1
0.684764105593121 1
0.519836501514847 1
0.462872191783925 1
0.830446464662953 1
0.561566977452533 1
-0.119694552400131 1
-0.121096011458143 1
0.117498517266285 1
0.184402198257051 1
-0.412834413215753 0
0.169484944900588 1
0.366984999000067 1
0.0237881561076749 1
0.0485260920862111 1
0.592008472532562 1
0.00326691930259915 1
0.366627483070853 1
0.622325663263012 1
0.112393184180302 1
0.380430550585948 1
0.355646568791179 1
-0.121087480538816 1
-0.245345582931043 1
0.951244685239561 1
0.51429280687118 1
0.390521812706249 1
0.0607898260607396 1
-0.284667671414113 1
0.456522704763897 1
0.532183792140958 1
0.168439645892825 1
0.904841351968644 1
0.778719935010647 1
-0.213983978651583 1
0.137269659883087 1
-0.268158040141251 1
0.0231226342845671 1
0.639387840323257 1
0.55344553539522 1
-0.178362688667748 1
0.294051951578508 1
0.359168447712163 1
0.499183255545411 1
0.692344135587877 1
0.421452001334907 1
0.423691081687331 1
-0.119721753777444 1
0.630503037906948 1
-0.358669676302345 1
0.803034880389443 1
0.531194204452657 1
-0.161405733735413 1
-0.281934246163475 1
-0.130016257819912 1
0.151454323321399 1
0.377490964204137 1
0.228001225263831 1
0.12741287833131 1
0.286754201799292 1
0.548563071812284 1
-0.341109996953484 0
0.145407060953432 1
-0.291541569866177 1
0.28249105405063 1
0.0364679160007543 1
0.143577330893361 1
0.381308160610677 1
0.282531912813662 1
0.197189393406987 1
0.705553683930744 1
0.264337287534912 1
1.04060449490186 1
0.326957426126775 1
0.26793942290174 1
0.269309204174161 1
0.0735439420956851 1
0.207369864528833 1
0.566747466076797 1
0.848767473793388 1
0.649020790349786 1
0.70210605254009 1
-0.588139307951596 0
0.172104567566514 1
0.403951192438165 1
0.822349834732432 1
-0.211071632346707 1
0.634606019738656 1
0.11296168991717 1
0.338551441737947 1
0.894653363631516 1
0.236379722642495 1
0.379690004485305 1
0.246564123258123 1
0.684781220083842 1
0.766037697531819 1
0.0317817747343876 1
0.25937154638848 1
0.554657208032339 1
0.659621923198924 1
0.843736652119382 1
0.583443655054016 1
1.19404372446565 0
0.939195825639402 1
0.191153658120295 1
0.275994358104779 1
0.630629832702475 1
0.45120664146849 1
0.773291137315116 1
0.899441566945813 1
0.540850368493165 1
0.275940997708905 1
0.258717999619374 1
0.0731027078191706 1
0.190091785337222 1
-0.0247070902591064 1
0.0794405491151913 1
0.139558227431563 1
0.42653941624343 1
-0.265128208769886 1
0.27198501675032 1
0.129342092254226 1
0.890459860947292 1
0.81960026724471 1
0.489274497555367 1
0.89802754538737 1
0.324898872624847 1
0.786203286969981 1
0.527852093313822 1
0.638592150825485 1
0.269378214347956 1
0.379722570618502 1
0.891493528331366 1
0.941634738226149 1
0.336681591064678 1
0.173026596671855 1
0.375947114696769 1
0.597867914105601 1
0.717152996218039 1
0.677288238970747 1
0.280065218672628 1
0.495608693918615 1
0.496602443410351 1
0.634615099008633 1
0.532312087416579 1
0.0492506960175704 1
0.162527130775898 1
0.408126748354014 1
0.485461423363524 1
0.179213077435807 1
0.773813627420304 1
0.488740166466468 1
-0.00114013514049056 1
-0.12614853251168 1
0.831164345275054 1
0.138956534302108 1
0.358140132662661 1
-0.00852282996103547 1
0.878790616697751 1
0.597274143199406 1
0.392779686179174 1
0.448606776019312 1
-0.0821365769515229 1
0.0183738342887311 1
0.32340901165552 1
0.0466790430594223 1
0.297262611968122 1
0.378312833938674 1
0.666250686991015 1
0.148476999620407 1
0.485043951882269 1
0.0707180828362303 1
0.593900509135761 1
0.554817791657301 1
0.673187946456122 1
0.0545702522108183 1
0.739087488369234 1
0.907486960481195 1
0.880141967534898 1
0.375121911288947 1
0.226158997059825 1
0.0416802384572511 1
0.497133641383757 1
0.282470765879164 1
0.662118180389307 1
0.718484813555009 1
0.539183214420953 1
0.291378522157984 1
0.460344623079862 1
0.412680828744258 1
0.314499995970548 1
0.172981211180218 1
-0.290803989394648 1
0.679170719746312 1
-0.711613621903672 0
0.111753902636195 1
0.301613731840607 1
0.00167866011567108 1
0.260910710478719 1
0.265877254752736 1
0.482232036734494 1
0.760194851109925 1
0.765436458478544 1
0.717897664100997 1
0.051384050913548 1
0.120172412515592 1
0.720159766802971 1
0.0237956821775769 1
-0.0430064956744667 1
-0.421006731172195 0
0.176498708930451 1
0.81575315938818 1
0.773943092009437 1
0.576251550661201 1
0.391496200378377 1
0.320966003576911 1
0.762219504219079 1
0.0445374673224635 1
-0.00553383379087157 1
0.234999503394327 1
0.597867462928711 1
0.612812122730407 1
0.704535899297776 1
0.678281868380556 1
0.243870645581681 1
0.423353634759829 1
0.535707604744995 1
0.424052402430656 1
0.453205521083784 1
0.0973031911232958 1
0.901429247256528 1
0.264696412128472 1
0.0651656232637726 1
0.541198380780012 1
-0.0637921527480592 1
0.552454784470793 1
0.2935197326822 1
0.494716712854906 1
0.762832185438982 1
0.56362688324914 1
0.602949599334809 1
0.232184034753681 1
-0.040185384946282 1
1.15673557734127 0
0.0124483833478965 1
0.698350758761793 1
0.528617116784879 1
0.569532363508201 1
0.440034323101493 1
0.622535441961668 1
0.0261605614040905 1
0.100472133931572 1
0.298073507552955 1
0.339179640053918 1
0.510522844582294 1
0.348504353198866 1
0.809340602647926 1
0.401598490690207 1
0.577935949295822 1
0.839749320331346 1
0.169973666905511 1
0.547366825745731 1
0.183806416785816 1
0.675196504204651 1
0.0636101340267328 1
0.639083604938853 1
0.492296375699861 1
0.457855318857897 1
0.418423151996773 1
0.185083742795446 1
0.50739729791445 1
1.07701937729461 1
0.232099383314629 1
0.0320987483571785 1
0.118211542156032 1
0.526797290575674 1
0.254716512660549 1
0.583769671122008 1
0.465999622661125 1
0.161803017742394 1
0.34013723586731 1
0.711772198219813 1
0.717194518223698 1
0.190714759167658 1
0.163244458420518 1
0.433270043574605 1
0.111133717953487 1
0.97097790008038 1
0.30624225314215 1
0.636262690623767 1
0.141366195427488 1
0.321821474092655 1
0.475616150658551 1
0.531989991583622 1
-0.267415939575698 1
-0.296032703571496 1
0.828048068496997 1
0.235994133706976 1
0.535558904178316 1
0.35243463082352 1
0.287132325500648 1
0.0630741598398894 1
0.291170022760854 1
0.284311961916862 1
0.600164957810844 1
-0.244095212693166 1
0.345627706479547 1
0.373202304635355 1
0.600051768235172 1
0.515766030583179 1
0.202833337521269 1
-0.210863909874171 1
0.546569616324822 1
0.327567886538257 1
0.196013029119545 1
0.0146733952164034 1
0.0325226196195237 1
0.807066171687736 1
0.0803733637241978 1
0.621677017702149 1
0.220092890114561 1
0.297751048176298 1
-0.021618762676871 1
-0.100045321065125 1
-0.0418677155239031 1
1.05369243384842 1
0.548318301024329 1
0.60182799578443 1
0.440994992458502 1
0.798450626637077 1
-0.174237096212932 1
-0.183287785207205 1
0.262692022449024 1
0.339439566936968 1
0.864746111627647 1
0.32444808302598 1
0.160146448778307 1
0.132397811148787 1
0.842283204733929 1
0.591913611303162 1
0.416873663102803 1
0.597001125142636 1
0.991265100351287 1
0.985370792216442 1
-0.132837229542443 1
0.478107530479316 1
0.0505493982916762 1
1.02583956772618 1
0.521440555016317 1
0.195501294430705 1
0.399181522050102 1
0.793409141094054 1
0.890237582105045 1
0.257764063668137 1
0.58308434442098 1
0.271830659777195 1
0.226465539809962 1
0.584966576441689 1
0.278343865929282 1
0.455295491258588 1
0.0292350415165213 1
0.932818007394845 1
0.300546461262959 1
0.509847717740885 1
0.228617028466547 1
0.735484834548869 1
1.15951908475631 0
0.446014630982647 1
0.0497144568316809 1
0.52214180944689 1
0.672998988263821 1
0.442803455951114 1
0.53259496529805 1
0.693706123696388 1
0.455112866919509 1
0.709155926650689 1
0.232581545346733 1
0.130770554860718 1
0.0675486373332033 1
0.441292283374814 1
0.303982086004979 1
0.200072173021053 1
0.431674681302652 1
-0.155105355434022 1
0.315896838748939 1
0.117693390656395 1
0.651344405259649 1
0.398447226345421 1
0.684469566158029 1
0.38840078815356 1
0.381363729660175 1
0.388270976226375 1
0.246085543865565 1
0.0460212348546631 1
-0.198496926649272 1
0.269523996932758 1
0.731631755707802 1
0.729367986739279 1
-0.484892217263776 0
0.910537619150719 1
-0.172568440619927 1
0.0639038911850636 1
-0.162124121434951 1
0.400234433334869 1
-0.0200010806014466 1
0.543579745190143 1
0.540217691940936 1
0.611064206022223 1
0.0333340627537923 1
0.492773993458068 1
-0.0746979104947488 1
0.417368511820867 1
0.648999641886681 1
0.314752530204285 1
0.0330232653621754 1
0.180999877150082 1
0.526173921401014 1
0.229174664305793 1
0.341923961026692 1
0.518872959258092 1
0.472238533315043 1
0.837504261741408 1
0.269063332396269 1
0.140703033970589 1
0.439599892657229 1
1.02818006124355 1
0.385400602973472 1
0.134337630762888 1
0.589353757192858 1
-0.22337930070592 1
-0.0528791930752829 1
0.327696924810442 1
0.893886501702025 1
0.769897649659661 1
0.679831919929146 1
-0.0382754374710677 1
0.6747249262395 1
0.343756780214226 1
0.488465832242913 1
0.766713855694251 1
0.0799731271858393 1
0.727084238511223 1
0.970065940444312 1
0.364070595126628 1
0.795472361539097 1
1.00508000899589 1
0.47962164610007 1
-0.02900346040639 1
0.491962358411702 1
0.435206281605517 1
0.304769523932198 1
0.641914847269301 1
0.116483902151497 1
-0.0819832754232567 1
0.254287511457671 1
0.367834053111328 1
0.327505116394719 1
0.746158934521312 1
0.50100572384535 1
-0.0727534213292406 1
0.238791303688436 1
0.467182868855783 1
0.371621886418017 1
-0.291649334521472 1
0.843490377090903 1
0.799106538054736 1
0.0060719134066205 1
0.290507656131672 1
0.403593283724281 1
0.561546605312776 1
0.3938475400944 1
0.579960786157716 1
-0.144161041591314 1
0.489430351089635 1
0.730000015452269 1
0.778593773541969 1
0.625961055487447 1
0.562600303446446 1
0.263435914063542 1
0.388446931011816 1
0.353145080218311 1
1.19310925862663 0
0.107061468392379 1
-0.195069656316698 1
0.469748998742546 1
0.493222179007044 1
0.40818440179207 1
0.0933979692958176 1
0.40433075437374 1
-0.00264582308488198 1
0.391597238490108 1
0.349880056637413 1
0.353799267548901 1
-0.021742627531749 1
0.528396452356781 1
0.377701093222117 1
0.701292233377001 1
0.882931404851114 1
0.342335380419613 1
0.688493121874258 1
0.358645462474742 1
-0.229590131479869 1
-0.196803890341464 1
-0.318014125548058 0
0.887413859088322 1
0.277249082534181 1
0.606681416326382 1
0.339442063294964 1
0.57184640549273 1
-0.149252240998227 1
0.571297740094803 1
0.484153017527991 1
0.689087112168624 1
0.46282281552319 1
0.191629350836216 1
0.657228788954984 1
0.373433578122921 1
0.537424053784793 1
0.549205357766088 1
0.0589000528299353 1
-0.122210362529505 1
0.174747017346 1
0.386095254414796 1
0.524036283319372 1
0.50879003672623 1
0.333964067661863 1
0.251563640667812 1
0.743779631342423 1
0.844736487211651 1
0.617414762839161 1
-0.0627961047061562 1
0.723876102216392 1
0.0759410235971803 1
-0.614865533970349 0
0.223436195232617 1
0.551588758668005 1
0.370498290896074 1
0.231509046846564 1
0.325279984370869 1
0.412037649772978 1
0.340512240293456 1
0.420997402362651 1
0.255784454549125 1
0.635463394834058 1
0.506355895812092 1
0.221947797069028 1
0.526296954784656 1
0.458749442144964 1
0.901058741072912 1
-0.0823800786630242 1
0.233610754018099 1
0.458796350722436 1
0.774999920151108 1
0.227912276041113 1
0.439651465576466 1
-0.419800704167059 0
0.419000617695297 1
0.655304735091635 1
0.72694506659329 1
0.569258644328595 1
0.0853624196301505 1
-0.243435085938056 1
0.458105178451509 1
0.337353240127125 1
0.363726601398323 1
0.143557544988919 1
0.170833515680224 1
0.222121315340707 1
0.316700027567018 1
-0.113139914593405 1
-0.170656762004837 1
0.790783439458943 1
0.411389940896536 1
-0.463079657475847 0
0.373445822143258 1
0.808524006192312 1
0.698431136230924 1
-0.232463753835796 1
0.0928905372445053 1
0.291877337751774 1
-0.115964563620849 1
-0.0764899343854626 1
0.547303930650378 1
0.774053210421019 1
0.759205794462405 1
0.665991390796385 1
0.0855858185653553 1
1.05850634599465 1
-0.141534765332776 1
0.0509125157474029 1
0.292260562969408 1
0.321117966458173 1
0.0161597749140794 1
0.12454900616581 1
0.85490660570874 1
0.0284306713614069 1
0.591824904283438 1
0.00820648514325736 1
0.0783579566965841 1
-0.0923646349167418 1
0.209269540470753 1
0.124404953319232 1
0.693035607094629 1
-0.325820688320306 1
0.515057313444693 1
0.44630168725367 1
0.260068093599623 1
0.898135973083485 1
0.170209117500696 1
0.40359177106158 1
-0.00444333465407762 1
0.540775885107687 1
-0.0157930138725208 1
0.372294566635606 1
0.332380419560968 1
0.379649110357017 1
0.0865575436879991 1
0.133759797377456 1
0.519126530078952 1
-0.0313021712460972 1
0.707700605439128 1
0.485379222127538 1
0.181248706465334 1
0.598312957776986 1
0.266188649069442 1
0.333794168764812 1
-0.0141037536559707 1
0.304010570490124 1
0.805091808298226 1
0.187402370822936 1
0.323326390801127 1
0.386784470797134 1
0.32800817970782 1
0.237847570802946 1
0.0995643703725685 1
-0.215018842557975 1
0.624761868382925 1
0.265050957217846 1
0.326513599753482 1
1.10176161054586 1
0.176729384484282 1
-0.0409595904583538 1
0.565924831127904 1
0.299320171329629 1
0.516383685708455 1
0.163462391586742 1
0.338586116787871 1
0.500839879058016 1
0.214261958620725 1
0.699085075230805 1
0.4457295460848 1
0.543317823667385 1
0.211645452064783 1
0.324260425341769 1
0.900921119457017 1
0.236793411553853 1
0.835995865815658 1
0.691344033542948 1
-0.233422207190911 1
0.710305027042883 1
-0.243267518011262 1
-0.179572269590002 1
0.47110876499893 1
0.218971875467331 1
0.439532298342895 1
-0.103561048973169 1
0.26375039811761 1
-0.117474914190967 1
0.886644961871145 1
0.432637902723227 1
0.167885556713097 1
0.175201260911027 1
0.162717161286164 1
0.679339763731086 1
0.868858307924875 1
0.661074957596844 1
0.267485438514948 1
0.293524338042896 1
0.0993984152734839 1
0.0740326651246701 1
0.129990038216611 1
0.465108053760427 1
0.175470152753345 1
0.582782683374242 1
0.949951001679065 1
-0.194821731631294 1
0.911500810331292 1
0.257444520005556 1
0.79293608099216 1
0.192617880002333 1
-0.318350240359268 1
-0.0537940051332427 1
0.842569502750603 1
0.11640145803067 1
0.482377802840879 1
0.477515960114351 1
0.576039827766047 1
0.413360144290509 1
0.484383551876423 1
0.0131226369795439 1
0.201687456698267 1
0.493217617063773 1
0.565089975524883 1
0.435626542096047 1
0.357433701034369 1
0.831285477943947 1
0.516534365696137 1
-0.0742634528022764 1
0.318137419791714 1
-0.0727614262707898 1
0.457222682489277 1
0.562583098860019 1
0.74351586721928 1
0.532487350252049 1
0.14726512475068 1
0.460469268272224 1
0.238281820221083 1
0.631523784406168 1
0.281713367996891 1
0.4736550671009 1
0.988178325873993 1
0.193359881914826 1
0.334359508568368 1
0.567248911967486 1
0.411027100556198 1
0.32881832470341 1
0.451782274084898 1
0.429444349775987 1
0.0819890559231669 1
0.44282622693529 1
0.759476445960225 1
0.583600898122981 1
0.383163058784719 1
0.11184095047304 1
0.424329931742953 1
0.909149677313374 1
1.17301310347849 0
0.437430589305298 1
-0.0890745350823721 1
0.417669407792594 1
-0.159846366445281 1
0.242693483070583 1
-0.280937603394959 1
0.211953120381407 1
0.362894931646628 1
0.0974079112929731 1
0.856413261531783 1
0.158116027423685 1
0.964163541727663 1
0.486993443701516 1
0.195928232961185 1
0.926377509983804 1
-0.296328672809585 1
0.742931851189684 1
-0.0757322560809189 1
0.968310253820598 1
0.521482378313163 1
0.508921753816565 1
0.197315138803958 1
0.0438194270128683 1
1.09766682098427 1
0.835324012179162 1
0.0446938699305671 1
0.320276202509139 1
0.143248998126652 1
0.595696618198984 1
-0.519775743570868 0
0.734048039987835 1
-0.124411069000917 1
0.0833256386713453 1
-0.00423845025323758 1
-0.00884563514063395 1
0.785918443508085 1
0.515619473283378 1
0.164466636137718 1
0.53156948205966 1
0.112938588194274 1
-0.0990093956083223 1
0.137103937049252 1
0.479140237197694 1
0.455637497295934 1
0.589483042445044 1
0.192886135438419 1
-0.349978602449028 1
0.144002658507491 1
0.149293285853125 1
0.206450199327419 1
0.34589005926616 1
0.484778297490121 1
0.63851019247901 1
0.730868000980093 1
0.0683938615009378 1
0.372988220661049 1
0.306595696983204 1
0.583381133212218 1
0.484819972116206 1
0.27144009327977 1
0.772147512751282 1
0.655833077110488 1
0.744497947067163 1
-0.00486864414131559 1
0.420320763934268 1
0.734486938456503 1
0.799389504913819 1
0.566983451218847 1
0.23401794769541 1
0.321237377072116 1
0.917279907071354 1
0.825816170669838 1
0.299437409048423 1
0.488528872310487 1
0.694988587624392 1
0.849924611342664 1
0.179415424225488 1
0.69701219276089 1
0.802519262958067 1
0.269089073034693 1
0.524520058993708 1
0.540420144045759 1
0.403150125196994 1
0.546324357362333 1
1.38471624714288 0
0.400463858825773 1
-0.0403797026913543 1
0.42939493305824 1
0.367934539226455 1
0.724864136650364 1
1.040869694105 1
0.464470504520313 1
0.0969368350461674 1
0.747476618889505 1
0.542369918584054 1
0.441398654861144 1
0.317768412395787 1
0.450593507900184 1
0.423927686647641 1
0.224901910225137 1
0.737141826837266 1
0.27665959493014 1
0.341092736597111 1
0.0627023888819637 1
0.597074056295677 1
0.461372643604186 1
0.0608925911513703 1
0.4851761363728 1
-0.365827657936958 0
-0.260717826042687 1
0.706591012128097 1
0.279589675589776 1
-0.152178786044357 1
0.635420785393376 1
0.399282339068913 1
0.17600619286663 1
0.829950213740914 1
0.06848746384758 1
0.138721902626292 1
-0.0718165406398328 1
0.441534779735965 1
0.622389646971101 1
0.347545810701479 1
0.23500911154064 1
0.407337675195796 1
0.51094172730275 1
0.16814629153144 1
0.294354545230728 1
0.338138595945934 1
0.469274216678056 1
0.467578651298065 1
0.29512848790652 1
-0.279149115096928 1
0.620351139102669 1
0.280261402744179 1
0.145460007232953 1
0.250649544354928 1
0.190960408786928 1
0.270383784186556 1
0.194917693369339 1
0.328712918816387 1
0.715444236020019 1
0.344575580503371 1
0.383715547915577 1
0.107216289254588 1
0.345067105385909 1
-0.0176354855527742 1
0.613591579223019 1
0.445989751337153 1
-0.129759606647014 1
0.416514056452707 1
0.194805087067292 1
0.28304272115102 1
0.43285096008056 1
0.761202657444749 1
0.537281037747822 1
0.785644242127135 1
-0.219165405282133 1
0.529106508575637 1
0.202012789257945 1
-0.0851217268520806 1
0.0982498313845543 1
1.13155832896713 1
-0.0254364225347404 1
0.558911195564902 1
0.221095563284456 1
0.255931040750763 1
-0.19271461844679 1
-0.0829625673858742 1
-0.125817081504124 1
0.586338334332401 1
0.441677272423076 1
0.172425876391536 1
0.789425015901647 1
0.35932287604543 1
0.627159923224568 1
0.52186966701726 1
0.554522686529824 1
0.236639478118455 1
0.560477843886659 1
0.102722516102038 1
1.20971982872862 0
0.34884189488404 1
0.406966092234142 1
0.690746257328318 1
0.718041690774948 1
1.03165373971468 1
0.876659135831912 1
0.0589775979192432 1
-0.355755071677279 0
0.766448912018685 1
-0.143716622504952 1
-0.020409585234125 1
1.11294277265309 1
0.375082534041802 1
-0.00631604449980516 1
0.382024292637749 1
0.357804684767539 1
0.475692297833218 1
0.886011705436987 1
0.324325182115939 1
0.192992374496225 1
0.674882153440567 1
0.497186900902566 1
0.249931828559948 1
0.424221171072365 1
0.147104724001069 1
0.30849339450647 1
0.505721736087363 1
0.494221457231961 1
0.247727116253058 1
0.924852205651754 1
0.00652850930558702 1
0.723200442841065 1
0.0947097805648114 1
0.376902552006462 1
0.430389276894347 1
0.331344329417022 1
-0.0448765950867781 1
0.691784300025301 1
0.807265122292548 1
0.211060873424085 1
0.30745563288445 1
0.116253844280719 1
0.667560612099742 1
0.0214176200661621 1
0.573951796093416 1
0.106600399540323 1
0.458943950780587 1
0.449018960179443 1
0.390612681841054 1
0.559556720522514 1
0.210262507093804 1
0.49401343090839 1
0.39782521939833 1
0.754893258544467 1
0.176979208532134 1
0.291975310403819 1
0.20135946332608 1
-0.0817500272294208 1
0.509983520258835 1
-0.0819774025819453 1
0.44166112165578 1
0.441601227400476 1
0.250760413962649 1
-0.261496584484207 1
0.110464867707742 1
0.487952550018579 1
0.466546307392451 1
0.563907634269352 1
0.411984459178555 1
0.593663465333256 1
0.0412132259148172 1
-0.361622597788922 0
0.643482337026442 1
0.734389657975913 1
0.295199692745117 1
0.587996048673335 1
0.252309627646512 1
0.36840095340805 1
0.368263179373373 1
1.00745579479616 1
0.34570922392348 1
0.542391645606312 1
0.559143895680782 1
0.67356631708686 1
0.305657269536193 1
0.134406713127457 1
0.101357144487411 1
0.274862259977487 1
0.626074263272931 1
0.72142514006657 1
0.384834801465189 1
0.0691623141466643 1
0.146120287313539 1
0.187609174923449 1
0.746549709750311 1
0.919561896678732 1
0.397313215395989 1
0.598293479180718 1
0.452529216447609 1
0.139371857219386 1
0.368259798078833 1
0.200112879248689 1
0.389688776601536 1
0.429196369241147 1
0.479592558122086 1
0.173677589753132 1
0.570284284957339 1
-0.271390131989597 1
0.402605975032437 1
0.135741004182065 1
0.277003861833257 1
0.242159984061416 1
0.547636040338135 1
0.500414050888641 1
0.207991852663762 1
1.01271379763073 1
-0.101923103424928 1
0.404219206624661 1
0.691658607696206 1
0.621663862170622 1
0.213086976173705 1
0.329159288906107 1
0.340434725960727 1
0.87432580158151 1
0.0408226744784395 1
-0.147000587448127 1
0.231886755333345 1
0.350677278856502 1
-0.23573315190467 1
0.753137920109918 1
0.172616893901746 1
0.598822324092623 1
0.0385359417477764 1
0.572941831009212 1
1.00500589077484 1
0.163673748046591 1
0.328344227433462 1
-0.109282388245238 1
0.607829035169633 1
0.499895269654184 1
0.218119701225008 1
0.617891511139878 1
0.104713216669636 1
0.370354531869702 1
0.300739205860867 1
0.887758242489445 1
0.74441043958371 1
0.5067069261881 1
0.678574250609218 1
0.114657474015659 1
0.226681525702275 1
0.129692552333768 1
0.482401396833157 1
0.286215287380406 1
0.492423314402794 1
0.659535899872836 1
-0.0404014332361633 1
0.120475757725763 1
0.525178142942389 1
0.137304222394658 1
0.363473207648419 1
0.405047546535621 1
0.47626000514909 1
-0.105794337402895 1
0.373135301605582 1
0.0962927741846941 1
0.312189135924404 1
0.733295060281497 1
-0.0323087130403658 1
0.296854070254615 1
0.368207722314959 1
-0.0786825426052297 1
0.160993978166117 1
0.544925595251894 1
0.347691491357766 1
0.254983246734436 1
0.47469777563594 1
0.496184030677109 1
0.334421610499128 1
0.647029472947091 1
0.199439053754882 1
0.113636136179913 1
0.10723710462485 1
0.848406837186295 1
-0.109172590367872 1
-0.261621897461512 1
0.490898714951735 1
1.03093350046119 1
0.38627840775607 1
0.139651695648339 1
0.115289551352216 1
0.155549906801892 1
0.522720225971952 1
0.324166578966133 1
0.110738085779742 1
0.293591322626906 1
0.420503597788104 1
0.444052783555934 1
1.26752379211214 0
0.200599404527801 1
0.52518779743525 1
0.351301426612911 1
0.30627353913678 1
-0.109408672936311 1
0.108136680325057 1
0.457201826591103 1
0.357043672260321 1
0.165369156971369 1
-0.114138157945138 1
0.279471295162612 1
0.337686326852451 1
-0.302413589454187 0
0.616284859940269 1
0.911283762388263 1
0.989222959449041 1
-0.130320693377972 1
0.323526836346801 1
0.32180391592761 1
0.896601510731085 1
0.26134074930999 1
0.545797861100601 1
0.692250064763591 1
0.65841594122639 1
0.732051143084509 1
0.456975816306421 1
-0.101231058520216 1
0.440129006667028 1
0.593497400733998 1
0.680098550615807 1
0.261842996300662 1
0.49363378627471 1
0.5709858877157 1
0.189236657115824 1
0.178899924767099 1
0.856734797867807 1
-0.0789070063641749 1
0.403784251645351 1
0.797508196074522 1
0.949642465344453 1
0.594690262146949 1
0.267370559005615 1
0.341635710412701 1
0.799449155198386 1
1.24949594967691 0
-0.318219269786813 1
0.459528060712415 1
0.580412382995474 1
0.359930730771644 1
0.193683697113465 1
-0.0949179480361711 1
0.210005983988515 1
0.545107160607199 1
0.0431101028353418 1
0.107807140352943 1
0.820065543628372 1
0.530803287391164 1
0.10680256261154 1
0.0996837979848837 1
-0.0221960330286215 1
0.2294860806166 1
0.677652087546019 1
0.0767013484858607 1
0.0867925275730702 1
0.317873021863027 1
0.432931020032213 1
0.566330692581713 1
0.121831606751171 1
0.115718017125554 1
0.65618380221838 1
0.568445185616105 1
0.328437365605935 1
0.148140024778669 1
0.231144140822403 1
0.188385544021936 1
0.554324911114817 1
0.839090023752392 1
0.333275557820362 1
0.393905610693524 1
0.309662965143562 1
0.0961350921008454 1
0.485273652412597 1
-0.0701194948824468 1
0.0166006410757387 1
-0.204506799341524 1
0.276731669286965 1
-0.13772085916075 1
0.0939043312166457 1
0.366233383883305 1
0.281389934804234 1
0.0575854154459728 1
0.253412803363758 1
0.571738885658096 1
-0.19560745549493 1
0.272896201822823 1
0.789107650458202 1
0.497648013261595 1
0.268643572329838 1
0.340559868668787 1
0.0852534271510281 1
0.194079887289015 1
0.520729515879346 1
0.472520737737032 1
0.176229388562475 1
0.78523779287801 1
0.0925839888314299 1
0.373967338089869 1
0.504371294976726 1
0.0294631048568565 1
0.304305521326301 1
0.378576672786919 1
0.715687326778966 1
0.656261627417808 1
-0.0470343125516339 1
0.292258615935631 1
0.28441139920576 1
0.946272774047336 1
0.606015661091335 1
0.797288597621645 1
0.55666336973093 1
0.34696085817406 1
0.201687085643955 1
-0.172591963697085 1
0.278339381485342 1
0.643456607022657 1
0.156520990330668 1
0.434176607092267 1
0.612647710103965 1
0.0638570923286919 1
0.214863545366763 1
1.01073579751653 1
0.23785476532974 1
0.600248923277243 1
0.709098245546958 1
0.022817732543602 1
0.276151083415372 1
0.360846535759231 1
-0.27555888243212 1
-0.278206607381886 0
0.00672884692563602 1
0.417756133256071 1
1.15199261272115 0
0.387880375090428 1
0.362376483749859 1
-0.118735913072851 1
-0.0930392713881452 1
-0.0211228489061933 1
0.30518259787064 1
0.567859178760436 1
0.225088469651753 1
0.232004963326592 1
0.30386769501242 1
-0.234229773926133 1
0.32799776492795 1
0.576854303294908 1
0.399393022874753 1
0.620518341078067 1
0.958426047278132 1
0.0330695516070997 1
0.661793401419816 1
0.153273112144865 1
0.375870753862734 1
0.358081039912447 1
0.81717308911855 1
0.553268458034121 1
0.0872347391074404 1
0.19487053007469 1
0.468278759173579 1
0.765306319406233 1
0.0887996598531555 1
0.309554530231943 1
0.474695066925512 1
0.271023087264346 1
0.41939710490842 1
0.293351370381292 1
0.867072503600317 1
0.165308470204448 1
0.438041950472299 1
0.719737648978088 1
0.584777139751882 1
0.594390735157038 1
0.555198746685278 1
-0.0825700760905358 1
-0.0434895088739837 1
0.05692312093094 1
0.421854481718763 1
-0.149410370867376 1
0.122256294774334 1
0.22606350733903 1
0.554272583628178 1
0.865838944935468 1
0.356656641666325 1
0.540338394782603 1
0.0930977342161638 1
0.0891731128744514 1
0.614613459615508 1
0.703439435178866 1
0.496585302685523 1
0.718249472435008 1
0.0305798326106572 1
0.664368170810576 1
-0.138864755050786 1
0.132126573240851 1
0.360025108439738 1
0.294926387434239 1
0.867232353537197 1
0.355798720814063 1
0.482387180202021 1
-0.330357095450812 0
0.219421385168033 1
0.527704972249363 1
0.428630891901135 1
0.285637233575502 1
0.482766526705851 1
-0.0728376834316771 1
0.359100028504733 1
0.526785995811965 1
0.284749526323883 1
-0.0438184099402028 1
0.405931927397026 1
0.427842202096304 1
0.088841950233211 1
0.406044031776096 1
0.207893313778048 1
0.610680273490208 1
0.553814249673329 1
0.446019773735712 1
0.409023588921215 1
0.445125587025717 1
0.386614213969563 1
0.381023569573468 1
0.582465648935221 1
0.451814372438578 1
0.200640917603905 1
0.217475523689772 1
-0.0743433256913922 1
0.63330354591137 1
0.591087330676895 1
0.275917357312589 1
0.46078734083523 1
-0.0115920468301875 1
0.592785582236351 1
0.583906186624731 1
0.232091702898947 1
0.544102384067189 1
0.535414844450236 1
0.318744591324697 1
0.564239999917342 1
-0.110818024171948 1
0.0220351725997437 1
0.58605339022677 1
0.247491498918132 1
0.340504481114827 1
0.570895668170426 1
0.294066088002451 1
-0.283527209317555 1
0.117677795945017 1
0.24555810033462 1
1.0858483281055 1
0.125893892865223 1
0.416603910173173 1
0.133899778844118 1
0.496134565335611 1
0.546530927961789 1
-0.0910130899368088 1
0.131665267620847 1
0.605222651791077 1
0.449173144892681 1
0.245794144412772 1
-0.0883956680987602 1
0.054275046743204 1
0.15435060485594 1
-0.196158421739471 1
-0.220781497604472 1
0.56948672757419 1
0.369884840173342 1
0.67396255918321 1
0.353678345011949 1
0.226346750755413 1
0.524816536051567 1
-0.247381091476674 1
0.626165462571259 1
0.419074996953895 1
0.373184789161184 1
0.630532769667481 1
0.520993097647475 1
0.479253816672759 1
0.563939879831166 1
0.259512305098572 1
0.203568261704259 1
0.301564207589041 1
0.636266931285012 1
0.294451840854211 1
1.11479599715403 1
0.710073877628165 1
0.0510832934657355 1
0.501548035320936 1
0.174398650405573 1
0.834046813020673 1
0.568068893879439 1
0.183655891760575 1
0.328498362470279 1
-0.00456286152892812 1
-0.236677230306296 1
-0.0824588101908181 1
0.353407080082154 1
0.0961135391471042 1
0.460159930984744 1
0.880683896325856 1
0.0169976316308501 1
0.146620318466519 1
0.43795364737489 1
0.854797685478644 1
-0.0195178888497911 1
0.176051222777784 1
0.499374771093777 1
0.581732264413293 1
0.136182122672068 1
0.736238746413297 1
0.0688045160516473 1
0.0900217222271257 1
0.495626501811481 1
0.702368989473856 1
0.0817716203847998 1
-0.156504555822722 1
0.628954392072877 1
0.928415231886683 1
0.153891692235597 1
0.015122685657327 1
0.599892527282834 1
0.677365046995702 1
0.535204643438119 1
0.551495132056812 1
0.62353112578627 1
0.0577295420881866 1
0.517719447300808 1
0.554601347392558 1
0.28911671409611 1
0.668466042459125 1
0.0337245376326022 1
0.142114656727653 1
0.687426016301199 1
0.382599776243212 1
0.239119353390128 1
0.703763719084395 1
0.38887758329406 1
0.534856226214866 1
0.509511682296122 1
0.660204083354507 1
0.677273269128878 1
0.183744697656338 1
1.10309443740621 0
1.00838864361684 1
-0.175270279420043 1
-0.154408242323649 1
0.0313334846562801 1
1.20278132836061 0
0.119519198901667 1
0.141446679244541 1
0.139056174482948 1
0.816011345836332 1
-0.292193178443506 1
0.209631004717276 1
0.697259904067195 1
0.341293665668075 1
0.293261652958064 1
0.183091856871406 1
0.205930940033693 1
0.272626656821268 1
0.128469812655275 1
-0.367975192140944 0
-0.115912060234543 1
-0.0672223297175608 1
0.114695465335865 1
-0.0915778464370999 1
0.409054055363374 1
0.522799263884111 1
0.331132764386317 1
0.608062063413882 1
0.239710842203353 1
0.803339071932674 1
0.359054340690765 1
0.0539776497403937 1
0.270922606088715 1
0.455324345513666 1
0.154725375798853 1
0.751600822960192 1
0.536754842689797 1
0.595425400418875 1
0.50828929527812 1
0.853789467260607 1
0.230406456527608 1
0.502509671612841 1
0.184064037611196 1
0.2007754502279 1
0.736641775277562 1
0.693377230760857 1
0.135927824989532 1
0.115388624835831 1
0.839210860727757 1
0.0457844664024535 1
0.119244419574406 1
0.271137364133721 1
0.100503006965918 1
0.0757843708088312 1
0.893056018808402 1
0.332826798449701 1
-0.114584612047805 1
0.806600507600109 1
0.682369123330976 1
-0.170302287229637 1
0.457493648953426 1
0.501150845842875 1
0.403556647922905 1
-0.0578189455539027 1
0.364995516558453 1
0.066428163588317 1
0.206504615658433 1
0.665223571159746 1
0.612041816589675 1
-0.0757977221226823 1
0.519612998683358 1
0.0570795292729707 1
0.215604158891456 1
0.907605970021271 1
-0.469932871465764 0
0.472374865816986 1
0.0379577088683737 1
0.159240965814022 1
0.330507333070289 1
0.351732652652531 1
0.672766024043583 1
0.155090961115807 1
-0.26502657119157 1
0.543562461529646 1
0.562294280697546 1
0.134842414005461 1
0.141690645424308 1
-0.0846481748647523 1
0.278294410416387 1
0.397688504869799 1
0.107480858516989 1
0.817636758211909 1
0.738530879537382 1
0.0705802927200055 1
0.411389161895092 1
0.619686640694762 1
0.0996935876639992 1
0.392461357211103 1
0.543322485384684 1
-0.314522111764493 1
-0.0604545867504413 1
0.317063708279254 1
0.00831384333353547 1
-0.03367137336648 1
0.628192662755773 1
-0.0276950461453121 1
0.181813211856567 1
0.51342916820759 1
0.419924764305648 1
0.351435964935883 1
0.226269763039777 1
0.445848768810749 1
0.512473398716333 1
0.082740371837698 1
0.186349404218825 1
-0.670301169583483 0
-0.947729802270899 0
0.21428057288895 1
0.244506471047214 1
-0.492241107402089 0
0.673002157920947 1
0.240959261323741 1
0.0343213057162066 1
0.448923561238879 1
-0.0873341637173847 1
0.087836804533139 1
0.171318605903647 1
0.302514267899629 1
0.822504281950144 1
-0.122531731095676 1
0.385066422130868 1
0.906901886142711 1
0.555058397293648 1
0.639269288092344 1
-0.385378865696346 0
1.0115269547037 1
0.13317267035631 1
0.911939308576029 1
0.591143407276628 1
0.387553734054478 1
0.662617623673445 1
-0.153189351587553 1
0.203043764096464 1
-0.0291537924558149 1
-0.0843018785411747 1
0.28757648112297 1
0.145876423993808 1
0.13624966868651 1
-0.425236641817093 0
1.06820282751215 1
0.0980725577466171 1
0.312548528588492 1
0.561450192982634 1
0.326388888002817 1
0.968267498438879 1
0.0373444191985572 1
-0.0339224254059036 1
0.457186655338985 1
-0.0722723578773524 1
0.115911455065335 1
0.0174694764547589 1
1.06512663092019 1
0.106789209394751 1
0.115366896203856 1
0.404172078081564 1
0.735055878654885 1
0.262518975193175 1
0.461413874380822 1
0.508475616077406 1
0.242169130931672 1
0.0966399107126801 1
0.557573742438007 1
0.0933650309150104 1
0.216694963907376 1
-0.195600987322803 1
-0.00523241178563685 1
0.677304979922412 1
0.798256857913788 1
0.207140531492474 1
0.0607955060443029 1
0.66242217021971 1
0.274119455902449 1
-0.13204734111134 1
0.506347554887907 1
0.418386786172058 1
0.429325027837815 1
0.725818983248419 1
0.257536506215983 1
-0.118939252097514 1
0.784124046101897 1
0.204687765126287 1
0.571461885908347 1
0.336014344591156 1
0.291137648274161 1
0.482922360367751 1
0.765047903175112 1
0.00666655560279962 1
-0.100919704118892 1
0.196116319641808 1
-0.160078742008853 1
0.175546804432088 1
0.52312523860406 1
0.172431296598997 1
0.457811672181106 1
0.516354805133483 1
0.112954994092125 1
1.06484675554924 1
0.0430742567000209 1
0.355697489711969 1
0.309081013660137 1
-0.170829411960406 1
0.248031270759892 1
0.109071776981545 1
-0.0205187430443988 1
0.638512453348092 1
0.0140223159456704 1
0.157357741483714 1
0.168955612985908 1
0.664157710869094 1
0.461208165078817 1
0.179487145089342 1
0.265562466151654 1
0.469402823145672 1
0.0822820486532113 1
0.852162083089387 1
0.834157525055056 1
0.515524047871549 1
0.924743224188033 1
0.540520554168463 1
0.163326946091421 1
0.237053719542964 1
0.108232640435643 1
0.216151191168097 1
0.353598986942131 1
0.0188149192613344 1
0.349368302675928 1
-0.0205634736567902 1
-0.0667462766139157 1
0.12819619239461 1
0.121235934378992 1
0.699565368219828 1
0.27051317832444 1
0.737437875943409 1
0.355757319004716 1
1.01760592013781 1
0.790419500388166 1
0.752436002219648 1
-0.464608741899759 0
0.743078896101203 1
0.783335722664858 1
-0.217314483065897 1
0.431030343311659 1
0.544657185891355 1
-0.307976822378539 1
0.467300147569852 1
0.637949289360657 1
-0.328504410840779 1
0.333591804693086 1
0.301801235794708 1
0.0242742444371651 1
-0.174599918416931 1
-0.0721056156294866 1
0.763922784166188 1
0.52975896989389 1
0.577848036484761 1
0.564240100242724 1
0.332979423061246 1
0.208968072383857 1
0.157327219655605 1
0.555929857264358 1
0.948043120856649 1
0.722794614265711 1
0.0739909280964452 1
0.431814674120148 1
0.114400791608907 1
-0.332465081851838 0
0.542637913251783 1
0.814189658715209 1
0.18672085834401 1
-0.107507743664791 1
0.387546736764411 1
0.244448002068923 1
0.201561733984874 1
0.656873359293703 1
0.0887133304030737 1
0.425497507508909 1
0.772175005301949 1
0.304104976060737 1
0.853461412429714 1
0.446995337381445 1
0.551161690399474 1
0.49423364102303 1
0.512099013409974 1
0.426843258511742 1
-0.177043202412363 1
0.995296492796891 1
-0.0378955292248436 1
0.420372797715606 1
0.339958714315313 1
0.393534667057775 1
0.384083370320696 1
0.498392766804909 1
0.358482491905991 1
0.657854034825532 1
-0.251044263454663 1
0.405245786926451 1
0.305782477785402 1
0.29001762460452 1
0.425498592249473 1
0.26552456339867 1
-0.364337776859108 0
0.887766668891628 1
0.53737263554212 1
0.483139994414977 1
0.255348915290172 1
0.834635700078168 1
0.0943641606660612 1
0.363765019532408 1
0.484817361263229 1
0.440238113835766 1
1.34604967071021 0
-0.0818400475671601 1
-0.0129148235367637 1
0.0893951172589542 1
0.361861419816695 1
0.705419806178817 1
0.744581409335126 1
0.166382227138443 1
0.705256872113065 1
0.0187863352545917 1
-0.0693222996831357 1
-0.117696315071004 1
-0.502168827677198 0
-0.612115895263717 0
0.318180787323413 1
0.584593337332616 1
0.0493990448414479 1
0.562584376304692 1
0.415186419091125 1
0.227658363025486 1
0.964489430527612 1
0.363365746510526 1
0.383599858357192 1
0.532243432501082 1
0.0854020087656295 1
0.410749255509772 1
0.141817360679785 1
0.149431936636534 1
0.776169343634617 1
0.110211130034011 1
0.493112062531949 1
0.118061485975861 1
0.21880934053297 1
0.620234119094842 1
0.564593930157662 1
0.290807947905409 1
0.15244048597593 1
-0.240628735007982 1
0.70266772389582 1
0.0363489014057202 1
0.286499983713478 1
0.220284285190784 1
0.260782678780369 1
0.295946597871081 1
0.0554692744238394 1
0.264712819241959 1
-0.0311078466848454 1
0.113871003627867 1
0.395420195440066 1
0.101230601295179 1
-0.157421347899526 1
0.0671214327961167 1
0.162902149234851 1
-0.385117660537267 0
-0.0306999363477023 1
0.52420120716666 1
0.322149067423398 1
0.337752328456598 1
0.0923193188848421 1
0.122425331159364 1
0.638915307058091 1
0.245400946022293 1
-0.302542360611749 1
-0.069437888253817 1
0.261275150450626 1
0.29913331672664 1
0.665930520697767 1
-0.179254602049473 1
0.305615804891666 1
0.755532349543929 1
0.385424289278684 1
0.620236032363959 1
0.22473507275186 1
-0.213322871965856 1
0.468909845798938 1
0.747233190747249 1
0.232318077869241 1
0.110645174279824 1
-0.225172337515937 1
0.70893137025915 1
0.779032633138779 1
-0.164598264387062 1
0.272902610179414 1
0.265121362567755 1
0.282691408036745 1
-0.242667680350779 1
0.385768892930426 1
0.84641243244399 1
0.0477947194097225 1
0.407850838157722 1
0.0987724820780685 1
0.731457942684974 1
0.387316840812365 1
0.923154313356305 1
0.936915075197466 1
0.699656130336393 1
0.20483753517028 1
0.567274572964947 1
0.0171587411229007 1
0.544126750468343 1
0.123073418458852 1
0.404240189344609 1
0.373995834484335 1
0.789823820637899 1
0.576962497967524 1
0.0876489438705705 1
0.805893861616587 1
0.956119512779917 1
0.703626014460018 1
0.290772118889429 1
0.770215236338871 1
0.298431653936131 1
0.695613247914097 1
0.466604311810401 1
0.311123578762946 1
0.718423616438058 1
0.695767669180919 1
0.424866392229807 1
0.360664057939391 1
-0.0445003848164945 1
-0.0151441169646142 1
0.542171037937572 1
-0.0337750007251291 1
0.50128699309142 1
0.0441595544698735 1
0.211678105644115 1
0.0187586327317936 1
0.00740649657401364 1
-0.149034368842035 1
0.859156511043328 1
0.205648678403866 1
0.475223425168278 1
0.946273484387629 1
1.02768857464151 1
0.352612341770008 1
-0.198394319513346 1
-0.0773982027492506 1
0.253567058385542 1
0.948729034952436 1
-0.134457524256523 1
0.510222409622584 1
1.01349267041377 1
0.521549830645191 1
0.804206873036322 1
0.514189528072377 1
-0.333877522535858 0
0.279667382692028 1
-0.0942271868866917 1
0.252704209056343 1
0.614546419697468 1
0.524471670499374 1
0.825759604045717 1
0.623433314478986 1
0.0525664102590028 1
0.272705255418023 1
-0.0546921114314097 1
0.574890100810781 1
-0.348897719844915 0
0.363634006666355 1
-0.114277698552208 1
0.529701997476268 1
0.382278851300933 1
0.338637288025929 1
0.592344661116883 1
0.381597878059757 1
-0.0736950681831731 1
0.583998175598971 1
0.627495248334594 1
-0.0324804318408832 1
0.61226364031461 1
0.88204830766969 1
0.567811764463504 1
0.0640605376632871 1
0.43223955906007 1
0.180359626575476 1
0.603150422691828 1
0.326317804690637 1
0.806692490153875 1
0.61365254985176 1
0.179700256067602 1
0.236485580612778 1
0.715754394378918 1
0.299919286470282 1
0.433159653877367 1
0.0666393267213307 1
0.118190860197954 1
0.280815772499694 1
0.419882921366014 1
0.481352192777207 1
0.284084665723387 1
0.194608428532738 1
0.457661481927185 1
-0.381722003962385 0
0.284833548647692 1
0.339366183431512 1
0.450154649868055 1
0.239049199053841 1
0.743722059233115 1
-0.237899020610794 1
0.501633160915412 1
0.346456790184632 1
0.320940584736244 1
0.175546168117633 1
0.709530747882499 1
0.4131013952411 1
0.48601982848133 1
-0.352652755139983 0
0.292104758151795 1
-0.113335268252604 1
0.172667521052767 1
0.580571143658962 1
0.943884541524209 1
0.151117017513458 1
0.325372154834265 1
-0.284571393438529 1
0.798451491326093 1
0.46847460012374 1
0.685534649546206 1
0.732140758423547 1
0.918138991407147 1
0.760728926172125 1
0.286648561873069 1
0.139677556449523 1
0.0853229726525436 1
0.305936314987785 1
0.754054719925045 1
0.0796960816303203 1
0.600151475022367 1
-0.263871239433939 1
0.896950647714683 1
0.239350327261104 1
-0.123001107398987 1
0.544214291776252 1
0.150409400782876 1
0.518574501556801 1
0.0674486425797444 1
-0.160056383511455 1
0.145759454938236 1
0.575280565331711 1
0.603970859093225 1
-0.0467007935328204 1
0.381894923793653 1
0.209154839006661 1
0.0767387238618208 1
0.0676578411939958 1
0.415762321696595 1
0.78859736708346 1
0.599413253622036 1
0.414865349947458 1
0.819962663732938 1
0.753813238062109 1
0.134877928566829 1
0.480287053018487 1
0.620777414458505 1
-0.15228176257428 1
-0.115023882496372 1
0.362681345043113 1
0.519199998918797 1
0.24786881867735 1
0.169909070734964 1
0.42000533690717 1
0.720108393046464 1
0.382642639660618 1
-0.193167439732484 1
0.570074741822058 1
0.476882278250995 1
0.573300863903942 1
0.370142013139898 1
0.39813234377132 1
0.232858087118348 1
-0.350339891958781 1
-0.0144296535950269 1
0.123128733427346 1
0.311086425832338 1
0.376220675774666 1
0.119744442561111 1
0.403817449408674 1
0.574315888911274 1
0.896587390458244 1
0.409798178301923 1
-0.279801157386026 1
0.202602400645732 1
-0.114408772582661 1
-0.0312413150158814 1
0.369408752822892 1
0.67931847557986 1
0.39246009705334 1
0.0287362565308193 1
0.58224800382878 1
0.641722424200696 1
0.532506435246549 1
0.250138814853629 1
0.273667375953724 1
0.456243513969713 1
0.283138074118373 1
0.561589247471958 1
0.552018138463067 1
0.656684026827742 1
0.035231603792485 1
0.537692061114869 1
0.60557615978019 1
0.525439031550229 1
0.304704270588263 1
0.637987827510626 1
0.437468472907541 1
0.260128287263202 1
0.959182123739992 1
0.795732262606407 1
0.436513343070538 1
0.16180495827775 1
0.21539491383907 1
0.153253800691707 1
0.785416415762516 1
0.134836132371229 1
0.286912542066844 1
-0.185986086165327 1
0.151794788078886 1
0.41676697395779 1
0.134699021905367 1
0.238719990155515 1
0.324549078352599 1
-0.0463016029171925 1
0.587626848916764 1
0.00546378156336404 1
0.556696962200979 1
0.115152190039128 1
0.546268253327528 1
0.24357799235158 1
0.675485931335711 1
0.563608149657753 1
0.377936043147815 1
-0.0844760868410837 1
0.207171151989911 1
0.426326761384755 1
0.0157101375829301 1
0.336605762974821 1
-0.0167741143549625 1
0.461815460103152 1
0.32836986982685 1
0.0933057653329147 1
0.324924882160057 1
0.169430317985543 1
0.238872337262206 1
0.187335025444592 1
0.538635016348538 1
0.0569940023131413 1
0.59711116363183 1
0.313408293491137 1
0.164436737449964 1
0.0244000514633276 1
0.154577401630781 1
0.263426911770753 1
0.745310620547737 1
0.175911419199918 1
-0.0245793973856149 1
0.67086427206135 1
0.446151150757354 1
0.456338456401256 1
-0.21109490013668 1
0.462653349758903 1
0.436188225886183 1
0.577601546126349 1
-0.0594232989026092 1
0.518674112184035 1
0.251523176008227 1
0.756868608782962 1
0.348624310675866 1
0.840389892824139 1
0.762580722236363 1
0.404913420898888 1
0.100753381266269 1
0.263509268414415 1
0.424275167466593 1
-0.143641135085432 1
0.163177698084841 1
0.647928245484807 1
0.81198981500622 1
0.357696452461518 1
1.06456496794623 1
-0.335383511467654 1
0.745797678181277 1
0.24759794891754 1
0.873848516921063 1
0.285108612226709 1
-0.263535034470935 1
0.759686827445285 1
-0.0687382618275825 1
0.357923271611605 1
0.354119817196098 1
0.50470922296951 1
0.708975433092274 1
0.401475745568067 1
0.228423141661445 1
-0.0704604055816706 1
-0.0733670210527345 1
0.263301252115747 1
0.0474216128200514 1
0.530708057935537 1
0.53145551115257 1
-0.521351150818705 0
0.716397434330515 1
-0.145613441755142 1
-0.0348777763612909 1
0.798140100813331 1
0.319665577070036 1
0.271773060867343 1
0.500577297158292 1
0.398803057498484 1
0.733765517841048 1
0.476332233320215 1
0.115082440975245 1
0.449304003091836 1
0.146312922106049 1
0.147599397127026 1
0.838211180857233 1
0.349134574747749 1
0.878956525719835 1
0.585884738700955 1
0.556750899197394 1
0.474593268293629 1
0.61755666072199 1
0.287342794394876 1
0.459217212939722 1
0.234330934309035 1
0.154920113374416 1
0.171294980971679 1
0.444365463227852 1
0.940972930485277 1
0.412296042576655 1
0.382373525430874 1
0.511553265750955 1
0.0427878298235013 1
0.887200251171914 1
0.502650695622961 1
0.658861187435304 1
0.27236853488872 1
-0.349842984303297 0
0.523343434563414 1
0.17497784816057 1
0.585770218631034 1
0.369613606322753 1
-0.0119301682110433 1
0.296428554938701 1
0.394016932636862 1
-0.149008822378253 1
-0.0505158385288441 1
0.874571888412952 1
0.0318791895749839 1
0.0380184739210227 1
0.498949339612401 1
0.165439486777893 1
-0.0188350544081715 1
0.929471914230638 1
0.371773641633285 1
0.435124313650115 1
0.426039410125445 1
0.224786985897311 1
-0.0838844203789667 1
0.122630735184922 1
0.628282793588777 1
0.0684272851451029 1
0.458945507153077 1
0.100787479536898 1
0.832598160147843 1
0.677696530931555 1
0.939988470993837 1
0.454082269924642 1
0.36422037767804 1
0.0645488822672953 1
0.237587837033251 1
0.303601574913109 1
0.322064142242677 1
0.416070658178599 1
0.410565557881805 1
0.0188294891772504 1
0.262979151085406 1
0.522244749784413 1
0.441014737711909 1
0.075556971296718 1
0.156895718355703 1
0.341871389341049 1
0.31479450220619 1
0.590369719074579 1
0.750466560936209 1
-0.0330086820677281 1
0.618312194252529 1
0.856839013447104 1
0.636633357192369 1
0.266470412490615 1
0.0761976590244811 1
0.520351455884169 1
0.614545665441541 1
0.69862287201566 1
-0.0969914311451843 1
0.380440802364089 1
0.0829657215977906 1
0.815507484306551 1
0.399236650667305 1
0.117857349402454 1
0.877775931124902 1
0.422608880239765 1
0.0804899401861693 1
0.541173400389259 1
0.286651047816435 1
0.0831440141783543 1
0.574616139368381 1
0.484768624755513 1
0.636252546820831 1
0.354624677860024 1
0.277876744433215 1
0.382297482124018 1
0.80976110104569 1
0.833424464322678 1
0.344035314827731 1
0.224033767420059 1
-0.00990105161759219 1
0.546174046682499 1
0.532457322590436 1
0.254100162751039 1
0.864146695653441 1
0.247318082033642 1
-0.290862431596047 1
-0.132335728439194 1
0.156981955588137 1
0.225211417793372 1
0.379440261955503 1
-0.169449222823972 1
1.36032397492643 0
-0.0574718715357291 1
0.411177927029481 1
0.596934152447896 1
-0.0313346307796027 1
0.212401684199792 1
0.46414379501625 1
0.331106440702791 1
-0.139818352465318 1
0.198113043157675 1
0.187216450215549 1
0.577133195600452 1
0.477925505274399 1
0.257638874589436 1
0.128173471992254 1
0.4092912784128 1
0.0887978322832116 1
0.101863113041631 1
0.153691692096297 1
0.789216546116171 1
0.166953381106403 1
-0.0405667819730104 1
-0.269922823362642 1
0.546558476181495 1
0.444855601639911 1
0.514512856555049 1
-0.0352945791195892 1
0.523351078733385 1
0.253225362008401 1
0.297658480813682 1
0.246046180718226 1
0.514926703963994 1
-0.187809822738015 1
-0.00771610460762129 1
-0.160198744444401 1
0.708563280229774 1
0.419106910319548 1
0.572161461169581 1
0.824666107341699 1
0.233416805169648 1
0.211422554098719 1
-0.0650080335171612 1
0.777344474069172 1
-0.0735883766250526 1
0.368836300886335 1
0.716758953124529 1
0.318659488307606 1
0.102561442263957 1
0.0675491950151405 1
-0.233325460658371 1
0.185263229559 1
0.0218105814284358 1
0.60343783317347 1
0.580362985073096 1
0.0425063447125868 1
0.52974543734104 1
0.0848236807329239 1
0.164219536784042 1
0.450835090535599 1
0.127481991590052 1
0.470463889228422 1
0.44298557509034 1
0.17022013643261 1
0.183900574445836 1
0.351514652857184 1
0.00197945036464799 1
0.328567616199599 1
0.287997264095153 1
0.216784790169937 1
0.747372927139789 1
0.489387064480071 1
0.57951620721308 1
0.463654629211122 1
-0.0693227524889839 1
-0.0365926983155221 1
0.885714982505386 1
0.284777240936726 1
-0.154015671990074 1
-0.163990606335163 1
0.514787946994771 1
0.0499820221413129 1
0.241392048767428 1
0.35551207459023 1
0.173237465250069 1
0.42459751894829 1
0.529360391504406 1
0.780009635174443 1
0.352100026093082 1
-0.381297904913949 0
0.171180399762469 1
0.353572776006261 1
-0.170585738924194 1
0.0416871622918885 1
-0.0363446228097731 1
0.0347836865596765 1
1.01877927665894 1
-0.12530061220934 1
0.926787262817063 1
0.410156733742632 1
0.315343470777777 1
0.134011140192776 1
0.24737479594385 1
0.848817903837253 1
0.043507478132034 1
0.537238367357126 1
0.7284001604236 1
0.862090382324531 1
0.646015927371553 1
0.301397276786756 1
0.291475637643046 1
0.578990143987365 1
0.550048146926179 1
0.319063168878646 1
0.135101923959789 1
0.0575720471301538 1
0.50606392646177 1
0.736008658378056 1
0.282207109081219 1
0.199258776531048 1
0.445494765085824 1
0.413780065167809 1
0.388579110245488 1
0.475443139658545 1
0.298243510216272 1
0.595273209124857 1
0.145983975705532 1
0.297297005322866 1
-0.0905522127941245 1
-0.0447190004329551 1
0.117232256407426 1
0.227913531723193 1
0.618048738249114 1
0.782720449671826 1
0.366850717786669 1
-0.494265790170793 0
0.147668417292795 1
0.129757301968266 1
0.389955615158716 1
0.475912328794212 1
0.471429645311148 1
0.266343372572647 1
0.308512078743923 1
0.403249834604129 1
-0.101045876493736 1
0.218878189756123 1
0.323803751865184 1
0.184987355250102 1
-0.308460638998681 0
0.848471370731731 1
0.519492309469378 1
-0.117410546555974 1
0.0393814100705548 1
0.810912205480307 1
0.268299773361517 1
0.305898593556647 1
0.721789703845868 1
0.367313110517066 1
0.133087390675378 1
0.59775799567438 1
0.353962245511525 1
0.794671499204233 1
0.514949105601675 1
0.223775569789723 1
0.0155624345540088 1
0.412163575850937 1
0.776148281890022 1
0.173531848210674 1
0.205041402679423 1
0.0771393259136866 1
0.684325142417233 1
0.374787933960677 1
0.164476159352921 1
0.465599871184436 1
0.0419782686125811 1
-0.198782284680596 1
0.618945152576235 1
0.407335622887042 1
0.22429538583102 1
-0.149962517237602 1
0.931088558375869 1
0.856216193590258 1
0.326850216865804 1
0.4703865789059 1
0.118214260377429 1
0.302247046283453 1
-0.0966948444065513 1
0.0252298519720915 1
0.587656182037923 1
0.968293033944875 1
1.15091714256519 0
0.41893817053224 1
0.606471691051369 1
-0.0422284931311543 1
0.526138064458845 1
0.58249278910961 1
0.624243440800234 1
0.323398987631531 1
0.181238947609541 1
0.492161051255894 1
0.427324658529364 1
0.312660948703634 1
0.410343654467733 1
0.301831045549091 1
0.00700062164820245 1
0.301624778091296 1
0.113392867335938 1
0.507733265577157 1
0.00439406470495372 1
0.307115445400326 1
0.113087103228548 1
0.0635322916765967 1
-0.142780720203449 1
0.529551155309015 1
0.641990271827762 1
0.0739459292706481 1
0.830607884209701 1
0.596932879824661 1
0.0257355199232829 1
0.0969770629228343 1
0.336172405138884 1
0.430887299611211 1
0.652151780843368 1
0.165581670390021 1
0.35576146683375 1
0.517165770880215 1
0.370914292494982 1
0.513475003066015 1
0.721358218653467 1
0.119255663169688 1
0.314536943490026 1
0.476909547008454 1
0.599088492316139 1
-0.119048748683268 1
0.308102637300023 1
0.62700285322795 1
0.151266594189498 1
-0.0880174239500454 1
0.821378119800308 1
0.316926086420106 1
0.638799903229941 1
0.355204172202723 1
0.151819975354433 1
0.350060057517078 1
0.385400547307027 1
0.656517292460299 1
0.404855198106608 1
0.257358772228411 1
0.581905210097763 1
-0.176739649967273 1
0.565493673733487 1
0.643047441846015 1
0.638975765896496 1
0.0395240228547004 1
0.0722657251191079 1
0.243249938520205 1
0.547055739814353 1
0.402352055455751 1
0.344420076321616 1
0.481236534037635 1
0.17542037235449 1
0.564689517553149 1
0.491193918619074 1
0.79139864911955 1
0.146986588597042 1
0.730432886031626 1
0.673274283520416 1
0.152981219770167 1
0.395328817933879 1
0.240897359125376 1
0.963539878279497 1
0.180680831650964 1
0.598767205949447 1
0.129125312528369 1
0.0938397544223621 1
-0.0135713810274268 1
0.0576648014863331 1
0.772110124090407 1
0.44308269512535 1
0.0138934920811498 1
-0.249573015343055 1
0.665522813602146 1
0.108346592973035 1
0.715548538970787 1
0.450862425633721 1
0.949920491851376 1
0.0648930105209426 1
0.647912287644825 1
-0.0356813608928962 1
0.572903004330804 1
0.432043802645835 1
0.94668047089101 1
0.306986085088077 1
0.745375939796543 1
0.0894414894181336 1
0.0871229609849759 1
0.592682572906289 1
0.501069878017105 1
0.458501293180801 1
-0.18311513999635 1
0.65564268757619 1
-0.0386630853099379 1
-0.0166233217340194 1
0.812009299789605 1
0.249376129818841 1
0.333984082380112 1
0.0269886602580319 1
0.948462420318698 1
0.808109093578888 1
0.421015076240235 1
0.275792174996028 1
0.578694326395326 1
0.1089806712925 1
-0.132864583065842 1
0.625472637305362 1
0.319223419996193 1
0.273884507742695 1
0.987709630048537 1
0.313583177034028 1
0.523248850009175 1
0.142178470576622 1
0.814821460521893 1
0.118449614449121 1
0.540777695463922 1
0.266400763314584 1
0.80739270363206 1
0.19209331800132 1
0.384769081331016 1
0.36487429706268 1
1.16680253377295 0
-0.00877208487968506 1
0.297766246357788 1
0.567732142805726 1
0.245795975089056 1
0.4650948704281 1
-0.685007814106391 0
0.0989261056161935 1
1.03564200379984 1
0.242624809662304 1
0.819623540606113 1
0.978819423888105 1
0.473064108346261 1
0.533209663711607 1
0.377871493001426 1
0.255818781673284 1
0.242232352752179 1
0.346344677469034 1
0.0853927679667521 1
-0.0382780371798923 1
0.269572093611633 1
-0.203945111708646 1
0.345508303982086 1
0.580832512818467 1
0.0969174501015152 1
0.865157044486762 1
-0.00853404257152879 1
-0.0618877134366526 1
-0.0440108949999235 1
0.186853075173835 1
0.649128209334329 1
0.411361503653301 1
0.52054935222366 1
0.516084520688534 1
-0.0799727772355473 1
0.524558415568834 1
-0.0565935982736193 1
0.467353093774399 1
-0.0466520289910818 1
0.851578459225035 1
0.407788712473014 1
0.689840335943805 1
0.284803002512536 1
-0.170265294533092 1
0.11849302907228 1
0.457752766258129 1
0.344207216578034 1
0.400368093182324 1
-0.0489398804010212 1
0.224523214169558 1
0.658934039923978 1
0.411111160044967 1
0.344759190938077 1
-0.168049223883458 1
0.132018723008834 1
0.569360613800492 1
0.745519498286294 1
0.51726239168402 1
0.497919163925931 1
0.37049094885091 1
-0.239219773381177 1
0.368514679818295 1
0.410109254985176 1
0.391298857064631 1
0.532650468606564 1
0.332456249269347 1
0.144532257041459 1
0.695394660141388 1
0.543300051024586 1
0.68782814901622 1
0.866242083808986 1
0.572564659244219 1
0.421754339638274 1
0.300586826024916 1
0.478057169835782 1
0.110305747023887 1
0.391424706896418 1
0.733863489610392 1
0.0386696395184728 1
0.120317472393357 1
0.701735714084912 1
0.792449026393644 1
0.593354715273837 1
0.802914074867545 1
0.383970672181168 1
0.344181740459243 1
-0.358244280649525 0
0.228467201144799 1
0.172361865922229 1
0.797692369113455 1
0.383770193658989 1
0.483244945127889 1
0.0543210397032525 1
-0.0898108180423035 1
0.716935991627086 1
0.462168552288168 1
0.485833251965119 1
0.480667903121008 1
0.163726789630456 1
0.538962790736475 1
0.704840124409518 1
0.503849615904506 1
0.704892122333138 1
0.587237069761057 1
-0.601921035288412 0
0.323232621818128 1
0.319700736097231 1
0.385092928623013 1
0.541559153585399 1
0.297869029702658 1
-0.143057839490431 1
0.212558534399763 1
0.890978813991487 1
-0.557277310510016 0
0.689546518401276 1
0.7669039251884 1
0.77060401667472 1
0.477281391688669 1
0.612922775492058 1
0.300858859478404 1
0.177055325341005 1
0.20338373038704 1
0.172813743763589 1
0.353748275031014 1
0.216276659492639 1
0.261582036648039 1
-0.35671810646325 1
0.590087374903974 1
0.432474362365482 1
0.415567381109147 1
-0.182835774957881 1
0.846871792947718 1
0.194834404633521 1
0.710828588726428 1
-0.319147576480616 1
0.300772257919968 1
0.619138385442096 1
-0.0347669011827285 1
0.387087724216964 1
0.495498319098833 1
0.335662386880569 1
0.749968864241201 1
0.29224441900923 1
0.609393087934053 1
-0.026637088175213 1
0.434380421891236 1
0.520593847008427 1
1.0773812498594 1
0.0587449794064706 1
0.220589365247866 1
0.200069477704891 1
0.140134126960512 1
0.314942484466031 1
0.0402782518823654 1
0.192246299231234 1
0.396065924754182 1
0.513671893822971 1
-0.0985995259136863 1
0.692185476784907 1
-0.0813985491636662 1
0.441964419360637 1
-0.438481139508145 0
0.247943203714025 1
0.508058519815935 1
-0.302255452880412 1
0.258499243598024 1
0.430327439552011 1
0.463539435987698 1
-0.266609083292947 1
0.806486203650284 1
0.385350412504348 1
0.664632969515085 1
0.0233092291368745 1
-0.036433226003764 1
0.303361688565265 1
0.422725548936677 1
0.728948033790981 1
0.0726438294925996 1
0.453164785283091 1
0.490759312885957 1
0.784956180684133 1
-0.00554304119462698 1
-0.0418813153623185 1
0.455916033310685 1
-0.0724791334525191 1
0.783634879833053 1
0.577441716780265 1
0.0583451772008237 1
0.353039291278718 1
0.136289445320473 1
0.912772252024268 1
0.389518625907891 1
-0.221529330144777 1
-0.0588435896257821 1
0.528837354140623 1
0.46032237750253 1
0.649396073654795 1
0.470280770138031 1
0.203320928710765 1
-0.475155580885847 0
0.322388454696344 1
0.0866454299078214 1
0.883450056064112 1
0.286560161000222 1
0.402041201062305 1
-0.0890496679273105 1
0.312266293607709 1
0.6043587388865 1
0.452091363812399 1
1.08626200898766 1
-0.0461401858741377 1
0.821202238251662 1
0.54522596845902 1
0.427992973771689 1
0.00202626218802598 1
0.0365286394051448 1
-0.352372368143384 0
0.413063170594391 1
0.0857897978581101 1
0.132402171880665 1
0.437568102382956 1
0.0568677176840378 1
0.28617636690395 1
0.52425241365172 1
0.0550703881751724 1
0.144255267238479 1
0.504682205188974 1
0.381301580334493 1
0.13151039281516 1
0.00999457065934597 1
0.307983644228487 1
0.690740793576547 1
0.551071525261073 1
0.606991420744491 1
0.429563087658306 1
-0.0976765783839322 1
0.0712234424526927 1
0.723231277503612 1
-0.11831762950071 1
-0.0305097357380568 1
0.518183121737182 1
0.0345746731195789 1
0.399704192010912 1
0.0756266085797766 1
0.468591333043424 1
0.386660348802227 1
0.39993596338995 1
-0.142730563546818 1
0.716780323933523 1
0.431292928500114 1
0.136052792867703 1
0.0551915147127567 1
0.470943030619254 1
-0.226482349019272 1
0.82389405697509 1
0.396163255607133 1
-0.0844793060551701 1
0.562257300259025 1
-0.179604940416372 1
0.425938906134324 1
0.55198981760084 1
0.863453188111465 1
0.181422120836951 1
0.710036410211994 1
0.774323765205831 1
0.698784859731672 1
0.659080593657528 1
0.552042620256757 1
0.245359181193774 1
0.268721775173416 1
0.630677927314954 1
0.449423926531771 1
0.314372861079758 1
0.50355019755663 1
0.189289389801827 1
-0.150935197053559 1
0.322093091020864 1
0.414527878982073 1
0.651899001128348 1
-0.487822151630046 0
0.424782186237631 1
0.210829343980757 1
0.500864132675862 1
0.457622328719928 1
0.401750924200615 1
0.435557628360373 1
0.634550720658878 1
0.529966481317774 1
-0.104094246358402 1
0.209648254478117 1
0.00284402253151811 1
0.207404842814376 1
0.506932158856296 1
0.632030466173656 1
-0.17668678014137 1
0.533630328382011 1
0.45373662202555 1
0.237777031874262 1
0.168558080481521 1
0.3788166427395 1
0.633122248995785 1
0.481509840517559 1
0.47684552600309 1
0.777799082487982 1
0.174496066648414 1
0.617513272308931 1
-0.0700455224153882 1
0.0307217426639879 1
0.699008002343275 1
0.276747541093473 1
0.681636488630933 1
0.385106700814178 1
0.387561945903325 1
0.244176420222684 1
0.473458146568859 1
0.448160359487278 1
0.285791716515251 1
0.500616872629891 1
0.536420751868973 1
0.659264223780717 1
0.0105081055698316 1
-0.0821089364322474 1
-0.00949683151624763 1
0.311810422752809 1
0.189579479781419 1
0.0865498664737245 1
0.698909841213441 1
0.00527877741952401 1
0.566341166133747 1
0.39750030782036 1
-0.765483388329952 0
0.576386401911859 1
0.278060576354722 1
0.446123737396864 1
0.192112113014733 1
0.322154269676488 1
0.790469401446418 1
-0.241515110079338 1
0.0767057570108559 1
0.257464277443016 1
0.329797769412723 1
0.380441800246629 1
0.780455417965863 1
1.06400146926652 1
0.909067829995341 1
0.156314272272388 1
0.120263497289292 1
0.283455801623251 1
0.504176222233437 1
0.740053649059562 1
0.695730497001326 1
0.571988283312746 1
0.0169326326465863 1
1.09491916395769 1
-0.387685744133553 0
-0.019223340482575 1
0.222899559549608 1
0.678484766229101 1
0.538343752653934 1
0.312112219368051 1
0.177449289440255 1
0.18310628619949 1
0.35176650083903 1
0.616512366766256 1
0.204162999344734 1
0.137079049695531 1
-0.116768619903588 1
0.810884882771178 1
1.04236345025648 1
0.226229392841234 1
0.0485682242426621 1
0.318988694501739 1
1.09129582006861 1
0.6590028374155 1
0.216660357413559 1
0.276754098604127 1
0.591097590657345 1
0.699875949451234 1
0.31666609387611 1
0.135523698566007 1
0.316835784036086 1
0.404318036868373 1
0.513251879927389 1
0.0574790123754993 1
0.0348960308061 1
0.343733585600772 1
0.506393697873473 1
0.21953291087626 1
0.619206961599256 1
0.533559277369708 1
0.341992424226405 1
0.589525309542618 1
0.368093253953714 1
-0.0825040517638586 1
0.1717281530484 1
0.409931150333902 1
0.385448316137746 1
0.0354707007974017 1
0.478994872302943 1
0.572778800699328 1
0.295701387271582 1
0.431582623261942 1
0.692347981703883 1
0.683500588791013 1
0.287673380054867 1
0.34553558581265 1
0.389909591742771 1
1.02560200358195 1
0.53885465052525 1
0.0606096304446308 1
0.681681834027467 1
0.227828680701967 1
0.242514371070154 1
0.108886706054896 1
0.329501752190468 1
0.718344749570912 1
0.358413959052927 1
0.810018694294881 1
0.825255009006762 1
0.649192931959058 1
0.167070669948413 1
0.359870841467416 1
0.292716668571193 1
0.158879637354063 1
0.257407867886298 1
1.47657456500764 0
0.65201257077432 1
0.824227114658837 1
0.529632450525562 1
0.215547658408146 1
0.619773636163826 1
-0.0290089134402285 1
0.237780815553405 1
-0.0222961380481411 1
0.465625488241179 1
0.238549486442328 1
0.645100917634395 1
0.316306090550199 1
0.677444513249973 1
0.583665532653638 1
0.545047316818719 1
0.335757734826515 1
0.266866089434961 1
0.68892164372123 1
0.542202356314089 1
0.329672224221955 1
0.362870083087238 1
0.460300864655798 1
0.508429659106653 1
0.291067506238296 1
0.319480176439491 1
0.315310723769352 1
0.0661895923683226 1
0.701373406665876 1
0.541627166117492 1
0.325287509832302 1
0.263714567529068 1
0.313481120767003 1
0.520559182295745 1
-0.000206347523506231 1
0.0695536414409468 1
0.701829123550964 1
0.943891540280914 1
0.482212583028877 1
0.0463791615935156 1
0.201593326462599 1
0.256841766932161 1
0.774235852474647 1
-0.136407963660434 1
0.307540560394741 1
0.071643193397106 1
0.447958402631731 1
0.0104235064117024 1
-0.0248484932157518 1
0.405647519792603 1
0.959270560030084 1
0.366769530132313 1
0.956683185733488 1
0.609118193968958 1
0.271604660313336 1
0.455988162616454 1
0.0574300835763811 1
0.798725797415583 1
0.252702897335689 1
0.532887319773682 1
0.255849394291663 1
0.196129629424064 1
0.154158137089969 1
0.351608836122434 1
-0.173046796884715 1
0.457524429762951 1
-0.480742948985207 0
0.597121777402391 1
-0.0747627124153296 1
0.366668026126562 1
0.129071557593916 1
0.384218156822951 1
0.163742201922033 1
0.155096403226603 1
0.170639668366513 1
0.232255273783299 1
-0.56598812189668 0
0.176176665623334 1
0.50566957075191 1
0.640613954677944 1
0.10389844312085 1
-0.0769720750171221 1
0.174755007762998 1
0.564247562985175 1
-0.0953853178634913 1
0.907945765603791 1
0.315042257806199 1
0.50879301704007 1
0.047273046346085 1
0.594876213337689 1
0.376941367185127 1
0.130234717701533 1
0.538502132263584 1
0.0566120779759568 1
0.507925489405752 1
0.264894790338753 1
0.27901151413841 1
0.413857927004296 1
0.00180901194785715 1
0.153784320427155 1
0.230915134517043 1
0.0882820137131031 1
0.747915547360259 1
0.357879527419382 1
0.351206273122544 1
0.12515797964175 1
0.741299281338246 1
0.0544559041442516 1
-0.0891343754911852 1
0.355145874814481 1
0.432639721485321 1
-0.206352665474881 1
1.16768737815657 0
0.181054094111232 1
0.126553410088569 1
-0.136612058761201 1
0.682474257749837 1
-0.362883983940677 0
0.354757099412671 1
0.0616995707313335 1
0.720495078862051 1
0.632921074573887 1
-0.0221302925720703 1
0.532044807647513 1
0.858394328724315 1
0.184519758717723 1
0.193749827808639 1
0.36642046907105 1
0.387730115428903 1
0.396620951569489 1
1.04975304751524 1
0.350929068704164 1
0.688516606984119 1
0.846462594491888 1
0.620553781664676 1
0.486072264615385 1
0.505055073354927 1
0.256799452992267 1
0.0368241695124084 1
0.686215995014699 1
0.684853331473016 1
-0.00541874823253401 1
0.601488530999412 1
0.615113534762731 1
0.107040045454606 1
0.589576877245409 1
-0.213609748700314 1
0.188115857921741 1
0.281242574112088 1
0.389091561477898 1
0.653030705585255 1
0.647724835634573 1
0.303868242289999 1
-0.12111991211795 1
0.199612897514389 1
0.0592779610976459 1
-0.0779859551352184 1
0.0582210381719295 1
0.499699130428836 1
0.688263464644331 1
0.195815044588187 1
0.447592180098749 1
0.368283398808408 1
-0.288676243518702 1
0.382223258383612 1
0.663792605335512 1
0.35598594642664 1
0.365819960640397 1
0.166847516814526 1
-0.119689768322136 1
0.283665029922497 1
0.136677867164486 1
0.620136214161073 1
0.365698011399665 1
0.534650551269511 1
1.10778838705455 1
0.647679447839456 1
0.0300904385695455 1
0.013903985359336 1
0.455950221429539 1
0.817404719317551 1
0.600872997726475 1
0.222903077527655 1
0.469970585459245 1
1.33687855763646 0
0.326872648215233 1
0.136431905014228 1
0.5605207864943 1
0.686264003907307 1
0.329110771435982 1
0.660447711180137 1
0.440393993671993 1
-0.182312532749916 1
0.696338111936142 1
0.84047148142079 1
0.528086610132575 1
0.255733576042495 1
0.275838361649825 1
-0.456507062745133 0
5.22848208653892e-05 1
0.188713220916045 1
0.0591103354002194 1
0.686937067068417 1
0.187696415287044 1
0.0234183702065988 1
0.556195876041778 1
0.242606442775164 1
0.249703351387963 1
0.105307689477487 1
0.379563470234088 1
0.684469017568319 1
0.197919980773375 1
0.904156913408946 1
0.436691902372108 1
0.752322758630045 1
0.0945832315821489 1
0.573845110392525 1
0.00434515350765757 1
0.0258341662064448 1
0.297821485470966 1
0.215316148043085 1
0.250308647291193 1
0.489313244562027 1
0.255965274459175 1
0.279879206362069 1
0.244682799985957 1
0.744049421705619 1
0.654236074064987 1
0.331486176739699 1
-0.0545326680761259 1
0.0378184405945353 1
0.460891965624519 1
0.160482996405878 1
0.608442219145037 1
0.0538002234458361 1
0.665239032912883 1
0.68457923399585 1
0.535048894852496 1
0.303516773101737 1
0.434063009155558 1
0.363065192571191 1
0.421019974209393 1
0.51174559670167 1
0.824128521994313 1
0.282583614384619 1
0.540794616408574 1
0.853530973714292 1
0.476365378738449 1
1.16257960508247 0
0.359000560991647 1
0.711566526362545 1
0.0215049103763959 1
0.451830606741746 1
0.602791737908103 1
0.620522740549531 1
0.0114076457735126 1
1.08211712363499 1
0.437214328020098 1
0.0196669981819109 1
0.360887382976315 1
0.534762402928245 1
0.137864767801079 1
0.26522469748523 1
0.446244898188994 1
0.333766756954357 1
0.788279161073169 1
1.28946693746615 0
0.539096934572543 1
0.816148789158056 1
0.362946214865982 1
-0.108436518483437 1
0.643181540008895 1
0.65231617754279 1
0.712807594848743 1
-0.0713155623122652 1
0.0472492171165839 1
0.164125601068047 1
0.753619273801095 1
-0.217829140609288 1
0.408145413062545 1
0.435367389775705 1
0.0624425263228166 1
0.131302378234665 1
0.392123743049241 1
0.410088019796529 1
0.887391129707473 1
0.223616581597011 1
-0.186744599791395 1
0.363597585409359 1
0.573869834830503 1
0.243761112118647 1
0.324798336808294 1
0.175855708670797 1
0.341139464787848 1
0.437895234650449 1
0.0701130839219482 1
0.461965353277288 1
0.80655987100607 1
0.407521723363646 1
0.132090896510417 1
-0.0336655949181309 1
0.270945034142517 1
-0.0691061390938222 1
0.775962002064679 1
0.347896761657226 1
0.0238189662421668 1
-0.0892067723837807 1
0.235608196991125 1
0.302377368219476 1
0.568506245959076 1
0.181287690061354 1
-0.105388571617387 1
0.500348721119858 1
0.214702348697475 1
-0.0723676106964132 1
0.85029393753632 1
-0.0506903282070542 1
0.488737609396672 1
-0.112753180060485 1
0.136845873838171 1
0.33911667131332 1
0.668366172470362 1
0.314738162722467 1
0.263983667505198 1
0.32495770702454 1
0.534626983410886 1
0.201154488460311 1
0.0796043233108715 1
0.653538404034045 1
0.273788502191724 1
0.626997586232837 1
0.526879509657013 1
0.782273652073968 1
0.393211195100015 1
0.592662977166549 1
-0.1491957609831 1
0.238359073460477 1
0.692662689796025 1
0.100070226851707 1
0.635664210845144 1
0.800288356843656 1
-0.0421492047282894 1
0.889173070958995 1
0.62829567359935 1
0.72437534310664 1
0.324263797698346 1
0.919296471695159 1
0.434632097018971 1
-0.1125384055522 1
-0.114419250563484 1
0.244559623309122 1
0.555025460364181 1
0.331708710457776 1
0.209071660081316 1
0.294960961712997 1
0.747635554600271 1
0.452293930274542 1
0.788466531017333 1
0.00925986060277388 1
1.34152674269503 0
0.188991961858221 1
0.0355684112667225 1
0.0766209257364302 1
0.630964804378647 1
0.13274045277976 1
0.719346315165877 1
0.840316154332294 1
0.208315103876929 1
0.12047718684593 1
0.273023335450649 1
0.112399428249881 1
0.649591583987153 1
0.793542636485451 1
0.659482298092437 1
0.528914475251387 1
-0.0715525932854057 1
0.840505411921522 1
0.515071259730967 1
0.718045827587214 1
0.368685481284791 1
0.577200351045104 1
-0.0440045130927802 1
0.136351488636053 1
0.49097108682138 1
0.247860805617053 1
0.929530189699683 1
0.359879871552053 1
-0.370682413863734 0
0.739801049058547 1
0.194555761526324 1
0.729310729685728 1
0.454460379779893 1
0.071128686438587 1
0.741294598740938 1
-0.106140862788411 1
0.66313782223203 1
0.785684112879201 1
0.610553534999012 1
0.376541908561532 1
0.485460205446416 1
0.116570789757349 1
0.0595056052794067 1
0.267666620082905 1
0.449728604180793 1
0.375796833658916 1
-0.159248471657581 1
0.425967172547642 1
0.704078568538239 1
0.521635836868892 1
0.125830011616457 1
0.617232073071203 1
-0.119949916584894 1
0.134683496573594 1
0.251058100089496 1
0.089446987463111 1
0.492078698119163 1
0.0979658399217345 1
-0.187708039255417 1
0.108330409801709 1
0.323338165242571 1
0.235078540038673 1
0.679515086333959 1
0.322249763863459 1
0.132841276878462 1
0.400446808606898 1
0.102789709389897 1
0.0463555982070909 1
0.786363251959899 1
1.28868218450249 0
0.0872990476881148 1
0.562792296829312 1
0.449581602149558 1
0.235739393424582 1
0.0274320825156526 1
0.38749569426812 1
0.418284508588595 1
0.79016427445602 1
0.565230184225223 1
0.7881818798176 1
0.371390322261819 1
0.152998325928012 1
0.483436708733281 1
0.376019714564537 1
0.564691682263284 1
0.230320388567202 1
0.0479369732782715 1
0.765241157078537 1
0.507927063967739 1
0.558505824504967 1
0.97673930651319 1
0.708137721176023 1
0.0447343532542094 1
0.0934742826636112 1
-0.0892056964147901 1
-0.261786290049042 1
0.0820508812916204 1
0.656074091791228 1
0.353713823415943 1
0.252994809419697 1
0.322913755678824 1
0.880388378376906 1
0.339031695102372 1
0.218435084801896 1
-0.36714959246435 0
0.813547058912271 1
0.414878248576016 1
0.253613057860584 1
0.0393911410749692 1
0.601139397854362 1
0.497975008400769 1
0.467275964387275 1
0.532335370094068 1
0.192924279388655 1
0.325318147504319 1
-0.0617120853070841 1
0.430393109146195 1
0.562742986675894 1
0.243126985355824 1
-0.229473978448367 1
0.407190374677108 1
0.33178153904112 1
-0.0827877947433965 1
0.312690055902676 1
0.499271468628331 1
0.759879269181335 1
0.758561496181104 1
0.0887716905406697 1
0.470838875043266 1
0.455288007382447 1
0.574112414940145 1
0.000327182246648267 1
0.232929805076627 1
0.192923199577312 1
0.8956351055449 1
-0.215798346290613 1
0.296349095262938 1
0.371026572496044 1
0.601889764530664 1
0.0659907593946336 1
0.359908687667967 1
0.643710209753118 1
-0.703209203838609 0
0.397091899623775 1
0.342872586210652 1
0.0678528227728769 1
0.907920824689049 1
0.270065567984108 1
0.33966629227003 1
0.881857537039408 1
-0.0820555073578099 1
0.915963932459936 1
0.752675149888954 1
0.568779022113024 1
0.680442972175293 1
0.897848015819074 1
0.327509615535237 1
0.592588003651443 1
0.88233514644444 1
0.00296172378736194 1
-0.113809348394141 1
0.416353375705747 1
0.301118316330368 1
0.700082774317086 1
0.226902542737563 1
0.868778826575411 1
0.437860530302041 1
0.303146386472378 1
0.355080007296751 1
-0.258341297038109 1
1.08111409831369 1
0.157522974015472 1
0.639968091686211 1
0.870414701111496 1
0.403576406020699 1
0.139750187501005 1
0.34605020002276 1
0.183566045737165 1
0.0333091829006433 1
0.458385566130701 1
-0.0216746680011009 1
0.64081277448702 1
0.850062519564525 1
0.540583507036695 1
0.678166961965664 1
0.331090601538734 1
0.236305487197152 1
0.220107341575515 1
0.273323760148808 1
0.2313837799018 1
-0.155464334096642 1
0.616289226351096 1
0.707427659382481 1
0.590082784076034 1
1.0685585006243 1
-0.129016724167201 1
0.641017997014187 1
0.293386036913821 1
0.327794581143581 1
0.344586318671414 1
0.69457918597726 1
0.122464667797498 1
0.149804617329201 1
0.507605706597559 1
0.725382327359172 1
0.88622128350892 1
0.25295567847061 1
0.583529080448413 1
0.0517490996613316 1
0.255172095867903 1
0.275137087252276 1
0.547497630372498 1
-0.0584700639604098 1
-0.246118483430109 1
-0.0923365496813318 1
0.235143842169766 1
0.780307671286173 1
0.243474271834968 1
0.283185729413913 1
0.55191984740527 1
0.473778108579304 1
0.610012953914267 1
0.295943680321393 1
-0.00469408184312406 1
0.105245425895377 1
0.603833353370839 1
0.497913457147069 1
0.455745722396312 1
-0.00769492016646246 1
0.6026742157026 1
-0.0902296568813483 1
0.220692022053772 1
0.520197336738242 1
0.308148156922985 1
0.793685832444796 1
-0.416801106978 0
0.560104974511143 1
0.446142602458069 1
0.0166350539734282 1
0.588859905791352 1
0.346732313653295 1
0.551653817368837 1
0.621573308485734 1
0.189310440177948 1
-0.124491241199933 1
0.483422457137126 1
0.287604244661646 1
0.00779484671668737 1
0.158989490361806 1
0.527586624043492 1
0.348448862022432 1
-0.0874384585136125 1
0.214994346802321 1
0.323417504461247 1
0.127651874457418 1
0.425420081302145 1
0.431861868619055 1
0.608104018415365 1
0.443467297172428 1
0.470341782752583 1
0.218002831936643 1
-0.232820379903551 1
0.116581168371625 1
0.454846288099522 1
0.61583899849406 1
0.800309017456946 1
0.269344611915751 1
0.580624580141356 1
0.457614245502657 1
0.154117155583082 1
0.289937183121248 1
0.349259236154115 1
0.981952456127502 1
0.624513217205663 1
0.337793668148012 1
0.550467682513126 1
0.630497018673586 1
0.435507468357649 1
0.709335295181422 1
0.6672155160216 1
-0.20891545147468 1
0.680782114087304 1
0.126251234770403 1
0.404707165203405 1
0.148025261883295 1
-0.0219303632231485 1
0.0836950626228623 1
0.118206274140762 1
0.381351783505318 1
0.520198564778178 1
0.597764212804771 1
0.651599779475549 1
-0.447905541110188 0
0.542206199776759 1
-0.153916790660461 1
0.334488817919591 1
0.674975832931639 1
0.0249332574951051 1
-0.0152916794783963 1
-0.35002822215152 1
-0.0213738051703546 1
0.539810414807066 1
0.0667967634689474 1
-0.110011785336466 1
0.0370529125461179 1
0.161779271492873 1
-0.135097536907399 1
0.736564828443513 1
0.146708553687938 1
0.0691782386408054 1
0.464216549189207 1
0.0545552998310277 1
0.0276839680325427 1
-0.172412904351387 1
0.56886208760531 1
0.684089082824261 1
0.0560810106449825 1
0.513543063757917 1
0.764741581172486 1
0.437941375360839 1
-0.128433854054282 1
0.294890673567463 1
0.0224550134718656 1
0.267725077243552 1
-0.0228191209505851 1
0.784762178714778 1
0.364159547162148 1
-0.073228534864097 1
0.329675676910793 1
0.19028971899546 1
0.813558929275501 1
0.19406359031144 1
0.771361991357782 1
0.43794681155719 1
-0.0491134510450727 1
0.305268340247163 1
0.679156018702288 1
-0.131890684120207 1
0.78130131740173 1
0.631819812254465 1
0.484244842410711 1
-0.368711307845694 1
0.616992226103648 1
0.20031142381045 1
0.72501310286651 1
0.764210893658313 1
-0.236914117038722 1
0.212739363937552 1
0.0285214891373677 1
0.711962183124464 1
0.336569859822214 1
0.237136123455304 1
0.344834238125394 1
0.364359515052648 1
0.499029493160362 1
0.371526490817024 1
0.111931744555848 1
0.555401128345583 1
0.59247387135776 1
-0.261522103860493 1
0.468116768916209 1
0.809926580906565 1
0.264647948252557 1
0.803916972175751 1
0.759462509041976 1
0.490601641261623 1
0.427622164931102 1
-0.211172281015851 1
0.395071575810747 1
0.212011407318222 1
-0.104266977154405 1
0.0752137974412006 1
-0.104209655659756 1
0.815069398197126 1
0.0629490934283036 1
0.469201497954129 1
0.582672224951887 1
0.359433873452639 1
0.916474662340675 1
0.0629872468225435 1
0.551865232008976 1
0.31751038969261 1
0.833742316479392 1
0.440603566141442 1
0.122224153214989 1
1.11305493234012 1
-0.0438731847370163 1
0.278976822674964 1
0.437004584953486 1
0.733399099863562 1
-0.113063716488842 1
0.114856367268595 1
0.133328042072771 1
0.294988158129788 1
0.508095400308992 1
0.49191083451373 1
0.881765682522383 1
0.108744407988659 1
-0.308260019864681 1
-0.168424044778206 1
0.299431808856907 1
0.177211942504015 1
0.444478158705071 1
0.502143771652893 1
0.581683901311308 1
0.413349517712145 1
-0.11487999526545 1
0.31370781220613 1
0.552405219969093 1
0.366378414424192 1
0.336731187402864 1
0.887730434553999 1
0.26861709515953 1
0.737940766562972 1
0.335307451060872 1
0.950043048964589 1
0.636059393375502 1
0.497059094181914 1
0.196397938158953 1
0.35698493086394 1
0.395572298950588 1
0.0547849590961026 1
0.714376245084351 1
0.297840296484967 1
0.06644996051737 1
0.261093890417547 1
0.490785602873899 1
0.386289669793271 1
0.12565754177241 1
0.545258048137506 1
-0.304627923325743 1
0.275777836139322 1
0.211301770832709 1
0.532231077845077 1
0.880841334999939 1
0.502812435985685 1
0.516048917825694 1
0.326189664616993 1
-0.124481468072089 1
0.102331178749797 1
0.295285260901286 1
0.333015851341034 1
0.818887014059418 1
0.00655453225315386 1
1.20835570990981 0
0.610014640725391 1
-0.227923922452468 1
-0.534712835214332 0
0.613506985742265 1
0.571914692278843 1
0.529457864145623 1
0.532528829249915 1
-0.0210273760968155 1
0.442755883798297 1
0.287354312971553 1
0.7786788694498 1
0.489427707810631 1
0.0657011354553113 1
0.396617713318226 1
0.950681833285999 1
0.247963392496062 1
-0.296535701793947 1
0.0305066922786942 1
1.03289710401574 1
0.0287079243226655 1
-0.0338572021977741 1
0.466842772430333 1
0.754014918936068 1
0.866603755302755 1
0.190151870452722 1
0.251324941618542 1
-0.00251653121803166 1
0.670014957607501 1
-0.104073111863058 1
0.416799291259465 1
0.0397560064888406 1
-0.194778518341916 1
0.343648430427253 1
0.272606252750601 1
0.470346331467169 1
0.544383877368447 1
0.700864751868977 1
0.807375909350429 1
0.0216353877047044 1
0.378943081778643 1
-0.100141546466246 1
0.915122587962233 1
0.723972590498912 1
0.524480783442875 1
0.310514914241277 1
0.200261565269807 1
0.148822507087197 1
0.411954139202045 1
0.138276598497956 1
0.260627050463872 1
0.419823944808633 1
0.387272376847915 1
0.345501757842742 1
0.401265541158876 1
0.720756696723253 1
0.134682006508759 1
0.115981322741407 1
0.367980628200456 1
0.538186196674925 1
0.719332007751999 1
-0.0343721839726208 1
-0.129337779513624 1
0.523200813451908 1
1.19418972591535 0
0.0717887342707026 1
0.575133972521156 1
-0.0105779451604079 1
0.852763930940529 1
0.381212676034692 1
0.334268800626322 1
-0.114419196031108 1
0.437927993833494 1
0.104889586030956 1
0.0282498765526841 1
0.52391366319897 1
0.0401773319463667 1
0.220891983513312 1
-0.152499439089222 1
0.762576038481532 1
0.0815195899388569 1
0.923327075332237 1
0.71395915209843 1
0.953135069454173 1
-0.300007604338906 1
-0.136066912381516 1
0.12374925853171 1
0.613916190981766 1
-0.0537774330332972 1
0.180047642195046 1
-0.157213132170099 1
0.161667337179449 1
0.248388204599635 1
0.934209316244587 1
0.743120377387472 1
-0.0157325805035775 1
0.504900051167587 1
0.703268077127414 1
0.42449035882743 1
0.637175279525353 1
0.150513346424352 1
0.536043012860041 1
0.19630581549174 1
0.278525266318422 1
0.504445706671138 1
0.22088999041123 1
-0.144200598464518 1
0.518275845501134 1
0.436220038954111 1
0.881492707220407 1
0.419863435536424 1
0.312533781753558 1
-0.276424398411665 1
0.257839019237332 1
0.113841609332868 1
0.487825768206456 1
0.435481363126648 1
0.992517647532359 1
-0.125638480992357 1
0.398385753592665 1
0.499764935539703 1
0.324808730107236 1
-0.0506508418717437 1
0.127483957029517 1
0.435328050267904 1
0.513262647071437 1
0.184438046721595 1
-0.027704144427228 1
0.608595077894214 1
0.912824599031693 1
0.035713780600892 1
0.22046281213608 1
0.471603797911015 1
0.0102084128685253 1
0.110277261453326 1
0.36719478773689 1
0.763154337817999 1
0.186835267291347 1
0.0476814990399371 1
0.729833115377702 1
0.369316760900468 1
0.657235476876195 1
0.252626491657753 1
0.382026780184355 1
0.40582035494205 1
0.695142429322104 1
0.404469966782844 1
0.499510598550046 1
0.253056029565933 1
0.321366944531448 1
0.59948620279839 1
0.0024865377994313 1
0.496125642964161 1
0.148674637985392 1
0.417651234906106 1
0.58485885424921 1
0.334146106221974 1
0.445314920759901 1
0.600016315136175 1
0.359197711597467 1
-0.0392206099111486 1
0.274994285285237 1
0.178123996316885 1
0.587737708632981 1
0.313293543891298 1
0.149525268882379 1
0.0969350933293324 1
-0.0684429277898799 1
0.377652842259419 1
-0.138200893132106 1
0.463846647098647 1
0.181059630304072 1
-0.0377636276303415 1
0.684904522295249 1
0.986953321739929 1
0.333320466475591 1
0.636026103025251 1
0.482680622633177 1
0.684527948660939 1
-0.0197989103512336 1
0.487808990820338 1
-0.0569719495403483 1
0.919255304703571 1
0.535754606356158 1
0.23474215529535 1
-0.0262622346389208 1
0.62512523216816 1
-0.193649276855663 1
0.530303322894844 1
0.739448576246904 1
0.444684403720676 1
1.11013370932036 0
0.344802151377333 1
0.381449741666166 1
0.490545559433172 1
0.741613609098992 1
0.803412345961917 1
0.300343409592698 1
0.0918476993359643 1
0.580011348682617 1
0.0369917062205884 1
-0.0942232810406413 1
0.388878719265483 1
0.254831512195808 1
0.100193017822975 1
0.264995589338858 1
-0.21086827968186 1
0.218541140753004 1
0.954071641129379 1
0.776799174114471 1
0.0169232774739798 1
0.349202165521951 1
0.361041238510685 1
0.382635073884301 1
0.675685354326859 1
0.550789822500515 1
0.392341237852711 1
0.476242361561427 1
0.286140832920247 1
0.234113090403901 1
-0.000397565797510033 1
0.477748452864953 1
0.520334808007775 1
0.306296467711436 1
0.527688044848923 1
0.596682725364933 1
0.581475617256643 1
0.0191877563634697 1
0.325009844656432 1
0.0962040992330594 1
0.469323725379338 1
0.774373135201226 1
0.264627753980345 1
0.413182216635732 1
-0.0735592472426045 1
-0.0229091111050144 1
0.741663672551294 1
0.240687311695344 1
0.240133353781916 1
0.594801453147868 1
0.161357852298579 1
0.261709873410622 1
0.491072450962358 1
-0.0264645600234704 1
0.265113781074078 1
0.0127626495657421 1
0.0900702845884014 1
0.0963453733457399 1
-0.116587398727466 1
0.553246434030692 1
0.565061809501496 1
-0.174332430820345 1
0.517969769430983 1
0.211513621717902 1
0.339089183276954 1
0.332262471323282 1
-0.0923104675125805 1
0.58384108806915 1
0.436949869303207 1
0.256612571814604 1
0.43610031378021 1
0.17638028526417 1
0.406100674523965 1
0.259256330122667 1
0.732281280567191 1
-0.326735120235491 0
0.680030478141897 1
0.614136212125431 1
0.183660706392554 1
0.144791546774685 1
0.329877967021628 1
0.874616106628071 1
0.204625940229285 1
0.555053406004055 1
0.37769426873665 1
0.0321210592458327 1
1.02517582687174 1
0.15705289978892 1
0.518871571034243 1
0.780720571801164 1
0.252594005467552 1
0.384732851731081 1
0.120947467646664 1
0.477091097100713 1
0.128257394978305 1
0.0610462248937637 1
0.431487029794343 1
0.284851194602491 1
0.584396722990102 1
-0.33825193705672 1
0.841168594297788 1
0.591833173905916 1
0.861423128515421 1
0.303530017364691 1
0.0213980546208851 1
0.0671304688129057 1
0.82645882686211 1
0.206218667099492 1
0.435576294065577 1
0.108036629877605 1
0.204936650480903 1
0.478758984342313 1
0.073709474915133 1
0.507881969958784 1
0.642036429625214 1
0.710455157922558 1
0.439227256297373 1
0.510995870321545 1
0.282762430713272 1
0.693283971161253 1
1.07485484383808 1
0.547775202286941 1
0.414830156330012 1
0.979287093072607 1
0.345969587648362 1
0.22995515820917 1
0.0307277555930047 1
0.384479873087057 1
0.353057346473358 1
0.120608019277151 1
0.366082455130846 1
0.283747050424622 1
0.456878617321635 1
0.227006002873386 1
0.16088912466832 1
0.614460661988124 1
0.32406543515204 1
0.298820175213836 1
0.488497913182076 1
0.5423163941579 1
0.0620025636367037 1
0.753682482697816 1
-0.209815732580693 1
0.521546544025894 1
0.683381546100891 1
0.787259543594296 1
0.240455572688576 1
0.361594053801802 1
0.154640444525757 1
-0.0856221706310548 1
0.209605758545787 1
0.332976461909064 1
0.423471941078362 1
0.844197877233616 1
-0.276148616582479 1
0.60273484117703 1
0.468066396640218 1
0.657999799154487 1
-0.0487455612102859 1
0.371052492885507 1
0.271956452263149 1
0.0450203591004318 1
0.597728396939775 1
0.507338612167398 1
-0.148418569696135 1
-0.332236164079255 0
0.236492569011868 1
0.893696278270668 1
0.55875628998246 1
1.02998573200029 1
0.188867684370462 1
0.254963137872296 1
0.103149323211105 1
-0.218836348353399 1
0.587683009884304 1
0.409037256831403 1
0.320216364351069 1
0.182134692630325 1
1.01189030564727 1
0.030401652815191 1
0.631933140001822 1
-0.083859780783175 1
1.011879695152 1
0.460788473386505 1
0.565336012493334 1
0.0666657200448572 1
0.442083003257156 1
0.882144207963561 1
0.269312703740283 1
0.356802153880562 1
0.328370664823898 1
0.683281485790405 1
0.570639882631331 1
0.271787628462591 1
0.00194862505270214 1
0.359472517700314 1
0.655879180892861 1
0.0372236943212104 1
0.248808886864451 1
0.416126958742492 1
0.316412862659775 1
0.141880055611876 1
0.865213158474094 1
0.24591984719244 1
0.0989338116456843 1
0.59223557874552 1
0.246064290146367 1
0.189674024600658 1
0.659777955356524 1
-0.00232459703921609 1
0.136437351973561 1
0.531682830657479 1
0.485825936586035 1
0.0770153827026353 1
0.263966160691824 1
0.785452288278841 1
0.321611971514321 1
0.249693471129679 1
0.340973781957066 1
0.406759367016447 1
0.410040855912852 1
0.298828886279904 1
0.0863829874949918 1
0.650051478804269 1
0.470199150635636 1
0.533189540040116 1
-0.0212552179228146 1
0.60543406616134 1
-0.0396815926052965 1
-0.045567552365294 1
0.0487077651159902 1
0.258519863415642 1
-0.121705428239198 1
0.42722741315775 1
0.643332110030184 1
0.127959635279953 1
-0.235322957898811 1
0.499279340531943 1
0.00882076226953882 1
0.144449883634954 1
-0.24898219871479 1
0.421169502853745 1
0.469059745627348 1
0.431993930126546 1
-0.151241005736187 1
0.285386681289563 1
0.541748836495657 1
-0.0659364988089512 1
-0.160540901736936 1
-0.309718311984883 1
0.883786259327612 1
0.190055839230886 1
0.0216599135349599 1
0.915066174917017 1
0.275834916108736 1
0.578735150307087 1
0.58950608135018 1
-0.119863236251421 1
0.438610097877601 1
0.597134293314716 1
0.327183816896884 1
-0.072246918686288 1
0.949225532720696 1
-0.082763716840059 1
0.579388947799602 1
0.604994187252742 1
0.443303560539896 1
0.446992787376961 1
1.05266382686683 1
0.604316658175968 1
0.486816578402691 1
0.539602311395582 1
0.583468260718302 1
0.246885024850375 1
0.560919645250086 1
-0.0141973469714362 1
-0.309342929410779 1
0.361055754236231 1
0.131732943314524 1
0.553800485524076 1
-0.0744072487352523 1
0.462839052406627 1
0.191718066379561 1
-0.391004395784127 0
0.664006876071583 1
0.264570347426645 1
0.248431135922284 1
-0.308120060634079 1
0.289420018520502 1
0.102628164735482 1
-0.0833720320073054 1
0.490639837086799 1
0.646898747318828 1
0.0935460959397081 1
0.158818564861487 1
0.601682005130022 1
0.242011939891542 1
0.104037900135254 1
0.51367485959249 1
0.501284938557588 1
0.73393435057999 1
0.748535319315539 1
0.187807469240475 1
0.603736001958053 1
0.938398589118032 1
0.667024463103954 1
0.770673461175202 1
0.411966302227286 1
0.71067842215519 1
0.829119836982301 1
0.873446664137203 1
0.626904080578132 1
0.455018307747571 1
-0.0789067338588375 1
0.5216084750266 1
0.992741874096471 1
0.801471620027118 1
0.334649568559897 1
0.502180145964535 1
0.453809002495063 1
0.123943241330772 1
0.444266073024926 1
0.150051544091839 1
0.834982301173601 1
0.118706855055605 1
0.473195161052901 1
0.857106967940097 1
-0.108403437730415 1
0.283124356820322 1
0.702481229845799 1
0.375224560463394 1
0.538322943748712 1
0.696805279894979 1
0.644252293521597 1
-0.460201281263989 1
0.168818086190039 1
0.174123006772165 1
0.714419330185586 1
0.520864460139828 1
0.924895191712248 1
0.126375586327416 1
0.21282530962052 1
0.204907676744459 1
0.287524945147874 1
0.714976401310287 1
0.525334428801626 1
0.336356561915098 1
0.324922090645437 1
0.535782033441782 1
0.188230134002691 1
0.35654700116821 1
0.61094166630679 1
-0.245261322214659 1
0.529040082036519 1
0.804057281437265 1
-0.174128804486396 1
0.304521151602475 1
0.291079824130508 1
-0.519374425002347 0
-0.148127268516996 1
0.271980864917611 1
0.292081546992662 1
0.61987106901876 1
0.787051262403658 1
0.718566056437607 1
0.405817950104814 1
0.103605399355191 1
0.238775116284864 1
1.10745279540144 1
0.171888102591695 1
0.595967727111511 1
0.770676575136324 1
0.626482811962411 1
0.588326408937087 1
0.393377571937597 1
0.212246243191928 1
0.167015238372531 1
0.410655418831856 1
0.589093719091434 1
0.211520551930727 1
0.438917356699787 1
0.236340486924569 1
0.0415432488590661 1
0.0476669553894764 1
0.566271067730222 1
0.573683524590411 1
0.278375934915754 1
0.159789283460127 1
0.33859683929659 1
0.44233283988761 1
0.219308641005024 1
-0.0414308996878245 1
0.934952500106035 1
0.594762023369694 1
0.40436199606346 1
0.0604532513294494 1
0.0738091592988654 1
0.304974874427895 1
0.0553738781204047 1
0.676809611435153 1
0.571289841060742 1
0.569705182345519 1
0.144450413385538 1
0.444145079051258 1
0.0924552215175563 1
0.157485256466953 1
1.19132618435832 0
0.611773621272311 1
0.204098486747023 1
0.59721769092717 1
1.0240802786201 1
-0.162069788874482 1
0.0311197943849074 1
0.626414263401501 1
-0.00255025180768492 1
0.451222896394772 1
0.342971718438773 1
0.47797845002577 1
-0.0275841076108068 1
-0.0247920038072791 1
0.560635229244555 1
-0.243296350119135 1
1.07230126760942 1
0.31829013135892 1
0.203018744838249 1
-0.00648954759383989 1
0.319938533151838 1
1.08992398710267 1
0.111491125256912 1
0.378761344913836 1
0.48030358591897 1
0.726460881465371 1
0.619994717210681 1
0.184727076526144 1
0.286459055426261 1
0.124048573895597 1
0.122538169352488 1
0.913342747945095 1
0.584498559123278 1
0.825679445897873 1
0.13127219239943 1
0.538729712451355 1
0.625516923815924 1
0.344674598255489 1
-0.094536491115983 1
0.304081534606253 1
0.194197615948513 1
0.392970515298441 1
0.898078009409189 1
0.15316425224561 1
0.585031010625483 1
0.144117574849147 1
0.195001246844761 1
0.393830879292966 1
0.403902627338871 1
0.36459506967842 1
0.543307377922423 1
0.439906229632557 1
0.258159692066454 1
0.310130457467811 1
-0.0469653963334227 1
0.291166536892104 1
0.398252081043499 1
0.636642214093632 1
0.638230817800581 1
0.68867619113618 1
0.262024615531134 1
0.350927394646534 1
0.241894142476725 1
0.308264544892125 1
0.68313799812618 1
0.474880614558256 1
1.3946760595253 0
0.310923671211357 1
0.0418057439273898 1
0.128530806212984 1
0.0994096431790973 1
0.528740386322979 1
0.406213149932934 1
0.562728756048588 1
0.403258671697746 1
0.0791522962786517 1
-0.138376797830554 1
0.279198076140102 1
0.377896732047477 1
0.728464172729553 1
0.162642317441153 1
0.0221698975770754 1
0.393430599013245 1
0.560954375084047 1
0.769187319509029 1
0.0851812792523581 1
0.284417890522759 1
-0.00399967475038049 1
0.303490702667945 1
0.101705529985874 1
0.609307108289269 1
0.267845228851604 1
0.415864709832907 1
0.684755801106288 1
0.343944371271702 1
-0.101150156853366 1
0.62716703415542 1
0.286958996802996 1
0.714180042858692 1
0.715404478107378 1
0.306524608069298 1
1.08776750442783 1
-0.276531904351742 1
-0.112386339552085 1
0.0356672114077012 1
0.0831649659429449 1
-0.159498567797219 1
0.485126135609726 1
0.543977071141271 1
0.999192549864526 1
0.0206786804031941 1
0.468723467579472 1
0.0254675165319166 1
-0.141148386745879 1
0.661019266119361 1
0.256063500119195 1
0.206051231625968 1
0.486425177509055 1
0.0405066051420469 1
0.230875130641352 1
-0.102119532568046 1
0.212553112798307 1
0.722683583637008 1
0.923457960757252 1
0.0846243780719506 1
0.326471526968977 1
0.483640043715547 1
0.616411016752981 1
0.0369405282325832 1
0.173590208734482 1
0.58500558782353 1
0.384203894545848 1
0.784679334596875 1
0.355646479029947 1
0.272911296960512 1
-0.192985361394125 1
0.0646885906786878 1
-0.0210222023312833 1
-0.0655224430174866 1
0.810979886804729 1
0.395685939060778 1
0.65083765940729 1
0.432830957284089 1
0.266194318404712 1
0.36249558207683 1
0.717382286707071 1
0.689544864520934 1
0.555571915813988 1
0.50525775845407 1
0.586682493108376 1
0.210257659539982 1
0.695079569354339 1
-0.100431239954112 1
0.208619886916638 1
0.435128880739914 1
0.548794880755515 1
0.0477028944135746 1
-0.153050258134929 1
0.204644448971126 1
0.180731225181438 1
0.786703580631791 1
0.464347677241142 1
0.684432325828737 1
0.0625694127391372 1
0.126093770804316 1
0.567051667208551 1
0.357683296462676 1
0.0464506172805366 1
0.117918986233864 1
0.832344111266034 1
0.901202619224489 1
0.746600337050576 1
0.312833341244184 1
0.201428787483538 1
0.243345260604005 1
0.591978483713211 1
0.363296029587717 1
0.0195591515317584 1
0.147459048949157 1
0.181812708868792 1
0.0737748882642803 1
0.442955007503147 1
0.659660938642807 1
0.495643320550991 1
0.494870763030428 1
0.0952878094548358 1
0.465853394424445 1
-0.176556559711951 1
0.227957543796051 1
0.301425347018922 1
0.202685580439155 1
0.29807357727367 1
0.179821609555902 1
0.362640338970458 1
0.276218215890603 1
-0.176682390313332 1
0.48094366130622 1
0.773108983017553 1
0.721211989859753 1
0.0205284326542681 1
0.0285272597297883 1
-0.200138664136563 1
0.295836222308855 1
0.638954727656279 1
0.307298211897229 1
0.873339231193835 1
0.36506875161184 1
0.431658865939866 1
0.540831606744909 1
-0.0417500078497328 1
0.360576920771495 1
0.496231556733255 1
0.294285407022835 1
0.552294027322962 1
0.437460496537634 1
-0.0696736653902169 1
0.135824889155272 1
0.44738262654898 1
0.0490235143513895 1
0.487384188099349 1
1.07267793769655 1
0.51600120166616 1
0.548993299068931 1
-0.0143141888146331 1
0.0201978457330597 1
0.103261725338345 1
0.268734064145411 1
0.527282751703916 1
0.283767819123299 1
-0.178609182533188 1
0.478608951632939 1
0.0053429827791104 1
-0.173462691568372 1
0.539148847859504 1
0.342368598378321 1
0.457094542471559 1
0.430643355367355 1
0.22903297664548 1
-0.0284272042751359 1
0.568765057366475 1
0.0715871146230801 1
0.126814730901336 1
0.427511394524528 1
0.335180685385615 1
0.223376755841747 1
0.135583014445083 1
0.112487931195532 1
0.131871113118028 1
0.697880590454094 1
0.854648936200683 1
-0.497609962316819 0
-0.474032032831446 0
0.206835070793962 1
0.631333015264746 1
0.185278229563575 1
0.319403140723229 1
0.402986139476623 1
0.354378267564851 1
0.917653773906252 1
-0.184443187039835 1
0.376957275357765 1
0.197161975238821 1
0.334398578433571 1
-0.354375181744033 0
0.632294199598741 1
0.604047141942727 1
0.135577623828784 1
0.303687445953334 1
0.426379714721759 1
0.941534731579472 1
0.0678183462155292 1
0.589162721922907 1
1.01016449410487 1
0.343262555419499 1
0.583295898120357 1
0.581619536881494 1
0.165014975537178 1
0.692888744703033 1
0.288628153257357 1
0.703162827653493 1
0.0598936845357093 1
0.74920671674732 1
0.0462287586444734 1
0.39780572130521 1
-0.178276991916701 1
0.684827859600599 1
0.327367426876727 1
0.322319072919927 1
0.0549611544135244 1
0.467474433082071 1
0.696303859480864 1
0.491837416810328 1
0.688311908365551 1
0.18787422469907 1
-0.0979815012808227 1
0.222801123264657 1
0.00107599092711951 1
0.388357159626767 1
0.771963930153398 1
0.473048121590565 1
-0.0571764208953807 1
0.479046103862636 1
0.307474982873258 1
0.384065118060759 1
0.224887555895193 1
0.294750180413523 1
0.510757273961086 1
0.593705834886982 1
0.866483422458357 1
0.124087476466485 1
0.789480938785275 1
0.223373872074942 1
0.117419813165489 1
0.433173000806598 1
0.673006085348851 1
0.203330535708737 1
0.453919984228397 1
0.112043762423474 1
0.694134152365631 1
-0.303342252165009 1
0.469709727705406 1
0.517971867046966 1
0.415650418241148 1
0.408257362917402 1
0.0217343718956341 1
0.534146904944403 1
0.424919919102533 1
0.369027700590565 1
0.405319877881979 1
0.202423747821038 1
0.599327371855921 1
0.348716839682878 1
0.445112923244914 1
0.709093278102634 1
-0.248985307727205 1
-0.183047336364055 1
0.520985203709543 1
0.337101266233212 1
0.5980811142468 1
0.274350501068925 1
0.110893383145604 1
-0.0410646612925434 1
0.48180882091802 1
0.720627912670363 1
0.51068628182438 1
0.200116979510988 1
0.509455175314404 1
0.245856141138107 1
0.0844361915243059 1
0.0975573462406277 1
0.933794342945172 1
0.588044558702819 1
0.326770175487958 1
0.2333242342393 1
1.16657463952339 0
0.603789224310766 1
0.146667608311501 1
0.567924109341999 1
0.567937414902683 1
0.670763125090552 1
0.781285058104816 1
0.422906281964088 1
0.136184486113431 1
0.406638868599096 1
-0.011722404861912 1
0.22141351210014 1
0.432498418908838 1
0.67820299335949 1
0.41611554317762 1
0.666984991521939 1
0.356235826734662 1
0.722030625526789 1
0.202253077848948 1
0.19165361428423 1
0.428913694584626 1
0.483547555844139 1
0.290627392894099 1
0.230633643354612 1
-0.378365234664405 0
0.437389543491269 1
-0.305880776963693 1
-0.0096649849273911 1
-0.100699938852059 1
0.740014013516516 1
0.728914807955715 1
0.555702140339611 1
0.595615342671095 1
0.106399039558881 1
0.496946105277682 1
0.198573517993497 1
0.323414309222777 1
0.226288543785146 1
0.301494296728484 1
0.615715618190921 1
1.02771992393254 1
-0.048861335957003 1
0.420601555691591 1
-0.0181219339004314 1
0.557234813407157 1
0.135587492154025 1
0.556897852046582 1
-0.246870353810105 1
0.277770048468922 1
0.644008992140331 1
0.507868692804749 1
0.10299575372012 1
-0.0800980637620813 1
0.683879280757013 1
0.57688329770013 1
0.745220617145255 1
0.645781232924747 1
0.528059756305194 1
0.330486492605768 1
-0.0051700774264019 1
0.0721763016823564 1
-0.0507918151214712 1
0.707332100220421 1
0.712595242497426 1
0.364491917668221 1
0.525696915499953 1
0.480561195806022 1
0.100960037517753 1
0.588331172426746 1
-0.0670474145812088 1
0.144074125939209 1
-0.191231822438981 1
0.740500046963282 1
0.152579439157717 1
0.137541657168756 1
0.329138146094258 1
0.30216054911242 1
0.839128610929739 1
0.306058363201218 1
-0.115721339035906 1
-0.282603712718555 1
0.197902519124589 1
0.540957206661078 1
0.4620905691036 1
0.382065485545336 1
0.306105151937506 1
0.43747266175841 1
0.602232692271568 1
0.650703107381926 1
0.26107662943549 1
0.474955258050064 1
0.247788101076146 1
0.432483566735725 1
-0.154259524146888 1
0.331936436798185 1
0.795940252669984 1
0.483483167688157 1
0.268496739080933 1
0.419293472374898 1
-0.0552915539095731 1
0.606102521167999 1
0.49182335309252 1
0.545612983853123 1
0.53839574147416 1
0.300881604451858 1
0.328375824351607 1
-0.0156852544581505 1
0.335968794929088 1
0.785737262597045 1
0.665370377608317 1
0.0241945500938286 1
0.620873246566885 1
0.714488015818825 1
0.375000947213528 1
0.214620852134436 1
0.12743834861566 1
0.60581492465955 1
0.0328413347640171 1
0.357833190116459 1
1.13379169148041 1
1.08784848293121 1
0.223001275193392 1
0.451260692629695 1
0.339479002052759 1
-0.319440641393304 1
0.29215089140561 1
1.07164999839581 1
0.574336108063574 1
0.323063359621513 1
0.263408683636718 1
0.113044149048393 1
0.233122631305118 1
0.28935127779525 1
0.451181630833475 1
0.131500155114505 1
0.626189398737205 1
0.395670606436075 1
0.446580530743305 1
0.312512964859281 1
0.846057430787541 1
0.863351067209097 1
0.59961840658882 1
0.441582738885647 1
0.441531667158393 1
0.522487996741511 1
-0.107132630202803 1
-0.32189631935175 1
0.101490822135228 1
0.429657751258944 1
-0.145363910799726 1
0.310886389833716 1
0.308692512919416 1
-0.321222123646865 0
0.242358547807869 1
0.840639467194049 1
0.706009283759966 1
0.268569509540257 1
0.533254363669229 1
0.953110613702573 1
0.0325406328188597 1
0.624272740961313 1
0.309950514985205 1
0.912543252151992 1
-0.0327281097365936 1
0.346569411363338 1
0.656645962379813 1
0.0761395361431469 1
0.521054457677454 1
0.394224174448139 1
-0.0878329667978794 1
0.0945241189759451 1
0.279315698578409 1
-0.159461724394919 1
0.136946726834 1
0.123089954120413 1
-0.2405609011003 1
0.570294439746345 1
0.689892705900709 1
0.162146770340346 1
-0.297998065001787 1
0.560020184730451 1
-0.257840972500581 1
0.657059990956283 1
0.61636214279288 1
0.267712936648235 1
0.538294863213323 1
-0.025828456119336 1
0.684741996215884 1
0.0057116328332824 1
-0.139414124347602 1
0.109796209352354 1
0.0939391630902566 1
0.258798905503711 1
0.69674382283174 1
0.426579033323721 1
0.485090817366732 1
0.382328920637679 1
0.908475633527263 1
0.595597590737642 1
0.314049170486449 1
-0.165439622778501 1
0.104887340640722 1
0.443485703835647 1
0.374543359806783 1
0.179779923957757 1
-0.169419378279932 1
0.292272763511384 1
0.0482893116629409 1
0.197466631507031 1
0.615145942146547 1
0.457758191247436 1
0.37153234754484 1
0.674995922699705 1
0.523434121561639 1
0.890727027507064 1
0.0346931637286169 1
-0.0367409409297469 1
0.395515762148209 1
-0.178876577040018 1
0.577417559082742 1
0.376656748012287 1
0.00688130381395342 1
0.17608257769021 1
0.256805232961083 1
0.432902805625983 1
0.0408177456676718 1
0.563832225945805 1
0.133203482802526 1
0.17432927640017 1
0.474789069824831 1
0.785043330602298 1
0.312389522179799 1
0.740726400723759 1
0.636228782199745 1
0.849145982203688 1
0.246298370530102 1
-0.102597094371437 1
-0.101980888325689 1
0.0380975479963635 1
0.379416037908234 1
-0.311278747910465 1
0.404757955065301 1
0.993658040654741 1
0.591547066118548 1
0.558094732941665 1
0.273135372389001 1
0.260812577350432 1
0.598275189316201 1
-0.064371812411222 1
0.975146451254395 1
-0.0120306993079703 1
0.446924399642664 1
0.386377365589339 1
0.0937258478020758 1
0.681234953182888 1
0.40166205421363 1
0.587637605385407 1
0.662177635734412 1
0.178076875798961 1
0.531155885492568 1
0.223914534888872 1
0.105279246604632 1
0.725520108994904 1
0.194440080813686 1
0.394342555327873 1
-0.17867563247391 1
0.789548677777294 1
0.487484031814737 1
1.03417527635848 1
-0.0280596504645551 1
-0.521861870669149 0
-0.0776680298843898 1
0.389432560663719 1
0.417161570556187 1
0.543065318129444 1
-0.256543977056815 1
0.676556387596388 1
0.391699422797395 1
-0.0258510866609342 1
0.738742848383553 1
0.544052045183254 1
0.345810661148097 1
0.302517766754018 1
0.480370502629486 1
0.365716368046927 1
0.200152858630178 1
0.261899961221411 1
0.511822670468614 1
0.171854468943143 1
0.211686806814519 1
0.468464264397515 1
0.776382364763409 1
0.646949261354956 1
0.00581238359197661 1
0.875237868521277 1
0.0773296481789764 1
0.478921294245692 1
0.615086199610983 1
0.490207529625274 1
0.520110640967153 1
0.750919719909994 1
0.41410767946469 1
0.508548450510877 1
0.864741913211931 1
0.357755275948059 1
0.276238796731057 1
0.0985550197791163 1
0.888300077879108 1
0.449645408013323 1
0.351321348999456 1
0.469314405674248 1
-0.0249001466588319 1
0.594052414940527 1
0.181410130886313 1
-0.156718615916779 1
0.555081475448941 1
0.624270008968842 1
0.104648022495894 1
0.878473975632733 1
-0.135788260304598 1
0.496826425682175 1
0.0955022192106844 1
0.0499987283543438 1
0.0427437234930165 1
0.0413583929637726 1
1.02960102736142 1
0.284678660593035 1
0.325019490379261 1
0.571747586395828 1
0.62870208309184 1
0.545834402041504 1
-0.0299439594930898 1
0.44622452560985 1
0.165268611765916 1
0.640134061537965 1
0.380862558325909 1
0.0050236814160549 1
0.213896482528954 1
-0.0227083164708677 1
0.55998017401501 1
0.245228967091016 1
0.5588923273878 1
0.717692616819681 1
0.429637418783812 1
0.638603632908053 1
0.128532865938358 1
0.191755157571985 1
0.210022521127987 1
0.472839247540229 1
0.282693968287656 1
0.360884495217288 1
-0.276366647189335 1
0.77283306478921 1
0.370175938675695 1
-0.147021975975655 1
0.52034836518369 1
0.319206584472666 1
0.289780113310707 1
0.00950598915130785 1
0.40179515870397 1
0.597110529614672 1
0.617719854354809 1
0.868304648815758 1
0.0643688592427507 1
0.413563867327185 1
0.358876863341417 1
0.580938015341926 1
0.356637289126072 1
0.165045903621197 1
0.761758115357101 1
0.448050411197248 1
0.325448975528657 1
-0.167000413761892 1
0.209300105942953 1
0.798775501076255 1
0.716326112428351 1
0.322760853274257 1
0.860570378226862 1
0.132855019407791 1
-0.0184184573823129 1
0.507681335286239 1
-0.184670981975364 1
0.449819452202583 1
0.106213195947881 1
0.133498833519441 1
0.600328221469596 1
0.0158796312775119 1
0.614994407629669 1
-0.164675168577182 1
0.42363756429262 1
0.62674379055951 1
0.417288406177803 1
0.398124405139748 1
0.800107598567644 1
-0.056847238299963 1
0.823020055450348 1
0.129679247718948 1
0.0114130936991521 1
0.450985198601471 1
0.212693171780915 1
0.545549473944928 1
0.24961044322611 1
0.0482020859629519 1
0.274303539928481 1
-0.141231155466975 1
0.535601002431948 1
0.352224092015336 1
0.292697491409473 1
0.199619665290254 1
0.26246234432199 1
0.531644528831063 1
0.647368070789172 1
-0.0768340617146565 1
0.161677834065767 1
0.746077270896728 1
-0.0439073150559931 1
1.06037003466865 1
0.677039918694877 1
0.687719812925596 1
0.549142230546312 1
0.444388215050899 1
0.492768793794874 1
0.173753135569493 1
-0.0589255892123549 1
0.349078556713343 1
0.48600992159262 1
0.431362619427332 1
0.747094968693928 1
0.165849191763134 1
0.18150653981792 1
0.571900053932956 1
0.242252521676367 1
-0.0805042710969527 1
-0.382788548052187 0
0.128548576371155 1
0.749854469503641 1
0.7514705419069 1
-0.17213317850465 1
-0.00925026411012082 1
0.676633343266767 1
0.732831652728011 1
0.193011270330106 1
0.331358125276062 1
0.145877048706203 1
0.514925360217014 1
0.13089038819253 1
0.421888206666737 1
0.494380696954419 1
0.61820286451712 1
-0.203053985380417 1
0.195556783734004 1
0.498274655998488 1
0.626553305259226 1
0.526845724878757 1
0.0710559659756767 1
0.347756803048316 1
0.393397264700583 1
-0.485642075426461 0
0.0409537022340122 1
0.358190891708031 1
0.418315742505265 1
0.728077559753552 1
0.212246391479951 1
0.00459550709029498 1
-0.153146175320253 1
-0.0349347724275895 1
0.0121268874034575 1
0.976591562389339 1
0.685651396008613 1
-0.1866470500197 1
0.250742341652615 1
0.264824376008411 1
0.0776318790959626 1
-0.127995555525585 1
0.0646744655402862 1
0.14218016877483 1
0.424927027114983 1
0.0190857042772872 1
0.307079225582046 1
0.521785293698712 1
0.0134696061350708 1
0.561832123475038 1
0.827490365398952 1
0.272466607592262 1
0.723209744464645 1
0.717200972742301 1
0.702709377328887 1
0.463387280529938 1
-0.222577437950231 1
0.263514853618094 1
0.434583719274491 1
1.00157920136694 1
0.413490744667182 1
-0.0376269286751969 1
0.793936063408046 1
0.160356646228454 1
0.447021821658841 1
0.552352815718921 1
0.777311140902957 1
0.108983643632838 1
0.934963823207945 1
0.42807296912624 1
-0.239649567066842 1
0.0319812692484522 1
0.207898662299398 1
0.549538251900651 1
0.666201686628262 1
0.187855664651454 1
0.43707025466342 1
0.410246312363231 1
0.398201043879236 1
0.184061808935036 1
0.42651546306634 1
0.415158639549001 1
0.428790267465451 1
0.450094443701218 1
0.443317577360093 1
-0.00885657411160523 1
0.300252631639932 1
0.0336199560837688 1
0.330458854977823 1
-0.166741225268323 1
1.02019137841637 1
0.433725406647716 1
0.494594621314007 1
0.196605318301679 1
0.295262126647814 1
0.649176743783225 1
0.056691051140645 1
0.131296812835982 1
0.234435031177042 1
0.447746852752857 1
0.294908559558727 1
0.245156383659882 1
0.498078124035981 1
0.00365061245162206 1
0.440493650939161 1
0.68368654600993 1
0.778905181304978 1
0.595735574655586 1
0.371363908076975 1
0.279042628765708 1
0.249606308022144 1
-0.0317846258730355 1
0.46075150728033 1
0.458672521086382 1
0.444517979242133 1
0.640485293953031 1
0.477366872680767 1
0.14357805081711 1
-0.0772747754541992 1
0.362361559101274 1
0.536032164960912 1
0.37797635849676 1
0.105775610727406 1
0.447959934516753 1
0.65898440635556 1
-0.0499225750162387 1
0.67202108399389 1
0.243403751217761 1
0.797746882234513 1
0.529702424093202 1
0.0164136739494789 1
0.451458740579427 1
0.0454074802057436 1
0.277625412661878 1
0.621150840981093 1
0.47729210871192 1
0.523089297585676 1
-0.260580599607345 1
0.178481033192229 1
0.321036781826774 1
0.305996719014627 1
-0.367733383392758 0
0.281454515109106 1
0.287767370115198 1
0.688001940054432 1
0.344113427195573 1
0.465476502548069 1
0.0214062091288535 1
0.694204577085555 1
-0.333504644120497 0
0.175644675371065 1
-0.105595998220093 1
0.257657736462329 1
0.40685674765402 1
-0.0829341203898337 1
0.133782129840148 1
0.442593179885622 1
-0.103854861268399 1
0.236797449125682 1
0.154727395249467 1
0.611439700791053 1
0.0424020467750932 1
0.770532251287814 1
-0.0598916592308396 1
0.268762781091292 1
0.502400610218026 1
0.454679741222667 1
0.779221149469141 1
0.19208492779953 1
0.605464885417585 1
0.138924251740928 1
0.726000662741168 1
0.582678618105121 1
0.317373676300375 1
0.62487055335481 1
0.626789935105286 1
0.610157986461291 1
0.464973986613068 1
0.439190574679923 1
0.882964833462905 1
-0.184602353865595 1
0.713547763621061 1
0.0533576131702454 1
0.603739682964945 1
0.452486737290296 1
0.52963860027425 1
0.510870906606175 1
0.234313317453629 1
0.802773434472869 1
0.22137417020896 1
0.882325030231743 1
-0.0933928495466516 1
0.246411464176057 1
0.0667030889615859 1
0.599476500580879 1
-0.0561861747738016 1
0.355681373111194 1
0.0722956007003953 1
0.0669173120652045 1
0.485679406486477 1
0.298466173418541 1
0.407678808448093 1
0.257452531728269 1
0.349752757896169 1
0.176020675864025 1
0.617541169796205 1
0.395374709024332 1
0.237735210033384 1
0.067839086625735 1
0.42719878832163 1
0.679554098460866 1
0.458823067752009 1
0.191344954690967 1
0.548639799681691 1
0.482223017275982 1
0.415051187276224 1
0.700651600527653 1
0.510423260951874 1
1.05064043816553 1
0.221216547690136 1
-0.0164744199894793 1
0.341642747408494 1
0.490201260489025 1
0.401396966381217 1
0.375903915134718 1
0.0173042022937934 1
0.615666284442515 1
0.250158391144127 1
0.3132127888799 1
0.614352396723537 1
0.593529147914162 1
0.482171009731936 1
0.145679512711704 1
-0.2919929169546 1
-0.270015025760403 1
0.157914067752593 1
0.568344353078885 1
0.12572177802923 1
0.101424814142508 1
0.142030863475011 1
0.101639884701818 1
0.465384859587469 1
-0.303423351560016 1
0.786582534332685 1
-0.158484605810294 1
0.325262694513725 1
0.331579177290097 1
0.695997189006636 1
0.576897785355601 1
0.360408477713692 1
0.0742084866261386 1
-0.230644209084684 1
1.11477126280254 1
0.238642807282869 1
0.855900694389478 1
0.301967633955745 1
0.0643838311196586 1
0.761821409081942 1
-0.100919365462313 1
0.401372155257996 1
0.537710564757823 1
0.410971653213807 1
0.362286912089471 1
0.264291440752091 1
0.81109121150971 1
-0.228270964987675 1
0.692070514563969 1
0.666207130620628 1
0.362537667757094 1
0.452670811813176 1
0.475006931426196 1
0.0678188292739009 1
0.611937487504858 1
0.389997639403351 1
0.179539130068987 1
-0.436511269788011 0
0.216141518648565 1
0.722304502848398 1
0.0669836245823964 1
0.389975116724789 1
0.51966350658458 1
0.649093211734088 1
0.393064364761608 1
0.0303260320615855 1
0.436151875933705 1
0.260354665391336 1
0.205129035019052 1
0.0712529097627212 1
0.359063167222478 1
0.967477919982889 1
0.262899163027361 1
0.445516536577798 1
0.373207830805859 1
0.197669650616977 1
0.913611593863765 1
-0.0571866862579432 1
0.743223959980521 1
0.487194139076447 1
0.740695305495572 1
0.545166952502975 1
0.191263221543216 1
-0.0746162353009782 1
0.567605278178699 1
-0.0251598290957688 1
0.420836660112398 1
0.67458087042783 1
0.487359310635397 1
0.500143397467683 1
0.325894060225226 1
0.548560566656355 1
0.741094388231889 1
0.184040356080603 1
0.147289742620558 1
0.693725005809577 1
0.374084265467163 1
0.777934615621587 1
-0.0126412363001665 1
0.947318857882083 1
0.307028491135185 1
0.294477565646069 1
-0.0173327922659006 1
-0.0194072287546363 1
0.299460203385246 1
0.18868034839375 1
0.273069435971931 1
0.575483962732285 1
0.425538784991253 1
0.425693751272677 1
0.566636890643762 1
-0.12912975734238 1
0.620477751195685 1
-0.16053866801624 1
0.308222310410731 1
-0.0961069825229452 1
0.507946752886424 1
0.0958312986452882 1
0.497022096314583 1
0.0153596987602978 1
-0.262515142297984 1
0.107018901666556 1
-0.140089511693785 1
0.291700184243762 1
0.418552561376455 1
0.672907065955319 1
0.104440893095459 1
0.437272338940104 1
0.503993355207789 1
0.143419401163121 1
0.181938487246845 1
-0.0774190364311257 1
0.462375462482607 1
0.0583481130553789 1
-0.101780649480733 1
0.436723984932398 1
0.360949109564364 1
-0.336163344262425 0
0.450324237040852 1
0.313473559098456 1
0.657156289308922 1
0.206568377990155 1
0.609855183788264 1
-0.0856791476303563 1
1.01504576590098 1
0.159090499576058 1
0.778506470444151 1
0.752693839677799 1
-0.0159602104866161 1
0.211627392170941 1
0.00378022354519642 1
0.434222673657218 1
0.311695291582589 1
0.338814722128892 1
-0.014878278786691 1
0.394158110371216 1
0.540451698674133 1
0.401497015093689 1
0.770595242237258 1
0.461892492921126 1
0.0936215775630295 1
0.164256177858606 1
0.428189255022694 1
0.487925325098374 1
0.21964138405207 1
0.456495097831072 1
0.0512030343169803 1
0.0767031008504538 1
0.347858421843996 1
-0.0349329796296388 1
0.138696841027509 1
0.295921740561294 1
0.0961700011721845 1
-0.171609549716879 1
0.275270831840408 1
0.950803474315914 1
0.498612407716352 1
0.660928195968771 1
0.325928496812345 1
0.754731638179707 1
0.764525590716551 1
0.805658784953976 1
0.254638704964458 1
0.196889767959715 1
0.706007586294567 1
0.305919637144651 1
0.30112142704599 1
0.387896240718065 1
0.46585285282983 1
0.583642834234958 1
0.573413131782136 1
0.385596417389515 1
0.207478968285978 1
0.384853499943202 1
-0.00317825033733886 1
0.804548793298085 1
0.280929908911831 1
0.69892709097178 1
0.58595184429887 1
0.194631366559147 1
-0.0243762418646574 1
-0.0251761971076412 1
0.975403152316186 1
-0.0594443585126265 1
0.284879759174193 1
-0.000729022631049805 1
-0.140782043943562 1
0.133552508668966 1
0.669282005880778 1
0.576891048668699 1
0.326721057838593 1
-0.444095968158662 0
0.181011303424344 1
0.211851157758964 1
0.630732612822482 1
0.702626742948772 1
0.568612285889465 1
0.886254443929105 1
0.700608718290988 1
0.653585292550375 1
0.337753248733348 1
0.256476262531253 1
0.387682933529311 1
0.42834960106958 1
0.84475243727445 1
-0.194268096151617 1
0.913173345586874 1
0.562489950376119 1
0.404319760325594 1
0.406273322369792 1
0.0711075533437743 1
0.31519602424556 1
0.292992202596989 1
0.129802217319048 1
0.564091831355932 1
0.199812091598979 1
0.585907124440085 1
0.665626898098087 1
0.677119186044445 1
0.737847753633393 1
0.338852936803155 1
0.517901410563402 1
0.395080391477718 1
0.346242384743976 1
0.402819172221772 1
0.98847300797679 1
-0.18076970072889 1
0.296599645528558 1
0.430119899872668 1
0.461140633855186 1
0.383024834045777 1
0.559700019111237 1
0.094256436454406 1
0.781392492500123 1
0.551614072200426 1
0.360527388992337 1
0.365845484855711 1
0.199800644935613 1
0.427793856308496 1
0.0371168837396582 1
0.846963972261164 1
0.12820128282097 1
0.409755706335957 1
0.341712934225989 1
0.415872269247362 1
0.691986405710125 1
0.191967408111178 1
0.152711944851521 1
0.0427810110125329 1
0.58815766255546 1
0.308291194184729 1
0.481577257899795 1
0.248103182152407 1
0.711999626632437 1
0.56892259495795 1
0.265208679962964 1
0.441077830683457 1
0.559587601114639 1
0.110441624471962 1
0.157013711076436 1
0.810863929253257 1
0.0138746080614759 1
0.526446080163095 1
0.0761181489809442 1
0.1969008755691 1
0.541539019007216 1
0.365659445143258 1
0.0839732760943021 1
0.56153546402724 1
0.842892873361886 1
0.310253821109075 1
0.540266673709274 1
0.43865965613597 1
0.445998763539538 1
0.824457713477438 1
0.373595533958297 1
0.354367650711258 1
0.703876530222514 1
0.280650872433307 1
-0.0352164654888291 1
0.678770029885231 1
0.617607528565571 1
0.31377312563787 1
0.496883368371513 1
0.0298203622510478 1
0.393891210556801 1
0.362648334979875 1
0.142547593856932 1
0.375506898500879 1
0.713417024613758 1
0.615137161713999 1
0.202139148305334 1
0.310576397032549 1
0.257610999065703 1
0.297279143315093 1
0.500354631585488 1
0.201772375377952 1
0.523506119496606 1
0.0230696381081218 1
0.490128390057013 1
0.669885195266405 1
0.0607040155260848 1
0.516570067059178 1
0.934392808470882 1
0.290343244485541 1
-0.0260959298744906 1
-0.323943086505545 1
-0.21230983696619 1
0.0961963534001565 1
0.783450840545324 1
0.341749686394429 1
0.014268965160281 1
0.77482780942691 1
0.391102493112909 1
-0.139822816733484 1
0.527315261870986 1
0.876248732851555 1
0.378372054468649 1
0.75596650820182 1
0.271513579013507 1
-0.184072102760079 1
0.658708958073685 1
0.150351247331766 1
0.0180977267011865 1
0.310969476438838 1
0.151545754973501 1
0.712088338876874 1
0.108822680464566 1
-0.00690970596796879 1
0.746633948217727 1
0.211418169698827 1
0.244124927801817 1
0.817535524656018 1
0.370914834236863 1
0.420369533830722 1
0.120346446157692 1
0.185584067605901 1
0.145139532874807 1
0.650437332880573 1
0.58340652116726 1
0.626307091018864 1
-0.00651100094608534 1
0.450521740912258 1
0.136644782062488 1
0.417970351757232 1
0.481960614214542 1
0.535268219668584 1
0.378068542494231 1
-0.163931861176948 1
0.509463392641444 1
0.123457314814931 1
0.316476547046052 1
0.224356546371309 1
0.305731121770365 1
0.239352474471071 1
0.43134475546166 1
0.533866364377643 1
0.651454301215583 1
0.346303806203339 1
-0.0355792508729451 1
0.100755436753008 1
0.0775869963805967 1
-0.121205066184613 1
0.40597788851191 1
0.335896749711385 1
0.504373636437768 1
0.473454468783051 1
0.405681996966382 1
0.167634698877489 1
0.397389387236644 1
-0.108286832098621 1
0.237732802538095 1
0.530183888296615 1
0.641598683424781 1
0.723431034596753 1
0.676049341367057 1
0.305543027336542 1
1.06672838145478 1
0.738946437429577 1
0.240355256543672 1
0.151634203667914 1
0.467989755389999 1
0.367424715072585 1
0.653581280379108 1
0.772145515653699 1
0.796416638196671 1
0.057476937630777 1
0.0986696197181727 1
0.455805944262595 1
0.0213227780490186 1
-0.0181995477528651 1
0.409127930203788 1
0.933345857532832 1
0.262233734966978 1
-0.087563161832035 1
-0.0516387847985235 1
0.259100653142992 1
0.887086477536442 1
0.5121326841238 1
0.206277732005564 1
0.604141220370642 1
0.5179668741731 1
0.0508589760212397 1
-0.0155589256094746 1
-0.206551746894668 1
0.470569338154384 1
0.469787726676742 1
1.03733326809471 1
0.172719201691787 1
0.40586488445077 1
0.502655644064056 1
0.436384880831709 1
-0.119437464287934 1
0.93017176617724 1
0.71529722971673 1
0.240133314409976 1
0.588877818868312 1
0.498280700904534 1
0.364206550822583 1
0.827355237068117 1
0.169723994254621 1
0.367467938125541 1
0.217330746324544 1
0.480008166176779 1
0.619372017118785 1
0.142823269596397 1
0.489898324164559 1
0.693593240620621 1
0.537942496622394 1
0.198839079893149 1
0.163393487921479 1
0.226442729929545 1
0.19583443120406 1
0.160109556558547 1
0.613547163425935 1
0.889563547904009 1
0.582315400880459 1
0.653238097065115 1
-0.368752804542954 0
0.141169488735325 1
0.532369866691671 1
0.244431845554866 1
-0.174272737961214 1
0.177369493148088 1
0.697831990594176 1
0.775813247892156 1
0.677429210222518 1
-0.110575028342676 1
0.410450138851973 1
0.44267886438592 1
0.0653859625615991 1
-0.388600278621614 0
0.279476070857151 1
0.430205076617883 1
0.18131586223511 1
0.213093699542576 1
0.134578755592159 1
0.289773534743682 1
0.24384390281988 1
0.678712061089968 1
0.324486339103917 1
0.293551968560048 1
0.7419147545425 1
0.366577963056155 1
0.271492522828575 1
0.521281124653869 1
0.450376529209224 1
0.452627488813684 1
0.255970718113303 1
0.0320524587299191 1
0.457565063319078 1
0.476062805874551 1
0.153216260508212 1
0.0749143251826915 1
0.144004466703029 1
0.346348620866343 1
1.16360172207288 0
0.475204119461866 1
-0.116278982376986 1
0.499105126537443 1
0.368858859561749 1
0.0367343120739741 1
0.921942838842435 1
0.301166245635982 1
0.0671694996895705 1
1.20787341939861 0
0.133590313867838 1
0.116414359814588 1
0.467235253865174 1
-0.208253900196807 1
0.653436895672268 1
0.527217111175093 1
0.349761348399226 1
-0.0220183451738511 1
0.445947059475909 1
-0.302530353495946 0
0.515311250108784 1
0.40520776249838 1
0.404578100806854 1
0.343249070770917 1
0.321573609080058 1
0.240217192281545 1
0.506418246338865 1
0.595319131469299 1
0.25525817620012 1
0.510904852043299 1
0.347299343317881 1
0.283799706600765 1
0.619528260388961 1
0.0983855063084683 1
0.533612093093607 1
0.317850236593057 1
-0.55996739688749 0
0.296569824768659 1
0.222337972363683 1
0.72273910778856 1
-0.0235980363689113 1
1.13339646737025 1
0.431392425784853 1
0.834484485380442 1
0.172234818305068 1
0.533116349327938 1
0.696986844836564 1
0.465542879150497 1
1.3041925112444 0
0.521955697234304 1
0.221539199304927 1
0.203031597170288 1
-0.0547814144889435 1
0.0196288374100115 1
0.195848124925936 1
0.52374979068895 1
0.337022865286265 1
0.476634260459766 1
0.301239501609312 1
0.481578547641997 1
0.514678828443175 1
1.02964197079306 1
0.537386625418481 1
0.25923801700691 1
0.613838090995255 1
0.11321169692799 1
0.568538204534698 1
0.229464067095847 1
0.060234432225523 1
0.407303584249001 1
0.425320959996634 1
0.632715349192225 1
0.192177139139177 1
0.3486397150829 1
0.120734567712417 1
0.791983656184049 1
0.779940328494367 1
0.612672923259108 1
0.260475062957821 1
0.462151464901201 1
0.211664960633179 1
0.0694788146442917 1
0.660171717704304 1
0.326981265501049 1
0.318401934891258 1
0.227509952695674 1
-0.244569702315097 1
0.580009159363408 1
-0.189222884982551 1
0.403119645416046 1
0.59085584947158 1
0.640139841167165 1
0.692659452440913 1
0.422803332769899 1
1.21947269669201 0
0.409627803983597 1
1.15595731021202 1
0.676834776751595 1
1.21717067159144 0
0.514999258998252 1
0.327333900001881 1
0.290416913267618 1
0.266375278273771 1
0.0799237560751956 1
0.0845972439609723 1
0.762174366609351 1
0.297712432769785 1
0.152589596723107 1
0.22430395439728 1
-0.303853228595925 0
0.545908201847218 1
-0.037486128426136 1
0.377543393885928 1
-0.00730329281956343 1
0.972537587162542 1
0.869967493473084 1
0.833986633861023 1
0.472982945608599 1
0.587646883876909 1
-0.0621524434457935 1
0.594531104296799 1
0.616879756454886 1
0.349486814916359 1
0.408647688661236 1
0.237936732132321 1
0.311390652665497 1
0.770821506752355 1
0.358398109796707 1
0.632848679339608 1
0.0567312203655813 1
0.691039151541835 1
0.0598540800652731 1
0.426244793303229 1
0.154900252797303 1
-0.0289941336481781 1
0.484763638855631 1
0.339815161317996 1
0.593852706623488 1
0.491564067477133 1
-0.0975472175894629 1
0.531243198967642 1
-0.0749741618445472 1
-0.0560410203436367 1
0.224065924068031 1
0.294223007239851 1
0.0642823823815569 1
0.077397380676646 1
0.46706113581912 1
0.843981608435019 1
0.0335839908882936 1
0.246419025006871 1
0.120835237551541 1
-0.00658256807638492 1
0.31619342448384 1
0.434382251769507 1
0.144832807827668 1
-0.0970530832108399 1
0.496991970357645 1
0.508425510080351 1
0.74547698437663 1
0.647379346475859 1
0.888066092455685 1
0.194770135655016 1
-0.152744332705292 1
-0.0487401050460697 1
0.750430823019356 1
0.161267762571889 1
0.444841700202666 1
0.695762720072721 1
0.401240662658744 1
0.224307440462567 1
0.423511334646377 1
0.153683154858775 1
0.438440364619294 1
0.461872705184059 1
0.427789468173795 1
0.374124510030787 1
0.839318608840166 1
0.423810046982229 1
0.469248619789888 1
0.215648115080466 1
0.361791089882217 1
0.164711001407749 1
0.176327129749456 1
0.718534796325787 1
0.284064365729905 1
0.577073620853299 1
0.7318546366377 1
0.789864768397033 1
0.820668179478738 1
0.303197549049655 1
0.710945948046528 1
0.0736580466200581 1
0.795980364297469 1
0.136052784322501 1
0.243386717660183 1
0.331034994918098 1
0.301292455309621 1
0.332540689252533 1
0.68770397780587 1
0.382067579425101 1
0.0983606585068426 1
0.682424276242553 1
0.29060377269009 1
0.360439428737521 1
0.0206294887428649 1
0.423818317415301 1
0.0394075798281954 1
0.3440276222582 1
0.837972195272375 1
0.146805334566314 1
0.397717765719237 1
0.117020310130995 1
0.225126388668167 1
0.163033559303078 1
-0.0488189369714527 1
0.677745453240196 1
0.0823377982408566 1
0.0274279278821441 1
-0.361903571708074 0
0.173328910173214 1
0.359722479319424 1
0.320837868060179 1
-0.0764442076619197 1
0.489761759766477 1
0.394432479539174 1
0.404552667465016 1
0.396865143672732 1
0.650588747380845 1
0.545855992315266 1
0.561656258446494 1
0.484104108505773 1
0.0434401349750872 1
0.254114267364759 1
0.593955490425205 1
0.0853504417095574 1
0.35549012764079 1
0.0349657976923626 1
0.576085415209882 1
0.478379566854918 1
0.239015573069554 1
0.00219061180014379 1
0.194386477334727 1
0.303336850787263 1
0.0414319204922519 1
0.355610734094599 1
0.640959572452349 1
0.431016590317667 1
0.133227838879912 1
-0.00887926844452469 1
0.609723424745994 1
0.688256807011861 1
0.290725526281597 1
-0.0416716449983636 1
0.401313943618545 1
0.567297857975121 1
0.225171585445921 1
-0.364158336306009 0
0.611957060760323 1
0.514513758569625 1
0.638443240642344 1
0.475601590776732 1
0.250072141820309 1
0.75332379006255 1
0.313743832179026 1
-0.0936354491004989 1
0.275849684864513 1
0.0685901661115191 1
0.311575206689249 1
0.125249625346701 1
0.826991087556244 1
0.196911809668638 1
0.529164656128052 1
0.181997065196658 1
0.0465308262353295 1
-0.107559223758308 1
0.117683362578489 1
0.499842063614009 1
0.683245394988551 1
0.248047049135047 1
0.597457450094148 1
1.19496922044772 0
0.537447899940874 1
0.834705966293106 1
0.230415764899505 1
0.514928898126037 1
0.0208481047849626 1
0.0958986422581975 1
0.20568092876974 1
0.538931930814545 1
0.388134193679855 1
0.286161198119045 1
0.133454538201333 1
0.611329154118759 1
0.141195725308056 1
0.442789843519502 1
0.345223049027203 1
0.306662527841921 1
0.211780556232424 1
0.471762498800762 1
0.370141971660102 1
0.342785801013347 1
0.414968958962391 1
0.0563444122734838 1
0.299159145807073 1
0.052125003734408 1
0.3559500310411 1
0.113896021401218 1
0.562338374278536 1
0.554578063714171 1
0.457205180841696 1
0.264318183953349 1
0.496388462471256 1
0.813397555843046 1
-0.0552203089414286 1
0.125254652355065 1
0.0375289966098486 1
0.558949953468117 1
0.884253328471511 1
0.39424944462912 1
0.616304176222366 1
0.0452221524487244 1
0.341417371895832 1
0.673552618916303 1
0.777230235117944 1
-0.0505892952355863 1
0.356545088104132 1
0.801006525875186 1
0.304078431312002 1
-0.00251034269966544 1
0.0149329329307668 1
0.374198080210646 1
0.107918792069033 1
0.45274700279366 1
-0.403436573218798 0
-0.0945569218258368 1
0.00296011273879617 1
0.602194572421602 1
0.546754100304359 1
0.484497575804649 1
0.453919576497626 1
0.23857973296186 1
0.477044427419761 1
-0.0845353092909443 1
0.506656008774669 1
0.769918513384698 1
0.481379725948226 1
-0.112528752777188 1
0.48496839723098 1
0.566487235058576 1
0.0489729585133382 1
0.132483373413118 1
0.2058173978959 1
0.0170216569338794 1
0.121609903098741 1
0.310969207615189 1
0.852841548311434 1
-0.0795658592903865 1
0.360978611265053 1
0.288367785198913 1
0.168977604321565 1
0.161246875333975 1
0.194788680148921 1
1.08785978442718 1
0.578433078825007 1
0.512349877987722 1
0.745643687329815 1
0.819589085414927 1
0.510280392188498 1
0.269929601174607 1
0.247166861543613 1
-0.0569070837102405 1
0.715800337863596 1
0.317660435856386 1
0.662503435368506 1
0.597646831963598 1
0.298473694284349 1
0.56934608261183 1
0.911570495030085 1
0.695045080277304 1
-0.294747652611363 1
0.586638659915102 1
0.211625112430227 1
0.210226477701713 1
0.0991587984682496 1
0.432234447342935 1
-0.160712672193068 1
0.520633443816514 1
0.823071409229625 1
0.940937064354963 1
0.751899454741007 1
0.824664389654823 1
-0.157026657805418 1
0.875713947300624 1
0.267672376892137 1
0.772447044624014 1
0.25367395077307 1
-0.148813188073324 1
0.0994564089704788 1
0.785171290515715 1
0.549183674663641 1
0.767642180835759 1
0.0545368365798558 1
0.463029779872641 1
0.253515840381511 1
0.406991811864152 1
0.928760073270943 1
-0.0217756824673313 1
-0.123609420907978 1
0.512314621549671 1
0.342325695194452 1
0.429226652459976 1
0.380598566366962 1
-0.0882132017126896 1
-0.0729207960494008 1
0.283562595302564 1
0.797043505833617 1
0.794003196234954 1
0.264355175858836 1
0.611836418863186 1
0.537183070128218 1
0.522049089987398 1
0.081793281370542 1
0.16663312134618 1
0.338079006647788 1
0.395698787540399 1
0.938564994761569 1
0.522142553200219 1
0.709615383286288 1
0.01347104572959 1
0.411027379956079 1
0.79936369773737 1
0.532756439733626 1
0.188834662455962 1
0.472059494009707 1
0.22104009756765 1
0.103258570434947 1
0.945578744380788 1
0.360857263853977 1
0.285919210317923 1
-0.17631422748924 1
1.02684452153101 1
0.556341561427503 1
0.420137080770186 1
0.340432811261216 1
0.91773876597566 1
0.558479329732197 1
1.15979839962875 0
0.123409396913864 1
0.427615150617422 1
0.767434680269087 1
0.940533438937617 1
0.429080633983008 1
0.301741784098872 1
0.48849501206783 1
0.07427251505562 1
-0.377974476175303 0
0.400411291281825 1
0.541845483678341 1
0.406187528615754 1
0.355151645349552 1
-0.34707184737951 0
0.943542144044735 1
0.253986471735736 1
1.0018618679661 1
0.443204554212744 1
0.322012230321103 1
0.298925082255872 1
-0.00348400235126049 1
0.759254708927588 1
0.269875914344379 1
0.453914625374344 1
0.316328993929411 1
0.0729818701701619 1
0.392344477719269 1
-0.283869710815583 1
0.189978709808425 1
0.344482221458245 1
0.941398531370431 1
0.0175474686081841 1
0.285112051400306 1
0.749305077964281 1
0.105144558204834 1
0.337659221123697 1
0.51961051951722 1
0.498748212557199 1
0.558722713187214 1
0.480082203776305 1
0.867178009921111 1
0.374972792195292 1
0.691090371835033 1
0.473784556213242 1
0.409476926851604 1
0.403238067402744 1
0.716195073062669 1
0.0572120348756109 1
0.0096823880095129 1
0.411380255686818 1
0.542189388221975 1
0.207164524557635 1
0.290028040372894 1
-0.283173928249643 1
0.302381619290511 1
0.432943233624211 1
0.0887986552441093 1
0.813532415336878 1
-0.0634147815448931 1
-0.111266503305062 1
0.00187487163668709 1
0.116287019661501 1
0.495250340451741 1
-0.126297171655943 1
0.399206731924512 1
-0.465203135282635 0
-0.105183338458342 1
0.804938048244727 1
0.432431216804633 1
-0.0669496422025525 1
-0.40237992464239 0
0.293778408098648 1
0.671471073648804 1
0.0636725217808371 1
0.436004812949191 1
1.19962986580739 0
0.149589114795342 1
0.23248613114662 1
0.193322017747043 1
0.588350928397295 1
0.398344216974139 1
0.105585964315459 1
0.146976870397837 1
0.471279710875209 1
0.673662931358749 1
0.481050418949147 1
0.360162146619164 1
0.472333327264624 1
0.246814829962753 1
0.127988489977022 1
-0.138704102775436 1
0.426589425775698 1
0.061412447367304 1
0.185236273568763 1
0.125207672148225 1
-0.100836097863727 1
0.510228666652844 1
0.532733448599289 1
0.571198086666075 1
0.953380039262727 1
0.406553096177294 1
0.120615846917208 1
0.951155034482104 1
0.248806016617358 1
-0.303997477103925 0
0.484760432596061 1
0.172942857264612 1
0.463533568069695 1
0.168285767905673 1
0.521836523507275 1
-0.197439232800749 1
0.176550175462519 1
0.525516171073631 1
0.82536401964178 1
-0.0138967926702468 1
0.694773302378802 1
0.14515109777591 1
0.357743176712622 1
0.391256797569242 1
0.183762474700477 1
0.528741334745599 1
0.543076063562186 1
0.739644742632522 1
0.351403436956701 1
0.451925876349747 1
0.135153156921392 1
0.501393498874897 1
0.298590786314148 1
0.380849054147617 1
-0.176374131827477 1
0.487018298966316 1
0.249260518108637 1
0.595157400758423 1
0.251044019778792 1
0.435943795080105 1
0.136772121607467 1
0.358139373458672 1
