# Supplementary material for: Bias caused by sampling error in meta-analysis with small sample sizes
Source: PLoS One. 2018 Sep 13;13(9):e0204056. doi: 10.1371/journal.pone.0204056 (PMC6136825; doi:10.1371/journal.pone.0204056)
Supplement: S5 File — (ZIP) [file pone.0204056.s005.zip › results N = 20 theta = 0.4 tau = 0 sz = 50-100.txt]

"dl.theta" "dl.cp"
0.225698712441996 1
0.416763765475847 1
0.418227044485828 1
0.351704792827843 1
0.676464637917552 0
0.55206020073603 1
0.347920886480589 1
0.247819627119491 1
0.491051175579983 1
0.431374225824323 1
0.498581586460466 1
0.451395702992515 1
0.491121360289706 1
0.445437359406705 1
0.376550175872293 1
0.45753781493763 1
0.487780175015129 1
0.273858072035204 1
0.212550477061648 1
0.350519517415863 1
0.419416675275582 1
0.653019549762875 0
0.487910475809018 1
0.425060367659811 1
0.257135046556646 1
0.327209674319214 1
0.523052217031758 1
0.522565409999487 1
0.588538246065538 1
0.42308485801968 1
0.40319260560757 1
0.405852211357894 1
0.550374910370236 1
0.435706609303996 1
0.359088370888418 1
0.252690086044059 1
0.468092372017031 1
0.355242274965086 1
0.378995016707137 1
0.479501845551606 1
0.427557287762508 1
0.399720127618308 1
0.347775197705343 1
0.404022973107444 1
0.237391993401212 1
0.309127635611879 1
0.332196886344356 1
0.218096454358342 1
0.33560336442804 1
0.504744708952999 1
0.357868148270198 1
0.422040157552317 1
0.547737003969809 1
0.360850235093594 1
0.263040166818503 1
0.380745356628557 1
0.584736199217056 1
0.319967183026634 1
0.480452111878623 1
0.478463091128964 1
0.416756824352791 1
0.337623672196504 1
0.51110424354258 1
0.349022218486772 1
0.402153749793295 1
0.470745709695613 1
0.392096793046343 1
0.416352927949958 1
0.549099069296659 1
0.246737318329694 1
0.223153792417252 1
0.467546720893262 1
0.575469409904824 1
0.373288499422423 1
0.487888774685341 1
0.528903205391922 1
0.505067898715285 1
0.350860204385056 1
0.224582756655461 1
0.543197802714785 1
0.403180458196303 1
0.295002030066567 1
0.22934348242892 1
0.284335911620091 1
0.363593696838814 1
0.288526309397554 1
0.494494075011158 1
0.263069610764638 1
0.226079160365643 1
0.418938830132072 1
0.339453925531244 1
0.343916208904123 1
0.350096061226347 1
0.450090467747681 1
0.273254502234475 1
0.318093963115036 1
0.280349973315828 1
0.5164661463774 1
0.526980229289034 1
0.384822641118593 1
0.21745758172453 1
0.510008433419139 1
0.468542223453351 1
0.362734150213353 1
0.475001215137553 1
0.422783325702224 1
0.467011179978557 1
0.27007757115877 1
0.46147907299798 1
0.339476907323891 1
0.453817431994775 1
0.45416768927595 1
0.393971051022661 1
0.393071292282854 1
0.331250359179491 1
0.527895734882065 1
0.256410937470717 1
0.494984271194949 1
0.453067203582685 1
0.193340425356379 1
0.283165702460035 1
0.215170659482852 1
0.587792611234559 1
0.213513348134694 1
0.417315308212423 1
0.553418458190138 1
0.439863417027735 1
0.357351596328287 1
0.176740907399446 0
0.426496468247168 1
0.325935424500813 1
0.438107162041726 1
0.162347167434622 0
0.185462274838014 1
0.394001106435898 1
0.544349967545297 1
0.376533953252826 1
0.24566653634366 1
0.306807050653507 1
0.30857149612594 1
0.486736846559763 1
0.372891265176435 1
0.595447044823009 1
0.525971871821575 1
0.38961053966905 1
0.375802192107344 1
0.317769793071096 1
0.343808521726616 1
0.435891339466341 1
0.397913027877834 1
0.259675949715229 1
0.356224108105473 1
0.20960880206498 1
0.705381299483917 0
0.547450844033571 1
0.361496583050807 1
0.53041615368822 1
0.265138952264189 1
0.443449571835447 1
0.524045053238151 1
0.392669060741729 1
0.30637022926669 1
0.375207565912538 1
0.508417703512688 1
0.337214325094646 1
0.350908312403338 1
0.487864647319624 1
0.548049774465532 1
0.445860211197213 1
0.379557803240484 1
0.470809276452552 1
0.438696084545516 1
0.467086315456401 1
0.300051361414908 1
0.374355207437422 1
0.560208257306744 1
0.378074648241738 1
0.33200681272053 1
0.457512273551093 1
0.396555511580866 1
0.327310333195169 1
0.375388920855415 1
0.41457287123518 1
0.386037264397088 1
0.396474165899215 1
0.515700456834581 1
0.564528490116519 1
0.315243800740926 1
0.551408720787272 1
0.457553817571868 1
0.434030941042596 1
0.317311276620878 1
0.480984600194384 1
0.364052119562537 1
0.414906828320054 1
0.43116768841881 1
0.278353284565002 1
0.32198999260226 1
0.421064941249279 1
0.463821396201271 1
0.34262765603631 1
0.527027845844682 1
0.340435243285276 1
0.342489540664845 1
0.472291445682155 1
0.60489772661027 1
0.336305288736919 1
0.394510799352975 1
0.357509203059339 1
0.194220547641722 1
0.355619982675526 1
0.499085730179463 1
0.307500736909687 1
0.504740275789373 1
0.680850226494859 0
0.403601103111348 1
0.460859757548404 1
0.346493803701542 1
0.397483124244426 1
0.59742416798032 1
0.27407472056714 1
0.511162226682236 1
0.40099881757426 1
0.556807129972766 1
0.281228379206068 1
0.498631530211991 1
0.264808555000992 1
0.104061017732163 0
0.426415058589381 1
0.506396512407036 1
0.369198151479855 1
0.251075750134426 1
0.282771784942796 1
0.415971846578892 1
0.202393559085335 1
0.258895549101409 1
0.255915090253976 1
0.0741257528084062 0
0.447090380911995 1
0.402507810461709 1
0.389120528793929 1
0.307383848797757 1
0.517080718662955 1
0.386536515606388 1
0.434207444427244 1
0.323540367893706 1
0.525860544054557 1
0.281068889547155 1
0.323216591558646 1
0.403058612545183 1
0.330550625923034 1
0.460343278393378 1
0.358509233047814 1
0.474118435012605 1
0.4861007405733 1
0.406595773613087 1
0.500440608077254 1
0.457746161443885 1
0.344478750272478 1
0.436536605606312 1
0.449754403225112 1
0.411632990556184 1
0.335884554649486 1
0.328244271277656 1
0.445791632743087 1
0.455437340881565 1
0.465831939983243 1
0.317763126213741 1
0.589566604447133 1
0.437549852428344 1
0.302587310804524 1
0.136017783319331 0
0.419311899419108 1
0.414500803009872 1
0.517657910919769 1
0.440776031088081 1
0.390563091268464 1
0.412380625559452 1
0.509579027571732 1
0.378766660633416 1
0.358850712542517 1
0.345094510919792 1
0.370975720399703 1
0.499486247833886 1
0.469076340476197 1
0.321483632717506 1
0.383216599494241 1
0.265945987677947 1
0.460385517240966 1
0.387377809059948 1
0.326183854518807 1
0.398948565639886 1
0.374417899314863 1
0.585815399894076 1
0.39563550001384 1
0.396893707386664 1
0.358240814275862 1
0.418075919644917 1
0.361711356818357 1
0.268914961229182 1
0.381040925877966 1
0.462858413657798 1
0.319423376051889 1
0.150254225057788 0
0.387874614829069 1
0.385440232548305 1
0.384611534834201 1
0.35105158048114 1
0.375291187168311 1
0.496614308137488 1
0.394148510186795 1
0.527400227956563 1
0.387801218960404 1
0.305508989226053 1
0.59377642797935 1
0.516214524969493 1
0.448805340956769 1
0.374151047654003 1
0.222448620410748 1
0.2791611853014 1
0.353622619133762 1
0.379093295871653 1
0.405802334281004 1
0.464049023440336 1
0.356006448367604 1
0.240081151689988 1
0.34542422782487 1
0.467594924824947 1
0.375576397040931 1
0.354911971812388 1
0.0540819428121394 0
0.444669122750522 1
0.302528685902518 1
0.194572753494884 1
0.337613099090409 1
0.274451263019944 1
0.543246315805432 1
0.282418017226552 1
0.378776985661609 1
0.446482947355065 1
0.534109269231803 1
0.40530283863308 1
0.360657173890595 1
0.405541427483197 1
0.33341044853612 1
0.418645587365018 1
0.402966149634218 1
0.537861344510355 1
0.288987186332576 1
0.4910008883324 1
0.541381836855686 1
0.279761551829582 1
0.710468292845578 0
0.303523099448933 1
0.530624800537851 1
0.423728514344792 1
0.350151381666833 1
0.45808825198081 1
0.364281817664009 1
0.520564926161427 1
0.308698060692408 1
0.321046650160381 1
0.596164920091978 1
0.414668619453515 1
0.415109336809639 1
0.375776892998482 1
0.345874408951807 1
0.428304711354928 1
0.345848408603618 1
0.463300448430864 1
0.479778023980403 1
0.427936573022584 1
0.424549568107778 1
0.345168526396189 1
0.508334473514141 1
0.451430433152779 1
0.463422545266396 1
0.522846028755873 1
0.497855448254779 1
0.450557967502794 1
0.384253512688185 1
0.472693834790639 1
0.317611601955017 1
0.379190570879332 1
0.293000827459434 1
0.602018622932302 1
0.427032207435435 1
0.488343470834993 1
0.387621738282936 1
0.376119148114561 1
0.536205223056354 1
0.286980490306535 1
0.415277698090259 1
0.346357299822396 1
0.485549801611389 1
0.495888180755576 1
0.293686330494908 1
0.390014901517016 1
0.429140917893942 1
0.19010386986038 1
0.479062117916968 1
0.436402811104246 1
0.499608425123044 1
0.447165366154186 1
0.412141076060249 1
0.389806170137638 1
0.444416117401489 1
0.460457198176411 1
0.482339685692663 1
0.331653768066891 1
0.395574059703692 1
0.511535154034613 1
0.494154396573301 1
0.252755230604229 1
0.451516776817245 1
0.473555661383561 1
0.577550050763394 1
0.443146654602449 1
0.304238400350224 1
0.637712887711119 0
0.421887127842994 1
0.544473177152128 1
0.470712722622984 1
0.564269732215222 1
0.53925341099463 1
0.381474100285342 1
0.237288945291103 1
0.448691523955796 1
0.435479821144573 1
0.270130772711119 1
0.318733763951749 1
0.328256846133012 1
0.424789728529124 1
0.345781584402085 1
0.325466194621368 1
0.614535882620124 1
0.388123759777645 1
0.379055290901643 1
0.616613621029244 1
0.381311242095206 1
0.364025564359029 1
0.558254046889196 1
0.193501368362049 1
0.442276050913637 1
0.48059858974867 1
0.304749436694877 1
0.308985527591416 1
0.44093506895352 1
0.464575176461011 1
0.464223162668206 1
0.402104145730356 1
0.45424441124183 1
0.144513121088596 0
0.604899774260044 1
0.185358018189538 1
0.36147845899739 1
0.277516587199391 1
0.4858270068711 1
0.19345313028957 1
0.329494777881489 1
0.464064227273421 1
0.541903497719497 1
0.319025081326087 1
0.252961060929491 1
0.283144167767453 1
0.384633089949852 1
0.314339666931394 1
0.203771730153575 1
0.406136513956309 1
0.569542897173111 1
0.452480239647977 1
0.416408934071828 1
0.386546707254803 1
0.489141965245559 1
0.270621603674145 1
0.435143523888603 1
0.269329859327911 1
0.43360757525575 1
0.62425998692219 0
0.249569144917289 1
0.552436469910838 1
0.375584230453142 1
0.49695298997357 1
0.346211902995854 1
0.295277303024779 1
0.383096559308606 1
0.381523477694134 1
0.219119620642552 1
0.145757830159374 0
0.219489548730353 1
0.380090645154469 1
0.497921718776458 1
0.36849331881694 1
0.220589999704683 1
0.451218944077322 1
0.433727251237026 1
0.409590765067736 1
0.229450301579284 1
0.430223400983504 1
0.487156287634056 1
0.53762078934897 1
0.479064618345871 1
0.455543159928166 1
0.458103881797553 1
0.291561351302349 1
0.401568088973237 1
0.405181700685399 1
0.311136602154001 1
0.431090753681111 1
0.384583333074409 1
0.590261173943682 1
0.386675117141072 1
0.403050424183738 1
0.370619923616688 1
0.458454882299476 1
0.456640728601197 1
0.503283437960391 1
0.389338725748267 1
0.434044994557384 1
0.525772698718958 1
0.335699508267144 1
0.416982610885466 1
0.47931406816042 1
0.298545602542955 1
0.456072856963723 1
0.277144682484469 1
0.467722251057545 1
0.511495058189025 1
0.216306581091919 1
0.52130781564681 1
0.501416026306787 1
0.352089484677455 1
0.294915352554212 1
0.266944671703187 1
0.368286879242354 1
0.22074366375339 1
0.452977425002828 1
0.425223816186685 1
0.155979747657759 0
0.342595233770544 1
0.276504043708489 1
0.375006473842883 1
0.547957187569923 1
0.536327335921065 1
0.310213562170285 1
0.430230399546846 1
0.496199832862319 1
0.32254410444949 1
0.335531477394981 1
0.28264618561674 1
0.323855611937908 1
0.269635128555043 1
0.379289810514283 1
0.146328263901521 0
0.36026358736829 1
0.363262858112575 1
0.35035783020562 1
0.623100484037897 0
0.699086716412092 0
0.573171875368321 1
0.343442546695 1
0.47506821561194 1
0.538510409003105 1
0.3439509061046 1
0.285281102121479 1
0.272746496357559 1
0.361592072394726 1
0.387777293750282 1
0.407973692559603 1
0.361065978661185 1
0.398485741938348 1
0.24050254698164 1
0.264846560821326 1
0.451264684184189 1
0.465471796001479 1
0.361565174582901 1
0.164694610708665 1
0.234209531072517 1
0.483308114429681 1
0.375945082106501 1
0.34087110899513 1
0.408679026814102 1
0.35669335652855 1
0.44438617902138 1
0.45413931556854 1
0.381809680599714 1
0.288159954710904 1
0.493517607207223 1
0.390741955928299 1
0.318780962470866 1
0.204844864562462 1
0.61631789056016 1
0.375166807086779 1
0.564455004378491 1
0.334671593195107 1
0.379019410132043 1
0.445835096593877 1
0.480218739240356 1
0.326420608198264 1
0.529742327579396 1
0.433657110553287 1
0.45962543693293 1
0.426339346666113 1
0.467541851661697 1
0.423846166383855 1
0.389328653300688 1
0.483219256911712 1
0.488767539038269 1
0.300807776169091 1
0.462490633958862 1
0.240473482636907 1
0.474579832832495 1
0.456194701073897 1
0.287227349264993 1
0.288465480188907 1
0.334296806571934 1
0.463417417012845 1
0.30091596247298 1
0.37520542371022 1
0.377427947231658 1
0.458988901474841 1
0.46050513824624 1
0.591695297020901 1
0.225336146380179 1
0.410221827896367 1
0.262070081991812 1
0.405450363332368 1
0.215175705682222 1
0.489361080089967 1
0.323156596891803 1
0.306534859545456 1
0.416000897824698 1
0.359185950822611 1
0.491320279965547 1
0.568724565106808 1
0.616299263937054 0
0.531186205318423 1
0.444563999705175 1
0.32621877674298 1
0.183669404297437 1
0.518644956254139 1
0.475797677715958 1
0.19614478874012 1
0.405958414205084 1
0.293434239496293 1
0.497008550947046 1
0.490987116802734 1
0.26131509729612 1
0.505770786212379 1
0.602366165635054 1
0.346502632204244 1
0.427246707317714 1
0.19141833682352 1
0.415333133509544 1
0.389439155297979 1
0.457777265568274 1
0.32272848429102 1
0.53518808933884 1
0.296693898605181 1
0.416400050078168 1
0.323170356466255 1
0.323063129035392 1
0.556948590061503 1
0.511583327154551 1
0.399402066352293 1
0.334405656474339 1
0.356705848454383 1
0.435709707721039 1
0.38545163683258 1
0.386972041547104 1
0.452864228967453 1
0.300740531765049 1
0.219604534502687 1
0.394546825381916 1
0.406027981702941 1
0.576903361650638 1
0.432417717634094 1
0.386222846733783 1
0.441070051943282 1
0.408615402835508 1
0.450089637474773 1
0.444304560387257 1
0.598415816352945 1
0.31002835322861 1
0.310594126907231 1
0.659088855207149 0
0.5996650065588 1
0.383721616189578 1
0.323068906467558 1
0.530710149608348 1
0.533198671744733 1
0.361381764142072 1
0.450514412103283 1
0.2899193456995 1
0.305416749246246 1
0.574452413076173 1
0.247337428455126 1
0.325007538576614 1
0.290578472407329 1
0.144447411470915 0
0.336107348494625 1
0.387483274133505 1
0.41897077356695 1
0.457186158965951 1
0.481836922238534 1
0.322389459822347 1
0.221850821211924 1
0.437016717821645 1
0.47137343938536 1
0.471164024170446 1
0.314250597723156 1
0.312129537264071 1
0.24148379691422 1
0.345494784781535 1
0.538474030730819 1
0.357559248902721 1
0.426061034727773 1
0.126850216130569 0
0.308765213170588 1
0.474508679060608 1
0.510923132049537 1
0.396570652621965 1
0.511015256060659 1
0.434670138385325 1
0.459058680847457 1
0.309166799111619 1
0.483664620334281 1
0.551155138959603 1
0.574583268833023 1
0.349611473554646 1
0.646710150669206 0
0.380461016606688 1
0.391688442809784 1
0.426008020175027 1
0.333904447732253 1
0.379870438739669 1
0.509076936028348 1
0.232615413879134 1
0.52401294101532 1
0.561881018211494 1
0.497247246428363 1
0.392553698631267 1
0.46923203901798 1
0.351645646807195 1
0.325187014050617 1
0.266040533941097 1
0.288257802166817 1
0.19029978045461 1
0.341310504871398 1
0.424710727262303 1
0.381062968524723 1
0.612551815104246 1
0.336899628027221 1
0.320064453487426 1
0.410835654673238 1
0.338499108047984 1
0.332750881091534 1
0.617562588007414 1
0.417848152774151 1
0.299854184731407 1
0.364756576946074 1
0.704605384019848 0
0.336834423467212 1
0.299541960945277 1
0.397791583346708 1
0.445778432228441 1
0.400397163176344 1
0.330232491084607 1
0.116843906278665 0
0.468676725247976 1
0.397536620066358 1
0.257126564273598 1
0.202820510213536 1
0.365646739761155 1
0.591048886414502 1
0.294607739459286 1
0.278579042847735 1
0.32161143598286 1
0.407716873396045 1
0.514514572294027 1
0.206476242586532 1
0.431069974628778 1
0.469250138577581 1
0.317022445534106 1
0.537458393627568 1
0.514556187292124 1
0.337597124067257 1
0.456550348451674 1
0.311072380695551 1
0.331147357112824 1
0.318852682560026 1
0.429116172932947 1
0.372639973026603 1
0.455947447609206 1
0.362365049355989 1
0.419480405182196 1
0.460475330910317 1
0.405517227353163 1
0.376064251574445 1
0.441283489518651 1
0.405815597138939 1
0.430712091563834 1
0.2489108388256 1
0.439980190691437 1
0.473990609155567 1
0.376654595658696 1
0.336797894619964 1
0.167232483340758 0
0.475168512266778 1
0.201623995749449 1
0.40909277469048 1
0.440304539404433 1
0.327871720722313 1
0.322106015008532 1
0.36575634490999 1
0.35721266775368 1
0.418878532387812 1
0.400308880812795 1
0.5547447541404 1
0.405469863919853 1
0.353297554270459 1
0.436653177988472 1
0.505903291822498 1
0.308016164653581 1
0.480231904405405 1
0.328530994663473 1
0.357783299418869 1
0.270125284946518 1
0.45974246136312 1
0.623090818046931 1
0.3742050590199 1
0.324936534872458 1
0.376862406853063 1
0.203667186128692 1
0.309063887842557 1
0.284065539796221 1
0.408491543266285 1
0.296492716806571 1
0.260459269223808 1
0.601657658085089 1
0.428726662241165 1
0.469958132053287 1
0.609615995901885 1
0.443784517919625 1
0.234734697940004 1
0.261334409339143 1
0.292448803928356 1
0.297187992427785 1
0.32792234045912 1
0.527825368722772 1
0.495375337066633 1
0.31618024260582 1
0.342623536913873 1
0.315195734036478 1
0.412734806395112 1
0.286549979960694 1
0.564165340388589 1
0.359881545602323 1
0.311979361142266 1
0.359476885632163 1
0.449911877938124 1
0.391044694690338 1
0.336550407661022 1
0.438109300126721 1
0.272563000541242 1
0.527802704989187 1
0.372022419454911 1
0.364521183061868 1
0.347417472928391 1
0.410505587521422 1
0.436485659153901 1
0.330776774438243 1
0.641279760340395 0
0.364161149270511 1
0.266992903576862 1
0.28830113659936 1
0.490057818562227 1
0.47826040533235 1
0.410896824844451 1
0.388552105130563 1
0.34404573586146 1
0.479269881773682 1
0.385457787964712 1
0.490670040971664 1
0.616152063916063 0
0.335242309902108 1
0.356781215111104 1
0.322417399154663 1
0.388729865523063 1
0.589908004699197 1
0.436666680786383 1
0.142255568672082 0
0.406165221827902 1
0.52443408991293 1
0.195116821064961 1
0.524396048035301 1
0.433609694866146 1
0.465838080472947 1
0.302678182289495 1
0.312310744834296 1
0.259467853547195 1
0.374358892127595 1
0.42441526415197 1
0.511514643780775 1
0.304847469323528 1
0.261052454978298 1
0.586620766067514 1
0.367682212326216 1
0.556554116604848 1
0.474458853618003 1
0.415224919045088 1
0.606989958229438 1
0.34843088994466 1
0.431091598453323 1
0.339655977247653 1
0.390276478735857 1
0.294686753489038 1
0.438906358047919 1
0.211642906662782 1
0.551652220901924 1
0.38764261876506 1
0.256690785693965 1
0.286738419375685 1
0.423930793480896 1
0.349303500929497 1
0.542515699980226 1
0.356265698036425 1
0.354123141799635 1
0.483605824542354 1
0.373467599276101 1
0.410972673667333 1
0.225997551730009 1
0.445819514933171 1
0.28305577640183 1
0.352386855599383 1
0.413593834571907 1
0.318338675063003 1
0.548104966666353 1
0.561433848831514 1
0.415929718158913 1
0.240719971927734 1
0.377178897895284 1
0.260143002909958 1
0.499219592955917 1
0.311005218846729 1
0.324904313999167 1
0.563025736017542 1
0.403446386412916 1
0.499359507576149 1
0.208090748085981 1
0.596567133654049 1
0.307286920028888 1
0.416760235197711 1
0.378748908274652 1
0.295111337481244 1
0.26948592033592 1
0.544622849036999 1
0.717217558725178 0
0.463263356381105 1
0.187932306865758 1
0.427967225447636 1
0.391415805381747 1
0.465487820198924 1
0.218703324720765 1
0.346584867743027 1
0.299872998407712 1
0.247014299042073 1
0.403235175353514 1
0.465644021411059 1
0.335680559545627 1
0.381587626458546 1
0.454935012651336 1
0.574094827194679 1
0.477602406357528 1
0.520875070275296 1
0.245336888921254 1
0.423066823762101 1
0.377001341440084 1
0.29444656866495 1
0.309559422484286 1
0.529433670374984 1
0.298553301722215 1
0.270957073851616 1
0.391978336090658 1
0.336715736113328 1
0.703385298898995 0
0.423739669170375 1
0.563758804480416 1
0.418420633971044 1
0.428895193937619 1
0.174968276508448 0
0.380259780979442 1
0.486951078193912 1
0.481336317478771 1
0.276538647380416 1
0.39836925825058 1
0.548844517415731 1
0.446017168297642 1
0.186438467526341 0
0.357056941435531 1
0.528996713763785 1
0.383187689991259 1
0.295695144368485 1
0.511569517676999 1
0.607050041263408 1
0.385901862884625 1
0.299310681812411 1
0.3637179900079 1
0.423073191863145 1
0.332947666473907 1
0.266572209247879 1
0.332161950569299 1
0.288489757604931 1
0.390394879247478 1
0.388347138312844 1
0.430248867127933 1
0.295199997148153 1
0.326451747197758 1
0.453411702184732 1
0.454195968548411 1
0.542995798875617 1
0.496748041151698 1
0.415292808898202 1
0.406790823857397 1
0.404538662178581 1
0.664637808023018 0
0.526238759466315 1
0.40559167115839 1
0.475912381695252 1
0.38420022478288 1
0.418631561336374 1
0.381580405803649 1
0.338605288223283 1
0.360669216381974 1
0.171347886489922 0
0.459261442846967 1
0.257937969410344 1
0.166729052348436 0
0.690806103970276 0
0.345609548832288 1
0.250484038490562 1
0.366362097260781 1
0.453923662580189 1
0.461948404621439 1
0.322813552022813 1
0.399223570315138 1
0.311063600929415 1
0.191242302735512 1
0.132921387526591 0
0.61990097266518 0
0.36817068631399 1
0.519409316074676 1
0.270423824279758 1
0.39985033054504 1
0.469172753785628 1
0.542972152303778 1
0.289495638207106 1
0.124773159683507 0
0.427384990284879 1
0.473772450049272 1
0.555149633336715 1
0.302932719202663 1
0.305350516268502 1
0.507452259705181 1
0.383308233620961 1
0.495027476999632 1
0.447951899412376 1
0.332608952583891 1
0.36042397976033 1
0.412649730820022 1
0.486762273717552 1
0.230269107139071 1
0.121750238976755 0
0.402593746387272 1
0.243640894925115 1
0.307421176557723 1
0.374826351544008 1
0.319402896206536 1
0.312226476164514 1
0.306043444509744 1
0.381457228446836 1
0.335050855150001 1
0.359803182659537 1
0.404794117093786 1
0.436348204254343 1
0.37855599410359 1
0.263681749700983 1
0.359150703224909 1
0.540570757579843 1
0.489632368210703 1
0.331309581894697 1
0.324412489233584 1
0.45634207468284 1
0.375785582353013 1
0.442034114795091 1
0.299482756134805 1
0.506822136383698 1
0.288350724967357 1
0.299779566110936 1
0.359842708523285 1
0.13199465353254 0
0.210111385981991 1
0.34007521484667 1
0.327614509995853 1
0.508801383124309 1
0.466926552874968 1
0.348797489118537 1
0.456327509845243 1
0.302993259643885 1
0.291557410213069 1
0.393371798045798 1
0.401551483386648 1
0.339178478033413 1
0.445748713790694 1
0.0811685978570973 0
0.376406940649854 1
0.417456359085885 1
0.411786317471804 1
0.548140018848276 1
0.239872962869369 1
0.241467813878079 1
0.210113171473424 1
0.314054434048739 1
0.487760292994086 1
0.533024548809437 1
0.353451917861545 1
0.482237620759468 1
0.534465933833178 1
0.380702603223354 1
0.289908316411544 1
0.553715488905234 1
0.192347042623471 1
0.488927863635785 1
0.270864115345822 1
0.247916467783292 1
0.55454883597146 1
0.583135152965197 1
0.455917465463797 1
0.193467137894287 1
0.533715099369284 1
0.369916705366148 1
0.614810674342243 1
0.615771455410179 1
0.471804319797734 1
0.37672807923965 1
0.400052701195409 1
0.571383411960124 1
0.273875014665209 1
0.520465065646637 1
0.470246919344164 1
0.446490886829217 1
0.428808455714699 1
0.241011189406839 1
0.263404135195977 1
0.413883857697563 1
0.419551073725259 1
0.124803254583183 0
0.31070219663607 1
0.372614316062677 1
0.404886324558632 1
0.197831794496794 1
0.436369187343473 1
0.334519783903916 1
0.651964251803835 0
0.217351942077383 1
0.345324006121408 1
0.286467160891933 1
0.577609306831195 1
0.421359582923742 1
0.426030247764748 1
0.572351787856095 1
0.391120759758542 1
0.346714329615113 1
0.477751847644838 1
0.474954182485395 1
0.52277113368818 1
0.346851667183692 1
0.506435778263801 1
0.37391192506591 1
0.191721378668408 0
0.382225386372027 1
0.345628891710102 1
0.369743254193043 1
0.455928343183489 1
0.310750475716235 1
0.560946440309047 1
0.416379341015829 1
0.34882796075886 1
0.379768269781488 1
0.562419264595316 1
0.50696874083546 1
0.698547887575947 0
0.401550530565388 1
0.521787874887945 1
0.417950306738745 1
0.398784662813913 1
0.604238068850513 1
0.323112873155845 1
0.248028506693525 1
0.176093350300931 0
0.227285591929889 1
0.417856350802155 1
0.445987122351027 1
0.475446603136589 1
0.272232088863197 1
0.360956672767654 1
0.450391751181952 1
0.399136431316231 1
0.434072577194523 1
0.227166759903339 1
0.374700323759933 1
0.421246297405263 1
0.353524644658804 1
0.6200077641977 0
0.39727888168416 1
0.40988123111501 1
0.410887557957929 1
0.375910564187457 1
0.269169556035742 1
0.554078251427697 1
0.392893983535753 1
0.364531366480767 1
0.222348453644266 1
0.371648064479854 1
0.596518907794601 1
0.209717547257987 1
0.317634636849813 1
0.336617330030594 1
0.349615785917521 1
0.51611518368456 1
0.487761712011611 1
0.456629577320975 1
0.424477114849632 1
0.363390194835844 1
0.412031391052788 1
0.371677224006184 1
0.456077711063535 1
0.407777156891512 1
0.479242699668689 1
0.602112863143754 1
0.503646922262941 1
0.46404186261799 1
0.531524896846678 1
0.357190610073489 1
0.461666238369112 1
0.34091720683278 1
0.349014754487728 1
0.504636095193546 1
0.577250459611735 1
0.57305332344433 1
0.287389850323214 1
0.345888771796368 1
0.334259401824911 1
0.488914055466498 1
0.319578019393385 1
0.546292695922838 1
0.495598310311976 1
0.302945080090005 1
0.358222323171653 1
0.215499616234557 1
0.348038076562776 1
0.379891397446031 1
0.399682136762455 1
0.280181694332611 1
0.424287857011323 1
0.385454710650849 1
0.621406105198192 0
0.545488498532439 1
0.274047596348989 1
0.356997884116843 1
0.426193041424695 1
0.434124871781099 1
0.410736282353339 1
0.360020048289579 1
0.555866740664658 1
0.398057681074667 1
0.464153204353177 1
0.524464356117474 1
0.41035393079029 1
0.43403655839833 1
0.366879385554625 1
0.255698433722639 1
0.364370495115514 1
0.431042634616133 1
0.469489453085041 1
0.47305097161667 1
0.539715734821776 1
0.190640229978123 1
0.393338444067865 1
0.398758408214544 1
0.441962875663271 1
0.267324777142354 1
0.404944670431335 1
0.204867992232727 1
0.324704801106275 1
0.628461026657512 0
0.352186488842971 1
0.204657855196283 1
0.338915638408745 1
0.297824765794501 1
0.265645025222495 1
0.42764427117429 1
0.412802323846704 1
0.292973755744224 1
0.173758510124291 1
0.395900484163427 1
0.496926284726558 1
0.486534011271096 1
0.314476043302506 1
0.480467691722123 1
0.38102965207538 1
0.436351575884066 1
0.510279507504753 1
0.419294085230848 1
0.517361974205125 1
0.355101396979247 1
0.325445710116977 1
0.615898510395538 1
0.2845062000644 1
0.230909689042601 1
0.269058275667549 1
0.341774150331127 1
0.48305514473826 1
0.281380001382019 1
0.424850120583327 1
0.338632310415824 1
0.45593216807463 1
0.47954399265832 1
0.44796059039451 1
0.505891665985451 1
0.230250151126226 1
0.348584595723096 1
0.396244538071301 1
0.460171619639097 1
0.340816266452299 1
0.404744302074019 1
0.335780046231724 1
0.384310867090264 1
0.550068526867313 1
0.307598201373571 1
0.50305382257792 1
0.457251060944665 1
0.422934878027601 1
0.376398210218178 1
0.590461462489202 1
0.242150330180206 1
0.557349382157959 1
0.435399743047171 1
0.370191944523827 1
0.369152858206514 1
0.22909435963876 1
0.362620753809696 1
0.445850595884474 1
0.441332026393992 1
0.30237799430692 1
0.363341259329995 1
0.601586654892469 1
0.518808351995343 1
0.487346787055471 1
0.246642596183115 1
0.345249170512835 1
0.470282976645219 1
0.387713144603113 1
0.417802355520537 1
0.257380877941815 1
0.513356180488539 1
0.36049861493691 1
0.521485181893222 1
0.258394911323475 1
0.620967068628125 1
0.413306898658476 1
0.371228568013508 1
0.52922223694061 1
0.35718188261048 1
0.423043356721409 1
0.414130711327444 1
0.376477679862 1
0.423449812602649 1
0.683541434982368 0
0.454957324843168 1
0.562267664065226 1
0.453492373690775 1
0.328112134721768 1
0.206201245279559 1
0.467419818211141 1
0.294637368411949 1
0.373916639299217 1
0.543967746548724 1
0.494628395026348 1
0.344219893176896 1
0.427778427007247 1
0.555328396983964 1
0.425754462552074 1
0.367375618694786 1
0.409709945168451 1
0.348190914676331 1
0.490190868214063 1
0.484490721403009 1
0.449417455312658 1
0.570605387964855 1
0.320743489184511 1
0.351061866364562 1
0.312595835442611 1
0.326093435650355 1
0.394831123471866 1
0.396870621048078 1
0.37513969777879 1
0.245699978851861 1
0.284832893842085 1
0.444367882051137 1
0.50718174260558 1
0.41658029234389 1
0.523120890135546 1
0.464591786300927 1
0.439926818604035 1
0.428343033151476 1
0.480889654864488 1
0.406035971762822 1
0.251599481810879 1
0.357745220558419 1
0.583238023830502 1
0.414925925142548 1
0.428092408307469 1
0.522867914073617 1
0.326213018625015 1
0.425262656819905 1
0.193381959853023 1
0.238967693829938 1
0.295920156122341 1
0.385738259055603 1
0.503284290533207 1
0.439491902460774 1
0.426314566138137 1
0.333651760374147 1
0.192896874316049 0
0.372879866926995 1
0.26156303605874 1
0.522101558993656 1
0.578847872524228 1
0.25536331671393 1
0.242215106793037 1
0.564019742648961 1
0.434389062776358 1
0.517820224587195 1
0.4250481078717 1
0.174366920242599 1
0.597366676731205 1
0.29127152996279 1
0.34881076353312 1
0.25026129598556 1
0.542796440156568 1
0.392143803889134 1
0.460856006898441 1
0.405610537562651 1
0.252046480360469 1
0.360150727436277 1
0.320855824756049 1
0.339191525048646 1
0.228451118081895 1
0.36446881729361 1
0.410816547771607 1
0.217186713280535 1
0.275442662869424 1
0.427960187831803 1
0.445934171900406 1
0.325558775192631 1
0.511212092341854 1
0.411536747799593 1
0.56039162779895 1
0.231579335690174 1
0.412298624568277 1
0.354131859505029 1
0.503127303802143 1
0.404870098369464 1
0.222538330010593 1
0.263535106252254 1
0.107587882533699 0
0.386862293166999 1
0.439144557568372 1
0.59817640930717 1
0.36725334121393 1
0.447909341713713 1
0.508540269603779 1
0.509223394533834 1
0.445171379770938 1
0.42439370946283 1
0.391229197935733 1
0.233013709192258 1
0.245449430776212 1
0.62651036239067 0
0.359499686058958 1
0.236911767851266 1
0.366121967597593 1
0.339000090021596 1
0.540301191838975 1
0.552548001797199 1
0.793229957862719 0
0.534087907928273 1
0.400712660179952 1
0.457804628705902 1
0.444176431705026 1
0.244294647952103 1
0.40826579814507 1
0.216688665360134 1
0.465761923823635 1
0.567300015564445 1
0.427486870601927 1
0.373321705195425 1
0.443202159112708 1
0.446969460726298 1
0.475498067933446 1
0.322813894591867 1
0.316238277087672 1
0.419832934628503 1
0.421887814550107 1
0.471300510639797 1
0.355620212644366 1
0.387988519899589 1
0.525794735257857 1
0.487057993741974 1
0.441939862379604 1
0.254755224415535 1
0.409664283094924 1
0.295600102409748 1
0.476315334484092 1
0.325160229825695 1
0.496770360033087 1
0.390491479561414 1
0.345898925608105 1
0.495938807415266 1
0.318941987946867 1
0.300711125924379 1
0.404309020024468 1
0.381401985966756 1
0.364716325109873 1
0.399261783254665 1
0.378573332357369 1
0.337145866861345 1
0.364860973888072 1
0.392829292689505 1
0.299417304020667 1
0.374722435617995 1
0.311969372547202 1
0.43433280802722 1
0.480359735825551 1
0.266672600802742 1
0.365290234758271 1
0.383759639336628 1
0.339572258470804 1
0.285964543743687 1
0.437236033487725 1
0.391551984712949 1
0.299791703401958 1
0.238771263179256 1
0.458164143406373 1
0.413679072583579 1
0.43710357899459 1
0.450339817463379 1
0.329063373601232 1
0.491762630343821 1
0.33790409383937 1
0.480486243505486 1
0.505606689260891 1
0.357016944958304 1
0.679365942790361 0
0.300594446006036 1
0.403828427666574 1
0.463759915900374 1
0.352715054646742 1
0.411339005113365 1
0.46437934265643 1
0.564007083115771 1
0.370627413558517 1
0.422807602342604 1
0.294651200754277 1
0.489320143865133 1
0.402524489392265 1
0.539439018805877 1
0.324231475132674 1
0.697819998483743 0
0.450108004989306 1
0.591700339841578 1
0.510145597466296 1
0.557934494251762 1
0.450060827003261 1
0.353868786072659 1
0.337300236634841 1
0.501712323746149 1
0.413039138858449 1
0.251894682153436 1
0.348170634232113 1
0.401800089203679 1
0.50086983784998 1
0.407217887956951 1
0.282498045149969 1
0.545330926307112 1
0.345427950113994 1
0.623631980268069 1
0.371368386737932 1
0.465549902514343 1
0.447966383290556 1
0.448659993383202 1
0.209598053601454 1
0.381350271152587 1
0.430323832553726 1
0.32400582659815 1
0.279049908743672 1
0.265569793079106 1
0.278776565510231 1
0.373723545448899 1
0.400815923723941 1
0.414484450140511 1
0.346354078753574 1
0.525341420353216 1
0.321933051960757 1
0.595310634588477 1
0.317485315496704 1
0.448220841935095 1
0.410611975458548 1
0.278453585677518 1
0.464212261954791 1
0.40418631053776 1
0.418258489545857 1
0.385975008411298 1
0.566949343511588 1
0.341488353048449 1
0.594065043157911 1
0.436142311471799 1
0.445649280430067 1
0.300150567123673 1
0.441095669491528 1
0.340105615634472 1
0.325313954473421 1
0.622975064264864 0
0.540746587003632 1
0.21281497398313 1
0.463650752410609 1
0.551059735669757 1
0.479067576406162 1
0.523285712236601 1
0.187674683691959 1
0.278577775769706 1
0.342384851604355 1
0.671308952863034 0
0.530345877321168 1
0.356384064516912 1
0.266970820192218 1
0.370786215188538 1
0.271399632558342 1
0.463835164023757 1
0.473739495057585 1
0.522209172164865 1
0.30531026664856 1
0.509963411300749 1
0.48341974565771 1
0.250287930533267 1
0.425935067833201 1
0.320676365553514 1
0.353276014484152 1
0.383438568082276 1
0.39304346119361 1
0.321935710449715 1
0.326169361515687 1
0.487644639921513 1
0.323037681799557 1
0.326381503975959 1
0.439188379638824 1
0.674264932586915 0
0.38234145994649 1
0.416095721614554 1
0.324223306875548 1
0.414484662723614 1
0.518792988330675 1
0.303293373705427 1
0.397984087268671 1
0.197470255812083 1
0.649758764485911 0
0.441618162572012 1
0.478412977727778 1
0.238731187157726 1
0.352668667724743 1
0.25040556911954 1
0.394293181648129 1
0.229458861287884 1
0.37192270484295 1
0.318438932637108 1
0.437629214749204 1
0.197500410413456 1
0.503261098326243 1
0.46679333265956 1
0.264110725763877 1
0.403613788759082 1
0.276890681439743 1
0.426487548981175 1
0.426130992832876 1
0.40299584771618 1
0.349935534487734 1
0.334287919734991 1
0.404132788046291 1
0.503359178231775 1
0.264979139105548 1
0.438259912505808 1
0.496573660317872 1
0.489223187824 1
0.279508971871512 1
0.473633807124116 1
0.494969785441883 1
0.339850340921102 1
0.524066396523277 1
0.16768837722605 0
0.470222710943787 1
0.338376589500894 1
0.435466894437994 1
0.322155300995571 1
0.37292938481825 1
0.420256421522026 1
0.260612606950296 1
0.321466355739268 1
0.316733055860835 1
0.360179070851299 1
0.376689236343644 1
0.398640061619316 1
0.35659032356074 1
0.556018820885966 1
0.281004578171407 1
0.248206022287519 1
0.2951772764401 1
0.563923392826741 1
0.47182244105365 1
0.373882505663801 1
0.220370133041529 1
0.568477555815279 1
0.330184545746871 1
0.452400210135608 1
0.576152915534529 1
0.356908280835851 1
0.270980109252889 1
0.313198635892194 1
0.43844273811644 1
0.411150980111204 1
0.328770726900514 1
0.441315330666537 1
0.209111919762241 1
0.347404444777056 1
0.787190988556375 0
0.368548826870984 1
0.425911396168337 1
0.384544504835976 1
0.452892514577386 1
0.379416841406246 1
0.245206231244179 1
0.584389805908859 1
0.45266303281331 1
0.451737406200394 1
0.52805523065192 1
0.382306041324264 1
0.560487896996012 1
0.356273702939514 1
0.424511921077685 1
0.496525530442642 1
0.440454333400441 1
0.468687127449384 1
0.266970380299357 1
0.408030900795615 1
0.364114362019832 1
0.5842878962773 1
0.47663790696251 1
0.343687226784214 1
0.184288694396397 0
0.264067779482893 1
0.247772856655831 1
0.426972886752191 1
0.631450708744053 0
0.475882846132155 1
0.316911861963192 1
0.370350634342793 1
0.373786358652779 1
0.334415960469274 1
0.519761290412144 1
0.540673737334463 1
0.433997818613881 1
0.425010606275807 1
0.461857339092846 1
0.305624192056431 1
0.322167139481353 1
0.446375042354278 1
0.531213527008229 1
0.579051396360809 1
0.323662574467606 1
0.431039011318793 1
0.380968530120037 1
0.354321563994008 1
0.378739403806841 1
0.42653254331453 1
0.293496980294514 1
0.36491263751162 1
0.363802594572573 1
0.400324783364818 1
0.287771860399918 1
0.430150179422631 1
0.384813666560831 1
0.431255593183752 1
0.354287540537398 1
0.40432237849976 1
0.420917644972496 1
0.36864144303445 1
0.573685400139277 1
0.5154045403017 1
0.170154362904383 0
0.514568949697454 1
0.5838972259828 1
0.384333535726601 1
0.517251212396592 1
0.479699329656646 1
0.439126441207491 1
0.391414634544836 1
0.466466839244875 1
0.584215384311838 1
0.315960857080146 1
0.237619855909142 1
0.319037163019527 1
0.418184430928785 1
0.419652980829914 1
0.440132852646074 1
0.333120102364569 1
0.539202540333316 1
0.455885835063866 1
0.251844112169645 1
0.44085972076284 1
0.609930219376252 1
0.43469955070157 1
0.438072671273628 1
0.591379326259858 1
0.279108019194122 1
0.269966315381873 1
0.354008800860292 1
0.240766006934909 1
0.423672483967863 1
0.481285773163462 1
0.223713952354416 1
0.511718187761637 1
0.317616021915382 1
0.442275316118421 1
0.242727418448589 1
0.34401103994213 1
0.250426208185554 1
0.485154473284221 1
0.4420708602891 1
0.452845528627645 1
0.312626840536556 1
0.445208861865516 1
0.337985811456379 1
0.305385120225629 1
0.562956811206223 1
0.446277357396801 1
0.366839894261005 1
0.531487272788893 1
0.458721879216829 1
0.40286770354486 1
0.348105808265596 1
0.515045209819574 1
0.352542167545012 1
0.440063834678335 1
0.411523531240693 1
0.339001895623475 1
0.226917125342684 1
0.42008971518293 1
0.332575357863068 1
0.40150138493721 1
0.482374225216884 1
0.397868102203505 1
0.368166075666823 1
0.37896119216152 1
0.392404181559343 1
0.37144187587681 1
0.385174269705241 1
0.356037518433418 1
0.413044635584329 1
0.502096079325377 1
0.255101312587201 1
0.327150805721807 1
0.404180155069528 1
0.624442898754063 0
0.407471356719088 1
0.363227762134585 1
0.338906386300029 1
0.231805312249998 1
0.402068178518689 1
0.253868090690837 1
0.45904192806636 1
0.507376608198204 1
0.363761606517303 1
0.219064229182421 1
0.357345593127667 1
0.321122029509698 1
0.429885515269357 1
0.463992676284718 1
0.573262575667873 1
0.320315704432931 1
0.477406523501354 1
0.529422949355999 1
0.354813200125336 1
0.340473861531726 1
0.484781377909743 1
0.379047039563872 1
0.208819196274678 1
0.235022624499213 1
0.517777212271933 1
0.308260092371272 1
0.290980886273797 1
0.344250858725364 1
0.346992777118861 1
0.533689480122463 1
0.368284423814592 1
0.23910086044513 1
0.445498615523056 1
0.448281148925337 1
0.325430929907282 1
0.36535070016825 1
0.34719050776506 1
0.350711697606903 1
0.416693083753338 1
0.42001427436736 1
0.43150319655669 1
0.442621485956245 1
0.318494609760885 1
0.504267509424123 1
0.413661886290472 1
0.304383600192709 1
0.456851717083336 1
0.534055746701184 1
0.385256114652134 1
0.373348136281192 1
0.468817141767326 1
0.543682270249618 1
0.547040534693765 1
0.40646149507722 1
0.335300990787851 1
0.345086840348441 1
0.226694782933127 1
0.348842512939837 1
0.377515559284045 1
0.385437162144037 1
0.467477625270765 1
0.368417377358569 1
0.271688638555049 1
0.442566890424641 1
0.377950517995213 1
0.3614136964946 1
0.416652929518742 1
0.415789879384993 1
0.21625754760774 1
0.594544423978328 1
0.449260517333391 1
0.405132855171004 1
0.453062908298735 1
0.446983591866877 1
0.268129124324617 1
0.341964346290707 1
0.605055221346737 1
0.511094576768042 1
0.459590193563629 1
0.305891850201958 1
0.42099616174495 1
0.548127227790767 1
0.458930500209745 1
0.426121239034273 1
0.546544671255073 1
0.368760969564528 1
0.36449121769138 1
0.177126390634273 0
0.320492620949939 1
0.368293810940802 1
0.278886056794843 1
0.45419691815578 1
0.465221658298399 1
0.447742261384964 1
0.370652068600296 1
0.330609576818433 1
0.476146642433832 1
0.612649528190493 1
0.319273682448658 1
0.358713903180195 1
0.556847349578445 1
0.402555077410556 1
0.321837023687841 1
0.453257645140533 1
0.488190110945459 1
0.39644830073393 1
0.309918613558084 1
0.468150420425456 1
0.486380756436696 1
0.381424611011429 1
0.629184112202134 0
0.353787373848687 1
0.473983174609933 1
0.496561626573641 1
0.353915429028559 1
0.186438716544483 1
0.316557286969475 1
0.350708817536648 1
0.585000696562531 1
0.294167159736617 1
0.341549417450789 1
0.475361524404338 1
0.622056279670613 1
0.454697875444793 1
0.54863831637013 1
0.366693515305528 1
0.361012859873562 1
0.354396853281677 1
0.424146741138318 1
0.416537937961202 1
0.421928552696787 1
0.477267489943698 1
0.398286367257717 1
0.458206828571602 1
0.439332956957029 1
0.548191054411647 1
0.523774825111961 1
0.351657695717914 1
0.34123686674396 1
0.460018461976718 1
0.517673547833559 1
0.497834949357525 1
0.412017145758581 1
0.553981974607839 1
0.684062464270618 0
0.359106991046137 1
0.352400535635249 1
0.363164038445636 1
0.38861144740582 1
0.343754100328042 1
0.630141660657812 0
0.343889562090674 1
0.238020205172785 1
0.249218039633116 1
0.43184766044245 1
0.385678428464916 1
0.350077653150829 1
0.545128888921173 1
0.627363003634181 0
0.325759481854467 1
0.266589164906421 1
0.218350870552633 1
0.387009596042012 1
0.268502487714651 1
0.477164742224818 1
0.268659473525261 1
0.384184209127726 1
0.320961942327371 1
0.280265957131468 1
0.407708204956185 1
0.268120820042149 1
0.385387939068272 1
0.452542155866039 1
0.684705181331093 0
0.541411103143581 1
0.463523240918961 1
0.26493803552419 1
0.412987196795057 1
0.488252359997167 1
0.343834837489927 1
0.344066257481338 1
0.30112432530899 1
0.277387306555195 1
0.396530303115198 1
0.340565136195455 1
0.536453957981083 1
0.311160119595321 1
0.412016023342912 1
0.369862545795569 1
0.436154510840561 1
0.386433817899486 1
0.48649532872745 1
0.413108325297832 1
0.398855780348816 1
0.498588888655605 1
0.332613750330924 1
0.401475961868943 1
0.391321673529137 1
0.494572475939577 1
0.369101613282846 1
0.415046992384908 1
0.334646692059223 1
0.370075289470499 1
0.392919231198053 1
0.480520645997362 1
0.51765682943263 1
0.475624029278066 1
0.401204271866867 1
0.335916903914363 1
0.310588359195403 1
0.323950217936782 1
0.5086350136641 1
0.552372223935481 1
0.561989904506234 1
0.781936704396674 0
0.30202285742845 1
0.403019034261359 1
0.364624627377138 1
0.508338774008797 1
0.324257842336408 1
0.34791226445886 1
0.340580837010616 1
0.289780484701207 1
0.429752016272861 1
0.410046305661151 1
0.488225436648853 1
0.343884452837352 1
0.330348206319521 1
0.392168956966666 1
0.391464979624156 1
0.387663680569826 1
0.323236136126186 1
0.384646378188368 1
0.441949335778357 1
0.424102270736062 1
0.466418598852885 1
0.467054543175869 1
0.351572876502734 1
0.343862404166453 1
0.363026168712888 1
0.342868628246987 1
0.418205681220606 1
0.396501063239886 1
0.402355408848703 1
0.403356478166213 1
0.455520351493342 1
0.340908283449382 1
0.3368770892152 1
0.308475408608813 1
0.538019389038366 1
0.474539484421516 1
0.435184487906933 1
0.580426861923725 1
0.373438754899766 1
0.238652635500713 1
0.350901044426572 1
0.444844723135914 1
0.480939954391365 1
0.354982788592407 1
0.471554629951744 1
0.320785491512109 1
0.462249329501912 1
0.408553884486556 1
0.402858392098166 1
0.471663154938557 1
0.202935812366447 1
0.236608459559481 1
0.518984213733293 1
0.397303969466006 1
0.494683295435873 1
0.488930718756568 1
0.203916996343589 1
0.432422289422391 1
0.286473959570866 1
0.301691999730375 1
0.0934701141617033 0
0.521060079184649 1
0.473213075443968 1
0.459564935308991 1
0.48342309174141 1
0.241622912198094 1
0.369617969810204 1
0.351317333765128 1
0.438579018056147 1
0.195101004991474 1
0.420717225274167 1
0.216766600892205 1
0.32158515989504 1
0.331041800160608 1
0.381808053110771 1
0.3890969733273 1
0.180191702260656 0
0.603682201721311 1
0.370962578011733 1
0.316200972129961 1
0.386559696478429 1
0.362135055104057 1
0.504577857461878 1
0.253427164546784 1
0.416647316441505 1
0.35713940580128 1
0.490780733103512 1
0.203824686011989 1
0.411743840237015 1
0.488666052686364 1
0.254025582458863 1
0.502308334864061 1
0.410170471317603 1
0.164868710096091 1
0.296372232514367 1
0.351515715773576 1
0.460741643356135 1
0.496526484230538 1
0.381106083874841 1
0.239169490966637 1
0.422864868496808 1
0.608540377474691 1
0.510612981103945 1
0.327823961307918 1
0.451522139974673 1
0.469355052722172 1
0.415500699203449 1
0.463303857578104 1
0.344410552722569 1
0.273426407176633 1
0.47636084345659 1
0.296230803398291 1
0.438259471556364 1
0.274849430107613 1
0.30364451939016 1
0.312399931815161 1
0.157071625895837 0
0.349667348736953 1
0.304344351459822 1
0.461261991655885 1
0.39938980115168 1
0.437299851463294 1
0.555240537444267 1
0.305480413504079 1
0.501640934810715 1
0.412746425440724 1
0.387094564646664 1
0.317931083602362 1
0.439637603208416 1
0.351800256284529 1
0.30310914784144 1
0.241163996595232 1
0.331116213361745 1
0.390773158907988 1
0.277332555633323 1
0.413814409300127 1
0.303223320629263 1
0.450261357335736 1
0.402690040030852 1
0.640624324522815 0
0.497540107285183 1
0.453419181794298 1
0.450500091134761 1
0.250753145025357 1
0.581137945616575 1
0.397556798954214 1
0.198570423860812 1
0.655653632906631 0
0.237900645816785 1
0.464243829889719 1
0.503816808650232 1
0.288560334894475 1
0.446651900077667 1
0.484153911817323 1
0.393603781759685 1
0.1642112915508 0
0.378325271373086 1
0.299403703656649 1
0.238861717243419 1
0.210467252622527 1
0.38022662219555 1
0.219517309124471 1
0.265954791076298 1
0.373840305718074 1
0.451361854139956 1
0.44915831449083 1
0.307631033759326 1
0.532205791282665 1
0.600930973322015 1
0.207039472557451 1
0.543349349444427 1
0.301519529062946 1
0.263336745198086 1
0.41487506217235 1
0.273460140761381 1
0.361707557073948 1
0.371905565789523 1
0.554742483160067 1
0.496115416556525 1
0.418127926972614 1
0.467664175949289 1
0.43993970188129 1
0.342561882071551 1
0.563476029825245 1
0.502387133626376 1
0.437667722631754 1
0.298584384122624 1
0.441954597791787 1
0.398434208822472 1
0.246977498774311 1
0.503963172807416 1
0.414875117632485 1
0.390929987953688 1
0.356212548943515 1
0.561647980190005 1
0.590135638073542 1
0.450587494841476 1
0.376755768375841 1
0.253405476001857 1
0.536474358999955 1
0.463626290305609 1
0.401441165870702 1
0.705337317025605 0
0.302286504171019 1
0.326225345374667 1
0.409929620405904 1
0.51675483639832 1
0.37834840173855 1
0.456084514193646 1
0.419953805339878 1
0.544404708888061 1
0.613255340888883 1
0.371458314254938 1
0.493414130662727 1
0.340975953920823 1
0.231216589678181 1
0.399987064279321 1
0.389030399007963 1
0.214026745266761 1
0.425074942988787 1
0.501104915657454 1
0.456826456973785 1
0.421120425210828 1
0.393856349362096 1
0.350872222902089 1
0.468273451568752 1
0.365387886121851 1
0.525557079155806 1
0.448574295181252 1
0.262736288684004 1
0.267835238824597 1
0.4665355053724 1
0.480645056778358 1
0.246081634921761 1
0.239235272313968 1
0.570525089325126 1
0.247665275408706 1
0.574328064420814 1
0.465703687717088 1
0.325950630042835 1
0.596717083485677 1
0.424359089764293 1
0.451826693641889 1
0.503149214217745 1
0.506449914826393 1
0.330792872986415 1
0.384201500661471 1
0.342382680978165 1
0.380620387834065 1
0.474674672670956 1
0.298602066451687 1
0.481293503061862 1
0.37427310014606 1
0.230782934865624 1
0.31430912421181 1
0.591983314793387 1
0.274301708401615 1
0.365393616127955 1
0.379290543762432 1
0.334001980217343 1
0.23936166331719 1
0.516408732246579 1
0.208915546064996 1
0.221896089195388 1
0.439911315384258 1
0.358829192163524 1
0.354905536912266 1
0.518751029341495 1
0.496016189849829 1
0.522969518636985 1
0.461063695881863 1
0.256231463704779 1
0.307426250377253 1
0.536737978331025 1
0.306057620676531 1
0.267817662420135 1
0.441634136246422 1
0.261558077377363 1
0.405124420970619 1
0.48589411076254 1
0.499491934422811 1
0.559805253997501 1
0.374117353135297 1
0.533873565923316 1
0.303851179805177 1
0.547861036460343 1
0.474676412019019 1
0.557095530813008 1
0.529359221098299 1
0.599187857250915 1
0.364581775148975 1
0.51502926698374 1
0.416071527459305 1
0.54205587472403 1
0.345148285387219 1
0.249718582329811 1
0.530578564473711 1
0.418608434398659 1
0.267743018278437 1
0.38555152004559 1
0.382373699990179 1
0.298676483408249 1
0.437416527286088 1
0.510998770455575 1
0.343260066380656 1
0.457142325558391 1
0.336152086503903 1
0.346747430610728 1
0.36402738304561 1
0.288161739147671 1
0.280116920413661 1
0.327364702135842 1
0.295096536215214 1
0.391556238282185 1
0.326798626761723 1
0.420697492741701 1
0.14217236680912 0
0.42223695665688 1
0.221272633586719 1
0.469029311050194 1
0.566391811144611 1
0.212117900092801 1
0.425069259618327 1
0.324664306042694 1
0.184026799866492 1
0.346900936760647 1
0.315677348035861 1
0.571026558101787 1
0.336092928652199 1
0.466473967083084 1
0.238845347479287 1
0.43555607534761 1
0.400924044226389 1
0.656140421702015 0
0.453996057203525 1
0.475874240269347 1
0.330431095197609 1
0.694504923549032 0
0.687870413518782 0
0.394226226344206 1
0.307810109606515 1
0.398129108285232 1
0.540467898673837 1
0.212105354975817 1
0.352497279212723 1
0.505832410759905 1
0.541132654909943 1
0.358008883397026 1
0.470261177831853 1
0.484161646472575 1
0.447181122979502 1
0.479511742606102 1
0.504616462306461 1
0.381483669304134 1
0.367308238047421 1
0.485706961825377 1
0.346191054009523 1
0.456874368981587 1
0.19666055800915 1
0.34040696366863 1
0.366271644696145 1
0.377660649527165 1
0.00773434014086733 0
0.353291483267573 1
0.383748162715209 1
0.417260792924465 1
0.482265467141914 1
0.414779028275206 1
0.232367231520271 1
0.374168804382103 1
0.423243193711809 1
0.271348212309652 1
0.551181824496144 1
0.242196441441567 1
0.249629465965608 1
0.323351885001569 1
0.187141043812412 1
0.430015320591298 1
0.465549643093093 1
0.426183159795477 1
0.502351378408966 1
0.409550181276934 1
0.621717142028802 0
0.549901095410689 1
0.477772542189403 1
0.590633211193996 1
0.500522765200587 1
0.561428391733834 1
0.471834809498866 1
0.243146662006478 1
0.456235175892369 1
0.317159532451136 1
0.440106178155524 1
0.36566027943646 1
0.313571102439903 1
0.470874219241776 1
0.679855003377305 0
0.561542921797732 1
0.558866630287579 1
0.489392878067107 1
0.407715723397519 1
0.401779599456876 1
0.441607314682207 1
0.367305897917401 1
0.558025369091602 1
0.18209162069892 0
0.372071439279389 1
0.362247610402283 1
0.40905762445987 1
0.337508897940135 1
0.266307217962284 1
0.553408101686659 1
0.549196311165449 1
0.423950399688007 1
0.558263138045842 1
0.4727354474724 1
0.453033990777016 1
0.280111824990598 1
0.426155308997509 1
0.332339358880506 1
0.316663263551473 1
0.293343720152717 1
0.516366248250132 1
0.267462659671399 1
0.311977755563191 1
0.587474021564391 1
0.401306139736639 1
0.306534012239012 1
0.330969630551673 1
0.381626888161417 1
0.533779638743141 1
0.468147084264609 1
0.616818712500335 0
0.58458563913223 1
0.204123652062133 1
0.252539869741214 1
0.284707700482649 1
0.52850272521928 1
0.271909582088389 1
0.251198417162486 1
0.466165085631804 1
0.210187038950396 1
0.66439563586617 0
0.298022662980377 1
0.500625792330312 1
0.329118687534886 1
0.469608250234586 1
0.293387143592303 1
0.414301899463831 1
0.353280363032653 1
0.389836514106366 1
0.454923343410179 1
0.343715723173263 1
0.280423912856352 1
0.428494962928693 1
0.684041430550674 0
0.21314437416229 1
0.481404812833576 1
0.381448656503896 1
0.489281923901325 1
0.493272360644518 1
0.305386039346768 1
0.286729610186572 1
0.347645933362056 1
0.348345119631441 1
0.452404954708192 1
0.428725293026 1
0.374807211397593 1
0.486738946753546 1
0.433221298733747 1
0.520150680374177 1
0.279261855785016 1
0.374145213855304 1
0.489642772102953 1
0.465172274144763 1
0.296893926396151 1
0.408902871789383 1
0.343108860150324 1
0.26863431046879 1
0.363056727523506 1
0.339963661670777 1
0.366531780439726 1
0.326018256967062 1
0.519697082673515 1
0.338728305634837 1
0.598643708331351 1
0.461118443805765 1
0.311102510103155 1
0.559600204762339 1
0.430205635241722 1
0.429069289026332 1
0.387877695227334 1
0.42797593691588 1
0.4213612325798 1
0.382919399521418 1
0.336784629301284 1
0.300283639200838 1
0.418745411507612 1
0.443258009840712 1
0.420197094264013 1
0.419166092386369 1
0.51085688896264 1
0.184887616941761 0
0.438641827188405 1
0.336619276021358 1
0.461510039341234 1
0.363872954021017 1
0.410512313660401 1
0.177623120229002 0
0.252019623474662 1
0.413697935492201 1
0.488970238300025 1
0.393600987599273 1
0.655700016070103 0
0.50045859865848 1
0.289330797969338 1
0.465253689373106 1
0.308804614156772 1
0.381397800267559 1
0.430480324204601 1
0.338687598174619 1
0.35112805493434 1
0.26297640684984 1
0.300923832766539 1
0.33599959489753 1
0.412812351096304 1
0.19879783880424 1
0.424628769940177 1
0.3059778195833 1
0.314199356279167 1
0.647272437237113 1
0.570350404521905 1
0.361440265448657 1
0.457654693997495 1
0.318616292404266 1
0.292449646577435 1
0.528651625880028 1
0.453933668136716 1
0.472093592828709 1
0.385782774622027 1
0.401564133079416 1
0.49254444266389 1
0.192485563812658 0
0.402550411350181 1
0.0885941847862638 0
0.254748105979989 1
0.422551071533632 1
0.419491861430383 1
0.404024794129391 1
0.383210313757427 1
0.381838871851882 1
0.374763666493065 1
0.24466542631557 1
0.358877988940088 1
0.4655151455519 1
0.376626267549157 1
0.480520947529167 1
0.481476035666301 1
0.544918677889482 1
0.502421908309221 1
0.444284212307578 1
0.458035640159132 1
0.252498087133358 1
0.561405557735596 1
0.502927053848927 1
0.53374095950808 1
0.439203126386794 1
0.449976982258395 1
0.552731296932424 1
0.3069530050696 1
0.41210111072074 1
0.243063933724774 1
0.4783354597532 1
0.392094198949677 1
0.14865349263785 0
0.259763891579525 1
0.352784284910459 1
0.33645956641091 1
0.244420449265534 1
0.532382220921009 1
0.575414527164985 1
0.349838346113615 1
0.288351427520312 1
0.614660933596316 0
0.616090670776881 1
0.29394265737794 1
0.440736995305552 1
0.442972273444428 1
0.338380644371849 1
0.605233201471164 0
0.40093878540359 1
0.425478075799374 1
0.346535565121224 1
0.368012129824783 1
0.483004275660174 1
0.538234011431366 1
0.363945535956959 1
0.316314287671204 1
0.384896613967299 1
0.106746862570627 0
0.375034797564163 1
0.230753989887106 1
0.521815599174226 1
0.453366685029361 1
0.396186343487271 1
0.535228469821644 1
0.234523071796947 1
0.421328126032447 1
0.562129552914335 1
0.515064060104162 1
0.45443386375213 1
0.36782279295433 1
0.242032870975393 1
0.451506930641358 1
0.556818657459647 1
0.689840939639841 0
0.392531973654828 1
0.32511826126659 1
0.427007471782533 1
0.32240018672058 1
0.518366588193721 1
0.461549879037374 1
0.264729041674007 1
0.429782925684054 1
0.477797635118231 1
0.590525069592116 1
0.346272855471279 1
0.362126261259631 1
0.243660922526732 1
0.36476456670625 1
0.398094096886359 1
0.52366401024622 1
0.389654125130738 1
0.338384180479231 1
0.447268200225837 1
0.35774881133113 1
0.520869704877241 1
0.402310281908729 1
0.552966578395207 1
0.639193989626307 0
0.290993164604403 1
0.369768239801494 1
0.435669204935455 1
0.293658158422093 1
0.3066553479621 1
0.449841551089045 1
0.543571529797481 1
0.286489510569866 1
0.395198632676068 1
0.329464183890532 1
0.529075580515359 1
0.350425331654439 1
0.526519829169315 1
0.417043498502189 1
0.380247555789709 1
0.429499830745648 1
0.434006024407661 1
0.425098883639984 1
0.295866740693458 1
0.38046416462999 1
0.424837824061014 1
0.455015797797191 1
0.304165341795303 1
0.171691916255468 0
0.545911747694094 1
0.558470436462966 1
0.315431609604934 1
0.497239252089413 1
0.391802039775583 1
0.37037220868456 1
0.560544209569476 1
0.296981713403768 1
0.236426310850811 1
0.433267289796589 1
0.440758896508563 1
0.299162827562947 1
0.457144383186873 1
0.404224479727037 1
0.480165228673107 1
0.378803499838689 1
0.538493297404461 1
0.24755871809831 1
0.424541719533779 1
0.372088069518668 1
0.378144571421128 1
0.333292400938466 1
0.405995163117579 1
0.409554815396724 1
0.568981067701283 1
0.31225572388455 1
0.217710339647874 1
0.404083261539241 1
0.557787871877403 1
0.311951793433263 1
0.451562939479196 1
0.377743046334641 1
0.482087322377467 1
0.455873863748823 1
0.330403657811528 1
0.557501192539572 1
0.613072659614621 1
0.134911399725256 0
0.21200211146393 1
0.451354280539178 1
0.332880963159055 1
0.576578530845673 1
0.352076035851653 1
0.492429409052372 1
0.516958913906416 1
0.27575234567613 1
0.514114960303497 1
0.396059763437002 1
0.383117747480377 1
0.355222202066103 1
0.553577615978868 1
0.503926731982722 1
0.420528630075771 1
0.412825624604129 1
0.353277489248092 1
0.277939816129754 1
0.223818454814362 1
0.279362244735208 1
0.284790274737012 1
0.394318589886553 1
0.198149510806663 1
0.304590990587249 1
0.293389735311003 1
0.445798330331981 1
0.226462509594757 1
0.550592206031018 1
0.472936166246798 1
0.332910155647912 1
0.474525110531963 1
0.530550618667201 1
0.224244358608524 1
0.618586227942136 1
0.386860998599568 1
0.534258907740046 1
0.593343831396045 1
0.333431435602825 1
0.487188845171148 1
0.274005152461096 1
0.451022617658441 1
0.426013314865409 1
0.283751023063519 1
0.430191259974657 1
0.476031961822059 1
0.556975298953474 1
0.264153915153978 1
0.358190421549022 1
0.549973261578751 1
0.372751250324169 1
0.415928324483758 1
0.404006556407483 1
0.431902124118271 1
0.419678020781357 1
0.360279576834428 1
0.446313892859022 1
0.415804447677076 1
0.454683542719049 1
0.465647472421815 1
0.264438328413409 1
0.192992640337885 1
0.539141295814149 1
0.353928483317792 1
0.344737660763015 1
0.386769639939882 1
0.498451508112272 1
0.403614670839602 1
0.303962130440321 1
0.446877006011518 1
0.47086611021304 1
0.436442407167498 1
0.311586103778186 1
0.319263454706898 1
0.531731540496711 1
0.216236329040845 1
0.433451502271922 1
0.375096929986981 1
0.351152174465955 1
0.411240873552696 1
0.444247952736557 1
0.397821828682756 1
0.622861169890028 0
0.379568397870767 1
0.435368145190887 1
0.40233974985948 1
0.42374403310334 1
0.349989614453051 1
0.33426851901758 1
0.643854482913472 0
0.295641624962811 1
0.581391895480321 1
0.605585133059064 1
0.396788445064669 1
0.540468122678739 1
0.299137903258318 1
0.389576656259861 1
0.443353915234135 1
0.309266268412061 1
0.323229980973772 1
0.369772422551718 1
0.28195875728482 1
0.294155391880923 1
0.434872187940769 1
0.373444893929607 1
0.385151151428977 1
0.528934056872738 1
0.41736384602916 1
0.436675888540327 1
0.3249259441129 1
0.55437439549163 1
0.341919147424548 1
0.409487238262621 1
0.41600975898042 1
0.450721095647099 1
0.237214386887193 1
0.542276938743933 1
0.415046260816288 1
0.491511424614011 1
0.214754147561565 1
0.254220216481311 1
0.438840014929677 1
0.319421085702935 1
0.464109345149738 1
0.480080961165327 1
0.407819758271478 1
0.490458654697729 1
0.349859144056545 1
0.329964770183768 1
0.541352798600057 1
0.417170908603407 1
0.400287382849735 1
0.418145781549437 1
0.617869122941157 0
0.544838758514592 1
0.319280862649632 1
0.403724146804459 1
0.450749556025877 1
0.364838786826769 1
0.205566902946714 1
0.502224876350103 1
0.544860793771268 1
0.502274543316866 1
0.417902139177531 1
0.611556375321911 1
0.544911211613672 1
0.323297431069823 1
0.623017640809957 1
0.471737812150746 1
0.392154081483139 1
0.366786356988737 1
0.419798909412695 1
0.505762295052861 1
0.300600418836563 1
0.441514330667327 1
0.554642685141287 1
0.179086764923087 0
0.484202833117215 1
0.505724117553754 1
0.399838213797556 1
0.3556914051282 1
0.345044563406618 1
0.462702020017282 1
0.394747445652448 1
0.436508749274953 1
0.403760648354109 1
0.464844292355849 1
0.543613369809148 1
0.429124255767612 1
0.580818880710068 1
0.484042416044906 1
0.470824741711124 1
0.397842506302191 1
0.396226513708849 1
0.39745518541571 1
0.220399883318142 1
0.300815140433829 1
0.447704012797975 1
0.289793197797799 1
0.566565639789253 1
0.523108379061004 1
0.528688188632274 1
0.339204592255809 1
0.283849448836093 1
0.539416542486538 1
0.601351227505235 1
0.506519674606796 1
0.572813586859312 1
0.354039800124673 1
0.249525283991784 1
0.482337548522088 1
0.394823302724248 1
0.39013076354772 1
0.517653202683478 1
0.581350377401454 1
0.415208969870903 1
0.357960632823719 1
0.308195993379163 1
0.436694224059043 1
0.281692312738281 1
0.384494520792073 1
0.546152150583724 1
0.349313813280355 1
0.274065162798902 1
0.45164638705631 1
0.389369118589905 1
0.395297302415269 1
0.396222357785579 1
0.504040413089167 1
0.316657711221856 1
0.430224939758153 1
0.514858403318433 1
0.397661484824962 1
0.433610613618652 1
0.417569871103787 1
0.391907208570046 1
0.24436728939782 1
0.407352400538996 1
0.296962122292361 1
0.51494002276237 1
0.634829342661481 1
0.42800498234914 1
0.586549910288829 1
0.306225924473918 1
0.332495974735538 1
0.435672610021195 1
0.278141578732163 1
0.389850235869195 1
0.436130575325836 1
0.41566478480132 1
0.321991867898425 1
0.488698212133379 1
0.240800671589533 1
0.371262394562814 1
0.218234921501071 1
0.461396351920072 1
0.425240395178026 1
0.363570328853963 1
0.408800052952604 1
0.616507332124762 1
0.271421715993738 1
0.285216310538528 1
0.537188327715897 1
0.406896003567404 1
0.329802707188251 1
0.451496926809663 1
0.453681395245755 1
0.287524028285746 1
0.474934775076909 1
0.312189914226178 1
0.292772869360628 1
0.345288123262737 1
0.590181606345552 1
0.417340269956773 1
0.35850048783832 1
0.402081346032542 1
0.368331771544922 1
0.435931357745794 1
0.486048483766792 1
0.370725161865449 1
0.429593418450136 1
0.422531083203737 1
0.512852388939286 1
0.443464209676062 1
0.488043375972689 1
0.448553694769204 1
0.494672774300743 1
0.411453869282285 1
0.527359937759047 1
0.323901749056386 1
0.420798426434726 1
0.478491423320089 1
0.466586868303918 1
0.347085451298999 1
0.474600771583767 1
0.526230818019089 1
0.346408628479956 1
0.201654484299625 1
0.405245501538129 1
0.138900941930261 0
0.274536418570697 1
0.41123148175559 1
0.395377357739924 1
0.373240920451198 1
0.461818246775708 1
0.271442591728395 1
0.444633847125478 1
0.317061659170788 1
0.491166306432145 1
0.476152199054737 1
0.591241273299253 1
0.52002879129965 1
0.374539149115138 1
0.424124431731277 1
0.424566690028605 1
0.547973142668648 1
0.320282873723971 1
0.433811719381355 1
0.401449343388649 1
0.404125157447631 1
0.423185603556193 1
0.465290230377235 1
0.333352249281063 1
0.416978387270004 1
0.561062311492404 1
0.416011558678885 1
0.322069430449265 1
0.527354461062 1
0.38848236853379 1
0.41805969137339 1
0.446138267619618 1
0.329648864147327 1
0.407938786597518 1
0.336799424924497 1
0.383901376672372 1
0.42501233554951 1
0.189642690658802 1
0.42352559910225 1
0.232540054420141 1
0.364013933659462 1
0.337255479652815 1
0.502507816410419 1
0.496444071095949 1
0.430058925781923 1
0.463612930543754 1
0.445314914196643 1
0.519773239158288 1
0.457029223617383 1
0.443607095016994 1
0.356949529155009 1
0.391280368467517 1
0.532430866082904 1
0.413310432116931 1
0.437831752990434 1
0.330602430627574 1
0.503977113561081 1
0.248374975233622 1
0.332269982441683 1
0.450904001475481 1
0.30193677293835 1
0.649371500791876 0
0.382159917411793 1
0.336360054706753 1
0.456083955666297 1
0.543030301126247 1
0.337360588931411 1
0.331911832972415 1
0.349130918794168 1
0.286857748481947 1
0.492977043445242 1
0.471356787781386 1
0.318320404755754 1
0.474688705011353 1
0.370018429865439 1
0.439912140977015 1
0.279174547193416 1
0.379839479269943 1
0.441040529462512 1
0.402216599662477 1
0.440984676316936 1
0.561891927946603 1
0.318995279586816 1
0.367046279362928 1
0.536861486824453 1
0.416989219679369 1
0.576626881671437 1
0.357203352947177 1
0.348458089338651 1
0.252797205109799 1
0.40833997018351 1
0.558084499970818 1
0.366432253525369 1
0.459163552238705 1
0.55076171720175 1
0.362174659317533 1
0.20544859148784 1
0.386176164553911 1
0.19203906601265 1
0.486096583161762 1
0.476062695199994 1
0.456899670279131 1
0.489312623308096 1
0.415237322764783 1
0.371496961138279 1
0.438148275365893 1
0.505406122409883 1
0.369361636979361 1
0.464883237196986 1
0.350838888288286 1
0.413731768061342 1
0.311928071560075 1
0.184573375635815 0
0.548201863064257 1
0.526578581965416 1
0.309695755436104 1
0.190584704964295 1
0.33446420349764 1
0.214118598857975 1
0.377338508308239 1
0.676114344796992 0
0.412661198668828 1
0.392822304492738 1
0.585837117034201 1
0.479035716473238 1
0.517712170845318 1
0.315611986886078 1
0.400377823274746 1
0.293174503224912 1
0.314765687039089 1
0.332512402862285 1
0.266415544863901 1
0.676355921062642 0
0.343108591423292 1
0.271150087195595 1
0.407646068606687 1
0.394748706745771 1
0.414203457841277 1
0.438548532886849 1
0.351125017132163 1
0.363453432234636 1
0.40117241766143 1
0.32303502911927 1
0.207778259899929 1
0.253961924737291 1
0.215517191990926 1
0.279569633256279 1
0.291509202835639 1
0.320476581592696 1
0.331410110718141 1
0.369658445728141 1
0.291206915568254 1
0.429829893515778 1
0.428098459779145 1
0.306143514161292 1
0.334302772540528 1
0.404192308078103 1
0.469902411370112 1
0.468686831847265 1
0.240652651325425 1
0.322579380596603 1
0.226243334450849 1
0.438691442567684 1
0.458064614408778 1
0.200636931642373 1
0.335713035925682 1
0.579638331332009 1
0.588919711300619 1
0.213832086139563 1
0.344792860511908 1
0.479478119416201 1
0.242873520010814 1
0.389962476851657 1
0.343132522709336 1
0.386718937977947 1
0.554353694787549 1
0.303600455388642 1
0.427904416350604 1
0.250770865671246 1
0.341875470947728 1
0.359649010911559 1
0.440401030367104 1
0.305198402649444 1
0.518196972323559 1
0.518277032267954 1
0.472665195697305 1
0.432338075535782 1
0.479021639153761 1
0.608479357081577 1
0.207443202547791 1
0.193039733286563 1
0.431323796830101 1
0.328395703155655 1
0.521848938977895 1
0.271653315560678 1
0.402283552921338 1
0.410802185232154 1
0.237245209912039 1
0.463937916066363 1
0.481846152992777 1
0.398096923652731 1
0.534951357003785 1
0.540161133197932 1
0.342199099005193 1
0.284216291453315 1
0.262387445659038 1
0.267055298677712 1
0.18199921959652 0
0.46059639188759 1
0.327246480907394 1
0.581434114287419 1
0.381763872786928 1
0.375068019769267 1
0.305432605876796 1
0.501576457446697 1
0.382523904602291 1
0.476955220369913 1
0.385862887735603 1
0.531204814379783 1
0.271484786221112 1
0.55626093899436 1
0.443005995864139 1
0.589965176871946 1
0.613264334878674 1
0.441326043263912 1
0.415103798143579 1
0.353223088247583 1
0.506572387002798 1
0.398755387196733 1
0.383409260698447 1
0.358018624946825 1
0.440879432106132 1
0.615838918479597 1
0.448392145640713 1
0.360625979557405 1
0.356001949606568 1
0.358796912917606 1
0.581802155166943 1
0.423051652561955 1
0.307685781358471 1
0.325800681738773 1
0.394312208600008 1
0.481655164642113 1
0.447244912676448 1
0.377762747745707 1
0.402209290325711 1
0.408442050857711 1
0.276580009404298 1
0.280451409447628 1
0.201388633121101 1
0.491935915133303 1
0.471772125712708 1
0.531706997458282 1
0.361997895905814 1
0.316486076880334 1
0.375149305076169 1
0.476788455537632 1
0.628182377653164 0
0.563583474543735 1
0.371964627607434 1
0.489300996649985 1
0.520979378547717 1
0.259404570682792 1
0.178962487110843 0
0.487362546105259 1
0.551126615735668 1
0.313949587074217 1
0.41496445221531 1
0.386780348058161 1
0.283440666608208 1
0.292840958157909 1
0.382327720695657 1
0.408398780702967 1
0.39934791321825 1
0.602137710324408 1
0.276689721691551 1
0.495495792277697 1
0.58850154307592 1
0.374950653407012 1
0.594789965795854 1
0.385330839675559 1
0.364548221846859 1
0.453840068360971 1
0.620307453697693 1
0.551531295812481 1
0.363635582447661 1
0.477183544171619 1
0.592134647981045 1
0.382281882444195 1
0.405467499682742 1
0.641560091202967 0
0.386873765475804 1
0.342133303269801 1
0.541260973917377 1
0.54093706941999 1
0.479618420134151 1
0.392886299457083 1
0.242286249922448 1
0.51998417218214 1
0.317144765806199 1
0.174595466515848 0
0.308286968005356 1
0.377095212275005 1
0.347634768360551 1
0.304931536825909 1
0.452750510171922 1
0.460964770032856 1
0.605530391096792 1
0.340546093988058 1
0.350297703949903 1
0.43023019827979 1
0.198755436620245 1
0.527766524256531 1
0.399680324266042 1
0.493897839760797 1
0.568394921665673 1
0.269565613244621 1
0.56420145323793 1
0.402209246744818 1
0.409096232471056 1
0.364280646247421 1
0.288158029796586 1
0.458031546231256 1
0.17428033316161 0
0.350735730523237 1
0.397969687658646 1
0.365804440698228 1
0.511089985837773 1
0.508059140955959 1
0.557817559030748 1
0.359200209548612 1
0.222350817150172 1
0.350922586210643 1
0.28076812385663 1
0.468310925039131 1
0.450531595238593 1
0.265014782914878 1
0.324595625275746 1
0.380974136378713 1
0.481714201939703 1
0.23523163036777 1
0.425795683388608 1
0.425151870141984 1
0.474004518841657 1
0.353352256959188 1
0.416399774338572 1
0.422648364986659 1
0.345231583164479 1
0.532457562218493 1
0.419769402139744 1
0.494773727313995 1
0.494679330694129 1
0.368783344566017 1
0.419186137287722 1
0.420448264428112 1
0.600810878306838 1
0.323553877666515 1
0.382926027804223 1
0.393416233629783 1
0.546755252768089 1
0.414403097524745 1
0.460269545972688 1
0.628600221807066 0
0.348646565132921 1
0.446557504706263 1
0.465345195989232 1
0.643554077883513 0
0.290712643734496 1
0.159445266240741 1
0.35427098688005 1
0.485367801221953 1
0.441127265271641 1
0.470700175178282 1
0.595702098297882 1
0.477822318217518 1
0.20720933806426 1
0.276148760144623 1
0.346145705464273 1
0.358533924930471 1
0.182718851471211 0
0.355661322368902 1
0.449111819956075 1
0.400691538421205 1
0.292272827119893 1
0.478492038062437 1
0.285962507164423 1
0.423060601493342 1
0.450536833455832 1
0.362876225077151 1
0.460234360010928 1
0.433818694361266 1
0.238734582938356 1
0.201970316973038 1
0.631783540485998 1
0.532281107342137 1
0.441689652226044 1
0.345622151183193 1
0.199328411851268 1
0.394316657777617 1
0.438505659172548 1
0.375983795732681 1
0.601821476410339 1
0.500489834801059 1
0.196533910042044 1
0.296387183630822 1
0.228260540425973 1
0.200215534921683 1
0.518026944001932 1
0.430784149631286 1
0.222697203117964 1
0.427850234119639 1
0.478713873250972 1
0.417008252201062 1
0.497148816140114 1
0.462602042087494 1
0.414710546024193 1
0.23675523785937 1
0.451441389835441 1
0.165519788107815 1
0.54040658806679 1
0.491360439910462 1
0.23538646492773 1
0.286488067626558 1
0.202449669960087 1
0.417571519022374 1
0.352958836628487 1
0.417032492002459 1
0.253784617845783 1
0.399393457044432 1
0.485332480166344 1
0.22242505806006 1
0.341275719671358 1
0.207655708761145 1
0.434118899492815 1
0.281088685076428 1
0.336605324580575 1
0.351263176914836 1
0.382237648708671 1
0.312587117123953 1
0.53266860768651 1
0.288271979756365 1
0.524893283344757 1
0.480766333222881 1
0.369052013557662 1
0.387908274788365 1
0.292553680703601 1
0.331811676161648 1
0.446833597726945 1
0.575158078249524 1
0.472477522351733 1
0.543073039989527 1
0.0876676598511907 0
0.362240890825976 1
0.401729193043279 1
0.595741157289955 1
0.198963745239373 1
0.485618845296503 1
0.320944590569935 1
0.389647728441008 1
0.594060671591681 1
0.29184069257654 1
0.382546790464604 1
0.385889596962193 1
0.493878316971451 1
0.563681110309612 1
0.257791615287907 1
0.354219533531453 1
0.389828986098655 1
0.57132081209547 1
0.64735076833813 0
0.441857874865346 1
0.642903498001504 0
0.547826372475428 1
0.370710341747518 1
0.339812783005896 1
0.470919909931963 1
0.491263485964317 1
0.531889092374621 1
0.609757104087791 0
0.541827662829705 1
0.357425477542027 1
0.350835568755553 1
0.261726268929634 1
0.340945288948764 1
0.29904594764825 1
0.265913663695413 1
0.285162286247208 1
0.399360904628373 1
0.198892948821848 1
0.470322137912708 1
0.253767721086798 1
0.616992586156973 0
0.54145743476607 1
0.440307283026617 1
0.555183622779292 1
0.419623524138226 1
0.432839306212175 1
0.457273265540563 1
0.445501579436319 1
0.348617955378755 1
0.407828651871912 1
0.613282360554502 1
0.615379157940631 1
0.373398304466493 1
0.354578133643712 1
0.383107714502065 1
0.51519908616435 1
0.471610921779897 1
0.491670194747809 1
0.396955587082932 1
0.351097811138538 1
0.446848417635967 1
0.449451957658229 1
0.477499730543034 1
0.289909961044621 1
0.336781575331187 1
0.423258833582915 1
0.417924839672943 1
0.37903864646388 1
0.552018349961467 1
0.460800902692142 1
0.351370756536863 1
0.205425669948892 1
0.529289183311262 1
0.338352775187487 1
0.367213960429568 1
0.403479889573381 1
0.534776153267037 1
0.434295656612937 1
0.372948275673968 1
0.484989481842205 1
0.191375401168508 1
0.270243111237885 1
0.353736824171587 1
0.376652058608245 1
0.437055054697865 1
0.426945640298838 1
0.513031144554099 1
0.284430024140713 1
0.474481067888885 1
0.298367982630616 1
0.530207973692292 1
0.522406919822749 1
0.546362773564801 1
0.21025535406968 1
0.551548456230716 1
0.600145752951935 1
0.555862175442495 1
0.330478326393095 1
0.392941022025008 1
0.36285788069219 1
0.411547039169619 1
0.340274901725081 1
0.549222866381631 1
0.541084108644546 1
0.455074395942194 1
0.356376551957583 1
0.409492363738488 1
0.418855278858842 1
0.345712740145794 1
0.272736225808951 1
0.174248042803033 1
0.471700633509688 1
0.0818349232257042 0
0.392277863749822 1
0.428472297548158 1
0.27956066201552 1
0.383337395211151 1
0.355763333573092 1
0.471424997603367 1
0.45635800483087 1
0.565553193413541 1
0.521507684598737 1
0.229282473827929 1
0.320549099626418 1
0.522268503647253 1
0.291985687174049 1
0.189835525373441 1
0.12678327084534 0
0.351837861562371 1
0.590925802060727 1
0.477212887299749 1
0.46573382530288 1
0.457717269028007 1
0.358551288554103 1
0.627877442718683 1
0.295698875136418 1
0.330112576868817 1
0.337517732827983 1
0.466838189024817 1
0.46309692690631 1
0.490595209626533 1
0.47934735104293 1
0.371366088322263 1
0.428564668066702 1
0.403309304276435 1
0.483271454133668 1
0.490320088175321 1
0.351503464660675 1
0.578032022120607 1
0.397582232223412 1
0.396258000982294 1
0.498429630775486 1
0.309763359841682 1
0.494213243973744 1
0.422834715735995 1
0.4628985049677 1
0.543528474997661 1
0.459141063515834 1
0.451253507155635 1
0.362729360360099 1
0.253183440791527 1
0.629493053847166 0
0.285953500270529 1
0.483856842829386 1
0.470582118006749 1
0.499709174504498 1
0.432309318301814 1
0.423818040866669 1
0.312332454322614 1
0.344580767802438 1
0.321928013848373 1
0.431209494817183 1
0.519683144249023 1
0.351608193990714 1
0.565062236860608 1
0.422553356497316 1
0.457662704995606 1
0.623841374760524 0
0.340990439672979 1
0.38422907527279 1
0.300787849013178 1
0.518752393380762 1
0.36804905247658 1
0.572446894268687 1
0.458304636268831 1
0.372152114186991 1
0.428128512332042 1
0.288907210275391 1
0.431437087329527 1
0.623029153484363 0
0.378130729404147 1
0.360344967303819 1
0.252764410288945 1
0.38866226666765 1
0.474771577885325 1
0.571817103089083 1
0.452747206410982 1
0.343774708618195 1
0.457812272707554 1
0.538299829194378 1
0.51846496740598 1
0.341764362084035 1
0.379853755296754 1
0.464535319387404 1
0.290512238099827 1
0.571977694386205 1
0.336397652913115 1
0.41421617301969 1
0.36495309599501 1
0.378471980097609 1
0.398005794201406 1
0.434793832720921 1
0.142132134057192 0
0.213143029264174 1
0.508344673582872 1
0.398579387411323 1
0.467472886791684 1
0.367150576093087 1
0.339116501793476 1
0.373221390959267 1
0.411927834519572 1
0.351351379197115 1
0.450268915773609 1
0.180582810258444 1
0.465510079935115 1
0.384502990753014 1
0.436710115604097 1
0.438750607574823 1
0.262993473554449 1
0.23162969476431 1
0.46961909813767 1
0.297757354007163 1
0.41486094268687 1
0.235640101022905 1
0.286464756287371 1
0.597856002612541 1
0.332808305664156 1
0.433332679019733 1
0.263951171375437 1
0.417850791754695 1
0.258144518528157 1
0.211341173341921 1
0.404431746116137 1
0.625664166298664 0
0.443738408830725 1
0.478163083770002 1
0.424861876530899 1
0.538533653041052 1
0.257906210033263 1
0.31375530857598 1
0.307358491301011 1
0.418502818358186 1
0.536994604633828 1
0.417100979476929 1
0.346664227398971 1
0.252309589248987 1
0.503903183971995 1
0.475754752499046 1
0.424932602915561 1
0.41063090168293 1
0.560505981822066 1
0.580800232548083 1
0.290211627547245 1
0.420092295014019 1
0.355849360359082 1
0.521083236144294 1
0.501645691179685 1
0.39273801972217 1
0.417661540931062 1
0.528533708165189 1
0.605262165575127 1
0.338418446677327 1
0.431766135117093 1
0.339133555078694 1
0.302591067254505 1
0.541726353024833 1
0.292544533841288 1
0.48231190793494 1
0.307401003887257 1
0.631124301143364 0
0.368949773382106 1
0.431979354233686 1
0.353032550019197 1
0.568096427929565 1
0.683411373120729 0
0.496940216815643 1
0.298459028005795 1
0.458776231042326 1
0.5091921319349 1
0.389998512142969 1
0.453018685365264 1
0.612652804908254 1
0.371907614610132 1
0.532618830859446 1
0.381167474113611 1
0.33803533891472 1
0.298672451890338 1
0.445802084681258 1
0.293205204609793 1
0.20652973563582 1
0.437628058953137 1
0.230116028113942 1
0.43095571367357 1
0.324780725858907 1
0.44895209100288 1
0.383801878395955 1
0.471131612236906 1
0.380527282246028 1
0.409020989877507 1
0.422499536030833 1
0.420430761118726 1
0.288982913679635 1
0.241749102757737 1
0.382500208442935 1
0.466852250680781 1
0.522848092836238 1
0.081283515473279 0
0.61218378532564 1
0.263988151238913 1
0.291245455521114 1
0.274458824740386 1
0.397089098851318 1
0.269398819835902 1
0.42701588124748 1
0.368850235677253 1
0.513956894542801 1
0.331397275890808 1
0.366702153655233 1
0.219465208343755 1
0.425618978759491 1
0.501993079580726 1
0.359879998396802 1
0.332041114628792 1
0.333638964250366 1
0.514034455125283 1
0.355675657283818 1
0.374575852097985 1
0.49292322188268 1
0.451099738733586 1
0.521816564866788 1
0.358157052025758 1
0.363628823684859 1
0.396298202472577 1
0.636978410097402 0
0.460814101602798 1
0.307695020407902 1
0.591569837667651 1
0.218642211525973 1
0.291793211854582 1
0.388874544255414 1
0.606385206933779 1
0.583159071747994 1
0.585553227979602 1
0.244333397962921 1
0.580192885229838 1
0.396355259020179 1
0.448579582606581 1
0.505768825810506 1
0.346760502026133 1
0.509045381961573 1
0.64659419990983 0
0.3870817822247 1
0.550284372505224 1
0.61493084372154 0
0.478459357477683 1
0.300581648150662 1
0.478321898519317 1
0.479230581403175 1
0.388637172618863 1
0.505195566720134 1
0.349690270340486 1
0.281743975141617 1
0.381675302030928 1
0.413268244077258 1
0.415448808879269 1
0.484802707966201 1
0.404919943318677 1
0.26333502149297 1
0.376502465492434 1
0.403036160705588 1
0.415701828339068 1
0.162544617995925 0
0.560006162333973 1
0.593336584841429 1
0.319042422630465 1
0.406010134549825 1
0.426599228905443 1
0.448913602227395 1
0.46860192110444 1
0.463090125392486 1
0.241658791330063 1
0.46754085304645 1
0.58902491548694 1
0.507080566448829 1
0.489032683285366 1
0.494104996947256 1
0.378579854038059 1
0.45678980901991 1
0.462536157588265 1
0.644958729644703 0
0.337115069426251 1
0.152915642746533 0
0.427867758275778 1
0.385484404027386 1
0.458231047132383 1
0.292598060164428 1
0.3645527593182 1
0.274840147420685 1
0.420471249262697 1
0.305591792590401 1
0.379456327357843 1
0.326499133255229 1
0.469178853502449 1
0.451132697805388 1
0.480209012475075 1
0.552624316503811 1
0.401669144341554 1
0.5173542137712 1
0.388722597515173 1
0.147121955029406 0
0.247970691410857 1
0.205249790756983 1
0.578375174617578 1
0.347710254813058 1
0.503208283813824 1
0.357875038583276 1
0.496440886625253 1
0.195880810551722 1
0.566306308821255 1
0.422695013717357 1
0.520527562047217 1
0.478942932909823 1
0.391794954477419 1
0.458616300580134 1
0.407649194332412 1
0.455756946426034 1
0.474132939770449 1
0.336619039793933 1
0.207936839305153 1
0.365060170547518 1
0.439160116038549 1
0.440159716301477 1
0.442671705918954 1
0.408997216990497 1
0.392445508892769 1
0.46087828973917 1
0.53980937883186 1
0.47978519986297 1
0.333111434426732 1
0.512503059444343 1
0.324771154070206 1
0.120185093437289 0
0.298637314986159 1
0.464357207346046 1
0.46732593436595 1
0.31423062764365 1
0.44074885866065 1
0.38246839126394 1
0.444740587567269 1
0.443557697204109 1
0.340796904536862 1
0.469203125780674 1
0.456213951509391 1
0.305153724512365 1
0.411565242042347 1
0.451163092919677 1
0.620677512847182 1
0.299510990854706 1
0.391682282189637 1
0.407654616287083 1
0.574032674356436 1
0.326106397163564 1
0.397484351815203 1
0.146114700329278 1
0.366997907142861 1
0.511098644157914 1
0.493558554085927 1
0.474691461025558 1
0.3314662774957 1
0.213037304713951 1
0.529815739605667 1
0.277548032450593 1
0.42286039916399 1
0.298045347695087 1
0.333122874154876 1
0.396069191167929 1
0.474322224829767 1
0.180620415957289 1
0.303674353225479 1
0.551851882481887 1
0.424298477649419 1
0.130813695226264 0
0.426121700422722 1
0.610020325958852 1
0.614677094761629 1
0.164344655441204 0
0.364327950063989 1
0.316639290502028 1
0.244675381549011 1
0.290164179865434 1
0.448363233502099 1
0.551701453613709 1
0.519207815887429 1
0.479776745714096 1
0.313830799995619 1
0.695581400716236 0
0.275827460061549 1
0.209168707914484 1
0.350182396748712 1
0.430652671813231 1
0.288704376907927 1
0.358789798056808 1
0.552549353580132 1
0.293098525914744 1
0.452321741730443 1
0.320499514137965 1
0.378630410054093 1
0.180106715173909 0
0.383538629267704 1
0.171115637262968 1
0.510647987163915 1
0.193204348364574 1
0.382420537428451 1
0.406461572780076 1
0.410289339021646 1
0.607433846262139 0
0.351888752766496 1
0.399922014912959 1
0.226624711378613 1
0.391881418114251 1
0.30849782770438 1
0.414232566789597 1
0.431590213285764 1
0.372060467432715 1
0.375830348638036 1
0.281672380676523 1
0.506691253457119 1
0.270607334969686 1
0.51406437211674 1
0.456291676954736 1
0.398925129813318 1
0.492285619483518 1
0.356618868360345 1
0.351503057723969 1
0.269215957079025 1
0.394759593620088 1
0.530383942231937 1
0.351118083097952 1
0.310812854652874 1
0.379684087733631 1
0.331055158508561 1
0.376954849879167 1
0.276289565991839 1
0.262645826552003 1
0.484487710767855 1
0.452779545733533 1
0.359657576935144 1
0.699577124640089 0
0.26229863184923 1
0.278063009984347 1
0.434518141295387 1
0.383835014222241 1
0.43514640211812 1
0.360465185466707 1
0.342223587340521 1
0.398926979898375 1
0.362211708864757 1
0.515587735226546 1
0.366671158770868 1
0.422543708703208 1
0.280808662504081 1
0.415090685639726 1
0.617313096148216 0
0.310238210304893 1
0.592732180917771 1
0.515775525012112 1
0.165355981213628 0
0.60545473109687 1
0.188206738018811 1
0.223276275997715 1
0.413273926260022 1
0.362232262697529 1
0.440205459711117 1
0.254403782728968 1
0.377373724424864 1
0.24906839708185 1
0.515273791521232 1
0.409743071941053 1
0.328124012835869 1
0.357045721646425 1
0.347252382015684 1
0.514314678028774 1
0.460203197493287 1
0.493961248834993 1
0.335600739603453 1
0.380510017344812 1
0.308680383942834 1
0.286118281937636 1
0.297023446351779 1
0.405418056941108 1
0.338663910377288 1
0.548790964440319 1
0.666963902547789 0
0.186286384470971 1
0.586378338583603 1
0.338878589808156 1
0.590454884972996 1
0.323771533707497 1
0.192852657766643 0
0.225902872807188 1
0.565510790607869 1
0.391745408167632 1
0.388627974314743 1
0.471304511386521 1
0.447078826186053 1
0.340295604780516 1
0.397181576591994 1
0.213767024343192 1
0.400966871515139 1
0.43685615985484 1
0.432422698114586 1
0.35237768622179 1
0.367687611642337 1
0.526095858027453 1
0.518814725934625 1
0.268966931387692 1
0.380644679901716 1
0.257202010226378 1
0.433435538654206 1
0.456270880043733 1
0.463289316648682 1
0.498133088010728 1
0.350332065573547 1
0.480690079730441 1
0.417592807914361 1
0.472352144868866 1
0.422544140482214 1
0.485131722980708 1
0.523758035416551 1
0.333363423950311 1
0.344606008710678 1
0.529476170871472 1
0.406866883686371 1
0.369387718057719 1
0.434921337447036 1
0.420923690380386 1
0.279149180601543 1
0.429419470353627 1
0.587564609978005 1
0.465993383624079 1
0.390085081410875 1
0.358671260075367 1
0.518040052240253 1
0.534959164697216 1
0.673302536128588 0
0.461620687803311 1
0.257103446154743 1
0.391907640015073 1
0.259722352674182 1
0.388751076803478 1
0.141492767258107 0
0.303192477987045 1
0.40208667662668 1
0.4253137872082 1
0.53902052752379 1
0.363735211140503 1
0.546930821114575 1
0.407181171916211 1
0.330483738041307 1
0.593666451017904 1
0.1785450548977 1
0.510405021834127 1
0.247891003457272 1
0.607793989038566 1
0.468464684463662 1
0.395285413658059 1
0.308830152362559 1
0.291254508043514 1
0.594281306402445 1
0.571800739447673 1
0.249440817254957 1
0.345476768545852 1
0.474551121816293 1
0.462858971212831 1
0.0716223266375849 0
0.540194613849009 1
0.241783587803921 1
0.304166882462048 1
0.235006250974617 1
0.314021048435522 1
0.532396076215623 1
0.44980230170948 1
0.358470241902915 1
0.410941912438682 1
0.324746699710472 1
0.27053879399324 1
0.330538953984036 1
0.446187222148844 1
0.375274035919843 1
0.512744487856521 1
0.345191754937602 1
0.123279880664865 0
0.350694129527508 1
0.283277396979037 1
0.306004320095747 1
0.445019879120902 1
0.402005708848498 1
0.481791389663618 1
0.527546935102666 1
0.352362040767419 1
0.403491850809351 1
0.405834480260669 1
0.42965504088588 1
0.473467243940708 1
0.453159269582518 1
0.580489010287296 1
0.541667967709231 1
0.477557808867693 1
0.317842719857329 1
0.47239286244833 1
0.430724483230902 1
0.492827457021963 1
0.471093695035728 1
0.284924993122208 1
0.35444497307721 1
0.577137968623083 1
0.501864071870255 1
0.357539360063338 1
0.484286489072318 1
0.526720769132076 1
0.597202534238179 1
0.358802023045466 1
0.489253204217348 1
0.554936853384352 1
0.38882139630706 1
0.456958550874687 1
0.51975341988407 1
0.441704278342365 1
0.413985511528819 1
0.667854501021435 0
0.456796215551091 1
0.236379542750286 1
0.400995189553459 1
0.404464765546045 1
0.560782411951782 1
0.574067372214663 1
0.441675500669786 1
0.331710965982173 1
0.527781917201698 1
0.472078859842801 1
0.376948581184339 1
0.493910231151796 1
0.386550231511366 1
0.432914082103198 1
0.348026766299955 1
0.579497754511978 1
0.360784803979321 1
0.39345803884687 1
0.345581745267293 1
0.483088293379474 1
0.41108610860506 1
0.238197144286438 1
0.42528119783901 1
0.0883628445036809 0
0.160486962330152 0
0.48074244028066 1
0.417348889525067 1
0.167345408459425 1
0.491531411888836 1
0.455384288429503 1
0.33071394757529 1
0.509104903315673 1
0.250467823196744 1
0.400083010888243 1
0.239268981853616 1
0.348489928692991 1
0.466280378899704 1
0.424063478860767 1
0.389534112756905 1
0.420289806924092 1
0.427867846403993 1
0.28626858674495 1
0.354813461688698 1
0.353642320131506 1
0.468789194066315 1
0.465649871764284 1
0.418051513968483 1
0.20025744698458 1
0.50327974320756 1
0.422183322065251 1
0.351475316752845 1
0.353155776786314 1
0.332904881313333 1
0.328275279472776 1
0.415084140222865 1
0.449954055055659 1
0.483909554355309 1
0.387685844257056 1
0.389763365202211 1
0.296775956024762 1
0.416708232126753 1
0.324264311553117 1
0.483779032329254 1
0.324976169428432 1
0.249807013701631 1
0.493326600765786 1
0.374992419139572 1
0.408129059890472 1
0.490329304380586 1
0.577624927729336 1
0.470922573152796 1
0.490309465891827 1
0.245048258212983 1
0.450107838620009 1
0.410415314534882 1
0.284698202627075 1
0.338145089840886 1
0.697841527559983 0
0.28302448625962 1
0.413621205789604 1
0.347702088338734 1
0.367015158731252 1
0.281206606370308 1
0.245526174716593 1
0.266416108451611 1
0.462300894209099 1
0.398998157004921 1
0.30278771114064 1
0.572636640622185 1
0.375836227034794 1
0.527351093911595 1
0.513919183836301 1
0.466822982976835 1
0.339850010247045 1
0.433436995180061 1
0.344307305897972 1
0.632877781314544 0
0.425630976932018 1
0.381912151725225 1
0.463865262890734 1
0.599677355316182 1
0.694031262872665 0
0.529826249094068 1
0.208840722172811 1
0.219849521149766 1
0.514269395138856 1
0.220221469159346 1
0.284360604604024 1
0.644195912086531 0
0.415684264417136 1
0.266552310400302 1
0.445530911470002 1
0.444549570164979 1
0.45386125512154 1
0.535913540069304 1
0.415290746513336 1
0.363356921776014 1
0.51966166240534 1
0.400169214305055 1
0.33939259331285 1
0.41261192714139 1
0.255318123597868 1
0.359379374349619 1
0.436376635225222 1
0.443607010589072 1
0.294831927310542 1
0.501313645353062 1
0.243266609164259 1
0.542905316961247 1
0.380756740316627 1
0.368385837286834 1
0.420838434006078 1
0.434652645244658 1
0.300405950136134 1
0.514992548149556 1
0.571793373728281 1
0.3750270362412 1
0.414597442648148 1
0.35575064277597 1
0.499167905632303 1
0.273225292594731 1
0.463692342669423 1
0.3377602659857 1
0.405078307417771 1
0.401531490999893 1
0.439352182642164 1
0.414342851066057 1
0.382960877178131 1
0.490316796581148 1
0.445434644838407 1
0.521963945924836 1
0.37467282786651 1
0.290427014062516 1
0.351731593246316 1
0.218215479826121 1
0.383527881053335 1
0.215549858999404 1
0.39438664012873 1
0.474347225220564 1
0.360999888321664 1
0.156841352516251 0
0.278326922026197 1
0.354843608201756 1
0.433837368599681 1
0.419845918430003 1
0.401585082242958 1
0.467139770868164 1
0.338068727130276 1
0.146777228175894 0
0.457728392036921 1
0.549945048212065 1
0.357986061625429 1
0.511016033468998 1
0.304024881142077 1
0.339672908775821 1
0.442242072251121 1
0.633176105991066 0
0.402872691247397 1
0.483489227857435 1
0.490475928713428 1
0.526673987758252 1
0.348978192873007 1
0.389660793782171 1
0.331123772489756 1
0.361234731839673 1
0.524193348191947 1
0.584758211932537 1
0.327316751888517 1
0.317889349781455 1
0.36068635903499 1
0.316237766676118 1
0.485456321684498 1
0.593145668072372 1
0.405842949655522 1
0.438600047528457 1
0.485020967487095 1
0.357850843577527 1
0.468772555452585 1
0.339864296440998 1
0.437737620148074 1
0.421135534002181 1
0.380161068125222 1
0.317617593094848 1
0.386355874312411 1
0.17485113768673 0
0.454004487319713 1
0.280053505174207 1
0.316929078608699 1
0.3634782348298 1
0.453675989316979 1
0.43431652286148 1
0.349510934968571 1
0.671015352737974 0
0.245352916038697 1
0.323224941647214 1
0.515695380539009 1
0.431318706267265 1
0.276847640173715 1
0.333896066278556 1
0.401874831711421 1
0.681346767851191 1
0.290677354647232 1
0.304925434937551 1
0.328243382723418 1
0.282573720342397 1
0.23462119553964 1
0.513656467078439 1
0.306573688373441 1
0.442992237737947 1
0.297915061697813 1
0.489628895304475 1
0.585699996322882 1
0.276509527414352 1
0.428241506700068 1
0.290843931434115 1
0.465105742628795 1
0.446241552219446 1
0.292798048217772 1
0.512792112693595 1
0.382406564753148 1
0.361180751590081 1
0.383890912140359 1
0.56116025878405 1
0.526821577842968 1
0.472838956192554 1
0.495803192889665 1
0.372508005819907 1
0.315040419688469 1
0.352698423593681 1
0.445524533253983 1
0.381215564019597 1
0.415038868986056 1
0.514115535127841 1
0.229213409999608 1
0.370899173612822 1
0.458365932001486 1
0.286487631839506 1
0.391259751865569 1
0.352105803004157 1
0.4475160033319 1
0.253748393138368 1
0.410175054870882 1
0.324656650594866 1
0.353240392479358 1
0.555244997986714 1
0.271654173089991 1
0.430233871074831 1
0.44810742667046 1
0.172468570559251 1
0.296354103647506 1
0.469891820154632 1
0.405367059011584 1
0.3450888194916 1
0.442249456986093 1
0.467836916770538 1
0.466912007514063 1
0.549497338314503 1
0.298007040297715 1
0.303549900199334 1
0.314180195136604 1
0.607152747862556 1
0.216726188047817 1
0.199398575112074 1
0.408641314886321 1
0.596944899384389 1
0.348083550906427 1
0.312268595962461 1
0.374855458237031 1
0.427577285119923 1
0.412282807810871 1
0.356300746283049 1
0.379894533840628 1
0.417308828960239 1
0.319019176563624 1
0.401438046950177 1
0.729935094214879 0
0.324559306441665 1
0.375786253196454 1
0.368292534425836 1
0.364108974613806 1
0.224026813295937 1
0.372369327720579 1
0.456356142443427 1
0.404499031343909 1
0.337003634941428 1
0.237401486357792 1
0.35975093885301 1
0.467951468818669 1
0.23105305608582 1
0.383702192388464 1
0.634903852734839 0
0.560572519657794 1
0.238555283011966 1
0.330149373173779 1
0.401969462488105 1
0.70687219064912 0
0.346237992549551 1
0.500350960884366 1
0.575178597239426 1
0.505003832126161 1
0.488409723625416 1
0.414190845074328 1
0.236474246469315 1
0.412412276131687 1
0.560361645973389 1
0.557726633964359 1
0.406782851878814 1
0.410224411501205 1
0.504647426313906 1
0.401121753828349 1
0.319771682855941 1
0.58724846510727 1
0.255372940429274 1
0.388404039961363 1
0.58078701582021 1
0.651165372367823 1
0.495169876811056 1
0.395696584103262 1
0.357481213054591 1
0.6113560743195 1
0.674197822867658 0
0.150594076266259 0
0.437098234713252 1
0.424701946751082 1
0.407916142117197 1
0.332027927266588 1
0.315582139107085 1
0.361169863859927 1
0.559762611549835 1
0.246230220611962 1
0.262355114777046 1
0.550425542614327 1
0.489097318167643 1
0.376048619097824 1
0.337239877966911 1
0.331580683699692 1
0.327173046430514 1
0.497916921182986 1
0.31271128728021 1
0.289349243585368 1
0.441595964550858 1
0.373842746974259 1
0.51968004016367 1
0.363340034160889 1
0.338220506268732 1
0.549457303034569 1
0.426132315423147 1
0.436977752202388 1
0.388538959948143 1
0.321930717823775 1
0.329623244187713 1
0.497904302641001 1
0.507633189475162 1
0.371078632119839 1
0.368951502764354 1
0.360164755979264 1
0.346815240164868 1
0.440776102124094 1
0.248465453008265 1
0.304071273876565 1
0.240486858464619 1
0.350457009320931 1
0.25985833575735 1
0.361864054394697 1
0.31940667670822 1
0.380001471677574 1
0.287687818565607 1
0.365312819287039 1
0.418745577419015 1
0.281789412571853 1
0.363105593487929 1
0.584037362846506 1
0.507511357491727 1
0.329760376023961 1
0.406434897160951 1
0.310659686393772 1
0.369969897361481 1
0.478609605700925 1
0.418636317091715 1
0.297597041714772 1
0.479148396015443 1
0.296667486569875 1
0.389977803503438 1
0.483629999859534 1
0.27669369449212 1
0.438998372540982 1
0.382249787731499 1
0.482092134556352 1
0.48779608493599 1
0.213696116678689 1
0.370883606473485 1
0.425050686792992 1
0.581643643901101 1
0.466900028063982 1
0.580568176955179 1
0.42376351240618 1
0.372745007602152 1
0.298735148678392 1
0.254196895000278 1
0.40859110612378 1
0.529719227000128 1
0.313096416827386 1
0.477035986093691 1
0.422639373064086 1
0.340172590291602 1
0.364714028992616 1
0.737653336232397 0
0.344830526184385 1
0.455965801915303 1
0.514511254619383 1
0.294118257350699 1
0.42107037961374 1
0.3784693564214 1
0.195683786868109 1
0.234417021252397 1
0.34987820971061 1
0.385948603178131 1
0.665855056724326 0
0.437659847475385 1
0.44768898697452 1
0.253360248152473 1
0.286393409717956 1
0.298746523663329 1
0.365286678550228 1
0.436124665324804 1
0.297298467029398 1
0.407797142362985 1
0.345041071042223 1
0.295844556113914 1
0.412118274161437 1
0.430673722304735 1
0.496710484317333 1
0.449132702596947 1
0.722219200937633 0
0.307017083266789 1
0.494151121469192 1
0.321457093190319 1
0.405645768687166 1
0.386875019576645 1
0.542036531077957 1
0.524512660040046 1
0.359029543062668 1
0.34390215027882 1
0.481085321606568 1
0.588966025326705 1
0.368940252539385 1
0.35388451715593 1
0.462299723435545 1
0.420214159419607 1
0.436330412696889 1
0.384196078351775 1
0.552739734516555 1
0.328214779489372 1
0.432234049945233 1
0.493748090408428 1
0.463377689435222 1
0.534793061471764 1
0.410102784065464 1
0.248811884876714 1
0.280326472210639 1
0.250347801976942 1
0.416267865182136 1
0.336754308115149 1
0.253327167315069 1
0.334402170568503 1
0.441852144484446 1
0.516477017974327 1
0.378784516420104 1
0.442773538101341 1
0.289464477250276 1
0.292046657802737 1
0.470179479246326 1
0.529785907401862 1
0.41566034640966 1
0.525706507140211 1
0.214111990383632 1
0.520355262456852 1
0.207750917408111 1
0.304417168086204 1
0.417718892007134 1
0.310711854917114 1
0.538078936586235 1
0.40915462757101 1
0.431334618229372 1
0.186099405643992 0
0.345235834618211 1
0.468207601541782 1
0.495442041389076 1
0.497531247682473 1
0.488180212247308 1
0.257881447755883 1
0.389417073219174 1
0.396860041495361 1
0.314999812912276 1
0.234695892700697 1
0.417067678902935 1
0.446657558503717 1
0.267184597130196 1
0.370644109181861 1
0.384957297964051 1
0.55202631074189 1
0.458109970904263 1
0.45423806385233 1
0.506893254145266 1
0.336035762917906 1
0.363266826756174 1
0.437050551961725 1
0.48641985565525 1
0.422335004353442 1
0.356780872324721 1
0.392459151714139 1
0.293137969087863 1
0.450475493471318 1
0.452590687659625 1
0.401716348913165 1
0.461821579996059 1
0.284478545133902 1
0.431010507847187 1
0.433230815085896 1
0.301631736888879 1
0.48076782440252 1
0.457393952279721 1
0.418646936906441 1
0.440064133646571 1
0.303721143567885 1
0.242724417308383 1
0.486830536377703 1
0.383661397639987 1
0.421696751753506 1
0.55485299533862 1
0.375849990906531 1
0.17022886895284 0
0.365476833675904 1
0.288144284164037 1
0.642854855324351 0
0.300482690568668 1
0.491644414777099 1
0.343381804246922 1
0.445495610332718 1
0.471988048539023 1
0.263039395188429 1
0.344241974975132 1
0.43503353881444 1
0.470620486434402 1
0.32740186039965 1
0.292094230084834 1
0.290280249804976 1
0.391306131987542 1
0.198314701319654 1
0.162780817669902 0
0.507315800617436 1
0.436989126502629 1
0.526009041612375 1
0.402777452557162 1
0.343559241619299 1
0.43577519069674 1
0.269524285876078 1
0.506857505165296 1
0.456102063513381 1
0.343087714896078 1
0.535730662310757 1
0.441492646815596 1
0.450784548822949 1
0.490913180624456 1
0.388281736307169 1
0.335629699279849 1
0.331616304916878 1
0.44624286882516 1
0.331434275635187 1
0.678996821390736 0
0.481444174713233 1
0.304363091923597 1
0.451953062005182 1
0.331699070629664 1
0.538270635426603 1
0.560274303113853 1
0.335135896753895 1
0.331070313566409 1
0.273433919440524 1
0.214136005620727 1
0.248342466983594 1
0.38848462095831 1
0.380936576369822 1
0.381313446651774 1
0.49998920187979 1
0.234238000033917 1
0.394385478432892 1
0.394455962184669 1
0.622889003419596 0
0.361737673638473 1
0.324987851095107 1
0.395374981890783 1
0.426547210309059 1
0.320526147959821 1
0.578241057953642 1
0.293894249206069 1
0.246692633381123 1
0.398104940619915 1
0.472886947763673 1
0.377956029829374 1
0.256461328963854 1
0.51496657551825 1
0.578644184264508 1
0.365255098136756 1
0.280668363430466 1
0.414777269252784 1
0.533397047720201 1
0.513569579816136 1
0.447532888851678 1
0.577898722084609 1
0.239980552798862 1
0.445442010354635 1
0.506410062713337 1
0.417497690011028 1
0.495588428057769 1
0.267055576149498 1
0.341564902241757 1
0.503287984774674 1
0.459697030254834 1
0.362577171216527 1
0.47724173132073 1
0.445325682131955 1
0.476967377257114 1
0.410081820621939 1
0.471100257452252 1
0.543105948433442 1
0.281400094806179 1
0.656408297774817 0
0.626820520960664 0
0.236077948011304 1
0.271139659654899 1
0.28100795772077 1
0.656584579341951 0
0.302354100994757 1
0.3630385620926 1
0.336173340200157 1
0.557499618962337 1
0.236596916458098 1
0.403404394263563 1
0.485082821006273 1
0.400425819531623 1
0.374419108706431 1
0.325538979555089 1
0.341474934795479 1
0.33230992357494 1
0.317388770418688 1
0.144905056434481 0
0.239201901321525 1
0.256207948882377 1
0.222320525917642 1
0.308652632451972 1
0.444716600899878 1
0.465899057921187 1
0.372811383744611 1
0.490220728418518 1
0.385666410222896 1
0.560417322314373 1
0.448652962078045 1
0.321042116474237 1
0.385434584959734 1
0.388660959791233 1
0.312325019071807 1
0.532816338461746 1
0.430240230227479 1
0.462503849707425 1
0.400427970206516 1
0.545595090182817 1
0.387731262497064 1
0.342869635094856 1
0.475881648171671 1
0.382897357091592 1
0.520389430892854 1
0.500784551600698 1
0.306437943941756 1
0.321475582623452 1
0.602976486080419 1
0.269409167168601 1
0.275840037076015 1
0.390400352557512 1
0.327349604915935 1
0.276727029340813 1
0.607760129063259 1
0.399897761398822 1
0.207566319480867 1
0.544762251708526 1
0.534550366880817 1
0.292748595172941 1
0.412305971147727 1
0.487008111264018 1
0.490910335849496 1
0.234035949235473 1
0.405093379870675 1
0.291456946161001 1
0.352678710557178 1
0.498514493537827 1
0.463600173446404 1
0.261816628297129 1
0.432202560602281 1
0.280827709708239 1
0.347883942505122 1
0.598567761610373 1
0.100720139778619 0
0.398175778741249 1
0.311907926024632 1
0.326896223229154 1
0.399588052786942 1
0.362305222748586 1
0.49459082820984 1
0.384491072061397 1
0.155683132349377 0
0.44199315986858 1
0.403213271567514 1
0.289905077979434 1
0.351568612967899 1
0.296829148142336 1
0.384100653196438 1
0.402623587059928 1
0.412137834477254 1
0.573368959349001 1
0.544161704798377 1
0.331491565386078 1
0.417423453878802 1
0.519315150693391 1
0.304553045382147 1
0.344121265117807 1
0.479639023208439 1
0.196672885802489 1
0.258177012913292 1
0.360153889524348 1
0.278299535026007 1
0.24966889190447 1
0.517107701276293 1
0.266958113442042 1
0.395006749158323 1
0.46603571859172 1
0.38430829547321 1
0.413420144703919 1
0.27232819959279 1
0.448236125582938 1
0.489952254245856 1
0.288886898989564 1
0.349332092279759 1
0.0848191876130026 0
-0.0426297838961546 0
0.298798431774152 1
0.367166809329189 1
0.160929749166778 0
0.487678612816269 1
0.491305636877723 1
0.297636007919411 1
0.420649910293633 1
0.289268848218069 1
0.302469442198178 1
0.374894397385089 1
0.371256888764055 1
0.501033290225913 1
0.193247469560521 1
0.426897696884964 1
0.627091145246764 0
0.487870611967163 1
0.443188321496633 1
0.175588897442574 0
0.529035354068267 1
0.353200444321847 1
0.612206772989412 1
0.436270170655423 1
0.396571930987114 1
0.511182615308222 1
0.221356006640948 1
0.411596600943468 1
0.292297048529089 1
0.271789458610906 1
0.36961959724619 1
0.347022050017605 1
0.386448687567819 1
0.128388051077563 0
0.619478484558898 0
0.268548500987864 1
0.372678344662501 1
0.499369726386918 1
0.358952079569999 1
0.597839407392606 1
0.2532083300471 1
0.280310770942699 1
0.431460998516442 1
0.299646865228711 1
0.363940894475713 1
0.323119692108002 1
0.588372709532174 1
0.308219900561201 1
0.336774504909553 1
0.432390672475506 1
0.503495189119773 1
0.428580159311561 1
0.439105180499569 1
0.451253146258548 1
0.372121284581536 1
0.364997055762989 1
0.422981963761882 1
0.3633296407669 1
0.302042458776705 1
0.241772657487438 1
0.237247523093235 1
0.53918055700081 1
0.560684536033881 1
0.439383362855135 1
0.258574668208006 1
0.575759151077393 1
0.349712080395114 1
0.270468909230767 1
0.441320133170893 1
0.452404563993289 1
0.395451305890952 1
0.533671148552484 1
0.363821328973228 1
0.298428691153128 1
0.532795193505621 1
0.309866546435125 1
0.463531117818552 1
0.371293455796744 1
0.394609265781279 1
0.488664869316071 1
0.537253994102694 1
0.254811660653829 1
0.257801084630234 1
0.384071642186498 1
0.18568973783507 1
0.335399109121937 1
0.50708902614596 1
0.388890620738258 1
0.489725435884193 1
0.455975779374579 1
0.295993173136554 1
0.664615370258161 0
0.302614831490408 1
0.38916607108158 1
0.412605857038403 1
0.242681846452365 1
0.332978607855558 1
0.416673067505648 1
0.275642676525938 1
0.460883418572672 1
0.250940810930841 1
0.298634899390308 1
0.34347505833518 1
0.514925759498244 1
0.435868895087905 1
0.336538498054105 1
0.429529905637623 1
0.389963637891726 1
0.343056833535765 1
0.564278886933873 1
0.584968548657936 1
0.478617396891014 1
0.568721502156321 1
0.440684921586187 1
0.383476433331239 1
0.316105876398056 1
0.333916233532592 1
0.421118844339988 1
0.480099372436334 1
0.315955712587481 1
0.374168680805404 1
0.267827903996249 1
0.27275078630092 1
0.23603898743056 1
0.347033714443752 1
0.5377334206632 1
0.411098942080341 1
0.512049366358234 1
0.366110345825288 1
0.5998036784993 1
0.520016839005217 1
0.562341740907475 1
0.158339032085482 0
0.577315633642228 1
0.486195650984682 1
0.234996509397853 1
0.467732790700988 1
0.452419748019393 1
0.219303126710248 1
0.39841288098847 1
0.475874831684959 1
0.1718673077584 0
0.377257455065107 1
0.348256922715418 1
0.258311711580764 1
0.161687509462578 0
0.251839480028605 1
0.487396814106829 1
0.422472373390088 1
0.503355364956175 1
0.465286193315134 1
0.382694194330082 1
0.341100483861011 1
0.303710603327983 1
0.47080466268005 1
0.616293129444505 0
0.596498758033507 1
0.329468655463758 1
0.441442398460281 1
0.302597434904113 1
0.199023646828201 1
0.502880375064539 1
0.536098434320101 1
0.345477052797622 1
0.188507586821924 1
0.447615668533149 1
0.349423749231488 1
0.292155488036833 1
0.51236682110679 1
0.361320490071216 1
0.453056670218032 1
0.606320584143574 1
0.287061910983879 1
0.529403303880089 1
0.474974846953677 1
0.462760556706387 1
0.414211287929898 1
0.514056230793329 1
0.435404382065729 1
0.220893360144068 1
0.628495226859574 0
0.207607772653259 1
0.471096995866562 1
0.433661760600567 1
0.393312050718565 1
0.375609140339305 1
0.416316604811274 1
0.330278876698105 1
0.443518962497563 1
0.19184890084379 1
0.396974491829887 1
0.319361910042145 1
0.301149448575438 1
0.422849987276535 1
0.416446526522036 1
0.130418270108577 0
0.490889617466819 1
0.468468530223907 1
0.436336571212181 1
0.34265335097492 1
0.517574839311171 1
0.328328868344978 1
0.395855778046801 1
0.360144374082953 1
0.420614825347812 1
0.73784924978914 0
0.259188747685244 1
0.295117848166435 1
0.29845100668364 1
0.363961201487825 1
0.521924690171881 1
0.489765325160138 1
0.295908911492414 1
0.542033477024673 1
0.233467017440605 1
0.268984538211663 1
0.237702807458152 1
0.135276450644434 0
0.0978104146791832 0
0.36060788611398 1
0.392471194213339 1
0.285179187515415 1
0.458142909584637 1
0.44814330342673 1
0.355451779583302 1
0.643911662861487 0
0.406113107340021 1
0.46636112954476 1
0.454599817010664 1
0.222137172147266 1
0.420248547654762 1
0.37760396052043 1
0.321404201316026 1
0.505569991815756 1
0.313923889541502 1
0.394287608441644 1
0.306076538461134 1
0.346306995729754 1
0.489612189843949 1
0.484618087698171 1
0.419800160097841 1
0.336006034645927 1
0.152740344940186 1
0.50452090119736 1
0.329607383645903 1
0.412585821550502 1
0.346357994138095 1
0.413790248926226 1
0.418865280082233 1
0.335408741619139 1
0.332429655120596 1
0.2661398712194 1
0.362861076894712 1
0.382318285527681 1
0.251035765337194 1
0.246484324952816 1
0.312160942572 1
0.350854184856085 1
0.178639107536122 0
0.286270983708264 1
0.538734621998967 1
0.41503731936792 1
0.367198511501255 1
0.309749932828511 1
0.318668023625936 1
0.502675133258014 1
0.366243962275013 1
0.156225689064182 0
0.245487614150337 1
0.401290507859646 1
0.40193452376984 1
0.434515395369491 1
0.15646541889196 1
0.35167845141517 1
0.546065472258838 1
0.428170349271845 1
0.47225113015234 1
0.344582184374046 1
0.224241143676429 1
0.45567108897984 1
0.589024664639746 1
0.411455837553706 1
0.334250462023283 1
0.206384390769663 1
0.518891792089879 1
0.465216386383211 1
0.201170821133379 1
0.382612028493713 1
0.359716519830274 1
0.360956324600526 1
0.172808510729217 1
0.434472647300553 1
0.562136083639996 1
0.366620670976738 1
0.413189510876539 1
0.328161601797085 1
0.524945570172253 1
0.48387381377895 1
0.484769109219852 1
0.55780726012335 1
0.489478999010727 1
0.352600351847278 1
0.462642644452895 1
0.343589717405023 1
0.39917296757314 1
0.307361653428186 1
0.457291286361995 1
0.402009626944609 1
0.685086270602907 0
0.467225260640199 1
0.251811884446719 1
0.55494599304662 1
0.619710999673183 1
0.57382052576087 1
0.330810707112141 1
0.61240779067691 1
0.355593613750036 1
0.45938738006518 1
0.413155636785819 1
0.356016651340787 1
0.451338730064455 1
0.46920686954027 1
0.456339852777895 1
0.384193952825184 1
0.248727768804341 1
0.29756013317004 1
0.421075979937744 1
0.307625697856922 1
0.438798047584097 1
0.316511906981521 1
0.372364961417672 1
0.293762086802537 1
0.347427469960687 1
0.268118418581283 1
0.614742601342875 1
0.325717890963878 1
0.447840998671276 1
0.564164883888196 1
0.572996677913927 1
0.388178009525581 1
0.278983342525654 1
0.301784444531987 1
0.372104497186479 1
0.559051051633279 1
0.272498757133968 1
0.505182156922141 1
0.609569876155403 1
0.413745514350837 1
0.568231286166325 1
0.485543320405725 1
0.232254363340063 1
0.348482655690266 1
0.319989061838211 1
0.339453350252514 1
0.406445288376384 1
0.389216739885125 1
0.582106398712773 1
0.501942010827756 1
0.299196723775488 1
0.372734141497321 1
0.323205916201589 1
0.480333227984633 1
0.0794325425822783 0
0.362206216640447 1
0.248941926171984 1
0.436854842508859 1
0.382246191383664 1
0.420376553390597 1
0.503144964789034 1
0.4191425299959 1
0.257349014742026 1
0.485262303517192 1
0.444203055465669 1
0.269340404022727 1
0.490672799758112 1
0.591392425298847 1
0.421639663881114 1
0.277977049551317 1
0.462836519119445 1
0.376852785999408 1
0.435439400511155 1
0.412412057176778 1
0.591052516512465 1
0.423968651988773 1
0.296816753574582 1
0.423843398327255 1
0.50246724461466 1
0.458444265687497 1
0.518269702864161 1
0.298355347212296 1
0.281722820535079 1
0.371938734574783 1
0.382014248693491 1
0.443705172910211 1
0.398931935688929 1
0.337216016880116 1
0.462926501889798 1
0.18437694318484 0
0.389580383525041 1
0.33246965645994 1
0.451219543733586 1
0.319007510031259 1
0.543305960844583 1
0.161882543210887 0
0.374523604834383 1
0.438399887296472 1
0.442518955164496 1
0.361537381653123 1
0.471596072812893 1
0.402141017569864 1
0.46543643755598 1
0.173432583801263 0
0.382487915700801 1
0.210012730807572 1
0.321753393172977 1
0.453076919776662 1
0.616161138187314 0
0.321309882421671 1
0.378612875112431 1
0.198424825734374 1
0.487238482299749 1
0.424548712104175 1
0.512206267616065 1
0.511612218254736 1
0.573835707165607 1
0.522742139404485 1
0.431039114927 1
0.307937015302019 1
0.265133893289191 1
0.357229052490452 1
0.484064563940417 1
0.350015187237061 1
0.488699422496025 1
0.118429169225926 0
0.563011953334745 1
0.3843289726272 1
0.264149299762831 1
0.411858595484689 1
0.327376456410769 1
0.471688739046783 1
0.292103721945907 1
0.280888389529406 1
0.355460546874419 1
0.501750337514832 1
0.470220633837587 1
0.349001098191787 1
0.505333701530527 1
0.36262769517929 1
0.332006228826698 1
0.286337550880338 1
0.461747409972377 1
0.557844905483653 1
0.493507644395955 1
0.452094618729477 1
0.517615422767856 1
0.54880849014747 1
0.348293004309498 1
0.421879692497529 1
0.480261651663039 1
0.225339674392644 1
0.28222894170702 1
0.451057689243363 1
0.411487562546589 1
0.308989379368677 1
0.396630769749793 1
0.466635509854168 1
0.519058726614429 1
0.354314124148669 1
0.226457469514435 1
0.448086636970451 1
0.418034199124859 1
0.453299977385853 1
0.373969562850996 1
0.450197207656459 1
0.382236323021773 1
0.175991020698171 1
0.293506601855521 1
0.32016476693208 1
0.370458740625145 1
0.356945146502498 1
0.3462075584044 1
0.456185303280623 1
0.537402961540193 1
0.578112543543559 1
0.407303190760476 1
0.177492214092948 1
0.325031601874149 1
0.325016333043415 1
0.303121761655104 1
0.375569733692034 1
0.527616647791612 1
0.405010117313508 1
0.216038718710298 1
0.4224021365839 1
0.49365620335805 1
0.455604246751377 1
0.438094778849095 1
0.402459158964591 1
0.527930913265883 1
0.315575309958967 1
0.456920018589138 1
0.46589897151662 1
0.501784839394836 1
0.3541105012147 1
0.441508585367965 1
0.499131749808065 1
0.458191857786648 1
0.271778231537541 1
0.496316018480561 1
0.460745238789922 1
0.397405783568539 1
0.605223690266123 1
0.542862107776853 1
0.412252237172033 1
0.319047365379035 1
0.374398757595129 1
0.241216951166414 1
0.549183908459318 1
0.391453635916101 1
0.360755314269614 1
0.296870859391842 1
0.342168831462745 1
0.448293878607494 1
0.322735336179652 1
0.318006460353545 1
0.398173487954265 1
0.206143182788488 1
0.457523096513489 1
0.278333675212135 1
0.495970113977628 1
0.274843025754145 1
0.508214748244912 1
0.399785148031372 1
0.549307083647285 1
0.461538200428226 1
0.404308824790231 1
0.291200291398025 1
0.397176634859604 1
0.424009299301647 1
0.323007703312885 1
0.34508585470768 1
0.205961093336658 1
0.423696496300903 1
0.393968268819842 1
0.347629144063875 1
0.401581130301404 1
0.361258207696328 1
0.317175584467648 1
0.321257063473853 1
0.49797987336802 1
0.306039534901299 1
0.414187306503619 1
0.464390412795367 1
0.330843771655703 1
0.238022854500886 1
0.306617486007518 1
0.321303763232914 1
0.597034263643567 1
0.376123593474926 1
0.296694683201563 1
0.526776968337844 1
0.399368547095857 1
0.442068791383055 1
0.165105445730471 0
0.439126855514628 1
0.451901889448729 1
0.499032920435333 1
0.29258011855382 1
0.495964239517321 1
0.330267769249324 1
0.546848980985955 1
0.41839417928282 1
0.586610519701001 1
0.543649311946885 1
0.397559046645594 1
0.298987193257435 1
0.423791873614027 1
0.462900446228213 1
0.286714107426726 1
0.373566179235716 1
0.38320268914978 1
0.54164124261279 1
0.371647410247365 1
0.623421568777302 0
0.126083436919721 0
0.558506666038752 1
0.374639997521245 1
0.586402714394986 1
0.416544806927039 1
0.202775164215288 1
0.46320449621606 1
0.229196036355631 1
0.402350886226407 1
0.408434205036053 1
0.413777721565209 1
0.559123209080371 1
0.366529278762258 1
0.48717469105955 1
0.244035566640082 1
0.198626991647011 1
0.366868109071631 1
0.328873422761912 1
0.475631229227807 1
0.460039752922237 1
0.126381147011916 0
0.523185821815085 1
0.275636625859867 1
0.205799916535828 1
0.595282088629026 1
0.372180127310184 1
0.349011841164852 1
0.417328398731369 1
0.433522534846247 1
0.489640932304272 1
0.435388690271292 1
0.357597259199285 1
0.434748296226442 1
0.350195991042256 1
0.362939498915543 1
0.587456379230636 1
0.430503978216839 1
0.561345998080021 1
0.478502776144998 1
0.531677813569061 1
0.391116894073492 1
0.477429313660767 1
0.394830577662768 1
0.433991711884202 1
0.378042774650126 1
0.330286988549783 1
0.273051329508836 1
0.50858949614466 1
0.673792530597482 0
0.40965044232396 1
0.41164422312205 1
0.435628843182178 1
0.257037033575029 1
0.545142049577533 1
0.486758766246619 1
0.528116644395036 1
0.308721624983153 1
0.194452136516683 1
0.469635523696002 1
0.385214640186241 1
0.523965651962556 1
0.438840471347477 1
0.316138911194334 1
0.46423509599737 1
0.444472610893961 1
0.233641001507079 1
0.313022634080314 1
0.559079759783913 1
0.249729639432333 1
0.295835525372334 1
0.459587283433184 1
0.333965544403087 1
0.239062547636504 1
0.570266793723468 1
0.411146122497993 1
0.416973719291698 1
0.440969668232092 1
0.371044323375673 1
0.280094230690294 1
0.359849769742544 1
0.549505160587767 1
0.294461933593448 1
0.430633561817472 1
0.345022706804496 1
0.530404640051154 1
0.519827254938991 1
0.568303320358127 1
0.430773309359905 1
0.390403041589332 1
0.299295283392558 1
0.342237380897794 1
0.405439611950465 1
0.393826888159846 1
0.38545690786517 1
0.478473343569689 1
0.255465117418275 1
0.339138457017676 1
0.418198625912263 1
0.403983688866931 1
0.341246091952341 1
0.353914563657208 1
0.410229775814964 1
0.465648596240868 1
0.485062667637671 1
0.555080338261405 1
0.212171285148814 1
0.484798311265878 1
0.561962629824025 1
0.453814554530251 1
0.331038790491643 1
0.339156371900968 1
0.398525067199508 1
0.49257484365916 1
0.545609917188393 1
0.191665271161406 1
0.374158486805047 1
0.346145656919804 1
0.579946151400667 1
0.36358144385595 1
0.365453413110776 1
0.608771066469188 1
0.372334421090514 1
0.30407177665762 1
0.382669374290546 1
0.427460852797627 1
0.189159892736221 1
0.450619634609952 1
0.432155641400836 1
0.474097431228821 1
0.44421103310248 1
0.317627864404858 1
0.376375588822251 1
0.511674264250364 1
0.506673574007807 1
0.354913094935631 1
0.312112073732605 1
0.240861955983799 1
0.464368906248618 1
0.456001923666224 1
0.36610694222833 1
0.52157837156524 1
0.342057588064406 1
0.134321960758612 1
0.272665144630416 1
0.358093976386105 1
0.285690632423495 1
0.433088251533403 1
0.174168937366978 1
0.734475294781529 0
0.222983745058409 1
0.466683279447188 1
0.462934805725109 1
0.214595522472999 1
0.310559714825384 1
0.542744486555301 1
0.453375138336214 1
0.213245842532863 1
0.359368492104143 1
0.33372760030502 1
0.454804769689254 1
0.377866600091751 1
0.375144053521665 1
0.278808289779726 1
0.454255902384965 1
0.329607146562011 1
0.247887442104068 1
0.421066706187391 1
0.47838059459688 1
0.310941727383221 1
0.310847256246252 1
0.217128702180016 1
0.518833852940576 1
0.417590739765759 1
0.451610695216858 1
0.264956140502289 1
0.380017444556334 1
0.375204203946604 1
0.328440158372267 1
0.362185940980254 1
0.414897976858837 1
0.233140081042641 1
0.292087162552587 1
0.261803113638959 1
0.520951733730817 1
0.457140487543114 1
0.455084580084933 1
0.533226180111305 1
0.368924173288332 1
0.38428376358647 1
0.275573192882971 1
0.521886634548646 1
0.195609085055854 1
0.412502996195323 1
0.55031480435774 1
0.329045297151702 1
0.340976764480356 1
0.343517244912433 1
0.229426505155327 1
0.34638446583807 1
0.293034287843682 1
0.529919991796703 1
0.477352632672793 1
0.381306896212828 1
0.521228159369144 1
0.303231128169221 1
0.417750154213223 1
0.467977264578597 1
0.310368445512521 1
0.402034144244607 1
0.415130959104682 1
0.324908699748599 1
0.31573733596126 1
0.38848764038115 1
0.266896971954516 1
0.392273332097188 1
0.339878353101187 1
0.365602485465178 1
0.51070032322688 1
0.442586386409927 1
0.52264300775152 1
0.402741996776254 1
0.326316455190413 1
0.297753873021389 1
0.53392110119111 1
0.395317595912246 1
0.214636466161801 1
0.251499787487781 1
0.435278330507893 1
0.294049366018245 1
0.372255862329249 1
0.434691004469132 1
0.479962480532093 1
0.405260290766886 1
0.481147506214855 1
0.496067973955192 1
0.394653382468756 1
0.115961650733619 0
0.343868500669209 1
0.387853009309179 1
0.23096327558221 1
0.316169427880105 1
0.341769656424461 1
0.254402595144122 1
0.639200588192308 0
0.254985062213342 1
0.598471958077282 1
0.491455626670074 1
0.414973112614993 1
0.291807559195543 1
0.391722730001668 1
0.537267090664466 1
0.305765667383266 1
0.486273892710425 1
0.51788804311707 1
0.539031719352494 1
0.401309981202434 1
0.304409645539073 1
0.350279704598687 1
0.420138809042288 1
0.467509280016543 1
0.379691710878423 1
0.284186324545689 1
0.288418740256257 1
0.394029468170633 1
0.467900538180898 1
0.410816099604028 1
0.341104454029803 1
0.458362350968103 1
0.397276131052396 1
0.428345427039194 1
0.492042447576327 1
0.29856767661052 1
0.487773037917954 1
0.378677080080724 1
0.34363550526901 1
0.232783381363405 1
0.296632237551088 1
0.357222782416849 1
0.341944566612423 1
0.476563730626987 1
0.443160355012073 1
0.424766871108967 1
0.0871633986199304 0
0.347352479873579 1
0.432611205711971 1
0.377600566710741 1
0.425431436037937 1
0.482363978480954 1
0.359422490963417 1
0.413314748204247 1
0.409923449247562 1
0.286237495735642 1
0.310418521733743 1
0.400978816968505 1
0.302478722384686 1
0.230328180219703 1
0.624003876986829 1
0.469814102410299 1
0.20995204889014 1
0.311837659080513 1
0.605823527730517 1
0.374753911718637 1
0.353620721311724 1
0.514221170432904 1
0.409027408350762 1
0.310205591100978 1
0.493258184690176 1
0.367889659782223 1
0.523049875204204 1
0.498635650078287 1
0.384148970102263 1
0.300686603713445 1
0.420408448224653 1
0.467516597341715 1
0.41648058358932 1
0.326616625250481 1
0.3015289325157 1
0.559896502238371 1
0.429054030022158 1
0.435328738019577 1
0.471075435196173 1
0.341224741967813 1
0.150653749293019 1
0.44349968635342 1
0.432974311508001 1
0.413893544059159 1
0.14378687938817 1
0.537938365648142 1
0.527269483434527 1
0.326405455033155 1
0.467320884062322 1
0.261316032198009 1
0.445093105509608 1
0.323257347995122 1
0.305835483137962 1
0.517573533685346 1
0.639626945921346 0
0.674768317318645 0
0.477728397372572 1
0.420094506803222 1
0.361594096309802 1
0.402674851622579 1
0.438629771781209 1
0.549550470114086 1
0.405693984981166 1
0.341881003184349 1
0.425917853040743 1
0.405877586392211 1
0.390992543585445 1
0.467170109468621 1
0.377015597074291 1
0.296166222507545 1
0.406561460635725 1
0.273104829824414 1
0.446730966936335 1
0.285575014649563 1
0.399387756602722 1
0.352154763052558 1
0.296788686334628 1
0.288139346980049 1
0.442137534263937 1
0.524888201595158 1
0.306012170526069 1
0.470394165980765 1
0.450178329639891 1
0.306586327625392 1
0.357807063964183 1
0.46486384866759 1
0.415771022735071 1
0.491194295393385 1
0.386095955489112 1
0.41516134504655 1
0.47186019184155 1
0.333153894420861 1
0.471419437622309 1
0.478578670588218 1
0.374602729398989 1
0.395926984060275 1
0.401439976731302 1
0.516869162187837 1
0.278986370505438 1
0.37682597745061 1
0.454959497714906 1
0.327689627337546 1
0.206840038229036 1
0.53336182158353 1
0.353987019631842 1
0.469517277941904 1
0.336043786131213 1
0.290388836445665 1
0.410324159365023 1
0.407992585614716 1
0.504599569714029 1
0.386615821066365 1
0.301778572133226 1
0.451325209413781 1
0.221248916343834 1
0.488609901038742 1
0.577718230525815 1
0.475290346178989 1
0.281855898937874 1
0.359077073943424 1
0.33283345161075 1
0.46572413181562 1
0.443161780679916 1
0.372445573275122 1
0.502327229359972 1
0.319914658527274 1
0.498968364262744 1
0.4095125532697 1
0.518405564051667 1
0.30400678673615 1
0.533940522571752 1
0.50035028970104 1
0.303049021769076 1
0.431826497535434 1
0.404754678739049 1
0.566816790969051 1
0.299140850400615 1
0.45878220911456 1
0.29694640078101 1
0.297929953401505 1
0.282524427475266 1
0.302955884516285 1
0.502134785328737 1
0.419555076373567 1
0.330067220565578 1
0.222456222450575 1
0.475513048492101 1
0.328502358385 1
0.477591515330067 1
0.410641449952792 1
0.592652918085541 1
0.305513038033196 1
0.457130453143146 1
0.224763176821064 1
0.494163058785139 1
0.49075210699468 1
0.611427257906927 0
0.445848841102479 1
0.526907703283605 1
0.320391935484336 1
0.282394899066107 1
0.450495876847491 1
0.471965610845156 1
0.475328642012428 1
0.333757294109353 1
0.535081250221301 1
0.298604684218885 1
0.256922167910135 1
0.515808925499242 1
0.306587777172774 1
0.424415230538677 1
0.347208117111293 1
0.57512686398578 1
0.497716651560123 1
0.412908181504915 1
0.396983994834702 1
0.50327285783692 1
0.367009775964047 1
0.280285546680346 1
0.530384868726295 1
0.393976843899044 1
0.337548666002817 1
0.584064087174916 1
0.416615313649418 1
0.47409221053096 1
0.354672812069651 1
0.577269508100725 1
0.321741326763615 1
0.415385063776083 1
0.371891304149846 1
0.576819999973101 1
0.433274066262477 1
0.438608667597003 1
0.410854699833494 1
0.666705041131002 0
0.279908711961018 1
0.402790191172668 1
0.423349982970949 1
0.40420168297816 1
0.390322728323319 1
0.0945863665864692 0
0.407944410003144 1
0.658439859367413 1
0.368430437913651 1
0.573399059363653 1
0.54828497101027 1
0.418067662339359 1
0.443227067587981 1
0.325683719524766 1
0.374805911929538 1
0.443065517398294 1
0.431736691238937 1
0.34589015066642 1
0.293386852383349 1
0.364059913203859 1
0.215199296927166 1
0.426963450802364 1
0.510413402384894 1
0.308167280153622 1
0.590117913699423 1
0.328619700995074 1
0.225142337890755 1
0.283983090255747 1
0.389358729777358 1
0.451426711043721 1
0.525352445991771 1
0.419435470097217 1
0.495959159036976 1
0.278666669897135 1
0.566854868709653 1
0.182953959087323 1
0.443327536440827 1
0.309553602288198 1
0.497382551810599 1
0.479758178090201 1
0.535188781579184 1
0.439773623592099 1
0.351108815280892 1
0.338704307367642 1
0.481493283334089 1
0.446758584615426 1
0.440027487946384 1
0.268007016409963 1
0.452248201662031 1
0.538577322319035 1
0.411914847735826 1
0.421997431090695 1
0.243036514796931 1
0.301834653421291 1
0.444775536122479 1
0.520472929153602 1
0.393523316748296 1
0.426399930032845 1
0.393134164950126 1
0.197865281280687 0
0.438856388187801 1
0.371336932816815 1
0.425679773572091 1
0.508613090138857 1
0.381133613709231 1
0.385217900542228 1
0.553283426208902 1
0.50823376154838 1
0.488140868170757 1
0.560501661380159 1
0.463912423712368 1
0.411176594344671 1
0.363457316897858 1
0.453919798172504 1
0.340520641860344 1
0.376123786397621 1
0.476738399909295 1
0.362671349849158 1
0.274096891178572 1
0.518537858692438 1
0.556134385718548 1
0.452065898931636 1
0.645567949480734 0
0.431951312019512 1
0.391762949188304 1
0.1597850428803 0
0.385635567271866 1
0.414652178158738 1
0.610697280879707 1
0.379462719279881 1
0.439968439114905 1
0.257555434767902 1
0.276508636861556 1
0.530021494721179 1
0.392963896445439 1
0.358341912689806 1
0.436462744213645 1
0.36640838968436 1
0.532837382244166 1
0.529297010034312 1
0.444448725246519 1
0.50263603045596 1
0.508400288296394 1
0.0955919063782076 0
0.368078023528574 1
0.381947006170556 1
0.477261193573816 1
0.484703944988043 1
0.356905376331045 1
0.16711973324141 1
0.352170957833536 1
0.549328941564575 1
0.152219636398028 0
0.482570896343882 1
0.555796594098782 1
0.542469574394177 1
0.495887071424603 1
0.511008958787489 1
0.413174663048367 1
0.312480515476339 1
0.398138886261389 1
0.379153763018976 1
0.413797242491085 1
0.294351354821576 1
0.383183705705583 1
0.164946160557926 1
0.478582910905784 1
0.410916157925347 1
0.418351117688926 1
0.180994577762341 1
0.582941297841427 1
0.431595358271557 1
0.554010559500217 1
0.175643316617296 0
0.430245688162801 1
0.530632093640184 1
0.229000901897172 1
0.422771308102843 1
0.456246250299078 1
0.458764820340921 1
0.492399134058377 1
0.380603504081401 1
0.469737165284305 1
0.30176766521542 1
0.37210911903598 1
0.486732257105326 1
0.516974628595152 1
0.216631160064466 1
0.360364722664624 1
0.355441471597935 1
0.35279388622761 1
0.440104260189759 1
0.343010846665091 1
0.369766427358635 1
0.409363222290479 1
0.420716502320696 1
0.21376219061842 1
0.433518815246513 1
0.257212959249392 1
0.411624702799865 1
0.144770696687641 0
0.342813036239529 1
0.469387411083147 1
0.135063171143704 0
0.326528457753067 1
0.432350915751874 1
0.545069740235828 1
0.182238003682213 0
0.539521061185846 1
0.369460945779105 1
0.475465929151008 1
0.272053404422019 1
0.284212059111853 1
0.427868742413409 1
0.42366538171687 1
0.557492661110026 1
0.258245773960138 1
0.419551100203879 1
0.425642414690348 1
0.593206101307772 1
0.246315397651611 1
0.311951707233331 1
0.440882946718398 1
0.247256384623709 1
0.594135455533999 1
0.473806688407215 1
0.302839158802359 1
0.408705410000286 1
0.335363847061949 1
0.575650152081343 1
0.405104984864274 1
0.284677660287202 1
0.25167560835177 1
0.43719070968159 1
0.453949234930064 1
0.438807186296588 1
0.422935408552812 1
0.322082926505002 1
0.0958176408918548 0
0.438594952697948 1
0.322540559259117 1
0.555878606524217 1
0.293714227872496 1
0.365558506126633 1
0.33395024159755 1
0.403197924392881 1
0.525040511321183 1
0.430904963026332 1
0.65623655272386 0
0.163850253844464 1
0.52356188246648 1
0.466736000919552 1
0.394844235852883 1
0.22397537727055 1
0.344798175795867 1
0.220594763583651 1
0.481486483455358 1
0.350266006323056 1
0.296650299603772 1
0.50900369224146 1
0.219027826815611 1
0.396915222509084 1
0.392770371708991 1
0.335212613737787 1
0.328311083567226 1
0.439819827087615 1
0.466179362100007 1
0.314458075416202 1
0.230965801176077 1
0.431458135449553 1
0.524710553795896 1
0.448766069181027 1
0.429761275287631 1
0.451697871849578 1
0.261327776434485 1
0.288848965674017 1
0.531227683293153 1
0.27982449283461 1
0.267007810565907 1
0.466668960415066 1
0.292524635947609 1
0.4619118203833 1
0.260849911198713 1
0.421228572826093 1
0.498127403156777 1
0.356468337441877 1
0.221983946729967 1
0.567913873725139 1
0.417894262001639 1
0.355611903774838 1
0.258132977698387 1
0.454090686139019 1
0.217500888360913 1
0.570323866984419 1
0.490687674997679 1
0.142785675618138 0
0.387991802055402 1
0.258637181850291 1
0.427378399145028 1
0.468087168730922 1
0.605812937823684 1
0.301326525959284 1
0.485111149636458 1
0.548874221607365 1
0.519040185745847 1
0.551937708811279 1
0.448874623389296 1
0.366571403307239 1
0.389708685591576 1
0.399840595243396 1
0.446353474826161 1
0.364391988836974 1
0.451645655367379 1
0.30686063719624 1
0.269241560877329 1
0.363108465322554 1
0.449607753989702 1
0.490747337836239 1
0.0993679156037124 0
0.535782381584052 1
0.38481383764737 1
0.373372275697459 1
0.436180472839494 1
0.389950715571928 1
0.425458990045353 1
0.409749519449156 1
0.439837443606603 1
0.288395916108502 1
0.37600302453066 1
0.249349680566042 1
0.432679602844109 1
0.415148293353449 1
0.518941654008014 1
0.196984514236477 1
0.411346989066557 1
0.471015974051904 1
0.33216619283978 1
0.319919564347173 1
0.364137299419536 1
0.48524741988078 1
0.410519665961172 1
0.462905058417886 1
0.550162349138361 1
0.375967121021008 1
0.449676651153419 1
0.230893840728928 1
0.283704649539633 1
0.453038137402892 1
0.373592176461731 1
0.534404691006394 1
0.404669983218356 1
0.422371617099241 1
0.345557259628388 1
0.438931360028866 1
0.43196923730568 1
0.36974279268977 1
0.404689994693102 1
0.502714103663606 1
0.529792632879838 1
0.265696735506682 1
0.248300471978575 1
0.235592437284372 1
0.393552844434772 1
0.404724178234331 1
0.32903764405839 1
0.516445319003286 1
0.26052795274325 1
0.48997441566804 1
0.437625900478711 1
0.0780620809088802 0
0.439465208636526 1
0.355280975929259 1
0.416032091965372 1
0.33374120156105 1
0.381670712569705 1
0.467013391563685 1
0.230604921000973 1
0.372587663381877 1
0.413423452710457 1
0.35745439986021 1
0.36730108511038 1
0.487032121446738 1
0.650994948475607 0
0.497477379673341 1
0.36022720618159 1
0.307827947003443 1
0.35099691679169 1
0.45719381232467 1
0.538716957683776 1
0.5307451663879 1
0.414060723945249 1
0.296541027669564 1
0.687112691356426 0
0.0994221351375548 0
0.279575428432266 1
0.322938560769587 1
0.482581534296771 1
0.413967207461913 1
0.498349799361546 1
0.340767255223531 1
0.39717996688935 1
0.42459398883293 1
0.475830710760535 1
0.321648145317484 1
0.275621852223844 1
0.245556350987311 1
0.481771122224897 1
0.640159888866497 0
0.323176825672984 1
0.251654951619301 1
0.34435126018974 1
0.689933880470285 0
0.510012133082675 1
0.354864275907691 1
0.37626703125145 1
0.393368395266928 1
0.490589408397215 1
0.364315276054857 1
0.303600308445393 1
0.380537368579305 1
0.421074197312426 1
0.543225104500711 1
0.299877742774783 1
0.23977688372088 1
0.424212950423031 1
0.430131481653011 1
0.407340308126122 1
0.455760901458915 1
0.421937254304105 1
0.403737593721303 1
0.413294995364883 1
0.402885190041692 1
0.285426404016316 1
0.342987630693268 1
0.360915183765807 1
0.433817312895269 1
0.309577296352883 1
0.425329083842123 1
0.520243216467373 1
0.393527645291311 1
0.46632163982341 1
0.462187939752667 1
0.46835154759327 1
0.366454104659629 1
0.388504226215551 1
0.362103790428787 1
0.665657961786399 0
0.441023230391137 1
0.362153586944983 1
0.537112013036562 1
0.410562787785041 1
0.330217365294754 1
0.287421691054723 1
0.386847159096218 1
0.528057272716912 1
0.488419438153752 1
0.62298428764006 0
0.470555129866541 1
0.478551279936988 1
0.376048105342706 1
0.413881376745386 1
0.455336209548448 1
0.421731395044773 1
0.370324432813787 1
0.768957805922176 0
0.445016858544459 1
0.537389430737653 1
0.40810191038595 1
0.365157166233539 1
0.417646747981014 1
0.289227575949398 1
0.436968610881225 1
0.217010942125341 1
0.441895295938128 1
0.32690489023267 1
0.473630994524784 1
0.378163584939611 1
0.501670311880733 1
0.448878307675362 1
0.492935330422787 1
0.366553116476592 1
0.37886806145537 1
0.514892864723607 1
0.475728838412046 1
0.391351884765228 1
0.356833315524594 1
0.371010401356293 1
0.458092772912927 1
0.451323118014622 1
0.368803609080614 1
0.363652558425081 1
0.318789598858906 1
0.478580524407984 1
0.474260483130687 1
0.422656363826535 1
0.358154307143644 1
0.399861554526814 1
0.478076788212084 1
0.276447407164505 1
0.314001866444773 1
0.543790834245702 1
0.545826773495523 1
0.446255570953611 1
0.344553180440085 1
0.338248759489988 1
0.391589227427256 1
0.579071057787018 1
0.262019345128059 1
0.425905825986749 1
0.384638881668427 1
0.42020456389702 1
0.267127794804424 1
0.300011908842251 1
0.366307889457252 1
0.557381884125051 1
0.384739874938769 1
0.582229561087702 1
0.53815912072093 1
0.43800193034065 1
0.472531329610182 1
0.257413820913657 1
0.545278557427225 1
0.357352955204252 1
0.405947095787975 1
0.313555450887039 1
0.382951415174455 1
0.357955195308066 1
0.426459288761799 1
0.225836863171417 1
0.489228077853083 1
0.113027234954927 0
0.503670600613559 1
0.262462036305673 1
0.423507315369308 1
0.375380692068449 1
0.459242054398409 1
0.221918327445231 1
0.302454161602454 1
0.341867322794795 1
0.354921945512579 1
0.127032103519855 0
0.299733554727586 1
0.451853594158002 1
0.510109374539407 1
0.313095969805529 1
0.266118272733514 1
0.321623665909189 1
0.473264872757601 1
0.26473162044569 1
0.593787325512125 1
0.444430884084402 1
0.490297912061458 1
0.333931920894702 1
0.51351591346419 1
0.398700533018323 1
0.293029675221852 1
0.485742493983199 1
0.311121167256355 1
0.407724041190243 1
0.451956231753475 1
0.35035582986272 1
0.420340600459854 1
0.239381144748121 1
0.351837452114066 1
0.332561403410067 1
0.30972125384295 1
0.431013233512511 1
0.362168123077725 1
0.384440751492213 1
0.306146253933239 1
0.558573845731065 1
0.360325502978773 1
0.252349410972193 1
0.351454314714318 1
0.492895009511107 1
0.243514277926035 1
0.671155805305572 0
0.312452684235469 1
0.349797103185001 1
0.206476229179144 1
0.479109756739233 1
0.171578797740869 0
0.393699197413055 1
0.358535847143343 1
0.489361001951336 1
0.568438148904681 1
0.206020740016373 1
0.439234691679751 1
0.665207060421275 0
0.286470046603664 1
0.392652500709248 1
0.396847727925685 1
0.395575693516095 1
0.437003179673952 1
0.622247936294322 1
0.350440750642093 1
0.472475187607036 1
0.560755255972195 1
0.478186344647249 1
0.480950375913463 1
0.495021427424527 1
0.345712497114965 1
0.237723730024612 1
0.520205478661953 1
0.458462721471023 1
0.280787654954779 1
0.435271663074588 1
0.48698379043929 1
0.318145075616745 1
0.431064076920742 1
0.154901781056299 0
0.340469506983777 1
0.404994845177135 1
0.466409190893352 1
0.474887433820932 1
0.517000442927758 1
0.463635071350634 1
0.334268518448043 1
0.35427751790411 1
0.33848862589245 1
0.228622380599006 1
0.301529990251622 1
0.498871294497515 1
0.482589963171419 1
0.341556533926842 1
0.471988960973612 1
0.377949817483368 1
0.223368128551462 1
0.438642254841092 1
0.537794486435742 1
0.422813736677506 1
0.406068386839558 1
0.376435863691405 1
0.294440049741835 1
0.345106579037205 1
0.387608058160445 1
0.538751751520558 1
0.457904825787267 1
0.425750452723713 1
0.528057108915496 1
0.534677277529169 1
0.343059746720723 1
0.273068514471521 1
0.482219315640453 1
0.527068299144112 1
0.408674614334661 1
0.376123477326719 1
0.429565105104629 1
0.693833597308776 0
0.401602874705757 1
0.400901208943965 1
0.420124851147422 1
0.492252973677454 1
0.403421987044 1
0.497322236288818 1
0.492695080650176 1
0.168537397398445 0
0.524429189150399 1
0.530623815205137 1
0.464101624540402 1
0.370196882977097 1
0.408100930649795 1
0.172919133882518 0
0.283790773004488 1
0.312361183785419 1
0.327960095974607 1
0.466437122714512 1
0.351984125300935 1
0.305221446677085 1
0.47814736807665 1
0.383280797989037 1
0.336787770629023 1
0.324828400324013 1
0.413185754757111 1
0.482468411763227 1
0.385947951140642 1
0.442855740761484 1
0.454586405633078 1
0.546367750456702 1
0.261027629578673 1
0.478819776871493 1
0.297408113423803 1
0.274585996716415 1
0.351575244476109 1
0.414131602613891 1
0.343150726834019 1
0.408628999372366 1
0.429765055463668 1
0.397075659765309 1
0.376705617919632 1
0.510951329022691 1
0.469479527031956 1
0.389274494826749 1
0.249370606070229 1
0.236566754811406 1
0.423008081544257 1
0.335672696411444 1
0.451424504047079 1
0.276593323565855 1
0.447209089946209 1
0.476678467016162 1
0.453873895638128 1
0.423487717620386 1
0.438369680625537 1
0.42779235192784 1
0.374150005638768 1
0.362383516952549 1
0.585060677042965 1
0.416012433849897 1
0.391883612299955 1
0.570208892852859 1
0.487497888761308 1
0.639306406024331 0
0.376677148673393 1
0.455955198742751 1
0.307112158283411 1
0.468450219511615 1
0.447318593022621 1
0.474342515949328 1
0.218049963289166 1
0.639722358708077 1
0.413008967604535 1
0.303685141125598 1
0.394296394596834 1
0.457552628536706 1
0.333662757369253 1
0.479786909353333 1
0.438334861910474 1
0.370345389597488 1
0.495235157474815 1
0.698207113584796 0
0.404763905588004 1
0.552868258665244 1
0.439272822530744 1
0.211919869170562 1
0.546011494531932 1
0.448100022120941 1
0.527907188211899 1
0.29891758101586 1
0.280838326039812 1
0.434632993272383 1
0.594243957676199 1
0.256697980236075 1
0.34559988099625 1
0.411402637433585 1
0.304522415744994 1
0.319472984646994 1
0.48776203037105 1
0.359045291205052 1
0.562136178576662 1
0.364233071517053 1
0.261173410493973 1
0.410559372162098 1
0.419783370382962 1
0.296837122965993 1
0.420333814998035 1
0.35982265962622 1
0.339051902493038 1
0.410479850873554 1
0.302174715777744 1
0.403715278924338 1
0.547986671062051 1
0.411072830579109 1
0.282863106062815 1
0.342255248494469 1
0.412320900643082 1
0.287027380998301 1
0.55305092166279 1
0.375338083223983 1
0.303312887209699 1
0.231767528538766 1
0.390229504957478 1
0.393811961010503 1
0.506619749639331 1
0.358762314119679 1
0.207173715801267 1
0.387819971751481 1
0.298217687673136 1
0.311323225129267 1
0.555127188160412 1
0.233369797242708 1
0.403642560284724 1
0.222574077472526 1
0.335775222985601 1
0.382210137110058 1
0.571041292021415 1
0.34282830388513 1
0.423041591011527 1
0.439025928278518 1
0.412763208404976 1
0.321988852943055 1
0.299989062283827 1
0.521156445584604 1
0.39884834262076 1
0.520699384510685 1
0.455722389446207 1
0.512977543942968 1
0.398494228777948 1
0.486018815064116 1
0.230574535535423 1
0.365229212416905 1
0.461567827308982 1
0.359774983493075 1
0.580599180678493 1
0.540916461778958 1
0.262989454098153 1
0.658928597474585 0
0.512728335353517 1
0.517772674334574 1
0.48558174298169 1
0.557081221518256 1
0.540391192639828 1
0.282418598967427 1
0.311962951052158 1
0.431946149657291 1
0.418645709711729 1
0.412303030897436 1
0.395906175495892 1
0.420584380465758 1
0.534048564249767 1
0.414327323747652 1
0.596504025886367 1
0.250296952052664 1
0.757085716790594 0
0.378260331140521 1
0.292580866290577 1
0.354006294593337 1
0.499795303278716 1
0.371365885339339 1
0.474354492101987 1
0.539308988127461 1
0.369893679221652 1
0.434888323997131 1
0.313262340171783 1
0.312313127646574 1
0.570221793771554 1
0.540886170911995 1
0.519565647480177 1
0.428473350784828 1
0.303651005207466 1
0.505785220433876 1
0.52924220457614 1
0.50584748340593 1
0.406089360023311 1
0.505911745412324 1
0.269776384001597 1
0.268730034024678 1
0.408786680551842 1
0.380538485140629 1
0.587343920981358 1
0.401006010659301 1
0.189681231660365 1
0.565933684451978 1
0.356340167380879 1
0.420522728953661 1
0.448880993397369 1
0.32112879316635 1
0.51061160523774 1
0.278338627973354 1
0.538478271653951 1
0.56124830552305 1
0.451913531716783 1
0.403287730053658 1
0.379574565705795 1
0.268321630637895 1
0.275404277532372 1
0.283870045422238 1
0.44545749079757 1
0.453271956861602 1
0.247243580709832 1
0.437059524162205 1
0.491487309415681 1
0.510522142311687 1
0.39481265993024 1
0.492381076126053 1
0.216768713476806 1
0.289747564749354 1
0.40322381689409 1
0.351523784571871 1
0.375046292232177 1
0.310778370005075 1
0.229750678932856 1
0.307789114477954 1
0.420553646162719 1
0.373249820872135 1
0.57755903396551 1
0.493404071838179 1
0.412160399036666 1
0.395749305953737 1
0.340246434621134 1
0.318362883518246 1
0.557204253458672 1
0.712162935079227 0
0.41527454345321 1
0.545397893691446 1
0.424834421606638 1
0.348422846046837 1
0.26952774609041 1
0.396387711098903 1
0.365755978256613 1
0.522164718682434 1
0.405098853142749 1
0.567705066702097 1
0.460660441199249 1
0.365704230779048 1
0.416144617834918 1
0.428681603775492 1
0.489142197369126 1
0.33605521949047 1
0.286837612076191 1
0.546199931601854 1
0.427434124669694 1
0.464532651586476 1
0.609208228423735 1
0.5057810085313 1
0.259566340781223 1
0.340413604798314 1
0.274573166306635 1
0.25868656415545 1
0.306508514779954 1
0.470696591420976 1
0.386775151795747 1
0.394513993891612 1
0.397201506421515 1
0.517079336263929 1
0.379370172525519 1
0.412275412371787 1
0.236882991933749 1
0.47104226980678 1
0.438812142705544 1
0.432272485548951 1
0.28091678757523 1
0.49543545461621 1
0.380990532666427 1
0.471419404243584 1
0.4849988000939 1
0.395307628573085 1
0.421514628491303 1
0.328771924853662 1
0.406536513062922 1
0.379555395160255 1
0.289935025170583 1
0.201882599340294 1
0.444254469667894 1
0.389495207365828 1
0.243727937286534 1
0.380677795490162 1
0.479240489376856 1
0.568069009105624 1
0.52715879745659 1
0.361766050375437 1
0.409475297004371 1
0.431821485069965 1
0.417370827564161 1
0.251997603241977 1
0.383936446442912 1
0.326511293134762 1
0.598401880884362 1
0.23248811230335 1
0.389874575916735 1
0.425406684237058 1
0.532418399702776 1
0.25096466949772 1
0.358887026094308 1
0.572345888465278 1
0.0772762629286385 0
0.439742614955812 1
0.333581737798689 1
0.276822795995667 1
0.536401417188949 1
0.370444221268962 1
0.447981893553252 1
0.576028189607525 1
0.251830474201043 1
0.507925087554268 1
0.495045434632738 1
0.442130948563305 1
0.506145630279133 1
0.591345164930939 1
0.334368220065978 1
0.523163275175452 1
0.577207289009649 1
0.28639142210649 1
0.188891034647803 0
0.478634409497607 1
0.347298598284872 1
0.50370063060863 1
0.305116432521848 1
0.512079532249667 1
0.414273841651098 1
0.348045868040764 1
0.390525697343575 1
0.24216279056761 1
0.647066763919087 0
0.363531873818711 1
0.43211091410852 1
0.525394082946776 1
0.4291178492949 1
0.279270812408591 1
0.431624454975397 1
0.26326446300189 1
0.248056999527002 1
0.424116624135741 1
0.300437086911066 1
0.392978826147675 1
0.641832476961072 1
0.487492419795113 1
0.514510222461269 1
0.497806518620385 1
0.352829108856222 1
0.3570525167632 1
0.371515298075831 1
0.358837577738362 1
0.251371670623182 1
0.446570376725003 1
0.468506210123563 1
0.511139545807129 1
0.644913690769874 0
0.239113180093069 1
0.459565207177873 1
0.362833999285298 1
0.390405040991717 1
0.373620266747492 1
0.476086316657072 1
0.340119251932427 1
0.337251788660551 1
0.433167868796005 1
0.566151634767052 1
0.525165426884614 1
0.380710076812813 1
0.521564288394663 1
0.332515905274052 1
0.349299914048897 1
0.315436267557162 1
0.530637937168055 1
0.305360675896215 1
0.175872285662819 0
0.207435838342197 1
0.383124265027211 1
0.535912350787275 1
0.405583417137655 1
0.362371119211771 1
0.369331567000444 1
0.475069442971529 1
0.517323661639537 1
0.381131434225654 1
0.302302543579817 1
0.364812487833947 1
0.409534534668015 1
0.487930563246119 1
0.441750961520767 1
0.258884386740286 1
0.507826753856047 1
0.219541909697994 1
0.338624422042407 1
0.431495790116284 1
0.374872994986641 1
0.619581686672809 0
0.259514151251362 1
0.521031767811309 1
0.39071656090928 1
0.267343331984025 1
0.485518777047739 1
0.417062444892969 1
0.441051058345702 1
0.501719578165924 1
0.355670834593441 1
0.247922625285181 1
0.548777410719583 1
0.401358453529064 1
0.351836939214661 1
0.322588702960851 1
0.480448624625384 1
0.476583481604318 1
0.317966688614416 1
0.354929101092225 1
0.312282915657174 1
0.343241992131588 1
0.438098354328366 1
0.397596129958698 1
0.471094610541296 1
0.345463038970576 1
0.447842178115891 1
0.387771078462805 1
0.219331595345905 1
0.317875183586062 1
0.417969382151646 1
0.54046612927562 1
0.568082693184441 1
0.300133195365761 1
0.466002443681569 1
0.45752693895271 1
0.317887747965732 1
0.303100028644964 1
0.410491149959824 1
0.576631053489113 1
0.477038106827606 1
0.381924638601764 1
0.522346738239001 1
0.475002330193152 1
0.490531217850544 1
0.452324312336193 1
0.424326708631191 1
0.266770819453513 1
0.49849393347844 1
0.35218883310334 1
0.32632569586202 1
0.310366994346273 1
0.259136643028519 1
0.353714012995881 1
0.333480163489086 1
0.424912633981147 1
0.498454136830496 1
0.452036508952846 1
0.477833260172278 1
0.133647441167198 0
0.414179654136988 1
0.295416572891065 1
0.376634445906078 1
0.470437169193504 1
0.343897185830142 1
0.302835383320818 1
0.237257816657752 1
0.243799038482819 1
0.518581057704187 1
0.340055556186967 1
0.201509770766368 1
0.249197409957776 1
0.320155268046203 1
0.27526718096548 1
0.602379341731305 1
0.257947623002894 1
0.263013680314763 1
0.423512170271011 1
0.353091694685071 1
0.296994002136886 1
0.26498123148378 1
0.449766206795136 1
0.474221086523836 1
0.279802527511381 1
0.421820458616767 1
0.459587392721837 1
0.495275341653908 1
0.200196349070546 1
0.363192277139548 1
0.331509179179753 1
0.316218069453854 1
0.316371567065975 1
0.580169906453044 1
0.40170664304569 1
0.252689439112706 1
0.409006996695938 1
0.314850320160705 1
0.493336528127877 1
0.339421800173793 1
0.533608388239146 1
0.436708714239873 1
0.277363845788693 1
0.365881236043439 1
0.46964451159102 1
0.271860741272994 1
0.57480028492714 1
0.489562746304549 1
0.470120673318198 1
0.278318229442968 1
0.444894569217991 1
0.338553263163725 1
0.523706330066237 1
0.515074751613096 1
0.260471438127524 1
0.373590902501043 1
0.331961659284544 1
0.555808899583318 1
0.417043634179496 1
0.424819217943336 1
0.444679622721285 1
0.394520530419984 1
0.456520231481308 1
0.437676596218357 1
0.339900970039716 1
0.391490451849981 1
0.470206420166862 1
0.182712820229122 0
0.343843021199878 1
0.530150162149939 1
0.407264815745145 1
0.536823623401122 1
0.456365578700028 1
0.440946513202791 1
0.337205314352546 1
0.185194937652899 0
0.456003840895299 1
0.305375677629211 1
0.237211809342667 1
0.315872540376831 1
0.202278390703242 1
0.517397222471817 1
0.250700498519438 1
0.423404681393075 1
0.471546108189773 1
0.386504008141124 1
0.65730381834524 0
0.333071629449525 1
0.429019138956132 1
0.431562189270233 1
0.519190498877236 1
0.459343123034934 1
0.283008523640468 1
0.672312713646928 0
0.307707753891947 1
0.391986046267761 1
0.417186537047236 1
0.498550284954208 1
0.279305354030699 1
0.387233874364105 1
0.324701314472614 1
0.402217732604631 1
0.436676586918432 1
0.460893187517361 1
0.56000409664212 1
0.368000999927692 1
0.208364033077544 1
0.190602401029435 0
0.417426344129157 1
0.332652690198253 1
0.428096738813006 1
0.437752649456096 1
0.489815774808508 1
0.466317752126081 1
0.227003550402181 1
0.42059882903006 1
0.41934101850485 1
0.411819356670683 1
0.339017222018833 1
0.586351729644233 1
0.441913749401231 1
0.502435737221069 1
0.362671707915068 1
0.598565756693133 1
0.473849170829874 1
0.479260634864644 1
0.412192103009474 1
0.361288355879849 1
0.370418663349418 1
0.323676141654314 1
0.49431071810056 1
0.317740322837601 1
0.39275846764221 1
0.39174741510543 1
0.484192997203294 1
0.481503042226731 1
0.365204297274158 1
0.408745635812714 1
0.221664622088378 1
0.428467837994771 1
0.332275876495444 1
0.424844209254564 1
0.594429004223487 1
0.456164520080324 1
0.44465459725959 1
0.347153378480277 1
0.198137811621554 1
0.400125193313631 1
0.364540049356922 1
0.420512240868204 1
0.506168899228928 1
0.294265647622523 1
0.602239312362424 1
0.447005724630077 1
0.194707327459285 1
0.103357465526326 0
0.495003485016121 1
0.453690808199008 1
0.484771196383458 1
0.420841389038685 1
0.353708013444685 1
0.430466007802972 1
0.448052946955776 1
0.517989475937334 1
0.519180091364138 1
0.295562963284665 1
0.39840121556921 1
0.63094395195393 0
0.394834902097434 1
0.280792476102537 1
0.242894735055011 1
0.629633813953596 1
0.37084291505632 1
0.248124136147803 1
0.45200674439613 1
0.480937465071814 1
0.620332288108873 1
0.309389528235494 1
0.33068569393567 1
0.269857511824089 1
0.488200513452003 1
0.239276888593722 1
0.422578305686508 1
0.287384486422564 1
0.177491533378708 0
0.365311621455801 1
0.344658604163341 1
0.430011280889648 1
0.445558689104307 1
0.528720873009694 1
0.501681135043334 1
0.317602450608442 1
0.389446752360377 1
0.314964945980443 1
0.600918380594559 1
0.555061084565436 1
0.460134251937009 1
0.447849877123764 1
0.363921035421297 1
0.365058881821227 1
0.41564636323214 1
0.256731349683076 1
0.374046225008223 1
0.342218777652558 1
0.484427416335655 1
0.341618113567484 1
0.465382120125239 1
0.579312002458714 1
0.340364062608272 1
0.366266839809598 1
0.436200932471984 1
0.46954168908527 1
0.477605563782872 1
0.266587430796872 1
0.213694329001282 1
0.469355973575232 1
0.652935411383926 0
0.285654398589509 1
0.472486852646447 1
0.291301038286697 1
0.54061855476994 1
0.461190951177403 1
0.309279499185154 1
0.216567818854032 1
0.375772370694088 1
0.328881358176746 1
0.273588699893563 1
0.482770007250012 1
0.305715122616625 1
0.376015401355536 1
0.255961754345553 1
0.479106612009835 1
0.281520421946727 1
0.508416953047544 1
0.56996358773336 1
0.586922839106507 1
0.205737168278213 1
0.305116680574974 1
0.3222100245655 1
0.467979460546357 1
0.269951130478933 1
0.359035589137795 1
0.219783954544043 1
0.375071764464475 1
0.363361862320274 1
0.540679679847164 1
0.579521825991418 1
0.328497341122723 1
0.451685162711866 1
0.467727187078955 1
0.397632397079799 1
0.532301602982422 1
0.417486959899134 1
0.482188341416286 1
0.321928479011174 1
0.325685177626653 1
0.487076687774444 1
0.323961526741913 1
0.269240749112153 1
0.451269771723889 1
0.436389760216534 1
0.501054853693709 1
0.422509297482304 1
0.399271430977766 1
0.206857869419043 1
0.326573875058738 1
0.316592108286942 1
0.41513033093652 1
0.459812438913118 1
0.527081459477386 1
0.213678996191277 1
0.394335491863067 1
0.392561531260215 1
0.361604796252606 1
0.177815310804991 1
0.284170496439974 1
0.471328973884427 1
0.482253745376417 1
0.333465531816143 1
0.203722068720976 1
0.466026984338843 1
0.580187385278373 1
0.245207434941111 1
0.313634380839102 1
0.521361014647162 1
0.25229157990587 1
0.364840192709211 1
0.421585773528035 1
0.549285250375109 1
0.412142476040826 1
0.302855325333533 1
0.515854840650371 1
0.457170704466796 1
0.469006793335192 1
0.353981527814036 1
0.449565927732598 1
0.38540082646017 1
0.509497034434463 1
0.386290011289597 1
0.387461898887517 1
0.42810892123225 1
0.392603437401462 1
0.416254253963012 1
0.251847244010394 1
0.508869911753573 1
0.314374218780552 1
0.370073582733889 1
0.570250461026891 1
0.350858252174468 1
0.403422170782559 1
0.524451853612002 1
0.391743368938381 1
0.266383182973362 1
0.398921740019808 1
0.302525024902062 1
0.497059083113537 1
0.379933237092064 1
0.352159170771044 1
0.349882747732088 1
0.275372361189485 1
0.435193411028427 1
0.206415041519542 1
0.450316674304677 1
0.351470281594394 1
0.271228368881708 1
0.559576513557499 1
0.577151771336339 1
0.369706451208798 1
0.463542296323406 1
0.438018090804179 1
0.568498913181553 1
0.294235341016408 1
0.476336976861547 1
0.306923627489306 1
0.607950238771583 1
0.396251023492417 1
0.348182863232183 1
0.323424086561957 1
0.501715451566658 1
0.181654969401625 0
0.375599256331181 1
0.514350734030675 1
0.381322175718834 1
0.552850453656636 1
0.392379298702004 1
0.418738010711969 1
0.364951312610554 1
0.47315578976165 1
0.622817891143167 0
0.44328431978795 1
0.317016800685975 1
0.425531575591491 1
0.264221766983208 1
0.25956322363661 1
0.460882014890571 1
0.367799688266902 1
0.312461143278133 1
0.369082577314271 1
0.260133475934682 1
0.361422060563075 1
0.642812928223077 0
0.504593046111068 1
0.262360286939772 1
0.452860411401264 1
0.412469517635062 1
0.387457197829541 1
0.593222617762261 1
0.448977369966197 1
0.429515122187062 1
0.480007220389626 1
0.387219440288496 1
0.343017478715369 1
0.2810075428254 1
0.489266795167982 1
0.427393687730896 1
0.445773807021408 1
0.438895702519566 1
0.458090252443588 1
0.441484696065696 1
0.383902877850736 1
0.438814194162788 1
0.325960007326203 1
0.423343283259523 1
0.551057719528533 1
0.402279766520323 1
0.389990657872417 1
0.203577741668518 1
0.213472829107468 1
0.53701082738978 1
0.349257332731514 1
0.338978373795071 1
0.450642335749431 1
0.324279728353869 1
0.366024413235566 1
0.40975083817362 1
0.25647752399585 1
0.33006945530421 1
0.325821503967596 1
0.432710919073222 1
0.234884868952314 1
0.243493600167136 1
0.430065540019261 1
0.47550931706338 1
0.282500448371958 1
0.480752669320991 1
0.371393211038065 1
0.407210478697561 1
0.396311886951733 1
0.24388425981164 1
0.459064026039693 1
0.418326629730729 1
0.44517183098782 1
0.432826591678116 1
0.38501175380725 1
0.428450780661853 1
0.451433884718586 1
0.542461348308756 1
0.181163805481745 0
0.496144829187554 1
0.491509628441009 1
0.394367588998692 1
0.270577085680585 1
0.44113390605038 1
0.513480122067741 1
0.268265807236867 1
0.377403215312265 1
0.395825204182055 1
0.286655286537326 1
0.699144617518788 0
0.317595395544575 1
0.387806996834005 1
0.514361723565542 1
0.328613759594393 1
0.422148467869527 1
0.37548540825933 1
0.434832522077579 1
0.319216398514908 1
0.279509126897289 1
0.464914532287532 1
0.348264081624584 1
0.466792489161787 1
0.0957286951855053 0
0.551585793818286 1
0.432721635647262 1
0.580308943587938 1
0.378147594059124 1
0.292234595263122 1
0.277424471895962 1
0.475235326645975 1
0.292783767936171 1
0.418950458617315 1
0.360698056825785 1
0.424213567735358 1
0.488930247686645 1
0.334104922869832 1
0.448468554868772 1
0.516868512934985 1
0.48711139713222 1
0.413304566284745 1
0.42790741427255 1
0.387006481019512 1
0.495767782337034 1
0.582055625474882 1
0.474091253809479 1
0.480217395606269 1
0.645125009824178 0
0.35501587447215 1
0.373238584951563 1
0.377042566878215 1
0.432643910057557 1
0.365525936674117 1
0.336841795299434 1
0.398159743096607 1
0.387713382825357 1
0.405334512582337 1
0.383754425321878 1
0.30422075563088 1
0.578681949718294 1
0.365261387674082 1
0.36707037246101 1
0.427563460685834 1
0.462749437663997 1
0.287227987450674 1
0.46906481523002 1
0.204708115003158 1
0.432193233700262 1
0.493437147128077 1
0.636393067185023 0
0.358960077467013 1
0.388290812509573 1
0.311925121507451 1
0.206494725468117 1
0.324707772979447 1
0.368007600680319 1
0.432189698477096 1
0.590257687202284 1
0.206739542128985 1
0.521461503763753 1
0.416214884512423 1
0.452325040330446 1
0.313168613563864 1
0.363757385830942 1
0.418174736518607 1
0.282398674967774 1
0.456525529620453 1
0.479239883110224 1
0.280873940006074 1
0.211129217988856 1
0.398112674888643 1
0.495401922943714 1
0.444733623781697 1
0.744197040851817 0
0.313703496697873 1
0.380524621688458 1
0.354119723302721 1
0.301661898329627 1
0.504976781527931 1
0.445801766561005 1
0.370038536675708 1
0.391018275948939 1
0.600594804752993 1
0.316275644192801 1
0.490024408696037 1
0.325184010288748 1
0.566947730139169 1
0.437622137229608 1
0.489809148041502 1
0.325238394180504 1
0.339975048838621 1
0.578355266348258 1
0.359535831588988 1
0.432862015132369 1
0.365367554520637 1
0.483854358254984 1
0.413532142265745 1
0.453233109810994 1
0.303097916842652 1
0.413913177332537 1
0.443000035282228 1
0.241407363573096 1
0.284578328831392 1
0.40764923117829 1
0.407258041416939 1
0.39900569545545 1
0.56926131474275 1
0.369680580649695 1
0.371104371458053 1
0.494212589904855 1
0.399222379677737 1
0.36353061671126 1
0.538092969118177 1
0.210604565967484 1
0.357352285063115 1
0.411905793949887 1
0.388478726190035 1
0.327535379742409 1
0.357173590661991 1
0.514653910649481 1
0.389030394138383 1
0.312391590916614 1
0.39944579755131 1
0.451829254335074 1
0.459696303287761 1
0.384638306315445 1
0.308616353602521 1
0.504847483923261 1
0.410086155216795 1
0.461396443501815 1
0.258888062372078 1
0.487273045407704 1
0.266137778250951 1
0.316653973932668 1
0.290088557950117 1
0.362099592265721 1
0.233208118724373 1
0.397247805391783 1
0.520269162358829 1
0.301068988409114 1
0.231817034918744 1
0.434309446774934 1
0.27520807438343 1
0.293584770614659 1
0.109714655022977 0
0.477717487719502 1
0.459522745595433 1
0.505970445722312 1
0.22550645591629 1
0.393616410193909 1
0.440341832920464 1
0.219838559286105 1
0.229023820441778 1
0.200017922915175 1
0.565359187823175 1
0.402493214423093 1
0.32336568796483 1
0.600626656351266 1
0.358759624256562 1
0.459367638435061 1
0.40695904399645 1
0.260414997766169 1
0.371216069467142 1
0.549792318867183 1
0.379886083428393 1
0.287272802698058 1
0.597329865539504 1
0.316214643777545 1
0.468597588507507 1
0.528863949587738 1
0.367873448978552 1
0.414699356183087 1
0.644226426817282 0
0.502632575608293 1
0.511210764746278 1
0.462879559070442 1
0.509936045339814 1
0.316172343886667 1
0.484139822880597 1
0.251403868205595 1
0.139354062632889 0
0.393167312574952 1
0.331457193233743 1
0.434552970037921 1
0.281288138312594 1
0.456966028365993 1
0.409287112797355 1
0.16232663533422 0
0.46393101732065 1
0.357129548132991 1
0.307271273297469 1
0.207451024516574 1
0.309852929874215 1
0.304920439840538 1
0.337356288767478 1
0.445431873064829 1
0.542095629063972 1
0.314752505383887 1
0.343887676646318 1
0.42264420165134 1
0.373255375157306 1
0.381060508621165 1
0.457089781287038 1
0.424598014857833 1
0.511321529960323 1
0.593735186516593 1
0.324544645196988 1
0.445144019452903 1
0.58335330700404 1
0.49374571183512 1
0.603742091533379 1
0.344785867938211 1
0.519376860953115 1
0.586084272180953 1
0.637994237241772 1
0.489782565933168 1
0.417852088157082 1
0.307011773283808 1
0.431390535798475 1
0.527910002012791 1
0.529941763995041 1
0.371032740551811 1
0.498457720167984 1
0.444246259724869 1
0.317017315291085 1
0.460388973664715 1
0.306945208526666 1
0.576085838961823 1
0.350616366577664 1
0.42873339304791 1
0.552627869419478 1
0.26901588927441 1
0.404172246309802 1
0.514539934021509 1
0.337927070312915 1
0.501419403758812 1
0.538383860231824 1
0.510071969503175 1
0.133711466757862 1
0.302416482166933 1
0.308614681235378 1
0.516001214257502 1
0.49150503331372 1
0.655183646556924 0
0.337908326637223 1
0.386104428717598 1
0.361987333750228 1
0.35768027990734 1
0.491311942649796 1
0.447383636409701 1
0.420442783642237 1
0.379921765919549 1
0.439890213699584 1
0.343372818882351 1
0.4163196264155 1
0.521351708257436 1
0.167676022186961 1
0.423315817323866 1
0.569301659268 1
0.250931305131654 1
0.399503815670963 1
0.418344373093746 1
0.171436148582975 0
0.2948181555011 1
0.295784065604696 1
0.39742956316196 1
0.48710815815341 1
0.545633091094022 1
0.536972007117168 1
0.351820099349359 1
0.364408005160939 1
0.359020162852679 1
0.639982239825733 0
0.381001362302344 1
0.501614920177958 1
0.508438568198114 1
0.524847131901792 1
0.486347998490081 1
0.410481205625474 1
0.366932430713054 1
0.41114163018971 1
0.386818729873596 1
0.487408391069702 1
0.365069554306978 1
0.410427716106266 1
0.328504932789412 1
0.344777883705726 1
0.299304317678343 1
0.514761196445026 1
0.493215411951013 1
0.45041624748378 1
0.352915313353756 1
0.404720429204539 1
0.422565043458596 1
0.334320708862402 1
0.315215443429143 1
0.527676549108592 1
0.501991699677625 1
0.459284764442697 1
0.3390071212711 1
0.233434086922954 1
0.340079138814906 1
0.308962175851347 1
0.519045871179278 1
0.474970113005657 1
0.484231670198262 1
0.30446106923936 1
0.377333042374011 1
0.260540537028192 1
0.333200174881493 1
0.669105608831271 0
0.479701534534325 1
0.356085661756555 1
0.404832367533471 1
0.56654555724103 1
0.258271299135435 1
0.273600218081368 1
0.542461034571801 1
0.233450794947748 1
0.475585311181233 1
0.45352075623082 1
0.437252224272758 1
0.348266637850161 1
0.317109855202474 1
0.435413143767342 1
0.212350551714043 1
0.625416906120216 0
0.416095909203612 1
0.342392519921378 1
0.283551794989257 1
0.39622351643604 1
0.617373019955201 1
0.446341959724654 1
0.379310274641452 1
0.422841291812049 1
0.545805661488012 1
0.408271332895727 1
0.297535819081226 1
0.351122986710953 1
0.274871245067341 1
0.292346686721472 1
0.606775919985478 1
0.396856503835905 1
0.576415655833328 1
0.348534588721689 1
0.461983983605229 1
0.563826026824319 1
0.413315030903414 1
0.305823816040185 1
0.389174088286638 1
0.308339135671933 1
0.466758999597298 1
0.591738446639637 1
0.246312821204189 1
0.55553824346619 1
0.317074624568523 1
0.346533230384317 1
0.429174005517572 1
0.422624862326233 1
0.417032159204313 1
0.478841474192629 1
0.457454637618 1
0.371512731239395 1
0.37911730509118 1
0.278929443110342 1
0.366764114882143 1
0.416443680374274 1
0.511971589640884 1
0.520643435342402 1
0.499665057874523 1
0.434058626985221 1
0.431111208625188 1
0.330712111647598 1
0.33749688677777 1
0.548602056222219 1
0.425034180190074 1
0.904073369297136 0
0.380690183314965 1
0.294533584889688 1
0.290380940517239 1
0.386585325417513 1
0.487083151462218 1
0.380393973902574 1
0.411121341448775 1
0.465825876344806 1
0.341482200964465 1
0.236774924205034 1
0.382108343611196 1
0.460415683266627 1
0.586393199769813 1
0.288287937575254 1
0.293085708823182 1
0.502470423318319 1
0.501144153476833 1
0.512908646690692 1
0.317173863323414 1
0.273254548347432 1
0.281694127318002 1
0.463236316122386 1
0.343791018584611 1
0.417201585827245 1
0.425317795821782 1
0.365758823519175 1
0.484249140399963 1
0.378306250901256 1
0.192394993230644 1
0.450942648121437 1
0.404058713416686 1
0.563411125368576 1
0.553718600670502 1
0.342592805214872 1
0.755955183722202 0
0.198392249450119 1
0.154667316209251 1
0.24873384111065 1
0.252914690090119 1
0.193020018811793 1
0.51505574742224 1
0.413621296029639 1
0.53874607410919 1
0.249192232844715 1
0.496712220062693 1
0.373311027177931 1
0.298804207031527 1
0.547738778723619 1
0.364898737850021 1
0.351431503416089 1
0.449962625474148 1
0.317276045643168 1
0.325950431808349 1
0.258161582300395 1
0.31745042520625 1
0.544460933602353 1
0.613349930612987 1
0.347674327648158 1
0.345366014865533 1
0.410435275834102 1
0.437389770972578 1
0.328333983527459 1
0.395501924115141 1
0.527420125946013 1
0.362414951177411 1
0.506513449799638 1
0.372584161508946 1
0.424762752377158 1
0.280330429226654 1
0.279220970001048 1
0.298941018190067 1
0.24234361890134 1
0.586194601725957 1
0.326566030365535 1
0.539115634380108 1
0.398209388309514 1
0.361171922860704 1
0.395157487306458 1
0.53068718186205 1
0.543405241187559 1
0.469603949923535 1
0.45086997582327 1
0.482250307624222 1
0.342589450000964 1
0.528140993484365 1
0.3029261154509 1
0.413740964467233 1
0.412773021913661 1
0.491680854180993 1
0.313253627211904 1
0.292025056627272 1
0.375280341494803 1
0.31349620841121 1
0.553543254492127 1
0.44356262264761 1
0.498707001576632 1
0.291486086436135 1
0.314013116755079 1
0.415927175277392 1
0.33093873812524 1
0.317088627811315 1
0.362443055477718 1
0.539226307903488 1
0.560278887940981 1
0.57574836680148 1
0.40379235716813 1
0.338271968392265 1
0.334043078150602 1
0.474046859728051 1
0.468883320248033 1
0.266743736636542 1
0.301470371976175 1
0.302937517315379 1
0.273247079320539 1
0.467954469572983 1
0.518297600627221 1
0.441239419933595 1
0.454907332648496 1
0.344830642715093 1
0.494901634320417 1
0.307917304760976 1
0.411701764962473 1
0.406324917165833 1
0.393999515320512 1
0.350806624451632 1
0.357069870452236 1
0.387635284790679 1
0.339368737574952 1
0.219827056774542 1
0.390187270672469 1
0.5512310827917 1
0.479277895583581 1
0.367203216089399 1
0.335987752965108 1
0.198726526605377 1
0.367079606668808 1
0.49839441421365 1
0.389214940408982 1
0.545842876705814 1
0.353662644575221 1
0.399829816746944 1
0.463195112935477 1
0.304637650089883 1
0.338364620058249 1
0.517917617623028 1
0.404936146038533 1
0.503066140219828 1
0.410202030241959 1
0.273639066533643 1
0.338941953235031 1
0.468398637572133 1
0.284370127465584 1
0.410923140245678 1
0.66002903991533 0
0.404662224217515 1
0.488084336439596 1
0.285012452151712 1
0.271341618151989 1
0.386616845696199 1
0.327485500739884 1
0.471357931042316 1
0.350603610415106 1
0.168328805553298 0
0.446060543565174 1
0.24537412879796 1
0.17547873186635 0
0.483444379453673 1
0.413071570682893 1
0.429987964531572 1
0.404425140912401 1
0.367212631754193 1
0.279236516451718 1
0.54200096938723 1
0.320504187974333 1
0.249463820353883 1
0.424700106065145 1
0.421677443533155 1
0.35414259386973 1
0.342161242319996 1
0.352797052458723 1
0.313365482958702 1
0.499713046813691 1
0.592851598728652 1
0.160204380311808 0
0.141562052674891 0
0.379318119518862 1
0.529029216298839 1
0.345207855290241 1
0.363188602091826 1
0.35804031701924 1
0.419962377787363 1
0.657298534775868 0
0.251554297855134 1
0.389762726624979 1
0.35244744975827 1
0.371962889166013 1
0.20993601935242 1
0.403068491830175 1
0.496911605633904 1
0.377728063787698 1
0.3267056950458 1
0.420473018077055 1
0.557754148445679 1
0.361878050828575 1
0.464349642787128 1
0.579868656300933 1
0.356079527416692 1
0.453743717345864 1
0.417765806989034 1
0.302960190816977 1
0.52379854751411 1
0.422172078405826 1
0.503609571334863 1
0.320536281758425 1
0.552604308295301 1
0.285427410552466 1
0.432884652909558 1
0.187105684827197 1
0.502008115767948 1
0.393534542673003 1
0.408332191725554 1
0.338195204529608 1
0.464857274009518 1
0.459493793475613 1
0.398052479424513 1
0.51492864353345 1
0.370428310761678 1
0.306662841585677 1
0.381281117222361 1
0.301689313316638 1
0.420451063712948 1
0.535098275421331 1
0.436408316994103 1
0.282376926487511 1
0.456846213902941 1
0.337851139449601 1
0.435494016935043 1
0.32388516289077 1
0.398184218005853 1
0.451704629199974 1
0.457447937045822 1
0.560315942725958 1
0.320903631883526 1
0.580532766624464 1
0.374859414513988 1
0.317469720690498 1
0.420943969908723 1
0.506672646606986 1
0.366498669699172 1
0.397694744713842 1
0.283151147034545 1
0.48568162132011 1
0.167642539466496 0
0.495559067378925 1
0.419356297182132 1
0.463294128611494 1
0.35406092393586 1
0.294398790617618 1
0.520971820759778 1
0.463436901611878 1
0.384466182053318 1
0.428990069474716 1
0.366676854753746 1
0.501197041895878 1
0.435694679333842 1
0.404903713241833 1
0.50737097532557 1
0.102949690935114 0
0.162571262852525 1
0.507362915423573 1
0.405295010817078 1
0.461150897886254 1
0.335295530849488 1
0.273710712089981 1
0.272275801934765 1
0.465503456882985 1
0.443144158067829 1
0.403866558487234 1
0.385416980984295 1
0.450671968660489 1
0.432138279250472 1
0.372615558817866 1
0.304720455371452 1
0.565044086083805 1
0.482690120207186 1
0.351653075334193 1
0.362082510747353 1
0.638212460495856 0
0.519301679153074 1
0.283220609932598 1
0.515358485853126 1
0.465105196609713 1
0.505591573428956 1
0.57893609072003 1
0.485657469705784 1
0.287138248019081 1
0.412187449774762 1
0.315354361615935 1
0.356305254898505 1
0.385285685017892 1
0.507237908899659 1
0.388640234445695 1
0.494369241994068 1
0.424731662458348 1
0.503072904235286 1
0.348546491791935 1
0.330874402983368 1
0.433184552015243 1
0.385233039478043 1
0.351113828124325 1
0.324943797954688 1
0.171971418712488 0
0.433469721578089 1
0.262275921691714 1
0.319223829265847 1
0.219907393439579 1
0.496666228786497 1
0.577053011532503 1
0.451256267247999 1
0.438245889219768 1
0.316916311637203 1
0.410795047147901 1
0.30779484174614 1
0.378473971795152 1
0.368147287038847 1
0.367042601728014 1
0.504455648238845 1
0.621676734761148 1
0.277076926492472 1
0.432050037198179 1
0.266877621333612 1
0.443177055632204 1
0.332152792967167 1
0.467224838002705 1
0.207359052930233 1
0.350078062227945 1
0.51836194187279 1
0.485657393586108 1
0.285109338982399 1
0.252111208459217 1
0.462032563735342 1
0.467930577338363 1
0.595527045305223 1
0.479048770618549 1
0.475106341107128 1
0.46658029868105 1
0.302186101708894 1
0.308482556392601 1
0.239240218944263 1
0.489476812225751 1
0.49266234187831 1
0.36271588819551 1
0.420090713728224 1
0.397322671964197 1
0.294281456396819 1
0.492704510525395 1
0.229091850843741 1
0.381343241842945 1
0.239425236306203 1
0.475212233295513 1
0.274855118744899 1
0.364462195104631 1
0.4174436170215 1
0.404604653723689 1
0.580650083814138 1
0.365122300976203 1
0.207173852009777 1
0.234636124109989 1
0.348692791889823 1
0.464907094551819 1
0.420861389075485 1
0.442938279731125 1
0.403236957384214 1
0.459152206523253 1
0.476693043762421 1
0.528548904525343 1
0.370154569668698 1
0.379377066073657 1
0.376539892973002 1
0.406770894995438 1
0.205325252046354 1
0.411571953171744 1
0.504866831831252 1
0.428874245500307 1
0.339478862084013 1
0.408239417554162 1
0.263556114856848 1
0.424284433632699 1
0.468732110472852 1
0.461529058461696 1
0.444747231353647 1
0.435927331259354 1
0.468056668766792 1
0.243673518324907 1
0.453839490459684 1
0.605420046647738 1
0.453147989549448 1
0.305214132162896 1
0.460573850866626 1
0.551166306666944 1
0.402947578743714 1
0.282054624631613 1
0.408501076035818 1
0.477207868152043 1
0.321654540786125 1
0.390908078282091 1
0.665540864278091 0
0.638945296361722 0
0.365126768217565 1
0.435565496519742 1
0.390032996116563 1
0.155965639423386 0
0.364896819375241 1
0.570868282125016 1
0.447919673677629 1
0.402456485309503 1
0.385402572530547 1
0.296218048629921 1
0.364975875776727 1
0.376381191271752 1
0.473056261374934 1
0.314463583215746 1
0.477114267517964 1
0.414727216024708 1
0.473126194786664 1
0.392600523220358 1
0.561456458694662 1
0.50014037569496 1
0.511987558571942 1
0.446628411195957 1
0.433272434573776 1
0.437714800848311 1
0.259802295429428 1
0.175270652073364 0
0.343833193783604 1
0.381027508028129 1
0.270350263010459 1
0.355616057496508 1
0.456039210012302 1
0.200249617816326 1
0.3070583515988 1
0.554808776578654 1
0.552783638977824 1
0.395302622956459 1
0.398384528271662 1
0.566213035667089 1
0.25376047541376 1
0.495444284949558 1
0.382334244537803 1
0.589494168438435 1
0.177485933335271 1
0.404505103607384 1
0.519151803122763 1
0.337015746334393 1
0.399564022252811 1
0.441405030849528 1
0.264130423483442 1
0.29785621355752 1
0.397857668101806 1
0.252272629541613 1
0.313750164042759 1
0.313120492597085 1
0.172753785533651 0
0.502558617169647 1
0.496131381879501 1
0.315414800166298 1
0.161546605101695 0
0.506800098209272 1
0.231471729403113 1
0.505205271336569 1
0.505895276190326 1
0.370186642208469 1
0.494315532925407 1
0.25948691330951 1
0.48534877513315 1
0.327399790103102 1
0.194068534254011 1
0.359283916937225 1
0.315719400499566 1
0.337849447209594 1
0.59793475897082 1
0.423185834604112 1
0.432448762455286 1
0.414458046615838 1
0.566375743442949 1
0.51346306640963 1
0.32191270563746 1
0.259882404697661 1
0.359198680168357 1
0.359576513818005 1
0.381476114491011 1
0.28472229749788 1
0.253802386386631 1
0.41610168536845 1
0.316396151491022 1
0.3647274247782 1
0.507407597094309 1
0.419614553402664 1
0.474595820942643 1
0.511616433548455 1
0.404226181052368 1
0.560277828165822 1
0.31875719932769 1
0.231577898053428 1
0.435393638678266 1
0.298559090082789 1
0.48761902492972 1
0.396369260918047 1
0.287777325233776 1
0.362549691887143 1
0.373194290805066 1
0.404271967283248 1
0.33239154276308 1
0.56283285500337 1
0.322232543694787 1
0.34356133270721 1
0.441563441193823 1
0.488877122812082 1
0.338273902529101 1
0.544333708551905 1
0.424083059096014 1
0.528946446441835 1
0.345553326620027 1
0.277116658979738 1
0.352851938079916 1
0.353721590930008 1
0.409955196577847 1
0.259310695619854 1
0.34759878804533 1
0.722035653313582 0
0.467995756352074 1
0.403656563980802 1
0.377658874363933 1
0.333224093710383 1
0.469440276335059 1
0.360925604111834 1
0.582000920003097 1
0.273035715757069 1
0.41552791308295 1
0.356715125830139 1
0.261656760946257 1
0.559070608114079 1
0.452553099134796 1
0.493659363241926 1
0.504197154214631 1
0.363045167299753 1
0.453642987488117 1
0.316616761714063 1
0.373867256373372 1
0.423301470333476 1
0.364687808134784 1
0.369258884114896 1
0.229261477845814 1
0.549177003160364 1
0.413497702698784 1
0.587685020789063 1
0.300460312670709 1
0.123934416041627 0
0.369462394470752 1
0.420819761820183 1
0.428733878398384 1
0.464624575633538 1
0.189884152984432 1
0.519060800562539 1
0.424039307662377 1
0.275592275690279 1
0.566136467182664 1
0.457459484253797 1
0.311725883968424 1
0.36329707854728 1
0.481222023820669 1
0.44904174952327 1
0.358938524781963 1
0.320842145737518 1
0.499755799872098 1
0.33714323037455 1
0.305839146133879 1
0.364840101820286 1
0.554094319041824 1
0.429916742635873 1
0.290055859539023 1
0.579591083492152 1
0.346607899338657 1
0.388278111013658 1
0.472893921981064 1
0.404926820306069 1
0.479003737999056 1
0.532374203504771 1
0.478907323532787 1
0.357242163210349 1
0.598940520270298 1
0.413610210623829 1
0.494159851452932 1
0.339935892255729 1
0.594009847579916 1
0.462204068286559 1
0.394642773208704 1
0.385548680945023 1
0.257244208983781 1
0.379710435234222 1
0.379704247322358 1
0.214295149030927 1
0.455800604602057 1
0.573353569705867 1
0.330190949577908 1
0.553942766144478 1
0.2628183358492 1
0.40094172444691 1
0.288591533251516 1
0.287719651270984 1
0.255536146001494 1
0.350592874585551 1
0.612856235835391 1
0.410963361790701 1
0.387418629659321 1
0.501610511393383 1
0.526952433485711 1
0.419387129569789 1
0.221830118279879 1
0.335754644353478 1
0.269568913116539 1
0.442437289700743 1
0.368088433057008 1
0.323813688330181 1
0.337293845849952 1
0.351886212006533 1
0.448142236781376 1
0.373995038366121 1
0.460700991864584 1
0.510381682723313 1
0.415953878713034 1
0.587863731345336 1
0.312944531592395 1
0.386918815906702 1
0.382743002024574 1
0.417672771269814 1
0.353477245117506 1
0.383712047970713 1
0.201473919963365 1
0.560742825595134 1
0.400350225402531 1
0.286702178955443 1
0.453815104451653 1
0.428007893639533 1
0.364941592087891 1
0.320620743261622 1
0.423155750868848 1
0.409660239272846 1
0.440598682050495 1
0.573724507756279 1
0.280125799145086 1
0.417558987268908 1
0.368057322514858 1
0.466444245725652 1
0.402075566253957 1
0.178359751124936 1
0.621546331494961 1
0.412261268301302 1
0.371863150630882 1
0.230448775393214 1
0.374587753495848 1
0.521865459020267 1
0.50513297186575 1
0.425149463582478 1
0.578096473825026 1
0.315684704871408 1
0.258179742074948 1
0.452239535833361 1
0.195050861926325 1
0.467004508794286 1
0.375602258330737 1
0.373957903791763 1
0.426875693155597 1
0.321382173831822 1
0.45312734274694 1
0.255414783859294 1
0.394370599006629 1
0.524272117976152 1
0.41093292724981 1
0.412141505074433 1
0.534997646882562 1
0.230764618985884 1
0.536646870517778 1
0.374991492692259 1
0.291467906088225 1
0.421543592801711 1
0.395522394777676 1
0.388559658477144 1
0.306595345700383 1
0.251866904246797 1
0.404476451853134 1
0.268995644693593 1
0.480713888534348 1
0.446368641108569 1
0.398594229832713 1
0.364622854910936 1
0.404598381359513 1
0.439198177957995 1
0.37763528667831 1
0.169301672323103 0
0.336642348076197 1
0.510737512126478 1
0.287816506182497 1
0.623695304007831 0
0.573943994275639 1
0.458113186716552 1
0.415223479580114 1
0.439424444971037 1
0.391261340665024 1
0.317749585055715 1
0.30525921000948 1
0.369464518305078 1
0.423358444527436 1
0.452792549195874 1
0.56204275390248 1
0.271703350103216 1
0.316281191918962 1
0.422340836916101 1
0.366726554677827 1
0.247160321335685 1
0.18403322263468 1
0.304779006076847 1
0.55851162252552 1
0.515864350030152 1
0.271569213654322 1
0.264148964938578 1
0.501464315516576 1
0.530424215146806 1
0.427202528603571 1
0.398754779175226 1
0.324188771483345 1
0.454099906932687 1
0.352515417120544 1
0.375538855940931 1
0.432028171997762 1
0.529798732152186 1
0.231512496500667 1
0.322910533842483 1
0.430655672072306 1
0.525360090007483 1
0.530879737171193 1
0.31444513118122 1
0.313507466555471 1
0.436681141814751 1
0.0652994256323697 0
0.341581000891476 1
0.370302787293867 1
0.395493760111457 1
0.466759430462727 1
0.435088202578551 1
0.253469371365748 1
0.216182893554847 1
0.335535376764791 1
0.40491651393384 1
0.607706553094469 1
0.42701997218128 1
0.26958136718506 1
0.391285884798179 1
0.417220025721535 1
0.35128423742694 1
0.285864336627661 1
0.269285080953109 1
0.323812183265401 1
0.39840680204837 1
0.283611025977338 1
0.410162028090637 1
0.403565247885215 1
0.323813273555804 1
0.508078619617234 1
0.503943266889478 1
0.345103247144722 1
0.562514571473408 1
0.580109101654502 1
0.554487834728655 1
0.360635036776627 1
0.23313935427232 1
0.327946200064757 1
0.459315606177267 1
0.612243910944974 1
0.4133396697371 1
0.27350755743858 1
0.581511918874544 1
0.320049924559191 1
0.420388549515508 1
0.515621908801399 1
0.504576108297455 1
0.326231271217242 1
0.624536336936132 1
0.341795111846408 1
0.249221756887373 1
0.323072863747133 1
0.33365769822809 1
0.364624758088147 1
0.463428484668359 1
0.408406840390277 1
0.428792184956426 1
0.4282489386111 1
0.388982453967406 1
0.310108202161284 1
0.363885077950645 1
0.393513482011715 1
0.519259202282812 1
0.371644488628859 1
0.478543992458199 1
0.24573824653108 1
0.375226237606046 1
0.357433852208224 1
0.35176177936921 1
0.269198854167142 1
0.586837986173034 1
0.380078918409035 1
0.444706349771907 1
0.435968941578302 1
0.461877200829687 1
0.518370709604862 1
0.27085650145064 1
0.35693269270903 1
0.343056870455519 1
0.40879409041466 1
0.330790824070352 1
0.351298910974181 1
0.420395025675361 1
0.254243813029749 1
0.388403977734906 1
0.501185524222514 1
0.471924749627073 1
0.468415423603722 1
0.377789374778847 1
0.381762827888048 1
0.369788642873659 1
0.221345627259932 1
0.385454683367884 1
0.385794685655728 1
0.385347986345169 1
0.515699520909737 1
0.422118921287998 1
0.364747739588478 1
0.319140100554217 1
0.351815215142694 1
0.491889137316528 1
0.369933015972993 1
0.358232558742486 1
0.418394340874573 1
0.484826826969234 1
0.286056747115215 1
0.531055521533968 1
0.360312464607026 1
0.53584573714344 1
0.458321367327929 1
0.291950457137178 1
0.469940547002501 1
0.29010246902468 1
0.377785682715396 1
0.518811541452132 1
0.418071400381979 1
0.511576463280801 1
0.261157917339115 1
0.309478966229041 1
0.389601494618585 1
0.369721423239462 1
0.211969623009049 1
0.367111226172097 1
0.368525029850226 1
0.556886341159326 1
0.403212453072057 1
0.40465633321467 1
0.311999265629747 1
0.519650424962414 1
0.187022546976575 0
0.349778060792187 1
0.218780193458148 1
0.308593556833244 1
0.451404371603116 1
0.247804988607323 1
0.299086440666377 1
0.440831496456623 1
0.15255916175881 0
0.304992748893472 1
0.372429376015985 1
0.528441901627719 1
0.27461996929372 1
0.503837884555356 1
0.30163278990354 1
0.34649604268319 1
0.416392940025133 1
0.348861400445254 1
0.619186834549849 1
0.315185937274116 1
0.512026452195075 1
0.379813594803412 1
0.446691543876067 1
0.445671251651899 1
0.415141119512082 1
0.53733611490591 1
0.567243106226072 1
0.480272132425957 1
0.438278474928092 1
0.362339069231123 1
0.626662495334384 1
0.158548160142334 0
0.552791022255136 1
0.324571563406614 1
0.493777037967777 1
0.436937237204102 1
0.458975006732048 1
0.456095400202877 1
0.345825444532172 1
0.607978581622808 1
0.386238129287973 1
0.56135295813151 1
0.210424658541066 1
0.327761525916612 1
0.3339527792799 1
0.427707925374374 1
0.173820600090029 0
0.389648270078911 1
0.320918819061263 1
0.304791860286839 1
0.467007229645263 1
0.397546687388923 1
0.364552196380388 1
0.337599112849727 1
0.407880327729929 1
0.359003608299491 1
0.511272527528989 1
0.449361816517896 1
0.350378843618674 1
0.332377997965044 1
0.39356846425142 1
0.554673967495183 1
0.479953372199033 1
0.394703372861705 1
0.57750703711299 1
0.389965072946897 1
0.418626610598603 1
0.565819864902586 1
0.479671766032798 1
0.575707174768419 1
0.362774306088811 1
0.320972311484874 1
0.391943804696807 1
0.348565951017349 1
0.414248752432174 1
0.417219402432495 1
0.342276018101326 1
0.460120810230555 1
0.320744640864999 1
0.383343323328081 1
0.539852142844968 1
0.44695165935497 1
0.438578019263959 1
0.313992196288205 1
0.25039524669187 1
0.183708557239214 0
0.285640778541426 1
0.494082465184024 1
0.298407518417862 1
0.292344158455578 1
0.34574053658407 1
0.299206241217986 1
0.489257368623653 1
0.195302746915435 1
0.526357665981464 1
0.280504168838549 1
0.355367482551758 1
0.35187395883638 1
0.549813612437767 1
0.458845311238794 1
0.450093617176571 1
0.225402457960739 1
0.220931252877086 1
0.640028260546577 0
0.297174070849749 1
0.58819669907401 1
0.479599437349734 1
0.348212131925553 1
0.497466066439268 1
0.286233568711914 1
0.394150618366038 1
0.441083293681575 1
0.387426603346614 1
0.35250780274558 1
0.311407039932184 1
0.577798315255872 1
0.139705048782917 1
0.482654186959272 1
0.49578571498953 1
0.350090046832423 1
0.438616447529701 1
0.449913534397653 1
0.305294870167411 1
0.435659039971114 1
0.382860463721827 1
0.352721477929492 1
0.210265664154762 1
0.391085628317541 1
0.510937480988457 1
0.254015814902042 1
0.403795492235593 1
0.408205250170635 1
0.520501102134826 1
0.434842532973117 1
0.222987106427163 1
0.378595898217137 1
0.372967211751318 1
0.419538236997457 1
0.250332145561404 1
0.389790160605049 1
0.652296545298276 0
0.395017781826059 1
0.403765730477832 1
0.40143361392045 1
0.355348090718751 1
0.539816255683493 1
0.276865279627075 1
0.506063491366804 1
0.427007260473083 1
0.492922427780066 1
0.557929672318971 1
0.381405411711141 1
0.22702878980123 1
0.449620776043431 1
0.343550670644534 1
0.462320964756517 1
0.471088104089498 1
0.45060674488572 1
0.444941528725566 1
0.404252153016472 1
0.423057925393659 1
0.557244739759392 1
0.302492504680671 1
0.332855614691131 1
0.562809833488785 1
0.371107833652923 1
0.484016900958112 1
0.306727723277489 1
0.574124087979584 1
0.370461545378279 1
0.407773246609329 1
0.251476572868701 1
0.286265192686014 1
0.320894258891843 1
0.410711881754236 1
0.339758968566484 1
0.469066050658426 1
0.375085202506662 1
0.402707782435581 1
0.460255993115932 1
0.258745216774469 1
0.481158146249742 1
0.223715599906081 1
0.394648356512158 1
0.1999655457763 1
0.411973104340961 1
0.219049774338107 1
0.422922312026554 1
0.265897106345329 1
0.256786538384697 1
0.305691314573472 1
0.269245333925982 1
0.328343202361499 1
0.508069301455889 1
0.447628386746999 1
0.327210983292493 1
0.371802006684478 1
0.413587055524489 1
0.377271595355451 1
0.322116181254584 1
0.271801545024388 1
0.370109563974014 1
0.291684908600674 1
0.252094051990899 1
0.472223297324241 1
0.368693691634457 1
0.182576927325933 0
0.423376456706083 1
0.365163675745399 1
0.442576583273008 1
0.340798767397178 1
0.500363876238251 1
0.258890951022854 1
0.688133416488009 0
0.342794663006183 1
0.533935370993279 1
0.58533045467362 1
0.325816047892783 1
0.399440032714909 1
0.224227220790002 1
0.41001922719114 1
0.461923033889965 1
0.383530262688219 1
0.236457661329009 1
0.376667440971746 1
0.464231113782202 1
0.498175765782982 1
0.581904213777502 1
0.423564654587784 1
0.291420636449136 1
0.249074201021234 1
0.447105770994998 1
0.399531348776729 1
0.374845271462027 1
0.407501512070103 1
0.309185570386653 1
0.251296740075971 1
0.37067471373499 1
0.213381428595956 1
0.363285508493786 1
0.363756234336399 1
0.373421666872353 1
0.240344164424262 1
0.385037348141748 1
0.556508273809038 1
0.442331192617404 1
0.517575991813062 1
0.449849599671255 1
0.553172502073762 1
0.489537577805578 1
0.549042555225999 1
0.347400133348911 1
0.333247065124267 1
0.429639619789357 1
0.369135409860987 1
0.374189249757439 1
0.376337579706846 1
0.448162608497328 1
0.552836773501609 1
0.384432438280639 1
0.387961733912301 1
0.381362725633237 1
0.463028952311515 1
0.305960389572074 1
0.486021931189083 1
0.367827763465156 1
0.504339482264345 1
0.498344995746559 1
0.331476510151689 1
0.208944444892998 1
0.302863660883475 1
0.58446752199678 1
0.26091885727313 1
0.387873199881587 1
0.2507686206766 1
0.279352398050267 1
0.407372884903035 1
0.511988361110898 1
0.47918508189303 1
0.36431577661732 1
0.155958231193998 0
0.389602156477443 1
0.417651820170004 1
0.459987613779898 1
0.498150718177164 1
0.452344985109086 1
0.499864572743609 1
0.477928600092546 1
0.593912189623742 1
0.39073294910551 1
0.362723086019527 1
0.469712686613975 1
0.41375131975305 1
0.442305215653583 1
0.212145451607642 1
0.553138767910658 1
0.580721667957389 1
0.404872921642693 1
0.428301643815401 1
0.336461515128379 1
0.369505425845258 1
0.305922886398635 1
0.269457500579875 1
0.433982745949548 1
0.347852575282215 1
0.469168092319508 1
0.505245412249527 1
0.470836747937664 1
0.515881504609845 1
0.357776122059661 1
0.400238256547787 1
0.392719120352336 1
0.436699162144716 1
0.511302596012094 1
0.562702725114173 1
0.200292480879694 1
0.422452498518912 1
0.41826241359122 1
0.403445363719001 1
0.435196110489293 1
0.430157589127319 1
0.306076264528844 1
0.590026367197368 1
0.568978272839813 1
0.412043479913285 1
0.389497794478699 1
0.390952260439701 1
0.478179837758267 1
0.287348504353774 1
0.510938658597253 1
0.328647614223835 1
0.449956429660671 1
0.340613546556987 1
0.419514926792634 1
0.49631371252015 1
0.319813479832007 1
0.397205143144037 1
0.260726738511081 1
0.520698453035051 1
0.35038599672261 1
0.425267215035806 1
0.343325624569047 1
0.53410305117643 1
0.462477351220307 1
0.301028589652667 1
0.452779512902461 1
0.526495145483091 1
0.301888998095236 1
0.314706868307589 1
0.568291887761631 1
0.330923874849142 1
0.447949219943824 1
0.254124638631722 1
0.372978026313875 1
0.469096919466011 1
0.387729045529797 1
0.299282528947162 1
0.474782519424548 1
0.551165288647159 1
0.337797521420187 1
0.466758286819768 1
0.507305504309145 1
0.432245483923974 1
0.521745040688852 1
0.391844895125909 1
0.435456291460825 1
0.495088461745762 1
0.409633272604492 1
0.209602214130446 1
0.486325805682326 1
0.468758670450074 1
0.44787370100116 1
0.416889307552914 1
0.272682512183528 1
0.378739820989775 1
0.487268911394816 1
0.31704781064874 1
0.376250769108119 1
0.543589041075691 1
0.510582313335427 1
0.309468927392818 1
0.378763506238185 1
0.395379592681972 1
0.354594743734108 1
0.497040866942558 1
0.42510634152776 1
0.407291843972735 1
0.300373368059045 1
0.429553003754419 1
0.506327123133339 1
0.275853942913405 1
0.453899106814745 1
0.560698597958303 1
0.45233137583704 1
0.273342895766153 1
0.154277701632306 0
0.14215606983675 0
0.243743386323384 1
0.52606382210511 1
0.374637752575088 1
0.259207072337061 1
0.567057721104531 1
0.31836621433362 1
0.200539384193251 1
0.438582608665246 1
0.548485290569944 1
0.467718030189485 1
0.446567052220231 1
0.367034050248969 1
0.294987858005319 1
0.43931653707771 1
0.270901728391771 1
0.262052215542276 1
0.394394653160922 1
0.307333462721874 1
0.461994149792069 1
0.380938314393894 1
0.331762544469811 1
0.663452095010574 1
0.300486470363964 1
0.352246980723219 1
0.481758428292117 1
0.378868437151582 1
0.370174547032236 1
0.380110002983949 1
0.32039051177752 1
0.271379359331711 1
0.517077158846472 1
0.40223516437022 1
0.521067651135514 1
0.282167536556204 1
0.474827208798274 1
0.347131920057117 1
0.479504093504942 1
0.366350700810518 1
0.447128891447067 1
0.353674473318047 1
0.250766650434791 1
0.524079799636784 1
0.281485047610484 1
0.330738625997254 1
0.300362458685355 1
0.324958152817077 1
0.333377645216933 1
0.408642122050095 1
0.467739129092571 1
0.484579387337419 1
0.397081895490329 1
0.393312957988656 1
0.332252649236799 1
0.313243864555166 1
0.290874587750523 1
0.416993689523309 1
0.32678858239831 1
0.383756345324441 1
0.43880882586038 1
0.459071557578513 1
0.356558891289867 1
0.348030010299721 1
0.21464501290086 1
0.359532721961381 1
0.388773798492301 1
0.517279035224026 1
0.504440791939935 1
0.522431987367245 1
0.45115524503833 1
0.627612076955642 0
0.56824415634472 1
0.345074120706663 1
0.342104066687938 1
0.379065427126223 1
0.409745633303824 1
0.491452006186961 1
0.544177526184707 1
0.541202816010445 1
0.320084029151734 1
0.269837263394044 1
0.421622827590068 1
0.292316152944296 1
0.342779925903052 1
0.397569738155891 1
0.593244370224414 1
0.293525784668328 1
0.2005678825155 1
0.223244139961177 1
0.401397479298965 1
0.562119099472618 1
0.383315513122863 1
0.376751622354719 1
0.446960139594242 1
0.408136621030488 1
0.297604365159843 1
0.284470500393767 1
0.242710259669279 1
0.47093064674022 1
0.424343486812529 1
0.628480131465997 0
0.303245759966826 1
0.412238323172527 1
0.500529148094178 1
0.466628791811355 1
0.276608389703003 1
0.580584985676789 1
0.550744417173965 1
0.351891106400879 1
0.441529202996438 1
0.53363233463205 1
0.416437248905624 1
0.480110732823255 1
0.358383467041483 1
0.392515789358708 1
0.387575671728009 1
0.462252509833506 1
0.457534852107764 1
0.299061891523297 1
0.46755161782707 1
0.492236850685801 1
0.425215364001995 1
0.311712554774988 1
0.231835043137254 1
0.351269014257904 1
0.294516908183889 1
0.283843500262016 1
0.454282707723228 1
0.586853668267046 1
0.540546995169621 1
0.534405438401125 1
0.266516837352064 1
0.350438540711798 1
0.426633056494618 1
0.370757016618107 1
0.267058841373176 1
0.377188240646114 1
0.482521334686904 1
0.548596952046115 1
0.505894957462121 1
0.22119694556731 1
0.428934380812973 1
0.452886876000942 1
0.327458084308539 1
0.15961577738706 0
0.409878779281757 1
0.39186392933897 1
0.35156025762508 1
0.32348606969301 1
0.375556721644662 1
0.365631113561618 1
0.363487176985391 1
0.484828875893125 1
0.345461508610109 1
0.401631330503969 1
0.506328323183201 1
0.356623772548321 1
0.428678056803725 1
0.439485611918479 1
0.446060650769083 1
0.432401011252768 1
0.389824955456594 1
0.295110689647437 1
0.465169236480839 1
0.397690543336307 1
0.368003829539991 1
0.33111036238624 1
0.317806309476321 1
0.38892915422055 1
0.673955988060972 0
0.469490346155979 1
0.316405848748337 1
0.408425889956833 1
0.399976040562739 1
0.368138418865287 1
0.585762966127437 1
0.336375512608149 1
0.33933247361466 1
0.614306764806598 1
0.343187686174009 1
0.327399525139423 1
0.483956142151471 1
0.185929578592109 0
0.485707611654423 1
0.493595580090466 1
0.399467047638944 1
0.280740590817792 1
0.421023858558423 1
0.188108600948863 1
0.442897407008429 1
0.478703599715129 1
0.450655853838883 1
0.438268238503313 1
0.412844695217128 1
0.438476471633267 1
0.491550363411093 1
0.434511308955314 1
0.357853412837669 1
0.473821142907223 1
0.380882780559513 1
0.34749034398142 1
0.473430346308858 1
0.30487483005306 1
0.483768583335516 1
0.356599521855866 1
0.109644772517105 0
0.295001855278623 1
0.321340963468582 1
0.465922346943582 1
0.20790524446741 1
0.662782682915787 0
0.379807078630097 1
0.605244589395786 1
0.315638459698559 1
0.468830485051333 1
0.471970468463496 1
0.491824849948034 1
0.685869611471788 0
0.401538032753684 1
0.336815529903648 1
0.358185224622899 1
0.292359523050784 1
0.257874207313458 1
0.357821970591568 1
0.417222649507548 1
0.405040180225291 1
0.473349356015612 1
0.4192678561481 1
0.399274313584374 1
0.402323122030423 1
0.568084931062047 1
0.409669484470516 1
0.445337535036992 1
0.496309004380224 1
0.312919530792579 1
0.495689923385485 1
0.327475736885149 1
0.276070069956266 1
0.404313573025108 1
0.431378078345811 1
0.480015818758626 1
0.304165217845887 1
0.380481249174728 1
0.332061901002762 1
0.548689983742668 1
0.617206731690571 0
0.393037631852494 1
0.358366459659112 1
0.481397379530276 1
0.354016189789698 1
0.3373081576967 1
0.46375424960439 1
0.349232941518876 1
0.396334595022898 1
0.42290146641319 1
0.166827148846638 0
0.484946974970053 1
0.300491455574658 1
0.500137063108403 1
0.457732474258207 1
0.518186057167445 1
0.524592265411638 1
0.479967677660104 1
0.667920981712791 0
0.414860968953109 1
0.650783045940877 0
0.497560387870535 1
0.734608792199373 0
0.479365950392571 1
0.458598007620954 1
0.392924189528455 1
0.463031502086994 1
0.396283644613277 1
0.314587230129452 1
0.474791605597779 1
0.322841019770061 1
0.286745269923183 1
0.382631466415927 1
0.129227435128891 0
0.402885278885793 1
0.301212367884325 1
0.444421022931827 1
0.340522228280791 1
0.616032113793136 1
0.569622948140517 1
0.531810375963829 1
0.414508395217794 1
0.487817445129852 1
0.298083479156119 1
0.461964939330897 1
0.485031368028964 1
0.412385543439987 1
0.464048463666548 1
0.330602203712077 1
0.323097387907199 1
0.548611320335572 1
0.445542106092348 1
0.496486702051513 1
0.228596147638035 1
0.476885310287133 1
0.318697642959942 1
0.467372178633461 1
0.352692542078715 1
0.30179001552274 1
0.546020930908236 1
0.4872656431313 1
0.416627143544015 1
0.403414353097926 1
0.243728860020376 1
0.505361850561133 1
0.280394456409709 1
0.304934250267698 1
0.403945475972222 1
0.392075891824527 1
0.321847006909576 1
0.361336989734111 1
0.445983252386784 1
0.547080460259979 1
0.274433733510731 1
0.363277119955405 1
0.317716153458757 1
0.315150324232968 1
0.419230744827283 1
0.42973406058373 1
0.375091005974116 1
0.294039450038901 1
0.472746397213227 1
0.475168059190531 1
0.509376518227347 1
0.541632879258335 1
0.612634790855189 1
0.249112544778201 1
0.233117392424448 1
0.318531773737775 1
0.52582494576525 1
0.359521894720469 1
0.436879402999693 1
0.509609485405933 1
0.402201455663377 1
0.407660751077296 1
0.33293028453615 1
0.342703616121925 1
0.469214315796281 1
0.401553523137568 1
0.437569593155245 1
0.393450754472967 1
0.597651556205683 1
0.428989640552031 1
0.445478694055024 1
0.332846458518983 1
0.393929412835986 1
0.357289922789516 1
0.406342396263801 1
0.592161348269258 1
0.370300843800753 1
0.433214000375508 1
0.582832495713071 1
0.551151481842526 1
0.556113219205657 1
0.377024235091039 1
0.489967951441662 1
0.275446101094164 1
0.506839608329243 1
0.326710053718402 1
0.342667326249934 1
0.38430899732746 1
0.330332835385548 1
0.453565078123399 1
0.574091687317915 1
0.474905244734188 1
0.363551470331456 1
0.587289913781216 1
0.309557954240241 1
0.432424167902683 1
0.347117461407861 1
0.37753265538294 1
0.320603413749244 1
0.406778646859617 1
0.534760817011785 1
0.296864859781149 1
0.372312568657535 1
0.298128788957596 1
0.316506488911857 1
0.348497194340487 1
0.237964333226976 1
0.510075321040434 1
0.344050968060751 1
0.26077366465424 1
0.112044008643819 0
0.343768056451676 1
0.397605216513951 1
0.387050391962353 1
0.271516980562935 1
0.414049562866825 1
0.417706351835401 1
0.378171948329597 1
0.392537261084838 1
0.474915302093345 1
0.451462971633464 1
0.450129001328027 1
0.4681402444991 1
0.302286747064888 1
0.373395326792252 1
0.479443982574982 1
0.298352637198082 1
0.444295069895584 1
0.299668926365712 1
0.548184190666915 1
0.46498569689971 1
0.418704415609205 1
0.23849232674122 1
0.38220781488223 1
0.39234945091824 1
0.292999501718307 1
0.4440306269794 1
0.51991027925669 1
0.442876721934873 1
0.348277694808791 1
0.290173232813 1
0.451914306894027 1
0.553128784897351 1
0.359886166975443 1
0.341910127914455 1
0.369739164860679 1
0.486802837458831 1
0.4043808307618 1
0.13130824488002 0
0.441177187625995 1
0.440944694248304 1
0.496385532129609 1
0.43679050092587 1
0.349907106000556 1
0.518665220491979 1
0.352859488210489 1
0.244122316444438 1
0.322980131760599 1
0.326732748785195 1
0.403952600043298 1
0.329514184177952 1
0.551195098585153 1
0.375922171438928 1
0.39356057555166 1
0.359956267014996 1
0.30522960360134 1
0.24365725888731 1
0.302131251454508 1
0.461162280407449 1
0.486339578737049 1
0.350045144356157 1
0.514676761771375 1
0.662077987523259 0
0.43020838101414 1
0.544812598317435 1
0.358212457259484 1
0.492341360682005 1
0.310725960850555 1
0.356398028184346 1
0.35041042754753 1
0.472678375476745 1
0.397895804611795 1
0.346733198649471 1
0.334921386590941 1
0.465605539348986 1
0.333338192793903 1
0.381202253688873 1
0.396186498671595 1
0.421200895380441 1
0.347373165638168 1
0.443161385894263 1
0.476428983080128 1
0.453025722144251 1
0.353574306151467 1
0.322556967390721 1
0.355064340503709 1
0.307754177297522 1
0.422439540330355 1
0.336761143591592 1
0.528512827125536 1
0.399575532335476 1
0.438107084937018 1
0.420275662497448 1
0.40667697846596 1
0.63682543317612 0
0.295262086568217 1
0.226302046899224 1
0.294343421896583 1
0.543607315486033 1
0.593838278988753 1
0.401906788800366 1
0.443990149543843 1
0.366770091015844 1
0.391163317935144 1
0.506940272123911 1
0.497124397430386 1
0.275585572065997 1
0.374674779360108 1
0.573844363965448 1
0.376357293959678 1
0.261667289419156 1
0.280186975086057 1
0.437495222679025 1
0.281221063675515 1
0.500511133041845 1
0.149412693654717 0
0.264101957260564 1
0.315012674809661 1
0.523539187512969 1
0.519733541422571 1
0.411956019796213 1
0.417136255670472 1
0.405809630302862 1
0.443219478724469 1
0.179619189266251 1
0.470935399605594 1
0.579681843091588 1
0.45731597182944 1
0.187219042312013 0
0.443244411152887 1
0.522782920748633 1
0.320522262248869 1
0.384415123361656 1
0.387737361206441 1
0.237516783846701 1
0.280375550851525 1
0.341105858432491 1
0.49732384616033 1
0.299721842936715 1
0.381875644501255 1
0.414072038977808 1
0.293285649348245 1
0.32341728477337 1
0.306162684035189 1
0.728194602458486 0
0.451787117789275 1
0.473067210208199 1
0.661268825285043 0
0.607368860278367 1
0.466494104312144 1
0.425323927463874 1
0.378993036376873 1
0.23775567314182 1
0.449150871793431 1
0.403780680413836 1
0.433370610967771 1
0.567472852979013 1
0.291230064239657 1
0.503957509160795 1
0.564402579532791 1
0.516655043961742 1
0.206834275933734 1
0.494819580293851 1
0.345657920542153 1
0.345247982567655 1
0.248704464408283 1
0.399569666068266 1
0.224383184059515 1
0.4821424186027 1
0.589079468949776 1
0.527138986766394 1
0.460042229838785 1
0.553944124504287 1
0.230212563509036 1
0.640592094706337 0
0.390182105668552 1
0.59578214581402 1
0.307728474123053 1
0.271653997760509 1
0.357615519317387 1
0.469737773447632 1
0.506268360774336 1
0.579373903060111 1
0.27137249902522 1
0.45088409075332 1
0.364509939762225 1
0.455602346718787 1
0.592927570530049 1
0.324641562232926 1
0.283016224172106 1
0.481306569798346 1
0.412826603368924 1
0.44580087671607 1
0.40358899184931 1
0.239025799671562 1
0.274841716841239 1
0.352011683536741 1
0.560369795040227 1
0.536072384817136 1
0.432091554259363 1
0.537841799692528 1
0.503332633298926 1
0.413579362642101 1
0.341202194195956 1
0.40365852826186 1
0.415060273310854 1
0.407703783253235 1
0.575100630505551 1
0.462620908717098 1
0.521903933049376 1
0.328347421033683 1
0.445300377473262 1
0.567051710814626 1
0.455965980120236 1
0.362030991939622 1
0.412236294684423 1
0.376519023603379 1
0.235341362507191 1
0.620052821312837 0
0.381088774460039 1
0.418683558385482 1
0.253895491024252 1
0.571477796082034 1
0.407220470622327 1
0.349852537451693 1
0.389917750151638 1
0.592163528361691 1
0.450080816465625 1
0.63953139120329 0
0.273463505588663 1
0.451986746271663 1
0.520199505957114 1
0.565516396968933 1
0.451706324214801 1
0.408905517053109 1
0.483420452892256 1
0.349712516270734 1
0.248306159103372 1
0.415483258975102 1
0.463079838410544 1
0.430310152605813 1
0.45425343393513 1
0.176763872449621 0
0.61448744162371 1
0.358430139895268 1
0.584266581037407 1
0.409938218544808 1
0.366133642005781 1
0.367904674555703 1
0.301122578749563 1
0.523154687271748 1
0.380130813004584 1
0.475191501382226 1
0.429034317305521 1
0.403226091772099 1
0.422209578905853 1
0.203758889390221 1
0.348595654184422 1
0.418842105117768 1
0.539638059251576 1
0.254825532081719 1
0.323968340338797 1
0.497843062152371 1
0.317664905860191 1
0.338716235968507 1
0.433988264693735 1
0.420211074576667 1
0.44884513621494 1
0.376887020906257 1
0.578727731511707 1
0.389983355238093 1
0.466471721129761 1
0.46309760832317 1
0.414524235242031 1
0.318955842104908 1
0.476651009310047 1
0.329000190491267 1
0.256780076444925 1
0.45869369997049 1
0.448041603436863 1
0.317422695165067 1
0.31256226795811 1
0.142090336171418 0
0.432551570883959 1
0.361012347204908 1
0.343110599122509 1
0.606270627340198 1
0.227974828538096 1
0.224648641617098 1
0.243103036506019 1
0.292633008763183 1
0.426355073879289 1
0.273349011768899 1
0.377024659913486 1
0.228736244962074 1
0.230531839477143 1
0.564280107565814 1
0.354968635380963 1
0.272769986131208 1
0.139247922943909 0
0.384637370191822 1
0.484442638502261 1
0.242597007271309 1
0.403264985281215 1
0.58941535656387 1
0.352111462355002 1
0.309865029911259 1
0.366232149730821 1
0.47231258692111 1
0.351076816692436 1
0.252159835733543 1
0.346487954853913 1
0.456934485260795 1
0.550404188284046 1
0.438968101882703 1
0.349650416176326 1
0.424267366538997 1
0.350525847973691 1
0.363045027698365 1
0.265468167560453 1
0.436507033169332 1
0.413075490025782 1
0.356717331218551 1
0.296576165395804 1
0.250586580282539 1
0.476214541082617 1
0.406198902399828 1
0.472484814147151 1
0.574122841592912 1
0.37535902708209 1
0.32612956716352 1
0.609719200836233 1
0.277288111406426 1
0.243928962941143 1
0.49208669591703 1
0.41916386823172 1
0.512098595620062 1
0.352982994592824 1
0.4912188176719 1
0.106564339430333 0
0.307363731991399 1
0.419684455615285 1
0.533411203645696 1
0.29631858129563 1
0.607740813725275 1
0.307876054127509 1
0.412712751171535 1
0.377216297396761 1
0.387279693338938 1
0.500050459931603 1
0.350026922353177 1
0.522866766046017 1
0.413636776655566 1
0.49116641897365 1
0.358440166015974 1
0.474236587419992 1
0.377096655748528 1
0.427688202299083 1
0.230489561628919 1
0.365156726121852 1
0.302760037888632 1
0.498736186150628 1
0.287598278445491 1
0.499625843844526 1
0.385172735615021 1
0.395132980594482 1
