# Supplementary material for: Bias caused by sampling error in meta-analysis with small sample sizes
Source: PLoS One. 2018 Sep 13;13(9):e0204056. doi: 10.1371/journal.pone.0204056 (PMC6136825; doi:10.1371/journal.pone.0204056)
Supplement: S5 File — (ZIP) [file pone.0204056.s005.zip › results N = 20 theta = 0.4 tau = 0 sz = 500-1000.txt]

"dl.theta" "dl.cp"
0.331919235001014 1
0.400269541848443 1
0.430212711026124 1
0.367768093217127 1
0.4433325274094 1
0.372064054733427 1
0.389276044831471 1
0.424246343157134 1
0.417820027081214 1
0.357041397178346 1
0.414201982126406 1
0.353377988037429 1
0.448142659190672 1
0.381044809546456 1
0.378058024977467 1
0.361042470590984 1
0.373092386289251 1
0.355904092486218 1
0.400929661367607 1
0.412919714269887 1
0.40053695350138 1
0.436638017473152 1
0.41433594478106 1
0.411211909469263 1
0.451775608477862 1
0.378404056111731 1
0.448073278596098 1
0.417218331531581 1
0.398222139508449 1
0.474645781255998 0
0.378003578918915 1
0.361788638474827 1
0.40911816473959 1
0.373759726286924 1
0.401205088040129 1
0.455229372788487 1
0.423780125463771 1
0.426302645334586 1
0.363915738401258 1
0.423480202291534 1
0.325220999706013 0
0.387652750521121 1
0.387172255081284 1
0.359084822547221 1
0.415220540555665 1
0.42337005260048 1
0.435423893307621 1
0.328495222762956 0
0.419173543924376 1
0.390251720338267 1
0.403069929853712 1
0.354295209971688 1
0.433105499904307 1
0.384403202882627 1
0.450196914011065 1
0.408377514733057 1
0.351620313301172 1
0.424227678229011 1
0.403406406781829 1
0.385646843003963 1
0.412717916576372 1
0.468858695487938 1
0.445544247177115 1
0.379972181358123 1
0.416385173267796 1
0.395891289478474 1
0.411506413681553 1
0.36996645951269 1
0.380390936872806 1
0.438079674739432 1
0.442422782934015 1
0.449733146640152 1
0.363725481437727 1
0.444168761186383 1
0.404628859970291 1
0.39928438001255 1
0.40632044574018 1
0.417909127065439 1
0.393755204449134 1
0.388118353671119 1
0.389793036389203 1
0.384951270484413 1
0.414434574812925 1
0.398259290627061 1
0.335895396530241 1
0.412227926295878 1
0.413361666885512 1
0.464821338451446 1
0.42534753330289 1
0.415756096849327 1
0.396895212127817 1
0.378496550144437 1
0.452252221255266 1
0.366681791023462 1
0.45320970192046 1
0.39123841257267 1
0.448204676829365 1
0.399248361050221 1
0.378690310760649 1
0.381543922029438 1
0.429506575121165 1
0.422739823798719 1
0.425246415680754 1
0.411675656639553 1
0.444515315011253 1
0.419745413429152 1
0.408127420198923 1
0.387293872964056 1
0.399759774892513 1
0.439286665699575 1
0.406223353139577 1
0.333235184457465 1
0.449198524718604 1
0.379810078362543 1
0.380336943616277 1
0.336006409266818 1
0.443168865070305 1
0.381808637188079 1
0.418140855634041 1
0.41505817399524 1
0.426065816070637 1
0.386863720155056 1
0.417463093401823 1
0.417698990063495 1
0.408979167636022 1
0.374874031160297 1
0.367738173311302 1
0.328501110363944 0
0.401013031142381 1
0.39781915706961 1
0.422755107010821 1
0.377157653759827 1
0.423032850440225 1
0.418013924588293 1
0.424275115800454 1
0.368093687754193 1
0.381276230171091 1
0.366171899669855 1
0.443648316550117 1
0.40574960364325 1
0.404180403022538 1
0.394933615526515 1
0.436220117377444 1
0.405992104135609 1
0.376799032622949 1
0.396753679110623 1
0.42704524450557 1
0.392887737154693 1
0.426567761274091 1
0.375132011099686 1
0.420333020263755 1
0.352431061446289 1
0.418058586325668 1
0.347944131400324 1
0.44670798242583 1
0.414235433652495 1
0.383896452926577 1
0.405958537745758 1
0.385466279306708 1
0.362791182111027 1
0.46089684316765 1
0.446354667514779 1
0.436395908867738 1
0.366917482545707 1
0.397287189180407 1
0.395856666474744 1
0.392133330178695 1
0.409576735643968 1
0.394476979183574 1
0.3878311096682 1
0.437506312102412 1
0.438371813526922 1
0.354229889378199 1
0.366509376578999 1
0.445741154709908 1
0.424744018921788 1
0.456040669780747 1
0.380140923279746 1
0.396588348837772 1
0.371216083414182 1
0.402636441853758 1
0.40319760635058 1
0.33924068550821 1
0.365710129403027 1
0.352337295938473 1
0.395689791734906 1
0.439257827941365 1
0.413564342861344 1
0.31669273233999 0
0.391257109282309 1
0.439829132479464 1
0.386347978009498 1
0.367310387453501 1
0.410687740194022 1
0.403115401458865 1
0.372767430186248 1
0.401254330461607 1
0.42297535710567 1
0.463800993946757 1
0.383719696303977 1
0.41958890464213 1
0.360978454321713 1
0.385744584666499 1
0.393070107846724 1
0.363886963695226 1
0.379778057384766 1
0.379224755627102 1
0.416235199513158 1
0.373544411873354 1
0.407079804501442 1
0.451654419281123 1
0.410543852782728 1
0.354180121097781 1
0.420506594857235 1
0.397311326047104 1
0.396664923815917 1
0.442983631396326 1
0.412083600663508 1
0.419176088546522 1
0.392516530847509 1
0.390072738623089 1
0.424920949683396 1
0.401440942881541 1
0.397451172207659 1
0.404703213608056 1
0.391955486275738 1
0.417300195888636 1
0.369838430638566 1
0.44254078476658 1
0.385901140804713 1
0.369789197715773 1
0.447433604145087 1
0.391092627500551 1
0.414245254140985 1
0.41096667910196 1
0.392549295415227 1
0.429827700683793 1
0.403676251451969 1
0.409739196550244 1
0.391369017612598 1
0.348269726062904 1
0.399623939696735 1
0.436908431762674 1
0.414047791056066 1
0.355446040127887 1
0.416235537282699 1
0.482935848742756 0
0.397238777202381 1
0.398433110083746 1
0.365445125685157 1
0.40419836014301 1
0.409312036818463 1
0.436720372634601 1
0.421941219665448 1
0.391392660366755 1
0.38129593747969 1
0.362210146502685 1
0.432058441432663 1
0.426532203881194 1
0.352773426051866 1
0.374342329256714 1
0.39821363825132 1
0.322302471094802 0
0.420022388730858 1
0.435244460579597 1
0.365433199441145 1
0.385846542928531 1
0.41577539886301 1
0.404453043228934 1
0.423423982689306 1
0.412474180053171 1
0.509745669797201 0
0.379853370495558 1
0.3951029796215 1
0.463265475749243 1
0.419424403128113 1
0.406636120188893 1
0.42757988951267 1
0.390299756383961 1
0.421190709572254 1
0.377838308915932 1
0.420865010929285 1
0.396057675142832 1
0.344469712709776 1
0.407204374521576 1
0.414936886312184 1
0.420456261506011 1
0.37154574563826 1
0.376420686373476 1
0.36623377410767 1
0.382402160341802 1
0.428405538391625 1
0.43824092128568 1
0.365944847305188 1
0.410442799806972 1
0.427242150474766 1
0.450332627882216 1
0.353633964152576 1
0.447936692364992 1
0.392709831097481 1
0.418259779637289 1
0.39579349438577 1
0.34218925637143 1
0.404589852448404 1
0.415781836444857 1
0.360365495577712 1
0.441649471237009 1
0.396232073149467 1
0.332648914448136 1
0.392697408700907 1
0.39069626266161 1
0.397042725122811 1
0.389088118040949 1
0.469709478884918 1
0.3900217632252 1
0.41537961275462 1
0.358129815915793 1
0.372011557790475 1
0.396729020336862 1
0.448686772809122 1
0.402798426304273 1
0.410636868991078 1
0.41383071278678 1
0.375312340426025 1
0.388541216360508 1
0.363337637052125 1
0.433643978188884 1
0.486207894714644 0
0.449821980190939 1
0.381515007778533 1
0.348867403911341 1
0.370477167658142 1
0.418107613426435 1
0.393598228941948 1
0.386091495759646 1
0.369344741327668 1
0.459882370462547 1
0.393931535921751 1
0.385235959631207 1
0.35342334173496 1
0.371436393504748 1
0.410409356036597 1
0.413675663327455 1
0.417934436557886 1
0.397638459213007 1
0.410631405200635 1
0.449473286418568 1
0.385324884859433 1
0.363143401576735 1
0.352853259590078 1
0.393630419360136 1
0.416513062503245 1
0.405167265968123 1
0.4061820422495 1
0.364967945824691 1
0.411187334102212 1
0.452925908124622 1
0.401610031497839 1
0.42267426412575 1
0.371838046735484 1
0.35057898363391 1
0.380258215164935 1
0.363979173713396 1
0.38797560050165 1
0.427813834194301 1
0.455241726727437 1
0.440962268370864 1
0.425794865592256 1
0.393515727803919 1
0.382911964751472 1
0.424086954122911 1
0.415878851875943 1
0.382012255756583 1
0.405878101363309 1
0.431985318563456 1
0.403492744755478 1
0.335058275060284 1
0.386949769558381 1
0.445991378878718 1
0.465509893042021 1
0.443225575479517 1
0.412989621469526 1
0.374754004460803 1
0.378185468570957 1
0.401632982337624 1
0.392239258381409 1
0.379017020354777 1
0.390545485600581 1
0.410228028526801 1
0.418308790990338 1
0.36318067897185 1
0.390729398357872 1
0.396995836354849 1
0.396825874663097 1
0.417491818353364 1
0.389792084109037 1
0.416507590955626 1
0.420686993798136 1
0.351211506356595 1
0.392032353913944 1
0.387370899405791 1
0.380584184901478 1
0.410284831972883 1
0.371018464762333 1
0.400010299914537 1
0.399172357521971 1
0.386477712008645 1
0.377009756969519 1
0.434940260522183 1
0.391187512125422 1
0.381148125809368 1
0.340053294733642 1
0.422202616871678 1
0.368514325846764 1
0.405338995855437 1
0.385840019543841 1
0.399875478931501 1
0.414930046547336 1
0.406770955410903 1
0.379088279949826 1
0.342077271271673 1
0.318396317213417 0
0.347098366051168 1
0.387970901281185 1
0.424513496578653 1
0.414755199060994 1
0.382302772028408 1
0.401493713023147 1
0.392624119527617 1
0.375998011082695 1
0.391866030698225 1
0.411007781339987 1
0.398010975241355 1
0.422655980266834 1
0.462080994626521 1
0.406324564267659 1
0.351434990355719 1
0.405507880506791 1
0.398461636826935 1
0.395954499273881 1
0.436126486187894 1
0.427227758191767 1
0.453326325679068 1
0.397197821334807 1
0.435686750247025 1
0.373798684861818 1
0.448351481336086 1
0.384951891666343 1
0.392892652145294 1
0.378723935823439 1
0.407603256678592 1
0.396727307114368 1
0.433608996925836 1
0.380882717868415 1
0.373955784598852 1
0.438433069234286 1
0.392224975096377 1
0.468112672230037 1
0.377868988618998 1
0.431023418885196 1
0.387560761872883 1
0.446006382415035 1
0.423652067779857 1
0.395477657600754 1
0.40640560248627 1
0.404252133007358 1
0.386710809942257 1
0.334599398221637 1
0.431548302978779 1
0.413703777827014 1
0.387857146566129 1
0.457852885953255 1
0.403491306001116 1
0.392222458479879 1
0.416071547857085 1
0.362847950797628 1
0.383397756319226 1
0.466241652380796 1
0.362283218777666 1
0.34164978783108 1
0.435733712613625 1
0.431781128840866 1
0.380934939102508 1
0.382052567440293 1
0.390056701373865 1
0.424458472763918 1
0.414183359402895 1
0.402532773257596 1
0.448387923753319 1
0.397652368334909 1
0.412024252829185 1
0.38687642823608 1
0.382676113237155 1
0.366906127606864 1
0.349332235883118 1
0.392720711801775 1
0.359306198338882 1
0.383077386842021 1
0.403273994005919 1
0.386239227814912 1
0.444688520752356 1
0.395875272145412 1
0.344044839752568 1
0.442351454544949 1
0.292388035494536 0
0.354785960160955 1
0.39794101990138 1
0.402427907849003 1
0.440831617288635 1
0.372198813665012 1
0.381188682989051 1
0.427351040738482 1
0.391609269376578 1
0.366826600963542 1
0.414420900721965 1
0.446074119821141 1
0.393317059093562 1
0.345290291503735 1
0.399711958363825 1
0.40122291391001 1
0.422127763384013 1
0.416899183728461 1
0.437447204058988 1
0.299937965420399 0
0.397209825953903 1
0.402833449973351 1
0.364205966898835 1
0.405863626573018 1
0.34943112617751 1
0.40816822355682 1
0.381997102830159 1
0.417788914296231 1
0.393004778843818 1
0.405262419045358 1
0.42742142562706 1
0.361693092924133 1
0.409609561558679 1
0.448977280378621 1
0.397185787946041 1
0.3559364965918 1
0.447548241814055 1
0.403217025329537 1
0.34770513914016 1
0.405159112727306 1
0.341410322497971 1
0.438358531725529 1
0.368546047969492 1
0.461578324633927 1
0.426213525367238 1
0.330255261620918 0
0.384410875649379 1
0.373178810441319 1
0.333664594532238 1
0.392225924099578 1
0.372441275780659 1
0.359081152233683 1
0.469735023728714 0
0.390435316357481 1
0.38976303094953 1
0.421065933646434 1
0.371600136417108 1
0.398580629515044 1
0.373439593280348 1
0.377792321866459 1
0.404933439165806 1
0.443443112378925 1
0.415783042679472 1
0.359489511694789 1
0.41108097386511 1
0.365987166459798 1
0.359032919941399 1
0.423497634000671 1
0.405871466925945 1
0.423137360885385 1
0.346593456213447 1
0.384537775839829 1
0.407203093108203 1
0.41914464676466 1
0.36174495249852 1
0.363096697171912 1
0.382460093739283 1
0.372645203128237 1
0.411626689564856 1
0.376285970286544 1
0.380988040939502 1
0.424553178353136 1
0.401389173638282 1
0.416539275881739 1
0.440952607504011 1
0.381105568520808 1
0.327338634115843 1
0.375142483970485 1
0.42594313153286 1
0.41048766291027 1
0.376185199953515 1
0.429472819125845 1
0.39299610173018 1
0.449355520242823 1
0.374685917051612 1
0.391234314269143 1
0.43626112251384 1
0.45607396903226 1
0.36738491870449 1
0.368307287061786 1
0.362211337550376 1
0.379286950127036 1
0.351231755796918 1
0.420901939002826 1
0.447799846834841 1
0.436087523328141 1
0.464497597866628 1
0.384153831872442 1
0.397934299305345 1
0.39095984850495 1
0.387846487841223 1
0.38138255958021 1
0.462407363088193 1
0.385939443814058 1
0.379503218582814 1
0.321806540247398 0
0.369754151714641 1
0.420453943541906 1
0.432312140189334 1
0.38448269455723 1
0.416941774901919 1
0.425931343151378 1
0.435445676561066 1
0.343387007390808 1
0.440936130606386 1
0.447118333217149 1
0.461362065310986 1
0.374834165912019 1
0.435043771120431 1
0.346547051025408 1
0.418693349810524 1
0.419401073804306 1
0.387833211733217 1
0.41301397185754 1
0.416327689512618 1
0.458552928441281 1
0.351151411734895 1
0.444562256999157 1
0.434828759792257 1
0.417985020407842 1
0.487723748846638 0
0.353634831718568 1
0.403812231184799 1
0.415936197958363 1
0.333188965401027 1
0.396554533089614 1
0.389291182768701 1
0.427838362929152 1
0.401906030826362 1
0.409283488709966 1
0.404164794973311 1
0.41757753850074 1
0.402994417661858 1
0.423294751196475 1
0.358022480454932 1
0.470863925429864 1
0.407444021262711 1
0.388483743890538 1
0.386751383484733 1
0.387553155327503 1
0.422054287787777 1
0.379740520811637 1
0.436499381493498 1
0.445522487267838 1
0.373416073760746 1
0.353247744603738 1
0.427577554171056 1
0.389765692021942 1
0.385289128738671 1
0.403180089054465 1
0.3680998988888 1
0.39658531625018 1
0.476400591955808 0
0.370205453269119 1
0.443600625645021 1
0.381695427209575 1
0.407911588160686 1
0.41162328822798 1
0.398229075719727 1
0.440932043324871 1
0.371602765466973 1
0.391031560074124 1
0.387077064073229 1
0.375676519301643 1
0.373504967867372 1
0.300099409193038 0
0.4694465840776 0
0.444785992020215 1
0.427486959758515 1
0.424194895029536 1
0.37236355380729 1
0.406085568039971 1
0.398909362206023 1
0.377182563401651 1
0.383056164888603 1
0.41709368921738 1
0.425508093072023 1
0.409444657008445 1
0.384013622937721 1
0.42792492337297 1
0.412904824392895 1
0.360383384989606 1
0.344989956065379 1
0.38791509557222 1
0.415037653198336 1
0.444582173750006 1
0.346718567798923 1
0.388231954268818 1
0.456416475412187 1
0.441510664613833 1
0.388068789970584 1
0.375173641470419 1
0.404391014612353 1
0.403026311348484 1
0.390346769226044 1
0.393442793170502 1
0.406931807548527 1
0.369979101042682 1
0.420114897884182 1
0.387175906122607 1
0.45213341206821 1
0.402221728032414 1
0.425095931878617 1
0.41570835121414 1
0.402921102935254 1
0.350269481012584 1
0.4426589699492 1
0.42542676037021 1
0.382540290687007 1
0.451325572424777 1
0.432715349680972 1
0.357449849242832 1
0.434781681269727 1
0.420557622413691 1
0.306214129892411 0
0.420546057520443 1
0.433001740364968 1
0.416202648839053 1
0.429934620006196 1
0.371623740686165 1
0.456179846296845 1
0.41098742215342 1
0.357832176549267 1
0.43201258226218 1
0.395731837322604 1
0.394545416371541 1
0.427807442569215 1
0.450841533004239 1
0.400302655433292 1
0.362627802590285 1
0.382351397735048 1
0.363771628460228 1
0.403512746837358 1
0.42274488813277 1
0.390184403739346 1
0.370173978268552 1
0.423531777768765 1
0.449039631238648 1
0.405244396710967 1
0.407078192970981 1
0.39743588962973 1
0.390229912248276 1
0.418985467645212 1
0.373290601060689 1
0.426630689203039 1
0.450440191705355 1
0.352265669243594 1
0.367527274236253 1
0.396427727119083 1
0.40297082766075 1
0.412737995104038 1
0.408334274713924 1
0.304375067956369 0
0.366845824195981 1
0.390886493477192 1
0.365197444351331 1
0.399037956471115 1
0.439666313674529 1
0.416254348016364 1
0.445439115221368 1
0.403626426065259 1
0.373685322747732 1
0.375104499312023 1
0.448899983118835 1
0.383244876499449 1
0.466075566479069 0
0.45222941644041 1
0.375336990626381 1
0.383636214693167 1
0.449194629064064 1
0.424375653117633 1
0.380440384402513 1
0.426908475878272 1
0.430900727265065 1
0.424445902653055 1
0.39411477910404 1
0.427382988946791 1
0.409319263242189 1
0.343817830017573 1
0.374901984613698 1
0.443694528897179 1
0.355717558095915 1
0.452910054854738 1
0.418952720321291 1
0.387841987588725 1
0.435175208011597 1
0.405469723829305 1
0.382973049652038 1
0.339355069504943 1
0.43311463074488 1
0.423647909042346 1
0.421222831296129 1
0.383985481656061 1
0.38372104040932 1
0.401187099631345 1
0.434478960144185 1
0.368345241341021 1
0.442467853903355 1
0.384408027732928 1
0.374257468342688 1
0.388205615900515 1
0.368500400048152 1
0.487626254565222 0
0.354840527899744 1
0.369653698730526 1
0.372382825034352 1
0.42894336648814 1
0.480104786646152 0
0.351931607988508 1
0.366798869779855 1
0.403380947259718 1
0.379395869509779 1
0.428863135269322 1
0.316210087834254 0
0.456201246476053 1
0.372722889383393 1
0.401559198051401 1
0.40075397540975 1
0.386429631338241 1
0.429326852924595 1
0.338036329882205 1
0.362798033990561 1
0.352882591582754 1
0.432496739703773 1
0.469640033358087 1
0.435067624503508 1
0.375295764119784 1
0.379279504055244 1
0.37896713023645 1
0.347353832162336 1
0.408153121828716 1
0.392167547157563 1
0.391079915985907 1
0.384958811584773 1
0.412083239366065 1
0.408718105837233 1
0.419439260678089 1
0.385734316651357 1
0.411474356196688 1
0.418759367231006 1
0.42709519550471 1
0.437460157401269 1
0.383280837803584 1
0.471579422744808 1
0.377611238271425 1
0.468850123282047 0
0.330459493672615 0
0.423956185541992 1
0.366772106597942 1
0.376105415082526 1
0.3682760915879 1
0.40786612320959 1
0.367223319083137 1
0.40383036855641 1
0.408330620145679 1
0.317527452097569 0
0.403187852981207 1
0.400856571895722 1
0.349526993123561 1
0.328837980920048 0
0.391797257540551 1
0.369669416276669 1
0.408073334512721 1
0.339471649574318 1
0.360884783973793 1
0.383841540227874 1
0.359718880783317 1
0.374329670388714 1
0.394149346214192 1
0.444989362310336 1
0.363748709614401 1
0.425169740427932 1
0.399324139843006 1
0.401260149823142 1
0.388376061258003 1
0.352579488218382 1
0.344510743304468 1
0.412052842901896 1
0.393764917689299 1
0.365214053957823 1
0.397043292491481 1
0.428295547016092 1
0.418155933314289 1
0.410726935450501 1
0.391438452288728 1
0.401518577654087 1
0.321653965330326 0
0.423370183203233 1
0.415405435699017 1
0.403565145990676 1
0.337761755722162 1
0.385947456781761 1
0.385204742613179 1
0.402585370061912 1
0.362288813272606 1
0.431186619860626 1
0.404392334690824 1
0.440706098758243 1
0.363859083322082 1
0.376037128013706 1
0.421799402710856 1
0.450398481060476 1
0.456813567781946 1
0.356788610878751 1
0.425016950416138 1
0.453213308100843 1
0.330985226980122 1
0.369982044973573 1
0.373372147283791 1
0.334531476260252 1
0.40513097314509 1
0.419079055423481 1
0.357379454380085 1
0.416620006730545 1
0.455752188300133 1
0.347736477579236 1
0.396805963823879 1
0.416950867591952 1
0.325297249049722 0
0.39653675416637 1
0.43342763815237 1
0.382458035796832 1
0.383821085719294 1
0.398564270418015 1
0.40234570188139 1
0.456907584329463 1
0.366080023861477 1
0.420356329999139 1
0.398747434791532 1
0.421838751380816 1
0.408541422354162 1
0.436824041499139 1
0.366683692389169 1
0.36992835328657 1
0.359148235054178 1
0.374035372869854 1
0.403364627544384 1
0.404116992586232 1
0.400874562175896 1
0.42614902900591 1
0.418353300696647 1
0.385210800955884 1
0.378096131003143 1
0.443899738822651 1
0.383962376750281 1
0.466121971052291 1
0.36216979512743 1
0.387532148662333 1
0.390224431338862 1
0.413741827232623 1
0.36001413244963 1
0.391286192403192 1
0.348674329690023 1
0.445322121866395 1
0.45953182100037 1
0.341300358028867 1
0.388003448083975 1
0.386965901244178 1
0.45404007658557 1
0.395679318450856 1
0.373353723514122 1
0.41989601563629 1
0.381624364921816 1
0.417007133994582 1
0.446700781115804 1
0.416679072278977 1
0.34370048735982 1
0.337522321054962 1
0.388401322370533 1
0.380380007973193 1
0.3423171268824 1
0.398768472523108 1
0.409644949744099 1
0.425463507113205 1
0.403621624518107 1
0.414031602273545 1
0.421284648285737 1
0.464300590165045 1
0.410280590584223 1
0.385692883982172 1
0.392621134237189 1
0.32792324353005 0
0.377722736140204 1
0.324962417991447 0
0.376559593034002 1
0.397630418527879 1
0.415335165457932 1
0.438763504277723 1
0.37422425537784 1
0.392014502871502 1
0.388225064311519 1
0.386893280126031 1
0.408599000269554 1
0.381481356918926 1
0.408009322097923 1
0.391934363825343 1
0.439125326356308 1
0.389281707873423 1
0.384331146441981 1
0.42944190120085 1
0.407750000030559 1
0.400433709773994 1
0.449261002495501 1
0.433693040906115 1
0.417798101611675 1
0.379549187169392 1
0.433661324017476 1
0.434077902991024 1
0.432341118632054 1
0.365891449762979 1
0.387840599379811 1
0.445170717965041 1
0.445375688307455 1
0.38224427154326 1
0.351758138934877 1
0.401586719235332 1
0.422658811941727 1
0.367199088868111 1
0.387442315230822 1
0.400360495963091 1
0.365918465906999 1
0.349867725490135 1
0.345654605372685 1
0.401870270503483 1
0.395300519791041 1
0.409863096290963 1
0.416577584384041 1
0.34227903512201 1
0.41063994097707 1
0.379432123835254 1
0.282018310099725 0
0.396488383614289 1
0.367062876418065 1
0.442328296148497 1
0.41839568457607 1
0.300368918669927 0
0.398105282102619 1
0.382113766256958 1
0.348746994905164 1
0.356977550905185 1
0.453653539003892 1
0.471296926806213 0
0.352070330939912 1
0.394596968242947 1
0.404747807728913 1
0.373297414932973 1
0.326750438893086 0
0.446842692929969 1
0.329779332146274 0
0.409853022284297 1
0.437383203723815 1
0.383743757037362 1
0.356547342563939 1
0.362218999314067 1
0.343578322459842 1
0.449119983447478 1
0.41053015165722 1
0.429353749621003 1
0.423181546718679 1
0.453213106981585 1
0.380873970122933 1
0.345322878241443 1
0.407449467511019 1
0.342720710764038 1
0.445238042408529 1
0.435028696113806 1
0.427449127569239 1
0.446250671257011 1
0.438423370245018 1
0.423964857145371 1
0.403787415622693 1
0.375965853880821 1
0.437652372207716 1
0.398871456400915 1
0.405361707155992 1
0.387291632333 1
0.395168857435261 1
0.377889773095523 1
0.446493038411515 1
0.408024535735336 1
0.467988468390612 1
0.405629758911187 1
0.40447456983201 1
0.400765436360996 1
0.418105644205182 1
0.415435187858028 1
0.347389314351459 1
0.365358662548432 1
0.383790090304269 1
0.394308060000106 1
0.328049467606025 0
0.425900153264579 1
0.375928490798188 1
0.40476890639853 1
0.406778556590673 1
0.496574731917532 0
0.359383731776385 1
0.375940274928388 1
0.37469524754388 1
0.44799048354257 1
0.403500462768704 1
0.403586800437776 1
0.398135183749155 1
0.386289426074175 1
0.460935199146314 1
0.398370058475487 1
0.412476997726408 1
0.427810119413071 1
0.450257448552692 1
0.384686983305524 1
0.413464506779134 1
0.380352303418415 1
0.409304084376076 1
0.42225608062418 1
0.41122014682883 1
0.389665405927681 1
0.411073122969409 1
0.383888588244691 1
0.33328260732799 0
0.406502016756172 1
0.358708803686851 1
0.40848311489936 1
0.426574622094313 1
0.358298935900309 1
0.415811501873892 1
0.341474882762382 1
0.393262456987752 1
0.387429162802153 1
0.445699106294971 1
0.395198830086427 1
0.372624608677252 1
0.424974108016132 1
0.428037965034713 1
0.388988779622689 1
0.380842378867256 1
0.403927799537922 1
0.395439928089369 1
0.414211185983548 1
0.381966007450459 1
0.434017310835341 1
0.374817495438014 1
0.339383449952019 1
0.337066609837944 1
0.414108568964774 1
0.340708293232383 1
0.387283285108822 1
0.428162791901667 1
0.385124102794671 1
0.402772728216018 1
0.328705617015399 1
0.402424134424691 1
0.393880631347287 1
0.467798664072971 1
0.401948739886174 1
0.426741112988917 1
0.328921375866036 0
0.379007534434328 1
0.439569613540261 1
0.404710806311507 1
0.347982736752658 1
0.435420971954241 1
0.433758172468727 1
0.436873019128467 1
0.388993371149502 1
0.438272250089085 1
0.411534631510507 1
0.386892814010378 1
0.39452893119819 1
0.43290840395239 1
0.377452448237362 1
0.398581716508545 1
0.366281263886473 1
0.409012476003215 1
0.393386992687989 1
0.365346850405764 1
0.395275012939319 1
0.412693133683986 1
0.358296556417929 1
0.372242087665366 1
0.336256338203488 1
0.334023925061218 0
0.391798221736159 1
0.406986617444978 1
0.396456953775151 1
0.49210386131969 0
0.396938534801358 1
0.41132860986141 1
0.415167521478052 1
0.395976439611566 1
0.411632977757364 1
0.407262631797905 1
0.400016571843731 1
0.422987752840605 1
0.382392989499132 1
0.396103074568365 1
0.436367274549502 1
0.361222979094162 1
0.367504741633164 1
0.337443985267391 1
0.413370489642756 1
0.355879859015782 1
0.339579074599432 1
0.406843789189033 1
0.36612266047904 1
0.453977341272294 1
0.333605889871928 1
0.404049395958403 1
0.412660995611352 1
0.462188994083872 1
0.319670670432074 0
0.333992384212699 1
0.382143569651977 1
0.384148432426454 1
0.366501310564171 1
0.459415596584119 1
0.401972453630197 1
0.379643502821249 1
0.43336769502096 1
0.40571311152429 1
0.38708888513968 1
0.432052094832998 1
0.304011602507486 0
0.429156022524434 1
0.35214943466454 1
0.393536425868094 1
0.439387078479792 1
0.395796241948564 1
0.404451951641675 1
0.353718548580387 1
0.412065837714259 1
0.411267474417589 1
0.456884034215778 1
0.403627555537414 1
0.419412485021221 1
0.422987351732534 1
0.399285065090713 1
0.40259725361552 1
0.371033451948802 1
0.449860156417922 1
0.333056140503903 1
0.37858573731418 1
0.407513430749493 1
0.393982953232202 1
0.47839243247513 0
0.385323781353136 1
0.386041745839078 1
0.392150137414475 1
0.353970919543205 1
0.422793442101585 1
0.382878250301122 1
0.48703856388451 0
0.380948415777486 1
0.34725951289409 1
0.378662520356179 1
0.392330286682026 1
0.361285189455893 1
0.417188797300519 1
0.404858201420408 1
0.370138043634703 1
0.420744125863977 1
0.38278048899542 1
0.372833190442863 1
0.437407229767487 1
0.377079839420317 1
0.407864907026843 1
0.391130373882865 1
0.356311640834878 1
0.417908403561255 1
0.388771330828443 1
0.478471309569586 0
0.396525767544236 1
0.379591269429545 1
0.41943203917225 1
0.347293149280025 1
0.317798259866347 0
0.394688020951797 1
0.358714145953181 1
0.391554267099114 1
0.412398352286304 1
0.373962249825443 1
0.298393968917593 0
0.419778159683399 1
0.426121802976606 1
0.380497024640856 1
0.403916384987277 1
0.435087790874124 1
0.385210121442948 1
0.408801073184725 1
0.331330757623533 1
0.41946421644294 1
0.39646584079135 1
0.441878448509836 1
0.425638361397202 1
0.40068269395649 1
0.416807409976433 1
0.374586640922245 1
0.42875570710321 1
0.324187510194787 0
0.356283530504295 1
0.43788573236136 1
0.424726858801515 1
0.379562365166417 1
0.396352974803563 1
0.444988346980865 1
0.380838814971208 1
0.373309395453407 1
0.437853895868282 1
0.36287626686751 1
0.319151366047787 0
0.398605866474723 1
0.457216132257037 1
0.338165601024375 1
0.391345884740183 1
0.409179127791451 1
0.392482556292205 1
0.431610068063415 1
0.369786179355726 1
0.390713410597431 1
0.396491229547618 1
0.421982687912443 1
0.374018537617411 1
0.41858348153939 1
0.405941557151878 1
0.414841151998469 1
0.442375491219476 1
0.36090369852614 1
0.405218299126164 1
0.374075203941622 1
0.435505171153348 1
0.43579671231742 1
0.376307890733018 1
0.440843435559184 1
0.431033748433032 1
0.436323720294977 1
0.347227119681468 1
0.394266037380161 1
0.459416930027032 1
0.418338963943771 1
0.409833436696468 1
0.416846775050615 1
0.357990179162003 1
0.414137311835472 1
0.405022942180252 1
0.374266825751833 1
0.430592741957567 1
0.354763858054791 1
0.373390347601124 1
0.403066176187362 1
0.345249486172877 1
0.37373735436415 1
0.387146772063203 1
0.438551993592381 1
0.363519583662997 1
0.418886658252268 1
0.337667036339108 1
0.412048716586892 1
0.437456264109101 1
0.41407076779407 1
0.456086648176222 1
0.403558691081132 1
0.38448136672598 1
0.364873595495639 1
0.400433478108542 1
0.431296565934205 1
0.458991258788193 1
0.397870150219857 1
0.370965238144647 1
0.39952863100129 1
0.414479362046873 1
0.434597514454954 1
0.416375219489074 1
0.38758149494851 1
0.409354562824347 1
0.439512043498189 1
0.393346390992894 1
0.388505853192068 1
0.393898669778593 1
0.363779893503708 1
0.362126814115239 1
0.41028301456113 1
0.423134601030899 1
0.41165378562164 1
0.345399164873203 1
0.378040872646289 1
0.366337156910901 1
0.393431765433825 1
0.367593512072608 1
0.401512151262236 1
0.392779923669113 1
0.410819380651816 1
0.362582371469214 1
0.418523945213454 1
0.367011635603094 1
0.36503708144219 1
0.386401667987858 1
0.42865637503502 1
0.444436986763312 1
0.363748383407162 1
0.425571596022874 1
0.352502884768568 1
0.428862612892014 1
0.352561139017202 1
0.395634268227072 1
0.4294749849721 1
0.358617463369564 1
0.469733327758635 0
0.375064078257972 1
0.352572866788415 1
0.420550365068963 1
0.399468934814803 1
0.375683919422751 1
0.411153575136506 1
0.402378303056579 1
0.409915843978872 1
0.407689793872245 1
0.388462454141796 1
0.368466685017734 1
0.404255957872348 1
0.425608110103851 1
0.400994987433662 1
0.369741289571904 1
0.421017237306975 1
0.357533293184392 1
0.396193599554709 1
0.390453843205739 1
0.459534357998556 1
0.397574108481742 1
0.409807928092604 1
0.456698362092275 1
0.372890300787426 1
0.428344347622562 1
0.39434073308839 1
0.43908613540271 1
0.415267832621448 1
0.400200177569015 1
0.382638243899669 1
0.365555223047462 1
0.410266655356082 1
0.382011538411208 1
0.374950291099829 1
0.358562512989958 1
0.368002273535236 1
0.437244047800135 1
0.406778418873818 1
0.419494916582693 1
0.332875626021572 1
0.442416393766847 1
0.352121206113066 1
0.379277327579901 1
0.377134129471288 1
0.435159306238489 1
0.381128883758095 1
0.411258667666229 1
0.379411008720776 1
0.334259279622804 0
0.396364992139969 1
0.407391114640751 1
0.374744944996944 1
0.407127104172658 1
0.416549897011127 1
0.424670271787781 1
0.350909094828933 1
0.435599073535048 1
0.437175240879109 1
0.395918189672175 1
0.409283328552069 1
0.412793651695595 1
0.36108374511828 1
0.414219938730813 1
0.36334125959219 1
0.376791447100929 1
0.520448353114281 0
0.446677442406396 1
0.371265078591496 1
0.446550530397903 1
0.363456167618355 1
0.37719854849436 1
0.440783967227713 1
0.432553997228597 1
0.389137466930775 1
0.362967210709426 1
0.335683365997494 1
0.399054825829709 1
0.398543879150157 1
0.369812094216522 1
0.406208468940086 1
0.430680036988804 1
0.383329216684871 1
0.379478996382806 1
0.393882536725293 1
0.381077553057322 1
0.360225418742259 1
0.393363792777752 1
0.369402681665095 1
0.425175250993366 1
0.42875589842089 1
0.411450409519663 1
0.412288986946931 1
0.362597928901155 1
0.367021242851128 1
0.406393386164622 1
0.437553675060499 1
0.321624893668302 0
0.368124977562668 1
0.396897142073711 1
0.397236045267471 1
0.437344654727805 1
0.440137370803324 1
0.389884751769277 1
0.411827220657925 1
0.413775194361007 1
0.421760921325193 1
0.364302196833303 1
0.430226887391569 1
0.386064141766124 1
0.4030347009708 1
0.41390627541447 1
0.384610244213922 1
0.4077428124581 1
0.392323071283363 1
0.368247335357087 1
0.417656119773126 1
0.412442447247459 1
0.308108252910679 0
0.392981158661458 1
0.435199769702014 1
0.443832025257072 1
0.414592243016448 1
0.423534718885965 1
0.416140173522911 1
0.428739496104136 1
0.323534155489245 0
0.449049920501471 1
0.364928965780666 1
0.407987765579359 1
0.395885792561752 1
0.388114535561576 1
0.410283870198621 1
0.414831258990058 1
0.424378879474817 1
0.428097810095628 1
0.379715825980704 1
0.426825657636789 1
0.453327175148147 1
0.479769475971632 0
0.362869497269133 1
0.363021263238988 1
0.406038583745106 1
0.394213250553813 1
0.405211842682133 1
0.392944607495943 1
0.388067268663874 1
0.386383210732462 1
0.376563075860737 1
0.357238550559013 1
0.47176983500122 0
0.385714985225287 1
0.450440201394922 1
0.4605962354347 1
0.36111584328907 1
0.430076780439204 1
0.431103348381943 1
0.400958219832755 1
0.393980930585504 1
0.40810196460853 1
0.403669084812047 1
0.396177680522908 1
0.44350219576463 1
0.4334566624831 1
0.387576891240105 1
0.335834779502431 1
0.420453144305514 1
0.360009241187285 1
0.356950333997548 1
0.370977887061644 1
0.394812729136033 1
0.430392929467247 1
0.335917141404303 1
0.391224667786904 1
0.395462803052135 1
0.355044505200554 1
0.400488949176061 1
0.418464664895086 1
0.439418610572554 1
0.359026100616745 1
0.431582652087422 1
0.470492718254323 0
0.374407671754557 1
0.418126744138606 1
0.394899399936878 1
0.358625673596649 1
0.4217579839839 1
0.32517238881208 0
0.409097853289714 1
0.344945248812571 1
0.340594531280175 1
0.373261988676762 1
0.362538960709587 1
0.375718751937361 1
0.365397994872334 1
0.416129210113309 1
0.306518067973005 0
0.456288751497012 1
0.437035284765025 1
0.377962995328488 1
0.45450453579763 1
0.411296050733581 1
0.39941684884663 1
0.40230934942079 1
0.429239400486031 1
0.365427762281932 1
0.408501169820574 1
0.421262130802977 1
0.409009343631767 1
0.429558904958764 1
0.379191698899556 1
0.426940826793083 1
0.394432865331341 1
0.446041154342308 1
0.362486134568386 1
0.385676997857218 1
0.369236749029865 1
0.390981821979768 1
0.375082093150697 1
0.382631802876727 1
0.416279929108627 1
0.387193451738234 1
0.367851689193979 1
0.418076470136319 1
0.36603302729333 1
0.454295953543107 1
0.354207400941784 1
0.462169398383349 1
0.421226941991397 1
0.35024456842159 1
0.40168650448083 1
0.402816131689051 1
0.446903566516785 1
0.378627978646418 1
0.425607692827052 1
0.403996797987916 1
0.357973299835625 1
0.409670906492867 1
0.38712853611149 1
0.361606122008925 1
0.347722550305306 1
0.345846647635393 1
0.419892517104654 1
0.391513950572763 1
0.361706576287696 1
0.374595253468324 1
0.452743747509811 1
0.404893266286066 1
0.389827926490815 1
0.397624326761018 1
0.370690177070392 1
0.423645718813512 1
0.325074146774736 0
0.357359742603542 1
0.356272830605032 1
0.370534639870822 1
0.36350603735132 1
0.512456009982942 0
0.392514861217102 1
0.363726039240429 1
0.430972871198616 1
0.365512624881992 1
0.394203343502996 1
0.368990673245759 1
0.389994446486366 1
0.395383439447535 1
0.417935328299292 1
0.41458502213838 1
0.337180258660885 1
0.425134470249442 1
0.451849900142402 1
0.391717966278379 1
0.413210433065874 1
0.425860778746585 1
0.38369954150873 1
0.381430785102265 1
0.367838943810608 1
0.411872375832405 1
0.410168044086886 1
0.422026437030001 1
0.364375499708158 1
0.37755006213392 1
0.334074727593433 1
0.377473050060485 1
0.445314741134288 1
0.390774170139701 1
0.419660353996798 1
0.370539493601039 1
0.437075232064361 1
0.360245657312442 1
0.501710367079023 0
0.410156403870613 1
0.425653751508285 1
0.401492806263486 1
0.321280706023548 0
0.400714155789653 1
0.330073663843461 1
0.489324319255399 0
0.414460684268398 1
0.364051374400261 1
0.438989894629091 1
0.42825282205837 1
0.466730907431524 1
0.421217806364205 1
0.394876888239943 1
0.400626546474634 1
0.326565595774085 0
0.429183449049265 1
0.425632724147031 1
0.421187732370547 1
0.364397319746204 1
0.405200858785213 1
0.424427361967867 1
0.390068171027996 1
0.412465061217637 1
0.432762048408516 1
0.454104741275682 1
0.456398846389927 1
0.362319428288907 1
0.39934303724678 1
0.424072017414248 1
0.341737522014723 1
0.43593045862636 1
0.402215840345706 1
0.371842400587228 1
0.360357858406958 1
0.321915923961965 1
0.395270533826041 1
0.360912780495753 1
0.421317898088118 1
0.403651419267332 1
0.387021063320919 1
0.354026755180513 1
0.395238677424926 1
0.374541036039734 1
0.450871963302724 1
0.40403291752709 1
0.413772710154212 1
0.395863726746784 1
0.398714060456041 1
0.412859973760931 1
0.433607515076299 1
0.382920325909481 1
0.373333199123373 1
0.436601466855918 1
0.41140836991204 1
0.383044930933005 1
0.404761380861074 1
0.386827896113058 1
0.385096080069145 1
0.413165150782734 1
0.455703223396755 1
0.406964447948038 1
0.41390156873828 1
0.383025459500917 1
0.42021314346545 1
0.336919019571185 1
0.388199581754592 1
0.407089466729442 1
0.39297913034126 1
0.412540607831569 1
0.389961274628666 1
0.383302639840662 1
0.383157436212014 1
0.407521587041979 1
0.402298910098117 1
0.389581434590689 1
0.431764466059421 1
0.460565939673115 1
0.416942846487065 1
0.352679921221538 1
0.331101857464368 1
0.409680653469124 1
0.438405640648079 1
0.361528005485415 1
0.379574790364018 1
0.373782115960775 1
0.435887552338408 1
0.440753072173481 1
0.361062940723431 1
0.417624555922747 1
0.388694229179561 1
0.456249190376303 1
0.417474752391434 1
0.431365813616719 1
0.403216618722321 1
0.416166005468542 1
0.383087487579326 1
0.410170058621377 1
0.437592543117642 1
0.414471937963092 1
0.419374964934596 1
0.402659108174585 1
0.393865602635829 1
0.371095882212641 1
0.416351408281781 1
0.418659920205446 1
0.371388096439732 1
0.386052458695717 1
0.433967723064428 1
0.410940695924025 1
0.427181190385878 1
0.419260433760403 1
0.327198480506639 1
0.390814451605477 1
0.383428582946646 1
0.438323782125742 1
0.425489437670069 1
0.348860814843398 1
0.437656933131943 1
0.372868742373621 1
0.390419925821821 1
0.387643765047496 1
0.366242735594308 1
0.412667065449435 1
0.429239962951754 1
0.310609284573817 0
0.452079151983206 1
0.37699758068767 1
0.475521832966253 0
0.411845029763751 1
0.412666903264999 1
0.479324140140464 0
0.428001311860349 1
0.395722535745018 1
0.386579313402526 1
0.38142864571109 1
0.421660498022319 1
0.442758995620566 1
0.418668883054063 1
0.388006841716042 1
0.419697550806506 1
0.410591583587847 1
0.349942787908979 1
0.326879337611161 0
0.363652142969554 1
0.364753438370107 1
0.444508253224957 1
0.414818210760592 1
0.3451509626846 1
0.402656017652812 1
0.423485889972488 1
0.387628174288925 1
0.404170921915773 1
0.455211287468563 1
0.431246616875546 1
0.390283129685227 1
0.335067197703189 1
0.398216601857395 1
0.411408170946471 1
0.402742096604337 1
0.408194310623195 1
0.408794935445286 1
0.353868402260954 1
0.443060146305668 1
0.405422357012106 1
0.397604403388512 1
0.461526883895928 1
0.417854655241941 1
0.403529751631228 1
0.390988497411415 1
0.366017663270851 1
0.410579527725271 1
0.363736775094992 1
0.392836402047245 1
0.3723234170251 1
0.365936995208838 1
0.380295715722044 1
0.417307898370035 1
0.375703351651393 1
0.458773171880284 1
0.387760339091029 1
0.353024091810115 1
0.424817414757407 1
0.409074448119466 1
0.395665137514323 1
0.359042139172469 1
0.367135012110794 1
0.416148705440227 1
0.392569071325609 1
0.371782257875613 1
0.356232861053588 1
0.367972940529711 1
0.387950409420387 1
0.428216389223184 1
0.391310112362713 1
0.413309731524963 1
0.381909576760761 1
0.436412904480961 1
0.425108807611281 1
0.363112321242041 1
0.356839888926943 1
0.363523069510007 1
0.412289469318029 1
0.392890336154018 1
0.378632940579238 1
0.344203338189794 1
0.420206390855892 1
0.317203776567411 0
0.415106039844906 1
0.429780644948011 1
0.481160779351432 0
0.393146789471711 1
0.389750694642651 1
0.386699882650814 1
0.386000205839393 1
0.354265593013802 1
0.413400977616794 1
0.418734195836396 1
0.400498145199664 1
0.424399005622971 1
0.359479042023467 1
0.423134748981828 1
0.440935615196297 1
0.380004413211171 1
0.341021580944925 1
0.441901301963094 1
0.421454146848458 1
0.428758315277223 1
0.32348361690935 0
0.390506883015992 1
0.352886077879485 1
0.42120337426936 1
0.293441452428903 0
0.381024722123978 1
0.433965967163798 1
0.406476834215908 1
0.451916308248396 1
0.375063132046558 1
0.416186025015535 1
0.392754311941659 1
0.360255492801183 1
0.464633561658339 1
0.406839514111326 1
0.400202427911882 1
0.409685491452839 1
0.399572429461887 1
0.396667244952994 1
0.391228598459108 1
0.383044744083135 1
0.415306715875721 1
0.366425732593475 1
0.404839317623954 1
0.367073794365814 1
0.361410845991012 1
0.429088375726906 1
0.414216735947123 1
0.377852356599787 1
0.418330988051448 1
0.440913443528616 1
0.374811940045809 1
0.415349578933618 1
0.371101959378269 1
0.395763857729335 1
0.390637921268626 1
0.426337342498891 1
0.369457163172023 1
0.380817647984723 1
0.407080616150196 1
0.385132657224895 1
0.428874093498684 1
0.484809286981561 0
0.366212790902394 1
0.359508813310836 1
0.436640725564486 1
0.464316927276236 1
0.312040100517017 0
0.419600460306142 1
0.36715312824556 1
0.455958639247255 1
0.426794211397295 1
0.390142066978861 1
0.313543173513372 0
0.418259662956151 1
0.378894049168586 1
0.432931241037468 1
0.365246402986598 1
0.405232982415123 1
0.391790477554961 1
0.428414898779245 1
0.380958433062574 1
0.386239983795447 1
0.379187639955797 1
0.416096718700325 1
0.405736791025249 1
0.464626633610263 1
0.424124918139046 1
0.40095047048997 1
0.355507565503001 1
0.441395832644941 1
0.410150594104542 1
0.377272493754317 1
0.374304527338273 1
0.434445982013599 1
0.387651583729478 1
0.393540888322634 1
0.450894334041532 1
0.378656845949528 1
0.412631239877039 1
0.41389734190799 1
0.421396531417298 1
0.355482190698344 1
0.38571556665065 1
0.384974618381073 1
0.43947253087254 1
0.321408543127321 0
0.355527694893935 1
0.350273713262857 1
0.341716563720252 1
0.377015387347942 1
0.447405362037466 1
0.444103243079338 1
0.426928378311661 1
0.393555467968275 1
0.453097123020559 1
0.401355789968545 1
0.461327169224182 1
0.393176123774157 1
0.380285497143535 1
0.387019312960216 1
0.447908500447515 1
0.436944433392824 1
0.439945968605008 1
0.386512809004246 1
0.375362997197771 1
0.44143704000544 1
0.361882280894461 1
0.330175786164722 0
0.393044476631714 1
0.43427950439546 1
0.365187538865502 1
0.359983556613371 1
0.453235991649568 1
0.372670661058755 1
0.449908182645784 1
0.411007375192137 1
0.427960942045812 1
0.443714240072038 1
0.353529146016461 1
0.34907618434993 1
0.439451687263981 1
0.412213810632013 1
0.433773282856744 1
0.41991682362895 1
0.440204140101538 1
0.415553054642292 1
0.366000086573209 1
0.352881376894648 1
0.358514361863487 1
0.372267296089587 1
0.386994114163072 1
0.434888727430814 1
0.412229047079012 1
0.446853403108083 1
0.391946852957725 1
0.334878999502467 1
0.311060389859554 0
0.351868300447158 1
0.39337873584675 1
0.424715406987433 1
0.398896585110616 1
0.335089592449892 1
0.439610417385394 1
0.378339286985849 1
0.35885234457261 1
0.403390319044244 1
0.40772827048837 1
0.454271141627165 1
0.394790233081788 1
0.374858549669041 1
0.393102638988693 1
0.405346906874481 1
0.413163570197189 1
0.346022819919387 1
0.423326792807236 1
0.421172927740901 1
0.434550274525544 1
0.396900604103296 1
0.450341692325661 1
0.420887923402405 1
0.413205164322713 1
0.365784715223799 1
0.384090850770005 1
0.430234973473087 1
0.370874765205669 1
0.399901528853111 1
0.40791059910036 1
0.449496912890804 1
0.386283613131341 1
0.423105199455243 1
0.398500625172259 1
0.349724126966097 1
0.39203415028389 1
0.414211691164796 1
0.372601023907102 1
0.388761902981755 1
0.360707135434293 1
0.430874656160528 1
0.437281211452874 1
0.465142613223839 1
0.43113380727383 1
0.366507254364711 1
0.396116727984472 1
0.384367853811917 1
0.40434225808175 1
0.387378345548652 1
0.396517650776543 1
0.368010490067335 1
0.354407065078824 1
0.384525059611325 1
0.424991135715075 1
0.368399560736609 1
0.416455293527915 1
0.415345627195345 1
0.424905694643297 1
0.445570276894558 1
0.439553751013106 1
0.331353330588805 1
0.399896390810449 1
0.366914828531949 1
0.344298696353587 1
0.466973376649199 1
0.366453074781294 1
0.365775915491343 1
0.312832651841998 0
0.387032684317085 1
0.427937946740865 1
0.42761233511529 1
0.372872289838354 1
0.37365633766661 1
0.405741768556629 1
0.458964002701311 1
0.449459079223431 1
0.476325672673848 0
0.373743359773495 1
0.479556362368848 0
0.363893886263786 1
0.368851066998085 1
0.406727970921849 1
0.405988528104602 1
0.34089638484511 1
0.381607558506749 1
0.40790859709507 1
0.385713883543734 1
0.423934454984625 1
0.431236896106872 1
0.454812645116241 1
0.364280361090108 1
0.369724467672282 1
0.346795028203052 1
0.38083782263014 1
0.371000751772711 1
0.388994312126966 1
0.410434567502201 1
0.40729411017463 1
0.376410726928433 1
0.369267461957577 1
0.384891912687958 1
0.330451187216009 0
0.399020876234629 1
0.379049455682795 1
0.42884927643334 1
0.424368597727903 1
0.432682991348804 1
0.364474328133987 1
0.462264386062589 1
0.449026307417067 1
0.391563008217253 1
0.37143265303406 1
0.356332074025269 1
0.419134694318081 1
0.484612667036387 0
0.488075652314281 0
0.36394129982423 1
0.368439057600457 1
0.37800369082784 1
0.424865360433885 1
0.430526997184751 1
0.361676569989891 1
0.375580103551592 1
0.358811230827686 1
0.371934811961978 1
0.47406250697436 1
0.403708651119809 1
0.379756501015228 1
0.408112130563334 1
0.371856558342159 1
0.400797580298657 1
0.407350421902786 1
0.415528858041718 1
0.391290904237054 1
0.360508253157062 1
0.496717320288336 0
0.44937139498643 1
0.403056956342115 1
0.417512254071395 1
0.45228034250966 1
0.401655923399012 1
0.344568027762094 1
0.424347825848303 1
0.435604517636575 1
0.406274986824512 1
0.393371447928184 1
0.37767031951308 1
0.425617548746939 1
0.445939434724173 1
0.348008759948801 1
0.378924970001305 1
0.380927345383917 1
0.47788153624899 0
0.414032822581039 1
0.45200572336392 1
0.425464899025738 1
0.390725634839966 1
0.415751115293475 1
0.436807328003937 1
0.424356319587607 1
0.43497748816214 1
0.389513243632168 1
0.400641684628073 1
0.350569738548983 1
0.404887062557118 1
0.387381486386371 1
0.337929708928103 1
0.44469297308382 1
0.391823092257419 1
0.355335222387283 1
0.407675973514626 1
0.396991138551378 1
0.349650452648405 1
0.386877740981348 1
0.397101057769628 1
0.393995722755999 1
0.445853057072655 1
0.377075650465327 1
0.382361840410255 1
0.337700869326733 1
0.410807178938632 1
0.470414891188487 1
0.425566947577567 1
0.403304684281274 1
0.432450355215848 1
0.334709542485688 1
0.397456208408503 1
0.370777451993354 1
0.439598708042261 1
0.41425137381675 1
0.377291369106982 1
0.412660557858957 1
0.390422721416269 1
0.437937974263009 1
0.380888784160034 1
0.434217189073872 1
0.358246855637114 1
0.335097689267983 1
0.407999844372193 1
0.385906125344667 1
0.366096917653304 1
0.366170740436034 1
0.395150765707522 1
0.437256694691865 1
0.35758410699983 1
0.413752514140774 1
0.386860216704166 1
0.405358404390456 1
0.41273991055222 1
0.398830275330887 1
0.380526552599139 1
0.435420291311065 1
0.418401122487037 1
0.399875178537262 1
0.346840373503183 1
0.369173751236174 1
0.427156977327617 1
0.394378237075329 1
0.406414570795775 1
0.397755471315098 1
0.428998830625761 1
0.389637185287696 1
0.403647809334802 1
0.411398211544844 1
0.419998770245324 1
0.388144964132498 1
0.424258194972566 1
0.434272181187656 1
0.387377815557722 1
0.398382888868968 1
0.352481693866174 1
0.407734649075187 1
0.324766296782382 0
0.42963772574695 1
0.397233231425749 1
0.417976394548944 1
0.400953081960097 1
0.364836975443393 1
0.326903376642003 0
0.417491543066196 1
0.415203831271965 1
0.423939062825236 1
0.384086038630471 1
0.407267685606088 1
0.387426974906679 1
0.380589886135992 1
0.43640301534322 1
0.383615371135389 1
0.370936159753068 1
0.385769965092877 1
0.364572803330197 1
0.338273262771823 1
0.431029903971379 1
0.420193009730585 1
0.370364420348598 1
0.435808831159507 1
0.392805146019472 1
0.450535885306153 1
0.406066108476969 1
0.407773458466557 1
0.351837823474574 1
0.439561331103827 1
0.471674071342846 0
0.43975933412738 1
0.426600540400566 1
0.402289503052871 1
0.445564103218633 1
0.403668880080904 1
0.421054806708203 1
0.43319846774457 1
0.421075017199425 1
0.433216200606182 1
0.451559952363384 1
0.418095997729913 1
0.423567656574022 1
0.383808274918737 1
0.385211741168521 1
0.403111772237819 1
0.412466070253013 1
0.425712147193252 1
0.371057890659751 1
0.403417924729864 1
0.434905957447854 1
0.422849799221474 1
0.455070252200905 1
0.41047596054212 1
0.437552082255662 1
0.356791527290997 1
0.378574875144385 1
0.434216714420659 1
0.425652789620418 1
0.448681138064581 1
0.395887980178511 1
0.431677882281891 1
0.427582160843685 1
0.372846743070317 1
0.452533220457678 1
0.420012907536347 1
0.356589450129835 1
0.376970066087794 1
0.465559945300476 1
0.359240356339685 1
0.354528516082637 1
0.413175190946847 1
0.351690361090859 1
0.437022920977931 1
0.424038545614554 1
0.411356320366966 1
0.347036692501192 1
0.416359466044075 1
0.349530359024893 1
0.37669490060756 1
0.415099456067584 1
0.411934276291473 1
0.369887015766707 1
0.406681424030546 1
0.473227951720977 0
0.368200084302496 1
0.406833347079598 1
0.395706024278664 1
0.399568819277957 1
0.478339748021731 0
0.451137182236674 1
0.384861734437856 1
0.365744324948844 1
0.367817416124942 1
0.414224735060808 1
0.44011561813336 1
0.401211846529513 1
0.442905594528939 1
0.336900122959994 1
0.401709317563326 1
0.418830125287794 1
0.372308760369578 1
0.375721246837277 1
0.43316093547398 1
0.413177346770633 1
0.389167352420629 1
0.432091846765895 1
0.39314513254287 1
0.42247977166144 1
0.396914270107482 1
0.414090323251851 1
0.396113417747386 1
0.444126602828507 1
0.403322202591152 1
0.388333177337844 1
0.421823272027063 1
0.355521397258771 1
0.382055526923634 1
0.399394750734768 1
0.348337591696113 1
0.403492080966187 1
0.380719895462676 1
0.403117034140691 1
0.316146253249296 0
0.307083216728793 0
0.415620638406282 1
0.433563082362619 1
0.388875157892792 1
0.415491894012846 1
0.412423626683001 1
0.428097623006672 1
0.430734312926168 1
0.296050230754108 0
0.410939231371388 1
0.381101872563034 1
0.370623159932967 1
0.368799724653519 1
0.432787146430396 1
0.330119049508077 0
0.335923414115706 1
0.396678647952756 1
0.40538587732074 1
0.430535201074908 1
0.331576271615663 1
0.40740827373419 1
0.377323894833547 1
0.419306734191294 1
0.440547258127881 1
0.370851763564609 1
0.419419557655186 1
0.417977916021224 1
0.410140563478149 1
0.434470010392583 1
0.357400927051122 1
0.387868084338638 1
0.389507696876574 1
0.37223752283436 1
0.433263318934047 1
0.38288589135627 1
0.372683886618476 1
0.403592176527548 1
0.407090358290537 1
0.412759480210471 1
0.416892915194504 1
0.418879923097562 1
0.433841054194251 1
0.403155593442009 1
0.39393501979536 1
0.457421505746155 1
0.373724285902671 1
0.42349158768723 1
0.371961698488439 1
0.398143189367997 1
0.383029710056773 1
0.368836865541894 1
0.456757025188003 1
0.374383349588298 1
0.387615231576153 1
0.360702411667706 1
0.387811474945535 1
0.40202707084397 1
0.397661296533625 1
0.380634625904182 1
0.353875696818965 1
0.334316610258568 0
0.455615239878553 1
0.386091476994345 1
0.402200042643581 1
0.384887058490005 1
0.362456250165606 1
0.412066827745982 1
0.387402515583459 1
0.413989986827942 1
0.385307683960331 1
0.389419107769532 1
0.374026748483714 1
0.334137203210035 0
0.400148247365253 1
0.357766549777648 1
0.36055384033747 1
0.424503068012356 1
0.427885776030715 1
0.406779049044785 1
0.419783304929978 1
0.392005115696873 1
0.356354579088689 1
0.437644125396297 1
0.412464976207793 1
0.353390776489953 1
0.295085066252583 0
0.473852403552103 0
0.414675444626657 1
0.438073564098918 1
0.389920097703255 1
0.389774493170573 1
0.388505389018295 1
0.42614406535059 1
0.368759499618363 1
0.427061982122161 1
0.419417578137907 1
0.386675939971458 1
0.349902673780531 1
0.461979684691951 1
0.3443336629085 1
0.403044307106119 1
0.396659493453189 1
0.444752018831377 1
0.416174301416603 1
0.355280981400598 1
0.378629209506495 1
0.439917696104026 1
0.375174985683584 1
0.410178590608812 1
0.401019296525786 1
0.390416395062982 1
0.363165268946085 1
0.364760578923359 1
0.374610358412592 1
0.403055295716056 1
0.423168175963741 1
0.400880487848996 1
0.424304630810382 1
0.40806836110281 1
0.406648492909559 1
0.453789698761824 1
0.408813267893648 1
0.426053593343944 1
0.422603242973485 1
0.427054230001313 1
0.443037203907519 1
0.427932030519134 1
0.410324744873703 1
0.407842440783151 1
0.39828351728972 1
0.346593731123637 1
0.396294061723018 1
0.4333626094022 1
0.379113395136156 1
0.444111371021191 1
0.461885240929784 1
0.397150483286192 1
0.435510871318186 1
0.393955556313579 1
0.381670589622224 1
0.448499934250901 1
0.368861833089063 1
0.39357206105914 1
0.389026486768045 1
0.403006103993989 1
0.460935836812858 1
0.373874343292696 1
0.451299284972499 1
0.371156945991393 1
0.40030714657847 1
0.417215088272077 1
0.362889360181748 1
0.349131821101589 1
0.36889063939996 1
0.321983123492388 0
0.348576069680076 1
0.351309353185854 1
0.373066291684158 1
0.400861628517009 1
0.385240030196078 1
0.456927034513043 1
0.412596943692682 1
0.373467349423504 1
0.489543935301954 0
0.330473492216319 0
0.357676624320655 1
0.397872992342748 1
0.397817956593612 1
0.402882009778393 1
0.418071905669395 1
0.422764113019832 1
0.42515223762211 1
0.424386578508192 1
0.328274295063202 0
0.489936648926086 0
0.376460813638685 1
0.423266949955869 1
0.407772469033219 1
0.303757815496519 0
0.350012712564912 1
0.432062504028472 1
0.387823690298763 1
0.379079268436028 1
0.401690214401109 1
0.429727238603213 1
0.379142425844834 1
0.383779684834676 1
0.422065201907324 1
0.353701759354499 1
0.430160258744197 1
0.396286182530835 1
0.383429563575595 1
0.412815332732697 1
0.381519181762558 1
0.355749137315073 1
0.351831800795328 1
0.372994875043627 1
0.425931160709517 1
0.35609651613783 1
0.440076374336255 1
0.398789404361025 1
0.40303859536542 1
0.418799885299784 1
0.438470438875725 1
0.367698300797719 1
0.391820218740684 1
0.347346468267278 1
0.403605225931584 1
0.455988128912778 1
0.346375371067583 1
0.417802184417071 1
0.340962669111661 1
0.423062331850176 1
0.413975900600517 1
0.331468426394933 0
0.408345947445471 1
0.391768657366274 1
0.344687595371205 1
0.393232134994634 1
0.435433138228903 1
0.395827989692534 1
0.396075968084102 1
0.43341596284815 1
0.361725906479343 1
0.411038210778181 1
0.495418576449152 0
0.387744655345657 1
0.41279134965217 1
0.379855761926335 1
0.428565555806014 1
0.390953728222025 1
0.373596650335083 1
0.425050548100178 1
0.431575346154898 1
0.310001019463261 0
0.397341715978835 1
0.351352300380579 1
0.373480014946266 1
0.39318727694424 1
0.399659947590861 1
0.439664418411985 1
0.407081137266841 1
0.35400419061266 1
0.383758264582121 1
0.354157625165297 1
0.35296352427065 1
0.473099777244151 0
0.377098980367591 1
0.398976859933283 1
0.325534692408049 1
0.38952453851573 1
0.379015071583678 1
0.408210146421565 1
0.373778185291982 1
0.43175940756342 1
0.432723712104441 1
0.451373258577552 1
0.367197384071256 1
0.376738727472269 1
0.383300494066241 1
0.461180480717632 1
0.400359365075895 1
0.416324133318127 1
0.387487268376001 1
0.332623394356577 0
0.387930566327438 1
0.362783083882982 1
0.447899034283501 1
0.429097910596038 1
0.446027262345415 1
0.443732232072239 1
0.358399025647704 1
0.36704809510685 1
0.404950371560199 1
0.359513075104054 1
0.46003977161338 1
0.383072289281791 1
0.4019588673394 1
0.391849162061485 1
0.395841321438069 1
0.395730775275117 1
0.44242046299447 1
0.369590900503974 1
0.33754191720339 1
0.372724582396347 1
0.357341094203856 1
0.395637506263386 1
0.416767419976526 1
0.394152801600302 1
0.361322065137925 1
0.40474535055948 1
0.450295555359486 1
0.429083828833238 1
0.426390595374379 1
0.359883011228916 1
0.38813318538007 1
0.413077863835652 1
0.449894503676656 1
0.358364773542412 1
0.381444903377913 1
0.398114661887953 1
0.427264115141187 1
0.369751376637216 1
0.350530909625334 1
0.390558483061234 1
0.396857897436927 1
0.422212917291749 1
0.347990721355089 1
0.422619803597741 1
0.37854374865298 1
0.410422345991054 1
0.34977630266014 1
0.373571459563119 1
0.407986024038804 1
0.485758728146286 0
0.405786042181628 1
0.330195562953131 0
0.392790344125405 1
0.408443622469706 1
0.404247403808703 1
0.425879643418547 1
0.427986455279835 1
0.347676339678244 1
0.459953408819089 1
0.389640232113533 1
0.417301493859992 1
0.453688344989668 1
0.356468111244521 1
0.323642317953009 0
0.396560147673174 1
0.401961838683505 1
0.407339063451149 1
0.378865202225544 1
0.434281711583473 1
0.425568498574562 1
0.348685733037376 1
0.380569940484813 1
0.36143334203025 1
0.356798572372057 1
0.405602392021009 1
0.446677289636749 1
0.354443366498195 1
0.464654990952586 1
0.364554624504282 1
0.410925091307208 1
0.461595898309781 1
0.353425227023941 1
0.500776694838119 0
0.418500714943319 1
0.465058880664016 0
0.344793785827109 1
0.461159599925292 1
0.401674453691985 1
0.421835359350888 1
0.391960276876887 1
0.410227463231968 1
0.393651437048167 1
0.464230304388619 1
0.41049483006732 1
0.413099966111544 1
0.3950574642057 1
0.405570105264715 1
0.391494413441496 1
0.432548180098003 1
0.394602000201531 1
0.417484581479448 1
0.390290152268998 1
0.322674902003 0
0.440865789758656 1
0.391721373728207 1
0.324659289644809 1
0.415688645103863 1
0.405624445691509 1
0.436185434433041 1
0.388498515273382 1
0.401015615995524 1
0.35525421168465 1
0.452444337459539 1
0.403793185220252 1
0.414540215281042 1
0.337740518127347 1
0.364931661946142 1
0.417731757437188 1
0.448906212953789 1
0.34357881877114 1
0.469505051550079 0
0.347074111460779 1
0.361901360489829 1
0.390490774986214 1
0.379600274566198 1
0.333863903036508 1
0.491933644966825 0
0.455994353028163 1
0.416410122739656 1
0.406667355989046 1
0.423963888193792 1
0.404706261654385 1
0.366086616830859 1
0.402501717094127 1
0.416367505874395 1
0.343748603563231 1
0.423698927112758 1
0.390854562479482 1
0.378661610510516 1
0.384329539445966 1
0.389934611783639 1
0.410954501897058 1
0.374651976381402 1
0.425481514154111 1
0.347366188505233 1
0.418334735006057 1
0.447254604626754 1
0.460329351839584 1
0.402847375269725 1
0.444529067003914 1
0.430361992530752 1
0.382342408870911 1
0.396641684642108 1
0.389470806541447 1
0.392544577928444 1
0.370837430283746 1
0.455256404114471 1
0.436779934656805 1
0.385164644079901 1
0.407439168519288 1
0.355242753048198 1
0.42841939240924 1
0.458516432501571 1
0.385676168903207 1
0.396909109916747 1
0.375498986598903 1
0.386463362793681 1
0.404063145697887 1
0.389680657690062 1
0.393296166199174 1
0.427653002956548 1
0.457197795136768 1
0.406464015758428 1
0.425925318247012 1
0.421303364230337 1
0.42600235339941 1
0.468713370752053 1
0.395019073704155 1
0.419599507142883 1
0.376610277557438 1
0.432016330886064 1
0.402013245031093 1
0.395547075940167 1
0.43856357752608 1
0.366521298203954 1
0.347234406307352 1
0.39137328347309 1
0.457619426647957 1
0.35598361300651 1
0.400090975103466 1
0.430722596771652 1
0.390814789191886 1
0.424315932352741 1
0.387853656923713 1
0.383012841397616 1
0.444731276986294 1
0.407032493025695 1
0.375185634478398 1
0.425109152349556 1
0.38165697111237 1
0.421688281233983 1
0.403904476804037 1
0.410381385186958 1
0.402148063934333 1
0.369402868216011 1
0.410709217048635 1
0.417985863720037 1
0.356047610471624 1
0.433532276675582 1
0.423523183649707 1
0.450017853545506 1
0.448973822704067 1
0.33711960323572 1
0.403217385546013 1
0.394624708192117 1
0.373479159819104 1
0.428250077247932 1
0.397449303645842 1
0.423827264745979 1
0.371790345896023 1
0.391067786349584 1
0.408193585364677 1
0.411830870165032 1
0.344709204371697 1
0.384076093795811 1
0.46530583182294 1
0.425918030543495 1
0.428323387610354 1
0.391560775828725 1
0.378576352212672 1
0.439361446805565 1
0.394829972895567 1
0.377672577761007 1
0.407523530627525 1
0.405903340485184 1
0.415858443820125 1
0.412466182756097 1
0.364168047814943 1
0.420870294877578 1
0.379438865934699 1
0.372323251549756 1
0.370893736659553 1
0.434456237658057 1
0.393077131899444 1
0.417025114545652 1
0.360421731749475 1
0.38677068529696 1
0.35674774564231 1
0.440108040731039 1
0.318481187896126 0
0.376223609841085 1
0.406637814055525 1
0.38430976445585 1
0.362367411478067 1
0.40701666934973 1
0.355077088078669 1
0.371176396309456 1
0.403304777158524 1
0.429296470147961 1
0.364379614930181 1
0.442748007850131 1
0.464631681358241 1
0.364189342865013 1
0.406089304427201 1
0.390592922923959 1
0.430404837553965 1
0.423357542700692 1
0.370308868792674 1
0.366481577263941 1
0.409906506647355 1
0.413033827307061 1
0.421546221794457 1
0.398240660298753 1
0.348493023930632 1
0.411934439866107 1
0.397823125832785 1
0.37683186284192 1
0.44509528133857 1
0.419194546871386 1
0.351041575528312 1
0.414447451088654 1
0.412429031882817 1
0.322115137778572 0
0.387272595523119 1
0.386887882855352 1
0.424349134032241 1
0.406290195522947 1
0.450477721355687 1
0.364172790175822 1
0.473188983314954 0
0.360964999551036 1
0.401641816524514 1
0.370174887558717 1
0.388609867139891 1
0.458212284620452 1
0.393779253516481 1
0.391453853257143 1
0.386594637266658 1
0.435978141011151 1
0.358508958320636 1
0.337368158177936 1
0.428377669251709 1
0.405196575073958 1
0.460238133277067 1
0.374664830373205 1
0.364724958057431 1
0.412136230079254 1
0.406827116407213 1
0.407213727892009 1
0.417517784668665 1
0.453361023398771 1
0.380661096207351 1
0.368096877098503 1
0.383717681237291 1
0.444781891832478 1
0.379293434214907 1
0.393892204320677 1
0.424624390247715 1
0.336422507387755 1
0.387821526159991 1
0.391544779883934 1
0.403595799240582 1
0.397156930154496 1
0.411505901970356 1
0.379810845187024 1
0.425821187592279 1
0.396255394925296 1
0.347227006856783 1
0.39713418243176 1
0.38138150324563 1
0.382507047054466 1
0.395045914818992 1
0.344561476429181 1
0.461999481243125 1
0.448142719185282 1
0.452814427118995 1
0.415212457034831 1
0.367260332962807 1
0.418418438755961 1
0.414554079457935 1
0.39575424491616 1
0.388847971198065 1
0.443801201597734 1
0.30780168364653 0
0.362088612518291 1
0.380540333979276 1
0.350381730047952 1
0.391829769231316 1
0.38105277271503 1
0.396268106710654 1
0.44538139532839 1
0.469501692730163 0
0.435316217135485 1
0.365467208038577 1
0.386561811077047 1
0.382641482425181 1
0.34233265592134 1
0.422940811868099 1
0.341522566671354 1
0.411856031880639 1
0.349073810189029 1
0.465974997668959 1
0.413498298118879 1
0.406602981688208 1
0.463400288849351 1
0.413364253154068 1
0.389586359802741 1
0.386624953140039 1
0.383779799764242 1
0.364572465749145 1
0.425003662597194 1
0.388595503459349 1
0.456718975644778 1
0.398517828365079 1
0.37113160935633 1
0.385471693661208 1
0.412244851892396 1
0.366680188033222 1
0.404235828083574 1
0.35113704881962 1
0.411097372045146 1
0.413285976042461 1
0.439184253392879 1
0.433489464022471 1
0.39574693539385 1
0.371868516555083 1
0.374999364302782 1
0.436525987587126 1
0.374709750531322 1
0.404685603574491 1
0.432705269149212 1
0.368623574418288 1
0.391436353581094 1
0.42932174744723 1
0.367177634651119 1
0.433384959844159 1
0.403541959185127 1
0.419874203174007 1
0.370229905632494 1
0.409632795093636 1
0.391126175694634 1
0.43109125201146 1
0.42046757103796 1
0.374162695898435 1
0.443525413705116 1
0.368614517264159 1
0.353764539016405 1
0.364719913464881 1
0.39852073394959 1
0.412133149655949 1
0.387852143688457 1
0.395379118941812 1
0.408685285808521 1
0.468747549515669 0
0.362851990209716 1
0.375641343499977 1
0.401941979804587 1
0.41616376417487 1
0.336184338106932 1
0.401256119050141 1
0.424068931893445 1
0.421849805547894 1
0.383955705115351 1
0.390591194012541 1
0.371403451678292 1
0.41497970136981 1
0.398627293019177 1
0.426939946821173 1
0.443442780329519 1
0.418448137035581 1
0.4180783729857 1
0.414593696429016 1
0.385118516727617 1
0.41590922844334 1
0.34781011557541 1
0.355050046553026 1
0.364582159915002 1
0.396577333374324 1
0.386272033849676 1
0.409904377035751 1
0.354989037156805 1
0.39796428083664 1
0.379876832456143 1
0.370285360315647 1
0.421047464875994 1
0.387033438728292 1
0.408155406176294 1
0.37759577141081 1
0.37125124626111 1
0.380868874506653 1
0.4053212375004 1
0.412181962884762 1
0.418598386780703 1
0.399094529661164 1
0.465104857786428 1
0.378780812542254 1
0.43049305740639 1
0.40767697399004 1
0.414631654641508 1
0.389396275789057 1
0.466545764874529 1
0.347188818406179 1
0.311018997303391 0
0.450002056329586 1
0.40467167159153 1
0.363737712090662 1
0.3602979607511 1
0.439461871515693 1
0.391496527283454 1
0.493426770481626 0
0.400218343991688 1
0.418595041513349 1
0.377783137112844 1
0.401706067151821 1
0.43588524124278 1
0.391456756737874 1
0.400913197681874 1
0.456407519820461 1
0.339519304885207 1
0.33726687522475 1
0.358188661986671 1
0.405384431167401 1
0.329231984042002 1
0.348491875569969 1
0.404309862544502 1
0.396654307589199 1
0.396444066497437 1
0.401966543300663 1
0.414630776656278 1
0.384122191191666 1
0.459641552599423 1
0.402854370081606 1
0.403378727406036 1
0.40129421289145 1
0.401447320869245 1
0.39890702223066 1
0.444607666590735 1
0.49163915482059 0
0.378139999754399 1
0.405131342140327 1
0.38075619282503 1
0.403000131042493 1
0.375978308717647 1
0.423718454259786 1
0.441335158084814 1
0.373904481006288 1
0.394294264693261 1
0.336506648725171 1
0.391974273145874 1
0.431917460277032 1
0.407253117087164 1
0.420128292892431 1
0.407299325279785 1
0.430633934047512 1
0.418325697133632 1
0.370152487227504 1
0.414667962988783 1
0.460357689368765 1
0.410019687881761 1
0.402531234036152 1
0.372258075609186 1
0.362249536293047 1
0.403193311749254 1
0.391459643686686 1
0.419202703834697 1
0.446129661157962 1
0.380019000926703 1
0.379475435879761 1
0.43483719438373 1
0.374323180479772 1
0.350924882074454 1
0.377303188176306 1
0.33707340480983 1
0.455848234131239 1
0.416996599444224 1
0.349189636146566 1
0.390170767760498 1
0.409429860784329 1
0.414061931872887 1
0.362887730683287 1
0.357367133234847 1
0.41695948116076 1
0.467041504249708 1
0.314779468399017 0
0.354623890219664 1
0.368745151069348 1
0.400847149589276 1
0.397068185864802 1
0.3807865465421 1
0.343961346264159 1
0.380174966658291 1
0.355559656624303 1
0.368018019854038 1
0.386429647466199 1
0.420131411262528 1
0.438922245973526 1
0.390459426920172 1
0.412974742842787 1
0.400428014193344 1
0.404881682531056 1
0.358611378174946 1
0.429363178008145 1
0.419129277723642 1
0.451424698512336 1
0.360035405632303 1
0.381064622785027 1
0.330261729653748 0
0.393864569152169 1
0.315560967012089 0
0.385423359225169 1
0.435123301740549 1
0.390614388281686 1
0.356899408094727 1
0.407877642010493 1
0.403338740112598 1
0.375859792600081 1
0.387625382523627 1
0.43079101062183 1
0.432618871361729 1
0.402424832212764 1
0.433320990966055 1
0.428756331720212 1
0.398865169692921 1
0.42562854822929 1
0.439234759634172 1
0.415291613740939 1
0.406477908916138 1
0.456160898474509 1
0.41418133266099 1
0.449959388275142 1
0.458949567701778 1
0.359892888771037 1
0.375038434589478 1
0.404642992199509 1
0.395161182375793 1
0.381104648562861 1
0.375902169964077 1
0.359569400514103 1
0.477277222626443 0
0.411036351574018 1
0.455235563620289 1
0.362797142657716 1
0.394794162020026 1
0.392025769360047 1
0.438603078882728 1
0.408923560472874 1
0.428188489079085 1
0.440205956010427 1
0.453563952627829 1
0.412535280803954 1
0.46677758498963 1
0.380641632461153 1
0.448546651268329 1
0.360428521555454 1
0.403158728589243 1
0.401649257444022 1
0.440245217805477 1
0.374375040806818 1
0.349783296593594 1
0.406563570224416 1
0.406042254228124 1
0.391930833450255 1
0.4104281011578 1
0.383355298930499 1
0.310574899133434 0
0.371532533290988 1
0.377317595688904 1
0.422808072600856 1
0.421910200892561 1
0.380972702611968 1
0.396145729725118 1
0.376671402182551 1
0.44733885812853 1
0.390459486376014 1
0.37643680999264 1
0.35659981311629 1
0.392958742132141 1
0.401307292678613 1
0.404589770721389 1
0.366965556537505 1
0.34925249356404 1
0.363553629791281 1
0.505641153764361 0
0.337348300456319 1
0.377187333398263 1
0.390757935934829 1
0.449834406221866 1
0.434117820751394 1
0.369909052028055 1
0.365428033711168 1
0.389612180127696 1
0.402798344086891 1
0.39333527372465 1
0.406229343175061 1
0.405131827480966 1
0.430805764540662 1
0.378037091207085 1
0.418811837727458 1
0.425308158544068 1
0.387551913362746 1
0.437634830115624 1
0.393793772402665 1
0.34478427581593 1
0.469399160352713 0
0.366054148211401 1
0.416151158048192 1
0.417210920806068 1
0.397808210722147 1
0.427502020044827 1
0.408693861219891 1
0.378131892751871 1
0.376637746199772 1
0.461168901655826 1
0.394624887574669 1
0.387789468248161 1
0.430543920553672 1
0.375442561058644 1
0.419091643496631 1
0.37765676571186 1
0.346114153574946 1
0.392681472706866 1
0.346840565643235 1
0.423482757144657 1
0.390426479544771 1
0.414641289701199 1
0.413669483412577 1
0.418110458946476 1
0.394053616050232 1
0.464078099522235 1
0.414593430426812 1
0.414815039556471 1
0.392212993969715 1
0.395224856134271 1
0.385868853444065 1
0.454328549097833 1
0.429580239469793 1
0.397054776528751 1
0.427144132571116 1
0.360838916709582 1
0.407522912375637 1
0.379335555851353 1
0.43054122147259 1
0.405826586157201 1
0.417278234752383 1
0.365247619849345 1
0.406505739430509 1
0.406936424823904 1
0.388478122247513 1
0.412082084821785 1
0.398823531019162 1
0.424018577114556 1
0.390402617333833 1
0.40984639666719 1
0.365360974552527 1
0.361247173007852 1
0.416776346289236 1
0.418170181425972 1
0.407739977667614 1
0.396211075660503 1
0.444318670118146 1
0.435900856907512 1
0.358672542521371 1
0.341260482116781 1
0.408077308031921 1
0.411543807089978 1
0.365220102269291 1
0.39557936004817 1
0.418622431343499 1
0.401693110070268 1
0.407293411413446 1
0.469173143300928 0
0.414670853836249 1
0.437623340400218 1
0.394030752221827 1
0.399213674942583 1
0.435757182332568 1
0.375510195184752 1
0.380232668635075 1
0.411011568352809 1
0.409350820155361 1
0.407511294697318 1
0.386511294713219 1
0.340368546653588 1
0.362311885911359 1
0.392010010288929 1
0.382538479408408 1
0.398776665894221 1
0.373186753351201 1
0.4334751182451 1
0.417447642072637 1
0.377798615305162 1
0.436292743939643 1
0.391934365503524 1
0.385151139667403 1
0.421432853329657 1
0.431931319274985 1
0.413295765529418 1
0.401892563910116 1
0.444519687306021 1
0.378556580320418 1
0.372797266238995 1
0.43651371001813 1
0.379374743578257 1
0.404325112910574 1
0.340245396131992 1
0.375389597456055 1
0.413667745191333 1
0.401083422294119 1
0.402893384567714 1
0.430618676127571 1
0.34879870541418 1
0.434294256188935 1
0.429240836342126 1
0.376833403979166 1
0.412913926851982 1
0.410761486824651 1
0.444852951455032 1
0.378302275286936 1
0.438168530379958 1
0.44990904725402 1
0.429338666877459 1
0.414245801094874 1
0.359123661296307 1
0.445691597909974 1
0.426928576216171 1
0.478616865054329 0
0.422711875599993 1
0.350275137697763 1
0.40864983760541 1
0.412667246273404 1
0.426325419477543 1
0.419008791810468 1
0.419577712238163 1
0.44934098688617 1
0.421443037325752 1
0.422960841251997 1
0.431838931972235 1
0.391023014846485 1
0.366311521459429 1
0.399076810233726 1
0.385565900421439 1
0.343664418127988 1
0.409140176148618 1
0.399751948655476 1
0.30124693415799 0
0.370787711937241 1
0.449706069672928 1
0.433220317708791 1
0.439512944236391 1
0.400695624377207 1
0.392319255576802 1
0.356630756563634 1
0.459455118610894 1
0.38926566427018 1
0.419359703022327 1
0.351821760740002 1
0.432025367722033 1
0.443662845720226 1
0.358908061427481 1
0.3939999265296 1
0.34571816771773 1
0.422966503780826 1
0.433304390376719 1
0.415258715687387 1
0.400141668476687 1
0.433053331216005 1
0.371661063294273 1
0.444564987165656 1
0.424388070102054 1
0.437519742497257 1
0.381580442010125 1
0.4251640479186 1
0.39913117136733 1
0.347004193929667 1
0.464351260707809 1
0.379338339210132 1
0.41272130133356 1
0.373165839384256 1
0.403392713990907 1
0.348564918673039 1
0.38837395723441 1
0.448386630859714 1
0.398995860957617 1
0.330535248202187 1
0.350531644607607 1
0.376171678614769 1
0.425966936489309 1
0.378486027889962 1
0.44151543256027 1
0.404674730908928 1
0.39817325796683 1
0.403245336672433 1
0.385562908670602 1
0.444822980618619 1
0.366210100065801 1
0.39201173496723 1
0.429476018442088 1
0.407731542442014 1
0.404299457209577 1
0.395530755929971 1
0.45786843550793 1
0.42035532639926 1
0.424244049358947 1
0.403203207980501 1
0.378917322189706 1
0.401478946081049 1
0.367827943461505 1
0.447726686630465 1
0.394763584482851 1
0.396231180857228 1
0.411494381345169 1
0.38139246184062 1
0.408721068791212 1
0.356862246881455 1
0.405429206505276 1
0.369896017314002 1
0.422480563405585 1
0.398425989870789 1
0.352625514365871 1
0.405414293663011 1
0.394169884137029 1
0.389206109265684 1
0.403447587036767 1
0.388676453465436 1
0.399677525827515 1
0.316966194177108 0
0.466505749557225 1
0.393368160389644 1
0.436726078539376 1
0.352082237872214 1
0.411920245275664 1
0.389640289277186 1
0.41096653380535 1
0.409664224595519 1
0.415721856247971 1
0.402407450985594 1
0.457391941644742 1
0.336726093534423 1
0.455582961116575 1
0.375649278335824 1
0.418067025951031 1
0.377593640740383 1
0.330007372528259 1
0.469156970300035 0
0.418366379580915 1
0.436401773871193 1
0.380225317422097 1
0.432239075202826 1
0.385283378523575 1
0.390598825017633 1
0.384911429925343 1
0.376131444886855 1
0.408900332577756 1
0.457806274472282 1
0.402410876096571 1
0.349951296072285 1
0.405192889062765 1
0.399320344421076 1
0.403697814882323 1
0.419131789343864 1
0.345077770311939 1
0.432796641412449 1
0.384428867426505 1
0.443955832143453 1
0.400247168251319 1
0.450262920218246 1
0.439769992639962 1
0.399127979231354 1
0.358898517046164 1
0.432004613430231 1
0.438811023477472 1
0.399751233822883 1
0.414126515007539 1
0.362304284659122 1
0.427013319067546 1
0.38456336589548 1
0.350254204087119 1
0.407599597077012 1
0.318199518354107 0
0.3702343929176 1
0.461311917792796 1
0.407762465818485 1
0.391032109066359 1
0.425138603091636 1
0.387297807945258 1
0.361703486402853 1
0.392730265020377 1
0.463223925940537 1
0.395085209083307 1
0.359467228028344 1
0.383094957585844 1
0.421753297717361 1
0.415246339391334 1
0.396858644647223 1
0.410610549954434 1
0.373342770913362 1
0.402460828643386 1
0.413504728981116 1
0.377760452272266 1
0.374862815870531 1
0.401737454346305 1
0.395894556517454 1
0.346525033971004 1
0.437686894637242 1
0.435753408774526 1
0.363494908867053 1
0.40386322629207 1
0.430124090928736 1
0.353395064413673 1
0.431338801690933 1
0.389892989056183 1
0.40349893920626 1
0.400944504515842 1
0.32705178813346 0
0.398332725871238 1
0.378061330482973 1
0.397602844604136 1
0.32654983077097 0
0.40934583225615 1
0.472563842958181 0
0.353401733924322 1
0.44006735722917 1
0.436021631578962 1
0.38419895317296 1
0.434295904436767 1
0.384905624659977 1
0.414933947279729 1
0.359309275122006 1
0.41246124379112 1
0.453238688093011 1
0.388011154596859 1
0.43575170409321 1
0.400674235559738 1
0.397487078303293 1
0.367573044471206 1
0.41533168629295 1
0.366056343512046 1
0.410261819563965 1
0.397665915968672 1
0.388930625505356 1
0.402187282635626 1
0.421084538076183 1
0.45280093216158 1
0.455345095351122 1
0.353235271351755 1
0.387768767953031 1
0.417259162545497 1
0.410922351898841 1
0.381711784279506 1
0.399781586145652 1
0.393856488263061 1
0.347868936665791 1
0.392984339036132 1
0.355927359598545 1
0.363717352496183 1
0.365900038546899 1
0.402996138655937 1
0.460341790873376 1
0.399010559554779 1
0.406906350802572 1
0.35192250631584 1
0.404391936108631 1
0.422497533238634 1
0.402659380176934 1
0.407874143028401 1
0.406218897290387 1
0.411353311625021 1
0.481479814008228 0
0.376008438701591 1
0.403342056773429 1
0.383030643272166 1
0.376259254810166 1
0.39635516810469 1
0.424081066093962 1
0.396555753664281 1
0.4007950626391 1
0.384016728269156 1
0.371398333175652 1
0.356543457687464 1
0.370202777507205 1
0.364854608909146 1
0.416879514543215 1
0.363515885927921 1
0.361856933135545 1
0.40674846925669 1
0.45965049616105 1
0.461607297469346 1
0.412052086123757 1
0.375412128715217 1
0.370835722671401 1
0.400883427658435 1
0.381885162545143 1
0.377588775592903 1
0.432103919014697 1
0.359773192801192 1
0.36702980854721 1
0.370971812053375 1
0.382659002456368 1
0.390854473817555 1
0.407121657744794 1
0.34652349246821 1
0.41460876394863 1
0.402161345092811 1
0.399671179037153 1
0.440253035635679 1
0.425277344263392 1
0.426906320005866 1
0.346130691044318 1
0.402620909895634 1
0.466320109925999 1
0.354695636878229 1
0.407210105227491 1
0.384005549555571 1
0.457748400830471 1
0.370927838728767 1
0.368430469053834 1
0.442278874208914 1
0.408395263778791 1
0.409578960797126 1
0.376043728980668 1
0.378269371362599 1
0.457590836133548 1
0.470411107504633 0
0.411590809687046 1
0.409239392926136 1
0.355212309284097 1
0.345035862907454 1
0.380415192872926 1
0.455609350625336 1
0.424131296309014 1
0.395221629342841 1
0.367252531752554 1
0.403069573978778 1
0.360924946206015 1
0.390552269730275 1
0.417151736068711 1
0.409370431364145 1
0.326615975035571 0
0.357188977957343 1
0.390812464908664 1
0.373062456894352 1
0.366666978127897 1
0.395335108104709 1
0.408386991962381 1
0.333939468253024 1
0.360542335772846 1
0.336145332188581 1
0.404424610238154 1
0.39332974055754 1
0.356741214874429 1
0.463798293425359 1
0.386567470942657 1
0.385609118667238 1
0.451502420649943 1
0.422873926202964 1
0.379337401929362 1
0.363296722798681 1
0.492695809818963 0
0.395254332046645 1
0.38985877200627 1
0.361929609893503 1
0.418241798766714 1
0.387196902633246 1
0.398042264138087 1
0.423672808658882 1
0.402706083646191 1
0.374255078873388 1
0.417002278775622 1
0.418736067055929 1
0.404919660221483 1
0.400393519916294 1
0.375150361322199 1
0.454613334693789 1
0.407567013699532 1
0.407891688184768 1
0.380452443322481 1
0.407722288166758 1
0.365254423225161 1
0.366589918358266 1
0.3688120451002 1
0.459535668314722 1
0.475302402287411 0
0.36774056746342 1
0.378914266413604 1
0.423789650149239 1
0.424790882986789 1
0.423801779608511 1
0.410704889063236 1
0.436808693626671 1
0.412969535651899 1
0.399467874951486 1
0.404932864090752 1
0.371384925776904 1
0.38172704850262 1
0.336775734817026 1
0.357515302059419 1
0.411003582817696 1
0.387980882231943 1
0.37550639088707 1
0.407351796348526 1
0.374238773537089 1
0.415548388404543 1
0.401989672526745 1
0.417151731651306 1
0.360893044366896 1
0.416794172116275 1
0.432125962910301 1
0.430877674442919 1
0.417853647523772 1
0.44349245721866 1
0.413964108973453 1
0.394046897676595 1
0.405402898122832 1
0.352458026427429 1
0.477584982391598 1
0.392734721325524 1
0.443575526328686 1
0.386398954474883 1
0.406218489998999 1
0.420698385513348 1
0.357252002523562 1
0.324492017333267 0
0.411919479487108 1
0.390476589920099 1
0.374541407044454 1
0.461452908521169 1
0.389874089207412 1
0.401107088217791 1
0.381422835447572 1
0.435913940330851 1
0.372123472415508 1
0.405745044008536 1
0.470802879449918 0
0.321549806363273 0
0.394831594570691 1
0.418520720706632 1
0.461003637797371 1
0.322165566814701 0
0.417177463980342 1
0.409056914268002 1
0.416260798081061 1
0.3406188915853 1
0.403985091367705 1
0.439140606571463 1
0.399339356773849 1
0.357194055753086 1
0.408065537406819 1
0.453026810497037 1
0.493200477580067 0
0.417462529622016 1
0.45035233188863 1
0.414587106850815 1
0.401328603265761 1
0.395938785415487 1
0.365228344912131 1
0.427051124323873 1
0.441250583382907 1
0.411773964352494 1
0.395362961302893 1
0.423067112347474 1
0.318657378031394 0
0.42805170508906 1
0.342762562437755 1
0.371344026708084 1
0.377361072500908 1
0.392238304526213 1
0.457527123169228 1
0.394561169837825 1
0.359025087956139 1
0.364878495491757 1
0.376068935666271 1
0.428371293055926 1
0.397678842433237 1
0.360971639561201 1
0.440771446114185 1
0.372979978280383 1
0.369533628096533 1
0.3852522345639 1
0.392761819367143 1
0.40309303818303 1
0.471628140735615 0
0.440368484817104 1
0.374168194310543 1
0.381270593158587 1
0.408469993556361 1
0.412851954205856 1
0.411866242981322 1
0.391336536530594 1
0.403044340712545 1
0.385716826521167 1
0.381357548563641 1
0.431503345799564 1
0.353105664699692 1
0.439653493528859 1
0.388785446741244 1
0.368259942737425 1
0.386987310824208 1
0.386722165860772 1
0.414150203424591 1
0.370225969113869 1
0.396701806332647 1
0.408897104935156 1
0.380418741951172 1
0.324364851119312 0
0.420977144343861 1
0.400297802132068 1
0.480098218183058 0
0.376155598819144 1
0.420303415851826 1
0.40969778885085 1
0.437855892368453 1
0.42201051906722 1
0.408102606665863 1
0.423437015285572 1
0.450895665627507 1
0.439449902693363 1
0.428210457544109 1
0.384236170370596 1
0.391038265995747 1
0.379211552754362 1
0.384919645420405 1
0.395939668386697 1
0.402756882872394 1
0.401424849789533 1
0.44891827937376 1
0.451106040810574 1
0.420037433850312 1
0.417074616550564 1
0.389067894535451 1
0.416725192405759 1
0.397784964322956 1
0.330604528910458 0
0.416723775860705 1
0.355609295931369 1
0.420192081513541 1
0.421848023781306 1
0.372877257629999 1
0.365171411147723 1
0.426866443246395 1
0.443058175575885 1
0.409736588247827 1
0.34985227168856 1
0.428513629791131 1
0.423947463614615 1
0.38979071730765 1
0.400675497560679 1
0.410474778290038 1
0.379247190899599 1
0.433122898592475 1
0.407328824387739 1
0.423077294920993 1
0.398716324125272 1
0.431648198033713 1
0.383785653177971 1
0.383267192105024 1
0.43725314424595 1
0.411724096014313 1
0.415645489258179 1
0.363348940423294 1
0.411690880829769 1
0.338680647808482 1
0.464795606388791 1
0.360054413689606 1
0.46205668250092 1
0.402521272874066 1
0.428830783192448 1
0.357141599402351 1
0.443130021307273 1
0.413009506392936 1
0.458126858757176 1
0.467418387491651 1
0.446221389457881 1
0.404100959686496 1
0.402194158708532 1
0.367232242350932 1
0.423793793607258 1
0.395880012741285 1
0.400889404076934 1
0.366661334541622 1
0.411866466558875 1
0.364873950450271 1
0.416485924407492 1
0.438007124679486 1
0.43356489301487 1
0.437865190408304 1
0.369581885648411 1
0.454971481015864 1
0.402998755695495 1
0.395410278710175 1
0.42779637986845 1
0.360647249673318 1
0.408862130510149 1
0.376393555154524 1
0.423409603269692 1
0.361303071278189 1
0.311160954228527 0
0.344148840266704 1
0.342359114657995 1
0.39811236341193 1
0.453306609702236 1
0.412706425124723 1
0.420104011868339 1
0.362181156310084 1
0.437490025337794 1
0.330738214243024 0
0.451391362887893 1
0.359798319132788 1
0.433871065889386 1
0.466759514913726 1
0.3797357683821 1
0.42551921021113 1
0.393951743910767 1
0.406710310387678 1
0.449137668754587 1
0.403269748266229 1
0.404835908195541 1
0.39784464815212 1
0.413153108917653 1
0.362327940311271 1
0.447065106915887 1
0.35866192217161 1
0.422680978479541 1
0.43512451170192 1
0.382473898884596 1
0.354934552802839 1
0.388572865967228 1
0.41842703805925 1
0.339561602147604 1
0.371022346306744 1
0.372351097746936 1
0.399468508635729 1
0.366446161430637 1
0.460330722704813 1
0.325904301836459 0
0.415118038294202 1
0.407405449821234 1
0.404408379348927 1
0.32463825027974 1
0.405070345949388 1
0.37612490285944 1
0.413955924350588 1
0.379212680983644 1
0.433563128804457 1
0.468407674526569 1
0.444809961495699 1
0.419192959414568 1
0.403054555890291 1
0.350755675409098 1
0.420264729588195 1
0.410656591373191 1
0.344342454551158 1
0.438497325548125 1
0.436531029423891 1
0.396299857245594 1
0.383425369384339 1
0.410820646247542 1
0.378069397096102 1
0.363770890507969 1
0.366911110382929 1
0.42261695071794 1
0.369668376962476 1
0.420191456002711 1
0.458841849065631 1
0.396547104626764 1
0.374041410358747 1
0.451741816754029 1
0.398138498558848 1
0.391533613560303 1
0.441360002666574 1
0.400518027334991 1
0.405735625635154 1
0.376356436847163 1
0.401252893055817 1
0.410322460965296 1
0.375176528772177 1
0.363167072847896 1
0.403370176947802 1
0.401378485672502 1
0.455762417599907 1
0.386362405507756 1
0.402275937796757 1
0.388684318321565 1
0.392565361246166 1
0.43367160727912 1
0.409040781096833 1
0.452902491586253 1
0.465992990645443 1
0.348542931091193 1
0.381291286135156 1
0.409984947511249 1
0.387594766766166 1
0.424565746711271 1
0.382261599718492 1
0.373129901935887 1
0.45369820806642 1
0.391196069217406 1
0.360476347426664 1
0.388656487284165 1
0.382310082480588 1
0.478760207553753 0
0.385988960290063 1
0.418417270239713 1
0.448757693430545 1
0.385892987360027 1
0.374085109573682 1
0.373774598650727 1
0.414509182406584 1
0.379967608100101 1
0.438575336516576 1
0.359767224727242 1
0.434567437645152 1
0.379632464955139 1
0.395908205755198 1
0.459980397397385 1
0.392805671218695 1
0.447450634514269 1
0.42683481540216 1
0.429984602237178 1
0.37862232558078 1
0.404945502232537 1
0.415640953670729 1
0.41019511231092 1
0.388344366715605 1
0.434628903994738 1
0.398778422249129 1
0.454216002151367 1
0.531327628331351 0
0.334051681205913 1
0.425281264099893 1
0.441007330986372 1
0.405486705708684 1
0.374130553934662 1
0.425524750414082 1
0.420831287588804 1
0.418938232444725 1
0.421573105735543 1
0.390930879483195 1
0.420843863427683 1
0.426045559670585 1
0.465853028825158 1
0.407269041066807 1
0.328508476904155 0
0.396166795396209 1
0.40908506866987 1
0.385430242334403 1
0.440239978250751 1
0.393757447699953 1
0.414476052055197 1
0.398384872568117 1
0.478298458881814 0
0.452133462482248 1
0.3947577539841 1
0.372782330691457 1
0.358668600494244 1
0.335320214835204 1
0.425159355453365 1
0.40402596607849 1
0.408921129385777 1
0.401778637072949 1
0.315183543477529 0
0.39493703458798 1
0.378903993284471 1
0.372271630526062 1
0.394427022010214 1
0.387562739007034 1
0.382502123058863 1
0.409739220338782 1
0.435289094936724 1
0.404737266718268 1
0.449794314113291 1
0.433835809421273 1
0.365066621794857 1
0.365435875360945 1
0.40566730039243 1
0.460707005788727 1
0.377980840442272 1
0.368186925630269 1
0.37684965211866 1
0.346321557446828 1
0.442360835757677 1
0.410974542193654 1
0.417935332999009 1
0.399817491788721 1
0.418250825841423 1
0.377560347543626 1
0.326156844278684 0
0.349829486233716 1
0.427854206491679 1
0.459236425801983 1
0.390281831345706 1
0.40127032114266 1
0.37362275808175 1
0.410213761702468 1
0.356782176806511 1
0.410841117049737 1
0.449709667687849 1
0.382846391612264 1
0.409925597787799 1
0.396040094160824 1
0.43958428275623 1
0.36572387684084 1
0.394130530843576 1
0.404372055763748 1
0.384292922188188 1
0.336430032549284 1
0.421569313082629 1
0.445452455022367 1
0.44316790409392 1
0.405174357569814 1
0.458836377010027 1
0.48809060873879 0
0.480464359127945 0
0.455293052937439 1
0.386734912165968 1
0.409790280383345 1
0.420622091009854 1
0.391033324723931 1
0.447326802304229 1
0.34964996008519 1
0.39874154195637 1
0.387754875296278 1
0.429670723391207 1
0.39406657975308 1
0.398576623739999 1
0.37718655157347 1
0.431700510953359 1
0.346176838481671 1
0.370985259740971 1
0.43430135073221 1
0.398312229479329 1
0.366007987242497 1
0.383039123009576 1
0.378761466463498 1
0.460842544111801 1
0.434666253511156 1
0.384508211667258 1
0.419869688476291 1
0.413310134876223 1
0.383752112623286 1
0.367428274221461 1
0.377849140879535 1
0.439946311987748 1
0.302890101959178 0
0.358170296862723 1
0.377060303327681 1
0.363346875162345 1
0.414693042521277 1
0.424259819057716 1
0.433694956924177 1
0.461394609491752 1
0.416288657707939 1
0.373213344551246 1
0.392996185693417 1
0.402441619774868 1
0.43324019880068 1
0.366098366029227 1
0.347339049766568 1
0.399298629852719 1
0.417792314962468 1
0.406407706708223 1
0.375429550254802 1
0.415025413314164 1
0.446250279712066 1
0.513243364418974 0
0.412429641686589 1
0.408236053432885 1
0.401200123743917 1
0.387031356060364 1
0.417157872389899 1
0.352183827982117 1
0.361171352441953 1
0.354774532714706 1
0.415405252718764 1
0.40814537747622 1
0.386753978017964 1
0.419706995998296 1
0.393488410002653 1
0.373348770617521 1
0.374191257055556 1
0.435906729278991 1
0.413081702648105 1
0.311954678508004 0
0.462222432796058 1
0.407487303035142 1
0.428924145133878 1
0.444069540747899 1
0.329653282710874 0
0.391986001564944 1
0.345362794984068 1
0.396774149183888 1
0.442237303658513 1
0.451708563028352 1
0.417651171870857 1
0.365781618474065 1
0.383675598873601 1
0.410360367512977 1
0.394799650607365 1
0.411338382517924 1
0.376119014364031 1
0.390810217520457 1
0.390988874145227 1
0.434235521914788 1
0.465059863795266 1
0.406471826709054 1
0.409833775721131 1
0.443742282894814 1
0.384889447853177 1
0.402067126884427 1
0.425400397502839 1
0.407232022418529 1
0.456509776594919 1
0.401988631883278 1
0.431327227028274 1
0.34870847777254 1
0.446082678230602 1
0.3967006278172 1
0.390946071606846 1
0.418238863936916 1
0.353837325824981 1
0.414964796275301 1
0.420075828256087 1
0.387562280310236 1
0.463348558167054 1
0.366079732218309 1
0.415430526362764 1
0.422081216200257 1
0.393442876664173 1
0.417424987861412 1
0.355732321900713 1
0.416073131261177 1
0.393886922220921 1
0.425308650011698 1
0.422633592488486 1
0.437642472099783 1
0.396396146720671 1
0.429470882733429 1
0.373446985368973 1
0.430363217451107 1
0.480354708333059 0
0.418671560571657 1
0.422241970859519 1
0.404530166309455 1
0.356772063791449 1
0.417131909661206 1
0.432015723973635 1
0.390800248900468 1
0.372258898580665 1
0.385807580105986 1
0.340583535120446 1
0.389565617437788 1
0.393565948740731 1
0.395442004949288 1
0.384815839303008 1
0.425647934833842 1
0.422513640464386 1
0.41496893487166 1
0.394518046970744 1
0.45696617556838 1
0.382480611618739 1
0.420086404733486 1
0.40663999148557 1
0.392057328018584 1
0.386448481027979 1
0.385391202061108 1
0.398505172330707 1
0.419040732091518 1
0.369742924673743 1
0.431372937204942 1
0.458802248864559 1
0.441503368788824 1
0.363853917485664 1
0.379538958363437 1
0.381657952626523 1
0.296077622702682 0
0.364131021936435 1
0.420872084712382 1
0.388125212813377 1
0.411809582474038 1
0.444741223587463 1
0.339269428583037 1
0.45427439238132 1
0.393568081615834 1
0.416082971306455 1
0.407558891948075 1
0.40280516463269 1
0.383728348267478 1
0.455507962896164 1
0.39964398219192 1
0.423963971984319 1
0.380819923717405 1
0.421780503824285 1
0.449748857079625 1
0.431425171974557 1
0.344452620287189 1
0.336421759783634 1
0.39748715679256 1
0.35596241806518 1
0.429785339406465 1
0.351596017939673 1
0.373671131853063 1
0.427641409907991 1
0.399884398850129 1
0.381765346027223 1
0.395154675152699 1
0.370932566938685 1
0.407856833706142 1
0.434073007581654 1
0.408612399204323 1
0.419619723768833 1
0.393190370943633 1
0.399753316552474 1
0.467695423753151 1
0.461073605296487 1
0.361909626245278 1
0.388634897563881 1
0.446834419231864 1
0.397449377119279 1
0.403767458819247 1
0.400008002707402 1
0.398480292331901 1
0.441324239866256 1
0.367227398093333 1
0.39130516637516 1
0.375468577724896 1
0.376815031128502 1
0.399974063465085 1
0.421932661639511 1
0.405900113742538 1
0.383425682587303 1
0.377324125489551 1
0.409836751601663 1
0.397434129630087 1
0.417615541984225 1
0.41901418586509 1
0.430353732935027 1
0.389784976851194 1
0.34296985090419 1
0.423007702424013 1
0.421912019541208 1
0.437105708786111 1
0.442957199340403 1
0.354590444621761 1
0.422761340763569 1
0.369406088286696 1
0.353089340748007 1
0.329870752485585 0
0.386248545916325 1
0.352997722818844 1
0.379067532500761 1
0.454423927203628 1
0.383987040325125 1
0.379012259874943 1
0.434036590948476 1
0.413038143511684 1
0.427042871791351 1
0.381067927440499 1
0.342096302438542 1
0.432837113980388 1
0.439530242135403 1
0.441644586548733 1
0.42862442407805 1
0.487424867749164 0
0.367033000353737 1
0.403824862448978 1
0.335065071877008 1
0.466220146698057 1
0.418580815728557 1
0.432840164305732 1
0.416684789989766 1
0.384172655333857 1
0.44349291443614 1
0.363821659545032 1
0.365147137039665 1
0.408783009300284 1
0.396494564278214 1
0.399980228812033 1
0.358753754693636 1
0.368075770149019 1
0.444042760245222 1
0.40534718263983 1
0.397040050632762 1
0.416483877975631 1
0.397179303258138 1
0.380025484869506 1
0.355018646179563 1
0.414192784537504 1
0.413841997203405 1
0.366060153863122 1
0.381963569516312 1
0.295234816360973 0
0.406763389992387 1
0.393367343643608 1
0.403629991614271 1
0.434850849116889 1
0.372174830640093 1
0.351879134773785 1
0.418056333809682 1
0.352215255638862 1
0.351046914109449 1
0.437181869838073 1
0.431280443906613 1
0.399982608792864 1
0.416053505626168 1
0.350352288641617 1
0.389720971423223 1
0.398174460338925 1
0.423093895533784 1
0.342807866819191 1
0.428133995522204 1
0.389690268293824 1
0.410760507410868 1
0.42127044690776 1
0.406361388762969 1
0.442228092205033 1
0.382539406564891 1
0.440399520909576 1
0.363449696581529 1
0.429815170898349 1
0.388741617473616 1
0.376836551853363 1
0.45591538775772 1
0.391410460354667 1
0.435663084482358 1
0.370900875173176 1
0.403514993219743 1
0.366302007711225 1
0.359297791080344 1
0.384606753695437 1
0.493096073261313 0
0.381068174041682 1
0.403958682536378 1
0.434634521087503 1
0.380948115184316 1
0.430671094113688 1
0.411360906569637 1
0.385424805588762 1
0.489944226455974 0
0.401749384210677 1
0.391231133221182 1
0.453441882509951 1
0.41492156162128 1
0.341782352271378 1
0.391009175585948 1
0.428973988606308 1
0.35346964430064 1
0.437738625917657 1
0.363971210735493 1
0.348574510378817 1
0.366261454290944 1
0.40011527958752 1
0.390401376326277 1
0.344959335115907 1
0.329051709233172 0
0.442960095477542 1
0.399136594618861 1
0.425331680327955 1
0.41785889150526 1
0.405642317935512 1
0.391008494193747 1
0.342652778112492 1
0.354650610196961 1
0.405230401633475 1
0.398007479146664 1
0.40384352872923 1
0.426736737771497 1
0.379771655620691 1
0.424968196387852 1
0.373677493300707 1
0.414991054972821 1
0.452986248405775 1
0.308391649732727 0
0.411021468014974 1
0.357917602913824 1
0.419456614104025 1
0.416109628925561 1
0.372785195517101 1
0.457899953700188 1
0.387734922481825 1
0.458182449864702 1
0.392979237984609 1
0.384212514583297 1
0.384462467803579 1
0.392667985284253 1
0.377369785914554 1
0.397549751825034 1
0.422318991498879 1
0.407486541451066 1
0.396847788187323 1
0.45973842817734 1
0.417758466711393 1
0.387452225194682 1
0.360642560464215 1
0.413750466682136 1
0.371817505213681 1
0.365079861458175 1
0.387633722170649 1
0.347857569911246 1
0.348080791190022 1
0.389850196261158 1
0.441084656851479 1
0.378914495568805 1
0.355671713234139 1
0.381886709384869 1
0.430260693194116 1
0.419217735331863 1
0.379043024282608 1
0.367953600961065 1
0.330177371389518 0
0.350076662817158 1
0.364899056656451 1
0.407704175047535 1
0.406487025189333 1
0.393211984658559 1
0.40081067500903 1
0.375791692787901 1
0.450834603341031 1
0.447612899867557 1
0.369742852915216 1
0.375529468531384 1
0.448094056357144 1
0.411267016888192 1
0.417097754095863 1
0.435247139591736 1
0.341173808980054 1
0.346373977299145 1
0.37843964159939 1
0.383395659711954 1
0.456761337533595 1
0.367629183451601 1
0.442888604274081 1
0.464031929167999 1
0.398843134753336 1
0.425158570463948 1
0.384348571772525 1
0.389226350989342 1
0.402485376062526 1
0.395742830725691 1
0.327136053179705 0
0.439264824022643 1
0.464535516630513 1
0.411627918564006 1
0.4310869851702 1
0.425977152098288 1
0.369376242371603 1
0.377977203811822 1
0.412252084958086 1
0.401557362078464 1
0.399817698534464 1
0.405521914666974 1
0.364361230135523 1
0.405998910311886 1
0.415503424914845 1
0.44712015891743 1
0.456243692324615 1
0.426776446008925 1
0.409580545993183 1
0.342235272477312 1
0.420563527164963 1
0.416912907267268 1
0.412087128679414 1
0.439110994050433 1
0.396432380205666 1
0.387792099511637 1
0.394170604909956 1
0.341690337512552 1
0.414555806855311 1
0.431270809820549 1
0.325624702225506 0
0.410416350327311 1
0.418562373483412 1
0.362860529725128 1
0.390671417845918 1
0.411052144123863 1
0.419072445994295 1
0.425983474750913 1
0.426964799271223 1
0.439188825504439 1
0.406114564802276 1
0.408064628745456 1
0.413471874566058 1
0.414682666997639 1
0.414564211793978 1
0.411444933153696 1
0.39446837773898 1
0.350598431479677 1
0.450784770754002 1
0.409739344675032 1
0.415255669530725 1
0.372495458643617 1
0.343907772694912 1
0.43100755470061 1
0.33927928959962 1
0.432583174279489 1
0.399862610066246 1
0.435609372129992 1
0.390304000060959 1
0.452863887884904 1
0.424183698806608 1
0.397009637789955 1
0.303008397895389 0
0.358383508103174 1
0.411587886653316 1
0.365904525234395 1
0.420006330022731 1
0.458991800957914 1
0.339893710383758 1
0.399686072191911 1
0.403190784322958 1
0.339889295703935 1
0.424335298240857 1
0.404377090898818 1
0.380136922918733 1
0.406699252234621 1
0.377302622297925 1
0.303072451430779 0
0.436222912221225 1
0.375266175229037 1
0.442046653947638 1
0.400612730704778 1
0.42127371180693 1
0.420715639110727 1
0.44440156801276 1
0.394294697369321 1
0.402570702381925 1
0.380657235093004 1
0.42836469888063 1
0.368633197521932 1
0.387116028801679 1
0.434500788765996 1
0.42824939135967 1
0.439724184926629 1
0.421949909198298 1
0.446632076845033 1
0.392279395537134 1
0.420661864495286 1
0.373180788495607 1
0.447052429243121 1
0.476973532555436 0
0.353957346936262 1
0.423588349686888 1
0.386220718337101 1
0.388347120718103 1
0.363763369039512 1
0.373425780710918 1
0.334849635431949 1
0.413538000593792 1
0.396575884672285 1
0.441340811121835 1
0.39475006291985 1
0.48696347694606 0
0.480405040207809 0
0.39552963350334 1
0.430830540782408 1
0.334299071705693 0
0.441308433020275 1
0.398764857431435 1
0.39142882476745 1
0.405159024515199 1
0.44741777017915 1
0.412618400599621 1
0.439571666011087 1
0.355741814493852 1
0.32483718794157 1
0.366420181950809 1
0.45045088577755 1
0.413875247019355 1
0.387462563778549 1
0.386619827082965 1
0.366453382784589 1
0.361801897361294 1
0.420615263693295 1
0.430417135248767 1
0.394025442218398 1
0.380783562972995 1
0.415735020316904 1
0.453507524346549 1
0.411134798852518 1
0.401905777743501 1
0.345866254682764 1
0.404782389883123 1
0.419783552450747 1
0.397423613294563 1
0.413458394115289 1
0.393381080303168 1
0.414254201079401 1
0.352767216959191 1
0.386420657115238 1
0.425109133452007 1
0.395389443704499 1
0.380981075250594 1
0.370711283687537 1
0.381997228578976 1
0.405727704141515 1
0.385034419832355 1
0.367515117810337 1
0.379265347653764 1
0.405331483388971 1
0.403104620510129 1
0.402111438183563 1
0.378629367459664 1
0.449925360792031 1
0.400809385195249 1
0.391634782070696 1
0.413503894386962 1
0.450636801531161 1
0.389938039176427 1
0.357579437617341 1
0.439326346446544 1
0.360081551643347 1
0.425522987223384 1
0.34407442789822 1
0.416375276273198 1
0.400735791690215 1
0.481978842031757 0
0.329338712588225 0
0.370186343473414 1
0.385735147901945 1
0.392213562811646 1
0.432967938265832 1
0.410758456009894 1
0.387037079572736 1
0.35061820392827 1
0.382065420440527 1
0.385462062870832 1
0.458496899365348 1
0.391861586482697 1
0.398268230944204 1
0.404652861591327 1
0.40115657130358 1
0.37584284156016 1
0.384333928495248 1
0.392589497523541 1
0.438791787077787 1
0.39549679517292 1
0.44253910011934 1
0.380224406878957 1
0.424992494651598 1
0.415755441187563 1
0.385316861738333 1
0.35320606222989 1
0.417436077608088 1
0.390900465252696 1
0.373279623033834 1
0.415622435065861 1
0.439280159516094 1
0.404760280553331 1
0.370596394822658 1
0.383070823865765 1
0.436581637839923 1
0.441810340474863 1
0.382609184338045 1
0.38829346643248 1
0.439164489067858 1
0.328587249013547 1
0.417990769196782 1
0.429094261551289 1
0.328424921423557 1
0.427239226677386 1
0.432846252827226 1
0.431641549031769 1
0.366105847005287 1
0.406732868384648 1
0.351871028535452 1
0.4433660118878 1
0.340133356328313 1
0.328771831474938 1
0.465757722102662 1
0.408675428254053 1
0.379962417721764 1
0.371731308063846 1
0.370080757088552 1
0.405094533333539 1
0.432689767378777 1
0.415592207473094 1
0.407765485462967 1
0.444876040886619 1
0.328676205287446 0
0.349916098658937 1
0.431557532948923 1
0.381271926162693 1
0.354910710801674 1
0.334152385368179 1
0.373723853556193 1
0.445489525838456 1
0.443702838430762 1
0.462717452079033 1
0.43938362389988 1
0.367484782128434 1
0.387664716380709 1
0.394113430358656 1
0.363420199877162 1
0.353224247026428 1
0.389016380120627 1
0.424945435586299 1
0.353589041760274 1
0.360221132879874 1
0.397988782468058 1
0.368895509289274 1
0.406416421502224 1
0.436709508254673 1
0.392593629092498 1
0.433338759803286 1
0.41233556255034 1
0.310722627431728 0
0.436134672581521 1
0.385069198045812 1
0.35319149236652 1
0.343814282500916 1
0.415371369258312 1
0.4227872829487 1
0.33660408692128 1
0.386976016177995 1
0.407261152685708 1
0.409383154538705 1
0.389422363638249 1
0.428760724451915 1
0.381542422677883 1
0.422828326472306 1
0.371632848634254 1
0.384625344900586 1
0.365850443518542 1
0.411500305151156 1
0.417903540583003 1
0.358503865862555 1
0.436419081640492 1
0.40837934927808 1
0.375856867897205 1
0.47986375133799 0
0.383633691269554 1
0.39320353644423 1
0.428376005025609 1
0.412339057245994 1
0.3856672413523 1
0.426632236766201 1
0.355951109596305 1
0.431140611681486 1
0.369011957012123 1
0.403367425155115 1
0.395566796575774 1
0.415006276081955 1
0.407220183361167 1
0.413167605936762 1
0.380148135365184 1
0.428709894451626 1
0.408539897146645 1
0.347463758228332 1
0.426375819071084 1
0.418351289057364 1
0.431712463345137 1
0.392459364816709 1
0.412954820647489 1
0.420614441464799 1
0.368243541124463 1
0.442269870106584 1
0.373526892521818 1
0.363857798566486 1
0.471645808221491 0
0.396373238210662 1
0.413757180703113 1
0.348482102101714 1
0.401573276368931 1
0.431566111857247 1
0.343206963904055 1
0.348524037547338 1
0.376153786632624 1
0.385834638124645 1
0.325503227947543 0
0.444596257872192 1
0.403238607492331 1
0.375891058044754 1
0.417234736256565 1
0.39977016179699 1
0.465030722854293 1
0.442681814750817 1
0.355884532785782 1
0.423901572461267 1
0.35845205074846 1
0.424822087177116 1
0.371765902640999 1
0.393749001162129 1
0.465648127054862 1
0.379342251261379 1
0.391070650288576 1
0.445671487370737 1
0.394471739619007 1
0.400637130126314 1
0.370711362917342 1
0.408254880514798 1
0.410834765260569 1
0.394878766004278 1
0.37387292010721 1
0.368297940103899 1
0.413541219752152 1
0.395451733336727 1
0.40861154530958 1
0.38299089063085 1
0.416310460880086 1
0.385227419843928 1
0.43435969825017 1
0.378117833316198 1
0.368147431374159 1
0.363739429487965 1
0.382107896719527 1
0.372178006698656 1
0.40336762107136 1
0.381242400839791 1
0.373047570669492 1
0.481224646880919 0
0.365841845086298 1
0.350633086988647 1
0.423445006192271 1
0.40747299145287 1
0.375210867895234 1
0.481640718681134 0
0.40677744410287 1
0.394306325551815 1
0.356129223707832 1
0.378631129863893 1
0.381957359094206 1
0.446038437329677 1
0.432546977332865 1
0.386807384770247 1
0.416933706933265 1
0.484923410048356 0
0.401873023212741 1
0.38128594906759 1
0.347867529922902 1
0.42565936667084 1
0.397951373454883 1
0.418206077438667 1
0.393683667712645 1
0.444180304943501 1
0.397318562138512 1
0.459646059763195 1
0.41477506899658 1
0.388924785347589 1
0.339626714292149 1
0.41387631379182 1
0.403373741903034 1
0.363779430170976 1
0.353812566324991 1
0.457419569908553 1
0.331617734928914 0
0.371321657618445 1
0.377949037310047 1
0.463247753297818 1
0.405922537569037 1
0.41538658072124 1
0.406800592352776 1
0.341813038468223 1
0.358282366385783 1
0.378076756733855 1
0.39488786485215 1
0.406327109401547 1
0.48800881942696 0
0.465783332383432 1
0.428772526873016 1
0.411324455114505 1
0.341565572064171 1
0.394664260072345 1
0.435077464605934 1
0.445965892637211 1
0.378419259894314 1
0.389344245888688 1
0.367013079322797 1
0.311973328515689 0
0.43589400705458 1
0.400136766339865 1
0.460700647932772 1
0.404951752361189 1
0.363452026128893 1
0.417314200141641 1
0.411150480387479 1
0.404765616386293 1
0.447118236637249 1
0.325247421389269 0
0.452617662193942 1
0.414697675419918 1
0.370369189343499 1
0.413399937350878 1
0.378186000715755 1
0.460218792032817 1
0.42071849248354 1
0.406247892532883 1
0.379505243069774 1
0.435330231558828 1
0.432724255812706 1
0.437292390926525 1
0.433288148945498 1
0.42958555912237 1
0.409340093225098 1
0.382255453532133 1
0.376594277790258 1
0.416916586157658 1
0.354438598585608 1
0.428440322013816 1
0.399135340555494 1
0.470712229876435 0
0.382653383705658 1
0.46815655531825 0
0.386996617759851 1
0.431240481376929 1
0.353502238851298 1
0.389989168256158 1
0.405691776289586 1
0.437051808284025 1
0.40552090960865 1
0.437271620054862 1
0.377766874640143 1
0.42933544128201 1
0.422500539047206 1
0.402706388454214 1
0.331779296049364 0
0.402138716713076 1
0.413311485831475 1
0.381810824327601 1
0.446311808444664 1
0.382426081191444 1
0.323322370263532 0
0.399848040568836 1
0.43553693091417 1
0.395548048113617 1
0.379955507033235 1
0.376329819743097 1
0.442639221095865 1
0.330469607634515 0
0.382904417138298 1
0.376352876666889 1
0.390179411794096 1
0.343812442820687 1
0.403480493048585 1
0.423086043805624 1
0.40677266316595 1
0.38998792561842 1
0.407786374801536 1
0.46927412514458 0
0.393339373283707 1
0.340430977138039 1
0.42865965413582 1
0.384330948695479 1
0.382756030168616 1
0.437983038291176 1
0.397936816620363 1
0.395183789309259 1
0.395359672861724 1
0.412171674072361 1
0.382682383034965 1
0.434893582591514 1
0.453655943391767 1
0.455437147032805 1
0.383273947570468 1
0.414950252981959 1
0.409572999702503 1
0.326985233775277 0
0.383509162439512 1
0.389368779117579 1
0.319987339230293 0
0.362991584253776 1
0.384831101060959 1
0.374264447322636 1
0.369439747660533 1
0.370824144766997 1
0.360604185698487 1
0.455226995409515 1
0.402235669545892 1
0.367956463168473 1
0.406980994242191 1
0.414573175174983 1
0.380504825941694 1
0.347227651022796 1
0.431759384904733 1
0.42904660080435 1
0.469562622873369 1
0.36354935090396 1
0.398736258226045 1
0.375426555500394 1
0.385959419498624 1
0.347267391080135 1
0.405132254887282 1
0.450007714966781 1
0.400055760890083 1
0.410102589313045 1
0.381749113892377 1
0.405653030465689 1
0.362295622767023 1
0.406761770529947 1
0.42463643895118 1
0.354208779487515 1
0.349222476728625 1
0.379219630104781 1
0.415517684217211 1
0.338450391480972 1
0.416117828978683 1
0.412009702843606 1
0.415346206404168 1
0.42682882500414 1
0.424548743681752 1
0.352206260027173 1
0.39530711264188 1
0.413321464348483 1
0.427388434852476 1
0.394667959724435 1
0.383971973641233 1
0.398493192172153 1
0.384734669210308 1
0.355807414852499 1
0.368494637998591 1
0.3907824515613 1
0.435299005327619 1
0.434717541510629 1
0.380620973502337 1
0.426497528845672 1
0.407466258424714 1
0.424325442882434 1
0.331669685114548 1
0.423013226627171 1
0.329283155758084 0
0.408529193161416 1
0.384435109088449 1
0.346891078890825 1
0.348540265417698 1
0.396709149591683 1
0.374785468890145 1
0.377733307523134 1
0.410196305612367 1
0.354205319405207 1
0.405432647778807 1
0.411577839422581 1
0.367215844281875 1
0.420257244035804 1
0.393425507988541 1
0.402222026533533 1
0.443417699768997 1
0.387002460502325 1
0.393461432070558 1
0.373133173657761 1
0.403585818371768 1
0.433272407897651 1
0.411018968944534 1
0.383166270227553 1
0.400228254617491 1
0.394140626705977 1
0.29763030977149 0
0.385280752378849 1
0.367976622898297 1
0.394200257076323 1
0.428905870104711 1
0.414371180168038 1
0.415841626141153 1
0.424881700132463 1
0.400663382629778 1
0.379720043316335 1
0.368163951166477 1
0.397979099320065 1
0.365499358008338 1
0.427898487456285 1
0.377953224962875 1
0.3894933291815 1
0.373570792524926 1
0.460182343320295 1
0.385081077280835 1
0.419886072688716 1
0.426601675867328 1
0.356755068186252 1
0.371895995654512 1
0.497026996346057 0
0.387463698390645 1
0.378925524961942 1
0.397809606200756 1
0.431127428381287 1
0.425775555553075 1
0.381541473018839 1
0.325502878411148 0
0.395472680470727 1
0.437044036261125 1
0.432108916108592 1
0.408778357465869 1
0.434379502116649 1
0.411162524388858 1
0.407091101511173 1
0.375099834479137 1
0.456192741384142 1
0.394891208892054 1
0.422908518978215 1
0.353746254040963 1
0.39486611543632 1
0.428756025626558 1
0.404060451739426 1
0.399123793005678 1
0.379535823140606 1
0.334616505824633 0
0.422022615504938 1
0.4062904406202 1
0.368162871909822 1
0.412988407619169 1
0.389346976797758 1
0.390175264237815 1
0.384225159407516 1
0.47107132382813 0
0.394082872658675 1
0.455108726353862 1
0.373075504904419 1
0.383069090431871 1
0.365063141648322 1
0.383196310416929 1
0.387715499686401 1
0.386612098245497 1
0.474114577961779 0
0.439034146271499 1
0.389609961631298 1
0.388381780562838 1
0.401904823966534 1
0.40160046745855 1
0.439109678921322 1
0.415794275799528 1
0.377674408549494 1
0.3686347432743 1
0.380226286174084 1
0.388417375210684 1
0.381741128961556 1
0.421301222459056 1
0.413557623354716 1
0.470704641486829 1
0.430700573340909 1
0.425544127451649 1
0.387591270453842 1
0.390881175653479 1
0.410249545862043 1
0.412690904102732 1
0.445428235554632 1
0.357695875818359 1
0.374162558537611 1
0.446597571935264 1
0.411868283233758 1
0.349835644837824 1
0.421157008610678 1
0.399879631393101 1
0.430134630085078 1
0.382040002446798 1
0.377782110874174 1
0.426291294499085 1
0.405363145383408 1
0.387803607336052 1
0.355231297910781 1
0.34742002402894 1
0.364186706082244 1
0.364251209667907 1
0.394934423150904 1
0.352536458460372 1
0.460805890002663 1
0.380320292954922 1
0.362143922258341 1
0.446109554740713 1
0.351275567962272 1
0.395374761032792 1
0.5081797669026 0
0.405797084126625 1
0.381131227970213 1
0.375193652559633 1
0.418497088905798 1
0.390389704524133 1
0.292717655075409 0
0.393651266386648 1
0.375626354855414 1
0.407448321431143 1
0.355998945764971 1
0.321094487654607 0
0.40438033249818 1
0.344858314118246 1
0.338150992971655 1
0.408395580782129 1
0.430257243406984 1
0.355965432653285 1
0.439101091198762 1
0.37338621953067 1
0.398913058453407 1
0.364829591315452 1
0.42221814288313 1
0.429798183040457 1
0.403960376970618 1
0.492178761487701 0
0.416300678365732 1
0.411815393872812 1
0.423288251356068 1
0.424337515194282 1
0.383168073653699 1
0.402926582050385 1
0.376135476526323 1
0.34194761692508 1
0.422440679291792 1
0.473239698758868 1
0.394570650035465 1
0.429979573661598 1
0.381322761242229 1
0.370239926879012 1
0.410775842103471 1
0.380881626649971 1
0.404609331518143 1
0.401637953455907 1
0.351875319122523 1
0.374442582007109 1
0.41096486374288 1
0.418577740116445 1
0.449555534137262 1
0.363469811018974 1
0.371608263699951 1
0.395551083625185 1
0.398731744028018 1
0.332341153259776 1
0.323083961193397 0
0.418175833026458 1
0.3987908454481 1
0.395608069411218 1
0.432031072890902 1
0.405269711636634 1
0.426686092425554 1
0.402635358132687 1
0.398598374291418 1
0.434560235206639 1
0.364380268109286 1
0.372215162101453 1
0.435186065113892 1
0.416190526870056 1
0.398304430531719 1
0.403999873311856 1
0.399296586034054 1
0.420736338736451 1
0.353743033753519 1
0.397436900067985 1
0.358269032454609 1
0.382805089786622 1
0.400004275451165 1
0.364909936617922 1
0.365782028411396 1
0.394510616913604 1
0.362863850670354 1
0.365882461528174 1
0.375995247777506 1
0.381008945005599 1
0.356446806752487 1
0.376153150573268 1
0.418267329580904 1
0.359753716579804 1
0.460856803208068 1
0.417613078825159 1
0.360674094878462 1
0.42175015353837 1
0.432367917724636 1
0.361125260217341 1
0.420518429915 1
0.43864460415213 1
0.430218844478936 1
0.390976077584066 1
0.407701146209879 1
0.358170351523344 1
0.374015051116099 1
0.373835940457393 1
0.443703128041746 1
0.373876432299986 1
0.406790262672447 1
0.364701874532222 1
0.459359123557539 1
0.400474043892514 1
0.391050074033066 1
0.380274442533502 1
0.369430093498126 1
0.431279839479668 1
0.378013588605457 1
0.334751209871568 1
0.370119922313752 1
0.393962981756178 1
0.415965636096396 1
0.381019545611808 1
0.401668849811774 1
0.409908457546591 1
0.43531190331511 1
0.429391771682255 1
0.369694880680676 1
0.456131976829655 1
0.410867139923582 1
0.348218691421129 1
0.391141364748671 1
0.413886839836673 1
0.455592089085832 1
0.383723822265194 1
0.393514198794221 1
0.447796337777183 1
0.30811381590039 0
0.396511394824109 1
0.439813604292903 1
0.414048448130969 1
0.394804639518476 1
0.419629574969021 1
0.410144700835114 1
0.433176777099547 1
0.426712115514546 1
0.434700059443222 1
0.354437882228633 1
0.404080174542098 1
0.410778449255071 1
0.481046563777687 1
0.429061925763645 1
0.405881357205106 1
0.407642402054035 1
0.402978408647166 1
0.488186065342596 0
0.371166803983491 1
0.421472449928166 1
0.432998097106777 1
0.390755920791998 1
0.417887022010903 1
0.368242346225192 1
0.355929165916188 1
0.333111136815711 0
0.334815768174826 1
0.402935178566232 1
0.402653918177571 1
0.381264651655405 1
0.436670299783593 1
0.401281257079129 1
0.414251507719821 1
0.427444441270332 1
0.349781716865613 1
0.33308168195771 0
0.411181641783214 1
0.417319631855931 1
0.471022114209435 0
0.360315289552019 1
0.470076705106508 1
0.417111309768304 1
0.360032597589816 1
0.437360605591444 1
0.3590460705419 1
0.400722281024648 1
0.427341639103365 1
0.404512184392578 1
0.38063025139193 1
0.437040700954289 1
0.375322036017435 1
0.428765236479471 1
0.350387951129647 1
0.425502521995875 1
0.44481928076723 1
0.447497440698158 1
0.389592484941654 1
0.410909655851156 1
0.470253948294319 0
0.374609820488716 1
0.381037096484579 1
0.400461091902607 1
0.412456779906451 1
0.388090963139054 1
0.386626121179239 1
0.415284814219052 1
0.506979893919796 0
0.418932063079485 1
0.424622606181895 1
0.380957756350335 1
0.381333617096319 1
0.426698887571919 1
0.436973763856999 1
0.433530693091575 1
0.435288753200374 1
0.405265869268023 1
0.427366576478662 1
0.407387387609888 1
0.420564031668804 1
0.378217435687536 1
0.416037163245005 1
0.405624543769876 1
0.453595615260088 1
0.416663444354343 1
0.393230326055176 1
0.419614737380546 1
0.409593717470266 1
0.410374259501293 1
0.366612839076395 1
0.424049507660642 1
0.423437136177909 1
0.398619121604004 1
0.39492899634629 1
0.361989242265984 1
0.391023721565691 1
0.37073315335896 1
0.489292639568704 0
0.437490709224264 1
0.353849378628242 1
0.339773595144978 1
0.384344972934027 1
0.384654613221003 1
0.426586774937834 1
0.397242683854549 1
0.411770144515865 1
0.376623305468363 1
0.454874094331459 1
0.399736212081456 1
0.476534732162963 0
0.37025138784563 1
0.42345810445628 1
0.410674423918274 1
0.477831507765986 0
0.426760289335348 1
0.452623032646217 1
0.4068226779492 1
0.379175111418212 1
0.421592688930948 1
0.403324923413011 1
0.375022033641703 1
0.4535878710551 1
0.39745839729437 1
0.370512474199724 1
0.457862279820011 1
0.373249468100089 1
0.411196577811334 1
0.420707922033842 1
0.38547568601389 1
0.376416970807219 1
0.448875922163426 1
0.374205513854875 1
0.460603731603026 1
0.41086300531931 1
0.477373071804011 0
0.378691981728099 1
0.398582358633309 1
0.422608392778789 1
0.440580533384992 1
0.392260039854182 1
0.3698894207923 1
0.359079621443798 1
0.410780234454848 1
0.410352638080049 1
0.356269654500788 1
0.41255739834246 1
0.393895725481222 1
0.398166407020014 1
0.353396051189995 1
0.39392667182579 1
0.370018074296159 1
0.373694214635247 1
0.344423164044364 1
0.386618480573216 1
0.414611654393381 1
0.362802205063502 1
0.42354615964115 1
0.368619387966526 1
0.43400502671162 1
0.448940975721266 1
0.388101252623448 1
0.366630291304755 1
0.387726948527866 1
0.470548902329435 0
0.382340785543975 1
0.393122767583985 1
0.326927384390918 0
0.435362151238126 1
0.374757519090025 1
0.35259614588198 1
0.391834634161405 1
0.429817475111095 1
0.401930976119478 1
0.420761113644267 1
0.415458684174749 1
0.399206620250938 1
0.449390829247018 1
0.446583734389088 1
0.35844407359235 1
0.407814104995413 1
0.365427748128994 1
0.42300576400621 1
0.360052078276974 1
0.416992438089809 1
0.399352500567613 1
0.420547735299769 1
0.352831927830406 1
0.406646975789448 1
0.448267252484267 1
0.417869862028892 1
0.432042614960488 1
0.381875026754359 1
0.413588429140334 1
0.419152982201424 1
0.408515132791326 1
0.3402864617202 1
0.403107447616898 1
0.388115476385337 1
0.396488911960419 1
0.358931871114196 1
0.390751062138073 1
0.416107302060668 1
0.455513552784389 1
0.419387601002986 1
0.397487291837649 1
0.360973642925764 1
0.346082802679269 1
0.462752655301323 1
0.388746624506683 1
0.398176405740078 1
0.456358730327295 1
0.323621753981629 0
0.422928022554534 1
0.410278362741871 1
0.39061400923521 1
0.312713691097968 0
0.344844830445351 1
0.445739352106868 1
0.438362873265681 1
0.373428612104689 1
0.407170318240478 1
0.422228378611979 1
0.425179288412269 1
0.415176155559896 1
0.33075378384161 0
0.417090719249742 1
0.404457229199734 1
0.408321772843192 1
0.400950845941263 1
0.386118220239626 1
0.397070283580182 1
0.40197496154824 1
0.402344078085744 1
0.409359166445697 1
0.403356882112995 1
0.405848160381268 1
0.373088659175344 1
0.376468089496109 1
0.386896859865182 1
0.394105471084374 1
0.412245831551035 1
0.422415945488491 1
0.425193970576044 1
0.328767285460366 0
0.443332578138927 1
0.397416852008464 1
0.4354360972417 1
0.415769777059303 1
0.410209771293294 1
0.399682501326762 1
0.395301333806118 1
0.425482424433838 1
0.427579078129148 1
0.350837944400382 1
0.382002330714119 1
0.390240378798486 1
0.423741651509585 1
0.401336654327782 1
0.402071988399916 1
0.441060261110295 1
0.38913138635833 1
0.47425216574743 0
0.37736848967654 1
0.350490399990866 1
0.398103396516966 1
0.325476611202619 0
0.440480871191747 1
0.442282336603396 1
0.398305758001062 1
0.394025537763937 1
0.393214571321842 1
0.413149969252166 1
0.420177713895344 1
0.379806276378041 1
0.401905444589114 1
0.3770353642151 1
0.38790725861952 1
0.41571104993206 1
0.482511203688259 0
0.405136365400965 1
0.462897695142986 1
0.391735682307454 1
0.356853698698799 1
0.427605842467499 1
0.348508296049027 1
0.371417468505353 1
0.428320058035 1
0.437725792475553 1
0.436994050399181 1
0.352004405480362 1
0.437417959789576 1
0.419494835279638 1
0.366807277950875 1
0.4270267383063 1
0.411473848779007 1
0.413780542850254 1
0.40411704230379 1
0.383940937490327 1
0.41801386732924 1
0.431219373099027 1
0.406731939283722 1
0.438979639362515 1
0.410949674094725 1
0.424808641949913 1
0.473701441159237 1
0.42373406658627 1
0.468632654809857 0
0.353843598531944 1
0.446351669340846 1
0.408189477687634 1
0.421028770683388 1
0.398587266019515 1
0.379730870014407 1
0.369993412185052 1
0.411802769616648 1
0.415833691102757 1
0.38304106920071 1
0.38581606765878 1
0.425222665303499 1
0.365881709403571 1
0.371117789631081 1
0.406634734960578 1
0.386169222281443 1
0.43776732812062 1
0.383866461374522 1
0.441533109912221 1
0.428974507649775 1
0.40833519097679 1
0.426786112424792 1
0.336923786444909 1
0.428423564402777 1
0.422183041199987 1
0.428825966066031 1
0.343083603543541 1
0.385824540704546 1
0.40522838853232 1
0.388291121447862 1
0.42596782461879 1
0.368325500101847 1
0.372136519301409 1
0.374975191032636 1
0.36110551129737 1
0.426196776590009 1
0.348344123181024 1
0.418688547577362 1
0.471433387226897 0
0.364172205595415 1
0.392500015317113 1
0.371102469309511 1
0.4362138296944 1
0.39293226444294 1
0.362400097871203 1
0.284050056266929 0
0.456540748227485 1
0.387653651250172 1
0.361710602665942 1
0.392191651505938 1
0.409623055418347 1
0.40572117162634 1
0.458916316492507 1
0.38947753301267 1
0.446102608597635 1
0.447119126062867 1
0.401879102688439 1
0.433890922776272 1
0.419596181244172 1
0.438794089072057 1
0.383646002504691 1
0.375300029629805 1
0.45207150916467 1
0.403335568662957 1
0.345332423599306 1
0.397840797358862 1
0.346729900269952 1
0.315695593556898 0
0.413011392933255 1
0.389258032557054 1
0.445385587687828 1
0.377519562703705 1
0.409666647488791 1
0.3495051653543 1
0.420252846497776 1
0.423144792973167 1
0.383403618379905 1
0.363175500510094 1
0.385149053624049 1
0.355865578806538 1
0.419333748761904 1
0.43434622844956 1
0.435019190458467 1
0.431939928682835 1
0.3669292160244 1
0.361781332102116 1
0.401142915540857 1
0.40373669284354 1
0.3494791104376 1
0.415706169963396 1
0.419635894003692 1
0.353239762897908 1
0.446739957037322 1
0.384743206477239 1
0.367618935749001 1
0.41375007014377 1
0.385854843962792 1
0.367752629949432 1
0.398598824345375 1
0.383898091277682 1
0.428374815711428 1
0.367162446727327 1
0.422081714078084 1
0.358884792953836 1
0.417699056078996 1
0.404689203995612 1
0.414119332788208 1
0.351082489209527 1
0.398437447717446 1
0.494323567113425 0
0.443017095927009 1
0.375805387351601 1
0.374676126826333 1
0.413549732918713 1
0.366696493414563 1
0.394448509068402 1
0.372364537858124 1
0.367363724445118 1
0.397582273060048 1
0.426600289830704 1
0.376148541714518 1
0.426326246514234 1
0.408726152543101 1
0.413021841181992 1
0.437697449145732 1
0.385124853139678 1
0.436896372324594 1
0.394082209997849 1
0.375592130724242 1
0.405590348236677 1
0.462850361086261 1
0.380329729865582 1
0.377270856669929 1
0.42366312911575 1
0.386438885579588 1
0.370729177573836 1
0.437449133728456 1
0.394574529099997 1
0.408108101658341 1
0.383709551719425 1
0.417826695566174 1
0.409524324594132 1
0.394549081092539 1
0.443255214687145 1
0.355797868182467 1
0.343721347184669 1
0.38380582704807 1
0.365244516034179 1
0.430748794620879 1
0.411093298991653 1
0.44782151182545 1
0.458924926304889 1
0.420405280827644 1
0.396139364422796 1
0.440179789221229 1
0.419375534839793 1
0.342884770786134 1
0.369259413811765 1
0.346281846089558 1
0.402570225852174 1
0.414720437096428 1
0.392899280238627 1
0.376555017584286 1
0.449883316627092 1
0.366382337871642 1
0.391386346540754 1
0.387657453927511 1
0.402091472717691 1
0.422576309583136 1
0.476521011015505 0
0.442857699065059 1
0.424657378293148 1
0.438969086974989 1
0.394643555320162 1
0.389837158624986 1
0.430947392469722 1
0.442860888090654 1
0.417421513136746 1
0.387227333164236 1
0.396440426440183 1
0.430681048722255 1
0.375868568979612 1
0.460863184944085 1
0.457836151261207 1
0.386900723351824 1
0.397107253700451 1
0.350224530753218 1
0.394155244926658 1
0.396990551975008 1
0.345606913953085 1
0.410203771003845 1
0.426755221145825 1
0.395784755087624 1
0.363754809537567 1
0.450373002617583 1
0.372872911315922 1
0.404575655264486 1
0.302179958646275 0
0.369054601446589 1
0.367394088317663 1
0.429877673908321 1
0.388660867340437 1
0.388586512916233 1
0.451820137471668 1
0.459520739714182 1
0.408838753447227 1
0.454023350858484 1
0.354558024724388 1
0.391188655890604 1
0.403200423610045 1
0.416893989557256 1
0.400178258919503 1
0.346921812900713 1
0.417882763283073 1
0.370231086216374 1
0.447931281734562 1
0.370673793611286 1
0.375957256119583 1
0.43823316484734 1
0.400852905818539 1
0.383876514975985 1
0.409027670468852 1
0.397221525432825 1
0.366222576809887 1
0.393320173953788 1
0.401407816030737 1
0.426315017180356 1
0.362573365384302 1
0.431861410723357 1
0.363292152170752 1
0.428986256387092 1
0.402084588140559 1
0.414661940858163 1
0.379718498616249 1
0.367671588390091 1
0.400919875103572 1
0.415632551136473 1
0.377700702766082 1
0.333717597449297 1
0.385373764431731 1
0.42006440214302 1
0.413144668808167 1
0.376162139974825 1
0.385217701642242 1
0.389181438137716 1
0.371948631748962 1
0.404736375562494 1
0.388908755570276 1
0.447041587237965 1
0.444455842803664 1
0.446433343927809 1
0.396678478857488 1
0.448734658541348 1
0.392068032785587 1
0.336976525132377 1
0.433740261524525 1
0.3996743130271 1
0.42390006171235 1
0.336326430063515 1
0.474663634814743 0
0.421368665375504 1
0.385955570154253 1
0.41086969395505 1
0.353993528508525 1
0.449490253524471 1
0.454958400274798 1
0.392025476986098 1
0.385112405363126 1
0.413256035949473 1
0.432421330838689 1
0.408463099387406 1
0.394603661558163 1
0.383425228592082 1
0.422243986588809 1
0.379012281261786 1
0.379367915529525 1
0.333761627194329 1
0.375812468470197 1
0.339171738082714 1
0.434939845565301 1
0.412963653794069 1
0.440107181611509 1
0.378127037003211 1
0.403142675412064 1
0.436447324369887 1
0.433462859348274 1
0.40595745570202 1
0.386726870756323 1
0.448788026641069 1
0.389708141260364 1
0.396979516449788 1
0.40030102623904 1
0.391485802170406 1
0.449993989979095 1
0.455346093660104 1
0.33914532600594 1
0.352214352662087 1
0.450697604442853 1
0.371741085926358 1
0.333799762030338 1
0.368879678275204 1
0.3760697001947 1
0.410521054000558 1
0.464189880940796 1
0.456363323283172 1
0.405522159562834 1
0.454764969084273 1
0.433834064568186 1
0.307856310018218 0
0.472706199432933 0
0.401584985659607 1
0.372581698527321 1
0.439592386908685 1
0.398328448269553 1
0.403143032695164 1
0.423067267231967 1
0.39437269851108 1
0.356895021342465 1
0.320814090924305 1
0.38253528893366 1
0.384430765509842 1
0.391294251601164 1
0.344304571941587 1
0.375593226369396 1
0.442261398707773 1
0.440897433378523 1
0.440361992199465 1
0.425215023841391 1
0.347652411140042 1
0.406084448951694 1
0.401374379893355 1
0.399999714344849 1
0.369326886354241 1
0.410904265710937 1
0.402707997201254 1
0.368416229021107 1
0.428814251455575 1
0.395410789477829 1
0.41600760990414 1
0.365412255464012 1
0.394487966035693 1
0.445455869996468 1
0.382102400150709 1
0.375077286158032 1
0.432512846922093 1
0.422405321113586 1
0.466268774615625 0
0.425524122078839 1
0.431608046612711 1
0.391590296870658 1
0.409694336701355 1
0.423144729452159 1
0.421359374654352 1
0.407460464148921 1
0.467179336818801 1
0.413969896753055 1
0.421568202753281 1
0.332050801753669 1
0.400736955341864 1
0.38478061817296 1
0.360840257765501 1
0.412284977802983 1
0.427089186350796 1
0.360693516445067 1
0.410004459701772 1
0.379828805712018 1
0.401726248521787 1
0.401622053301975 1
0.436553568364588 1
0.396021695013298 1
0.405677160011848 1
0.415113442863324 1
0.369603412864991 1
0.420656047955736 1
0.438058147256478 1
0.385354005603365 1
0.431671393398031 1
0.376742243953324 1
0.379355861536541 1
0.385386570626012 1
0.400775229671711 1
0.429720871804618 1
0.368949953210624 1
0.365442295758145 1
0.430817223060143 1
0.338680558697616 1
0.409676054307117 1
0.396663783729087 1
0.391711939978539 1
0.371763384754901 1
0.435916134197211 1
0.386743747080392 1
0.332124610759395 0
0.365211613657638 1
0.393925569770343 1
0.392867726147463 1
0.383648039301168 1
0.436921762285581 1
0.440424199348026 1
0.332647257560072 1
0.41647755029175 1
0.349219275648508 1
0.414789226360537 1
0.372025279899501 1
0.430696368316616 1
0.401583567874852 1
0.396695082614543 1
0.424369378344886 1
0.408542248761887 1
0.352787463103822 1
0.447458583821262 1
0.47994515203786 1
0.377259748109725 1
0.366164669699304 1
0.422438243933647 1
0.340777448164725 1
0.36437454871474 1
0.406074819848542 1
0.382170143952936 1
0.461124846339842 1
0.379376530127436 1
0.430157240263014 1
0.424526985126644 1
0.413015417230049 1
0.345670595069561 1
0.362301034373876 1
0.375240118483482 1
0.46530066298825 1
0.391713971643013 1
0.461560423634018 1
0.422331010666706 1
0.445477046630628 1
0.419988364057746 1
0.401546571825572 1
0.393567188790031 1
0.354117695865998 1
0.380919229233825 1
0.371703406673375 1
0.415527497649581 1
0.428010051670832 1
0.389553227033356 1
0.416853813678025 1
0.380153069979147 1
0.40112895444998 1
0.376356089422786 1
0.442828641246275 1
0.381495293178784 1
0.356742556051366 1
0.398880068356008 1
0.328869015239597 0
0.433060378812033 1
0.393622461050397 1
0.412288314419459 1
0.393007723688537 1
0.422481531667581 1
0.392978364917232 1
0.404220648110585 1
0.362903414450652 1
0.411032398687943 1
0.377636806772548 1
0.418460513546604 1
0.366776808963197 1
0.495489771815068 0
0.360639545213304 1
0.430040299728036 1
0.328486100672727 0
0.39179214779024 1
0.363358395229784 1
0.395327626470991 1
0.370676316507542 1
0.393059400924604 1
0.339363606160691 1
0.435427927528341 1
0.377259921191462 1
0.427324503786451 1
0.415072221233942 1
0.407447531211164 1
0.345629424522284 1
0.367642445682568 1
0.342372523304009 1
0.413151435837723 1
0.378479694871572 1
0.377852134284012 1
0.421699028139492 1
0.408951479109823 1
0.416888302372973 1
0.34910933570159 1
0.354643752691556 1
0.398723824556741 1
0.390784916183488 1
0.421708042617566 1
0.43985533389737 1
0.410403179037897 1
0.362412729945644 1
0.378668618340688 1
0.390512813667086 1
0.432120342857206 1
0.429355210177215 1
0.328961031418557 0
0.38267827101655 1
0.403203091356916 1
0.390128899505306 1
0.388820268579962 1
0.332928657902549 1
0.426192434593487 1
0.367200470047763 1
0.391465458838459 1
0.451016801141346 1
0.432822477704922 1
0.381452422817858 1
0.409992931629156 1
0.320137882592152 0
0.34814628106314 1
0.417898559083272 1
0.390124528765433 1
0.386550229483234 1
0.393224945233278 1
0.437365034131614 1
0.415837787213963 1
0.392235337385977 1
0.409278938015295 1
0.386991264084819 1
0.423672903978029 1
0.440129797011737 1
0.391997747388807 1
0.396172942770589 1
0.435499388939094 1
0.43902345878427 1
0.34881314151357 1
0.404740684416331 1
0.41243785826509 1
0.403431680719838 1
0.413139087438868 1
0.330468782889491 0
0.374732631573011 1
0.407388316115516 1
0.41164880609899 1
0.353763461329999 1
0.44876600676967 1
0.405973701156067 1
0.415893081927686 1
0.429284251788352 1
0.418595835396911 1
0.415780902658581 1
0.380830200784784 1
0.430794170670085 1
0.46733677215475 1
0.442725467774701 1
0.436091137480282 1
0.412118205078572 1
0.400116964391038 1
0.447597957417935 1
0.347921012513602 1
0.385517102398283 1
0.477708047829198 0
0.377738243134223 1
0.42403698593974 1
0.36242735274621 1
0.414169448232549 1
0.298988319413025 0
0.412380898234099 1
0.388779994167602 1
0.423850028573913 1
0.370472672654139 1
0.340473522427592 1
0.39594953514704 1
0.431185833465348 1
0.430592344241406 1
0.392865252506491 1
0.44659818669741 1
0.418534221306342 1
0.443027627880664 1
0.414871046650312 1
0.404545338479701 1
0.405440864654906 1
0.402769648039629 1
0.388423488395414 1
0.422639414016003 1
0.399746740752488 1
0.370469297520345 1
0.350174995622312 1
0.379455240290746 1
0.419051664206026 1
0.408233626210094 1
0.379708544618425 1
0.390901427545193 1
0.398478945755624 1
0.422690829669701 1
0.394013403859693 1
0.404593012166674 1
0.415138722252866 1
0.447443185702096 1
0.362920801069634 1
0.406651818021 1
0.427969142057756 1
0.379660238460959 1
0.456397204234324 1
0.422846522708901 1
0.398031086146677 1
0.37003151809317 1
0.423972650613663 1
0.435475301032228 1
0.423940317728756 1
0.350038521208539 1
0.389713013930853 1
0.429388789834012 1
0.431386946222273 1
0.483588855930253 0
0.352507888481747 1
0.383367629826771 1
0.370655826995904 1
0.427286208251175 1
0.42499937380138 1
0.456747902038149 1
0.343485783861563 1
0.436015081464451 1
0.440473161297271 1
0.397421087474398 1
0.375766911229923 1
0.429683515310366 1
0.415488335959868 1
0.39571063970308 1
0.438729708346468 1
0.386674451360106 1
0.435980584551067 1
0.399792735305279 1
0.396213477343123 1
0.410678680311908 1
0.392631267231876 1
0.389185385264451 1
0.304339419863224 0
0.407156543403112 1
0.418324379037884 1
0.425529713431218 1
0.358269568402282 1
0.429864187723188 1
0.320329228862063 0
0.386547236872214 1
0.371734207235875 1
0.476814493996474 0
0.365085339161399 1
0.404367519122546 1
0.372854536296161 1
0.440069063268881 1
0.358290730113269 1
0.388959065948819 1
0.319075345329744 0
0.371734682464448 1
0.397712962567367 1
0.42177806257821 1
0.380207500850716 1
0.334949644068038 1
0.428302767810812 1
0.29916177878983 0
0.394726723956181 1
0.437515795146973 1
0.490848194917116 0
0.384570480798221 1
0.369847584281724 1
0.402983910574236 1
0.379963200263983 1
0.445655669618263 1
0.450155970925645 1
0.406633361745302 1
0.443532742587875 1
0.315157463857229 0
0.401536392236682 1
0.410975477115118 1
0.355945392256844 1
0.430331393254177 1
0.414855617689856 1
0.384446364856294 1
0.430821041906147 1
0.374207284895365 1
0.419752383099116 1
0.433913404395582 1
0.34335339032254 1
0.397816515636056 1
0.402765615399686 1
0.420486557733835 1
0.378198970331476 1
0.328824901112679 0
0.423749629222807 1
0.461851859453843 1
0.34536427880625 1
0.423470273339037 1
0.441389372590117 1
0.338871516139228 1
0.392805681906206 1
0.393432939117081 1
0.398476254748205 1
0.391272469679412 1
0.438660168926187 1
0.342197655169858 1
0.377281012606242 1
0.366105308689353 1
0.418847799317295 1
0.477384838219455 0
0.427895718491505 1
0.396969668614718 1
0.382873128362884 1
0.440079691782332 1
0.360418932049566 1
0.394781243680663 1
0.430954978404968 1
0.35801110775498 1
0.450996229387589 1
0.425852335232089 1
0.416735208377807 1
0.377656748544125 1
0.395877597479676 1
0.320310167135268 0
0.42416221038534 1
0.37421956758017 1
0.398970831641873 1
0.416985376349084 1
0.32438091544262 0
0.400247609498872 1
0.364009041799335 1
0.390939244690179 1
0.352263658876426 1
0.414223980955676 1
0.40552573459152 1
0.339563161782829 1
0.443327130203013 1
0.411894160266802 1
0.423388543419561 1
0.402069357680871 1
0.37735297541043 1
0.406143168070236 1
0.364483880801987 1
0.419584118809877 1
0.372047463648699 1
0.343584319989217 1
0.442555376323078 1
0.427456876948087 1
0.406655993724935 1
0.359730795452099 1
0.44179253230526 1
0.396855041254522 1
0.363128988475652 1
0.356411839723377 1
0.413300876076089 1
0.505038967076304 0
0.443107183753543 1
0.446073775851291 1
0.366930460802064 1
0.361243856579393 1
0.410158830190214 1
0.430402502792275 1
0.365527083106314 1
0.363101555169353 1
0.404147924808779 1
0.343657152397075 1
0.31602918619386 0
0.382330437555099 1
0.390688455692413 1
0.341694253665978 1
0.446010876472067 1
0.411241687908542 1
0.349512524736461 1
0.495548573561583 0
0.421742962610013 1
0.43173243201626 1
0.397480604924397 1
0.401826640665495 1
0.408804329043067 1
0.446626021699673 1
0.397604617851905 1
0.405962965845984 1
0.441741716867952 1
0.36415722516532 1
0.440477692748604 1
0.356207918437356 1
0.376257911986778 1
0.340494283050203 1
0.373148891861095 1
0.400803099931575 1
0.388176186848136 1
0.379830820373041 1
0.427013059090995 1
0.401695711034552 1
0.365685995795949 1
0.397340905041668 1
0.347163834292401 1
0.385296536632004 1
0.405390377425054 1
0.311868757226802 0
0.3947594620694 1
0.43033573200267 1
0.428622912309122 1
0.359603786527762 1
0.362272322580689 1
0.404451839756236 1
0.390479592063593 1
0.366757164370847 1
0.373348964495469 1
0.387974215276954 1
0.419226146488929 1
0.430661475710438 1
0.415782770175363 1
0.435889726646265 1
0.358155359020305 1
0.408706766335689 1
0.371792534571795 1
0.409398314083114 1
0.415804758253276 1
0.41329833471952 1
0.398903854872731 1
0.376145662583254 1
0.394381028532878 1
0.407993080761455 1
0.424405864088347 1
0.38914476014644 1
0.394472891810747 1
0.361606037246738 1
0.4229157440653 1
0.401122335990795 1
0.378990511104954 1
0.395934690533387 1
0.398135961115051 1
0.406939531789225 1
0.369372346300221 1
0.401734938137456 1
0.475245152542927 0
0.435904164271865 1
0.332587431088019 0
0.407702074895009 1
0.441439178167385 1
0.417718764279528 1
0.356792460553246 1
0.374083197916591 1
0.464079479896092 1
0.424088114245279 1
0.400117456658192 1
0.428646445764397 1
0.364785826668992 1
0.406861372576235 1
0.400659236035382 1
0.351359721195083 1
0.439225255034256 1
0.412593231145505 1
0.383938397201818 1
0.350114366638212 1
0.414369180463433 1
0.353214678069639 1
0.40110685074208 1
0.399630495952899 1
0.401149814690944 1
0.421832330647139 1
0.425194082766243 1
0.402458727994411 1
0.44300488073384 1
0.442619579369783 1
0.367268523926634 1
0.395946715237236 1
0.380498251236362 1
0.333416936964798 0
0.356185983242114 1
0.372511033077275 1
0.397686271145881 1
0.418849990916368 1
0.40186787637993 1
0.364954690098311 1
0.442197999814445 1
0.384092999062826 1
0.404406350927893 1
0.425400486736683 1
0.44105823284268 1
0.408737944898836 1
0.439671189726106 1
0.367899192526676 1
0.406605520272706 1
0.396743346279407 1
0.440981162021133 1
0.414417262808827 1
0.398060046537574 1
0.400198474807486 1
0.360415933404875 1
0.410640235697748 1
0.395402269865284 1
0.357015792856345 1
0.436788267886533 1
0.380861446200441 1
0.398824940973087 1
0.377726406925177 1
0.363784642661716 1
0.382129034079051 1
0.413413415620413 1
0.498610991223636 0
0.390641309846447 1
0.417890581979279 1
0.375913181840242 1
0.394172430239411 1
0.403045923792794 1
0.465648066528939 1
0.441687573943971 1
0.337751091913471 1
0.40470581900895 1
0.422109731795225 1
0.425305894518261 1
0.42863919138963 1
0.375582095572215 1
0.428661077922266 1
0.363278327255248 1
0.400666208383322 1
0.377650867866806 1
0.396759431567834 1
0.363566673617114 1
0.324419902160349 0
0.395476047197265 1
0.398419998679688 1
0.376688991037032 1
0.3987553713382 1
0.476756013968384 0
0.422166804258575 1
0.412134675815236 1
0.381473344648988 1
0.400193605159618 1
0.419144351628661 1
0.379795230965295 1
0.402614666914921 1
0.389946601479703 1
0.378306576228449 1
0.431871377881975 1
0.374160841344384 1
0.429645124266289 1
0.41715956537792 1
0.385472500479382 1
0.392390617167166 1
0.436796414972295 1
0.434936599317013 1
0.434714502554628 1
0.382252294540988 1
0.391939930703942 1
0.440966147920577 1
0.34690932600014 1
0.353928873857259 1
0.373293637988023 1
0.420072260699753 1
0.35589759303906 1
0.422159479957386 1
0.381724025048313 1
0.408651719336642 1
0.346386073085746 1
0.443435968280203 1
0.374258371158899 1
0.397926495460692 1
0.365874572290926 1
0.424248507249265 1
0.430483257472322 1
0.351475395271958 1
0.478825625800884 0
0.434519120143844 1
0.367043521873491 1
0.415211517473224 1
0.373083884544245 1
0.361352777013831 1
0.403871443456078 1
0.438568156575 1
0.381283381114776 1
0.391052120898912 1
0.389482631868918 1
0.408970876969769 1
0.392800664371498 1
0.399400619583912 1
0.418088630599161 1
0.337472449970713 1
0.375914650611234 1
0.341006730905369 1
0.443734518286397 1
0.371305376310519 1
0.394250678611197 1
0.370053552660694 1
0.428417161769106 1
0.450189417958674 1
0.405241737360523 1
0.465938396371915 1
0.413650847084738 1
0.460157464934064 1
0.447173953697944 1
0.410019167355618 1
0.387628903379983 1
0.41825916710826 1
0.356025304957243 1
0.416706272660406 1
0.419466804141508 1
0.4343807991442 1
0.429165825366812 1
0.403657587243057 1
0.414930896859674 1
0.390677764332812 1
0.390840689460067 1
0.405482858752936 1
0.382353461926169 1
0.481050769508704 0
0.37228074704313 1
0.4297189472379 1
0.421482929075335 1
0.394633238067217 1
0.447030928245469 1
0.355947152685028 1
0.442340652172996 1
0.403638159400648 1
0.392491587792384 1
0.351393162550377 1
0.423221919971317 1
0.395206219497977 1
0.393475829609514 1
0.39650066571116 1
0.447474159555817 1
0.40388253515541 1
0.385773846204223 1
0.402424294886347 1
0.425697276293573 1
0.382259495727013 1
0.370234751804035 1
0.395828340718881 1
0.386557875839261 1
0.428093843890908 1
0.432823368824882 1
0.38239369038712 1
0.398379630862875 1
0.398441246406487 1
0.392307003159756 1
0.380253639263321 1
0.34572916962808 1
0.429302415282708 1
0.428959748833286 1
0.417747977699618 1
0.395745262350933 1
0.346359295880075 1
0.336344578263955 1
0.434254818486632 1
0.383647630844645 1
0.391796118139438 1
0.416944040833626 1
0.403442701021655 1
0.416501389626652 1
0.429520436679634 1
0.417342936222209 1
0.36589647177683 1
0.420672338274449 1
0.433966322321116 1
0.399888507585706 1
0.406424144625945 1
0.42701248908572 1
0.379163490499251 1
0.320411591609018 1
0.476118983424903 0
0.433463865044041 1
0.394289154720695 1
0.441877790951973 1
0.400599866248296 1
0.345420595778726 1
0.426698651558666 1
0.393540527803779 1
0.364601598922993 1
0.441303645187364 1
0.412122572111209 1
0.359667287727405 1
0.400212377127289 1
0.374270845768193 1
0.359090760341972 1
0.368779297183828 1
0.383768305506571 1
0.40229934098824 1
0.365122289168967 1
0.335523271315645 1
0.384954193658678 1
0.392692828591198 1
0.378703888089256 1
0.374100941035553 1
0.406206089207991 1
0.363382977352008 1
0.38125722863373 1
0.438393117506769 1
0.385341154395496 1
0.398582992985159 1
0.345364686691298 1
0.435619063818529 1
0.422058835631964 1
0.424365546262895 1
0.427666694886333 1
0.386474640655211 1
0.419891365929047 1
0.438853202786542 1
0.34780733801386 1
0.365797343856215 1
0.352854179231619 1
0.423216757408172 1
0.402330032228395 1
0.37760687764258 1
0.35002947773486 1
0.409618664854238 1
0.428795654152846 1
0.421984809132638 1
0.398015266305343 1
0.401589070948582 1
0.391135586466515 1
0.371425485770371 1
0.406691050815094 1
0.341803623419298 1
0.37076115688914 1
0.393550819934788 1
0.407281083160801 1
0.41665751668027 1
0.450557077394555 1
0.410643637987889 1
0.383583978739397 1
0.400936478714653 1
0.360908459898946 1
0.433835158117344 1
0.389577584068833 1
0.445510038230659 1
0.403863334632501 1
0.37891750950295 1
0.379467712270463 1
0.399200439692269 1
0.439647224873666 1
0.418705553835337 1
0.410920709818034 1
0.415734809874607 1
0.387839816126518 1
0.448224729357759 1
0.366344596975438 1
0.40889531746719 1
0.384093310853815 1
0.399215264206044 1
0.408259338658823 1
0.348444069947025 1
0.429723793592718 1
0.375092701441844 1
0.410735545654977 1
0.353151057889942 1
0.400930429743062 1
0.377208290330286 1
0.426413331087697 1
0.385092268025707 1
0.368672443673931 1
0.385693755100167 1
0.346196944735691 1
0.396950118638844 1
0.442483811142535 1
0.410066681116817 1
0.417885538420864 1
0.408100790353323 1
0.427753840146044 1
0.443095241885106 1
0.418536910530857 1
0.392521275979099 1
0.413272240335854 1
0.436556918692992 1
0.441617031906812 1
0.407680047084845 1
0.446364745087075 1
0.399680313326993 1
0.452780937306673 1
0.471138626399745 0
0.415111394485128 1
0.438109319073799 1
0.417788823739831 1
0.423464037199741 1
0.386770088778279 1
0.381511934676521 1
0.380360244639905 1
0.371583628372414 1
0.358110808181776 1
0.339943209326173 1
0.393508638496577 1
0.346863670122571 1
0.440195767788313 1
0.387687557486943 1
0.356747215542505 1
0.365461193369397 1
0.324893725869764 0
0.402493382491898 1
0.425068704596515 1
0.390646917258176 1
0.434163245557213 1
0.429765051801597 1
0.421812881712683 1
0.402358456980318 1
0.449464935242375 1
0.436113941549579 1
0.370434833199479 1
0.383019782362619 1
0.356668429425631 1
0.428521243173501 1
0.354894632076857 1
0.392726535676128 1
0.494015049931015 0
0.403611399558633 1
0.409168770010541 1
0.399768615606659 1
0.416036587658803 1
0.404446491862222 1
0.396974823192711 1
0.413280262728806 1
0.404135588391935 1
0.379915897389317 1
0.3925665215012 1
0.40434861263318 1
0.419883993447383 1
0.367333632343582 1
0.345036390601964 1
0.393776254140005 1
0.411373136226778 1
0.432239768240936 1
0.454293549507149 1
0.435020870154233 1
0.402361464303306 1
0.381315795268293 1
0.414735779071397 1
0.352067931759529 1
0.436202353957515 1
0.373732579935996 1
0.382950396464142 1
0.408734873909608 1
0.332201072976267 1
0.324638723539493 1
0.405563471662158 1
0.407567612396457 1
0.407571719624716 1
0.3915943042825 1
0.413331705649511 1
0.429625142492178 1
0.431514689089277 1
0.375055772659778 1
0.386458759091881 1
0.458185271395739 1
0.418736134286433 1
0.421945317398933 1
0.356840314927285 1
0.390303484162772 1
0.355661762165524 1
0.362291190370045 1
0.407852993677935 1
0.421503004323906 1
0.468511901463249 0
0.353708625619663 1
0.428722472308297 1
0.408848029579959 1
0.373922436154931 1
0.439541397742279 1
0.396580524186126 1
0.468052575548781 1
0.3266732506549 0
0.354325068331796 1
0.380105554416225 1
0.365360895747856 1
0.385632992816142 1
0.39569652331588 1
0.396689257595012 1
0.356652369788823 1
0.467546996448048 0
0.39285996961527 1
0.474211481306359 0
0.407199046603679 1
0.37452453529528 1
0.389779450625679 1
0.401743986492245 1
0.359906090590492 1
0.404356903670314 1
0.383834959989978 1
0.362468989196363 1
0.390243538763994 1
0.385223045088144 1
0.37642915019024 1
0.382652664615908 1
0.383638695705336 1
0.412328052577089 1
0.465328416081572 1
0.402517934972616 1
0.466285420378197 0
0.465506169592578 1
0.417926950834139 1
0.454673595785598 1
0.388245355246519 1
0.369721391291854 1
0.395030824041353 1
0.432076939774205 1
0.415564710144751 1
0.415096320574527 1
0.388404252262458 1
0.409949123242105 1
0.36359435960538 1
0.359616474884094 1
0.397907862565225 1
0.358669972746429 1
0.424664055811673 1
0.3525767379758 1
0.44247217979128 1
0.400474596729185 1
0.402023034662656 1
0.33366150994801 1
0.364723000318772 1
0.436100873069997 1
0.392982865462645 1
0.352531508113606 1
0.423231678632912 1
0.463749137492147 1
0.399792849899347 1
0.434917050855285 1
0.432158282492044 1
0.417336959434207 1
0.423422984651015 1
0.419092287217516 1
0.415882587933653 1
0.387482264833315 1
0.447579410558438 1
0.322789785496128 0
0.361181737692135 1
0.355176803918545 1
0.401295503014191 1
0.339182782300718 1
0.38650393530186 1
0.384047046665502 1
0.393796395490127 1
0.373216584811233 1
0.386904757016774 1
0.398919550990024 1
0.430506752908432 1
0.343440632907021 1
0.38665956580842 1
0.385357282778347 1
0.450630248143286 1
0.372402293120133 1
0.409311547249908 1
0.42913868324012 1
0.385796033506292 1
0.394106801847255 1
0.377851482816996 1
0.402908160560095 1
0.423903245796226 1
0.40951890503908 1
0.358183208431032 1
0.437939490374472 1
0.445926703552231 1
0.441108815823547 1
0.436664658186306 1
0.427613498945885 1
0.411066055048731 1
0.356023867345613 1
0.389696795146349 1
0.340094348412228 1
0.442930328459676 1
0.411496977235604 1
0.319258992665165 1
0.388956146440691 1
0.359477201742611 1
0.401700243780216 1
0.399016096618857 1
0.362381220711239 1
0.408407943793812 1
0.442754367031265 1
0.401786089465786 1
0.361249808902957 1
0.436657229305047 1
0.400548472710534 1
0.35500893296108 1
0.410065448954004 1
0.366346256357719 1
0.379002177150982 1
0.364760579221338 1
0.419088462097602 1
0.410724230555572 1
0.419761364680471 1
0.411887885751597 1
0.422960360504981 1
0.375321438238971 1
0.406825245783899 1
0.410416836931022 1
0.441230885546326 1
0.419151762324573 1
0.421983265208089 1
0.370814135291108 1
0.453621639037725 1
0.407900660674234 1
0.384014754276852 1
0.413966775302464 1
0.39936195647549 1
0.367755516752946 1
0.414271210179285 1
0.368283247225629 1
0.419638047774426 1
0.38412710967882 1
0.416811948623586 1
0.388482332218854 1
0.419914869399242 1
0.482075505965249 0
0.392101772962709 1
0.470570123428361 1
0.391741966192661 1
0.430562357183913 1
0.378739221963019 1
0.415848774534782 1
0.380770199056418 1
0.370782663540081 1
0.420558984012975 1
0.429675238214921 1
0.401578727413339 1
0.403707159356664 1
0.43748368138049 1
0.389402008548764 1
0.374157048167459 1
0.456346291837616 1
0.39009137297884 1
0.470025311112241 1
0.38008356728715 1
0.390122577188636 1
0.41438771346283 1
0.433692668641873 1
0.411526281612286 1
0.419555578053427 1
0.384350841447528 1
0.349703020995849 1
0.35559065503911 1
0.357884930131639 1
0.441812569719774 1
0.398610246150303 1
0.359018799841794 1
0.373561916134911 1
0.436766958612651 1
0.388379031881556 1
0.374833518859938 1
0.384195024270601 1
0.403139161589413 1
0.386384265178916 1
0.390570477481452 1
0.417651187533957 1
0.3906124120468 1
0.357253266687841 1
0.402305593388565 1
0.408670913620806 1
0.387669003791276 1
0.396418361937525 1
0.396606304771484 1
0.454374236427853 1
0.462490988450157 1
0.41838736606891 1
0.406873610521284 1
0.46943003190555 1
0.432561351874085 1
0.415648980876285 1
0.386839247068539 1
0.311571656723474 0
0.401429805650208 1
0.387650280239406 1
0.370435056203684 1
0.425391330754471 1
0.400231366278351 1
0.400894287498868 1
0.450422534672964 1
0.393075214886041 1
0.459326674080523 1
0.372228842708556 1
0.390195130985904 1
0.390366060458147 1
0.399430310598319 1
0.350480975681198 1
0.378135694900761 1
0.391865087262753 1
0.427485584891509 1
0.441225781901669 1
0.3847079792809 1
0.414827902330885 1
0.366373373046667 1
0.413791718195069 1
0.415966023249948 1
0.436854772260077 1
0.461117275460066 1
0.425572181948286 1
0.418904285254929 1
0.378216886339677 1
0.387385760334951 1
0.370268058965895 1
0.401959552099773 1
0.429804377163915 1
0.388940288449645 1
0.363618504385468 1
0.410943993585756 1
0.397379839570747 1
0.446197488096519 1
0.408929941915702 1
0.384523894714485 1
0.393291172149403 1
0.394669090746652 1
0.415035781347299 1
0.436788560073871 1
0.370242750370357 1
0.33635918415744 1
0.384294329312049 1
0.39633616752709 1
0.371678364766349 1
0.378405789522278 1
0.396620390020522 1
0.450300920971245 1
0.391600691126713 1
0.450944961014724 1
0.338103839199373 1
0.368507010267206 1
0.403818551737447 1
0.413096377504472 1
0.406244108275696 1
0.419842407486265 1
0.408431016480032 1
0.400925173352448 1
0.416198383913876 1
0.36488005628834 1
0.413565175744665 1
0.368672123388818 1
0.439815384010222 1
0.430491931390465 1
0.397567338067536 1
0.367728712569501 1
0.426890755978126 1
0.425780342803877 1
0.394449247521642 1
0.427749376075327 1
0.417620497203886 1
0.36234641048635 1
0.360113985218166 1
0.428305308047712 1
0.347058651731659 1
0.388809227440344 1
0.342674463371259 1
0.348357973737325 1
0.355521002604513 1
0.407450351178726 1
0.389079507979349 1
0.364174502027109 1
0.462538380028493 1
0.380874048274795 1
0.425951577063857 1
0.367238306258271 1
0.416547435031648 1
0.401261759807791 1
0.424728925744433 1
0.429199719741625 1
0.376879932949927 1
0.417442125936435 1
0.388115776880145 1
0.432303096134075 1
0.401995513964913 1
0.352478772280907 1
0.373411511335064 1
0.425234267709944 1
0.349464168778285 1
0.395356092272722 1
0.40310300775442 1
0.422891853644475 1
0.371592264167579 1
0.374156943546416 1
0.411442438512897 1
0.427724285941874 1
0.418902606331476 1
0.426618876293593 1
0.410094287944421 1
0.418013066855967 1
0.30861417299442 0
0.364933094127402 1
0.328182065323851 0
0.355690239619047 1
0.44371901110277 1
0.412996055886492 1
0.440365231713499 1
0.41620036261192 1
0.372503714422887 1
0.389820241384923 1
0.478676915941234 0
0.364169483565583 1
0.393765369320696 1
0.387400495604762 1
0.469501618513274 0
0.368127034066181 1
0.403715544151036 1
0.436776146864682 1
0.405044606090723 1
0.423952012674089 1
0.35962784981127 1
0.369318901758162 1
0.387898311738589 1
0.435391220176509 1
0.350242002362029 1
0.401320898685378 1
0.441300584789287 1
0.440111128145652 1
0.415701785631076 1
0.345650321704549 1
0.40354748903755 1
0.467115868237955 1
0.40035801651898 1
0.455064951160604 1
0.363057138471195 1
0.398363542064095 1
0.330714562759045 0
0.433610293793361 1
0.406781833062828 1
0.354687769643956 1
0.479492764003841 1
0.388183554588791 1
0.3821963689071 1
0.42738103783231 1
0.368947070211338 1
0.357751942577279 1
0.419123799178272 1
0.390629191080058 1
0.465498759289181 1
0.397405443922367 1
0.373756800770415 1
0.406038555394134 1
0.441214867894622 1
0.377007622211886 1
0.357673224298639 1
0.365745225167402 1
0.371742416173468 1
0.391164093318127 1
0.359343086454663 1
0.334034812115866 1
0.428561973933812 1
0.402557831777413 1
0.453881746232248 1
0.394568422961193 1
0.472110421454696 0
0.424771533377214 1
0.42225251547617 1
0.42690838827155 1
0.426781164818238 1
0.391723640955654 1
0.423766745834822 1
0.438607328618061 1
0.380184575345682 1
0.436953527654365 1
0.445673437923965 1
0.385867643388837 1
0.431835565066121 1
0.36720228271688 1
0.400773453221869 1
0.3652577024037 1
0.387890507221851 1
0.36291751898567 1
0.415069181140477 1
0.430831471129219 1
0.397331833419581 1
0.404310769106203 1
0.424993780304749 1
0.398732690585666 1
0.416383949699884 1
0.372341387447193 1
0.389359402206087 1
0.377782829683245 1
0.398246756195818 1
0.383982417018567 1
0.388283716703897 1
0.366443309158797 1
0.408646667198039 1
0.357197533595787 1
0.409923162166639 1
0.466494093639297 1
0.4255453336858 1
0.40377899782785 1
0.366501335895474 1
0.364101774232463 1
0.368822551696924 1
0.448401368212773 1
0.414365252289423 1
0.379161839752323 1
0.441227747021051 1
0.382940117770838 1
0.400412867527736 1
0.440374245638834 1
0.375498736344424 1
0.4285168070083 1
0.340625320728335 1
0.388189451963198 1
0.374930113520279 1
0.378823030299099 1
0.421554923930674 1
0.366057218382724 1
0.347936160534233 1
0.401401106728044 1
0.387235663828167 1
0.367452112393623 1
0.389309039114128 1
0.467919968343134 0
0.340144280602658 1
0.400064763859299 1
0.356005013095551 1
0.370986860368655 1
0.398545055359957 1
0.408193412242466 1
0.411824782140893 1
0.427917774246188 1
0.368234247806586 1
0.39455832413124 1
0.435147817162289 1
0.428570408620877 1
0.386736109258947 1
0.431511917933412 1
0.382476500840905 1
0.409481964611347 1
0.365639762504772 1
0.398076586369344 1
0.417857816223884 1
0.346706222691912 1
0.431492154057789 1
0.405542357933334 1
0.440161715930416 1
0.347658828950364 1
0.452314330290576 1
0.386107655042453 1
0.423755456064191 1
0.410611904118177 1
0.391455082244376 1
0.414677197530074 1
0.439758859969393 1
0.386418545649003 1
0.35740723586169 1
0.428662411802247 1
0.37214759250416 1
0.382480407821504 1
0.41804502265416 1
0.38109286754715 1
0.41627901973622 1
0.431433322750638 1
0.373182669433809 1
0.392093750051467 1
0.350119307378417 1
0.377718575849285 1
0.366378275348748 1
0.444475701736495 1
0.405624756310936 1
0.391178287367292 1
0.451718681305938 1
0.390034480090814 1
0.400368966770785 1
0.357570510371276 1
0.393788304847794 1
0.369304378998056 1
0.414307890334493 1
0.415585088411592 1
0.402305546210039 1
0.390765898075978 1
0.337635197617441 1
0.386577856869821 1
0.434473581231662 1
0.420429459947342 1
0.370851573925906 1
0.451012923910048 1
0.381930403204871 1
0.417589136580449 1
0.392193185933131 1
0.343074795383229 1
0.411077216106426 1
0.413808007114795 1
0.428874872007601 1
0.367024435610043 1
0.3734392070927 1
0.368043585500164 1
0.372118606688607 1
0.402323453790427 1
0.359982259167369 1
0.409929491100287 1
0.369063419140702 1
0.367393690719921 1
0.349381477025912 1
0.380371254912979 1
0.427079813655996 1
0.387085246180255 1
0.33961882437338 1
0.369937176548968 1
0.407931582273752 1
0.42298362304976 1
0.394630468331643 1
0.47593334544617 0
0.438210962374073 1
0.398795780401005 1
0.376609044402427 1
0.459141442932666 1
0.40847028173838 1
0.433956788281009 1
0.407592253358354 1
0.475596776828648 0
0.409364982588745 1
0.361828230935001 1
0.393277485845358 1
0.384343190300319 1
0.399416182835499 1
0.412631055329924 1
0.411915328298924 1
0.356115083614668 1
0.40698041663937 1
0.376898738911498 1
0.401856582542989 1
0.365919124648111 1
0.363254267829579 1
0.380804477242691 1
0.384513768338398 1
0.391419229253166 1
0.416038493732962 1
0.33868317745853 1
0.36433481788597 1
0.372999532458619 1
0.404410353051367 1
0.390883489782418 1
0.368759161715494 1
0.417479760932457 1
0.391038882282119 1
0.481685846776176 0
0.386990421193473 1
0.390102373642148 1
0.381287202059855 1
0.452167860618159 1
0.446733168869606 1
0.427668824187986 1
0.417563472558032 1
0.479983058511155 0
0.402165584058269 1
0.415719627821417 1
0.367228661335795 1
0.410985747251598 1
0.390532608213021 1
0.481095810460844 0
0.364699287640018 1
0.434349868202827 1
0.439004855003559 1
0.419638200267204 1
0.353639174320676 1
0.40020222830753 1
0.382629946360013 1
0.354791329568235 1
0.375525915218473 1
0.355288158687707 1
0.408037426481644 1
0.418966961850547 1
0.42837910621946 1
0.389313679357789 1
0.359169911032728 1
0.469404119166498 0
0.349694510109961 1
0.371308762902064 1
0.446177252664393 1
0.410919692365725 1
0.371044705830326 1
0.412279855945286 1
0.405298212079708 1
0.40149582190307 1
0.378514054189364 1
0.394377854231569 1
0.373530884940596 1
0.386909189055406 1
0.385516228968264 1
0.414057945880231 1
0.358262911557952 1
0.435240202685134 1
0.392235168361049 1
0.383461219190763 1
0.437210818448524 1
0.383670868376075 1
0.322150624225565 0
0.355960818541056 1
0.348409223217875 1
0.379824142473244 1
0.430257287674521 1
0.381202804895226 1
0.438378224767093 1
0.361631346660072 1
0.375355176414595 1
0.392331871693788 1
0.402373792096669 1
0.401071098399441 1
0.424244009636985 1
0.438729933242215 1
0.401363801844079 1
0.376992223238227 1
0.421051620508492 1
0.405751238226776 1
0.374383436489966 1
0.378878770446983 1
0.383159519896769 1
0.376993251958347 1
0.379660197020659 1
0.443223341007415 1
0.450421576294565 1
0.421472100829641 1
0.36484514122193 1
0.420993650531106 1
0.417892735255599 1
0.359784962739265 1
0.384418606873293 1
0.398316730674351 1
0.391160878455028 1
0.409887009992335 1
0.330946143204655 0
0.465232501627238 0
0.412652399110371 1
0.441365564324376 1
0.419727996475096 1
0.356219907189314 1
0.382869913410814 1
0.413403162778171 1
0.37111569549373 1
0.382753605876849 1
0.407484202241723 1
0.384209924724006 1
0.38479859033155 1
0.42902794602373 1
0.370098345142245 1
0.363498956673299 1
0.358881117277253 1
0.426244052227763 1
0.330160935182076 0
0.421858998518806 1
0.419870926108546 1
0.404445388957765 1
0.468969936341576 1
0.36406433846902 1
0.355524298409125 1
0.360599172216293 1
0.408387088073411 1
0.392672183285866 1
0.376622638347911 1
0.368198605329676 1
0.443110985752798 1
0.405569936267556 1
0.378539693921565 1
0.429539445130533 1
0.417365373627837 1
0.413624137112245 1
0.326939046167728 0
0.391704491775124 1
0.406122133789283 1
0.448466452492223 1
0.356742692492441 1
0.366389896778845 1
0.303261753252956 0
0.363766408253353 1
0.412385655974713 1
0.404991056585112 1
0.39559824940193 1
0.392527592421103 1
0.332157023671589 1
0.443285405904657 1
0.357830172246521 1
0.407380604709441 1
0.375466469325665 1
0.44135927798933 1
0.380897749975224 1
0.37973741636332 1
0.440238251100793 1
0.39582584235248 1
0.405515534735007 1
0.427664574751926 1
0.374115668192683 1
0.372924254259009 1
0.369163230205249 1
0.380166800175382 1
0.415975194437982 1
0.423997404197794 1
0.391164324289843 1
0.32534591981085 0
0.326529218817761 0
0.385115680667045 1
0.392355997634775 1
0.34743711232467 1
0.46468018906034 1
0.470768739054518 0
0.420819277886756 1
0.405506064943511 1
0.403243338193332 1
0.387347084931612 1
0.360903539070466 1
0.425583954108089 1
0.402515546354739 1
0.387091506924847 1
0.393323550214172 1
0.370887041570617 1
0.424300724223401 1
0.412531462144313 1
0.376128349507956 1
0.363930371602837 1
0.3141507195818 0
0.355088831394282 1
0.351772231686958 1
0.356375665842345 1
0.43855370163067 1
0.362943273370927 1
0.44825762915925 1
0.3842364026895 1
0.460134377194531 1
0.352122401128585 1
0.418315658020408 1
0.357902546827595 1
0.401161112177499 1
0.433950481454763 1
0.446444560962255 1
0.423212056078046 1
0.36652523706486 1
0.440955173043427 1
0.369579627467234 1
0.370300436142214 1
0.431357632861631 1
0.395467860183027 1
0.445374890256596 1
0.399000325330172 1
0.380920534345666 1
0.431867006756463 1
0.443339435153786 1
0.424733238917892 1
0.39890611532188 1
0.373260072738305 1
0.375836726755619 1
0.397785714666689 1
0.37525809988756 1
0.446338792191723 1
0.395708358477733 1
0.434617131115705 1
0.384045970365572 1
0.395924278088471 1
0.456082457865904 1
0.418509496118172 1
0.41920442730808 1
0.385585839026186 1
0.387961033713004 1
0.394620069021169 1
0.430733895012907 1
0.397913907958496 1
0.441241485153017 1
0.401332524596183 1
0.402322235897706 1
0.413836345355551 1
0.408866045218483 1
0.389779827768494 1
0.455832393641029 1
0.387061217975831 1
0.383419366528507 1
0.405086472384702 1
0.367136918162445 1
0.40351963642404 1
0.415318151313341 1
0.365720457425763 1
0.410894241616171 1
0.415296537331737 1
0.36388053677828 1
0.342551953629652 1
0.407720149886788 1
0.39556655667695 1
0.366315325358722 1
0.370662663831747 1
0.472995128996693 0
0.421936451115624 1
0.40522310158211 1
0.419518212225515 1
0.384987931722121 1
0.42182185974121 1
0.390264191554042 1
0.42377318946771 1
0.394196463765672 1
0.43827906246895 1
0.411769330684794 1
0.406466563106538 1
0.377344112017041 1
0.390429475509144 1
0.389762187445983 1
0.453066006011312 1
0.435339506009156 1
0.340633538548789 1
0.441809093195686 1
0.410032849899018 1
0.33883844489045 1
0.38307925674856 1
0.386607757624133 1
0.372993092720706 1
0.341445219404946 1
0.417578535843795 1
0.452033098849993 1
0.372093589561966 1
0.430153067465467 1
0.365058885655768 1
0.405745840355451 1
0.323581358115515 0
0.382279350877384 1
0.352119577551865 1
0.454530937368117 1
0.439419023276749 1
0.379390472073054 1
0.325738910810567 0
0.416245493500138 1
0.358807441832858 1
0.3765952282102 1
0.371072912784096 1
0.407014460808748 1
0.414009331925387 1
0.435214290649742 1
0.400816958310517 1
0.423858126175456 1
0.390085288245556 1
0.342404116832452 1
0.378277742134889 1
0.398555994120385 1
0.419854104016988 1
0.410894417563978 1
0.435346034309196 1
0.389909036338955 1
0.368233424878105 1
0.409251832670542 1
0.404460235232893 1
0.452524552929749 1
0.405069793478384 1
0.398955630391399 1
0.416841888233557 1
0.390902128059923 1
0.489560331487443 0
0.35521462802946 1
0.456365979165629 1
0.329196104358214 0
0.336900760431032 1
0.342344217931506 1
0.411051306622542 1
0.428864834171116 1
0.39542822950243 1
0.415640884256779 1
0.417445545896489 1
0.400983796668527 1
0.396216431187453 1
0.370101084782519 1
0.365084174330553 1
0.427638037694419 1
0.491712134602491 0
0.391336166075689 1
0.417500649328401 1
0.417611193489812 1
0.344494216507753 1
0.424631494368046 1
0.387503197035007 1
0.426630927553113 1
0.39137668550543 1
0.410123640688682 1
0.453787688153649 1
0.40269997490661 1
0.412647635981672 1
0.362711414901872 1
0.428218181864185 1
0.363726946884132 1
0.410728680709986 1
0.385927379904081 1
0.354671343781417 1
0.383677932834997 1
0.383117059894972 1
0.431016305627889 1
0.389149104246112 1
0.40369509439026 1
0.411575092690901 1
0.481830277490748 0
0.393321696165443 1
0.401735236448819 1
0.417501738928962 1
0.350921860855556 1
0.401845429721487 1
0.381421477427477 1
0.366943005774729 1
0.398343911957454 1
0.378559426261497 1
0.438631886163204 1
0.340044522187393 1
0.413978491325066 1
0.339403591297767 1
0.400293896309531 1
0.391664372577306 1
0.361695272810594 1
0.428827637839443 1
0.426281537815588 1
0.365805437017142 1
0.414132302377132 1
0.395767954282376 1
0.367735110169596 1
0.418911275509212 1
0.380244786225306 1
0.406754132453905 1
0.369657000411364 1
0.406981098186861 1
0.379877971955051 1
0.410811937951092 1
0.382846807002054 1
0.399270544261721 1
0.316478856408136 0
0.404243760775079 1
0.437876777092929 1
0.43828353751431 1
0.41395701689645 1
0.419487598417159 1
0.364865460667375 1
0.372622977780232 1
0.398671943803741 1
0.401286015621398 1
0.391505529092326 1
0.384509989312201 1
0.380557141433993 1
0.408535576105126 1
0.425234081001042 1
0.363291022181385 1
0.446032196574387 1
0.415302835825217 1
0.371920500835505 1
0.395555813214337 1
0.407075783288136 1
0.432489743803813 1
0.474801869863298 0
0.369062756989224 1
0.432949077432448 1
0.404710155123115 1
0.4197289668343 1
0.409586399951317 1
0.402478023206789 1
0.442178121667914 1
0.42362615429255 1
0.499308187151528 0
0.397020447660958 1
0.389561660896097 1
0.437020727264635 1
0.421174858266072 1
0.427591466129085 1
0.361890363946241 1
0.360620388073412 1
0.436260589355345 1
0.407673144485309 1
0.420897941084379 1
0.395911571008532 1
0.395071233855056 1
0.401960590457844 1
0.418714144627056 1
0.427071216050438 1
0.41291023696789 1
0.41842979415266 1
0.424611579308711 1
0.421891373995341 1
0.34416345992173 1
0.366259122946017 1
0.409599742768177 1
0.412732280841415 1
0.395266307679077 1
0.440262653114218 1
0.344249028605996 1
0.41040154227841 1
0.412362582394127 1
0.434044331974788 1
0.421459897106396 1
0.434497817705459 1
0.405331093857727 1
0.30401939923621 0
0.404810664485786 1
0.469648782303017 0
0.418567716334152 1
0.388816375657562 1
0.373922303426268 1
0.294890233478826 0
0.429246344404722 1
0.437304951400283 1
0.45729648784137 1
0.450803424398601 1
0.362942375070185 1
0.419299629061763 1
0.36790022526837 1
0.377006368804137 1
0.389153818102114 1
0.352648096695617 1
0.390963113531818 1
0.372743905435994 1
0.385182881436265 1
0.395837252937621 1
0.474523042756467 0
0.372240339507213 1
0.366957664429661 1
0.323745971217771 0
0.347231980539754 1
0.428150470991661 1
0.426736431930146 1
0.434952244058609 1
0.367520909577675 1
0.416275090898501 1
0.398364236444998 1
0.428686974298006 1
0.339227685904051 1
0.380692658785087 1
0.365093246677065 1
0.438925996623982 1
0.436227922383981 1
0.375561141392652 1
0.395810726940748 1
0.418153227017951 1
0.366449855835748 1
0.432182097564587 1
0.384964742874582 1
0.406438337132171 1
0.366551721750263 1
0.412410372562815 1
0.372947471365746 1
0.387658304969709 1
0.466233460935728 1
0.455545339121449 1
0.374886243879384 1
0.399239672865043 1
0.451064618262122 1
0.466450403568543 1
0.429880799058214 1
0.353378101104804 1
0.413612837161248 1
0.357853169975112 1
0.396222357965577 1
0.435469972021851 1
0.429359221927005 1
0.376824269161243 1
0.38130782149397 1
0.379961925731432 1
0.366289783990935 1
0.354999332933583 1
0.423031902833652 1
0.369843668410826 1
0.387971697440004 1
0.392366724386418 1
0.41126850768674 1
0.357411917567784 1
0.399690166909085 1
0.35912829807302 1
0.370277215755514 1
0.407573734090965 1
0.400949338440806 1
0.393339936454453 1
0.404580011655415 1
0.422602369939116 1
0.450108877817847 1
0.394696547193922 1
0.347946591037472 1
0.455372679365018 1
0.377597329268216 1
0.352683075080553 1
0.430531434679455 1
0.391420921765285 1
0.405782899112996 1
0.402189233961837 1
0.470915853322135 0
0.331760481192212 0
0.341929039007734 1
0.350026362769508 1
0.426850003031256 1
0.399347888952951 1
0.379480650396762 1
0.376755225249056 1
0.435293612657292 1
0.384502634650639 1
0.418258405445683 1
0.423608027298651 1
0.433064973791039 1
0.32166818751412 0
0.411459314084923 1
0.3820375568646 1
0.399231380083893 1
0.453870524673204 1
0.441419947913185 1
0.378085980272713 1
0.335804405890665 1
0.417526508781309 1
0.351558758590621 1
0.437340604104644 1
0.402781347019805 1
0.381623095682559 1
0.381550911072534 1
0.41850251485319 1
0.30655750502621 0
0.407131046501254 1
0.37382029931862 1
0.392547955314605 1
0.368876026742722 1
0.360722659060397 1
0.369072119024545 1
0.37625663845593 1
0.400883211325702 1
0.422572959640006 1
0.313462038105681 0
0.388776107819921 1
0.380090118441183 1
0.377564320901208 1
0.367004727149836 1
0.400278049055834 1
0.387958739091529 1
0.366384718416696 1
0.346464110203015 1
0.396220936908891 1
0.390203206676378 1
0.423280766948448 1
0.323717987443758 0
0.414901815748048 1
0.422987680277003 1
0.423177904162262 1
0.426777890969869 1
0.37064874153902 1
0.385096343307154 1
0.37895836544469 1
0.440827500235052 1
0.419029811008255 1
0.407431718661434 1
0.403274192559092 1
0.346591603096643 1
0.457000268866023 1
0.405851007251106 1
0.3441333055147 1
0.389479264329619 1
0.412558202456266 1
0.405704086465145 1
0.318286930372634 0
0.397083152799403 1
0.430200679958095 1
0.382946195389821 1
0.362113520353281 1
0.439020953815477 1
0.416094667904061 1
0.380424893231965 1
0.389652552689656 1
0.390420963081472 1
0.505003316861961 0
0.422756686707381 1
0.385944768728992 1
0.421028950180389 1
0.412111439440606 1
0.424781525791944 1
0.441050672937891 1
0.420911574743474 1
0.456158033600795 1
0.426141962933107 1
0.420415191639184 1
0.413970925409072 1
0.349975454382086 1
0.397221104568759 1
0.368471602748261 1
0.43058114264623 1
0.45440712220401 1
0.395068190363362 1
0.389313590967918 1
0.391112116401106 1
0.427427421169769 1
0.365420768720759 1
0.360717376833604 1
0.416049436944201 1
0.368851880119493 1
0.431690534656659 1
0.388885752232207 1
0.411075414814404 1
0.408317441562824 1
0.328726182321424 0
0.365893372162617 1
0.384286781876121 1
0.433904100475549 1
0.452783043166648 1
0.378095071839543 1
0.352270121939771 1
0.393315034961787 1
0.35438602910656 1
0.376871560987763 1
0.377978547637516 1
0.354985851168193 1
0.415431597546 1
0.450215693829776 1
0.419977259798878 1
0.399408610717592 1
0.382120192053278 1
0.394422294169252 1
0.38859389871335 1
0.42398247680285 1
0.433859265364325 1
0.396923533680188 1
0.393008049504579 1
0.421210447406921 1
0.426985452342916 1
0.395401988478638 1
0.390788556250833 1
0.419034787098706 1
0.385802076289623 1
0.387597631212085 1
0.385844248956164 1
0.400986141016859 1
0.41568282390995 1
0.37950809256607 1
0.43255569446273 1
0.443640998251562 1
0.35568640898466 1
0.438473465885008 1
0.36609335694304 1
0.459085797564404 1
0.35801801622598 1
0.411659663641415 1
0.414793282998953 1
0.426002526165513 1
0.373345984139264 1
0.376843880565347 1
0.435994024714604 1
0.359653666508874 1
0.345324435942335 1
0.395498648409016 1
0.425397120753105 1
0.359094239726445 1
0.381628698280248 1
0.394247424246139 1
0.465455440928108 1
0.36307961472255 1
0.381255753114019 1
0.353221912014419 1
0.388375625641562 1
0.38879727692352 1
0.318482269541338 0
0.429581897086111 1
0.362562660530789 1
0.454223635533258 1
0.392186029709593 1
0.430980823572722 1
0.399819121428641 1
0.434680012606238 1
0.35394789786852 1
0.423662131696042 1
0.412866407543822 1
0.391147212839984 1
0.414503629090649 1
0.41480593331895 1
0.304453493936561 0
0.352024698231285 1
0.426093905951904 1
0.378573050095711 1
0.430113513479095 1
0.411132589964281 1
0.398759363941109 1
0.411079927500979 1
0.387368840996346 1
0.38556923319688 1
0.428987449716858 1
0.446891123879638 1
0.400688365453449 1
0.491198919130605 0
0.413383913842839 1
0.397986760375643 1
0.401757722122197 1
0.420045140062482 1
0.48180500757798 0
0.421303340700171 1
0.370822580850554 1
0.49939964700063 0
0.345222890925398 1
0.453508031430094 1
0.473607006707733 0
0.422517047395172 1
0.399738168496492 1
0.378607983998703 1
0.418373653718176 1
0.456761193847879 1
0.407613059343246 1
0.41987381726953 1
0.357877968755717 1
0.367253685732548 1
0.431162614006951 1
0.408424457822277 1
0.348879682247071 1
0.384643477936745 1
0.439444937733377 1
0.447234766403278 1
0.381633039512098 1
0.428307062156163 1
0.419534055411882 1
0.343015674865834 1
0.44157456680176 1
0.417854212030602 1
0.433952530799879 1
0.41229010411752 1
0.397936047898606 1
0.408139191301155 1
0.416671169579496 1
0.416010737622327 1
0.43811080634942 1
0.368422477985049 1
0.392165667482065 1
0.408718261570583 1
0.390884726967304 1
0.321738263355066 0
0.400313191059649 1
0.432352629214293 1
0.338265727019006 1
0.405814257123363 1
0.399669223431591 1
0.349981121128537 1
0.414640585016659 1
0.450187692179879 1
0.396891422321846 1
0.352509253110924 1
0.339144993876297 1
0.450988735836209 1
0.414156042106255 1
0.437811535410642 1
0.365056679895184 1
0.383441793780817 1
0.356155183675733 1
0.398793722515875 1
0.435393453344805 1
0.352891954227621 1
0.373578200752816 1
0.397798958321675 1
0.423565948255109 1
0.366900872959744 1
0.351800631396823 1
0.358522479906461 1
0.406395059039091 1
0.398666429493972 1
0.431942081536208 1
0.392034769481157 1
0.41151685579732 1
0.422303136877016 1
0.366545946564389 1
0.46755678467838 0
0.420801176798664 1
0.400720120357368 1
0.423111772482617 1
0.359176618681973 1
0.290512004711419 0
0.427375468089187 1
0.391921095016676 1
0.389589679863994 1
0.356859546495695 1
0.395364978927754 1
0.384426392945058 1
0.343298727681837 1
0.409532587510363 1
0.440343273275975 1
0.414959237830877 1
0.352480613348293 1
0.386101574594209 1
0.441807949163614 1
0.379238615246641 1
0.359794028573858 1
0.446474622733777 1
0.400160663538952 1
0.433994572667871 1
0.387834652699408 1
0.327993544494824 0
0.40468366259485 1
0.395941418494056 1
0.367434481717365 1
0.41085463511335 1
0.391204046954237 1
0.41921471771513 1
0.51522168025019 0
0.445609013712059 1
0.415765755223506 1
0.297654761011856 0
0.371507382967644 1
0.390870024935782 1
0.374462468378504 1
0.411023759709271 1
0.408463350565656 1
0.430432823147076 1
0.362677704228631 1
0.404566245529548 1
0.42558183920519 1
0.349388266399169 1
0.394099964782226 1
0.399001376257477 1
0.374786823363817 1
0.368254890627154 1
0.428999542762789 1
0.377680598914706 1
0.382940855556133 1
0.425796256565179 1
0.408683585604254 1
0.34603031416296 1
0.429555019589293 1
0.412720818866291 1
0.401210070892723 1
0.391637460640768 1
0.400707499712276 1
0.38330501649505 1
0.371272323625088 1
0.444881934575825 1
0.395288870389981 1
0.363086783770449 1
0.371963427070314 1
0.409005348376233 1
0.414535369054068 1
0.415158309371491 1
0.383339623217962 1
0.343771159854064 1
0.418701488991382 1
0.368861559676126 1
0.389679323885158 1
0.378799620907716 1
0.37018376093594 1
0.415719928639451 1
0.429430300671118 1
0.408585423980576 1
0.422862945805576 1
0.403055921168677 1
0.388766644684467 1
0.398885464774236 1
0.361503532691183 1
0.405327149580213 1
0.403846072468321 1
0.384583300172638 1
0.374932921298995 1
0.365913931734209 1
0.400468593074336 1
0.443930743056434 1
0.442856725536888 1
0.382529590768116 1
0.3909102516509 1
0.41520483002063 1
0.366161722516558 1
0.415859995675139 1
0.396995743530468 1
0.412813197089517 1
0.383735307476771 1
0.385817437327062 1
0.411773397268064 1
0.410423998913945 1
0.409878736948424 1
0.424386679802661 1
0.424165403973233 1
0.470201321438674 1
0.43773029834071 1
0.392180254529932 1
0.373129492958367 1
0.440539374623297 1
0.403835569550783 1
0.45832812448663 1
0.345595661428121 1
0.345195059295715 1
0.370200612882686 1
0.433879427881889 1
0.432890685181033 1
0.383695018720145 1
0.389112852468263 1
0.400310804310766 1
0.460927585867388 1
0.44544601929548 1
0.42898004983228 1
0.390435672372718 1
0.441898393014188 1
0.3938497277733 1
0.417870733564994 1
0.355927393865641 1
0.373003539497372 1
0.377262189509255 1
0.444894781753317 1
0.450634199548092 1
0.389807628131178 1
0.429071772999085 1
0.397067135780641 1
0.407906198709648 1
0.397737368418739 1
0.396621995304752 1
0.439763698423656 1
0.427436078927954 1
0.421555076112371 1
0.341598559795824 1
0.396621595148104 1
0.423225537002601 1
0.368813859073237 1
0.382919335820513 1
0.409271194496628 1
0.397739822400847 1
0.416122098186155 1
0.412912912691944 1
0.452908627139703 1
0.423850721438094 1
0.338251757615443 1
0.405549416275903 1
0.411362582763395 1
0.379788053378971 1
0.363907391029305 1
0.376008815172328 1
0.409828091965462 1
0.39239128948901 1
0.37985654781431 1
0.406123911729271 1
0.389822381763791 1
0.4087989925593 1
0.3958024243194 1
0.435454308710178 1
0.439740835804131 1
0.413012599958305 1
0.411673067118584 1
0.388939865182049 1
0.44798043219244 1
0.37705812187523 1
0.507368083983944 0
0.440266514481802 1
0.386614971141655 1
0.442209757125728 1
0.379660773068207 1
0.333172669431777 0
0.403810531353042 1
0.37447963487194 1
0.402844759404117 1
0.473080526870923 0
0.467675525910783 0
0.442004310330986 1
0.419861263662315 1
0.36512320678626 1
0.392439124224101 1
0.404281327185991 1
0.37521217106342 1
0.404861767530637 1
0.447700107779245 1
0.409833786585615 1
0.408315629925211 1
0.433797121395207 1
0.397016815454968 1
0.441526591632164 1
0.471097183598913 1
0.388276916565855 1
0.375562136713025 1
0.474047304108983 1
0.371252262870205 1
0.407834354001563 1
0.416136296411391 1
0.327474560596831 0
0.440188311101776 1
0.424811060170085 1
0.331517699420279 1
0.308184976296003 0
0.410536423328737 1
0.426874483862202 1
0.493253417789215 0
0.396009286790991 1
0.356786163802051 1
0.42261321771561 1
0.358776479794195 1
0.348033831616292 1
0.41271703693362 1
0.44929328128126 1
0.422607481007017 1
0.365855678850799 1
0.341263232511406 1
0.353800610810768 1
0.432887467076216 1
0.43876329067279 1
0.327826288827683 0
0.37148485057617 1
0.404663120941951 1
0.44075385094584 1
0.330692122454937 1
0.39061409979612 1
0.469790772088234 0
0.406318128283839 1
0.461208538491346 1
0.393578911518831 1
0.424452080124895 1
0.340089211781212 1
0.41057402229307 1
0.321342615846647 0
0.419272421614382 1
0.459015760082389 1
0.363030803870689 1
0.369919349006655 1
0.390991764972111 1
0.42558989504938 1
0.340954955726915 1
0.351045765461086 1
0.322211688052998 1
0.393464446144467 1
0.415207101292197 1
0.381852041251241 1
0.368648592865595 1
0.350070824270684 1
0.414508808587404 1
0.409923560937728 1
0.328103093747958 1
0.39801653240261 1
0.454805002280471 1
0.429267728918687 1
0.398961264885633 1
0.420732514707859 1
0.42827701566456 1
0.445763365688284 1
0.35961032686626 1
0.408275585451528 1
0.418095945742817 1
0.360590076340581 1
0.407836887022569 1
0.394638884510368 1
0.44077759215962 1
0.437531422535197 1
0.393190057952374 1
0.40633711802009 1
0.438217647511856 1
0.396512482193365 1
0.361488561223578 1
0.397125350255016 1
0.387575288687633 1
0.361350005394498 1
0.43885782283935 1
0.397685087739657 1
0.371612103105572 1
0.463374102864866 1
0.369770411688588 1
0.358571412190819 1
0.360952946111047 1
0.403200804725255 1
0.340636312964136 1
0.381436787311598 1
0.358998492615894 1
0.395927989110793 1
0.412197476998613 1
0.372618577491205 1
0.392372338115999 1
0.397184685341628 1
0.448312710482348 1
0.441684977930062 1
0.344784796819153 1
0.421498481709067 1
0.407992560602896 1
0.424478449518662 1
0.403489614657135 1
0.410713248152892 1
0.432095411525848 1
0.356163791563088 1
0.406960032178307 1
0.429820364035836 1
0.325413564845017 0
0.399600315784795 1
0.438254246190617 1
0.402692875411676 1
0.441341629791067 1
0.407596438085792 1
0.411578414564345 1
0.368896671738012 1
0.475745835381551 0
0.415715216159357 1
0.388384930971099 1
0.352920736249637 1
0.384941778445084 1
0.428289734500787 1
0.374354181237303 1
0.408289868057486 1
0.423815422502582 1
0.332150676155406 0
0.364302355391696 1
0.396293724195658 1
0.464947320927842 1
0.399959800279574 1
0.451737921353792 1
0.3593193803613 1
0.376729664323804 1
0.439977515981157 1
0.419217670382575 1
0.348113242103921 1
0.406940494466838 1
0.390534695089476 1
0.405249537959836 1
0.43772282216963 1
0.402642032053023 1
0.392842781345552 1
0.416556092612589 1
0.436516020590177 1
0.427756700774206 1
0.386508039676552 1
0.399633142483834 1
0.451997865310151 1
0.447904234614881 1
0.368358567703665 1
0.387500739267037 1
0.405089457876592 1
0.4284230681494 1
0.406414985966234 1
0.410365160914259 1
0.380353114635211 1
0.309409200533289 0
0.422486138354036 1
0.370138990248692 1
0.414114133793633 1
0.384842890694384 1
0.333652087150654 1
0.453106920556429 1
0.414710754022956 1
0.338160808416423 1
0.447395797659986 1
0.390004340671235 1
0.419180417503509 1
0.379898130699193 1
0.416800284262783 1
0.391201876955711 1
0.402391946114632 1
0.35989073915733 1
0.38459134879179 1
0.376368088098185 1
0.443628850964129 1
0.408114659548533 1
0.36019465632854 1
0.385055428403979 1
0.414765681024258 1
0.342966904660628 1
0.417520923448355 1
0.39059620713395 1
0.362641457884037 1
0.414934581873188 1
0.37758647521709 1
0.390433727263913 1
0.465859242326886 0
0.429042738536891 1
0.426502990396687 1
0.371566486751659 1
0.418114340147288 1
0.404314583909409 1
0.343572026717042 1
0.441905222851528 1
0.432397091178694 1
0.360886107531913 1
0.42972048541198 1
0.393607172116151 1
0.387428141440328 1
0.393578440747902 1
0.39099459543478 1
0.343220696861772 1
0.383702045068073 1
0.408522358046753 1
0.407020179696878 1
0.413752783007968 1
0.380166562220026 1
0.345863596188363 1
0.379981088376945 1
0.40001836786785 1
0.406259112338774 1
0.4026834064404 1
0.396372531413668 1
0.404193202168764 1
0.431020198973468 1
0.44669156988929 1
0.363697093361365 1
0.425971875001291 1
0.446978712022846 1
0.395839263488807 1
0.428477193856389 1
0.460009111371493 1
0.39388133241336 1
0.34707975442005 1
0.44456652405374 1
0.366246063767003 1
0.399322370434163 1
0.411028423936781 1
0.401174585105828 1
0.454588407284138 1
0.365057085283379 1
0.363637524766126 1
0.365714840894607 1
0.46086220456211 1
0.40823658829158 1
0.356778648383174 1
0.378955566542863 1
0.454838761233927 1
0.457798073195902 1
0.357860510230195 1
0.377589369766146 1
0.423333963146143 1
0.366045164783319 1
0.350066916688723 1
0.434150798444929 1
0.371085205006237 1
0.403501701089007 1
0.437975486472746 1
0.348247033578042 1
0.332317568679022 0
0.331190140207869 1
0.391646999597392 1
0.424321114881133 1
0.4757115761402 1
0.436286775780878 1
0.444095483760066 1
0.350277106486492 1
0.408670837100119 1
0.469349276017867 0
0.410871344672508 1
0.416528137449206 1
0.330211781313236 1
0.341096464920279 1
0.425453567733954 1
0.325112962234942 0
0.399784446670248 1
0.365188832918125 1
0.374067016841761 1
0.442812445451321 1
0.430665033521533 1
0.394898607136805 1
0.41647141991314 1
0.363427236148808 1
0.372057381243858 1
0.407302500959688 1
0.328571886900573 0
0.388977137386672 1
0.436144167922853 1
0.406988995359543 1
0.373575214386744 1
0.332271487190106 1
0.420452249068628 1
0.381222973661549 1
0.321320143258977 1
0.43950527076373 1
0.405327301750782 1
0.419064415754096 1
0.366942499658874 1
0.413017035809754 1
0.413213250981756 1
0.388256832861757 1
0.392819501718212 1
0.34064828776527 1
0.397389971113183 1
0.400953998802802 1
0.357570708305718 1
0.406831715540332 1
0.442604400668143 1
0.37264431696554 1
0.395495248279338 1
0.402572658483067 1
0.373129058327138 1
0.403626407469094 1
0.421874139398351 1
0.41042261016781 1
0.358061080896418 1
0.406967474270443 1
0.350898733401422 1
0.384258097345091 1
0.421885630331083 1
0.376857962168637 1
0.393467258418661 1
0.44134939840812 1
0.353240070832412 1
0.431953126277157 1
0.392630163235136 1
0.356085019113592 1
0.401715564637775 1
0.356585692539341 1
0.371474943004354 1
0.410672603787387 1
0.371081193085622 1
0.438475493495982 1
0.441686766402488 1
0.339470517052994 1
0.447235716974422 1
0.396956309555012 1
0.355871549326704 1
0.44460104061401 1
0.388203872173675 1
0.397075543784214 1
0.351949221480327 1
0.41544026479794 1
0.403067820952887 1
0.381031130049887 1
0.366398510042669 1
0.437899260291464 1
0.406465078551332 1
0.337194315955128 1
0.404994184617192 1
0.451796154059675 1
0.419780739077317 1
0.354606725629891 1
0.385314513224723 1
0.47404659617316 1
0.375169089337015 1
0.429735295922219 1
0.404741332325842 1
0.434388550375481 1
0.395089408732081 1
0.325981383330732 1
0.330532576241735 1
0.43448791357529 1
0.470410196744274 0
0.439844328753457 1
0.370330123686392 1
0.424228044698546 1
0.376231881867428 1
0.421645915210358 1
0.41513132286278 1
0.454443885335325 1
0.399137564726293 1
0.441755919035633 1
0.392101651087669 1
0.326871375877839 1
0.394706959612154 1
0.391303532551717 1
0.406163294099548 1
0.3420059249544 1
0.438790290672293 1
0.413964921000393 1
0.389487215966475 1
0.360631077257458 1
0.401031472105006 1
0.316934909877592 0
0.372696605058286 1
0.341680522590053 1
0.430014041271111 1
0.401245976306854 1
0.400214282103053 1
0.399417627002164 1
0.39447568634431 1
0.417589891722569 1
0.406012105012516 1
0.38803671432982 1
0.354677419469369 1
0.429498248055691 1
0.400248137901715 1
0.442915590924343 1
0.425649066526597 1
0.431998649148038 1
0.379417686185688 1
0.463867461756434 1
0.380506943622705 1
0.355721145037521 1
0.375795917762252 1
0.403794384476315 1
0.399655672594254 1
0.403814204744812 1
0.42771556930339 1
0.327783363657309 0
0.355322264787042 1
0.403457035419308 1
0.395527582575152 1
0.399634615633677 1
0.387855247681346 1
0.456925526338039 1
0.39840335077052 1
0.391646564718479 1
0.419744266026192 1
0.41264443291473 1
0.443375276267107 1
0.471422442931873 0
0.387259909473566 1
0.403136631756506 1
0.414115291121067 1
0.365536779082423 1
0.34105937854681 1
0.411946813466146 1
0.377000720277977 1
0.382824818544227 1
0.431729163679162 1
0.456203465234762 1
0.377900587562458 1
0.390776621415796 1
0.381384650500692 1
0.337323412677437 1
0.376351092239272 1
0.402665360964203 1
0.437855012491036 1
0.378056328625753 1
0.405443097835745 1
0.383869541157131 1
0.356459455582994 1
0.358188179764388 1
0.41685736972027 1
0.354382081184992 1
0.391566133597899 1
0.42625124578814 1
0.354324301542872 1
0.458757068657032 1
0.390352121440589 1
0.423577114265331 1
0.381836940188735 1
0.467480762953717 0
0.346680783780873 1
0.403696607893276 1
0.391853463993434 1
0.395479295809795 1
0.424929738058827 1
0.369475640125699 1
0.405987087343463 1
0.364106192541465 1
0.42392357282209 1
0.408262183279255 1
0.463633908890394 1
0.436384585683063 1
0.426343233940437 1
0.418673211891144 1
0.46351159445363 1
0.361917493187628 1
0.390030384589943 1
0.436236954535152 1
0.46228007603594 1
0.450558831032038 1
0.479668180111497 0
0.347779790821593 1
0.42459381850442 1
0.397338404952267 1
0.368969532018963 1
0.430635810665778 1
0.363719578434752 1
0.411775685705708 1
0.406222297549003 1
0.373438819445157 1
0.455629680378371 1
0.370493658285917 1
0.384354825795724 1
0.330139823396635 0
0.356659230224743 1
0.350948687963905 1
0.417859340154078 1
0.394942387215127 1
0.385679453115678 1
0.438612428805076 1
0.381932638622093 1
0.486596499373886 0
0.395135036137818 1
0.422105846858976 1
0.402768609070073 1
0.473082561737163 0
0.423582524949107 1
0.429601523952801 1
0.330441309764034 1
0.404341407602902 1
0.405433538961348 1
0.362648293339239 1
0.434655927532537 1
0.420054529555944 1
0.35285110957556 1
0.413681616272248 1
0.437961742900325 1
0.402485427607554 1
0.436823162670183 1
0.383973312122983 1
0.38879321883447 1
0.423271744034172 1
0.401721396871868 1
0.379966785501127 1
0.32724906143121 0
0.406232992926435 1
0.422842526651073 1
0.368844317332897 1
0.401910444754041 1
0.33569864076398 1
0.353288280440533 1
0.419998970816833 1
0.37714332749234 1
0.402695630398529 1
0.39249469177093 1
0.362742479555117 1
0.371512105432163 1
0.384171388719466 1
0.435699458805232 1
0.403461411355541 1
0.385621379291096 1
0.397327362288308 1
0.386651738082569 1
0.36183385361245 1
0.41097096699946 1
0.339096528710699 1
0.327556829099605 1
0.35688657963866 1
0.451399016159972 1
0.408409346045549 1
0.445472136953241 1
0.434021618201273 1
0.400494328518115 1
0.462734188500469 1
0.406257109259552 1
0.375933306513011 1
0.442394518201542 1
0.41372933263474 1
0.358068288508068 1
0.400338700086845 1
0.3895311068364 1
0.349832669802976 1
0.35681580321405 1
0.441103796285648 1
0.390842310482414 1
0.457980414403947 1
0.401485685802524 1
0.411866967465462 1
0.443527873270976 1
0.445998089149491 1
0.391345627280664 1
0.378818060848082 1
0.416196003222904 1
0.434985623841508 1
0.390801593315814 1
0.411751906403364 1
0.428175539913553 1
0.415494941436046 1
0.370027097747288 1
0.3772657778987 1
0.396386454569366 1
0.401691569985809 1
0.355398941155923 1
0.347139196339534 1
0.409982650296794 1
0.403828447055924 1
0.406620170297784 1
0.37593210890951 1
0.453669738174359 1
0.386025101870138 1
0.362186862667122 1
0.417164860445019 1
0.425364474511511 1
0.351814572457212 1
0.358721486981509 1
0.393408101527497 1
0.372063715648302 1
0.394926211579052 1
0.342058352097962 1
0.392165665215389 1
0.407828179125384 1
0.420604465436631 1
0.39356764490933 1
0.440683048104026 1
0.412267199183886 1
0.373271055644743 1
0.410645927947496 1
0.359834417587804 1
0.437820916193935 1
0.406009287141987 1
0.447373954525331 1
0.423880741623598 1
0.409522922305172 1
0.424732401835748 1
0.384529124991688 1
0.40611898661551 1
0.420631219795891 1
0.421756718180938 1
0.413058262945249 1
0.372777469760515 1
0.346741983787123 1
0.3512489404719 1
0.389540675653084 1
0.371927027451132 1
0.448829122209539 1
0.341654119586287 1
0.434386762816431 1
0.412333194951527 1
0.347611308285598 1
0.422265538608041 1
0.480226874978526 0
0.400647645028206 1
0.362846864198028 1
0.36799485432294 1
0.388951535783226 1
0.435636310315713 1
0.405735754317016 1
0.373445312382088 1
0.391988856776539 1
0.450167525439576 1
0.409990028584263 1
0.410784342670785 1
0.372662223719606 1
0.452383077372078 1
0.372692399665497 1
0.412060150533968 1
0.370297068233216 1
0.37799270876601 1
0.376769436993133 1
0.411593949166351 1
0.422946295783289 1
0.441015947095771 1
0.372464992099414 1
0.421747051029142 1
0.376468695763329 1
0.3634926530888 1
0.341360063407518 1
0.388212685523431 1
0.478321883936249 0
0.478145261393474 0
0.339565966654077 1
0.435667297028169 1
0.399150562573834 1
0.38917621855684 1
0.372478014114577 1
0.391972978757979 1
0.416987079773158 1
0.421085672414748 1
0.370942192113403 1
0.426252955561967 1
0.406455264268529 1
0.358978422967873 1
0.4026211053263 1
0.398560319943578 1
0.426427299823167 1
0.431586357351076 1
0.399123645634389 1
0.384395964906 1
0.386315699756177 1
0.417268481239733 1
0.408840261457963 1
0.424981476231993 1
0.321684475908596 1
0.350562017097355 1
0.393863926413456 1
0.405316598346471 1
0.401792237452771 1
0.355914452155528 1
0.387529995615585 1
0.356832390350955 1
0.37652101102024 1
0.402972960761383 1
0.397528308308962 1
0.43341419705685 1
0.366958749507004 1
0.377750810297298 1
0.512917607732255 0
0.407670486699727 1
0.407063734586411 1
0.433538069552665 1
0.400499273817951 1
0.381699747058287 1
0.348774509056328 1
0.391863901200967 1
0.344475041470929 1
0.431006963235716 1
0.410888731504873 1
0.346921644164316 1
0.388618663742205 1
0.40532380573579 1
0.395143154165741 1
0.345332001613983 1
0.428480305059124 1
0.424434025853445 1
0.41850971835773 1
0.402913749834193 1
0.326218438081719 0
0.452230570447798 1
0.353937866002881 1
0.405831316611706 1
0.41013041661235 1
0.364910440665661 1
0.398821738728293 1
0.371154272180777 1
0.418362055807649 1
0.474698522655663 0
0.412657733174241 1
0.434456041038824 1
0.408850812584211 1
0.377032166952882 1
0.404369026200471 1
0.378169193026776 1
0.362958755487256 1
0.415350389694139 1
0.392046439542159 1
0.358912432392539 1
0.389456621813411 1
0.424563594064664 1
0.433901048846073 1
0.406141965905791 1
0.399108744811531 1
0.458319722084026 1
0.420576136422577 1
0.409464088778249 1
0.36896403304626 1
0.390740836263578 1
0.405788708802975 1
0.399518412541278 1
0.39724083611864 1
0.421723801967716 1
0.435266964776427 1
0.444948308702717 1
0.436433763860429 1
0.351009981464864 1
0.409724577837798 1
0.411976359855705 1
0.44138567117621 1
0.458871880069172 1
0.375752023285542 1
0.397873535245599 1
0.36691714201085 1
0.444145368916698 1
0.395272993071061 1
0.439859658694831 1
0.395624532516934 1
0.389513206568702 1
0.433076639716541 1
0.415666838429071 1
0.461014739025163 1
0.449981126867736 1
0.381948158849371 1
0.380869850182478 1
0.44231284027875 1
0.427325119671872 1
0.38618742198195 1
0.367977287158522 1
0.374952483243895 1
0.413320408044313 1
0.408583780968889 1
0.409585252341518 1
0.364176560341498 1
0.345829965501345 1
0.389293950893557 1
0.417919695978208 1
0.363979292719599 1
0.462217245340728 1
0.414451965192632 1
0.396222825092678 1
0.356694147085596 1
0.375860893680061 1
0.45087955043902 1
0.390435911826151 1
0.390773841008952 1
0.371026307676734 1
0.382208585129965 1
0.438376518745626 1
0.440200944232369 1
0.369923470914839 1
0.336467344154351 1
0.389547637995973 1
0.394753480309781 1
0.38551182769685 1
0.404068406707909 1
0.377619796118593 1
0.440718919990609 1
0.40229166699057 1
0.388816319495088 1
0.343146461174502 1
0.396350206270795 1
0.383612070234319 1
0.404814115839214 1
0.357263079343093 1
0.410520843320631 1
0.364206378727406 1
0.372642321105582 1
0.416065280492628 1
0.449962517681623 1
0.417432995854538 1
0.341787645266067 1
0.382624641938789 1
0.406741589912515 1
0.356903136837277 1
0.427290630592723 1
0.434064718687157 1
0.395892552025928 1
0.360678839647064 1
0.36707584718668 1
0.35390510313072 1
0.416083880006475 1
0.393251177896026 1
0.386637310455975 1
0.423459840957846 1
0.439852432458287 1
0.407438687714932 1
0.427786783645 1
0.436683515538227 1
0.464549612752883 1
0.409838779528586 1
0.333193945559635 0
0.402285348931538 1
0.37493077771974 1
0.40739119662481 1
0.473168502579943 0
0.325116994969337 1
0.393526622818777 1
0.467293090424891 0
0.396816493750055 1
0.350066398429872 1
0.349351557759564 1
0.410355584282306 1
0.432051380676123 1
0.409595666325369 1
0.387390219476032 1
0.432488915343617 1
0.44972386826887 1
0.354578553267869 1
0.381662089170173 1
0.395298474634731 1
0.403343130454357 1
0.43746352698679 1
0.402191564100151 1
0.412442852167983 1
0.364839972840601 1
0.417701363873476 1
0.371619773791624 1
0.41063295928845 1
0.33907835452658 1
0.403020911362131 1
0.352452528726984 1
0.392292951531142 1
0.449064362825511 1
0.464067177652691 1
0.406282461686441 1
0.409367097110839 1
0.28526235907041 0
0.428748818099687 1
0.366201112433979 1
0.400353245412647 1
0.368782446115946 1
0.413074569730726 1
0.45817159141548 1
0.36768287871885 1
0.375621383428837 1
0.40273601499247 1
0.426347692754806 1
0.396981227231661 1
0.375838514483805 1
0.429350549827356 1
0.426002600775052 1
0.376857432828147 1
0.420680250398443 1
0.354678786113764 1
0.360476994944457 1
0.475021473658957 0
0.429257066630923 1
0.36284067649164 1
0.396491069467301 1
0.382420074316271 1
0.388801471551403 1
0.348472308790684 1
0.403639667182897 1
0.40166179037461 1
0.435167617130764 1
0.330512900045268 0
0.41351652117977 1
0.368432246197979 1
0.43319450578515 1
0.433304942031645 1
0.452269947252069 1
0.379734281605919 1
0.387398886651322 1
0.456973146912875 1
0.379014855268843 1
0.40851221765459 1
0.389820711437772 1
0.339207776008456 1
0.384741539045808 1
0.434591809629033 1
0.422173874366562 1
0.402079996355459 1
0.369151513306955 1
0.383418197899722 1
0.470389226383925 0
0.423475135210579 1
0.366004320991305 1
0.44810155130263 1
0.368361499481884 1
0.392397710547134 1
0.394768437451915 1
0.4213864450906 1
0.353082134784656 1
0.366209904929273 1
0.365239529862861 1
0.414780863769341 1
0.439214049480896 1
0.375261585499087 1
0.392793928452187 1
0.406008101116099 1
0.410658085326569 1
0.422238422544251 1
0.435135182969008 1
0.380984052310407 1
0.354622451169571 1
0.376161533713734 1
0.418038477461638 1
0.42272888153348 1
0.424573642535414 1
0.35196855732912 1
0.387439106041409 1
0.40556406242178 1
0.412857721033992 1
0.434674007097614 1
0.340694951663953 1
0.35922010942397 1
0.422906945074972 1
0.329437028562946 1
0.431444639848083 1
0.387537355822756 1
0.390554593744206 1
0.376952633592164 1
0.320174063506372 0
0.421724310427403 1
0.457287402039368 1
0.388921500165604 1
0.369855215827755 1
0.426908391458003 1
0.375133830966298 1
0.409912053219062 1
0.468558006290368 0
0.394141552308915 1
0.435052639698434 1
0.360137014609072 1
0.378045384536693 1
0.308526015146594 0
0.451510757020734 1
0.41307248648086 1
0.398920691175471 1
0.356336118722211 1
0.443661559185742 1
0.382736739991148 1
0.412809600779476 1
0.416787217356202 1
0.37682362296214 1
0.405287900962583 1
0.366188571741958 1
0.339006600616392 1
0.383256427152886 1
0.406985710318961 1
0.424005384389002 1
0.367232414024178 1
0.397592785998078 1
0.441015126201699 1
0.435389231078457 1
0.359200819102899 1
0.433150770307718 1
0.347943778051886 1
0.361385538231302 1
0.400077375531194 1
0.465520828398857 1
0.405274238622493 1
0.412467385453652 1
0.389340428769612 1
0.340989616327489 1
0.448927462626005 1
0.438204887371645 1
0.402873065202447 1
0.400182277556247 1
0.428168183553988 1
0.482317145724481 0
0.418298689242384 1
0.385024944567733 1
0.365873607263746 1
0.431943059734912 1
0.391125201804394 1
0.38439523091052 1
0.427286688238352 1
0.411293797313007 1
0.390077117473456 1
0.382530903136215 1
0.341895685742068 1
0.415507536865864 1
0.442116071696552 1
0.389371530867295 1
0.415137850265232 1
0.41637222453321 1
0.370870842597088 1
0.40255984896105 1
0.433456060458329 1
0.394266699100572 1
0.323777307451136 0
0.440861513142891 1
0.398540365996462 1
0.361906388035123 1
0.369385653505459 1
0.406804808096121 1
0.39085602267714 1
0.367187586260033 1
0.379119118386961 1
0.406908249812529 1
0.385860518200744 1
0.380212019637917 1
0.360735309550122 1
0.446505180408936 1
0.376117474943946 1
0.354057633797063 1
0.444774355809754 1
0.377602991641087 1
0.417902149507262 1
0.40079212330629 1
0.407355899869088 1
0.439303108536561 1
0.49777982715472 0
0.490043898699278 0
0.421250352948495 1
0.43698108065885 1
0.310282426971257 0
0.422721755738959 1
0.378468683558177 1
0.351641340319085 1
0.365829262152632 1
0.487135923309983 0
0.396901361536256 1
0.383691713379823 1
0.371537582295364 1
0.388411703061967 1
0.399696252152684 1
0.376438333902479 1
0.367311396378328 1
0.381187626404798 1
0.47655711582813 0
0.388154751974552 1
0.414187433689274 1
0.408294144152857 1
0.392259080670118 1
0.380312127697641 1
0.438843790511875 1
0.374802605919948 1
0.397623798742735 1
0.420498847524344 1
0.381802653956703 1
0.357275555927035 1
0.3974383020798 1
0.450249987773765 1
0.38982997136669 1
0.389485618743959 1
0.368724182816931 1
0.432552815280289 1
0.404700570852241 1
0.326308020742024 0
0.41167070012718 1
0.417772242537013 1
0.333556811421815 1
0.345768115718988 1
0.364504208104911 1
0.442506962193727 1
0.423961523216529 1
0.382434837496759 1
0.389242573906362 1
0.396720632772779 1
0.328779310562196 1
0.43904539874881 1
0.383022577509719 1
0.355088070857921 1
0.386238334824692 1
0.446397814817103 1
0.433514591019735 1
0.384095306424929 1
0.338652112214501 1
0.393764376424986 1
0.349632370518693 1
0.390121077850493 1
0.403727536680047 1
0.360347608854009 1
0.378674844010838 1
0.384771108041594 1
0.39169229275195 1
0.406420992425574 1
0.407829480775641 1
0.411054556654072 1
0.411602827303386 1
0.378596532868798 1
0.41969921735026 1
0.372252536452019 1
0.37942147905297 1
0.378834073296413 1
0.368152137963455 1
0.393286374760165 1
0.390261065019628 1
0.39354017726214 1
0.383069520227268 1
0.455319698370131 1
0.329872083604988 0
0.346117818106371 1
0.363636355986337 1
0.390230350049418 1
0.360120934110071 1
0.327495905673062 0
0.411905029140124 1
0.380276677238514 1
0.383055645554217 1
0.391061338784528 1
0.402702673018631 1
0.358287912149482 1
0.417716119031723 1
0.384800113388297 1
0.426499448787561 1
0.396469972864951 1
0.378882878298644 1
0.444858974314825 1
0.368414509695262 1
0.359744361457979 1
0.399488956884366 1
0.366302972703106 1
0.407179135973043 1
0.500664741488547 0
0.363116895624174 1
0.399258441628103 1
0.377866121934765 1
0.385466355940333 1
0.402919084100745 1
0.504443182878514 0
0.374916901889918 1
0.410238558403852 1
0.360679536008922 1
0.415727272171946 1
0.381343478692862 1
0.403533884288056 1
0.431366734726042 1
0.418223604715119 1
0.458819608002892 1
0.416436591593032 1
0.404714166954986 1
0.442086235549728 1
0.376455133630738 1
0.376252866702866 1
0.350615185180289 1
0.393131014835979 1
0.437961521485719 1
0.389153476177264 1
0.401008817031183 1
0.336303181212537 1
0.373135643595311 1
0.441754966655872 1
0.361186682324369 1
0.432543868758407 1
0.351938526092332 1
0.36490197629904 1
0.390787146102245 1
0.383755224943852 1
0.451221287289223 1
0.412883268004397 1
0.381885080368238 1
0.404054405728418 1
0.451288159817623 1
0.399679058312412 1
0.380302725690049 1
0.439513439950499 1
0.390593392739928 1
0.416063297883766 1
0.428145913126737 1
0.350039707559402 1
0.428076401213065 1
0.382807576232917 1
0.37088699041579 1
0.396755577092935 1
0.450028323980992 1
0.457385781866117 1
0.39115548714386 1
0.408047700313418 1
0.387315574662564 1
0.39705396787863 1
0.41399082604626 1
0.397700414806578 1
0.380784481200358 1
0.391732149820056 1
0.416030990226346 1
0.410247694220761 1
0.403674387958037 1
0.364702323360678 1
0.376469025463042 1
0.395491259345787 1
0.374048542993407 1
0.404263074606712 1
0.43859487579964 1
0.440472446939617 1
0.384122930787555 1
0.407761274906295 1
0.462316241235598 1
0.402942938810229 1
0.362928751830494 1
0.405018335176434 1
0.413997139539493 1
0.35216426553438 1
0.459926726247865 1
0.373623293911314 1
0.407371196160807 1
0.409862773989974 1
0.330147224045314 1
0.4086055162293 1
0.350960312123405 1
0.448397313662193 1
0.386368464969505 1
0.384756347431217 1
0.387034117536511 1
0.363993892602433 1
0.447567204910941 1
0.368294264723431 1
0.324006253834753 0
0.393299010975478 1
0.387084825675301 1
0.405300371589605 1
0.387280494488831 1
0.426307364235833 1
0.399217796620145 1
0.393280431191678 1
0.372449174075182 1
0.401508341627321 1
0.388994716623644 1
0.365408727984666 1
0.392072263378106 1
0.407986509737446 1
0.409960143238077 1
0.428821602874354 1
0.381302561419725 1
0.387928463826075 1
0.436343956456809 1
0.429762915029273 1
0.420639334315112 1
0.380581836191074 1
0.418961290131168 1
0.438811939824515 1
0.348160431851674 1
0.389449832773555 1
0.408266695529755 1
0.387867228699534 1
0.425168931001866 1
0.394243540532468 1
0.429056880427881 1
0.443560563426808 1
0.406338505384325 1
0.402343729375728 1
0.385499249263221 1
0.411863274781934 1
0.416643950515912 1
0.363029581923497 1
0.447870289893791 1
0.389835185096967 1
0.407788015019694 1
0.389735218227371 1
0.386654034714396 1
0.375002472521318 1
0.445742144977041 1
0.40344669915452 1
0.382630696392973 1
0.351169336402595 1
0.435535431125892 1
0.457241475183327 1
0.371308713228575 1
0.350912958502603 1
0.411785710637453 1
0.376439895025209 1
0.372260479912827 1
0.407758030452835 1
0.34449218919721 1
0.441140741039114 1
0.467196302912866 0
0.366062932088137 1
0.408410830131241 1
0.351242253502699 1
0.43491676525445 1
0.396968291742148 1
0.388919802783815 1
0.338941780890771 1
0.372872674176558 1
0.392118419910816 1
0.424327305617622 1
0.397612939458098 1
0.420210680585459 1
0.347500986678452 1
0.417698829762631 1
0.410298031028269 1
0.347794535453754 1
0.382028446251254 1
0.364146904396118 1
0.386170753273497 1
0.419987642193494 1
0.392407083095511 1
0.406459911013398 1
0.407754064571219 1
0.44065715201997 1
0.421236033092505 1
0.404205609125959 1
0.416011358328368 1
0.382994880513227 1
0.374621538780618 1
0.408395662592393 1
0.446056043611864 1
0.435117813997127 1
0.384726197783022 1
