# Supplementary material for: Bias caused by sampling error in meta-analysis with small sample sizes
Source: PLoS One. 2018 Sep 13;13(9):e0204056. doi: 10.1371/journal.pone.0204056 (PMC6136825; doi:10.1371/journal.pone.0204056)
Supplement: S5 File — (ZIP) [file pone.0204056.s005.zip › results N = 20 theta = 0.4 tau = 0.2 sz = 10-20.txt]

"dl.theta" "dl.cp"
0.418925613974987 1
0.644928966565071 1
0.318488068119568 1
0.135905445811229 1
0.342343471601847 1
0.0914872505090121 1
0.0507545658682366 1
0.479731302283487 1
0.327790950098864 1
0.440831297026716 1
0.644607339644747 1
0.449231097086672 1
0.477141167421392 1
0.586832680307807 1
-0.0554029290452856 1
0.506468372371644 1
0.804831623184173 1
0.342189500286209 1
0.328067936058586 1
0.297396074757527 1
0.224010679463416 1
0.79565427367339 1
0.500720274866545 1
0.792062037038362 1
0.191342515155854 1
0.620814444601312 1
0.421811112668835 1
0.49005789508513 1
0.0648985745383894 1
0.322672212799734 1
0.723371541568767 1
0.571824471121464 1
0.624760890786812 1
0.354326007968948 1
0.465451787244649 1
0.153982474850111 1
0.329420685026942 1
0.43379272964634 1
0.0923190019889323 1
0.32273704158736 1
0.334489152188424 1
0.41731386000085 1
0.239000006584899 1
0.427362947143879 1
0.788384418231338 1
0.179365832606208 1
0.49652908720061 1
0.509022805442509 1
0.663511723874385 1
0.558686961539325 1
0.288998493628927 1
0.390394049598792 1
0.79662194889573 1
0.400878082157359 1
0.559175374531896 1
0.0495664687759118 1
0.656391333701184 1
0.372578213446408 1
-0.0408313392483483 1
0.294906211553374 1
0.943155781377217 0
0.217120062744615 1
0.314412390570588 1
0.170110564504459 1
0.160975436472159 1
0.134138190412624 1
-0.0891118521803301 1
0.40920253083688 1
0.529158392839171 1
0.409099245848856 1
0.396436598298986 1
0.381500423872254 1
0.0793303156252668 1
0.328952603490555 1
0.251282196914841 1
0.33922208961924 1
0.640301142509559 1
0.517533437727991 1
0.390017829667203 1
0.0260659560155174 1
0.00644646205040403 1
0.515868258142865 1
0.303727481997138 1
0.339679603715309 1
0.103553389122623 1
0.200200943643225 1
0.761513739491796 1
0.343641976824783 1
0.666666338942098 1
-0.0901913120060361 1
0.144088614459403 1
0.0397165501996827 1
0.173466396646432 1
0.481939206360974 1
0.148653209669012 1
0.7694855829256 1
0.514135547508868 1
0.3639769735824 1
0.468699515723808 1
0.155815551050941 1
0.647108154108429 1
0.23649348383701 1
0.721765444748412 1
0.172467569159896 1
0.804966234284646 1
-0.0633584541575102 1
0.152074998396471 1
0.584421045491503 1
0.408458956822545 1
0.295848676578892 1
0.324936507472067 1
0.72467215087897 1
0.573463789037447 1
0.341525718492181 1
0.416032717605309 1
0.692868777842218 1
0.868878058054153 1
0.383925395046466 1
0.0824927553887951 1
0.132711445841557 1
0.486379922768254 1
0.570946817432003 1
0.342504827686325 1
-0.221364613871447 0
0.302676582961657 1
0.380002826822016 1
0.765239684722289 1
0.209436457592296 1
0.602385219274875 1
0.361300515823802 1
-0.189237055770184 0
0.511686730698857 1
0.532026171195726 1
0.40910440850768 1
0.129270803703519 1
0.366357765388218 1
0.560038315147315 1
0.614158535811639 1
-0.220380286010902 0
0.230242541368024 1
0.562047568702085 1
0.527825823227113 1
0.427355881373276 1
0.798038811123664 1
0.363240231466994 1
0.434021837225434 1
0.343962172171083 1
0.476908004472213 1
0.430701964213143 1
0.250601408000705 1
0.152208143724329 1
0.620122701831037 1
0.524305261747474 1
0.180553647043184 1
0.507922381124531 1
0.745394860136842 1
0.269817454289207 1
0.531352694213749 1
0.596115884653455 1
0.359455079997316 1
0.283637614012902 1
0.206176526168537 1
0.539194139543666 1
0.431048673136603 1
0.268317721076242 1
0.572891370766154 1
0.848956474658395 1
0.280655375976492 1
0.548297880485775 1
0.737777606438329 1
0.411665161381636 1
0.0255395985089458 1
0.414225359199794 1
0.330692777201624 1
0.372389181893401 1
0.268394732399649 1
0.708898792059884 1
0.0394270927636543 1
0.557207320245263 1
0.709533858733622 1
0.122916571519024 1
-0.0153515962299645 1
0.411674227047017 1
0.469222759567122 1
0.241645165546137 1
0.50982780956728 1
0.364911706133186 1
0.645883129986114 1
0.230817651628128 1
0.3099944953877 1
0.0743241604220382 1
0.507524776690273 1
-0.0741562495943725 1
0.455789809356783 1
0.499801789997519 1
0.207687467729405 1
0.663441664296025 1
0.379348090874521 1
0.563193149039431 1
0.442653637891619 1
0.263483867233263 1
0.431012504283536 1
0.342853807180627 1
0.257906683298241 1
-0.0566680343038284 1
0.578345810258639 1
0.520025808237398 1
0.362073492974701 1
0.370006699310227 1
-0.00690865052431576 1
0.997570698158379 0
0.413594278085686 1
0.512258148527689 1
0.652337390124156 1
0.200872840149626 1
0.106602734151179 1
0.187434973296517 1
0.318552870705464 1
0.414617021840732 1
0.107632802328058 1
0.479009145017799 1
0.651046608168724 1
0.159560956889801 1
0.290352878970961 1
0.332863373061737 1
0.275799926400134 1
0.223662274140597 1
0.557301284964738 1
0.456665274855162 1
0.722583086217018 1
-0.14795049604523 1
0.502107060487112 1
0.206227021478579 1
0.391531506661086 1
0.74340982629298 1
0.68110295363027 1
0.264471691507633 1
-0.179228951157559 1
0.440982466055093 1
0.379186334991968 1
0.159760883293172 1
0.600968766804781 1
0.527394507737009 1
0.757163615756263 1
0.609982361370735 1
0.457158927306022 1
0.425158074072217 1
0.73071300600588 1
0.195271138784146 1
0.261493146460936 1
0.836841007282283 1
0.612257454430851 1
0.152502335931418 1
0.257647391851001 1
0.747544669315672 1
0.36109064148167 1
0.311730759930714 1
0.498160113668059 1
0.528830083894016 1
0.157194044687602 1
0.370281909279542 1
0.0327077336437023 1
0.0402688115101238 1
0.0445512648766618 1
0.368971461515105 1
0.822688092297443 1
0.548879936172063 1
0.592099184061911 1
-0.509143960147201 0
0.451563211232542 1
0.424785617400491 1
0.363884973298927 1
0.457990987435837 1
0.0738155957932148 1
0.323361416691935 1
0.735143221720327 1
0.36530507425345 1
-0.0808729327192669 1
0.146601194083688 1
0.258606312584997 1
0.431820304778081 1
0.247181423639568 1
0.257925889131104 1
0.900711764968305 1
0.663746559926555 1
0.474491831461383 1
0.547862962095163 1
0.204704853012679 1
-0.02183510727037 1
0.309502486212438 1
0.548715822905724 1
0.514064081712797 1
0.8134628611799 1
0.44769792357483 1
0.186137423643142 1
-0.128330691666172 0
0.352082300124562 1
0.461411683464216 1
0.675377676587697 1
0.404602711457394 1
0.419002715154652 1
0.295017494284617 1
0.565487860882848 1
0.469897258340328 1
0.265806122235488 1
0.532855266075703 1
0.163344446555332 1
0.318204876712263 1
0.341900866043634 1
0.201111864928262 1
0.419757043488459 1
0.609358932415852 1
0.238048277587636 1
-0.0360027946815835 1
0.362652481832664 1
0.476551265955466 1
0.150038551688367 1
0.265415801408295 1
0.184378339373789 1
-0.09810938461926 1
0.240408342078983 1
0.489076664958129 1
0.42397254131545 1
0.418576304223304 1
0.138246477515903 1
0.529710137977823 1
0.264872698372582 1
0.333892669785113 1
0.529550412218717 1
-0.0210026542754302 1
0.535830297252147 1
0.307406600111704 1
0.292340838397894 1
0.506367171611549 1
0.119124434599882 1
0.155780860287422 1
0.352415093721594 1
0.416650103988138 1
0.317561186647418 1
0.286702462300771 1
0.642808748963767 1
0.0176205339543077 1
0.216032672701132 1
0.889452550134289 1
0.363786145501394 1
0.219134284146456 1
0.216479635720049 1
0.38435370545201 1
0.160739028135459 1
0.365625869630339 1
0.57412422216193 1
0.0942214874749303 1
0.696918132255939 1
0.0645713621142595 1
0.283632918811934 1
0.288271124737955 1
0.538304199552498 1
0.721811442058229 1
0.241703526879538 1
0.394561780236941 1
0.352821086910437 1
0.172568444739232 1
0.814194417882029 1
0.261272459007574 1
0.22964534614671 1
0.487583780985914 1
0.511811715274706 1
0.543567134962495 1
0.660716035976769 1
0.730725481344691 1
0.168608012540423 1
-0.145656961401831 0
0.248760494656435 1
0.661294737068966 1
-0.00249476845913264 1
0.416969481858147 1
0.354258918268712 1
0.26696609814564 1
0.586180684217211 1
0.24876643655878 1
0.657489823103858 1
0.749463511922433 1
-0.126736164505812 0
0.550536305000075 1
0.62010248022245 1
-0.160067539909744 0
0.532191587154369 1
0.578415228293164 1
0.443571134052362 1
0.353057460749275 1
0.749581892798449 1
0.360348412675483 1
-0.0146671458267127 1
0.207030867737877 1
0.223100135211244 1
0.559995948964579 1
0.292991912777074 1
0.309699481520182 1
0.387499738689604 1
0.407291354170924 1
0.306802772810167 1
0.0193084095810736 1
0.66248570125353 1
0.475023712327195 1
0.178450710982698 1
0.365305940002371 1
0.316904825891958 1
0.597682098212858 1
-0.0918874812237032 1
-0.182032414496832 0
0.631884757741982 1
0.000618762869181395 1
0.453197190451941 1
0.218642964225056 1
0.237571156993877 1
0.422588367393604 1
0.636811407797348 1
0.560320956155996 1
0.10162313926381 1
0.0657637514071814 1
0.63888734060235 1
0.352141023447358 1
0.460484226558074 1
0.180812325657156 1
0.266995344124736 1
0.564010502654975 1
1.03704699585492 0
0.788189303547098 1
0.653970423541013 1
0.696212943469651 1
0.392022886815267 1
0.309960372703565 1
0.307655753553958 1
0.0858338023730012 1
0.601781604462693 1
0.353844911976542 1
0.244653237963346 1
0.509302847828064 1
0.258439921102509 1
0.180717245887063 1
0.531940473574493 1
0.0237658624171211 1
0.284406656219291 1
0.19808216709577 1
0.297180819907451 1
0.397531875427495 1
0.342749698275383 1
0.251172990815938 1
0.589013472408215 1
0.390350805961757 1
0.249029115377554 1
0.040806264829396 1
0.596436883315814 1
0.27861638891576 1
0.169194965292878 1
-0.069826033370772 1
0.455705789576756 1
0.582310069731443 1
0.139057146316048 1
0.323532679197536 1
0.453972516768047 1
0.40485691618608 1
0.00201016736515357 1
0.493024921444687 1
0.50541575409945 1
0.554022457861502 1
0.434409814971639 1
0.624507573888278 1
0.50212721392795 1
0.722983325230004 1
0.15995031846274 1
0.664300229612242 1
0.214834734068719 1
0.214446324057972 1
0.541907672157142 1
0.547704306882297 1
0.262090757576895 1
0.307081490668019 1
0.647751160282716 1
0.884577004560977 1
-0.166639191277281 0
0.457550532002557 1
0.542897759670042 1
0.380666102863198 1
0.443874153351168 1
0.155590628247486 1
0.543774517987764 1
0.504555740749272 1
-0.102215260013418 0
0.438875256557892 1
0.484898852846405 1
0.670639625676017 1
0.350294755204738 1
0.449565483274594 1
1.22234455428361 0
0.527281535665387 1
-0.12059459706651 0
0.23805415041916 1
0.130198246023922 1
0.168540238377932 1
0.729509356333898 1
0.502720051144153 1
0.649242392572532 1
0.367816591887361 1
-0.0518625828942099 1
0.435557084954004 1
0.317426797120507 1
0.896999654960348 1
0.654956311299377 1
0.249184602152565 1
0.177101005438222 1
0.389707405520674 1
0.275773664270147 1
0.488778562771872 1
-0.0934691556544669 1
0.254787869169762 1
0.327281396217159 1
0.287754138328026 1
0.386087836940858 1
0.32610868328909 1
0.20948404843677 1
0.569742387444981 1
0.540819396405224 1
-0.109203545298606 0
0.223642471331801 1
0.0349395267323632 1
-0.109648487607354 1
0.378888808235478 1
0.610500674705967 1
0.0873328011587457 1
0.191819431544464 1
0.208718815606732 1
0.238460495043357 1
0.617546104635215 1
0.0661820532097405 1
0.267005692579711 1
0.527378262168506 1
0.856935424414606 1
-0.059090474388995 1
0.68918896494625 1
0.629160682243894 1
0.490402461587435 1
0.171997057608495 1
0.712809126809449 1
0.402190745661958 1
0.786313636095896 1
0.515587400902648 1
0.647694807265766 1
0.511894517796417 1
0.819112307018089 1
0.493454984943517 1
0.612364053108029 1
0.0423453273796111 1
0.216283146162418 1
0.394873941488801 1
0.522476702641677 1
0.0614090372113971 1
0.281045625953798 1
0.340275662185557 1
0.189962562335118 1
0.186124128837845 1
0.1029813346734 1
-0.0343600542745749 1
0.729716711874227 1
0.566717546861124 1
0.155083387511859 1
0.142004823571368 1
0.346963075053489 1
0.717342975782589 1
0.0935234500747548 1
0.700428025398748 1
0.727542464689963 1
0.259185837418327 1
0.261812133801886 1
0.56684152497297 1
0.584035138413264 1
0.639467832099024 1
0.353718933491075 1
0.238539102301405 1
0.572017894568908 1
0.6198382933662 1
-0.171740243566803 1
0.358003775980904 1
0.14548961497788 1
0.434023180228835 1
-0.414317456907731 0
0.479696128168767 1
-0.250925880422778 0
0.4488191848201 1
0.408084050953498 1
0.564354848707919 1
0.627743507875525 1
0.259933494393391 1
0.760230936162517 1
0.234016947533249 1
0.606525749472502 1
0.435442645584165 1
0.0299522021868412 1
1.01782773080905 0
0.641502458023829 1
0.265521665627806 1
0.234649488418531 1
0.750929928158398 1
0.41759598985934 1
0.532698111262741 1
0.419250397987824 1
0.213172576194929 1
0.20545147409858 1
0.0659551105021838 1
0.142769844783111 1
0.0981454407436972 1
0.225615200103767 1
0.735746999679059 1
0.420456945797094 1
0.419529610867473 1
0.630386250438101 1
0.433221538875842 1
0.644479594217205 1
0.663961108533386 1
0.149035965275362 1
0.233666539570462 1
0.576297688223067 1
0.203079394835328 1
-0.121389388892271 0
0.36502180175556 1
0.522782505361913 1
0.460733008929555 1
0.46010054342971 1
0.323265848616989 1
0.154690356008021 1
0.266948515034256 1
0.491965557307113 1
0.446972645938685 1
0.248877424683725 1
0.61523796195929 1
0.530404533928901 1
0.250496145002165 1
0.328513579809749 1
0.230601064780391 1
0.17049759767702 1
0.391921941949692 1
0.198480600532813 1
0.741768250224951 1
0.377254177785086 1
0.286095182570516 1
0.343539994191705 1
0.0787378278571685 1
0.152757477743202 1
0.462942973634411 1
0.291219692307528 1
0.283164435137551 1
0.208768021196145 1
0.420132305261685 1
0.125466140463262 1
-0.150347982713544 1
0.0563554006345987 1
0.565667260874298 1
0.457413333853727 1
0.559604280677806 1
0.303060902239461 1
-0.205191423666808 0
0.46314700313622 1
0.559608330751351 1
0.62827260983621 1
0.400997961662008 1
0.529852219010584 1
0.201074547892512 1
0.340110106995203 1
0.627461071489178 1
0.56715235966546 1
0.619115618589821 1
0.564227498476318 1
0.469067535646709 1
0.575570148677629 1
0.598104296601148 1
0.913228663698846 1
0.613788569131961 1
0.870793412529585 1
0.313396500788879 1
0.538268807761941 1
0.130704597067552 1
0.445148931308667 1
0.230355455559682 1
0.0476431571775439 1
0.16054037370213 1
0.500224541301865 1
0.582459754681291 1
-0.00100316358772489 1
-0.0246268229558381 1
0.491931543816871 1
0.519090707903523 1
0.539255216963103 1
0.473299120222168 1
-0.0523232109348819 1
0.560494971961249 1
0.378879524009836 1
0.443489484449057 1
0.801649523985572 1
0.220790391713895 1
0.395883208352854 1
0.13478325115838 1
0.690508477859613 1
0.527783960672197 1
0.760329765185382 1
0.716923697181169 1
0.375913432875402 1
0.855287395172115 1
0.260805220012953 1
0.372198401678666 1
0.0714730239267971 1
0.785252826241359 1
0.0968406757411546 1
1.12425043422587 0
0.263025828366316 1
0.01886836673245 1
0.244788705652378 1
0.32596267593173 1
0.324614930980793 1
0.227285794251064 1
0.603785773741286 1
0.407607794003691 1
0.657209643449769 1
0.135224767377699 1
0.414217989991711 1
0.21963689654885 1
0.311825635528395 1
0.719818421978528 1
0.584095089266094 1
0.0090227538131295 1
0.596439248245558 1
0.188485527728444 1
0.649585487341756 1
0.305887993914362 1
0.344758223917812 1
0.226833645413504 1
0.632453037620289 1
-0.0372301760893889 1
0.393182035248805 1
0.466975037564274 1
0.280742064565043 1
0.408908944800633 1
0.560219408269665 1
0.587201637565585 1
0.841897716149226 1
0.504854832215717 1
0.514191087943587 1
0.312054552177107 1
0.47521893875688 1
0.654064927745509 1
0.745400784396917 1
0.180549760867328 1
0.0907393254943393 1
0.452176128848841 1
0.365966087854762 1
0.233075041842626 1
0.580732191863483 1
0.583659760571541 1
0.285151666115953 1
1.0175902269016 0
0.34994577056727 1
0.5260132919752 1
0.313885919232816 1
0.478492041044043 1
0.0284318507431991 1
0.900986393072427 1
0.602108489029767 1
0.37126610360341 1
0.614292337039728 1
0.297949336179434 1
0.203246650542316 1
0.445480613092975 1
0.363275168568843 1
0.24297847214219 1
0.748577478738113 1
0.263742551573255 1
0.117594005046131 1
0.1151214225614 1
0.286443508095005 1
0.274768588688722 1
0.0432843650332001 1
0.229555744000821 1
0.67793625685028 1
0.495350458299252 1
0.137913137292065 1
0.197136622999773 1
0.197738769124959 1
0.527010068939435 1
-0.130435985067629 0
0.12418597412843 1
0.487861624852797 1
0.230748575511516 1
0.0981061705320345 1
0.643172152224903 1
0.561742183332579 1
0.848224418388654 1
0.483675612494402 1
0.825624855336162 1
0.292757903668391 1
0.309172111534208 1
0.902533105785134 1
0.189976297562533 1
0.343319167289827 1
0.0930930376499675 1
0.18145672262502 1
0.77706877606354 1
0.379508427413983 1
-0.116755041396072 1
0.250599971161746 1
0.603329340923447 1
0.0964097831884376 1
0.212593621056945 1
0.345608283863211 1
-0.0770712249907367 1
0.575031743728279 1
0.324541127996482 1
0.315130289496892 1
0.316099524650721 1
0.627356758985039 1
0.30591840740446 1
0.310812306964248 1
0.483699529161142 1
0.783307048118175 1
0.62611521047757 1
0.822466814103317 1
0.151967787439252 1
0.499380059477467 1
0.206770587367324 1
0.422892956395409 1
0.829104360016281 1
0.569631219981557 1
0.311529315248466 1
1.01273777470219 0
0.517794171759029 1
0.405198689643043 1
0.516227633886304 1
0.294067989377725 1
0.305902704093044 1
0.260725174136471 1
0.448891426783846 1
0.304852458771213 1
0.175616670670139 1
0.132381030790082 1
0.329381133507049 1
0.344570815733569 1
0.547106442078487 1
0.759705229248652 1
-0.140587232641688 1
0.24492064656608 1
0.247112171921181 1
0.28923756446818 1
0.588568704583623 1
0.280954985451885 1
0.215483298193839 1
0.328972462953415 1
0.49719757215579 1
0.449223288289687 1
0.984151146461766 0
0.305225768019559 1
0.286090410972252 1
0.558047141703523 1
0.617864747716836 1
1.38854236733603 0
0.376927124664622 1
0.322843406790844 1
0.304210603431017 1
-0.145649691186476 0
0.401030314688825 1
0.353667141600092 1
0.474889347975747 1
0.260938899764373 1
0.71485745636204 1
0.670027347418894 1
-0.0271591096911769 1
0.246334564884779 1
0.477996509981657 1
0.563027645489519 1
0.306028800113704 1
0.304141769893182 1
0.279176644569588 1
0.352740065919321 1
0.042574499195262 1
0.32501638181151 1
0.336759678988992 1
0.318252667585069 1
0.678609049278627 1
0.044618329622602 1
0.71271083384389 1
0.500305591367075 1
0.2069975156141 1
0.551610799020518 1
0.387343272720366 1
0.811864292471522 1
0.679233937958862 1
0.064261267442911 1
0.882221948080319 1
0.420810751575563 1
0.248507954469487 1
0.390749308587027 1
0.44181056885842 1
-0.0211134258771057 1
0.309131450249422 1
0.202364881235939 1
0.422104217104499 1
0.0232849494050108 1
0.603953200671308 1
0.159157616194812 1
0.149672285885267 1
-0.028732807211373 1
0.349880492779875 1
0.249195167394726 1
0.389020886006054 1
0.143960726736028 1
0.417088785382953 1
0.241382651440112 1
0.705363366055485 1
0.657610921179018 1
0.257752226276484 1
0.0587257004103564 1
0.570826401440647 1
0.926853486778731 1
-0.0898381546231028 1
0.29848609357751 1
0.474354255303711 1
-0.0257352498206618 1
0.19213190939322 1
0.315291181763223 1
0.345384709371275 1
0.0315350343491684 1
0.455589535779207 1
0.172732405128316 1
0.669342141628652 1
0.437968454558737 1
0.642157855095344 1
0.328837675798733 1
0.167703125930051 1
0.190832042392787 1
0.132030555245921 1
-0.289518067044407 0
0.37405096075665 1
0.319550490592036 1
0.352497301484673 1
0.287663864627539 1
0.281877731104871 1
0.277477826980408 1
0.241920480257368 1
0.36717852581027 1
0.632919200718362 1
0.238368806515595 1
0.30764449739006 1
0.18764379086905 1
0.353286433728126 1
0.168983487374658 1
0.0786944551980051 1
0.424522724795048 1
0.519426983243849 1
0.380294321364148 1
0.563230279749593 1
0.597477358870686 1
0.295270938892528 1
0.437601350466822 1
0.328986893776992 1
0.789994745868929 1
0.479351178459385 1
0.86492893849347 1
0.364871358981976 1
0.264830927054655 1
-0.100878638924779 0
0.422978396524256 1
0.628250628958564 1
0.428847442586386 1
0.285044786727104 1
0.199226533005539 1
0.551157231626825 1
0.228196991584272 1
0.100844541088564 1
0.362783827918741 1
0.349241371697487 1
-0.00312801667814341 1
0.589257691227417 1
0.518628746877119 1
0.267183909896843 1
0.559911899861363 1
0.585322601539218 1
0.193818090053624 1
0.326852524799917 1
0.749124418349016 1
0.271744256498738 1
0.59464248154045 1
0.081161456274774 1
0.521323986918836 1
0.222729805759196 1
0.640170839212162 1
0.385350997879334 1
0.292339730536158 1
0.203065480772158 1
0.65894425884156 1
0.566504023754841 1
-0.185121147188958 0
0.440872419230858 1
0.346987148526338 1
0.0164498899482649 1
0.628627322014213 1
-0.150384749049815 0
0.240790603880409 1
0.372477704791564 1
0.194269133653513 1
0.335746937524121 1
0.609380873580065 1
0.377505376100251 1
0.670301836414913 1
0.0107284933922574 1
0.755530832809567 1
0.430970713414226 1
0.537345058913549 1
0.388917389674437 1
0.442199797351609 1
0.227551169611101 1
0.777365417742555 1
0.0517323717378692 1
0.545129497245481 1
0.31972188927289 1
0.0495128833355198 1
0.0645340999103037 1
0.163216046099592 1
-0.116351068783628 0
0.407960086989419 1
0.345875773546286 1
0.0869919537611848 1
0.556443156295313 1
0.116978180662464 1
0.0318598359603389 1
0.282655639912373 1
0.0234693897909171 1
0.4985243922519 1
0.246349750420285 1
0.727702140056619 1
0.391062492420539 1
0.413046280938286 1
0.0182589262761215 1
0.110954957231054 1
0.574689222477957 1
0.556007114192473 1
0.464543685224588 1
0.408844317434277 1
0.0901849575089227 1
0.292764157681704 1
0.7224782843807 1
0.414632346028522 1
0.316446891597144 1
0.205698943550799 1
1.26681662628869 0
0.546979308143516 1
0.0895810069041804 1
0.560523471032782 1
0.304188241611314 1
0.137163746147561 1
0.131356422716972 1
-0.195028051162102 0
0.757901263411386 1
0.849807047729637 1
0.337703565432291 1
0.19045301809693 1
0.174959810822308 1
-0.174180223106035 0
0.029236997458704 1
0.376827751577103 1
-0.0438749563735261 1
0.0159770295489559 1
-0.0504350385855892 1
0.3237375864969 1
0.469763513511221 1
0.518480970922633 1
0.328802581741612 1
0.238193808389344 1
0.556507561831945 1
0.121733718809623 1
0.591933539284641 1
0.34890008528774 1
0.354437109919355 1
0.548028273030284 1
-0.125585605380928 0
-0.00439143002226374 1
0.0451118025459237 1
0.570073526617736 1
-0.222811490748866 0
0.500267295736109 1
0.438627916905908 1
0.741083705236864 1
0.754981598620066 1
0.179511619887183 1
0.528476336466455 1
0.265192454812393 1
0.414678292709692 1
0.608004255150686 1
0.325411506405566 1
0.0538436443971225 1
0.61294615586271 1
0.381957503807399 1
0.118848326576628 1
0.588552409964073 1
0.338142616503115 1
0.533039577266209 1
0.185397654114479 1
0.130073939382906 1
0.273701385010929 1
0.11574988563265 1
0.146671444591716 1
0.577825779406032 1
0.647256832200512 1
0.522766234351457 1
0.216196801815654 1
0.319889652897492 1
0.641242833377492 1
0.268420389295954 1
0.134898697925145 1
0.00388971906500707 1
0.0689318172741222 1
0.429828915955482 1
0.137248442662475 1
0.104624695666664 1
-0.114559391332741 0
0.329412078814341 1
0.2945785890083 1
0.154081297372497 1
0.268013802145066 1
0.229765823438747 1
0.214994981182132 1
0.613504646035983 1
0.206983584213054 1
0.203191497975608 1
-0.0585675943989065 1
0.560184131548556 1
0.278140465472067 1
-0.22579066200378 0
0.135738651657346 1
0.418994539087625 1
-0.0983145843799641 1
0.285881305513378 1
0.50407033470263 1
0.0268543977062477 1
0.279946044457417 1
0.168359150630507 1
0.371024718118888 1
0.65859119443505 1
0.25810900693515 1
0.233732529263423 1
0.222377568260713 1
0.472318364724006 1
0.277061262609142 1
0.22984280223999 1
0.57475410379524 1
0.194589480092327 1
0.233802263678823 1
0.00689231666823582 1
-0.024734274385135 1
0.183694657418485 1
0.18604525077401 1
0.488423482623308 1
0.281496006425473 1
0.0994479425737927 1
0.339579821599398 1
0.550152428422541 1
0.552770836765972 1
0.250775746220993 1
0.240833663558968 1
0.730228615061171 1
0.42782749431048 1
0.387269837888166 1
0.121505123069709 1
0.691679782044639 1
-0.212136525038163 0
0.451074435973169 1
0.461905899925046 1
0.345612747873148 1
0.445630522949533 1
0.548264768260108 1
0.351195334181934 1
0.623288128307489 1
0.33412136236561 1
0.215416851961807 1
0.449036326403591 1
0.494899576252231 1
0.764020628492641 1
0.586737498710589 1
0.527513108677632 1
-0.135214263157079 1
0.41829349332927 1
0.920965476098364 0
0.46892173928839 1
0.542344831084035 1
0.39265116475178 1
-0.166185714324555 1
0.628299757965879 1
0.740744318894818 1
0.700549850338872 1
0.198174148795785 1
-0.640016209615011 0
0.685257377280341 1
0.439073517584469 1
0.560946984379292 1
0.21369970566221 1
0.164111188549998 1
0.499513173157683 1
0.128522328308064 1
0.397484461209518 1
0.480909948416336 1
0.40003980613962 1
0.31475977233879 1
-0.0452729401815595 1
0.679609395375623 1
0.276552669232833 1
0.415297467996405 1
0.602559813281527 1
0.340714631551218 1
0.345557701833861 1
0.679033898953008 1
0.179697582840384 1
1.12317025142741 0
0.240666844958019 1
0.120296685524766 1
0.390122290345558 1
0.492160676273503 1
0.10652080300242 1
0.372899149831578 1
-0.387025295503629 0
0.40147289254796 1
0.276111937557726 1
0.717656356574682 1
0.522044466116679 1
0.162905144250975 1
0.445209831751222 1
0.360038595590244 1
0.479678961297116 1
0.252395552205411 1
-0.0434959693350183 1
0.138363771870742 1
0.650154234761166 1
-0.0987271854359506 1
0.482927267871156 1
0.896905502419155 1
0.553283652452023 1
0.631073418191403 1
0.148286832248637 1
0.815307383616161 1
0.898601666647661 1
0.44147698446471 1
0.247012787129569 1
0.661110667318937 1
0.353490511794047 1
-0.0216434548522989 1
0.170341600072738 1
0.709483298987156 1
0.693425438848068 1
0.604448862711819 1
0.797656608434649 1
0.81529503078565 1
0.442590856232389 1
0.588753729742473 1
0.548068112251333 1
0.160860181054339 1
0.409382128294293 1
0.790632722712688 1
0.529011274334717 1
-0.078676885055974 1
0.473546322912505 1
-0.0818121206618695 1
0.529493533578382 1
0.423529723557252 1
0.234116618927307 1
-0.0520736535837675 1
0.759282271679015 1
0.093625012958377 1
0.360545421457247 1
0.413634548458592 1
0.448733950362454 1
0.609821086832059 1
0.151239906731531 1
0.721953727122568 1
0.523510166156372 1
0.503757927121437 1
0.656535681909354 1
0.338054004728108 1
0.42727443309481 1
0.563424032310274 1
0.925410802502133 0
0.432928693360927 1
0.68814467105857 1
0.32415382429514 1
0.305692772757708 1
0.0938018004352623 1
0.272352526495413 1
0.308855655103732 1
0.318453903338235 1
0.276150628811153 1
0.164343439137695 1
0.473357507829299 1
0.462005162256703 1
-0.0147118862532468 1
0.134472464518416 1
0.501213613048382 1
0.123364430418476 1
1.01964741428503 0
0.700898594446815 1
0.0437358814038649 1
0.526518748339858 1
0.82820924434547 1
0.0204946988711881 1
0.430258918350889 1
0.664293106613136 1
0.124481824367917 1
0.327257986087841 1
0.229213338895229 1
0.29628939969384 1
0.895064007773878 1
0.0371101476203948 1
0.613835906390739 1
0.331161222473765 1
0.0457308819967598 1
0.394093933530836 1
0.660905596347412 1
0.276904107762636 1
0.114765616859086 1
0.401910559127275 1
0.274145295824477 1
0.526418767894381 1
0.461443093672209 1
0.52691805315832 1
0.560556640630175 1
0.500358127951722 1
0.648387323028649 1
0.318325680460285 1
0.263245451203685 1
0.372435463716667 1
0.593875945280839 1
0.232122593927599 1
0.147369773496967 1
0.320413200800738 1
0.348542554101091 1
0.139080405920034 1
0.3321834068532 1
-0.144060654380171 0
0.788533181673862 1
0.613468194772789 1
0.842684120752041 1
0.520751624828754 1
0.617252743251969 1
0.476795158934624 1
0.319417677188554 1
0.902874716470799 1
0.373918721820143 1
0.501211213642051 1
0.315602794473293 1
0.856573805701592 1
0.154665585625904 1
0.841429827969811 1
0.537588344510862 1
0.385893939172176 1
0.310910186638379 1
0.0808922082298541 1
0.303172350053971 1
0.488070066748472 1
0.3419961268424 1
-0.0024030297281681 1
0.600033362754696 1
0.69518201002291 1
0.684238466492623 1
0.372756028432558 1
0.431470337737414 1
0.696155313037061 1
0.0852994678142705 1
0.426901118154137 1
0.567367344161933 1
0.242946773239407 1
0.169505812925722 1
-0.243661738297204 0
-0.00711206308226974 1
0.0914047060924137 1
0.218623461121339 1
0.636184865314388 1
0.615043350050219 1
0.579285706814375 1
0.500222720896553 1
0.742176132301598 1
0.787543371804944 1
0.313125343620678 1
0.453824971302942 1
0.361986743764686 1
-0.141283559493039 0
0.518101320463762 1
0.271965372062026 1
0.687781572266133 1
0.25627788929655 1
0.442507309306348 1
-0.0433394750000891 1
0.322462027297115 1
0.24721096609065 1
0.526499384895966 1
0.405458826905501 1
0.16743322408669 1
-0.017466969497291 1
0.366267712221721 1
0.0874573000879663 1
0.651023196791973 1
0.178274104710641 1
0.506866429149807 1
0.121684810491375 1
0.397258136856224 1
0.377568960352122 1
0.262492352764849 1
0.442961407989745 1
0.782790175208272 1
0.141765103487101 1
0.119072450070985 1
0.473054705400617 1
-0.403158480305353 0
0.339804395794216 1
0.540202737809635 1
0.278063592250891 1
0.199621067802952 1
0.588008278366872 1
0.664782433357584 1
0.861939862240248 1
0.589851626198976 1
0.5038638788464 1
0.669958165542316 1
0.503044422104287 1
0.483485902199724 1
0.222957438707731 1
0.17171336783223 1
0.663794651618418 1
0.874973730620702 1
0.0853869339467427 1
0.458705226946059 1
0.743167333891672 1
0.845931805360102 1
0.462681305585995 1
0.0034990101183261 1
-0.0469415106220406 1
0.504580025868841 1
0.708709468459513 1
0.196243282107097 1
0.341763767552905 1
0.341080858409484 1
0.637710866471202 1
0.00290836720639259 1
0.452415447454309 1
-0.116858023959213 1
0.58444093781216 1
-0.144863885909724 1
0.199645740563859 1
0.256520667222942 1
0.675751886369942 1
0.203071623115255 1
0.253386256140182 1
0.188492986700633 1
-0.0712952340908358 1
0.66929508620897 1
0.362877362160074 1
0.595903437392194 1
0.427607537107641 1
0.283565233751098 1
0.573894388969744 1
0.0997228298947152 1
0.763540427557342 1
0.0478065440249697 1
0.158146100958401 1
0.298585931884748 1
0.64744467205725 1
0.482919240099616 1
0.36435537174914 1
0.743394811615455 1
0.372878107558229 1
0.387680886929051 1
0.81255025643084 1
0.364534364527739 1
-0.147960535800202 1
0.188230837993542 1
0.636541824148722 1
0.575330709411005 1
0.536448919231172 1
0.656669924904687 1
0.642127581609269 1
0.658653364665657 1
0.514711839827646 1
0.31362538645725 1
0.560558975587361 1
0.0181904201297872 1
0.766409399618869 1
0.375706702487477 1
0.203258311586427 1
0.14217442360222 1
0.376252803945703 1
0.0889735715117537 1
0.683371866365042 1
0.126906144711694 1
-0.0933507468108329 1
0.444790697900345 1
0.501439925456221 1
0.442941873124781 1
0.316063123993196 1
0.322145007350129 1
0.400267440302164 1
0.471875295490557 1
0.55460169203043 1
0.29192531139895 1
0.501606080509442 1
0.348704706382164 1
0.507080598120028 1
0.0166443029979047 1
0.325878066895645 1
0.118066562154328 1
0.399674298652 1
0.222412564302664 1
0.464602458408319 1
0.23629814553707 1
0.582105165437037 1
0.932325689562002 1
0.282171074661313 1
0.764663824156496 1
0.32058532330639 1
0.559281509180569 1
0.568004508305944 1
0.652978452889992 1
0.193878506925026 1
0.348323890737681 1
0.611997091571029 1
0.697361893282787 1
0.362037550637031 1
0.228902746324597 1
0.160573917008645 1
0.359735776389802 1
0.233622497619159 1
0.395326758261487 1
0.79101727350884 1
0.418157608823354 1
0.585565651499091 1
0.352895849663114 1
0.251285834909069 1
0.792099541144467 1
-0.164532593838142 0
0.312205358066204 1
0.795718986260803 1
0.450120747363327 1
0.65789995874978 1
0.179983320248582 1
0.363087228522238 1
0.637725156981666 1
0.683088614127406 1
0.581043699830164 1
0.17729905555847 1
0.687746240581529 1
0.770368516283895 1
0.509917310758065 1
0.212688157514733 1
0.686283583331283 1
0.0432145135564174 1
0.238963267059317 1
0.114686868317832 1
0.407793177890746 1
-0.0305321284364954 1
-0.119089878099609 0
0.545154090060015 1
0.623566219436582 1
0.491111332077057 1
0.248476669468306 1
0.840162627969876 1
0.35609112958201 1
0.496822871075306 1
0.215255095309039 1
0.951127412414335 0
0.627227744411775 1
0.0247800654217333 1
0.137807656314701 1
0.507248510456384 1
0.0137309049684895 1
0.655990090143645 1
0.404007985521856 1
0.330529338493238 1
0.608337124735667 1
0.404046493417625 1
0.621224447300006 1
0.720346458949641 1
0.208263508383985 1
0.268856113910534 1
0.499110083423472 1
0.47482020274162 1
0.454827253321576 1
0.448892467425044 1
0.460594351222094 1
0.426177521037078 1
0.187837681456959 1
0.203341077932643 1
0.125078303738676 1
0.679243470231093 1
0.441108885103831 1
0.207234170716561 1
0.464047521223484 1
-0.0371598644160784 1
0.597420178011096 1
0.108325014752993 1
0.0412517004879558 1
-0.00817911558091363 1
0.241868189389342 1
0.734929560907702 1
0.414453692129799 1
0.411422680119579 1
0.382823522197137 1
0.186925321963597 1
0.228239635676895 1
0.397037098878917 1
0.241380542694183 1
0.323910296203625 1
-0.110888319267355 1
0.680836610017028 1
0.10687086671472 1
0.247589371260792 1
0.261143085564963 1
0.572064482277141 1
0.382030079951803 1
0.230062536977817 1
0.477697934208633 1
0.32197245299102 1
0.491868312879207 1
0.68765599356104 1
0.650594136324169 1
0.506006870656478 1
0.425464189122324 1
0.314866895869897 1
0.217856990499421 1
0.119948757359612 1
0.561293047773477 1
0.416292151647811 1
0.324143419901488 1
0.460794180854893 1
0.43375881869072 1
0.231873372647986 1
0.273999822703941 1
0.0867896540858209 1
0.225344593498545 1
0.856197732911533 1
0.530428332410256 1
0.387327572526204 1
0.912619033278788 0
0.302660637393484 1
0.318618091565593 1
0.0599383819258265 1
0.636756525675878 1
0.32230197941824 1
0.382547294298768 1
0.747810749620965 1
0.974948093713335 0
0.524203460239714 1
0.719850528687962 1
0.386228583353537 1
0.28603642063441 1
0.385758300410253 1
0.550004949888003 1
0.301388308846706 1
0.271432330068186 1
0.397844816442987 1
0.335277420161712 1
0.654443127264091 1
0.325011375327318 1
0.839982830441146 1
0.249105191166843 1
0.604209586812421 1
0.406503445875612 1
0.343669364238256 1
0.645912917189701 1
0.0651547551749515 1
-0.0582034082669272 1
0.610943458857846 1
0.802122823099225 1
0.253479953372673 1
0.614090189563581 1
0.524705805797516 1
0.255458267575349 1
0.758140856307023 1
0.799134243797218 1
0.570980002048564 1
0.45211581995947 1
0.335390949627881 1
0.501832581706071 1
0.266093947066385 1
0.782209375132996 1
0.711071990072437 1
-0.00455949177208963 1
0.673201700799224 1
0.0847093766431877 1
0.59620119450964 1
0.165878857917642 1
0.293692503826302 1
0.403877540740771 1
0.471975437448321 1
0.526236039855817 1
0.183591598675738 1
0.495965045204681 1
0.151721442049607 1
0.37400474223627 1
0.22849009459271 1
0.0965511717372599 1
0.420115906032952 1
0.204380250010249 1
0.790880866807729 1
0.187758192753017 1
0.0929613945697292 1
0.280038185652835 1
0.346904937896023 1
0.511206502545821 1
0.343725536235468 1
0.316035880502566 1
0.972242462566248 0
0.277916889609291 1
0.507852992263032 1
-0.119316138325865 0
0.394035831217406 1
0.737780287809258 1
0.284348993554298 1
0.526958710726765 1
0.443769442672629 1
0.824374179776513 1
0.310942165915174 1
0.308486988004881 1
0.360403702713418 1
0.811866129761106 1
0.58160953896811 1
0.400578366796459 1
0.271349756557333 1
0.587194939183166 1
0.243857219432083 1
0.797495729565701 1
0.333414146565361 1
0.193032735535058 1
0.655745832681019 1
0.596512123519169 1
0.326931061605015 1
0.562805762253285 1
0.420916364464439 1
0.315905377253087 1
0.513776651313714 1
0.398348771344841 1
0.211929237486261 1
0.787470638391286 1
0.457600017877182 1
-0.0975370931746885 1
0.525930173394361 1
0.370510632102936 1
0.31416166201709 1
0.664329418739184 1
0.57172451543173 1
0.363703569208641 1
0.556767962055033 1
0.249243006463313 1
0.672472561088681 1
0.616436443078503 1
0.113972874012791 1
0.206732292407181 1
0.289903767116319 1
0.334880295659332 1
0.230548169261366 1
0.33209132016499 1
0.642321574981945 1
0.513768133608125 1
0.108616645634164 1
0.466141909880106 1
0.463002297918248 1
0.673786083402868 1
0.65078127154322 1
0.506200278950624 1
0.0477483439133375 1
0.367105130789423 1
1.09617597235051 0
0.477086561786888 1
0.801849036824135 1
0.185681669278417 1
0.65003546040718 1
0.277034345974056 1
0.254958105874146 1
0.622151637343271 1
0.137046605770175 1
0.783509549949851 1
0.172513057493072 1
0.232675111872181 1
0.455669005046772 1
0.309686932813477 1
0.410162714189179 1
0.558248042931886 1
0.538493486860871 1
0.496352174065852 1
0.323858641115958 1
0.293510208450917 1
0.445252738889124 1
0.289024775981858 1
0.290877629879204 1
0.385954912955406 1
0.309662691397869 1
0.197185368947687 1
0.69510609827938 1
0.211737536380665 1
0.677383536308834 1
0.184223459648211 1
0.614442313491558 1
0.442752569035162 1
0.636189206233558 1
0.378025553003602 1
-0.0832498579885065 1
0.670418125896358 1
0.366696308361177 1
0.233067885210334 1
0.224130800953967 1
0.379412806145468 1
0.546114443838817 1
0.355409508505976 1
0.417842301198813 1
0.43467565446748 1
0.267705470065763 1
0.0672429499573075 1
0.382667413711187 1
-0.0116862361242242 1
0.125716581450062 1
0.129360905573597 1
-0.170124871623226 0
0.574275190180542 1
-0.0634144173628117 1
0.168231419564134 1
0.400523464118009 1
0.0785943654177065 1
0.535203062803271 1
0.261765751432406 1
0.280678505617545 1
0.471281198098181 1
0.062771575282833 1
0.601827488523415 1
0.137695902957924 1
0.376874052553077 1
0.577084140695406 1
0.316878068341534 1
0.197878151201782 1
0.700179043063382 1
0.628361601314605 1
0.270509192634467 1
0.292855502397535 1
0.357175593077546 1
0.291411363465398 1
0.500325558168448 1
0.687375225467566 1
0.355520535770712 1
0.448541690714014 1
0.71581951114501 1
0.522890678338718 1
0.287420336115098 1
0.403315556702888 1
0.496506476259594 1
0.00753275364956836 1
0.555691464837712 1
0.298340921244009 1
-0.00313985399643512 1
0.420428026363784 1
0.394415992904325 1
0.0313399804720566 1
0.144854044635437 1
0.62029601463315 1
0.0751351539621219 1
0.430959709613567 1
0.376483192831116 1
0.60653056712646 1
0.684703230890487 1
0.347294529937573 1
0.161347813629956 1
0.627420949724626 1
0.367444967863521 1
0.563897484762201 1
-0.080700101410816 1
0.724880496412931 1
0.337174344451092 1
0.511349787205219 1
0.300975541271063 1
0.121922807544615 1
0.405238377531749 1
0.380631553522029 1
0.392337021987575 1
0.846493945284193 1
0.418206030849101 1
0.369940033313862 1
0.541643914931888 1
0.212954726903663 1
0.545294895044588 1
0.498299775992109 1
0.331733585667713 1
0.143012794650115 1
0.317313488143001 1
0.308132503992634 1
0.4514900207422 1
0.255728384968157 1
0.113700132561088 1
0.455884329317507 1
-0.00857363958261977 1
0.472257879849027 1
0.0397051880292221 1
0.342326957335415 1
0.392551584516729 1
0.542288180269238 1
0.314264005645297 1
0.497860746152749 1
0.431728195141902 1
0.255910112660635 1
0.169724874860019 1
0.757816359044069 1
0.637434918564232 1
0.239414823554394 1
0.633627988314793 1
0.193687762395664 1
0.685057831536509 1
0.517631309798139 1
0.575429275642262 1
0.760211576376864 1
0.0439204278297786 1
0.342752984383247 1
0.463805451357369 1
0.646992481627418 1
0.624996495337132 1
0.587786208068235 1
0.590261678520457 1
0.531473946140566 1
0.54654224241801 1
0.463699503853583 1
0.345467112551656 1
0.387100848737465 1
0.579729059653785 1
-0.032763580980378 1
0.313358444465948 1
0.507135825348559 1
0.380043252427267 1
0.323860085299765 1
0.828797628848551 1
-0.0692985617673288 1
0.731878192357404 1
0.0535663120847344 1
0.249673196494237 1
0.0378444333030781 1
0.811049379063736 1
0.295238908850335 1
0.731853714921326 1
0.654983351916847 1
0.806608034823303 1
0.531267171533856 1
0.35296169113549 1
0.434101309887081 1
0.414660258470834 1
0.436386137614557 1
0.2521425077323 1
0.514125483006012 1
0.394639354489317 1
0.360270975910105 1
0.307439393326157 1
0.826171866986092 1
0.460614515478513 1
-0.0284658347294226 1
0.538170733887914 1
0.552714674622264 1
0.587631678218698 1
0.790216565296459 1
0.592869740587011 1
0.532402390492341 1
0.572799914891331 1
0.156993377914689 1
0.700452839747069 1
0.414123898737905 1
0.467882806117264 1
0.856987202994694 1
0.317210735413078 1
0.647782925901781 1
-0.125673303232849 0
0.535639142031729 1
0.66564837959331 1
0.627403069961896 1
0.428751256208068 1
-0.101908923322788 1
0.315707975392929 1
0.0150209838034498 1
0.758109048848073 1
0.438163553806904 1
0.572050742907366 1
0.580914110180486 1
0.560136477497845 1
0.275919689377717 1
0.100887292731803 1
0.365341422509486 1
0.316271016996941 1
0.0378235151383726 1
0.447586543697684 1
0.554064618359384 1
0.577797939344291 1
0.279825488953584 1
0.362479827407929 1
0.353855323172377 1
0.835781447334399 1
0.548456169289475 1
-0.0186952379420879 1
0.16997939554324 1
0.0815567613112335 1
0.766604136914847 1
0.377177569595003 1
0.0936582572428617 1
0.0119374626220928 1
0.647238750728709 1
0.153864256153603 1
0.511420936773112 1
0.284163672772579 1
0.456083058211228 1
-0.168343522915444 0
0.477169190549148 1
0.607316064108127 1
0.732407002137163 1
0.0664136220613417 1
0.117992710828143 1
0.0978092352320101 1
0.188582167161798 1
0.342909942022228 1
0.553219984020287 1
0.475850498089713 1
0.0424966583156346 1
0.442133780553118 1
0.281828781948926 1
0.151329486514855 1
0.493362155382863 1
0.256444591332236 1
0.10744257692746 1
0.270823407261396 1
0.533997698683705 1
0.379078225830319 1
0.465210404847978 1
0.246019450326036 1
0.0897804158013919 1
0.480575462600334 1
0.133626549970942 1
0.682859211995202 1
0.318690748660112 1
0.376333472518688 1
0.190711024038493 1
0.17939170868938 1
0.651340126356521 1
0.359990914239467 1
0.529775323576772 1
0.338134116537831 1
0.695071040753119 1
0.810895702795776 1
0.557186312126499 1
0.453025491305581 1
0.549629239272154 1
0.200945581574626 1
0.300739906689488 1
0.541407902938003 1
0.205718729295851 1
0.563116338072893 1
0.813751098740426 1
0.291158836057027 1
0.471030119054631 1
0.530521481881272 1
0.349686266609751 1
0.441805579203472 1
0.587487384440304 1
0.318599788301592 1
0.440953518342831 1
0.335421909027066 1
0.201279982116076 1
0.117724275742833 1
0.390068464238854 1
0.66369852608645 1
0.702730234600953 1
0.365814880005811 1
-0.156279155348145 0
0.745191829088545 1
0.366679475716797 1
0.488212582891842 1
0.149338109475384 1
0.239368814220472 1
0.0436328171092895 1
0.471901151758692 1
0.531241112649896 1
0.448768171095304 1
0.734483395233519 1
0.447290745776938 1
0.631884432625589 1
0.846064800303811 1
0.356896056991883 1
0.478507232276241 1
0.600800708633348 1
0.470622757009896 1
0.337096312197311 1
0.222172727387624 1
0.117168574626587 1
0.288525654743642 1
0.246908819758915 1
0.474520497305207 1
0.114313154713196 1
0.509509283296331 1
0.385261141763766 1
0.578312372419535 1
0.250868289622227 1
0.483710879734208 1
0.114308756583074 1
0.442886213148695 1
0.228976298457865 1
0.432048863071577 1
0.231935701142516 1
0.473071173993302 1
0.315391791497216 1
0.0420761113350374 1
0.397262216993436 1
0.28004809378114 1
0.299463256949684 1
0.866095615849274 1
0.711849391886736 1
0.473490052138377 1
0.391728299159502 1
0.299117018896973 1
0.0677152675211707 1
0.609347856704382 1
0.477077188398861 1
0.723090007457167 1
0.306888193821592 1
0.348381338363796 1
0.656965828314364 1
0.571803535289112 1
0.214372338872637 1
0.35109744857673 1
0.846257582227804 1
0.139027742620311 1
0.334627115942309 1
0.413937011846053 1
-0.118409078087386 0
0.313448491316727 1
0.719787484483161 1
0.696431666094438 1
0.988095231775092 0
0.510119892362772 1
0.780583206737286 1
0.608007307052912 1
0.496358305493013 1
0.499857571419343 1
0.616229699274824 1
0.800329615388722 1
0.52786258766845 1
-0.10509198539523 0
0.320179067824579 1
0.548977786457048 1
0.187033167907354 1
0.570086593084016 1
0.148726023958856 1
0.56197964924071 1
0.426871377022108 1
0.661197836667684 1
0.624689580356825 1
0.409749652533796 1
0.37225644770015 1
0.275757214800309 1
0.0955621036402611 1
0.106426177621505 1
0.548530331702073 1
0.514883003045197 1
0.444918045305232 1
0.00302789317141172 1
0.745437205432331 1
0.502955895393631 1
0.470443286835592 1
0.787533742005905 1
0.552301833548613 1
0.1055609846014 1
-0.0291385662426442 1
0.269981497851596 1
0.208274794427372 1
0.0523860060579604 1
0.364202425126816 1
0.0261696320745393 1
0.742439027617539 1
0.508998772103168 1
0.482515163431041 1
0.435885572279267 1
0.313726807703993 1
0.234637926807071 1
0.305255589028248 1
0.130731565059401 1
0.485634532740068 1
0.506241917677137 1
0.40827572739684 1
0.549950146460863 1
0.321528617478797 1
0.248435946453464 1
0.423761866073498 1
0.261421136297875 1
0.0834311422991219 1
0.238281547504574 1
0.10193873966822 1
0.277175116751156 1
0.721535003198783 1
0.108507370963566 1
1.27270637693062 0
0.343299671821171 1
0.252181031539237 1
0.239074013046323 1
0.677294125242701 1
0.153375376285241 1
0.285436811789418 1
0.452579806823163 1
-0.0522402847906013 1
0.617480523203029 1
0.466271748272237 1
0.324950227741857 1
0.182724691101551 1
0.137655934585216 1
0.0906318817676946 1
0.0208973451135032 1
0.220681799738068 1
0.329773102931354 1
0.471857256364575 1
0.375740579183239 1
0.420413984748485 1
0.213742983911273 1
0.907388379590155 1
0.422350486611916 1
0.265019984893534 1
-0.196395943693147 0
0.357897402789699 1
0.670039979443513 1
0.230739318160177 1
-0.158040865739211 1
0.410366439469319 1
0.521137320617804 1
0.313138649064074 1
0.454550439727009 1
0.100988742871927 1
0.653547697182945 1
0.561226100423002 1
0.371356475241742 1
0.754376781270952 1
0.492440622251714 1
0.426922906703908 1
0.454416497788544 1
0.365213045701078 1
0.264939738598318 1
0.303443533830812 1
0.0566817789802777 1
0.236898056434888 1
0.724427328128124 1
-0.0251577473912594 1
0.667381349615123 1
0.340762750575764 1
0.391589159499764 1
0.397829222268741 1
0.471141969965441 1
0.795054553616988 1
0.503436337225002 1
0.269191871979971 1
0.623236442142013 1
0.530301198827866 1
0.277205814162562 1
0.410069850677643 1
0.295295122733228 1
0.175558264942641 1
0.34235500253022 1
0.135708415000935 1
0.624075799301726 1
0.414797675195174 1
-0.157180565014671 0
0.779363328899112 1
-0.0221656287061424 1
0.255795385353556 1
0.711991361795194 1
0.0667810216751258 1
0.219471935229405 1
0.328758374932322 1
0.430790524679337 1
0.323722686708119 1
0.385715286311664 1
0.725575190100285 1
0.290478970584155 1
0.748178085267944 1
0.513832695232541 1
0.937377782634532 0
0.341031123023435 1
0.6515810767605 1
0.426379334261637 1
0.690494860025265 1
0.227167365941865 1
0.584101778300565 1
0.633620895667992 1
0.0856098086388341 1
0.561242228176323 1
0.792148915625647 1
0.384876938428192 1
0.335471711316551 1
0.251395682484977 1
0.0945712071157205 1
0.0294861861443522 1
-0.119191613362002 0
-0.0488717793165443 1
0.266585497491905 1
0.538246799060366 1
0.405849342859289 1
0.917707473509427 0
-0.180755272444484 0
0.133073701257185 1
0.546044820350477 1
0.739506571716442 1
-0.0997288372971427 1
0.189966385063645 1
0.324384802612662 1
0.280845278306545 1
0.248068699423339 1
0.370338016873184 1
0.346928328380365 1
0.452963841149512 1
0.0972656844469513 1
0.682725833123197 1
0.382590650088365 1
0.583798800995981 1
0.0883671950277194 1
0.573752507447753 1
0.191093544933649 1
0.317490509510256 1
0.578608829617592 1
0.0692654168839554 1
0.606044730381955 1
0.449811444923536 1
0.44778527295835 1
0.17014332621291 1
0.141191086888066 1
0.229660003283919 1
0.308246652337643 1
0.621720317332608 1
0.330047553177627 1
0.136094072022992 1
0.522515615857865 1
0.557639504299722 1
0.321446527038612 1
0.0425719960732228 1
0.597702298186632 1
0.391505012962122 1
0.331858115411643 1
0.443826486033254 1
0.412501141295311 1
0.462900306034935 1
0.26258304847384 1
0.0128529489534884 1
0.162149017186507 1
0.0716565845897148 1
0.404205032912246 1
0.161791798120642 1
0.295673379399196 1
0.0845634087186724 1
0.0328749834789748 1
-0.0331816762713532 1
0.498473303517108 1
0.439454095625669 1
0.512780187947931 1
0.351944487422259 1
0.168959308302677 1
0.475280949619814 1
0.582173426851278 1
0.105245200788859 1
0.378863283826939 1
0.0903896179809939 1
0.576674245342547 1
0.468237543377261 1
0.515376092187647 1
0.250426042198187 1
0.554874635974454 1
0.547873227756518 1
-0.102143868247645 0
0.478840660950164 1
0.305866036109424 1
0.634559111655124 1
0.0596726139836097 1
0.0666306624439318 1
0.802763202828146 1
0.620620327774423 1
0.236938915335665 1
0.462376792670858 1
0.762755759374148 1
0.68210111840927 1
0.337560816114386 1
0.301656666878775 1
0.660251536302452 1
0.51487819541927 1
0.473649972413017 1
0.93354262229865 1
0.548091183417614 1
0.0331702232465887 1
0.38396681067002 1
-0.114677310707361 1
0.0987715152233428 1
-0.126372477272758 0
0.552993694949727 1
0.309465904148042 1
0.245812426283096 1
0.749332206218916 1
0.231929010195998 1
0.439870141493972 1
0.445178735754977 1
0.141852224111796 1
0.902288607644373 1
0.630915007521268 1
0.205557881975444 1
0.347259326780854 1
0.754555533913009 1
0.424107869322138 1
0.324013156372782 1
0.702659379407515 1
0.568515687315908 1
0.52192609531347 1
0.0826299640933637 1
0.362334520219723 1
0.880015241256008 1
0.556884820977659 1
0.451706329905636 1
0.289813120644208 1
0.577188043685841 1
0.320472290066401 1
0.370571991285596 1
0.432809064363991 1
0.00884635242462033 1
0.545121713241157 1
0.567878893121231 1
0.395781392885966 1
0.327826924150455 1
0.415124853724379 1
0.365729236062779 1
0.530587253585704 1
0.451678019168624 1
0.146468050004573 1
0.396024715418714 1
0.371919318150622 1
0.619000312109015 1
0.11259811058264 1
0.12641676806719 1
0.561495584066316 1
0.421400734910639 1
0.20542277372044 1
0.08766339654499 1
0.16801303208604 1
0.586914599752623 1
0.173875153350128 1
0.764124776414949 1
0.0581268434746316 1
0.160664747938283 1
0.23040911668715 1
0.741550640508549 1
-0.0451413309368307 1
0.308303768100533 1
0.449983331107776 1
0.727292866360714 1
0.323522173608114 1
0.370046119568198 1
0.428415497134151 1
-0.267071489011266 0
0.551645197443269 1
0.555594752340435 1
0.694740630059626 1
0.557779160585416 1
0.120437811378183 1
0.313763386140511 1
0.211705444780689 1
0.346368583758744 1
0.342973297825498 1
0.284287579596592 1
0.476356101191474 1
-0.213884913981635 0
0.578716854269555 1
0.619030180212827 1
0.250178228471907 1
0.469184701938035 1
0.627512103896611 1
0.53579786084735 1
0.408399729327511 1
0.761859277254389 1
0.437786624606046 1
0.539126421517428 1
-0.180378095927344 0
0.236759040116193 1
0.497484389876813 1
0.615506590392561 1
0.389192385157362 1
0.660315196705656 1
0.554889135879298 1
0.757223170166578 1
0.587683231564738 1
0.434197614085163 1
0.56998702659275 1
0.683461543410304 1
0.3505878499641 1
0.409375852834885 1
0.14249791079102 1
0.63558606604532 1
0.367680027900099 1
0.431362336227239 1
0.892884082889183 1
0.541232335546345 1
0.799515606033096 1
0.0799104853857865 1
0.610984007012658 1
0.594782461831843 1
0.614256631600806 1
0.691592204220756 1
0.282231433009491 1
0.216115945359445 1
0.615424378664781 1
-0.0546431880757659 1
0.234889289939143 1
0.566288941494108 1
0.711540921929849 1
0.0705391629077625 1
0.238147942423163 1
0.570665157743451 1
0.622198653841223 1
0.312546547892211 1
0.588496419074719 1
0.345664163979589 1
0.582143541448479 1
0.106639037031987 1
0.411802098613855 1
0.528312270682165 1
0.539229795198457 1
0.687462709051029 1
0.532781021690055 1
0.373918634590104 1
0.480193856573367 1
0.625862192765215 1
0.0960442945639896 1
0.647732407653809 1
0.414450654984101 1
0.524972989340458 1
0.58415402786356 1
0.751199129248056 1
0.409605132900144 1
0.739470291843989 1
0.193254000941666 1
0.173275376732137 1
0.151561080855449 1
0.296108139634018 1
0.561273509739157 1
0.682001248122256 1
0.43052940701293 1
0.444975107658344 1
0.345398255189562 1
0.710915379056316 1
0.537633766604406 1
0.710306538833141 1
0.603022044315316 1
0.546738620954015 1
-0.00717449416391947 1
0.660201552169339 1
0.485589423083199 1
0.505146548199657 1
0.564962068394576 1
0.408541058783915 1
0.656490421910533 1
0.534991909859814 1
0.333474211686474 1
0.86580112973569 1
0.468346196389191 1
0.213970286464747 1
-0.0248440523509625 1
0.459246263073258 1
0.0581480525928358 1
0.729195742793237 1
0.00941287050521294 1
0.700349624554857 1
-0.0702040286295979 1
0.5769809059598 1
0.230877639291442 1
0.507723484892472 1
0.458594132318841 1
0.27256980804392 1
0.287581981254329 1
0.600475155278067 1
0.277294213468544 1
0.103839927359073 1
0.183769704343346 1
0.423720929791005 1
-0.0850071119648935 1
0.435485420940845 1
0.461778014353805 1
0.678317708131354 1
0.00745401954205606 1
0.11729442634978 1
0.245699148699338 1
0.363654869431999 1
0.347683405373055 1
0.554250470559039 1
0.513956466841422 1
0.198992464370796 1
0.314591229159226 1
0.617879682226269 1
-0.155205914419542 0
0.605125760156289 1
0.251588440389435 1
0.646302931173048 1
0.397585725848111 1
0.633357243599386 1
0.235264218497533 1
0.441261842940333 1
-0.0855293643876084 1
0.529430141600386 1
0.297267654469352 1
0.588587852388305 1
0.30225636906163 1
0.61675096614999 1
0.180947716446943 1
0.141986427625033 1
0.699608175352755 1
0.81083265182445 1
0.520491255388708 1
0.457496476766114 1
0.477428872655536 1
0.51912767002846 1
-0.318694548060374 0
0.503138016803219 1
0.688698846105748 1
0.38107632722118 1
0.425178618906824 1
0.382170015371074 1
0.956347573252998 0
-0.0529809994376014 1
0.220681719840456 1
0.499578540743898 1
0.568451213184248 1
0.121600258326589 1
0.201964290432573 1
0.48708278886846 1
0.396707573606943 1
0.701992655626488 1
0.113837281150168 1
0.574010922570123 1
0.886337914128822 1
0.534569969283472 1
-0.125767277843048 0
0.342522608390345 1
0.108735290660628 1
0.869675246589826 1
0.218533224499462 1
0.729850946677124 1
0.224558998527539 1
0.541126103783604 1
0.902855306940015 1
0.321495051722291 1
0.203484994507679 1
0.604061228519143 1
0.34433992830886 1
0.563054650722006 1
0.18806432653191 1
0.594268465056286 1
0.288573782170773 1
0.219427109155493 1
0.210091637296783 1
0.188484395995238 1
0.366490530650208 1
0.214958815138718 1
0.558409083017599 1
0.00618106294165151 1
0.482675563099851 1
0.691775189198477 1
0.48979196781251 1
0.489673959114506 1
0.284731207313747 1
0.05102271851108 1
0.42720819346609 1
0.157078346283236 1
0.401247774114234 1
0.383773864221788 1
0.443385052407886 1
0.538729259826256 1
0.417556957078949 1
-2.74870372204833e-05 1
0.379279814424114 1
0.00291245453325271 1
0.898290020654539 1
0.417116879633137 1
0.336151308163836 1
-0.246939174832726 1
0.857449657649719 1
0.554391923258465 1
0.182233095898581 1
0.489211421771835 1
0.0376576820639042 1
0.140690969403146 1
0.192883483625514 1
0.69644483682809 1
0.518896134243858 1
0.642514885054637 1
0.362411527551787 1
0.487312766424928 1
0.202822979086633 1
0.990760839861782 0
0.541841910515822 1
0.440389645601711 1
0.403853540008229 1
0.453724219920298 1
0.477096915281094 1
0.679213485199633 1
0.215766351339741 1
0.241817265733229 1
0.176604189705772 1
0.321186645916697 1
0.12655616386999 1
0.637540862285591 1
0.403305299834505 1
0.482728414859394 1
0.69896271132089 1
0.337563025910562 1
0.474976868051 1
0.0620063791035544 1
0.54195256727508 1
0.807369313682973 1
0.359062717708652 1
0.455133609989755 1
1.05919401184302 0
0.760471927988671 1
0.59914106195328 1
0.196574620409981 1
0.260763652322434 1
0.120978001230049 1
-0.345601042434355 0
0.400286978710752 1
0.755205146272051 1
0.550040697965163 1
0.620583619720229 1
0.53215229846776 1
0.132021102684082 1
0.0925689250248195 1
0.291273903171548 1
0.273607620966151 1
0.24496188418993 1
0.479642758308404 1
0.498182252626057 1
0.187123528572484 1
0.391395284104175 1
0.104329919494686 1
0.593023496164852 1
0.463469080384246 1
0.696404456472624 1
0.383826155768657 1
0.358204818361722 1
0.580107826429167 1
0.457865380315475 1
0.0823824880430029 1
0.511981761137783 1
0.313696173373993 1
0.3510041011911 1
0.225539025716319 1
0.465944084859534 1
0.529326916609959 1
0.241972373237818 1
0.276120503518917 1
0.220433713646015 1
0.607349454286766 1
0.126135353463912 1
0.486838967818759 1
0.544852027609951 1
0.467111980273965 1
0.516456028345973 1
0.423600628286371 1
0.317630664436391 1
0.466170561941918 1
0.28360323084306 1
0.0844580486707 1
0.161613751462092 1
0.353738703670364 1
0.478367134233283 1
0.347959158178473 1
0.294295266279156 1
0.258547505482536 1
0.247993903071109 1
0.994015180768104 0
0.728946918715579 1
0.0213689300217638 1
0.461018931834416 1
-0.132829909187847 0
0.805876254304212 1
0.701761312642137 1
0.27407164628654 1
0.677341506332819 1
0.575877105679999 1
0.0137200300810454 1
0.692997543777411 1
0.159924108215945 1
0.230962520848985 1
0.169396286883 1
0.631645961269273 1
0.489944080401439 1
-0.245159734541245 0
0.270025146103681 1
0.503309369436367 1
0.700721553718387 1
0.414011452775684 1
0.254888935632236 1
0.716750391772187 1
0.139525785028684 1
0.834135865267689 1
0.390389652839901 1
0.116289373020866 1
0.458520547093679 1
0.662690651981073 1
0.303420523674343 1
-0.0546474024415936 1
0.839376963066546 1
0.114341137948329 1
0.499025684802639 1
0.489017080377525 1
0.485752638135234 1
0.0870725300356294 1
0.103137864547353 1
0.130446181747633 1
0.416878860768922 1
0.140138327570068 1
0.626426632864078 1
0.215252426104604 1
0.297713341065297 1
0.769870869413403 1
-0.176085269595092 0
0.466582721992905 1
0.0325752794621139 1
0.416544065337196 1
0.695883301031366 1
-0.0718366357375169 1
0.65176618455962 1
-0.0169235375821595 1
0.503875426763893 1
0.265297696228354 1
0.344439939183663 1
0.474871566464653 1
0.21768076732897 1
-0.167426139077073 1
-0.0660889298284084 1
0.204762299702233 1
0.272534772416685 1
0.321294062958337 1
0.249016843301249 1
0.0309485854992227 1
0.505000353299171 1
0.855159977910908 1
0.735825803960252 1
0.265855072401781 1
0.299455365265315 1
0.546322163451134 1
0.259334093039455 1
0.50481124787238 1
0.135272595196536 1
-0.0518548529023582 1
0.357048430005846 1
0.498335409056423 1
0.203769790763573 1
0.747518695567475 1
0.179810009832882 1
0.220498459279065 1
0.463102253170908 1
0.759708662110815 1
0.229891302927637 1
0.217718767051734 1
0.389159497964156 1
0.361820864596424 1
0.713584629880789 1
0.78897393771869 1
0.502281261598837 1
0.378483367033794 1
0.783431876804684 1
-0.161346386966413 0
0.357499817409573 1
0.648053145731266 1
0.0352047651941499 1
0.18405804596307 1
0.529194811243739 1
0.628952073903038 1
0.202897559236089 1
0.343688807902242 1
0.525361023923054 1
0.22206834287933 1
1.02942033856713 0
0.275981988917264 1
0.359823015915489 1
0.170448576142966 1
0.59223093622837 1
0.2839807632012 1
-0.223609818482591 0
0.533016171005994 1
0.324009484618367 1
0.244469150414048 1
-0.0199441393183174 1
0.358728578052125 1
0.431812699780167 1
0.679243380249614 1
1.06179960526222 0
0.207489307233911 1
0.511774612724815 1
0.548162280626089 1
0.134362615335789 1
0.328188731563638 1
0.508117453742788 1
0.212275583395421 1
0.714452103267598 1
0.821600057867829 1
0.237611270191148 1
0.235681222396388 1
0.0269685926401609 1
0.650020873550377 1
0.294237341350153 1
0.347423995687512 1
0.448227910091043 1
0.245650194296713 1
0.123668787561179 1
0.530453497266532 1
0.295160985860427 1
0.331199744194992 1
0.297236436703752 1
0.579392097883345 1
0.233094693115841 1
0.383481462157708 1
0.403916094164917 1
0.0920637986441429 1
0.242690356104342 1
0.227372666659755 1
0.367884577742979 1
0.392164787581303 1
0.70279474240812 1
0.778788813703107 1
0.440390804947337 1
0.164855785532391 1
0.303475992290519 1
0.630461272706783 1
0.0659583124704928 1
-0.0226763488425419 1
0.489748568680857 1
0.664434069896668 1
-0.0598402885765855 1
0.597827181789422 1
-0.0528569956215268 1
0.391892137255828 1
0.311432891174495 1
0.672347566507539 1
0.0813450937802956 1
0.229714131761072 1
0.22935965246779 1
0.332197538898124 1
0.608376709341202 1
0.769988662446526 1
0.436782262079644 1
0.454381596183491 1
0.331526081437946 1
0.107687100875294 1
0.284474685752296 1
-0.0709852171441814 1
0.146186451353575 1
0.859544412366862 1
0.216152227185093 1
0.387650028811497 1
0.209852659615943 1
0.0220388737713378 1
0.514946682019591 1
0.841581042863938 1
0.303927942385053 1
-0.0111576129507098 1
0.813539771585314 1
-0.143819840858594 0
0.635396219261036 1
0.386897964804515 1
-0.0424352706206015 1
0.107636223979621 1
0.379380964107496 1
0.718045824429124 1
0.534623516108438 1
0.384979724861584 1
0.587315003274616 1
-0.0721799677039989 1
0.635138356180224 1
0.427443155880175 1
0.171354438185408 1
0.528110155372095 1
0.68814205018357 1
0.185076047331274 1
0.485094996066504 1
0.40736254223686 1
0.64843121146502 1
0.157595944367547 1
0.430528100282124 1
-0.430276116225681 0
0.548940751314081 1
0.701263134162449 1
0.545567689537746 1
0.630873648194578 1
0.197268301938213 1
0.754312087213959 1
0.442509085339097 1
0.335647358279101 1
0.554709363765956 1
0.17189500585316 1
0.693083142849593 1
0.258960382888714 1
0.370656067401105 1
0.0116502235465748 1
0.0562074315016088 1
0.0262265498691045 1
0.569516131631535 1
0.374721867978438 1
-0.112028278643828 1
0.639220385374027 1
0.641963537635364 1
0.15989610036952 1
0.552992108660904 1
0.298084283873267 1
0.183975954372045 1
0.25958856412654 1
0.213324767661972 1
0.415639611503079 1
-0.016961899969899 1
0.149332307321773 1
0.178775350031075 1
0.709378847382613 1
0.745749073394352 1
0.634045861652083 1
-0.0159199435237071 1
0.257843087612356 1
0.681749002742225 1
0.839353474589354 1
0.464007552159753 1
0.589878702121894 1
0.557223052661039 1
0.673322567180419 1
0.457090434126039 1
0.3536567531507 1
0.772893172736746 1
0.360004835402621 1
0.094855846285684 1
0.294291229429131 1
0.427465799804588 1
0.425369701377004 1
0.0202674827437085 1
0.321087317018271 1
-0.00502189904190832 1
0.543794141720555 1
0.518908762084295 1
0.586984060962932 1
0.398853622479349 1
0.358002613769948 1
0.507989499109825 1
0.368760502078747 1
0.469282601866068 1
0.490562721571973 1
0.451034030056158 1
0.379061438147689 1
0.452985368437801 1
0.564050463257095 1
0.406592542067932 1
0.195358224757192 1
0.321523444533724 1
0.291928406011443 1
0.354375627751518 1
-0.412769799630488 0
0.799195382022597 1
0.723298830761245 1
0.0158608442825618 1
0.410473162408078 1
0.317793637555224 1
0.401735360707688 1
-0.0769532508447672 1
0.332975028322476 1
0.363920351849603 1
0.540939650072957 1
0.265216589435695 1
0.535740957109752 1
0.322599149467738 1
0.381067497544042 1
0.0317503971324382 1
0.434029375523789 1
0.193062506427342 1
0.120499403511948 1
0.660941490368366 1
0.662180153961588 1
0.229111929612485 1
0.439333889158769 1
0.487294079443133 1
0.696031281606694 1
0.538628203933795 1
-0.032800252494073 1
0.361535449170992 1
0.727214775736202 1
0.00240134231805533 1
0.208177590420856 1
0.290802206540396 1
0.695795475420262 1
0.680839075301698 1
0.488971464130489 1
0.0343264950652258 1
0.0444983200018646 1
0.498551044885999 1
0.390347542851688 1
0.0355747766870134 1
0.0144230890667926 1
0.568514471102958 1
0.366770974934438 1
0.522032627384387 1
0.668904172909882 1
0.360728816175051 1
0.520405743664378 1
0.15673571642493 1
0.139501174713234 1
0.851796276551528 1
0.143577598249894 1
0.743036776980134 1
0.705522200869295 1
0.692508047972398 1
0.398990856295947 1
0.665226556526036 1
0.208291116469191 1
0.607203087924675 1
0.308451100076628 1
0.161041893364236 1
0.594995574492326 1
0.464255142023139 1
0.341605143552475 1
0.270843382149887 1
0.689886351260346 1
0.082762942219225 1
0.444474664557081 1
0.140293051666453 1
0.645323932169985 1
-0.294289743524769 0
0.252036473525759 1
0.930317137007311 0
0.343971794512175 1
0.532239428258318 1
-0.167061977668022 0
0.348084284823661 1
0.167091606931575 1
0.491954067416669 1
0.209420739695815 1
0.581486224265936 1
-0.179475845366568 0
0.345140595756826 1
0.529205438287157 1
0.72870927122898 1
0.786286525574729 1
0.215695451336582 1
0.261839319971467 1
0.581089476111283 1
0.741603679852164 1
0.791093126693486 1
0.132921671411736 1
0.691597209879007 1
0.349353849438963 1
0.214803447778665 1
0.472568445703044 1
0.0783636337140822 1
0.126104806456382 1
0.261463148724306 1
0.316847132712677 1
0.869456140948701 1
0.434766887367265 1
0.458787281641478 1
0.545309816089986 1
0.468764018241147 1
0.728187110204956 1
0.452933342208015 1
0.709300461897146 1
0.331997432157808 1
0.670579078963075 1
0.356390892232081 1
0.0925123279542241 1
0.537853786135036 1
0.579319772928872 1
0.155377504189378 1
0.500326321643716 1
0.767431120232222 1
0.0909190414388 1
0.140577980515228 1
0.349402298765428 1
0.338641519102436 1
0.251475720283608 1
0.756157865603178 1
0.565918351192453 1
0.659557741992579 1
0.174450642074477 1
0.726467445465353 1
0.00718163972850232 1
0.260920489943042 1
-0.357187466961763 0
0.878861917372608 1
0.715775173324733 1
0.370255827398713 1
0.193532380579623 1
0.19649141552715 1
0.453706865469424 1
0.867768688141241 1
0.406223132669886 1
0.22597278137096 1
0.153658174909752 1
0.541510263612769 1
0.102542521238986 1
0.395750044436347 1
0.0748842149048774 1
0.162578915252791 1
0.199427635441412 1
0.0302888329498106 1
0.501063858182253 1
0.525736682888224 1
0.56701483400159 1
0.365788051027873 1
0.337152778071693 1
0.378318139208309 1
0.43074186415386 1
0.387040328146271 1
0.411445483022073 1
0.65286836536313 1
0.712180686827068 1
0.572829838865676 1
0.596352485607299 1
0.309913494845021 1
0.486711051843183 1
-0.255640222378379 0
0.503275196424489 1
0.468177619532106 1
0.130361224291816 1
0.11931622221009 1
0.0789048679902009 1
0.162903110792944 1
0.506746304676889 1
0.332646418947998 1
0.43137569056836 1
0.162131676336991 1
0.102553796784119 1
0.563046313550221 1
0.364997527644529 1
0.31434740172766 1
0.401548483075211 1
0.676297041893256 1
0.74216880768207 1
0.499230652094472 1
0.133489617030978 1
0.487787071261182 1
0.551325663936979 1
0.771932483060004 1
0.291752897646001 1
0.346139201252948 1
0.499799347732321 1
0.285392780259328 1
0.108422004219073 1
0.207042522530229 1
0.119414374214704 1
0.149459126171748 1
0.153737911755622 1
0.59110588892979 1
0.617723216010146 1
0.423120212933245 1
0.464596751954003 1
0.503959126433804 1
0.0600803797618812 1
-0.0612333600011786 1
0.421352264842449 1
0.597095810503506 1
0.449372605547986 1
0.517745252399018 1
0.164776067186747 1
0.564210938290194 1
0.118078141212965 1
0.392181628647602 1
0.562122060275262 1
0.610175608700538 1
0.386802866097174 1
0.528008730008659 1
0.409343625289014 1
0.271380898855632 1
0.182631330809301 1
0.244427840901681 1
0.54513538304768 1
0.241462282146858 1
0.774476651776251 1
0.407188843521047 1
0.749434235923604 1
0.557857177462493 1
0.179809649933666 1
0.194734018997987 1
0.514153875122032 1
0.452611967404644 1
0.194453243745059 1
0.130440797270548 1
0.522572727635816 1
0.280607324900664 1
0.538705367972021 1
-0.0549844070279085 1
0.555607531418897 1
0.823672763239617 1
0.20078866605537 1
0.405208736871612 1
0.129866965795067 1
0.48053807706743 1
0.400851473581637 1
0.479608673198566 1
0.60461606084943 1
0.436681466715068 1
0.176100938295869 1
0.912951042889076 1
0.479504698251867 1
0.0761802003248431 1
0.709175526170492 1
0.553514299188238 1
0.615293294621491 1
0.364354380158964 1
0.192674092524796 1
0.82116753328993 1
0.174220162917947 1
0.419405291369743 1
0.598998891518481 1
-0.182416146578849 0
0.516071375805132 1
0.614117147780327 1
0.3083998556648 1
0.210580358537696 1
0.341087652537863 1
0.369095167822223 1
0.674961031486311 1
0.313967274853076 1
0.719495325070558 1
0.26451579507683 1
0.233320302955943 1
0.303871886932188 1
0.529237926297804 1
0.485542703615766 1
0.651105827027709 1
0.422199013597848 1
0.711586919592664 1
0.616951293505603 1
0.626544335213652 1
0.437401974411326 1
0.358257795488283 1
0.251281673685362 1
0.75294573581844 1
0.485190047920493 1
-0.011093040719827 1
0.455572630601051 1
0.205332160518047 1
0.266555787751097 1
0.0218173013043302 1
0.419020215865449 1
0.444069539452091 1
0.19990803014593 1
-0.151123734393373 0
0.259674920946194 1
0.894995609288443 0
0.50556332246728 1
0.432105907988712 1
0.711219535413545 1
0.775429079042173 1
-0.213730932636649 0
0.392406403200045 1
0.336323248613729 1
0.499117915332491 1
0.420072565872498 1
-0.125408942417761 0
0.485080832848304 1
0.389547488879793 1
0.452178599731379 1
0.273217976271825 1
0.341545467013846 1
0.622316239169596 1
0.337589671996217 1
-0.0204800840235772 1
0.379388682522041 1
0.400361220159824 1
0.0814223569199875 1
0.410103566267148 1
0.0481370014472731 1
1.06588102609894 0
0.479839683760003 1
0.253036200155317 1
0.397025775689538 1
0.00496658415982731 1
0.436683289330275 1
0.444140535527083 1
0.365990267935346 1
0.288991778377853 1
0.305198420711856 1
0.0918001108070167 1
0.468154481792935 1
0.213262203419668 1
0.308988748995193 1
0.466076336407131 1
0.346404664074238 1
0.459700349600294 1
0.427618283402349 1
0.701610994089833 1
0.544651432644632 1
0.118387595310875 1
0.547818723490617 1
0.282082163856575 1
0.236438287950837 1
0.473003985519046 1
0.187358627726262 1
0.867274937399396 1
0.340227064131597 1
0.376154267868282 1
0.255763413751227 1
0.962359880688031 0
0.252049597254248 1
0.107311958568088 1
0.366662881860311 1
0.29675002978407 1
0.13550059319334 1
0.406099129475711 1
-0.091182887125438 1
0.585738945260924 1
-0.0156590255706756 1
0.148817841404648 1
-0.029531087914398 1
0.537448786558058 1
0.430487344899104 1
0.332579305276162 1
0.382154077176339 1
0.45973898402368 1
-0.0975634845297719 1
0.508003287071209 1
0.395048630932098 1
0.420542235237816 1
0.490596191642541 1
0.490401851657756 1
0.42777615989809 1
0.296582274786791 1
0.264608226377909 1
0.664839055858384 1
0.512107546554341 1
0.0496024112341411 1
0.540701385688422 1
0.204712360853664 1
0.208157420057984 1
0.845237987329535 1
0.354674348113193 1
0.516329981214768 1
0.396042859470131 1
0.428487975102696 1
0.328638481436604 1
0.657962994172417 1
0.319407351392941 1
0.348213782028094 1
0.412241954219969 1
-0.0519761097165209 1
0.534777331314541 1
0.623149142522293 1
0.920293444167327 1
0.511301769926328 1
0.374243609316895 1
0.368468644710176 1
0.609602836931835 1
0.432045139586605 1
0.583887612650398 1
0.586241060999358 1
0.136885594620617 1
0.358148542714501 1
0.836845413022879 1
0.0489572239086054 1
0.16506346221112 1
0.0314356831638284 1
0.234463579674397 1
0.587982249458459 1
0.304207608293481 1
0.859429814228039 1
0.224271088681715 1
0.0717882545004696 1
0.11422102166515 1
0.595678709135422 1
0.34405400810132 1
0.645065477662792 1
0.278229185051937 1
0.694788920310036 1
0.275928179387532 1
0.578757228077004 1
0.316763080657006 1
0.458829387141967 1
0.151084583672823 1
0.528680874901374 1
0.107162928430546 1
0.270859859656884 1
0.333641987995175 1
0.316185767707992 1
0.129042858602121 1
0.705833305180363 1
0.38977628653687 1
0.514472226715488 1
0.442668402525578 1
0.334682395715894 1
0.888948682891855 1
0.215754560755387 1
0.362483009036368 1
0.303687155190679 1
0.452187282718769 1
0.59159282835504 1
0.562533327247714 1
0.0321385775672365 1
0.221797392718959 1
0.398369416632072 1
0.445051676282307 1
0.0286004945042041 1
0.523737013251332 1
0.192943883230032 1
0.131023403374989 1
0.323939427862809 1
0.2610561929575 1
0.390157942000776 1
0.419742952177924 1
0.447839873266635 1
0.0831467639117477 1
0.372028287002776 1
0.430612426210402 1
0.337451994010759 1
0.61694660342772 1
0.653160262184966 1
0.375298444929957 1
0.450991479282812 1
0.107457671661766 1
0.278319445295655 1
0.480879619603476 1
0.796904116137732 1
0.664783919405368 1
0.475761554121659 1
0.402889408660212 1
-0.0642520644072395 1
0.527765778728215 1
0.57658784665696 1
0.472400088564016 1
0.584000733457653 1
0.873490227444817 1
0.50356705152495 1
0.401869853092173 1
0.493345370689465 1
0.138707577010942 1
0.264519642416115 1
0.54900331755631 1
-0.0120705603997657 1
0.786672736267198 1
0.274798274797753 1
0.596105595186111 1
-0.206637046926562 0
0.441118379912302 1
0.459898133505273 1
0.297869039509274 1
0.448021295598213 1
0.255810078198835 1
-0.207595688507413 0
0.517501701851128 1
0.383191186720624 1
0.643465679982248 1
0.389463141046218 1
0.511723214756754 1
-0.167789323508384 1
0.36906553493636 1
-0.0685838524302326 1
0.655396291956978 1
-0.221959237719835 0
0.312003778116359 1
-0.079310488511503 1
0.323443122602925 1
0.00289629313153658 1
0.582914812653474 1
0.904735418216681 1
0.54341678498347 1
0.353681469460595 1
0.50196280096905 1
0.602739781179013 1
0.496369357653564 1
0.470221315288012 1
0.277092869517035 1
-0.0291793290306732 1
0.27431079533324 1
0.447064765977116 1
0.398197052660435 1
0.743700835263022 1
0.860733506183395 1
0.0135934149935743 1
0.478258865370009 1
0.576198068404338 1
0.490951598120505 1
0.388824183704442 1
0.507317302800382 1
0.298904133009752 1
0.296946642609435 1
0.699228032554109 1
0.551545570663622 1
0.544297841295764 1
0.406985673341074 1
0.94076663882312 1
0.50106222977351 1
0.494891306547221 1
0.468439701836613 1
0.597339289380813 1
0.67516634542949 1
0.0762945048233563 1
0.447907842725536 1
0.811975861291018 1
0.454520230792389 1
0.201216796363989 1
0.536320675312979 1
0.135641148971715 1
0.527172795662132 1
0.0718578489863677 1
0.408631947223297 1
0.541454181977659 1
0.333571356084177 1
0.597321588000168 1
0.697174556335014 1
0.420315667726323 1
0.306452145527245 1
0.607156501455387 1
0.790561611309405 1
0.375109930399523 1
0.260792944684927 1
0.428004903259738 1
0.700124129914669 1
0.411511753720198 1
1.06946065559119 0
0.23262912616691 1
0.291270928682499 1
0.342535202739713 1
0.743435071483272 1
0.476441147793642 1
0.448574688544691 1
0.620425487193717 1
0.225520542568666 1
0.478760999684224 1
0.260970675013165 1
0.698853653073685 1
0.598128110026709 1
0.624408286905975 1
0.117175145485481 1
0.154914093776551 1
0.335639412716669 1
0.0543016190294898 1
0.180424026834307 1
0.718419010138175 1
0.276089108624326 1
0.788029609390041 1
0.119753608182399 1
0.396542627050488 1
-0.0969539362247528 1
0.467395065132021 1
0.457926825722783 1
0.164123898386671 1
0.1705473578008 1
0.244369759584088 1
0.634838000295658 1
0.593435594340573 1
-0.233618164316451 0
0.384743972662376 1
0.181884844282543 1
0.11061517951822 1
0.490545505855889 1
0.149291208305149 1
0.522135927400131 1
0.237618115271147 1
0.271393153665034 1
0.469608761467555 1
0.563521320505163 1
0.475713882938511 1
0.540401842094984 1
0.991783307699029 0
-0.0139039762996696 1
-0.0352798624860988 1
0.072908082693215 1
0.625405267695192 1
0.145154421257967 1
0.5505842686452 1
0.59076431710185 1
0.477051147131949 1
0.024013757514349 1
0.503503039489848 1
0.42115106689381 1
0.464118456463773 1
0.397560173856901 1
0.810435523795444 1
0.372267193246776 1
0.635192209864183 1
0.159217854673562 1
0.527583395310701 1
0.141977478199347 1
0.19414788304614 1
0.496816914326003 1
0.23092237402671 1
0.130807327087047 1
0.189912181456116 1
0.249950251509147 1
0.285529311121298 1
0.555728248400092 1
0.407328061308733 1
0.261113694394112 1
0.240341549163705 1
0.115639940180988 1
0.460389889303242 1
0.066548937265492 1
0.27474208519758 1
0.5405886311876 1
0.766101146314137 1
0.135869592772628 1
0.501431170842435 1
0.64028872791225 1
0.0915871988469198 1
0.263867087281551 1
0.564067155195182 1
0.51035562302492 1
0.120321321250228 1
0.591590923368033 1
0.134675152826301 1
-0.0227811148089565 1
0.258483548648077 1
0.531031483537257 1
0.349222857316681 1
-0.261093540957165 0
0.0351651254616631 1
0.387936846103929 1
-0.206741434346901 0
0.110919622180316 1
0.16837621245493 1
0.50959222292749 1
0.0814675993362105 1
0.567080443697578 1
0.618799294136825 1
0.257485502034204 1
0.737283231126071 1
0.769447678162927 1
0.357238241686916 1
0.0282854420423283 1
0.14568213800919 1
0.0737292017965256 1
0.555374843551517 1
0.592503644927638 1
0.560325890192152 1
0.243114598783849 1
0.745677570265777 1
0.184147126019328 1
0.554325727369082 1
0.425432669470117 1
0.255624985831906 1
0.495172633937311 1
0.854661602555612 1
0.500807804788523 1
0.847136645073688 1
0.542446354384166 1
0.473184964753136 1
0.305146738184136 1
0.6510139270445 1
0.188334872729226 1
0.429260623178598 1
-0.0825818741570544 1
0.559347488174423 1
0.29261029401835 1
0.474293622585064 1
0.430671515290111 1
0.32008510920684 1
0.732371515439158 1
0.75466053848364 1
-0.1464208019898 0
0.165505731852905 1
0.937134882189659 0
0.731836744218478 1
0.326783019443495 1
0.61766571475948 1
0.280172191854252 1
0.494530762204933 1
0.919414449826643 0
0.865179937569113 1
0.158158326485656 1
0.425697037310726 1
0.21551832529551 1
0.377804037346763 1
0.716824063701453 1
0.120667805976396 1
0.299777891719872 1
0.385847111654956 1
0.827220867104753 1
-0.0336704266061299 1
0.219296480623893 1
0.191427558623389 1
0.385525124167333 1
-0.0493563809283256 1
0.284642867743786 1
0.403280080863139 1
-0.0272314573860876 1
0.607139916462837 1
0.144722382334307 1
0.471699158134168 1
0.276628362029185 1
0.339540363403444 1
0.00968760326140505 1
0.433143511803804 1
0.208110125308025 1
0.488103218826913 1
0.465458259175782 1
0.297033384854105 1
-0.0011160767548511 1
0.557588741778008 1
-0.107021169835117 1
0.370449060818295 1
0.267632447680358 1
0.478894126713226 1
0.455188433949524 1
0.199801545709082 1
-0.127018894574897 0
0.607425280407309 1
0.782022932361524 1
0.106683545690051 1
0.291268678839283 1
0.266085715295108 1
0.689770543797684 1
0.282714350413455 1
0.643439134979613 1
0.215297415984763 1
0.127833247989199 1
0.577955266786468 1
0.460531324767642 1
0.420978437820353 1
0.184976866268369 1
0.630390840278633 1
0.530629931563224 1
0.1615434080539 1
0.730515521728675 1
0.427930197752537 1
0.602613922812784 1
0.41742749433635 1
0.807937678055851 1
0.727836812807506 1
0.67097186854671 1
-0.0262320405652509 1
0.51745390643298 1
0.52422393862461 1
0.527540607767002 1
0.424984684349709 1
0.524977652611855 1
0.822818685362855 1
0.530616725568161 1
0.596566079369546 1
0.860736016056155 1
0.222777830582145 1
0.537723980065106 1
0.210227035895147 1
-0.141494659086896 0
0.780960489722851 1
0.220353664457434 1
0.25441425923123 1
0.395299047015217 1
0.581720338245452 1
0.24788628669407 1
-0.0940078235540677 1
0.367869870310475 1
-0.0294189602535805 1
0.256013248947292 1
0.568276168845844 1
0.901790292026705 1
0.355026895649902 1
0.531889265979125 1
0.312792742609803 1
0.420563955524168 1
0.347952963036484 1
0.55690563271814 1
0.40408039604179 1
0.411660884037166 1
0.253354217294563 1
0.0877726356374058 1
0.435902170055586 1
0.232080775902155 1
0.437569734636807 1
0.35618765720644 1
0.144677732605484 1
0.307169285130415 1
0.342514508256041 1
0.0584893140359672 1
0.364050759548847 1
0.588564857922943 1
0.0974964185573689 1
0.180799612025142 1
0.69926055797584 1
0.768588185043239 1
0.115163857061979 1
0.479334910093391 1
0.785650922419346 1
0.487764672862206 1
0.191450835922234 1
0.147266005027166 1
0.205521127006438 1
0.363360580309031 1
0.783764760853431 1
0.304999775907231 1
0.406634597161329 1
0.522403653451673 1
-0.00685630920169698 1
0.454549590502316 1
0.0846157498578805 1
0.10312290536024 1
0.187320151990925 1
-0.0386269929855869 1
-0.123591590573615 1
0.245752676616241 1
0.326723243881499 1
0.493991043200986 1
0.0958391872338531 1
0.405925388854237 1
0.379728372128986 1
0.577381273098496 1
0.0458968571697327 1
-0.0214159522425973 1
0.505090902534334 1
0.542315433453489 1
0.283746499783609 1
0.141983048906257 1
0.767516019338865 1
0.413279398739193 1
0.892375864713077 1
0.456709324563935 1
0.364430309446675 1
0.578652971788447 1
0.0793442237709008 1
0.151303512264928 1
0.0374731246426168 1
0.211979568689697 1
0.830380672568694 1
0.44808928369595 1
0.410009331194048 1
0.546594619199976 1
-0.235938911468338 0
0.263956646114897 1
0.44847469584272 1
0.49429779072904 1
0.62593475363124 1
0.621014588242583 1
0.026446378809619 1
0.0830771381587283 1
0.116940532797148 1
0.642002676626738 1
0.29591567993035 1
0.282183335730972 1
0.208446452875711 1
0.371290462039897 1
0.385459394806014 1
0.434076578580783 1
0.540397906177106 1
0.234962241005868 1
0.146228935359679 1
0.213712755900002 1
0.337841852847045 1
0.0877802782293655 1
0.654561407695918 1
0.602368520875439 1
0.300112434966155 1
0.553149419347219 1
0.403079689184585 1
0.58318698707072 1
0.27453842821276 1
0.632959596931778 1
0.499252711935308 1
0.591020044927295 1
0.142376964344409 1
0.336193965952917 1
-0.202673828782505 0
0.0435992007324687 1
0.634461211055952 1
0.316242199667148 1
0.340503376253657 1
0.00335330327992401 1
0.288865627821801 1
0.705816946957224 1
0.0613269712885645 1
0.603716286752025 1
0.445754336622644 1
0.164572311278252 1
0.450862479047624 1
0.761299909318557 1
0.506618098750454 1
0.514315495551624 1
0.682425229962013 1
0.767555663971962 1
0.584330903251142 1
0.363997846580712 1
0.510627753873126 1
0.356724590690926 1
0.241958530696987 1
0.64911081867074 1
0.424842807244279 1
0.178951129212379 1
0.244045975825927 1
0.247259919926547 1
0.250948790615783 1
-0.217766949547381 0
-0.033920706443041 1
0.0155283974818721 1
0.296669189481724 1
0.388037636970641 1
0.271889577071161 1
0.793648278914147 1
0.31116713341282 1
0.555382974401598 1
0.0546557969853134 1
0.318600621256938 1
0.645198972652027 1
0.261323954105901 1
0.281338341649523 1
0.33904135647527 1
0.136970599655873 1
0.373862756363005 1
0.50100833962839 1
0.37617526788953 1
-0.143323449349979 0
0.375828731138421 1
-0.0397296166539423 1
0.791050255532731 1
1.04625407397075 0
0.391532082359644 1
0.49637104182638 1
0.175569888278134 1
0.39823289338347 1
0.217957939814349 1
0.375946519307961 1
0.656558845078751 1
0.223682066744855 1
0.0768539195692266 1
0.0150162059238807 1
0.274448959791616 1
0.695113135057946 1
-0.145340855573285 0
0.677480219075282 1
0.35443033235621 1
0.240441556590421 1
0.459221973773022 1
0.0689657179727117 1
0.179235580295774 1
0.646827605724111 1
0.200087621961163 1
0.0123075924042517 1
0.393780493628893 1
0.628854071208743 1
0.37613770411465 1
0.694253066480136 1
0.572334976427541 1
0.269446812019565 1
0.721605166473981 1
1.00391279024474 0
0.415178527951714 1
0.226096458472596 1
0.576393502744422 1
0.653375547331514 1
-0.0426034816701033 1
0.277299724876916 1
0.385717277148777 1
0.615888289566265 1
0.80540015571867 1
0.0746436030123901 1
0.493343847869506 1
1.01841095241346 0
0.486895223252185 1
0.122624913776473 1
-0.0762693825813259 1
0.236041776231545 1
0.205989673627333 1
0.346167506287459 1
0.549492027402811 1
0.385405681372042 1
0.450591501703852 1
0.231581304641506 1
0.0460669508083328 1
0.872226638631111 1
0.10034519254999 1
0.441917222327601 1
0.409064942997493 1
0.15978498778958 1
0.609088449583314 1
0.402402260145091 1
-0.154479240610792 0
0.271150528385333 1
0.476722204596151 1
0.317411685774221 1
0.478909106664392 1
0.410576682664348 1
0.337159098131597 1
0.118592003889547 1
0.338351362349913 1
0.586344114192992 1
0.217052068210657 1
0.219101261314169 1
0.32659441838634 1
0.74439385907606 1
0.420516373011245 1
0.419884112504178 1
0.432341555111179 1
0.635030598991535 1
0.239720048475102 1
0.274865680595687 1
0.359315513600691 1
0.896112234221665 1
0.109948959349892 1
0.215607030174552 1
0.395531587595444 1
0.324772454806716 1
0.154394722803812 1
0.473116603700913 1
0.591443447251385 1
-0.017683029921328 1
0.23944096381491 1
0.319152146645894 1
0.190877069774304 1
0.749257654958344 1
0.66517641414379 1
0.73067499753205 1
0.53910408208524 1
0.443520092123739 1
0.210540664027857 1
0.469618393558613 1
0.653597278991744 1
0.462046521995383 1
0.885969017506195 1
0.677515152673822 1
0.685361564784138 1
0.050832393131881 1
0.342015655278041 1
0.544267918040802 1
0.302430084875996 1
0.397213747458935 1
0.167266209574372 1
0.147667240835229 1
0.379919506973991 1
0.593398314769601 1
0.622778343776913 1
0.244519157489543 1
0.326847018952675 1
0.238056413335159 1
0.163738762055739 1
0.726537787414647 1
0.284932473626615 1
0.681907048008573 1
0.18289055457121 1
0.426286940661536 1
0.515433413462517 1
0.163835177930268 1
0.127217625399153 1
0.824819693714412 1
0.529888379825398 1
0.66329542701931 1
0.151874521333295 1
0.55721497245017 1
0.625657747482514 1
0.645454204059442 1
-0.0621442958937465 1
0.386938742393052 1
0.352513194534317 1
0.431050992959855 1
0.43463387367326 1
0.240424628504582 1
0.692997252149674 1
0.803262739616094 1
0.468589206133448 1
0.250426196682644 1
0.153801127629193 1
0.216374950769346 1
0.435343605086746 1
0.523163019441155 1
0.854935003892258 1
0.122241926254056 1
0.210838324688388 1
0.356076225640491 1
0.360224987240083 1
0.670431668038672 1
-0.010769137324475 1
0.415722616908235 1
0.367498481886211 1
0.204875579625982 1
0.193312110985468 1
0.347384452593645 1
0.17686620090505 1
0.674035884869394 1
0.617629551350117 1
0.79951314624235 1
0.756104341806558 1
0.171006209464363 1
0.645783699935175 1
0.057968466374579 1
0.350188776549416 1
0.0582012672928531 1
0.751939580435785 1
0.45728857474381 1
0.0136844740080878 1
0.492283555258408 1
0.677176469219221 1
0.995696882690037 0
1.02536968888952 0
0.254121293532293 1
0.304117546514324 1
0.335954682075372 1
0.0916133659985831 1
0.324389863877314 1
0.486221352575394 1
0.437427406377278 1
0.726666506561157 1
0.0517275425545451 1
0.234059435799886 1
0.0310830149170654 1
0.547148486021789 1
0.579564093989961 1
0.19946395273485 1
0.539960648444359 1
0.476695557693771 1
0.875279229679908 1
0.142966008343264 1
0.699313688823598 1
0.502188534955181 1
0.353777351500564 1
0.561874872205246 1
0.0369624213089813 1
0.0424791251103996 1
0.901631302599826 1
0.533250150896058 1
0.577599063678829 1
0.481617629031161 1
0.335071215880012 1
0.427115609885446 1
1.06518642858696 0
0.551576554802786 1
0.781552433298082 1
0.142314735719035 1
0.701744891063601 1
0.335074752060928 1
0.33956314743225 1
0.551316015321715 1
0.433415871763882 1
0.276845550873774 1
0.311845336189029 1
0.24245174143495 1
0.070584027271354 1
0.0562098755639079 1
0.0165856704007408 1
0.547481180320175 1
0.518460453284134 1
0.516004935974657 1
0.540096857373744 1
0.0256655585357085 1
0.307519501892185 1
0.44096027520592 1
0.0956360097564305 1
0.375188761106369 1
0.754101170322778 1
0.322245950904326 1
0.359707272803395 1
0.314076861065557 1
0.480416899253243 1
0.342360140008439 1
0.129800898568453 1
0.724554602207406 1
0.546558998522602 1
0.521842743844323 1
0.455330262461962 1
0.728398793769441 1
0.175568882658077 1
0.383935386673133 1
0.30950842403995 1
0.139242974876093 1
0.31145715007351 1
0.77825695455658 1
0.29180762975704 1
0.420578620545742 1
0.649585939027089 1
0.241053641057453 1
0.121204060559701 1
0.911640414086664 1
0.230038637354488 1
0.887387320009604 1
-0.054045434681912 1
0.482201877489294 1
0.373397118122607 1
0.529460384915547 1
0.422140774403552 1
0.689069256912133 1
0.563414396259966 1
0.244931491049293 1
0.414905992528434 1
0.302503703842285 1
0.402302778021222 1
0.548642203435248 1
-0.0685885820208385 1
0.268326852021197 1
0.567541898066208 1
0.522211433538911 1
0.404072688315266 1
0.491183700570975 1
0.219578194730048 1
0.598802198465484 1
0.30862278277586 1
0.247539954112613 1
0.0697247246800552 1
0.826479502095829 1
0.134304164888893 1
0.472054955957031 1
0.423577522442472 1
0.348471295908382 1
0.286009122238602 1
0.786883425394802 1
0.650289498490268 1
0.719986174249785 1
0.543776250005262 1
0.338183770324303 1
0.374163554868943 1
0.50971667528464 1
0.130573489685278 1
0.443713054960518 1
0.356321044442415 1
0.319628136435836 1
0.119370671588287 1
-0.081367090312098 1
0.259382795198695 1
0.348869934631896 1
0.277856962354033 1
0.50381146685532 1
0.138433527250496 1
0.177673185925339 1
0.390784578381612 1
0.60642108051377 1
0.438714854364588 1
0.582390424472467 1
0.678498995218442 1
0.138547281456719 1
0.037357761879581 1
0.640926722084503 1
0.324609472467563 1
0.480181251831901 1
-0.024773742638314 1
0.253787209403228 1
0.463613576204875 1
0.330834089778597 1
0.376005414280304 1
0.20232377793511 1
0.0907206318790534 1
0.455721931059448 1
0.546549423295092 1
0.409021342566121 1
0.209536543050094 1
0.514203993461187 1
0.314224041292575 1
0.703949863330415 1
0.467265693999395 1
0.407710682799288 1
0.20826487500915 1
0.52795309679928 1
0.376543790665036 1
0.0741519176396572 1
0.757428362747687 1
0.694891628531232 1
0.475765310341806 1
0.265889554994524 1
0.672190211422747 1
0.297384544890417 1
0.0912668649960324 1
0.42281198987662 1
0.492226564134519 1
0.0644941514960279 1
0.628134917254242 1
-0.203753699461996 0
0.326901687035624 1
0.25173811127653 1
0.429482388397191 1
0.414805095560022 1
0.093191214328112 1
-0.00490356618120767 1
0.752797674382249 1
0.652859483296092 1
0.59042921515363 1
0.182199106605054 1
0.547144008601635 1
0.0349874119299865 1
0.0847485681607341 1
0.0273684166645118 1
0.545104106289684 1
0.334855818746763 1
0.208036411198507 1
0.510661588427871 1
0.273213827654776 1
0.445566409129505 1
0.941706631223003 0
0.509210137166777 1
-0.196314809157435 1
0.376938866310469 1
0.648193508218393 1
0.737392680086713 1
0.158146967805193 1
0.390507588265028 1
0.0379391175731442 1
0.790911886548015 1
0.590019446985161 1
0.519283356675299 1
0.185344385734974 1
0.372481866090053 1
-0.0436790896187131 1
0.127641825867219 1
0.254277235582111 1
0.750914145943606 1
0.230281757472937 1
0.573790997053003 1
0.351429321472302 1
0.0163843621140667 1
0.508445228066669 1
0.341921740933498 1
0.171704270433533 1
0.562016827924252 1
0.769214189722001 1
0.394162819968914 1
0.322651365253093 1
0.263238324219544 1
0.511159412767775 1
0.299278140182122 1
0.30557375978376 1
0.22266357923547 1
0.189967225628353 1
0.467808291429459 1
0.063461181715094 1
0.76209917097351 1
0.582661830163952 1
0.764665420480747 1
0.552539534553856 1
0.392876440346035 1
0.530828934144693 1
-0.0877020600258695 1
0.153548918745156 1
0.48803887939081 1
0.423879183655052 1
0.0546020917977559 1
0.209178965702735 1
0.435280378412367 1
0.551663120218132 1
0.411132720429901 1
0.362105112387516 1
0.350995396240012 1
0.145521887023283 1
0.38173954359233 1
0.548879989527604 1
0.502609798815632 1
0.433328198094782 1
0.534114573133154 1
0.582597788828111 1
0.311121500059342 1
0.44893654702938 1
0.446334950500827 1
0.436732503772493 1
0.0747345156456264 1
0.383017563791678 1
0.565847964418654 1
0.291015299265375 1
0.414424014164265 1
0.172833089956239 1
0.464668118669488 1
0.359070528735261 1
0.321388997321668 1
0.211452505817759 1
0.0699752292065258 1
0.492962082181251 1
0.376520724069865 1
0.0726477005817203 1
0.724223894393898 1
0.431264450976427 1
0.377718852394195 1
0.435689399070001 1
0.440971999397449 1
0.689008032410365 1
0.493460928811824 1
0.420851288580026 1
0.387497343558136 1
0.27692699105712 1
0.173133036231557 1
0.678481804279396 1
0.69986945374388 1
0.0614683653152383 1
0.367253838177426 1
0.354311864767084 1
0.130017614843065 1
0.128520576790471 1
0.274192126904213 1
-0.0708629814438972 1
0.320646149303149 1
0.457153730852194 1
0.527270913892581 1
0.339522035069224 1
0.551988647962106 1
0.415179734868727 1
0.539377080652238 1
0.526803154404939 1
0.318462155705344 1
0.743463570280709 1
0.250581631406038 1
0.588016274973031 1
1.14533383586314 0
0.335846024567336 1
0.490702742553689 1
0.133804512804656 1
0.529393123344935 1
0.203366121452927 1
-0.0770864154699174 1
0.423776444273042 1
0.415931620599775 1
0.490322469146547 1
0.793892417229814 1
0.617042823244847 1
0.508686573308974 1
0.287762105185051 1
0.176957793768849 1
0.299620058982427 1
0.696041366572987 1
0.70857625144341 1
0.101501016569576 1
0.288972973310816 1
0.741760801210359 1
0.687854408760183 1
0.161801642829765 1
0.0777036626731061 1
0.472316637978199 1
0.361492969960275 1
0.21061783414904 1
0.936786284085734 1
0.123277692680183 1
0.382493898970047 1
0.525117855311336 1
0.558433807033109 1
0.403832768825924 1
0.378084376901673 1
0.937011109293542 1
0.188905867182112 1
-0.101233354342391 1
0.511400703116745 1
-0.0757980205561372 1
0.361986705790626 1
0.645089894480719 1
0.493279610434819 1
0.356898653931411 1
0.435413359506137 1
0.69980254229572 1
0.283166201100441 1
0.385410722755537 1
0.69037100469283 1
0.207577563483129 1
0.376855981913129 1
0.509920463150355 1
0.551910182192843 1
0.274351470991007 1
0.715455242934753 1
0.236628917467885 1
0.208200226604265 1
1.06572106965485 0
0.512583741480415 1
0.630963897149219 1
0.12466896079157 1
0.268898250580031 1
0.542179438277808 1
0.534182550465264 1
0.798809858526531 1
0.488701079123357 1
0.290023603192796 1
0.657816745756496 1
0.0141143628938271 1
0.736104397163518 1
0.321384238573118 1
0.176088319961819 1
0.272709111939487 1
0.889611731133973 1
0.362852890707019 1
0.555480978287255 1
0.215207376235764 1
0.129883540773594 1
0.651632633297044 1
0.18264817339659 1
0.412349021172606 1
0.408428517415003 1
0.861361236864227 1
0.655888364984807 1
0.249844301824998 1
0.193499939895314 1
0.0907913854787215 1
0.78843890279183 1
0.433062746783601 1
0.925234291825988 0
0.479235839829486 1
0.73314885131677 1
0.251309282753341 1
0.363576752027851 1
0.132619994195629 1
0.108081164656207 1
0.175605393131897 1
0.169593854615157 1
0.30408281735304 1
0.354701570800837 1
0.331423374993793 1
0.225515523689228 1
0.443549391660361 1
0.59289016481889 1
-0.100559912835453 0
0.578096568371837 1
0.741137256366573 1
0.464998351505228 1
0.0551296100826351 1
0.392567590752339 1
0.494100866126459 1
0.238678951515401 1
0.597349368467148 1
0.247754745995516 1
0.147497426795868 1
0.527378242034516 1
0.354517435460287 1
0.206474014626715 1
0.327342948397905 1
0.235447269849913 1
0.0493656673999537 1
-0.0295712839512962 1
0.25968396137084 1
0.612135690500697 1
0.678803477374661 1
0.188572306001557 1
0.468718028287146 1
0.373583122977888 1
0.540341290324649 1
0.277242511741019 1
0.398753771143989 1
0.452823538832237 1
0.359852130935733 1
0.352035273550222 1
0.11971535864049 1
0.119350874020035 1
0.2066535965936 1
-0.191361084169143 0
0.586040858964304 1
0.356889500234167 1
0.718633526955563 1
0.284426371751987 1
0.439108430032695 1
-0.235870279821083 0
-0.0608134708231996 1
0.191517108753081 1
0.232406512682382 1
0.396033087114028 1
0.543280797141901 1
0.937594915510773 0
0.339450028979609 1
0.820972795547036 1
0.712470547937976 1
0.43012313824077 1
0.307837253350593 1
0.37350655962163 1
0.464273340922234 1
1.01503756289268 0
0.282978436535551 1
0.377633703907401 1
0.298048991158322 1
0.388020849171759 1
0.49886308115676 1
0.585488404247264 1
0.206408263508557 1
0.233718098760014 1
0.368794025026173 1
0.0874908070257325 1
0.586851799275377 1
0.506424664038051 1
0.417448022617187 1
0.333145998129139 1
0.252973858676172 1
0.177366394015967 1
0.218148070863767 1
0.64150590742057 1
0.811426304127251 1
0.419433044291256 1
0.0968189682346224 1
0.0134210907735422 1
0.64589205010488 1
0.309180395768734 1
-0.149410583116542 0
0.503810437913058 1
0.600255988778116 1
0.68084551330104 1
0.136262677072371 1
0.467432256789597 1
0.178262331788591 1
0.864486311416938 1
0.731259646646268 1
0.555801828400208 1
0.940414217145586 0
0.388956877256155 1
0.241035894056954 1
0.0450459736253677 1
0.715357699268146 1
0.271068807838903 1
0.155080285322758 1
0.634383839889897 1
0.285358016044319 1
0.677588558454339 1
-0.160810324224562 0
0.446584856031487 1
0.4137465646771 1
0.51560284947213 1
0.666947160314491 1
-0.176857531532807 0
0.654606916123793 1
0.0064193566035901 1
0.774294195444933 1
0.392202871329973 1
0.0567673492522086 1
0.573378007563439 1
0.586914903753398 1
0.579932525621243 1
0.634634284282511 1
0.304601450628587 1
0.300428985516115 1
0.458772733925461 1
0.525585500148906 1
0.583854055413806 1
0.549943158039434 1
0.256375767783446 1
0.488477422538764 1
0.435705822937028 1
0.262943172972875 1
0.71462136228922 1
0.278158550699178 1
0.573570817054854 1
0.597326086896086 1
0.344384593619311 1
0.218782755000513 1
0.378480075707793 1
0.525917048904315 1
0.31482978412686 1
0.120577018489221 1
0.260459073327125 1
0.656127082605454 1
0.997856076983217 0
0.292021763028457 1
-0.00416845351051638 1
0.197748619932986 1
0.578198639510495 1
0.57488308961974 1
0.437666133352547 1
0.285910568525518 1
0.435489892081236 1
0.421898506927855 1
0.474257004503886 1
-0.0235565994551006 1
0.681720517256816 1
0.403784582873243 1
0.24198054572009 1
0.424735690065049 1
0.279246431239226 1
0.293151259427084 1
0.634746359822336 1
0.697172134756985 1
0.257815866665792 1
0.741404121009084 1
0.410294799961741 1
0.311742301856464 1
0.717904331233973 1
0.623603787261974 1
0.493055790053569 1
0.135017135848248 1
0.42070588871477 1
0.480385069171548 1
0.480359391054732 1
0.402502857144063 1
0.357856813793453 1
0.393772265325036 1
0.559989662098484 1
0.353285219896399 1
0.806799249124462 1
0.261190376262442 1
0.424766321578269 1
0.199793714920048 1
0.529181360505552 1
0.792644117700009 1
0.769798441870419 1
0.338910996963582 1
0.638188542634992 1
0.288162961620642 1
0.584481422760625 1
0.204445026934357 1
0.559642111506433 1
0.467531398673701 1
0.671844813423476 1
0.441896735837684 1
0.365098832277151 1
0.301927240683537 1
0.491576672429662 1
0.913487733364894 0
0.616184699680407 1
0.594648653432188 1
0.699841339414584 1
0.406180998588745 1
0.154452354509846 1
0.265511903299027 1
0.26839929293394 1
0.284894928276412 1
0.209369655294688 1
0.389641564927054 1
0.00558754530661543 1
0.334346590640019 1
0.644550526122824 1
0.652749360356758 1
0.441792793155699 1
0.203170021157786 1
0.763179453550352 1
0.3868220273588 1
0.252277718593992 1
0.585256130545317 1
0.104910390988428 1
0.539484111821793 1
0.477433055288809 1
0.772522750440096 1
0.276498812231363 1
-0.0516445321617123 1
0.458361876585029 1
0.360504274791946 1
0.49671508784819 1
0.712505644304129 1
0.467482697732766 1
0.0973026379052641 1
0.404591536097765 1
0.360877480841338 1
0.229106776904605 1
0.462321603852405 1
0.509800805490021 1
0.339222650049086 1
0.160621083618553 1
0.552345521831602 1
0.447749037112973 1
0.39765151861952 1
-0.12276234929393 1
0.496139338126112 1
0.351715785439804 1
0.673088058607215 1
0.310937177197747 1
0.414443325362075 1
0.411610661122354 1
0.0587231059370149 1
0.464216291278004 1
0.785544924766467 1
0.126252254324208 1
0.343440265525693 1
0.398825862676827 1
0.445249183769286 1
0.396485326709328 1
0.285071205686801 1
0.448100645237312 1
0.296204278412378 1
0.655753270990146 1
0.478471481816995 1
0.409042118070519 1
0.125338005970298 1
0.202845795272614 1
0.24507785399479 1
0.260644617791211 1
0.549266481197647 1
0.763791107607552 1
0.570632536360549 1
-0.0330334093430229 1
0.330337049427079 1
0.242450944229645 1
0.305072906223929 1
0.46148185755033 1
0.328242475593066 1
0.249298416816659 1
0.320547819070816 1
0.877191773772316 1
0.716058724033623 1
0.270634465413937 1
0.162600167239334 1
0.128496375807217 1
0.268239255041799 1
0.43270886128889 1
0.636500774054859 1
0.513607009331541 1
0.460466044132792 1
0.230229708764247 1
0.28402826090349 1
0.837538101259313 1
0.559976040681201 1
0.227342209039631 1
0.257513927172371 1
0.255045871366497 1
0.18731708293244 1
0.101695371355642 1
0.77997860842996 1
0.329836158747921 1
0.209600209052628 1
0.279480181782835 1
0.367187879512887 1
0.0419899052119026 1
-0.334104704321102 0
0.200694540678995 1
0.394177086613204 1
0.07192279045703 1
0.127525847822166 1
0.461598306933034 1
0.603771270787521 1
0.573623344494551 1
0.327703681752226 1
0.471486341022693 1
0.780446338223422 1
0.15655432309137 1
0.749050395545759 1
0.489561503529711 1
0.114774590944588 1
0.518791154245011 1
0.298274561859917 1
0.64081910750976 1
0.383800300267273 1
0.532898890708023 1
0.0205655325183096 1
0.423482481019018 1
0.188590861459556 1
0.224236161998285 1
0.651143377547293 1
0.27602901587543 1
0.624886562553972 1
0.587701150111963 1
0.194622158657161 1
0.418858555777291 1
0.499760904846915 1
-0.107494135361665 0
0.386527585973594 1
0.750877717614029 1
0.978856492521285 0
-0.0764062642731518 1
0.50996536372281 1
-0.0924135195334257 1
0.230024869067312 1
0.470703201509097 1
0.380459455169439 1
0.133259003740241 1
0.443158381229595 1
0.356535778256411 1
0.91029703759915 0
0.536227753632469 1
0.140067652344208 1
0.449169817843761 1
0.623723732043656 1
0.623316219573604 1
0.44750823911079 1
-0.127491874721192 0
0.222910952942042 1
0.232104879885477 1
0.409105226551952 1
0.673239786627465 1
-0.174756740271278 0
0.549067596381048 1
0.689880532047315 1
0.536163987305634 1
0.51820962454391 1
0.549701225410816 1
0.24294874077942 1
0.269431598326295 1
0.77936465867151 1
0.771286118507461 1
0.459618906542241 1
0.770305119167962 1
0.236209019801858 1
0.434487950214339 1
0.437778583365953 1
0.319752431465336 1
0.352599418524616 1
0.191685022622759 1
0.0621052233442351 1
0.226254707623783 1
0.392677810008169 1
0.377404451104465 1
0.155516512424805 1
-0.0189167437019118 1
0.174992572344213 1
0.564653809212458 1
1.01413767469912 0
0.201438813640249 1
0.0595989423802135 1
0.469387863650607 1
0.170515340797651 1
0.333213585304045 1
0.342030945668785 1
0.61971398917521 1
0.83173890478696 1
0.718675650625673 1
0.157517211527049 1
0.134115888519207 1
0.482051406593319 1
1.07251681571706 0
0.0365755101682498 1
0.216515185635495 1
0.106771981348623 1
0.275725411565192 1
0.609387012577105 1
0.230067665833531 1
0.391311837080978 1
0.203392735572965 1
-0.0677016680020702 1
0.131442137355598 1
0.420299303357665 1
0.708205143300084 1
0.22809105332497 1
0.58566989785236 1
-0.123562401839545 0
0.45319569712497 1
0.0949232832147533 1
0.281260884163427 1
-0.0843312963911933 1
0.210175424659698 1
0.345487763354355 1
0.0862362827855749 1
0.141785334401608 1
0.661425874484779 1
0.340205746657596 1
0.256972146197894 1
0.187718083088833 1
0.513608717944429 1
0.511406022443965 1
0.0706019239233133 1
0.307623713246481 1
0.513077584548402 1
0.498149378652275 1
0.593571093443002 1
0.590300925130585 1
-0.00476212341928305 1
0.365299633911823 1
0.654244232579007 1
0.472459210212591 1
0.559645567099479 1
-0.322248880682634 0
0.290394675251359 1
0.333539399574557 1
0.494092439050182 1
0.550744688283224 1
0.466674786856125 1
0.306985322950497 1
0.175231412724803 1
0.401412256668762 1
0.0821657292749623 1
0.358483763528334 1
0.645253486462284 1
0.115771522225092 1
0.215787864567188 1
0.283959459510028 1
0.649031652721449 1
0.215166125595957 1
0.44876250065011 1
0.232966360703697 1
0.0495029305904287 1
-0.157834748692189 0
0.111702121972324 1
0.497682143810626 1
0.484708470226559 1
0.603647195416228 1
0.310473303038893 1
0.468565331222274 1
0.673065406050582 1
0.518725623406929 1
0.0257581619340213 1
0.717928732419858 1
0.943984380267641 0
0.0891043400215551 1
0.0406628376755463 1
0.427992622961715 1
0.618681583903272 1
0.716073728160453 1
0.373028750318667 1
0.14162454031169 1
0.199719146809476 1
0.481190420936378 1
0.17340153945526 1
0.291025729035901 1
0.64276806874837 1
0.171206351943814 1
0.194865380017 1
0.361518482817808 1
0.602271626690518 1
0.175283001754815 1
0.432862255327813 1
-0.0531041212215765 1
0.36308030310641 1
0.479391107749583 1
0.248513392884018 1
0.249269719016701 1
0.635804708053967 1
0.540199902725949 1
0.122960409674571 1
0.0523271966235147 1
0.200728423476845 1
0.271695101005096 1
0.265485036154815 1
0.632763884805721 1
0.359375629842826 1
-0.0937101031552997 1
0.554313536039573 1
0.273008335352653 1
0.326475229313032 1
0.374369674243157 1
0.320809716135155 1
0.124302470465635 1
0.567293456525586 1
0.339416680057273 1
0.458182922297999 1
0.162062407848719 1
0.461728086012389 1
0.349777759370495 1
0.0928944314161035 1
0.346996068075765 1
0.526182067218784 1
0.401754039702329 1
0.293724315349479 1
0.399231369225514 1
0.249367996873632 1
0.274366722572463 1
0.601972631466832 1
-0.114472970094558 1
0.100495322105112 1
0.592437561219469 1
0.601371687652179 1
0.489769382477123 1
-0.025470203710052 1
0.680607328966882 1
0.775153070752348 1
0.387834326643735 1
0.233587579597386 1
0.351932505208056 1
0.4608862653646 1
0.254051901982597 1
-0.156838324555389 0
0.211677625483561 1
0.270607878778782 1
0.0196030416377128 1
-0.074089887481253 1
0.141970577535336 1
0.486212478305443 1
-0.0580115649549816 1
0.234325927994832 1
0.0422046150529731 1
0.705401280711972 1
0.473460787305365 1
0.697952102178005 1
0.269952946668054 1
0.370069887256976 1
0.760155584090481 1
0.520749299566104 1
0.279705990980517 1
0.341031044167041 1
0.377741044451981 1
0.566309875125534 1
0.598776936553393 1
0.83842654564304 1
0.617397894913122 1
0.611348495600502 1
0.495768621914041 1
0.126930718074338 1
0.400581722784408 1
0.385455115340411 1
0.313052801052719 1
0.529588145728378 1
0.704994985702633 1
0.229099308047367 1
0.79832212041666 1
0.668075932189833 1
0.308523942779689 1
0.511881371169297 1
0.346425647594396 1
0.271626729864384 1
0.551778516341186 1
0.636747887111876 1
0.948967550594755 1
0.572024492939244 1
0.239810514547707 1
0.557730926752684 1
0.684507212248831 1
0.594594953704352 1
0.534016487495536 1
0.376278458986273 1
0.569713582528258 1
0.427445813935947 1
0.232441439345225 1
0.33628574554428 1
0.220149803850118 1
0.241508887069821 1
0.202781652771862 1
0.22667438624572 1
0.209181098449011 1
0.927917561150108 0
0.567336445207282 1
-0.250693403686107 0
0.55004481466676 1
0.39500473989247 1
0.49456653663693 1
0.299278669571515 1
0.283905863273064 1
0.315200866392484 1
0.265400417459193 1
0.232454749677141 1
0.0853931911100282 1
0.220629034289609 1
0.0974972970649252 1
-0.0214426556293497 1
0.306061276531495 1
-0.00686587996456716 1
0.356645707777042 1
0.68603609233186 1
0.136418809288216 1
0.22037657732767 1
0.46725955239155 1
1.01933392846702 0
0.687238390582281 1
0.799254891174434 1
0.284756861117901 1
0.0501833071669827 1
0.219308357275069 1
0.722921173821793 1
0.150882145661093 1
0.54880194422359 1
0.11806053455622 1
0.810971001797791 1
0.318902177340395 1
-0.0253676341961601 1
0.31312110843351 1
0.41701565092749 1
0.211906712336345 1
0.693585037162103 1
0.389163903953663 1
0.077833306984685 1
0.373256559668622 1
0.212857801245305 1
0.293839968999935 1
0.32143050869083 1
0.286521599841342 1
0.817041741360828 1
0.383073613857434 1
0.0338762390869632 1
-0.0155207372178481 1
0.76942133228395 1
0.171487033650384 1
0.626229608777821 1
0.266400556000889 1
0.220485198557548 1
-0.00884304389343223 1
0.411406676679022 1
0.143362228563574 1
0.5991972281216 1
0.205987886347537 1
0.0911751324622341 1
0.387067580990538 1
0.48478516751045 1
0.404179617946162 1
0.659420656108222 1
0.269511163785269 1
0.252300028207566 1
0.459367863659995 1
0.54433549805823 1
0.408631437478135 1
0.655769979261635 1
0.476131019980176 1
0.639251276236003 1
0.92707764593492 0
0.22431165159211 1
0.0650395408853398 1
0.182105609048187 1
0.358035155414701 1
0.398455330512029 1
0.635608421639503 1
0.327002957183767 1
0.653992872977524 1
0.124246821238022 1
1.08858996096429 0
-0.302943603271817 0
0.687170977918245 1
0.754368160540337 1
0.370851184882324 1
0.577601226470714 1
0.460066279336645 1
0.468459535758777 1
0.210246936433205 1
0.333383091731253 1
-0.063916378719906 1
0.600989984391295 1
0.341597684895859 1
0.446689484548955 1
0.0485065607401856 1
0.430777305592019 1
-0.252159904687759 0
0.370356605394634 1
0.782678299123449 1
0.172460928447313 1
0.356950981017623 1
0.536267954637752 1
0.126800784905763 1
0.811238005703598 1
0.268815302227739 1
0.436697310746755 1
0.402193636024471 1
-0.112433774279059 1
0.539619112686481 1
0.61986448393303 1
0.736668976947073 1
0.620514092020291 1
0.416993757946485 1
0.113261667261952 1
0.481022630360242 1
0.689233903860873 1
0.169353499708971 1
0.170230762854652 1
0.491411532027184 1
0.270571434437093 1
0.097632220946092 1
0.544659642154461 1
0.176428067203657 1
-0.0176425606423716 1
0.35990194981516 1
-0.108149890255273 1
0.418651401355599 1
0.0331577883127291 1
0.0861379149394578 1
0.347678341111341 1
0.553748518189269 1
0.554943741321218 1
0.142005725603967 1
0.518081222150371 1
0.432468011495347 1
0.575645719712338 1
0.153498722159866 1
0.136322270579326 1
0.532407718159101 1
0.520921903146024 1
0.691857457401065 1
0.24052951898626 1
0.428657159856504 1
0.575985213397363 1
0.526044299561398 1
0.495275105777915 1
0.303130098612754 1
0.52685146797122 1
0.563762789170577 1
-0.231162704938475 0
0.208152319971837 1
0.459275919609803 1
0.588368444807844 1
0.553469594396943 1
0.373821626079874 1
0.476476495530992 1
0.410738898779262 1
0.288178359719706 1
0.551025339503343 1
0.790106237533163 1
-0.0274711088948363 1
0.102206975062486 1
0.581176110101101 1
-0.189594663992054 0
0.371559499814551 1
0.272041230824634 1
0.58221517277167 1
0.288846638570096 1
0.69283282606451 1
0.989851116738273 0
0.294731447385448 1
0.978749261392762 0
0.240511173620256 1
0.139744360393688 1
0.668395348931928 1
0.131336766854841 1
0.602076157366056 1
0.401813623748001 1
0.742354633712072 1
0.168608572295119 1
0.547154612980839 1
0.730226059226163 1
0.419388050397174 1
0.0527335611154862 1
0.401408652046352 1
0.230059067855197 1
0.36419819416228 1
0.188318026467459 1
0.302133122422803 1
0.890185873638545 1
0.263538764575089 1
0.460069513631114 1
0.336673862872705 1
0.509327991421214 1
0.322846925768053 1
0.150317191967156 1
0.284596247519434 1
0.369623358752657 1
0.537090271728307 1
0.461490937524828 1
0.12106083795872 1
-0.0406690598241285 1
0.401984559177489 1
-0.00810786279339777 1
0.365275630787175 1
0.509854500193979 1
0.451485779526042 1
0.195757665150381 1
0.535875260064567 1
0.519184754364642 1
0.696186538068765 1
0.32591999880191 1
0.257053926992646 1
0.181635471715671 1
0.328697991609473 1
0.315459730641779 1
0.713765171826962 1
0.279021618822607 1
0.137554398560207 1
0.660156184417491 1
0.838629572383051 1
0.293331851549558 1
0.417633968101245 1
0.411124121257242 1
0.436679995587301 1
0.0112740969387124 1
0.243849850160842 1
0.501281366170373 1
0.467402028224279 1
-0.0240538024353549 1
0.426473486733341 1
0.56859391302024 1
0.263603373907891 1
0.481599787135959 1
0.646158483816782 1
0.475165230363855 1
0.564792346923674 1
0.115973173318313 1
0.528209738387989 1
0.587204300181894 1
-0.386405089604687 0
0.168856043790624 1
0.16012126097514 1
0.235645653346981 1
0.183074171151409 1
1.00283893117411 0
0.542372347376469 1
0.0778008922269602 1
0.614648762704476 1
-0.0554976918781107 1
0.199352407978065 1
0.281562189914244 1
0.523855494339258 1
0.480199264864075 1
0.342303935671577 1
0.351700225258344 1
0.134087815058327 1
0.624338612308875 1
0.234958509927899 1
0.516729925541275 1
0.127428056303514 1
-0.230094873096809 0
1.04683868267061 0
0.359158787071757 1
0.236500900439628 1
0.68872355621327 1
0.843465897940852 1
0.618131690088322 1
0.392335746295543 1
0.253536468371326 1
0.413707144377084 1
0.325620500991081 1
0.0173062503929566 1
0.506381096223018 1
0.377698809467632 1
0.339178597039158 1
0.647206123969462 1
0.39774844972173 1
0.43265294293369 1
0.210904587535101 1
0.401176714769806 1
0.193478408004971 1
0.728350882833081 1
0.00571324779452008 1
0.0959259307640105 1
0.248685747721347 1
0.754068092004896 1
0.0490213763521555 1
0.57224262752876 1
0.373199931181071 1
0.647030301341898 1
0.400360107036224 1
0.428777550822451 1
0.445651650780695 1
0.377803714359389 1
0.2657676591401 1
0.73887744355899 1
-0.121497419073129 1
0.217165225726076 1
0.47483294530051 1
-0.0744641395367653 1
0.581373511492238 1
0.535993239133616 1
0.601604985235656 1
-0.0959479638640281 1
0.682223785617505 1
0.817200986178389 1
0.0802557283601661 1
0.728631077635899 1
0.657777729520366 1
0.919139947564039 1
0.16830337505457 1
0.263558940978375 1
0.25117511258358 1
0.277637833226284 1
0.393183542634855 1
0.59867146641378 1
0.348499561229384 1
0.435169257840533 1
0.47119916155875 1
-0.121324891087858 1
0.51952682572596 1
0.123478895687598 1
0.421391849343071 1
0.652167158843298 1
0.470147279207184 1
0.490232117575394 1
0.0185625755429872 1
-0.071209579769191 1
0.235162987745475 1
0.413337097650708 1
0.397890163494851 1
0.453181439708428 1
0.537315391027118 1
0.30538168761864 1
-0.0265425153645403 1
0.226831305422853 1
0.722658756058001 1
0.300205313764617 1
0.227566163713515 1
0.725751828188245 1
0.534096015942167 1
0.428018290916635 1
0.445470902791823 1
0.591684130013046 1
0.289289896826142 1
0.401991792970409 1
0.60836748551826 1
0.220261744344125 1
0.799188762800833 1
0.373657790425579 1
0.710458260324288 1
0.0579544762946513 1
0.414057387189104 1
0.495621597044673 1
0.232302117459885 1
0.462362891464468 1
0.606047393106601 1
0.206827760272393 1
0.102099540155473 1
0.258842422406062 1
0.261237986290332 1
0.185729036726176 1
0.177163671556941 1
0.868619592653866 1
0.240800792121107 1
0.457083627329834 1
1.04160036342392 0
-0.0133295863069258 1
0.740922230670133 1
0.736954311012354 1
0.364283185030866 1
0.618902838493576 1
-0.0303098647520381 1
0.408284830445687 1
0.498219183035746 1
0.130757154590558 1
0.180063211493661 1
0.663326717391062 1
0.257966833649645 1
0.585620363734762 1
0.534438899651084 1
0.338237955260381 1
0.0937372388578384 1
0.398362059295594 1
0.742432096610924 1
0.401486621473651 1
0.297309299871246 1
0.527919840012334 1
0.411293369397532 1
0.218790492493426 1
0.888429347311014 1
0.306187460139331 1
0.489833233885125 1
0.086062449491912 1
0.171562241598562 1
0.400828751339353 1
0.629170020386396 1
0.310897595919437 1
0.264105161630204 1
0.340105611225519 1
0.405133104972197 1
0.653555265192246 1
0.467153681648571 1
0.301387268496179 1
0.366410729852408 1
0.176049580383557 1
0.330122154906444 1
0.202919503774277 1
0.338204466125606 1
0.213340050280258 1
0.0830681430450533 1
0.0181523348988548 1
0.565984706828732 1
0.194575971914607 1
0.571472803631386 1
0.469010859154765 1
0.331737616363473 1
0.260523095937946 1
0.468972717924713 1
0.0601869416984712 1
0.645510177368204 1
0.313996943210274 1
0.186280130977517 1
0.539645731570888 1
0.735817123092942 1
0.0557308301029738 1
-0.0988002370620206 1
0.047387500537077 1
0.313915119673299 1
0.122253096336201 1
0.757289537475339 1
0.71786598815211 1
0.626590824678524 1
0.581131462234348 1
0.439269177365042 1
0.52586674941557 1
0.669917570361647 1
0.563157492094282 1
0.458177554901955 1
0.190577446323413 1
0.0907831080114029 1
0.168534558980613 1
0.351636345624996 1
0.55206021878032 1
0.136308493044098 1
0.590931970763877 1
0.161614248658512 1
0.783338315832655 1
0.100753324157899 1
0.251374709111818 1
0.459000884514911 1
0.0214520555987711 1
0.0269637526013021 1
0.340060019153538 1
-0.155463597036835 0
0.261054050883002 1
0.240293735040631 1
0.395644608312109 1
0.84311327347851 1
0.393593460299908 1
1.05718508341526 0
0.30368146348566 1
0.531404943541895 1
0.373590864223288 1
0.348966535894447 1
0.64015579614608 1
0.595174793211634 1
0.333067103569766 1
0.327563978664425 1
0.640412959208002 1
0.507155470643672 1
0.580637985658883 1
0.271383286313709 1
0.552677112797499 1
0.424955852983909 1
0.227364717269263 1
0.390256379084689 1
0.30328560081675 1
0.503756648700605 1
0.530300536469683 1
0.289135061878395 1
0.00198489265712709 1
0.0822189459941401 1
0.367573355613847 1
0.725094292221416 1
0.264619172457809 1
0.285235905935304 1
0.40473698506716 1
-0.108409091654534 0
0.343559893919762 1
0.715344063403879 1
0.38491276221197 1
0.172827148020718 1
0.416821063454456 1
0.558439712781909 1
0.17985655658766 1
0.377690428038378 1
0.266928073009475 1
0.340196550199149 1
0.552624417842474 1
0.144038172536493 1
0.473824793087815 1
0.336987651166537 1
0.31183824132756 1
0.566636362386681 1
0.327263316243534 1
0.620867594553078 1
0.275923561708795 1
-0.159881027641589 0
0.0380080508371157 1
0.884059766603559 1
0.279740349045655 1
0.0207889190745169 1
0.301122954639578 1
0.764479119260013 1
0.235717423430446 1
-0.0348974600898094 1
0.915192062679545 1
0.319126637143329 1
0.221653535439466 1
0.247376389962616 1
0.693447939284706 1
0.369793049463079 1
0.256626780677881 1
0.402162915649692 1
0.521899542062846 1
0.286627792899708 1
0.449697441463375 1
0.376336296253179 1
0.55916396036994 1
0.575042915921362 1
0.233346780695109 1
0.388666918957593 1
0.433132436693142 1
0.470932097375496 1
0.541916940514334 1
0.445238144527608 1
0.502834022607008 1
0.0119206476771997 1
0.438922309530479 1
0.419303529449035 1
0.438222781982508 1
0.272469769259064 1
0.180241093105161 1
0.219826461103371 1
0.11274062894222 1
0.0754166873713882 1
0.478363647338537 1
0.731144618181407 1
0.234519217237039 1
0.570467753255341 1
0.161700555949612 1
0.634947942011285 1
0.360593163001035 1
0.507170742862482 1
0.181840022101876 1
0.208453059463914 1
0.332964982357449 1
0.415903471018955 1
0.382213476502509 1
-0.0207174204720347 1
0.578082500192793 1
0.467789753365213 1
0.349998703733602 1
0.180033115396132 1
0.171387718300911 1
0.595350428693569 1
0.346641944935328 1
0.0775506330555908 1
0.686110117954109 1
0.616621841426591 1
0.648172244337903 1
0.393632934618067 1
0.197254177417035 1
0.670761811430639 1
0.656990394825291 1
0.490010697599928 1
0.565029811279492 1
-0.0283738585305136 1
0.138733665644202 1
0.477511879750901 1
0.355276899472152 1
0.0855100050848651 1
0.419396580186568 1
-0.0460118430475042 1
0.484918596982122 1
0.689754716479175 1
0.270637187330349 1
0.858465979747992 1
0.197496452525251 1
0.54103165110455 1
-0.207287611460324 0
0.544372293333188 1
0.363807495623701 1
0.675111695946952 1
0.136706552901039 1
0.295091839055362 1
0.311648409127785 1
0.266639058070758 1
0.0114430939361857 1
0.536121805380481 1
0.625165662360431 1
0.34606733451473 1
0.730803052446881 1
0.574271873724958 1
0.182177524657847 1
0.279909133386979 1
0.139286001871789 1
0.449617240199457 1
0.404037422284307 1
0.433685063737902 1
0.297935465281354 1
0.215566695648982 1
0.66462129394176 1
0.543986901822797 1
0.645617919670701 1
0.45076027181 1
0.503790243914962 1
0.138442698765974 1
0.142402695053998 1
0.608256864392753 1
0.0977241916497996 1
0.304407490566471 1
0.124216110842457 1
0.493565114552312 1
0.711459108284498 1
0.223803065017252 1
0.654826940657788 1
0.078178097209873 1
0.598905507062948 1
0.397767974418587 1
0.225108364951009 1
0.628302928729559 1
0.275430731655692 1
0.529839670464988 1
0.459513181474145 1
0.639548808420343 1
0.604218497541998 1
0.0905596213969786 1
0.486125995890017 1
0.27570296170186 1
0.599630013948638 1
0.17479212180127 1
0.497347786241487 1
0.725577333305587 1
0.30821005382813 1
0.00741390526097103 1
0.247122120998157 1
0.187483819125482 1
0.177823063280495 1
0.241701710178997 1
0.759830992574154 1
0.364320619966688 1
0.631758669992229 1
0.515056173661901 1
0.361289292440191 1
0.949378504521527 0
0.539771311012744 1
0.137594928377257 1
0.68565985666755 1
0.214136888785024 1
0.430499038523674 1
0.801225190901809 1
0.5175962289861 1
0.781661180680606 1
-0.00842576192931969 1
0.162478112537934 1
0.725414345582484 1
0.234383401342183 1
0.275227939988244 1
0.6014240832197 1
0.542975201558592 1
0.477035281777667 1
0.609875225077816 1
0.392024193012424 1
0.733958954439201 1
0.637452264637766 1
0.0632100772078454 1
0.589798782534498 1
0.30682826088509 1
0.368566376971177 1
0.63515810094919 1
0.555059276366556 1
0.370066388589114 1
0.410197299915739 1
0.0548163938402134 1
0.141011396381956 1
0.329318470796419 1
0.340475932858164 1
0.0301715934535654 1
0.610634092567335 1
0.780753546967196 1
0.814424094122691 1
0.544359071679587 1
0.517002024087198 1
0.493658249886382 1
0.700594903213928 1
0.63663488689937 1
0.203543945304471 1
0.469075634620805 1
0.689946587959253 1
0.243697852899216 1
0.288348898274563 1
0.379435091492234 1
0.561263194740142 1
0.913174212544491 1
0.619479806903402 1
0.232650967918716 1
0.371057246119363 1
0.404254766872366 1
0.397978001731621 1
0.326892166251351 1
0.0590909202634878 1
0.501132829640533 1
0.677806738974716 1
0.343565851214167 1
0.358590205302296 1
0.248955799567293 1
0.354360899028973 1
0.277717735683699 1
0.39728276716379 1
0.259485109169444 1
0.953694593652509 0
0.56068127093472 1
0.652098981198316 1
0.600794798978853 1
0.673222829992524 1
0.873879389566553 1
0.21198441000439 1
0.189611543312033 1
0.158988399079998 1
0.530985176539366 1
0.177043867508764 1
0.538309762150187 1
0.00273696105629754 1
0.515695608230147 1
0.291947068638183 1
0.392343108738647 1
0.558885066294901 1
0.654822904016773 1
0.435618576028512 1
0.432379319045549 1
-0.00606548300025724 1
0.341883047342261 1
0.194486787422705 1
0.4917783627832 1
0.447155025204044 1
0.330265437482114 1
0.102595128958272 1
0.397972277970055 1
0.709809258093118 1
0.132935231049729 1
0.982231415902566 0
0.595122923961143 1
0.715074888241486 1
0.408456149912071 1
-0.119733696708286 1
0.852947411991769 1
0.448844476468335 1
0.40196096774982 1
-0.0416662134564627 1
0.424350461602155 1
0.1968629570309 1
0.304296668873682 1
0.473181969764714 1
0.290623974941589 1
0.0967390809375211 1
-0.266673127358728 1
0.450015172334783 1
0.391236263070416 1
0.277744841948236 1
0.628812536670152 1
0.108734867755003 1
0.177942142088356 1
0.557116912697518 1
0.382531671186527 1
0.291887673721434 1
0.545558487292402 1
0.502450431632987 1
0.588559057089835 1
0.231678983097716 1
0.697575232471768 1
0.259567701871375 1
0.296851711768988 1
0.19051225153505 1
0.648968840183846 1
0.571350349617486 1
0.148420648907734 1
0.544948093075546 1
-0.00521276664566934 1
0.607901367344725 1
0.27662113321374 1
0.428855370705266 1
0.589835290786774 1
0.627109381555754 1
0.267946031686836 1
0.461453490339859 1
0.193089396930927 1
0.756710149522535 1
0.127818973520655 1
0.440475615652336 1
0.305007473235793 1
0.187500265708261 1
-0.0549810355576542 1
0.649683298070829 1
0.615337706243037 1
0.562246749925188 1
0.191007903934866 1
0.155219495195392 1
0.223529084658684 1
0.420190462664044 1
0.622865189334506 1
0.269094446243045 1
0.172535854135415 1
0.373592371382068 1
0.579870096709464 1
-0.109938199158509 0
0.54760937903845 1
0.318717900516542 1
0.297351327058092 1
0.366173986415661 1
0.219013408652932 1
0.381043363957331 1
0.255976719509638 1
0.66203790692079 1
0.661760101056096 1
0.147482016524352 1
0.576617748524266 1
0.297411258006531 1
0.419106994483547 1
0.445953041091876 1
0.838705976741452 1
0.766685911100161 1
0.761471668672681 1
0.0465266492642899 1
0.308708965158959 1
0.611820410172488 1
0.281429108255761 1
0.221999645520317 1
0.402348131227108 1
0.582284185144485 1
0.161093929931626 1
0.132684070337167 1
0.674207203981186 1
0.470124465282445 1
0.422028899125854 1
0.247201538694277 1
0.543656048422666 1
0.235796207771357 1
0.334005554536757 1
0.755333536670264 1
0.483711504620071 1
0.553134718561051 1
0.412925527392378 1
0.518451641590583 1
0.803407189891917 1
0.0723108103733102 1
0.969468244203094 1
0.242387440649876 1
0.478270764413159 1
0.778718163356479 1
0.31234678393708 1
0.417197010164544 1
0.245621012407369 1
0.358315441234523 1
0.356601351171912 1
0.564172336832925 1
0.348269512016083 1
0.54038306656625 1
0.420636595357403 1
0.467806976071055 1
0.0743350956994428 1
0.327284042430491 1
0.242256257448969 1
0.301755439886283 1
0.186923215946122 1
0.43769011670966 1
0.454248525580254 1
0.340854537261931 1
0.43812781778182 1
0.175429947473729 1
0.825824176828636 1
0.573953378928981 1
0.163200387859426 1
0.538253886123804 1
0.403262353901568 1
0.662297836297899 1
0.430290666005314 1
0.343842613704521 1
0.401175958555876 1
0.105594040378991 1
0.549421286559604 1
0.0469332489187671 1
0.361738975814844 1
0.633482897187679 1
0.432833577230709 1
0.239782181757587 1
0.529590615970155 1
0.551067746701647 1
0.744044760101594 1
0.297392352362579 1
0.374359898812954 1
0.8107776243459 1
0.599235739888153 1
0.636753350476687 1
1.01386874554476 0
-0.210393805105079 0
0.240310601347287 1
0.658296458338671 1
0.671790448747766 1
0.941140603190172 1
0.477734775701654 1
0.797827736209864 1
0.437809488671557 1
0.702544796029105 1
0.191896603590124 1
0.91458621744512 1
0.198308289485082 1
0.51950998350205 1
0.252139917794987 1
0.432883401105328 1
0.388973920136949 1
0.238935362042779 1
0.824898270614122 1
-0.174033695301395 0
0.629914479006339 1
-0.235468578750355 0
0.335109760103082 1
0.0872246240695944 1
0.248711632654647 1
-0.061030499419984 1
0.302046933103075 1
0.216856198190737 1
0.211425995501689 1
0.19683163551893 1
0.515284541406103 1
0.457525467367512 1
0.090055295656801 1
0.295075672643005 1
0.401500020581391 1
0.331260865388132 1
0.642378985616837 1
0.29459918786103 1
0.479448197861572 1
0.566478148598325 1
0.196148317675508 1
0.465643540688941 1
0.241562767845896 1
0.348858866133018 1
0.117604686852544 1
0.500454905748602 1
0.312774255667943 1
0.650181656897048 1
0.504902225774864 1
0.654826645746774 1
0.328955931988895 1
0.329032181727569 1
0.331843247865292 1
0.397081001404092 1
0.58310288330207 1
0.650921450863308 1
0.378614978068624 1
0.25830091611094 1
0.279126767999722 1
0.222338921248549 1
0.291959927820717 1
0.284218110377765 1
0.568793537003739 1
0.96124975260238 0
0.751565144364446 1
0.199305078596373 1
0.276211954775796 1
0.77694845131278 1
0.489824532965137 1
0.459067305576513 1
0.190021177697451 1
0.671683705740765 1
0.875216255591964 1
0.24951678965288 1
0.351448993358013 1
0.114785039801622 1
0.527385236596502 1
0.185863055003274 1
0.8253477066261 1
0.0521884070437895 1
0.336068625514898 1
0.410108562471715 1
0.647723241530509 1
0.663116852718116 1
0.219035291119352 1
0.552559661200339 1
-0.0710045410835937 1
0.454950844775349 1
0.050855769131955 1
0.541229458690267 1
0.555244789118119 1
0.288264110676827 1
0.199873631630708 1
0.211547941424079 1
0.124865267202981 1
0.650296232789567 1
0.684097836852534 1
-0.210199417971527 0
0.384350286692424 1
0.388124418100157 1
0.406590003343716 1
0.327099646350298 1
0.55274624812786 1
-0.0247744258532272 1
0.339397530384844 1
0.652701604750493 1
0.675190522405852 1
0.254587418754946 1
0.466156698950858 1
0.435646141535432 1
0.209487405543637 1
0.140438202993118 1
0.342120937858739 1
0.358611473240055 1
0.312756329192398 1
0.380120489798723 1
-0.0814225314708264 1
0.720520682912938 1
0.678424361458814 1
0.267384713784771 1
0.357255031587589 1
0.225555028670577 1
0.102619521585594 1
0.289521345751294 1
0.222622759641008 1
0.292370134050666 1
0.27526731812237 1
0.266537066269953 1
0.582562657620984 1
0.452516359177144 1
0.591180750257706 1
0.154227535658636 1
1.02475480022716 0
0.532689674048632 1
0.203511265768894 1
0.62503830787431 1
0.488644378763156 1
-0.117518029066137 1
0.182448155624026 1
-0.38140368056042 0
0.408059116544627 1
0.433975898610412 1
0.509821052950761 1
0.161872297070812 1
0.529967760032409 1
0.493017517299042 1
0.56187072320721 1
0.549647506308365 1
0.596766874482502 1
0.437640398563494 1
0.282398501006214 1
0.260037383063089 1
0.488827362290841 1
0.274759796148771 1
0.550319783391959 1
0.430825163337586 1
0.330405483043134 1
0.648364646328276 1
0.354491802221018 1
0.630804690981249 1
-0.0487506480333274 1
0.705798995809272 1
0.433328182865618 1
0.471584065765291 1
0.258481529041292 1
0.358589646369032 1
0.456362849052787 1
0.210124549105701 1
0.928708333664547 1
-0.035874736755867 1
0.318341788905427 1
0.081880496922244 1
0.346236037985024 1
0.480740608695146 1
0.457585190360504 1
0.393732873210569 1
0.541285824696605 1
0.544439875324082 1
0.15965487262944 1
0.321363590181756 1
0.42937024274148 1
0.233814414946689 1
0.483293983371824 1
0.493186432132262 1
0.500267129342609 1
0.747875678333704 1
0.440605528278874 1
0.602617005473964 1
0.0272205813105181 1
0.760891117043316 1
0.658359493530332 1
0.421306680874692 1
0.44927540213173 1
0.691362736103929 1
0.831937737390023 1
0.253266621543164 1
0.785540012537953 1
0.419473842610153 1
0.401402093076201 1
0.915624733016701 1
0.470318963685961 1
0.0763475654842117 1
0.234783638466969 1
0.246614137215702 1
0.515264792122794 1
0.407589485258557 1
0.4269116983092 1
0.42862816348656 1
0.302151202861205 1
0.625836764466065 1
0.590994537161135 1
0.366843170863795 1
0.119104992476165 1
0.215865796710791 1
0.227694235842773 1
0.377743005455038 1
0.416101055494988 1
0.526687864203586 1
0.311144332234463 1
0.817887133550759 1
0.627962336525746 1
0.256641468553794 1
0.239413513406207 1
-0.0356348284506647 1
0.585170344428436 1
0.12157322742161 1
0.432941731121773 1
0.468786776927642 1
0.553480243899156 1
0.244707963518342 1
0.0659376151484876 1
0.436585652844565 1
0.189301710661792 1
0.587105703260167 1
0.272768511396242 1
0.145787420068506 1
0.396793358990955 1
0.0219841055250603 1
0.82965400880543 1
0.36173246448451 1
0.505902736744305 1
0.169561189412812 1
0.471742724768071 1
0.138471333796614 1
-0.0418208982823249 1
0.388721581644975 1
0.249974100494752 1
0.646913265368253 1
0.527851336713369 1
0.243271214077261 1
0.353095226082122 1
0.185619165122347 1
0.363240110820996 1
0.253713870111944 1
0.854366552763919 1
0.0913157438415225 1
0.233610639688063 1
0.266080019790058 1
0.786845767662517 1
0.269600623199375 1
0.021363702580589 1
0.569919511507959 1
0.448983785927809 1
0.459771183784315 1
0.607095024960929 1
0.464023879596836 1
0.240445800197799 1
0.357277099890721 1
0.285761921177047 1
0.275275811242636 1
1.08997684080127 0
-0.0179629085733886 1
0.404308590518022 1
0.165173998772466 1
0.47186759826281 1
0.452007756643457 1
0.344144439299428 1
0.877467074634153 1
0.480866553206681 1
0.335592256398976 1
0.258676698925371 1
0.331489763551404 1
0.595665412565093 1
0.651118545349505 1
0.19326763937315 1
0.444577612933061 1
0.616240514013447 1
0.713507513130535 1
0.38167239917346 1
0.231339284324564 1
-0.0413365699725968 1
0.423193036738468 1
0.440786869698598 1
0.497296714664396 1
0.210956499880649 1
0.34948793544996 1
0.229073822708834 1
0.517910765518905 1
0.461715505312751 1
0.549660555339882 1
0.270642302786355 1
0.249951842745338 1
0.464891150718236 1
0.246561925978432 1
0.547781170658193 1
-0.0788850448209806 1
-0.0351627578706257 1
0.827219355156419 1
0.214480869725121 1
0.479336670325789 1
0.519825857762742 1
0.651096332345717 1
0.0474521446412563 1
0.550924273019816 1
0.807203296129742 1
0.384591040353039 1
0.438853872011887 1
0.114263679006701 1
0.520162347216088 1
0.488232258117154 1
0.288666231076706 1
0.787780014002283 1
0.684760364262312 1
0.189912422761283 1
0.58096680349796 1
0.351491177104508 1
-0.197833423526098 0
0.355871334246941 1
0.732361078901298 1
0.140788933209385 1
0.0445484116592733 1
0.723351474850125 1
0.834050841005172 1
0.339460604223615 1
0.755830190990916 1
0.647418079772338 1
0.728878903641491 1
0.180192249713905 1
0.0253928247198812 1
0.734886306021461 1
0.452268182382729 1
0.479873000091051 1
0.491214498086243 1
0.645563371919528 1
0.534249588609872 1
0.190444193627926 1
0.205133275185688 1
0.409207872882259 1
0.477928181867638 1
0.400431916091826 1
-0.00290877193963057 1
0.817863471988077 1
0.523334259129574 1
0.129723116815708 1
0.623855349582022 1
0.211870873412418 1
0.63531945644736 1
0.37134055911577 1
0.38111117018092 1
0.556863145537442 1
0.61004009728605 1
0.785093053593298 1
0.310274230475862 1
0.450481607715347 1
0.30981048645455 1
0.523402671572142 1
0.600347341659435 1
0.411921268320676 1
0.679106715529346 1
0.863083976687009 1
0.0466870677070655 1
0.468943684774487 1
0.255252513872555 1
0.00373029503566673 1
0.220141531636052 1
0.481537000194696 1
0.647868322659084 1
0.622061202617868 1
0.652641317923947 1
0.848160627678111 1
1.14999332147685 0
0.713805328735864 1
-0.135588010065851 0
0.518025090378618 1
0.0320996098637922 1
0.308286707518583 1
0.327175740033108 1
0.297556931185863 1
0.667419868864679 1
0.527002124961835 1
0.311656283084827 1
0.583770953051758 1
0.531507402274405 1
0.480414210953435 1
0.514168537866509 1
0.631716181680776 1
0.470758889973632 1
0.519193248658602 1
0.378140440088493 1
0.272912014149702 1
0.3167417191211 1
0.367480035756866 1
0.230159234622898 1
0.0641405040096053 1
0.412339278996776 1
0.389017989162026 1
0.452927343198376 1
0.302667619620985 1
0.358770548456742 1
0.0226162098892542 1
0.380876587306574 1
0.33789291212291 1
0.560929493451806 1
0.254268892140104 1
0.433303343483751 1
0.347712576904164 1
0.910499905711417 1
0.0925594980498033 1
0.543900650116549 1
0.128709840239622 1
0.582039080033189 1
-0.351268514469478 0
0.728052510154917 1
0.624360012131874 1
0.136764241476173 1
0.321111689571985 1
0.121481077821272 1
0.423114041647521 1
0.196083331965622 1
0.162358356026242 1
0.385826878417417 1
0.504065762954122 1
0.448530798527169 1
0.420999363240481 1
0.184568476834425 1
0.597144000648721 1
0.463132491368338 1
0.318900043184124 1
0.371843139881931 1
0.410753571139271 1
0.30215904916745 1
0.523148476193619 1
0.723414961916899 1
0.115449464952171 1
0.467391841817229 1
0.588891521631315 1
0.186944152663338 1
0.367300382183603 1
0.347487844655823 1
0.30610330188795 1
0.432922709865744 1
0.0647534201994581 1
0.357682864542581 1
0.538536648116501 1
0.440552773211561 1
0.480617990079399 1
0.684544107541172 1
0.0980438799487029 1
0.301025736252091 1
0.387024462841204 1
0.587038827247724 1
0.409089336313993 1
0.561711603696139 1
0.841844462854987 1
0.647491450891122 1
0.358025117078037 1
0.204591431507867 1
0.725945217247297 1
0.0810653430872418 1
-0.0178049926253485 1
0.34236296962671 1
0.328641587880211 1
0.191105795242439 1
0.560916728491759 1
0.18796216793315 1
0.542295791788678 1
0.551742478945214 1
0.103017868110087 1
0.166633456249778 1
0.587743886258726 1
-0.029105028464483 1
-0.150159849439156 0
0.107202590661807 1
0.391508408844797 1
0.508289250479938 1
0.106504172754937 1
0.893766511597791 0
0.551334161032162 1
0.267305061859309 1
0.317068272282221 1
0.618865611386144 1
0.111045832514773 1
0.286799767089888 1
0.183516560626834 1
0.224057738162644 1
0.0476770731871976 1
0.686873152951727 1
0.148818211620661 1
0.395238908612704 1
0.0475509344273117 1
0.73238640365139 1
0.144605928574151 1
0.556266035291115 1
0.422664969329733 1
0.198260675164253 1
0.332168612051759 1
0.446575798613315 1
0.528226495367587 1
0.306021035148073 1
0.261935051659462 1
0.374316759792701 1
0.419760794296315 1
0.181482232932304 1
0.542398530034857 1
0.738291760213548 1
0.460184976587304 1
0.386921815652395 1
0.4794296565548 1
0.517239287449494 1
0.284246268416681 1
-0.0154943746113727 1
0.0331743699063631 1
0.362184734836109 1
0.223837617981884 1
0.421577818101825 1
0.404841997341664 1
0.45542409184073 1
0.380100283750279 1
0.233047116558422 1
0.406200340752237 1
0.206751250893698 1
0.573699919993386 1
0.401530047672522 1
0.489091051882813 1
0.4115377729921 1
1.22670772277438 0
0.0917274715256225 1
0.242145833723608 1
0.217864283939892 1
0.174311977908219 1
0.115611954680401 1
0.462809775538822 1
0.196683649766909 1
0.554913573098707 1
0.378814815895719 1
0.366818130713139 1
0.138400096996391 1
0.78030900662155 1
0.468119938116136 1
0.461787581555994 1
0.474071989631179 1
0.287213271834552 1
0.194573076821938 1
0.0616214505581842 1
0.545857549077365 1
0.474134569260593 1
0.528400615053653 1
0.0294572376880509 1
0.310219112138324 1
0.228012330655067 1
0.26414974670482 1
0.131622579795106 1
0.65085688524004 1
0.315280697730328 1
0.46954282552446 1
0.208267289352768 1
0.457482561680556 1
0.496753233698063 1
0.206970730985896 1
0.238209882168455 1
0.419295688475277 1
0.659132747185426 1
0.583669367679402 1
0.453024799531897 1
0.45360751711579 1
0.264645817122001 1
0.587757329952922 1
0.471965195737821 1
0.187852226925497 1
0.513101132448691 1
0.838056120833123 1
0.125465895235761 1
0.558856926030068 1
0.336781729755947 1
0.61541839338961 1
0.420652375449049 1
0.538877692085495 1
0.127106698970393 1
0.44597872612513 1
0.576807741706274 1
-0.115896942238629 0
0.298885397218645 1
0.866565549598052 1
0.554973026062872 1
0.201665838422353 1
0.422050634939299 1
0.0535273567568603 1
0.326026280279905 1
0.167497979372165 1
0.464018750787567 1
0.355896537262528 1
0.541884605145283 1
-0.215642441386355 0
0.68928360038054 1
0.672292037003988 1
0.446688443383331 1
0.380663338339774 1
0.435520417268168 1
0.603380640577065 1
0.459958260298943 1
0.191703471659778 1
0.138433429153458 1
0.562960249224584 1
0.734314877896057 1
0.406202544823438 1
0.258673562465902 1
0.254906301442372 1
0.474553619820985 1
0.133498155325939 1
0.67390745668028 1
0.397711993536852 1
0.749770218077723 1
0.131160241591729 1
0.491652897618075 1
0.702499034598876 1
0.00528374688378432 1
0.20308512410968 1
0.318385325805556 1
0.484220034882141 1
0.390552542491161 1
0.681457831213111 1
0.445401597160112 1
0.105689800175663 1
0.437815214691801 1
0.175386233529294 1
0.16601059866339 1
0.350846318605688 1
0.303921444187041 1
0.212460625214477 1
0.536836106332984 1
0.429997095318899 1
0.261933109955393 1
0.344152924145936 1
0.42081865342355 1
0.416297177175945 1
0.499556363213762 1
-0.117792451659197 0
0.499876801831977 1
0.176202433118623 1
0.268749460812019 1
0.471120989402243 1
0.538719472025413 1
0.451611827810427 1
0.22068215014798 1
0.602633621431132 1
0.456207771804672 1
-0.10006226904998 1
0.386277428058843 1
0.738056208183807 1
0.388401811095666 1
0.580824742975478 1
0.0998680755980108 1
0.863790800487904 1
0.513859970570252 1
0.010766301124372 1
0.133069645597107 1
0.498385229994798 1
0.297674044860177 1
0.500550549693125 1
0.425747662042069 1
0.691965057576847 1
0.421082056304979 1
0.616499713980965 1
0.149552110872791 1
0.780794662997225 1
0.438994529215102 1
0.540118366198373 1
0.531020933132217 1
0.439909233858946 1
0.491227952370828 1
0.544129641962069 1
-0.0695817711988212 1
0.514582329736605 1
0.417540598485347 1
0.219287671586098 1
0.756962824038434 1
0.339480819942885 1
0.382173033451768 1
0.0587353670056852 1
0.296154746640224 1
0.392941747860359 1
0.56400866311285 1
0.25479447492135 1
0.203601496664618 1
0.120639587486386 1
0.200001924728862 1
0.611607452322726 1
0.585385450854723 1
0.154016819133264 1
0.240169833876026 1
0.565712471892847 1
0.31170066351006 1
0.338390007907692 1
0.1952323090539 1
0.50423141154133 1
0.452914871589223 1
0.286331945186893 1
0.274461505319811 1
0.504458507098588 1
0.60065257750348 1
-0.0993853249465673 1
0.469298185333839 1
0.232552203520748 1
0.837028615231445 1
0.167147419412754 1
0.226489966599071 1
0.568182383442402 1
0.667883596152322 1
0.423188215926767 1
0.515642814386299 1
0.561691647617137 1
0.461053430445321 1
0.185955041196086 1
0.630129188794755 1
0.660745321232273 1
0.0269610685907468 1
0.286785449853572 1
0.441308275483265 1
0.0881817670639109 1
0.242231563926571 1
0.525055624318962 1
0.451179802145575 1
0.0305352681486601 1
0.203237932131947 1
0.179601633416202 1
0.483387696733093 1
0.350218998213594 1
0.472309586118718 1
0.148148073979917 1
0.487861913959228 1
0.145118158897829 1
0.208321791219058 1
-0.0965848346817292 0
0.516389428384738 1
0.821547724407758 1
0.538518066501174 1
0.470574547945773 1
0.237775870868672 1
0.647256080063547 1
0.646961772280356 1
0.449314040572194 1
0.0647997863384718 1
0.0710856738257522 1
0.541678208528781 1
0.0768888430846356 1
0.287300950194983 1
0.613882815711016 1
0.838170060279819 1
0.557283897555434 1
0.690618695886999 1
0.677585254248481 1
0.742760743393582 1
0.248285375153645 1
-0.409048471954522 0
0.473382022806273 1
0.203555476010841 1
0.272992408135559 1
0.250548276884924 1
0.31018825745397 1
0.642514896060845 1
0.591239307495674 1
0.457723955114071 1
0.441557680868525 1
0.382698376612188 1
0.720035658858849 1
0.0206353998172317 1
0.402537075058881 1
0.496268885001587 1
0.47420998967493 1
0.429863928766419 1
0.268548124898288 1
0.574577659026698 1
0.650377559767794 1
0.613664856697921 1
0.555600744805118 1
0.360710416234359 1
0.278513100077236 1
0.418377710501424 1
-0.0615689854922315 1
0.760523546044448 1
0.490118499524866 1
0.198823586922568 1
0.446309516319204 1
0.449847219954784 1
0.274991867717122 1
0.417137747818084 1
-0.0386977723900308 1
0.0445951536738733 1
0.853211742445777 1
0.422743738488714 1
0.805865392749712 1
0.112643199266686 1
0.500753467906394 1
0.469973775293869 1
0.242675757507659 1
0.23357244156233 1
0.415725207553113 1
0.961724862391381 0
0.387414229570393 1
0.124535943080822 1
0.453038988878799 1
0.289321079143008 1
0.17776764856085 1
0.123142690140874 1
0.363249448097489 1
-0.1952856557192 0
0.882650990472451 1
0.493992994194521 1
0.208497634558639 1
0.435377954836351 1
0.0954030432832731 1
0.769638958119023 1
0.348020514599698 1
0.366602125982475 1
0.212051619933788 1
0.123362436065931 1
0.661419821490246 1
0.340029897454799 1
0.546608385612403 1
0.799901942539416 1
0.708450564575506 1
0.556534533181918 1
0.21567815830301 1
0.148295971454298 1
0.465147722634892 1
0.570456649303982 1
0.387625516025851 1
0.0264956297515838 1
0.515810223489279 1
0.490708592239194 1
0.517332501671781 1
0.567586375461485 1
0.301074413476742 1
0.0129847773163844 1
0.57301208721506 1
0.454917984062751 1
0.864215645988415 1
0.319075169498321 1
0.735164521702921 1
0.15307625540504 1
0.558201762000125 1
0.142400298143597 1
0.320551135696974 1
0.440097168284428 1
0.216909524304845 1
0.550809633917137 1
0.559130370021298 1
0.166280082503892 1
0.597437569101319 1
0.230055913600543 1
0.578652010637763 1
0.011679289705177 1
0.371247858487525 1
0.532290033456125 1
0.593292924170318 1
0.334545369542833 1
-0.163635652196424 1
0.420125151165238 1
0.225093593616205 1
0.395041369428711 1
0.450439646197066 1
0.278205850811183 1
0.555822846659753 1
0.837221156734453 1
0.423303681609075 1
-0.126582983623702 1
0.318626547100558 1
0.529143109731774 1
0.0287162627065645 1
0.275691266167652 1
0.444693516637001 1
0.320199886849112 1
0.424004834367848 1
0.437650291517512 1
0.202580634628225 1
0.159794179512306 1
0.130557079029499 1
0.225979031089878 1
0.20018124147482 1
0.265959616872169 1
0.253437873292164 1
0.210675089697584 1
0.360138327700292 1
-0.0613300422104912 1
0.315690405354924 1
0.378706143332515 1
0.0245039365514752 1
0.426738508644836 1
0.346575848235503 1
0.87931836594413 1
0.306990149983238 1
0.709169589750001 1
0.371379710396334 1
0.208426137043067 1
-0.0139691620685824 1
0.586862480173708 1
0.255171285259494 1
0.790459170969324 1
0.09978222500145 1
0.331622159698763 1
0.432948623067057 1
0.403192519834377 1
0.253697714816426 1
0.0527628988623523 1
0.117482154332062 1
0.809022150298672 1
0.405400043172284 1
0.169566987972684 1
0.513515453216271 1
0.214259896583099 1
0.164754933476282 1
0.574270670593181 1
0.109153474342757 1
0.136023662521806 1
0.285667354589959 1
0.16609527005972 1
0.594274658589178 1
0.0333573072910525 1
0.122002937787499 1
0.294927557288235 1
0.312500907231254 1
0.455132386340098 1
1.19768344066362 0
0.0675808973246885 1
0.217168343357604 1
0.35455133902499 1
0.399519412119113 1
0.597061383020536 1
0.528376708190767 1
0.386528658431359 1
0.302719708023049 1
0.207355313473858 1
0.484988546907503 1
0.409866673755928 1
0.779992520125646 1
0.353878808620612 1
0.438535708555135 1
0.348838986958312 1
0.552884716368374 1
0.189929314219623 1
0.325340339701811 1
0.825024901351775 1
0.257370632256826 1
0.446230901934893 1
0.335590579482231 1
0.361079422558085 1
0.565618468164629 1
-0.228957625187264 0
0.443981772404552 1
-0.324095686465573 0
0.835846155386938 1
0.813586931618036 1
0.602258924970156 1
0.420673293904055 1
-0.353692061072053 0
0.383820798832011 1
0.377551123306745 1
0.512993511982279 1
0.28852468920841 1
-0.0298520109093676 1
0.542401535665061 1
0.0166613432786384 1
0.154927665315296 1
0.544392586757599 1
0.385535884467566 1
0.3335486964682 1
0.706903210951771 1
0.392673495576607 1
0.518370091250335 1
-0.0691698127567797 1
0.327068665703683 1
0.157349521603416 1
0.501734841999402 1
0.39521507098513 1
0.679203337390745 1
0.0589143850984739 1
0.326665549815174 1
0.181121935772116 1
0.0641835442024996 1
-0.00493506624082692 1
0.380018823178036 1
0.37296299667795 1
0.446598399050177 1
0.695081564622952 1
0.371734554957856 1
0.0911275265996072 1
0.235009985618606 1
0.0974467026798576 1
0.561379801590995 1
0.493855282611964 1
-0.0198053582205499 1
0.139778791308646 1
-0.0967846608509228 0
0.289050782170883 1
0.729701022320162 1
0.646813656033235 1
0.221127319701669 1
0.218722375338742 1
0.119544335409109 1
0.446327758846972 1
0.487026072215738 1
0.278598598741527 1
0.189434952477865 1
0.302978850596753 1
0.330401213253568 1
0.347036626435918 1
-0.0396864234712194 1
0.752834854679031 1
0.362068797151124 1
0.238310806806869 1
0.445623164307996 1
0.00846837257116407 1
0.652966435796445 1
0.589670642558069 1
0.263702142532617 1
0.737885848728942 1
0.294725265792385 1
0.313849399289619 1
0.420901455220704 1
0.234502544431743 1
0.221340988259195 1
0.599281291710453 1
0.319625388385502 1
0.453799020078092 1
0.0336042121510486 1
0.502101644297159 1
0.125924941711602 1
0.334836105523097 1
0.11134570748859 1
0.496864952242456 1
-0.0772841623944424 1
0.444380833239759 1
0.0376932221370001 1
0.637096710512026 1
0.727239191503668 1
0.471507535124351 1
0.399076613322177 1
0.712358429632278 1
0.657716956865969 1
0.470697761733646 1
0.44986424769482 1
0.384089853252714 1
1.09622522200771 0
0.230645760690744 1
0.224240264250804 1
0.13252678771583 1
0.563740586542876 1
0.570558122989843 1
-0.0374667082911004 1
0.471477777292598 1
0.596457940949113 1
0.0881673960255398 1
0.871720007425992 1
0.600233683623246 1
0.732919626579209 1
0.626652268908523 1
0.263155838816089 1
0.305032269899879 1
0.130680974136774 1
0.501198407587003 1
0.0562602035251453 1
0.725291104750731 1
0.574288636033984 1
0.522135016956196 1
0.433239971012986 1
0.666494430821023 1
0.222839804150231 1
0.752762920827593 1
0.560685974378907 1
0.340685226070374 1
0.592909210672225 1
0.221722733468193 1
0.757099776239101 1
0.437306282102024 1
0.389283794109684 1
0.577366969851353 1
0.273797340931684 1
0.40016116872525 1
0.356845996709786 1
0.465577375663966 1
0.606203552573889 1
0.118481841953399 1
0.157751914274807 1
0.447616574262731 1
0.0963980876135089 1
0.404883192172897 1
0.532086738412856 1
0.425956231949879 1
-0.108008872327967 0
0.610790544530403 1
0.22654647430115 1
0.520490420142636 1
0.160231403378777 1
0.352387676668728 1
0.347888453234826 1
0.509191256963827 1
0.422792945180044 1
-0.00318611191033007 1
0.525212900969509 1
0.66754606010079 1
0.57106211940544 1
0.429827431500076 1
-0.0388347748776445 1
0.0398078723213795 1
0.161199193533329 1
0.127326305944884 1
0.274945159501644 1
-0.136254025639716 0
0.646433544418734 1
0.120793166638781 1
0.238098188919095 1
0.117338475442582 1
0.0410849481384251 1
0.437053299470183 1
0.233214524744783 1
0.800958261670875 1
0.50060208809256 1
0.578836700739433 1
-0.00983449421352954 1
0.187834761613149 1
1.00041962267022 0
0.578443437220557 1
0.406667215392231 1
0.442179529822269 1
0.26800812226034 1
0.737358288905515 1
0.497133754024447 1
0.703046437332967 1
0.397140005850287 1
0.543465870290252 1
0.122473554708344 1
0.477938116632455 1
-0.0135331642425402 1
0.291193475785209 1
0.655714039707225 1
0.171494853555485 1
0.177176116302516 1
0.208127106072726 1
0.134290002514092 1
0.291485885415415 1
0.466056108587883 1
-0.000635096767108754 1
0.190253560052096 1
0.512665863567931 1
0.537954802691123 1
0.0144742816350299 1
0.328110644274331 1
0.525866593238976 1
0.324422190120758 1
0.607322950183054 1
0.698645901839553 1
0.205162156788045 1
0.260398073474858 1
0.384925104075152 1
0.815014366570208 1
0.608943558660039 1
0.589908844634451 1
0.286180038089633 1
0.0707417649471314 1
0.549456451811414 1
0.312824993188519 1
0.308690638201843 1
0.322972732742613 1
0.287615488508576 1
0.354275219370185 1
-0.0219008079805505 1
0.50604866602573 1
0.235700913108127 1
0.205997886206447 1
0.395170225488577 1
0.359162651498968 1
0.481979570113411 1
0.6552704064804 1
0.426040046197831 1
0.231437219585585 1
-0.245104036876987 0
0.700425620557881 1
0.525937458667674 1
0.54521331276346 1
0.231033590659326 1
0.879336662070066 1
0.443027743581545 1
0.280517578213888 1
0.488106064497343 1
0.252964827228538 1
-0.0776814161648434 1
0.831365452670713 1
0.421695192275165 1
0.210601192895805 1
0.655842028752585 1
0.730164156369317 1
0.513696875905522 1
0.128560173831062 1
0.235437394468248 1
0.166943120753808 1
0.387449377046605 1
0.32723312991186 1
0.507384292062789 1
1.46469732531767 0
0.646961256274938 1
0.0316657306799203 1
0.467793127432219 1
0.428121013180119 1
0.296213306195794 1
0.394089150425931 1
0.416787142704706 1
0.480736420488965 1
0.122799257434356 1
0.518778628121548 1
-0.021499105400219 1
0.239009679709301 1
0.316752961182898 1
0.470954608155701 1
0.558376027710818 1
0.825026009452624 1
0.206944486437275 1
0.383676712665856 1
-0.0635220444564816 1
0.458888493881766 1
0.650501858626963 1
0.275923438406847 1
0.261537107896545 1
0.830809495156505 1
0.377693985842065 1
0.33025541133365 1
0.420923079706259 1
0.485678142085534 1
0.176013370380301 1
0.380794266493439 1
0.0597119494654904 1
-0.0522654831522758 1
-0.109721925383114 0
0.390073417551985 1
0.247467299822676 1
0.410603796021297 1
0.138772820953622 1
0.229990876019099 1
0.104731099227748 1
0.669314763138907 1
0.220600327612789 1
0.135469692995986 1
0.47935340825458 1
-0.172962047066397 0
0.512824207170701 1
0.544664921070664 1
0.0827040626430693 1
0.483409498055654 1
-0.0873789498009274 1
0.673265402640092 1
0.508348956538104 1
0.505341191172948 1
0.679252911585092 1
0.370418696030147 1
-0.162351329779415 0
0.427480775096379 1
0.416233962088489 1
0.627211918923676 1
0.496967156762674 1
0.386964513096447 1
0.320924915879631 1
0.0419613100592892 1
0.789700320814597 1
0.82336302217203 1
0.567147082657525 1
-0.00178793645379939 1
0.589178258588429 1
0.205248598539522 1
0.448373778744198 1
0.503625543250338 1
0.205703367467144 1
0.773785237809595 1
0.00629102800227021 1
0.62665780520565 1
0.132352173311157 1
0.43076824210887 1
0.416853152953946 1
0.346025510942772 1
0.238592737671891 1
0.392556108931647 1
0.239242145738911 1
0.430742220495571 1
0.0500927935360062 1
0.654928625616835 1
0.425922462102685 1
0.998411162337727 0
0.660696429148838 1
0.439437653962498 1
0.130733392212216 1
0.726893128577749 1
0.601405186834391 1
0.319240063540092 1
0.155472659575203 1
0.872954284276765 1
0.878342318840538 1
0.419549433823464 1
0.207445207471518 1
0.169235901011196 1
0.352319930069282 1
0.240048667106402 1
0.260696544981834 1
-0.0753830828856154 1
0.323130559231634 1
0.597183393285648 1
0.394928655635472 1
0.59676218548145 1
0.444187628720009 1
0.405249283859066 1
0.297885349996183 1
0.553351073065953 1
0.152641201097819 1
0.283547561279205 1
0.433115698528416 1
0.469924112258276 1
0.125845345876587 1
0.367320214798059 1
0.402363017046115 1
0.120889848411092 1
0.232292883775063 1
0.376412588724841 1
0.492422011840265 1
0.555220178827333 1
0.691241126740246 1
0.348128389760276 1
0.451802731720051 1
0.843501328275789 1
0.525784028369437 1
0.584327315194615 1
0.540407570587858 1
0.364022066770143 1
0.181617266459052 1
0.215198616202156 1
0.437161385697078 1
0.806788503046049 1
0.316773331254128 1
0.374655090667729 1
0.210271757719293 1
0.136941631914766 1
0.446872669648572 1
0.327679064645638 1
0.612935211698708 1
0.670574853374656 1
0.553086397604728 1
0.615900647730968 1
0.246668814446898 1
0.577036280657746 1
0.427630243877178 1
0.676514238405957 1
0.403651733596052 1
0.0853370819240564 1
-0.0608654605269923 1
0.0928187833671735 1
0.533360104979994 1
0.841412717930786 1
0.334641607538158 1
0.0646801797782749 1
0.141795477381553 1
0.274809829622537 1
0.552693135677862 1
0.662401122042926 1
0.786880332585838 1
0.180409912855636 1
-0.0120327768270742 1
0.227767077630945 1
0.698293925451646 1
0.295227461790723 1
0.435632815861032 1
0.821613577671321 1
0.0497709844467301 1
0.667144588666106 1
0.518913474062371 1
-0.111379043025749 1
0.141900716503954 1
0.780904813825248 1
0.194800501266855 1
0.750078254653968 1
0.177082665368566 1
0.607016956032276 1
0.371940334965382 1
0.330948536021085 1
-0.0511477140072495 1
0.275371123699207 1
0.0853507016888334 1
0.80531208808167 1
0.114763791761527 1
0.324083380460045 1
0.871517138224048 1
0.21414027609114 1
0.546704411894774 1
0.171228942441194 1
0.183131067837384 1
0.763689670525298 1
0.250260837852416 1
0.501258900890108 1
0.254413132474501 1
0.462446419467759 1
0.523002417761759 1
0.701239176706916 1
0.841800563978215 1
0.201892817182997 1
0.418094535011599 1
0.166598221038797 1
0.488182624303572 1
-0.0806167416948027 1
0.643852318919803 1
0.302393725544304 1
0.0497084640708088 1
0.519948740637504 1
-0.0660981608374485 1
0.823928326831131 1
1.06322377317576 0
0.379330126881465 1
0.554363448599399 1
0.301398748911796 1
0.0149022231855271 1
0.387971366137512 1
0.204509455773763 1
0.451317364682548 1
0.0103509116747366 1
0.388495951470069 1
0.982516724381911 0
0.184005980945708 1
0.548539369296346 1
0.391015703626047 1
-0.0173873467669874 1
0.590036548279934 1
0.989885699228248 0
0.402490035358588 1
0.734732806215591 1
0.157656921150676 1
0.370475727644267 1
0.297847648559536 1
0.622592044889388 1
0.678274753230532 1
0.267773092351952 1
-0.266784668062196 0
0.312426352649112 1
0.181810091735495 1
-0.0264776057542547 1
0.0446876304428915 1
0.744030216199985 1
0.414348059875596 1
0.316118324220458 1
0.474383769754298 1
0.299067409185512 1
0.292499113594902 1
0.424998987517146 1
0.340592713607944 1
0.60150207920803 1
0.587736034641336 1
0.530734856084067 1
0.447662822933142 1
-0.159596158848453 1
-0.00703673542683109 1
0.580126482644858 1
0.837931786760228 1
0.640174606344307 1
0.59529387640947 1
0.566314100332438 1
0.0189107001332791 1
0.504275373896981 1
0.613480008218625 1
0.292616594455586 1
0.34112627882072 1
0.359632836439666 1
0.378340308043887 1
0.662600463104324 1
0.0949983089347749 1
0.580691353877747 1
0.255917380215751 1
0.476331310398376 1
0.528488728849391 1
0.208530571325989 1
0.836366553246644 1
0.207149426234797 1
0.305368603358722 1
0.307559253051978 1
0.337205421908061 1
0.016605280032685 1
0.409426542492504 1
0.0863012104440333 1
0.550926655636944 1
0.447270798847855 1
0.148793643616425 1
0.0970480797048749 1
0.660261867632678 1
0.772162126720346 1
0.566663434476447 1
0.180156942028767 1
0.390180350083979 1
1.03743193955078 0
-0.162334374203433 0
0.299218909051611 1
0.450896323015286 1
0.643288191787599 1
0.416219355524097 1
0.19086021477196 1
0.537870579323543 1
0.191104167598686 1
0.777413752646366 1
0.223156568022128 1
0.497918199604456 1
0.802840120379134 1
0.259154043258293 1
0.629951874350872 1
-0.00671544067583116 1
0.566488062349338 1
0.587872749267601 1
0.737633294029621 1
0.869856213601521 1
0.544972726310312 1
0.384949234489769 1
0.519236240306513 1
0.0519475313082487 1
0.513996092319551 1
0.302640083409294 1
0.581625549725525 1
0.972775539054092 0
0.534235665700031 1
0.0350922350944459 1
-0.0146820538622622 1
0.5471229017704 1
0.293658531285452 1
0.164287943043755 1
0.192550770740477 1
0.584069807258196 1
0.596072942383776 1
-0.12395931108708 1
-0.210938486942985 0
0.291457662069423 1
0.580695605336807 1
0.0764772550879871 1
0.291932670087576 1
0.584221528711214 1
0.204129159522835 1
0.299019572032667 1
0.254806472781396 1
0.341605888110158 1
0.646264680635693 1
0.226829259693346 1
0.461908332721362 1
0.373641191627361 1
0.353517162529498 1
-0.0414400420831473 1
0.469130579336818 1
0.488735036343326 1
-0.283494404677664 0
0.613804788852379 1
0.222308078563928 1
0.100034799129556 1
0.28209999189399 1
0.441802907415539 1
-0.114896756734827 1
0.603293394111944 1
0.409746534261836 1
0.177944630890243 1
0.294504808472703 1
0.554774042148617 1
0.602688273084042 1
0.509799753968138 1
0.677738879149297 1
0.541775872117236 1
0.330271136676678 1
0.360508252795696 1
0.656081285404734 1
-0.0965569820664634 1
0.319035408190037 1
0.303610367073602 1
0.353754911425765 1
-0.215246655392107 0
0.125310430408104 1
0.456033690984277 1
-0.0531952297440441 1
0.142491817354749 1
0.722616342893939 1
0.608647598360738 1
0.281225742463268 1
0.580282868611263 1
0.582203920869339 1
0.326396100018696 1
0.513459041552406 1
0.694777293410319 1
0.34850738321161 1
0.547682089016268 1
0.669184903016375 1
0.242051256082515 1
0.135010699636734 1
0.10097796481691 1
0.376859366361185 1
0.275160123709095 1
0.495668747168133 1
0.26453661622939 1
0.453321443671643 1
0.483052332740497 1
-0.067929578344358 1
0.470008473430197 1
0.328752163167933 1
0.324092211219526 1
0.536214956707622 1
0.735493512899788 1
0.183444642687121 1
0.122879044458847 1
0.176194275035846 1
0.926806850541986 0
0.15760511615902 1
0.970499882255306 0
0.577786433588401 1
0.155313764068591 1
0.275563161333642 1
-0.190749298033842 1
0.739809627955786 1
0.397693414913858 1
0.183876493419579 1
0.688457047367246 1
0.395698872349544 1
0.321207530165078 1
-0.0380811027298647 1
0.346481818535316 1
0.799580977955943 1
0.389205509465112 1
0.551935136047602 1
0.358458300850614 1
0.458532142631397 1
0.564713831115552 1
0.0711638092960682 1
0.245487831383329 1
0.393515099336216 1
0.502989858057878 1
0.445197485676463 1
0.120045223251083 1
0.261091963475018 1
0.51114649902047 1
0.278532960747497 1
0.201210695697556 1
0.77847936689588 1
0.354027057884894 1
0.4411107692128 1
0.289193788546104 1
0.431532740506317 1
0.178399475305136 1
0.379576160154187 1
0.534050837439383 1
0.276020894774141 1
-0.105231075619618 0
0.0473535174657133 1
0.564853957546905 1
0.542036332539921 1
0.233087190860018 1
0.389178443487417 1
0.604110826692852 1
0.254287859688564 1
0.159761592709879 1
0.251624076202706 1
0.214969112926928 1
0.311615580360325 1
0.525571760357241 1
0.203239620700227 1
0.553998905708075 1
-0.0978179334984609 1
0.347858752083095 1
0.729732658358674 1
0.237840786793345 1
0.0275204680793783 1
0.42567291150055 1
0.623550862961907 1
0.332020401690904 1
0.607299578557504 1
0.457666150761303 1
0.605852779114439 1
0.671538969334441 1
0.144067350065389 1
0.787994139170442 1
0.562646962609717 1
0.637221023188629 1
0.587453936190802 1
-0.0215726324553468 1
0.397439056925884 1
0.327419185833928 1
0.19557118344973 1
0.45206757649589 1
0.118726262832226 1
0.177597871380149 1
0.251761833388578 1
0.424568618994761 1
0.346529523380454 1
0.102792120260492 1
0.00443609496461272 1
0.253883828225977 1
0.325171591553184 1
0.634850053021947 1
0.32996758373081 1
0.722977794861793 1
0.54472488839816 1
0.165816600272098 1
0.653482798542252 1
0.615253772043231 1
0.516496396486027 1
0.832261786372923 1
0.306276138553092 1
0.352386467128124 1
0.688140604367684 1
0.486369925508365 1
0.385596921348321 1
0.422423593208116 1
0.0786233108883799 1
0.636389933046261 1
0.289761269455652 1
0.139792580969355 1
0.193308358501967 1
-0.00135838267794569 1
0.404863995522083 1
0.683894204589157 1
0.524040026060168 1
0.159540379970277 1
0.333680231074378 1
0.802223281183477 1
0.00148017930681464 1
0.402620684200132 1
0.345315956894715 1
0.28837424773456 1
0.370103572283225 1
0.181032193974864 1
0.626821417952206 1
0.613872451911199 1
0.081295087640517 1
0.320046890371671 1
0.303428888737003 1
0.931896043651853 1
0.406674730022867 1
0.725417198206998 1
0.373389336700536 1
0.345596794801401 1
0.2209512163909 1
0.188214757115595 1
0.454054755424954 1
0.208296357181753 1
0.474272503259029 1
0.278706657394991 1
0.504562007274155 1
0.331030178968248 1
0.976638237671181 1
0.436280161465132 1
0.538807451425364 1
0.662029068401113 1
0.455172942638901 1
0.587089605945688 1
0.396495931843347 1
0.0761802745656082 1
0.820261890303775 1
0.032517907560019 1
0.502319706261281 1
0.551296136649047 1
0.44853672637805 1
0.137670614284111 1
0.290027446904961 1
0.912141567865253 1
0.579399258586972 1
0.443848199528742 1
0.0485256518115836 1
0.400527582657958 1
0.772981322380249 1
0.345984019149771 1
0.231591003683482 1
0.257657503052841 1
0.335492172038766 1
0.389330935446737 1
0.753330941655355 1
0.291370972384724 1
0.541250022213684 1
0.0569366113881919 1
0.481214767298076 1
0.635206375690111 1
0.139517302508962 1
0.956354125814724 0
0.330002751631459 1
-0.0371596825025092 1
0.393263372836447 1
0.363556249998222 1
0.332707116060601 1
0.630565186502837 1
0.321232894775352 1
0.453046419340394 1
0.487755317811577 1
-0.17336720245841 1
0.24620065160175 1
0.542256607282291 1
0.788623063116119 1
0.235241724863163 1
0.601092097672359 1
0.32655839274332 1
0.25714406716456 1
0.619461761603634 1
0.017032881180093 1
0.466106796244368 1
-0.227106176221988 0
0.574867205685322 1
0.0710527991148622 1
0.578668225518009 1
0.738317462262968 1
0.553607393396455 1
0.400917787746069 1
0.496067383776389 1
0.521592513768292 1
0.390190978531641 1
0.539252951796417 1
0.638013977711287 1
0.82383528901411 1
0.446087247158337 1
0.523558073844059 1
0.521002032363645 1
0.653541104992928 1
0.330592534470982 1
0.0469705122854855 1
0.37614865550001 1
0.21215570304659 1
0.201287499027386 1
0.593196736766766 1
0.317127890267356 1
0.278012141300042 1
0.116651641390301 1
0.496097577734454 1
0.191174041638189 1
0.578523461038627 1
0.572805801199262 1
-0.147436737430348 0
-0.0482968013332785 1
0.217102724298822 1
0.746706985612466 1
0.486551556380705 1
0.702307006540436 1
0.619834135632238 1
0.248081165566454 1
0.386533139430092 1
0.693137204100514 1
0.486325556111823 1
0.430388104956331 1
0.0080836690230054 1
0.114226444886308 1
0.347545262903978 1
-0.120045453224151 0
0.0669831037133827 1
0.643204174017491 1
-0.0206737840581312 1
0.812646403401989 1
0.360327224274164 1
0.31978249814254 1
0.417407226220321 1
0.692080484101611 1
-0.0200569386020881 1
0.345194696703898 1
0.517459650367163 1
0.731581242488676 1
0.228093900837213 1
0.134685391294006 1
0.555233168638792 1
-0.0985140560849287 1
0.62304749798914 1
0.131925070273874 1
0.117750053478065 1
0.451664484791599 1
0.553577273116566 1
0.558768045511512 1
0.24573825446037 1
0.0555432955556521 1
0.533584362240594 1
0.268308002510167 1
0.589911639433242 1
0.310046843132711 1
0.42522086027223 1
0.184060873363719 1
0.289182209532068 1
0.415491986361365 1
0.316377540422529 1
0.124622708175219 1
0.906358815411948 1
-0.110445741602463 1
0.251434300549699 1
0.752908889454737 1
0.0372915383039541 1
0.685188905805081 1
0.464722077714946 1
0.307087025252628 1
0.564157434687004 1
0.029084848537553 1
0.0820409045423162 1
0.791155432106129 1
0.450489462352514 1
0.373261195953188 1
0.452471182318711 1
0.152796480270541 1
0.244341704723907 1
0.162142829022163 1
0.519124559483193 1
0.538047881981252 1
0.439287271998246 1
0.162270018930157 1
0.208002368365663 1
0.339407896837317 1
0.298986464647543 1
0.252210160901409 1
0.41295708241992 1
0.324040372986926 1
0.533491173040113 1
0.470390013917104 1
0.655349143573335 1
0.593645089538824 1
0.51499914099918 1
0.272776403182368 1
0.191701517410687 1
0.241926001533019 1
0.349170599727017 1
0.486634045050263 1
0.401602863193818 1
0.324232725276837 1
0.820971912248808 1
0.869217127143747 1
0.377364716027815 1
0.0292405082496924 1
0.554230589763965 1
0.369270448706256 1
0.416315261714464 1
0.679955143609587 1
0.264386802519177 1
0.519733865033821 1
0.631789000034216 1
0.062570925734498 1
0.264914355511949 1
0.226317125629444 1
0.630818164573656 1
0.476962212831529 1
0.545388111354743 1
0.077957215480536 1
0.18143237577152 1
0.21806586571021 1
0.52487318153678 1
0.103985918813156 1
0.829169909335977 1
0.565333402075093 1
0.589453150410141 1
0.726292076260775 1
-0.0709826861241694 1
0.370881232450322 1
0.0946563840729438 1
0.109512873024466 1
0.577655296790686 1
0.387565598209903 1
0.535158556606351 1
0.263433521398559 1
0.830870968387726 1
0.606377521325256 1
0.0811140842843112 1
0.16434440479321 1
0.359488833786364 1
0.738970011885164 1
0.265977198438403 1
0.645079830973291 1
-0.00283736109096219 1
0.363321756863726 1
0.481947517044984 1
0.295463597939309 1
0.617011864237508 1
0.367935568559852 1
0.502281687064919 1
0.241874065089582 1
-0.0641448200566656 1
0.220129578689414 1
0.596792616417353 1
0.430149152538195 1
0.74497857848685 1
0.45687406010419 1
0.817028177699475 1
-0.069478669050376 1
0.226863225950917 1
0.473662692938831 1
0.314145736160689 1
0.56959533314512 1
0.144192966538795 1
0.727333837133708 1
0.392141009981017 1
0.299986966964396 1
0.755465170430939 1
0.326486622576932 1
0.594096839016975 1
0.501636869154756 1
0.30493114750895 1
0.0930231661442377 1
-0.291592851974924 0
0.428916501960598 1
1.0196676113947 0
0.0435514102952091 1
0.458183235765261 1
0.10664940236207 1
0.35215017013731 1
0.814645249367313 1
0.444263971745906 1
0.231617453761061 1
0.412898648414275 1
-0.396858728019915 0
0.566612066649722 1
0.0149192312449823 1
0.619555059702397 1
0.544905950433425 1
0.309186375932845 1
0.367406313154363 1
0.112729405540572 1
0.273142116323312 1
0.454160349703126 1
0.229186709765 1
0.423588377680584 1
0.538484462828409 1
-0.0822772397170755 1
0.61593628390333 1
0.833978480426051 1
0.233602338300011 1
0.128642244361315 1
0.424291139886791 1
0.555204170918789 1
0.20575734121664 1
0.160798144333629 1
0.829783327198733 1
0.491379736048415 1
0.456355562675253 1
0.354718554914885 1
0.310664585743751 1
0.100758575232029 1
0.519007771386943 1
0.418129762755056 1
0.307883391214577 1
0.329786857847654 1
0.413345228906112 1
0.0578391226601398 1
0.204367255974354 1
0.038830299331997 1
0.372158500626893 1
0.275352492842322 1
0.294922228447937 1
0.0994015330130449 1
0.433980580554867 1
0.388853267876485 1
0.706866815581403 1
0.100735587265745 1
0.645222257273775 1
0.566094045136997 1
0.665389476763052 1
0.19733701650369 1
0.280872232850644 1
0.164792117763378 1
0.281281631874841 1
0.588558441071645 1
0.485905664604374 1
-0.0337026701958786 1
0.129355533456292 1
0.720057496227407 1
0.147391893003868 1
0.519472142567297 1
0.333403603123311 1
0.265576999061777 1
0.438361302829302 1
0.332519984005205 1
0.101009995622398 1
0.649779187606595 1
0.217352416730056 1
0.163160995948635 1
0.384721526289709 1
0.330120837101431 1
0.737169256215413 1
0.282266572619532 1
0.526718349941896 1
0.51934755111802 1
0.154848067129472 1
0.201860286472741 1
0.163717293363141 1
0.370669454520537 1
0.663016488509866 1
0.191690698795917 1
0.240431481811157 1
0.785987723725916 1
0.622372873423835 1
0.550619360797749 1
0.733507828529422 1
0.397301736467361 1
0.416385228858957 1
0.340892477828526 1
0.328007414791689 1
-0.00358587838349876 1
0.410616234777623 1
0.53131611936155 1
0.30929070658999 1
0.516134978493521 1
0.447115284291287 1
0.433570742314524 1
0.142536475786371 1
0.73254925987845 1
0.451089122266285 1
0.467436834491522 1
0.0874371285119378 1
-0.105403013885067 1
0.367220091576217 1
0.176861283994653 1
0.148958535608023 1
0.588989133140299 1
0.255454400007525 1
0.531787048944709 1
0.528674869986036 1
0.622306434035206 1
-0.098604374609577 0
0.430650016719546 1
0.409071467732399 1
0.29544243432234 1
0.376524542059086 1
0.493699436860799 1
0.414681313103545 1
0.411307832301963 1
0.324955768764484 1
0.00183281778879467 1
0.239724004018365 1
0.724453242523307 1
0.0377238294240927 1
0.389563810274905 1
0.329735317001935 1
0.307689466696958 1
0.461710479784472 1
0.465513419658612 1
0.55665868863449 1
0.342566389282889 1
0.00977608473721869 1
0.100679208195079 1
0.57598086964105 1
0.486401762430701 1
0.0536926647478012 1
0.870918125001895 1
0.120306442661438 1
0.560579079001354 1
0.446888417520303 1
0.745877702086272 1
0.398686741473359 1
0.125649758096955 1
0.317231067532789 1
0.226348930580598 1
0.49186996176982 1
0.50833765927786 1
0.577185688217607 1
0.630535745232869 1
0.276946792740745 1
0.170824921441252 1
0.166745661700005 1
0.235505548060133 1
0.617733858855841 1
0.684465406051176 1
0.170635628074614 1
0.257233595920443 1
0.361964945154093 1
0.289407826653686 1
0.32336141406969 1
0.486667596269183 1
0.42385639910103 1
-0.00595180079992817 1
0.407843031518953 1
0.360584157729531 1
0.414536143655393 1
0.577039140643688 1
0.105648467082723 1
0.219103067535111 1
0.608345945786676 1
0.415207346658229 1
-0.0589558118078236 1
0.42954296788701 1
0.383106278673342 1
0.318821026905341 1
0.523623958010265 1
0.203400421033333 1
0.391027921259866 1
0.527332906319129 1
0.313934773768141 1
0.639421890862868 1
0.450491330502505 1
0.531146887896537 1
0.512587903700666 1
0.505766355346663 1
0.460790381490607 1
0.137814420604774 1
0.373399281173595 1
0.418880878259308 1
-0.0463077640984672 1
0.275386258555074 1
0.526607125513434 1
0.372922048965494 1
0.639081607686689 1
0.118412551666772 1
0.513094809840815 1
0.352694207781287 1
-0.145517353810712 0
0.833165113274411 1
0.422745014510442 1
0.627607128632814 1
0.178074267217239 1
1.00773589147876 0
0.208010803483978 1
0.0828547653065726 1
0.239305424043198 1
0.10781639425106 1
0.712114149702217 1
0.22551310675806 1
-0.0200454726496484 1
0.596033131097365 1
0.403019853619912 1
0.423052892061713 1
0.297884142763863 1
0.417412021942117 1
0.20666576449889 1
0.716961386214527 1
0.173695974870689 1
0.562881435505484 1
0.522820270730126 1
0.410311347189071 1
0.0829408607627145 1
0.709878691249503 1
0.0947588759462325 1
0.241215904929507 1
0.132975002116003 1
0.52123766666339 1
0.478500289946483 1
0.477177960448994 1
0.487879617333441 1
0.731765448186661 1
0.0301453219258253 1
0.129869562975869 1
0.824563490582307 1
0.387809083199452 1
0.395396052971966 1
0.46718446334812 1
0.348426700303445 1
0.236136666021061 1
-0.0898635130315624 1
0.56189532391438 1
0.497862138067972 1
0.385362691393195 1
0.469223497015974 1
0.303746466180605 1
0.824388877274765 1
0.552768766925682 1
0.406488615939766 1
0.189195990794106 1
0.379824184893207 1
0.265248680678496 1
0.346057865798747 1
0.368049944627526 1
0.336340802851071 1
0.0872463597375865 1
0.724605921134941 1
0.302051400124544 1
0.201824631176395 1
0.669484491079131 1
0.388012514126962 1
0.619886653789481 1
0.918505697823439 1
0.335549649925144 1
0.0195606436911217 1
0.499350366366068 1
-0.10791265524338 1
0.720225439806729 1
0.439253647696653 1
0.466971646634635 1
1.0211525512507 0
0.155429345318032 1
0.431162046457105 1
0.38802353245675 1
0.318242518485401 1
0.531546011635519 1
0.565892424243143 1
0.544923272213 1
0.246064894976765 1
0.484021391825478 1
0.38824045999271 1
0.217947865754463 1
0.724787577270508 1
0.0552062261628903 1
0.496866534234699 1
0.458390468046789 1
0.53648727381197 1
0.832471566155626 1
0.121316444429474 1
0.643724789557282 1
0.263398496750192 1
0.616763190599837 1
0.424211466423368 1
-0.0704530149214137 1
0.0714717726177644 1
0.549939947458494 1
0.312849696342533 1
-0.0972772040254654 1
0.210777013517768 1
0.821754347917455 1
0.230172156018925 1
0.677323624423585 1
0.856347474681486 1
0.059318259298007 1
0.491471439466413 1
0.364522362837956 1
0.291852539545831 1
0.642307696913613 1
0.41639711153625 1
0.814528923989577 1
0.0951029298225146 1
0.413100064057285 1
0.600823852638395 1
-0.105518826270037 1
0.449294259919367 1
0.292519255370875 1
0.773785552108622 1
0.341123229646253 1
0.284845362616944 1
0.394403005685617 1
0.135867941161961 1
0.126797297985651 1
0.68094664150558 1
0.371731872326098 1
0.250177560984637 1
0.33535697447612 1
0.595692239608756 1
0.644341226498027 1
0.636378571921461 1
0.628269835516514 1
0.471378537937325 1
0.49615142130803 1
0.548046685673773 1
0.739749283690003 1
0.153273913266945 1
0.576603680251806 1
0.784301395382492 1
0.578255821378441 1
0.356550706429938 1
0.557063758432274 1
0.447193936744738 1
0.260334367820745 1
0.517931808678032 1
0.584150517020426 1
0.425038821271408 1
0.588960557463524 1
0.318460343080583 1
0.409581451166057 1
0.0951835069305613 1
0.418105651676769 1
0.325119837528334 1
0.346947139994577 1
0.226882710918138 1
0.278288120869639 1
0.434822642985346 1
0.0981768278348566 1
0.132941089439711 1
0.296853817689872 1
-0.22394757132563 0
0.388365132565369 1
0.805964497392371 1
0.402422097519846 1
0.107060763028229 1
0.269032690077721 1
0.250074908063857 1
0.208267156912319 1
0.855540951926264 1
0.853515077856337 1
0.177524967684134 1
0.420500221928443 1
0.0180203503653419 1
0.353580506808795 1
0.533134661231434 1
0.598491457856686 1
0.284806459580465 1
0.402503015416033 1
0.705143204091808 1
0.289279358218859 1
0.404115974152593 1
0.626185197726877 1
0.339361484977218 1
0.242378312222296 1
0.424286279490411 1
-0.0660103308861771 1
0.427268970692247 1
0.284103306617553 1
0.140828399835394 1
0.203063539295456 1
-0.0162924111104846 1
0.168426235170479 1
-0.234253430480185 0
0.270098554460072 1
0.182962775173186 1
0.264653768492045 1
0.319226761665819 1
0.333216376406568 1
0.692259812636783 1
0.137170911078179 1
0.39884422132242 1
0.679101011335483 1
0.395862831685405 1
0.136150313349752 1
0.710868035536379 1
0.429109036872277 1
0.397912786896538 1
0.948613871368386 1
0.577303191031871 1
0.56820226002225 1
0.863623042403842 1
0.351630397199493 1
0.263580113432648 1
0.437508948373016 1
0.522826006285095 1
0.659376311003738 1
0.719635209520675 1
0.563661246469428 1
0.243976289098985 1
0.376576035959635 1
0.696045576467968 1
0.358842020207074 1
0.591407987927912 1
0.513219788999071 1
0.0992712150822597 1
0.455728464663089 1
0.268294990368593 1
0.673988728630151 1
0.453321845460546 1
-0.0675130950372563 1
0.204127301602547 1
0.241218468322908 1
0.316497210973142 1
0.162072651259595 1
0.369216365077138 1
0.449112298781562 1
0.812834163912448 1
0.30917213790755 1
-0.0315436918212431 1
0.299850405132147 1
0.582213035689672 1
0.602442912580877 1
0.300334245259555 1
0.637446166401535 1
0.514159265480448 1
0.643858926196439 1
0.337075300645288 1
0.297054735793933 1
0.27453947770294 1
0.356449348299738 1
0.451352611461809 1
0.842849112451088 1
0.00610609796469309 1
0.67543206556907 1
0.359707057514017 1
0.518257155419622 1
-0.100435400677405 0
0.344372551387509 1
0.344937602310814 1
0.246766050811479 1
0.122661891779069 1
0.405274920641868 1
0.196092607886244 1
0.302197486773268 1
0.132204693679906 1
0.287144031519926 1
0.201460729511628 1
0.208469926402291 1
-0.00632955048576791 1
0.423050529281754 1
0.41381805664479 1
0.246165533812889 1
0.438177962384923 1
1.18261986223946 0
0.849782203965413 1
0.195826721448163 1
0.486412693572247 1
0.916914704298375 1
0.444089932340099 1
0.756539309139982 1
0.110148780016912 1
0.0854158314446486 1
0.411162473755494 1
0.434817846114089 1
0.132462887654877 1
-0.0768246197102012 1
0.530241388749401 1
0.040730917967481 1
0.249025610843483 1
0.311635829488792 1
0.825416841176233 1
0.586817586418393 1
0.41709760210668 1
0.151936326483813 1
0.393500367803236 1
0.220028389870902 1
0.722853965047016 1
0.578662802152565 1
0.428653272504463 1
0.65788822112519 1
0.305120793843678 1
0.29670077613153 1
0.592490608511329 1
0.0249319219334835 1
0.338285423005766 1
-0.223822948331664 0
0.564195047974046 1
0.382181916685399 1
0.517249188045483 1
0.458495782688461 1
0.410617802199896 1
0.687066466398603 1
0.634179837202035 1
0.417090367319507 1
0.276671301393865 1
0.683468455522498 1
0.471178111151227 1
0.518447570796218 1
0.307030805340677 1
0.261577440444092 1
0.154039042976079 1
0.00779174279306262 1
0.110886273316001 1
0.451442774570083 1
0.318970579310937 1
-0.157386728032841 0
0.405724307357481 1
0.70032490290227 1
0.266415792138063 1
0.310410854667874 1
0.318630062351256 1
0.329794603257992 1
0.34016160111307 1
0.130590920939965 1
0.467674837154047 1
0.103808131182292 1
0.562988796164585 1
0.43051266508327 1
0.659210436790696 1
0.512959209008903 1
0.203411716014052 1
0.201289678536277 1
0.291494787689428 1
0.556342914227569 1
0.485231993771503 1
-0.14075471643351 1
0.223795235691109 1
0.576062729179566 1
0.674056961699569 1
0.555433457882367 1
0.368751077204375 1
0.27735464701559 1
0.864757364940879 1
0.499272879289743 1
0.579085157795686 1
0.780491302962134 1
0.15905703116831 1
0.434146694076114 1
0.277755152166325 1
0.435225814302637 1
0.188897098406207 1
0.387647863062847 1
0.197096441060015 1
0.129942430422216 1
0.710373571593148 1
0.38267507410055 1
0.0575023205672696 1
0.384699057564588 1
0.455795957724261 1
0.340967987878115 1
-0.11105905406504 1
0.382411167422229 1
0.499469528842859 1
0.468056590799938 1
0.332123529885225 1
0.441650706824506 1
0.0508866646561157 1
0.165614983357032 1
0.316170792322032 1
0.328519767243602 1
0.409010896167148 1
0.980620448316039 0
0.539522800307156 1
-0.0794413695120263 1
0.597083508862843 1
0.302971587076393 1
0.359846162184565 1
0.645878164981867 1
0.55287385964207 1
0.586604653755886 1
0.400162592881494 1
0.155857241959761 1
0.304881417744247 1
0.145263313218505 1
0.627910050091625 1
0.612937377720354 1
0.466244010290517 1
0.86487332821228 1
0.464991773034482 1
0.231829388236388 1
0.359693560615976 1
0.149406501917858 1
0.141525787325687 1
-0.0984789701498319 1
0.623091367890121 1
0.0554810212990582 1
0.390271973377144 1
0.0616499966197113 1
0.532580635554597 1
0.182078169071368 1
0.0711009398973502 1
0.42718463398588 1
0.598466400373808 1
0.319713590048675 1
-0.181868390475382 0
0.702259422282501 1
0.108024515340698 1
0.460370661892206 1
0.695518106264626 1
0.473956245614151 1
0.53295256381461 1
0.236973635818254 1
-0.0397671669050023 1
0.899783268088447 1
0.36367566156636 1
0.698964414891416 1
-0.0296469480935995 1
0.642742978253519 1
0.280414871862944 1
0.220113432396796 1
0.303652375830611 1
0.905164095463033 1
0.468012097899223 1
0.269454960360332 1
0.230583013121415 1
0.190070040129149 1
0.565186463557881 1
-0.265768679167022 0
0.281309415872035 1
0.5361660464565 1
0.656425321676967 1
0.190311124970305 1
-0.144890401862046 0
0.617730910437596 1
0.202250696531829 1
0.424536312917353 1
0.193692814348989 1
0.350344250294738 1
0.202234440245232 1
-0.355023318719276 0
0.29837722625892 1
0.0434705026293963 1
0.816644372219408 1
0.38503759854682 1
0.35862541359551 1
0.479674065496065 1
0.38225844849054 1
0.512733573010706 1
0.283059350346248 1
0.586327600117564 1
0.614757213464837 1
0.131103773634835 1
0.44739157004177 1
0.250508844483135 1
0.114530432693724 1
0.206708102598188 1
0.306002179608194 1
0.614479695075291 1
0.526908444538373 1
0.906918558218428 1
0.54411821315266 1
0.17554803461874 1
-0.343778014776851 0
0.250475821175945 1
0.567413752866647 1
0.357877297993379 1
0.711798019414869 1
0.296914668402614 1
-0.0863386714044082 1
0.626644157098026 1
0.479741782181139 1
0.571828297414734 1
0.168285101526865 1
0.158220767465556 1
-0.0217213078869047 1
0.257186889328154 1
-0.109301846380434 0
0.179685018709014 1
0.687831536293617 1
0.428006290376084 1
0.252748462387094 1
0.659236126023234 1
0.0487714165391754 1
0.306229287728944 1
0.154287465311503 1
0.209699506966424 1
-0.0575123573397931 1
0.568513325568346 1
-0.313138285722306 0
0.472305026162341 1
0.483121826924384 1
0.156998636067317 1
0.197472780982703 1
0.33523355288842 1
0.172040725105836 1
0.154909806980254 1
0.47456722821173 1
0.0729798243955614 1
0.434273993017374 1
0.624429509015287 1
0.236114718736027 1
0.389267055126275 1
0.910811932299633 1
0.249328473720296 1
0.580162583359164 1
0.49965556867989 1
0.5572376445495 1
0.259263428617903 1
0.316124965482624 1
0.285525605109691 1
0.317868917332822 1
0.46748807359387 1
0.0149210854234496 1
0.313698565222799 1
0.334745431415858 1
0.175585856666026 1
0.193046877011668 1
0.275871482225924 1
0.273797069841003 1
0.755958764124425 1
0.6465880389276 1
-0.0158936683659367 1
0.189912074187946 1
0.163345053463308 1
0.381458617424437 1
0.671784472982806 1
0.29994945550742 1
0.814660949237007 1
0.144982158851765 1
0.269049953090195 1
0.373037561161283 1
0.339567633096081 1
0.367445003505656 1
0.425558743578768 1
0.273382195056733 1
0.771566846357041 1
0.313193828929776 1
0.212451572238882 1
0.347468439008888 1
0.264300913325817 1
0.599465414387261 1
0.584142371076479 1
0.388560035399537 1
0.506129078600445 1
0.0573059813163869 1
0.560840657606178 1
0.428314925925188 1
0.597412117545948 1
0.391759609910894 1
0.49133999653395 1
0.370651970944297 1
0.310688654178853 1
0.568196657161347 1
0.296382798582316 1
0.26669017289554 1
0.0135510204671937 1
0.346887299370771 1
0.142216994043642 1
0.348295034744758 1
0.58164655699799 1
0.309655113358061 1
1.00281846881972 0
0.181425500371537 1
0.569885647792868 1
0.862938027129997 1
0.348237297977252 1
0.826254476583244 1
0.376571741450287 1
0.0619099788925584 1
0.147623825575614 1
0.555253639640692 1
0.49119645772313 1
0.693662071702708 1
0.724192728432826 1
0.501691522960264 1
0.331761036815223 1
0.991791850130228 0
0.549383545579299 1
0.475486613548277 1
0.0742092470242401 1
0.31641198789151 1
0.205697086257499 1
0.351216031071972 1
0.282924721012086 1
0.416501642408401 1
0.216712354408739 1
0.447727721258484 1
0.686606866822365 1
0.310867034103165 1
0.475813563095778 1
0.595891385502236 1
0.590544244292553 1
0.940695482022869 0
0.325558576019687 1
0.591952881204833 1
0.337150396520107 1
0.62556155146693 1
0.209303023349365 1
0.363494671199706 1
0.179816407576811 1
0.593120498760968 1
0.287665122892798 1
0.435708572976403 1
0.535806295249028 1
0.498296978728535 1
0.700425600959394 1
0.0943466787100886 1
0.40136779839219 1
0.983503382269102 0
0.767811713735473 1
0.311938112707961 1
0.771519424966599 1
0.147067504212458 1
0.727477126807134 1
0.487416547389409 1
0.415238187766714 1
0.816061804905448 1
0.59420019541513 1
0.529447502521137 1
0.806702017652513 1
0.36131377722834 1
0.574344159475154 1
0.401181883232645 1
0.650163961020804 1
0.397835710984641 1
0.215624752822071 1
0.634394212997412 1
0.430510220936843 1
0.260578538641902 1
0.703624911554016 1
0.0425957601653851 1
0.320361416804274 1
0.256241342619829 1
0.114556489669935 1
0.303400201905599 1
0.545640981503679 1
0.472423199101784 1
0.440987296952178 1
0.549511680259274 1
0.59059376637734 1
0.244324367348646 1
0.109846993635659 1
0.531236260921947 1
0.763592681966221 1
-0.346725088965197 0
0.279182248604126 1
0.303708716949166 1
0.375376319179101 1
0.410709361219649 1
0.0944061612668057 1
0.447058553706651 1
0.316505977042825 1
0.112375362726977 1
0.573474169188012 1
0.607124187474843 1
0.413148393035615 1
0.711604922415709 1
0.175559882878214 1
0.193354821695068 1
0.14544143656567 1
0.41858892838094 1
0.594896340899574 1
0.492853769492142 1
0.33903603119983 1
0.510814841887689 1
0.239361687333335 1
0.603650197400298 1
0.298072209815683 1
0.543096137673692 1
-0.221682537844536 0
0.384972857292803 1
0.467448956169859 1
0.476799063973377 1
0.384969983472576 1
0.715803211991646 1
0.405145987988824 1
0.417511778418169 1
0.352160282064276 1
0.19160629097514 1
0.405197523642194 1
0.647957143228778 1
0.671026115421121 1
0.323871833409141 1
0.205879460621375 1
0.243101720430657 1
0.515897856132045 1
0.547726326549245 1
0.677839842200061 1
0.349005219672688 1
0.471711353944204 1
0.467954541076398 1
0.102402063609044 1
0.425303656553637 1
0.381072057715365 1
-0.0189824945968719 1
0.486332486109529 1
0.553126019718196 1
0.558758767153656 1
0.212967707357297 1
0.781125081310411 1
0.417572559129924 1
0.593917048733835 1
0.290313637781427 1
0.0529755530259405 1
0.616685853434789 1
0.544486291341233 1
-0.083938032804933 1
0.573474133564261 1
0.0778681892575906 1
0.0268597421603704 1
0.884818499780878 1
0.904049980042237 1
0.63696908181266 1
0.0798862939364476 1
0.395733307731503 1
0.0771453660667419 1
0.615537443999671 1
0.764452237624234 1
0.422912068571651 1
0.35509072344215 1
0.482445432966363 1
0.610560288444163 1
0.631826519785331 1
0.0736576131641999 1
0.277149221347333 1
0.210870971275797 1
0.467657539519086 1
0.204249365055747 1
0.124553235629128 1
0.343097306807101 1
0.377050032589305 1
0.187445636690637 1
0.138312135767434 1
0.44418004379174 1
0.3423138551743 1
0.283158993793273 1
-0.155954405591324 1
0.0787476398958932 1
0.500236322635618 1
-0.12016018903324 0
0.153477271499872 1
0.176305116328431 1
-0.0109419638735568 1
0.314547276808131 1
0.153414231866162 1
0.402531686212514 1
0.263223880295445 1
0.365501468929333 1
0.30147256711002 1
0.0186171602830563 1
0.149475375781684 1
0.460476718775028 1
0.210891725667832 1
0.553604266096664 1
0.250405480538506 1
0.448222326197952 1
0.673315545718524 1
0.533086024672563 1
0.374881765776715 1
0.651137361075968 1
0.342929441971222 1
0.407309988203456 1
0.228003398201546 1
-0.0285364985706038 1
0.0191958959559542 1
-0.0620314068441459 1
0.36609008806887 1
0.54086584908088 1
0.348302315767805 1
0.171225386201245 1
0.689837737042776 1
0.22675626380898 1
0.456597605222287 1
0.953041616688275 0
0.585400229261118 1
0.440860754162167 1
-0.0117108904424106 1
0.250264543645877 1
-0.209931226818324 0
0.446158801248347 1
0.47283186245482 1
0.481572054309308 1
0.239511006901563 1
0.879143326581204 1
0.17238601313838 1
-0.010349041865376 1
0.280831845251098 1
-0.0358453555440823 1
0.376369037174468 1
0.311976750857553 1
0.419301042208342 1
0.0141306297737349 1
0.336006009018197 1
0.484135594950028 1
0.474274996864194 1
0.346520545589699 1
0.253934503711621 1
-0.0440289188475771 1
0.497141910909509 1
0.535707489860366 1
0.586240151254197 1
0.198535060874145 1
0.428682392553755 1
0.682034528146841 1
0.0864006440686764 1
0.69153811817654 1
0.303719478213276 1
0.62564278143208 1
-0.0660603096297334 1
0.0375364498925632 1
0.43275548113864 1
0.426419170179058 1
0.515722186944549 1
0.378327419617139 1
0.397101446008431 1
0.529812010014085 1
0.137632742059617 1
0.296890191274581 1
0.243063362319373 1
0.165298955108363 1
0.557994026630618 1
0.560923067849914 1
0.660025064938897 1
0.459222524511612 1
0.486928730085686 1
0.640793291969643 1
0.285111437587873 1
0.109332717298169 1
0.456734230226987 1
-0.134148052219477 0
0.529969148025701 1
0.251975874495928 1
0.689806985709597 1
0.524546372826791 1
0.51294829138802 1
0.538656689561289 1
0.220168325538083 1
0.273848760514317 1
0.484164281160139 1
0.708286975120719 1
0.192967688943727 1
0.158719880702364 1
0.632166968839346 1
0.712265753340253 1
0.252437191337874 1
0.268696821182832 1
0.193564172857466 1
0.417598220712185 1
-0.0968598452851891 1
0.199496908092149 1
0.424096401833399 1
-0.169433688683013 0
0.118925134433911 1
-0.389765684576759 0
0.423012304738596 1
0.276090804386275 1
0.363133401180338 1
0.106669201407598 1
0.354512665690492 1
0.345368642491244 1
0.696577452587467 1
0.230705480945138 1
0.554996695083839 1
0.259266774950698 1
0.270265979172798 1
0.492734777241669 1
0.154409961419212 1
0.519385296430753 1
0.426946386557977 1
0.570655787955421 1
0.293941926097691 1
0.451299549251525 1
0.154392939126062 1
-0.247461942799921 0
0.678430060362752 1
0.211812736008809 1
0.323313290885566 1
0.166971016931232 1
-0.0295866010685569 1
0.577509516818773 1
0.483057304786946 1
0.167543420577527 1
0.542374968485563 1
0.104065496759052 1
0.692157102462067 1
0.60888565759726 1
0.487919455645965 1
0.19707248978973 1
0.413413954503918 1
0.848359832028287 1
0.651574082988778 1
0.406025881706504 1
0.24081084262055 1
0.80995887363009 1
0.72865808756467 1
0.484852577433665 1
0.730518587747383 1
0.842664673099007 1
0.518226923966538 1
0.280916744819949 1
0.907459267369613 1
0.384194478573599 1
0.740716812980518 1
0.160309519909342 1
0.279824223897986 1
0.528369110202128 1
0.448638166451186 1
0.559092809339858 1
-0.0500925519153796 1
0.5095830077122 1
0.0493401990190747 1
0.462469109869948 1
-0.188298489052736 0
0.320578670111874 1
0.520667552828195 1
0.200842650126285 1
0.114315822048684 1
0.549335915890068 1
-0.0310037688179481 1
0.339345951472082 1
0.614080571673592 1
0.348581035154352 1
0.490904516136057 1
0.374449365709377 1
0.558955450768734 1
0.630599527907678 1
0.466585905246667 1
0.459276544862418 1
0.0515018386327054 1
0.218819007049557 1
0.0695484950459211 1
0.0925029130728078 1
0.0600559965425909 1
0.261050796594634 1
0.570046781221682 1
0.54687135056482 1
0.449025634396124 1
0.0584613417056582 1
0.411268021038881 1
0.22863961634755 1
0.1419812332055 1
0.292070890015019 1
0.902641330259778 1
0.106762719235819 1
0.375024215459689 1
0.219361600704337 1
0.246196185512929 1
0.371539414823869 1
0.505114980107343 1
0.563649074420175 1
-0.0708747902864528 1
0.815228028256896 1
0.440667855635284 1
0.419907617503692 1
-0.137747300019499 0
0.295677873826681 1
0.430147125659947 1
0.387350477533417 1
0.668061884475039 1
0.167926009017524 1
0.521004233727 1
0.382576548293883 1
0.437912496099544 1
0.533476302083609 1
0.16519353922844 1
0.510647465930854 1
0.31281920087397 1
0.178525384253784 1
0.173405535805243 1
0.195071513198532 1
0.196801500269416 1
0.194244825677904 1
0.592076171169673 1
0.25953765202564 1
0.281509045088711 1
0.364220882736615 1
0.488533544152646 1
0.502014512373265 1
0.418606626930351 1
0.257363163326488 1
0.283183643683319 1
0.464424352076564 1
0.277949922777605 1
0.262728761623744 1
-0.100661701123534 1
0.259841652980044 1
0.226079378588384 1
0.399850458247699 1
0.612015529715556 1
0.26918207835765 1
0.413069659236461 1
0.0471803749035695 1
0.698571606792657 1
0.132434263535965 1
0.233205914833942 1
0.292656148918931 1
0.682591638388104 1
0.650494595453592 1
0.616548557532031 1
0.445176544984169 1
0.235764230811496 1
-0.135435521039248 0
0.176332927917751 1
0.177628541026338 1
0.657620035688636 1
0.260857244736901 1
0.488419702231808 1
0.409117598473619 1
0.636143688466629 1
0.489118019703457 1
0.355863048852139 1
0.374960099994955 1
0.798524090698021 1
0.457399267057892 1
0.333627078008615 1
0.829915315145613 1
0.711070690939054 1
0.178933464015354 1
0.57288951074946 1
0.48640225186695 1
0.454451593229427 1
0.850284709775665 1
0.618403878772896 1
0.781588407468466 1
0.233542252856966 1
0.417213195055926 1
0.391844438241048 1
0.605521878751706 1
0.187818133608009 1
0.633519737789361 1
0.0624227843458365 1
0.279396759773334 1
0.264130520422517 1
0.658431030435471 1
0.280155823412646 1
0.247563100249851 1
0.657368869234777 1
0.420782751210125 1
0.147956736389847 1
1.04217132589727 0
0.279078927971029 1
-0.105571077986508 1
1.27826073340527 0
0.506925922956984 1
0.198255199890654 1
0.371097279483512 1
0.50972332842761 1
0.454689319089257 1
0.180492059121325 1
0.393731772150357 1
0.729878659211705 1
0.462602186968832 1
-0.0281983098220692 1
0.213542617840432 1
0.698037242950454 1
0.543193056123202 1
0.605097703759558 1
0.0476692918210076 1
0.41909860068122 1
0.388813506152537 1
0.434870819668415 1
0.166742134608701 1
0.368044684395719 1
0.272312227022629 1
0.908459303954905 1
0.60268799644549 1
0.375704005577731 1
0.392959825817967 1
0.519811621508565 1
0.264743080619409 1
0.24930228971418 1
0.36225422773154 1
0.386463642772258 1
0.129671871681294 1
0.39549442405757 1
0.272240926096564 1
0.311532666801731 1
0.903683905180203 1
-0.0195005651926691 1
0.0125589339040532 1
0.566925119661499 1
0.566152989530536 1
0.203147974897901 1
0.43367734109748 1
0.519560797551541 1
0.989252312220016 0
0.707290191924376 1
0.142215074844337 1
0.276647656515538 1
0.131611476220016 1
0.449589208321288 1
0.31879001726537 1
0.513036029312727 1
0.435152668523777 1
0.776890056497532 1
0.356695601332865 1
0.466093578336982 1
-0.0194899602387436 1
0.707474066908813 1
0.0498907749879833 1
0.144460285010528 1
0.114128522032646 1
0.736866129234424 1
-0.00176968848258926 1
0.322218669492079 1
0.417593681149865 1
0.502844511909962 1
0.0612983735818206 1
0.24620428398786 1
0.255339453886361 1
0.624490838456727 1
0.660980860812793 1
0.70918126054681 1
0.164570648770766 1
0.319308956160279 1
0.176566114729941 1
0.420576865785802 1
0.464723221112759 1
0.657255895597652 1
0.768783599943201 1
-0.0652015974855787 1
0.458818950902176 1
0.0662467481802816 1
0.554168815526748 1
0.174491212268036 1
0.279344324197937 1
0.495532945277239 1
0.305985947076339 1
0.33757447631998 1
0.35027910163383 1
0.468972946557017 1
0.321444186753605 1
0.745312593569058 1
0.521432660921508 1
0.609865989394441 1
0.350500265862342 1
0.356019413799596 1
0.203085681209369 1
0.466394460856339 1
0.725847053884631 1
0.332531166264868 1
0.69215611277016 1
-0.0860032439321859 1
0.191376731589644 1
0.462460102867211 1
0.60249918316298 1
0.33292126186598 1
0.398143650449203 1
0.353851667179372 1
0.235876715399771 1
0.677454280134155 1
0.358525063750471 1
0.910806188933013 0
0.470670641335086 1
-0.0341381249692582 1
0.0488798342758525 1
0.789467418500636 1
0.520850476159735 1
0.246325515868322 1
0.387463913724603 1
0.733321333692067 1
0.608278661600591 1
1.00813584409985 0
0.205382856802503 1
0.805367138430418 1
0.381364810483513 1
0.176911223685911 1
0.392079675595351 1
0.512178512550675 1
0.464957779589817 1
0.255519871099937 1
0.0599305162010621 1
0.571558919017612 1
0.523424007947962 1
0.129386486579016 1
0.508033815829158 1
0.289863632361645 1
0.392803992235976 1
0.102098762385298 1
0.0548097238258451 1
0.742052588515621 1
0.260988883140665 1
0.559998749361631 1
0.0211386845489517 1
0.589580626726617 1
0.12113260017818 1
0.204295428282784 1
0.46578649671145 1
0.523346169308739 1
0.338142127573398 1
-0.0646203304345271 1
0.30843043863877 1
0.4601611614374 1
-0.192254915796231 0
0.340355441621955 1
0.503998982674346 1
0.559578608203631 1
0.539767758846839 1
0.50578761797447 1
0.617492660685708 1
0.480050142770157 1
0.625349616829176 1
-0.101097066639011 1
0.435015014238629 1
-0.0491425712748903 1
0.0376979014683282 1
-0.0984411313317391 1
0.28773935742089 1
0.410049146126978 1
0.689333678190257 1
0.56234068262245 1
-0.0379970185198986 1
0.261727928956392 1
0.314892128360072 1
0.506212007509049 1
0.158330753328001 1
0.523852458626424 1
0.652151314869503 1
0.460117855681735 1
0.318549022970507 1
0.66161189581223 1
0.865967433899843 1
0.460066249324274 1
0.0334669793708887 1
0.17173193195533 1
0.597898524476361 1
0.530403614652174 1
0.457436861150291 1
0.524281227218372 1
0.0531127737039763 1
0.549694619463332 1
0.281343277358861 1
0.215394360999644 1
0.0620053612747399 1
0.292636059346198 1
0.0626723585435524 1
0.428606568951771 1
0.453730185175986 1
0.248100369383691 1
0.561921897960522 1
0.676212607628127 1
0.395627405459766 1
0.751413797163764 1
0.351318429942968 1
0.310578586218935 1
0.370899907422954 1
0.549926123752627 1
0.540959790436171 1
-0.241575323179641 0
0.473701434847345 1
0.310493645498412 1
0.444946002014824 1
0.377869984467386 1
0.521746612067044 1
0.0932356667979272 1
0.285281770087316 1
0.576210263167953 1
0.516351186271214 1
0.796310550168974 1
0.427577323664667 1
0.783199510353974 1
0.397018821425522 1
0.661712786404029 1
0.894923330808686 1
0.444111027716218 1
0.226620666054446 1
0.89738949126782 0
0.676295151015829 1
0.945110175478952 0
0.40271837320442 1
0.475700530839012 1
0.166618055761052 1
0.321574903202817 1
0.296857000397691 1
0.548176477657894 1
0.224348880050075 1
0.522998510786407 1
0.0432298169966333 1
0.17881897623056 1
0.0296234501179705 1
0.523893334921672 1
0.708827270956407 1
0.322303094671515 1
0.404560964232181 1
0.280695285074899 1
0.148871724752356 1
0.13935741474022 1
0.551485713028647 1
0.0926527285509652 1
0.271968057269796 1
0.699134254409752 1
0.937296528699956 0
0.455170069350016 1
0.0024150083093501 1
0.0319752175617086 1
0.335647878946026 1
0.525460999273358 1
0.69047558997597 1
0.427788595401232 1
0.375252677121387 1
0.150365618123676 1
0.849391011771047 1
0.165391061607647 1
0.465493075721536 1
0.212320109269399 1
0.51673024906774 1
0.154285941839786 1
0.445407600195849 1
0.639736602053194 1
0.0549604587014315 1
0.355687800606889 1
0.69508244516957 1
0.272401574779487 1
0.251949762196357 1
0.0175879356550985 1
0.590000900122258 1
0.49408645783763 1
0.16894570009614 1
0.303317199065901 1
0.332237806262089 1
0.352903508026604 1
0.272921076173738 1
0.480746268930086 1
0.591890034374024 1
0.157501754500448 1
0.314000888724511 1
0.462726487931609 1
0.350132340997178 1
0.472400036473619 1
0.493470379952733 1
0.423143002012047 1
0.379880768251532 1
0.418453389428014 1
1.17439011782309 0
0.593752576492647 1
0.768580562312072 1
0.793382596707266 1
0.651649150161094 1
0.187031077447631 1
0.544388330477178 1
0.137428098514885 1
0.295945823799723 1
0.480714876254468 1
0.127726585313516 1
0.357966821618506 1
0.138340068994969 1
0.604731320654158 1
0.509308153668969 1
0.4540189609723 1
0.238210744667091 1
0.472763530060709 1
0.293294186125615 1
0.540784518228841 1
0.118361922970704 1
0.168152835292715 1
0.365202792093211 1
0.523654822308124 1
0.188337536551821 1
0.193888968036969 1
0.384698853039907 1
0.651908843324883 1
0.853478861013556 1
0.290099967785227 1
0.363693748665822 1
0.727991301655917 1
0.499713226782423 1
0.856766910849449 1
0.382997281884432 1
0.354957562473479 1
0.596435832194588 1
0.650666864082924 1
0.370874447177362 1
0.201755340574889 1
0.174809773545694 1
0.482883849098735 1
0.285061064424104 1
0.437804570954281 1
0.191725793669897 1
0.596943849722336 1
0.410885647770883 1
0.238365652926416 1
0.294816104082501 1
0.278361042796012 1
0.33064795841969 1
0.535566837496632 1
0.235445216942269 1
0.0922409396340497 1
0.388725721340204 1
0.516537909819917 1
0.342536178151418 1
0.552146324833636 1
0.680014211774488 1
0.563857344435534 1
0.451941943881382 1
0.454628957905226 1
0.0212359691193309 1
0.521060168841593 1
0.368207376749685 1
0.758915137434271 1
0.734505758678493 1
0.339409976707306 1
0.353151616079454 1
0.387138120886389 1
0.225749937386427 1
0.489965234716228 1
0.640968348649239 1
0.45558144581461 1
0.119043062276124 1
0.0469575136216144 1
0.418963276706974 1
0.247098831077743 1
0.49046315222168 1
0.523926214939521 1
0.560684488750328 1
0.163829625650369 1
0.447984660302958 1
0.00821873378893195 1
0.598648530194751 1
0.430254319275853 1
0.188485594146984 1
0.707155806424171 1
0.495995142153985 1
0.227600169498421 1
0.555987674931393 1
0.698691914079072 1
0.497734612729654 1
0.366425146266235 1
0.202820460378464 1
0.429824505627578 1
-0.284820838945785 0
0.992239109126829 0
0.340803582426866 1
0.741271145263952 1
0.514277267683461 1
0.591222338288125 1
0.506957303838093 1
0.826543218493563 1
0.484580082369473 1
0.806229012139494 1
0.558833094270383 1
0.664459470377405 1
-0.0473741704012164 1
0.827210913447139 1
0.463164251104163 1
0.626937540754384 1
0.361010451875148 1
-0.056270083762652 1
0.252471456558115 1
0.807547715161716 1
0.529527930480177 1
0.0717490882540941 1
0.282612679956017 1
0.240124726251558 1
0.360426825247113 1
0.516506019037005 1
0.237082656768625 1
0.408570381344303 1
0.403118282876669 1
0.434583548985296 1
0.560652268399214 1
0.238674684984518 1
0.673719128976835 1
0.207479383590075 1
0.0915167716010418 1
0.108407425883617 1
0.287644337297689 1
0.836040131026425 1
0.399269398172362 1
0.0727738603984329 1
0.492767734879006 1
0.512945809260968 1
0.111547547348255 1
0.206024628027713 1
0.547988472268307 1
0.486754718554452 1
0.741955957181229 1
0.592372264840774 1
0.437628787226218 1
0.174198074050928 1
0.303478653484426 1
0.149781640688599 1
0.49982482282764 1
0.290093920954453 1
0.185062904779801 1
0.553019488506632 1
0.273084800502062 1
0.566843831182747 1
0.544567714268956 1
-0.0694633019438776 1
0.564008683075505 1
0.832974854062886 1
0.338126976869574 1
0.185718839659336 1
0.357458129755751 1
0.230440768888359 1
0.095106406055687 1
0.615506129502571 1
0.83232418386288 1
0.375559836785711 1
0.395697147544183 1
0.68515067954765 1
0.0925754371547548 1
0.136422627833068 1
0.629846325802362 1
0.197311054043517 1
0.145649870838833 1
0.498920373565304 1
0.0163718123742918 1
0.708400347961916 1
0.455127349451443 1
0.311086688760269 1
0.619510315848337 1
0.718182784197775 1
-0.006162456949618 1
0.311346315094428 1
0.375863099499135 1
0.372148602561838 1
0.00915794387006123 1
0.529709811133578 1
0.3454872315958 1
0.833182273566741 1
0.535691213525569 1
0.450334387999401 1
0.183023991594833 1
0.397602350864656 1
0.0118879894290585 1
0.502013043728983 1
0.592471514413166 1
0.168887393508437 1
0.870536603536971 1
0.50125565556394 1
0.19710048688646 1
0.542847034321588 1
0.398136459703762 1
0.462579842146743 1
0.429401282609245 1
0.309883194683372 1
0.267917114256175 1
0.52448261599679 1
0.459010234937665 1
0.712592420993375 1
0.198927129877132 1
0.433296356350364 1
0.32093051246611 1
0.320074610288457 1
-0.0455125748860403 1
0.386770820908721 1
-0.0126013854144654 1
-0.0125208284469547 1
0.389684216298025 1
-0.0838481755622 1
0.409112512075488 1
0.572290147108263 1
0.499661870448302 1
0.395354389134282 1
0.373981363921967 1
0.517078273949808 1
0.316276796195451 1
0.165965016853333 1
0.180812496984591 1
0.0759588446169048 1
0.300066707582165 1
-0.0839090408227842 1
0.23242721040257 1
0.390875011790444 1
0.554677630773524 1
0.45119935016904 1
0.412639719590052 1
0.647080921122151 1
0.522934195902855 1
0.62373641416109 1
0.263261471569777 1
0.483742814789823 1
0.0493113039233759 1
0.192728941593928 1
0.371548208241512 1
0.36987094383277 1
0.882594619022746 1
0.629908444811779 1
0.426509249866773 1
0.289454547840151 1
0.646984490557742 1
0.252841058430443 1
0.379187730390058 1
0.532270211792046 1
0.0495554591102296 1
0.397680613016563 1
0.631139694318619 1
0.752498490202523 1
0.153087103099583 1
0.0406826500303108 1
0.429329731918379 1
0.853457100651821 1
0.142327320593096 1
0.176901766551504 1
0.104326729260826 1
0.570113579100149 1
0.351341155757608 1
0.109896766870256 1
1.11823010437072 0
0.429128873752004 1
0.477474369509715 1
0.260725889691023 1
0.249372295833659 1
0.275328190128834 1
0.331967506308154 1
0.14700943275985 1
0.228276319580772 1
0.0784747692454858 1
0.384176072775393 1
0.224417096083464 1
0.553931216339939 1
0.485158819016511 1
0.689887196005096 1
0.395948805455049 1
-0.0301819779967942 1
-0.0310050473776673 1
0.544575019492275 1
0.0293638847986849 1
-0.0350205356876698 1
0.388093174579177 1
0.709518676285543 1
0.32656633517664 1
0.597354611840843 1
0.553226834862642 1
0.272483801326554 1
0.294370314596464 1
0.393828396348293 1
-0.103713696281713 0
0.153308455721295 1
0.439178394505602 1
0.488351244557202 1
0.272749332083129 1
0.847427302160972 1
0.25904412111217 1
0.419586622510587 1
0.32542811256411 1
0.308820848644727 1
0.501654158175288 1
0.327762740390128 1
0.356395245809626 1
0.17954297194879 1
0.387204169789821 1
0.0452066473044074 1
0.213128050804884 1
0.773278557469005 1
0.700371059712516 1
0.547274579961012 1
0.428049631608045 1
0.567972272028999 1
0.269499758002163 1
0.0926409396356141 1
0.208400951230201 1
0.704337981423004 1
0.390341667217421 1
0.24608960863465 1
0.225035799129842 1
0.456626798628342 1
0.456890030993303 1
0.649681971792639 1
0.222645949451035 1
0.244265237041006 1
0.146098891831236 1
-0.135890981971259 0
0.76963522304464 1
0.450437457008416 1
-0.0182984079055306 1
0.260343912741226 1
0.584984646727289 1
0.511723051851245 1
0.542786760479062 1
0.496453825559637 1
0.708456113856241 1
0.26217930943184 1
0.283474582790964 1
0.529526922554343 1
0.0464769748322645 1
0.373638293937527 1
0.515546253893307 1
0.369215973241444 1
0.587010038535142 1
0.0394438883490104 1
0.692726767289662 1
0.740097110583105 1
0.686153659594394 1
0.496616388323243 1
0.323542785639331 1
0.365314553749551 1
0.55631063806905 1
0.586188472418599 1
0.429622999263615 1
0.459391699927598 1
0.192316926549548 1
-0.0198005370891345 1
0.235951367977574 1
-0.00359861090407995 1
0.347948507914407 1
0.402304577867348 1
0.222499928707965 1
0.126788054876914 1
0.384133742844702 1
0.0503575029898972 1
0.665455184237945 1
0.4221752999645 1
