# Supplementary material for: Bias caused by sampling error in meta-analysis with small sample sizes
Source: PLoS One. 2018 Sep 13;13(9):e0204056. doi: 10.1371/journal.pone.0204056 (PMC6136825; doi:10.1371/journal.pone.0204056)
Supplement: S5 File — (ZIP) [file pone.0204056.s005.zip › results N = 20 theta = 0.4 tau = 0.2 sz = 100-500.txt]

"dl.theta" "dl.cp"
0.302535494759072 1
0.415337244627431 1
0.304095999310241 1
0.424638357039043 1
0.43004464299786 1
0.483173437010235 1
0.39723800864494 1
0.282675576001101 1
0.325919865922282 1
0.497473193851394 1
0.452268719407887 1
0.430344768311559 1
0.38450694502422 1
0.454783458798838 1
0.557804159712582 1
0.334621439675568 1
0.462837292293809 1
0.284484372570427 0
0.425568549714645 1
0.299784115550748 1
0.495843051956496 1
0.349623657697703 1
0.507873379359458 1
0.353913620653001 1
0.382587685749094 1
0.316643899096935 1
0.467690847483188 1
0.306548385043221 1
0.379754699346864 1
0.375240412367433 1
0.485838396361719 1
0.367447466559445 1
0.364822117563295 1
0.412656145369407 1
0.415991110938469 1
0.357934270284636 1
0.475449575200099 1
0.589753854370028 0
0.388965145707023 1
0.463039552721524 1
0.454300652600238 1
0.295990130012024 1
0.332529198052116 1
0.415136913261794 1
0.358182861184663 1
0.346050785191529 1
0.420830896773195 1
0.434553728034585 1
0.344647201036121 1
0.371699370032752 1
0.369090698507965 1
0.253183276337894 1
0.439887045436346 1
0.536018827783086 1
0.458592707878796 1
0.520321073593101 1
0.426032047045974 1
0.429251736120804 1
0.248093286786676 0
0.390986512331803 1
0.390262199559323 1
0.40572701045529 1
0.316989204001145 1
0.41501491782325 1
0.33559594226518 1
0.393672724366841 1
0.495511630255201 1
0.511802414949636 1
0.378130746157351 1
0.229802425885615 0
0.244921407079242 0
0.391817376403971 1
0.36043028735431 1
0.292556373197608 1
0.43086580948581 1
0.310127161361434 1
0.398761954350027 1
0.486139426576404 1
0.474234722296665 1
0.340391243818164 1
0.483947889948746 1
0.282133871371256 0
0.416221425889227 1
0.470521210910789 1
0.483880619925816 1
0.461066924364518 1
0.472093068913516 1
0.542384287932633 0
0.338190365304528 1
0.382574755608262 1
0.391131813294686 1
0.382151480683976 1
0.416503361975884 1
0.413628807301146 1
0.401543440665115 1
0.308869164078021 1
0.343047332847348 1
0.461524785800512 1
0.413990137111722 1
0.315615180860167 1
0.414783153903193 1
0.502309495864564 1
0.414859664772556 1
0.377049966291537 1
0.375981072856541 1
0.462862950146897 1
0.320052172597908 1
0.43575108364312 1
0.289446983993677 1
0.380390105518262 1
0.477849364255741 1
0.49260056971964 1
0.35214593443991 1
0.446650184070937 1
0.461927549445893 1
0.466301308192075 1
0.485830505151991 1
0.510464269008193 1
0.410788209159493 1
0.415338167042483 1
0.337825946969994 1
0.361659474105591 1
0.359321455010225 1
0.367425561393119 1
0.388436379804981 1
0.430303462529178 1
0.50241024749799 1
0.334948144266081 1
0.370386053285914 1
0.433891486525523 1
0.304520401570107 1
0.431340129060504 1
0.394066451516853 1
0.304296401372934 1
0.430959621599179 1
0.338991611619875 1
0.487221894707904 1
0.385122298180781 1
0.48554917915261 1
0.475575411066256 1
0.474679676765098 1
0.49383815294948 1
0.408824967535157 1
0.514978283730658 1
0.522733951519606 1
0.311676880722348 1
0.415236661001934 1
0.560024900819971 1
0.436598019832124 1
0.301947443186801 1
0.404782811321384 1
0.349731274686517 1
0.548527337887424 1
0.293953459680422 1
0.355306533118715 1
0.419461752407555 1
0.412030335535014 1
0.451101203681393 1
0.421633072284746 1
0.361093430948564 1
0.437554274333435 1
0.45880521359417 1
0.442852621796095 1
0.517252939269124 0
0.351723337649768 1
0.340168556261599 1
0.666399060442719 0
0.525653015087852 1
0.306631075606036 1
0.35859350791989 1
0.452692819329308 1
0.301836830219166 1
0.511548770840507 1
0.521351229590496 0
0.363119036534258 1
0.415632826262696 1
0.386952060323279 1
0.425674395325617 1
0.323850448489805 1
0.281397023627595 1
0.352443594293325 1
0.297329274283126 1
0.432064756380695 1
0.54281149766682 0
0.40229469933541 1
0.401885311554268 1
0.450028650319738 1
0.432257930596811 1
0.40944373246525 1
0.394566193462167 1
0.343949461638237 1
0.525626212911201 0
0.381226677106443 1
0.483440459084033 1
0.458712049988415 1
0.360430594279404 1
0.438012400769891 1
0.458414577442824 1
0.364586906622109 1
0.466116905218259 1
0.267977840456952 1
0.317141693481596 1
0.403607268827397 1
0.37727332111642 1
0.359768582703824 1
0.326089876500298 1
0.303190548558749 1
0.341888462737837 1
0.293526828314583 1
0.348585001110008 1
0.412925221007659 1
0.42457341356838 1
0.337914101234882 1
0.453094791594696 1
0.368374709481716 1
0.250131492509744 0
0.355501230531039 1
0.410020450336878 1
0.341049079535534 1
0.405232397249127 1
0.409459745443014 1
0.413759969251603 1
0.387670315143768 1
0.382592490881493 1
0.389701955461688 1
0.304163769298847 1
0.508585827911178 1
0.340120012318175 1
0.468312846874737 1
0.45980266852156 1
0.464911664724983 1
0.344053006154192 1
0.407874262006233 1
0.371564816097979 1
0.457827199826226 1
0.397966725504742 1
0.462884382267674 1
0.41908611234936 1
0.539590614446973 1
0.392656425080679 1
0.306939636128986 1
0.474982693861191 1
0.392807078105557 1
0.316882199986003 1
0.477047522273543 1
0.447566544282546 1
0.418900738182658 1
0.432187665047622 1
0.375886302045597 1
0.43046139896325 1
0.493261869223354 1
0.383400050515776 1
0.370338530608692 1
0.630533954658937 0
0.577440887768031 0
0.527833158934238 1
0.450211087332503 1
0.375286397064393 1
0.488769233069863 1
0.380511227138957 1
0.456670805791157 1
0.450539963144149 1
0.427083591565293 1
0.457974430870891 1
0.513849825937619 1
0.44084691727433 1
0.441006840451701 1
0.355576672402457 1
0.317356418264536 1
0.315294363542319 1
0.407332267023618 1
0.465791787309623 1
0.362499530496183 1
0.413002737336855 1
0.333525354707279 1
0.399712177114911 1
0.37846265187098 1
0.433711195847122 1
0.497614773510406 1
0.464298622403701 1
0.37191591993053 1
0.388581017359814 1
0.427273782865108 1
0.440778921254336 1
0.315202386939208 1
0.454924701195073 1
0.381965885778923 1
0.38285519484018 1
0.389654615282336 1
0.391718689701721 1
0.357167154214541 1
0.451647246661749 1
0.274078228405342 1
0.426964916019183 1
0.435024164090906 1
0.316136077888453 1
0.474925900705543 1
0.33997991380334 1
0.385855871871497 1
0.444835456991795 1
0.441168326378106 1
0.389281841899259 1
0.538463798221718 1
0.336923064980956 1
0.346640405457763 1
0.497415307470795 1
0.465004588897673 1
0.451981802374504 1
0.360020944725919 1
0.491743605086591 1
0.391328201789812 1
0.428623297897309 1
0.552758866781586 0
0.401568857796704 1
0.470295936029493 1
0.287887600544966 1
0.385639007155939 1
0.335006854029378 1
0.315364169820774 1
0.46525361373449 1
0.388601842307204 1
0.349344436782277 1
0.414037731490798 1
0.476186057179953 1
0.35719427356658 1
0.451103279569026 1
0.392423037767545 1
0.384756099300374 1
0.466493589373493 1
0.402364458831753 1
0.418203517035878 1
0.425928421559289 1
0.355131076615698 1
0.380890398774006 1
0.316024995357866 1
0.475623367800749 1
0.48543085000536 1
0.381553541429816 1
0.529218095021623 1
0.43687536096141 1
0.44397324411374 1
0.447142612634032 1
0.357862061895068 1
0.465528588557142 1
0.372540610931701 1
0.38535593525726 1
0.45293406709421 1
0.290647882078546 1
0.355638354070458 1
0.479664064412013 1
0.449984898633502 1
0.296855470618717 1
0.230259319385184 0
0.40386688752786 1
0.224541820693179 0
0.415473596943655 1
0.439056934676438 1
0.517166554065413 1
0.248255572656745 0
0.435318974002286 1
0.347217919749008 1
0.374885473763137 1
0.347058536271877 1
0.297249865131692 1
0.458477467219318 1
0.365829724736112 1
0.341913953286833 1
0.338530644333068 1
0.44996317499113 1
0.335594932396652 1
0.457472790242825 1
0.386146120795777 1
0.543275168719503 1
0.501862241555855 1
0.396877479597964 1
0.539074692112993 0
0.441252185829598 1
0.413845902999391 1
0.391130369025534 1
0.356826492551964 1
0.387770113200624 1
0.447279832560897 1
0.446007145997825 1
0.366527376352828 1
0.351426999223067 1
0.392740668804895 1
0.27975291712193 1
0.416945246493821 1
0.227289999062585 0
0.462871555635787 1
0.382883627196917 1
0.475276441079203 1
0.435186473287597 1
0.364490329940908 1
0.45675452612568 1
0.293552125933844 1
0.325918155414411 1
0.483557687608605 1
0.384045471097188 1
0.500499117045823 1
0.518795271304667 1
0.362869479174815 1
0.520637147456365 1
0.41119983859581 1
0.439231928553916 1
0.470936415996297 1
0.303176073004284 1
0.387687445527479 1
0.437639837237955 1
0.492027743789166 1
0.463337765567298 1
0.42926664520497 1
0.470089365791968 1
0.256817759146761 0
0.372605918954167 1
0.411987068042492 1
0.44835886239631 1
0.388987292132183 1
0.35889442011993 1
0.479794827325344 1
0.454922452533229 1
0.432278394564988 1
0.432796058467246 1
0.474548817485651 1
0.411383773098435 1
0.488219470836541 1
0.537665512186083 1
0.329450470780496 1
0.464876814482086 1
0.466225636119731 1
0.390110365979612 1
0.300962818553828 1
0.443015739267309 1
0.43451234375954 1
0.328161274753114 1
0.49680486839886 1
0.323725220569451 1
0.314416097448586 1
0.490309845909378 1
0.326901748226654 1
0.490884014128833 1
0.293544318487786 1
0.441055544919157 1
0.388434042820823 1
0.292687364296417 1
0.348814286452902 1
0.392079049985931 1
0.451083242234326 1
0.388455712589034 1
0.271077469939195 0
0.302963378972064 1
0.382231227606824 1
0.453163251916687 1
0.350220358024672 1
0.498579345061597 1
0.403488714304371 1
0.259925534962112 0
0.45924555999716 1
0.5382122722726 1
0.482039904506364 1
0.445261215823945 1
0.457442225731313 1
0.47889428444265 1
0.409509743996389 1
0.53818835338562 0
0.419555321067979 1
0.26998657728157 0
0.340582058453446 1
0.340598772745043 1
0.246960990119077 0
0.145551767977399 0
0.450919134905738 1
0.43400528164822 1
0.424484095048585 1
0.418704147714757 1
0.384719846338905 1
0.404688826786867 1
0.335213791569468 1
0.483877589012159 1
0.461703407485764 1
0.365489948094394 1
0.396533261360311 1
0.361426882055754 1
0.392794710674315 1
0.375820574887808 1
0.306702498588691 1
0.356744589452723 1
0.386845739072321 1
0.323581013304741 1
0.323243845948675 1
0.532528057815029 0
0.453948554393311 1
0.410478425593161 1
0.472221368823751 1
0.389756931841154 1
0.407070027743951 1
0.376872557462821 1
0.496483690172056 1
0.335679140433629 1
0.419462922215844 1
0.276871647978131 1
0.297131384685833 1
0.447128139901284 1
0.332790389573801 1
0.300061591381987 1
0.406058326885859 1
0.41600349618716 1
0.499803893647026 1
0.329326598266159 1
0.373569141487987 1
0.429463551800702 1
0.340954842569254 1
0.412587304733693 1
0.45861598687087 1
0.456984081138289 1
0.434777493752715 1
0.344616039513509 1
0.413443221719815 1
0.327876611722662 1
0.490876306865363 1
0.320130468236668 1
0.423996385151156 1
0.390521270418524 1
0.413803608290862 1
0.269640041475181 0
0.430622485245737 1
0.340230594153238 1
0.360570407255198 1
0.452895570169224 1
0.366532436923217 1
0.291822975483107 1
0.502438951140065 1
0.425940670748328 1
0.394167107665759 1
0.380258016729956 1
0.337480035149874 1
0.443400063657464 1
0.339456493906393 1
0.261496808911399 1
0.422118117230403 1
0.48588161816367 1
0.40992828869 1
0.280255708469441 0
0.386547983778619 1
0.395512500029123 1
0.380729254528123 1
0.236234332833206 0
0.398385436496864 1
0.353694688343934 1
0.399191839143683 1
0.465197023373738 1
0.502418476536897 1
0.460732958162499 1
0.587267177675938 0
0.3765838261833 1
0.269283566444048 0
0.480526800599842 1
0.378065173629637 1
0.50276561403414 1
0.515526119944526 1
0.44197576374144 1
0.314923678635896 1
0.553314154456255 1
0.326166745557353 1
0.471645930681471 1
0.40240318021671 1
0.374823408792024 1
0.429080270204536 1
0.463162197329835 1
0.400556413251949 1
0.39555361354906 1
0.369811902263766 1
0.348862921306045 1
0.382654109081027 1
0.401590239100557 1
0.441658527663136 1
0.452991792544305 1
0.480756505667688 1
0.532375291960562 1
0.454590415894953 1
0.269820901390169 1
0.303848303371478 1
0.458800177846433 1
0.449405443420007 1
0.425172668683627 1
0.388821346365868 1
0.345506813197405 1
0.30179899648343 1
0.422029471957218 1
0.29483416882985 1
0.488411681798712 1
0.393315287965687 1
0.287333152844693 1
0.47664157567551 1
0.340260281600792 1
0.349445570860879 1
0.31852968250796 1
0.422309196425654 1
0.365829030433414 1
0.291062927073818 1
0.327463970284556 1
0.355781882767175 1
0.525798344457961 1
0.326891866326973 1
0.463017517887946 1
0.400253569488368 1
0.315051473202269 1
0.410976844014013 1
0.375339636771755 1
0.416258294338644 1
0.402738050174302 1
0.348305030651226 1
0.4245775647788 1
0.330733622198314 1
0.380503809810944 1
0.383702172316863 1
0.254797480054169 1
0.389505374643358 1
0.404396924140895 1
0.37013234339774 1
0.463761883146685 1
0.489762075356261 1
0.442242608205182 1
0.404929938854403 1
0.538977842619023 0
0.3830226035528 1
0.39790562642798 1
0.441200116207587 1
0.409043100435544 1
0.374570215175124 1
0.335592045607929 1
0.441379422305098 1
0.417582871508205 1
0.365133082413488 1
0.395334089820624 1
0.407646678796325 1
0.513790534669641 1
0.398308987054234 1
0.429839053378909 1
0.382107145145131 1
0.239696790268406 0
0.364897259810605 1
0.590269870884107 0
0.415944782629748 1
0.405630824966322 1
0.313965757129489 1
0.312776175151618 1
0.488272105100494 1
0.344881008597303 1
0.379101435239642 1
0.371352031382098 1
0.302629317357242 1
0.339633754043316 1
0.344114856552558 1
0.42476754243974 1
0.376086369269142 1
0.327368504397312 1
0.394938090331801 1
0.43484568198868 1
0.452813484044364 1
0.377665774654877 1
0.396164672906621 1
0.435610906349607 1
0.429558368370751 1
0.437158074931485 1
0.435196904764556 1
0.392361902332176 1
0.274607580026724 1
0.537178869606328 1
0.456047752507703 1
0.396237016703388 1
0.380148441851208 1
0.282021688693782 1
0.46485709624788 1
0.376650159032217 1
0.489937065872909 1
0.3073155335853 1
0.39975661934531 1
0.242874783384915 0
0.442785575610277 1
0.367618026901271 1
0.376708260639232 1
0.319321621849711 1
0.296844054127988 1
0.424229490228489 1
0.42269240644915 1
0.342614380995586 1
0.277864541008202 1
0.319978858804787 1
0.348224958745519 1
0.327687650618805 1
0.390100933067176 1
0.52477041975845 1
0.401017960022527 1
0.561504203465779 0
0.328260040880058 1
0.306989226184757 1
0.378961486665726 1
0.372292933658712 1
0.331913575843267 1
0.307160690476301 1
0.445753691832736 1
0.460825028832221 1
0.531080508773249 1
0.466465414993312 1
0.335488395477733 1
0.408837520299171 1
0.329686519249436 1
0.365833264051885 1
0.369583763872595 1
0.466991329780458 1
0.322705925414072 1
0.300325090627095 1
0.34030899942595 1
0.366611109367617 1
0.381143667276586 1
0.422692101388231 1
0.442990717701457 1
0.395620949020308 1
0.399178131303458 1
0.47144505658189 1
0.352807298177946 1
0.370279678083849 1
0.393705666630262 1
0.367279893218868 1
0.406639851022183 1
0.337398162111686 1
0.498400183044566 1
0.433842385906528 1
0.320902936836275 1
0.32408461867524 1
0.493540038310036 1
0.351110479448783 1
0.379245844497493 1
0.415117373791747 1
0.300014543124222 1
0.321602083195067 1
0.336096242277893 1
0.499818080241378 1
0.454819677868342 1
0.344016496957119 1
0.335615137917256 1
0.315612166059966 1
0.461459947164423 1
0.431515160007406 1
0.365647864118225 1
0.358743923523292 1
0.407134131215413 1
0.354883476403568 1
0.339695039399844 1
0.322679557079204 1
0.491383667689082 1
0.432918188356543 1
0.567232532669465 0
0.42044029117784 1
0.526960798896001 0
0.380496272450559 1
0.306758724512554 1
0.294769124281491 1
0.460707209858144 1
0.330251332918595 1
0.321340087913561 1
0.422536128929178 1
0.457086422814206 1
0.552098321965117 1
0.369754367961915 1
0.330759334424684 1
0.331843853951197 1
0.377358843082234 1
0.371488371107831 1
0.321325110277258 1
0.438026031517217 1
0.396201507383646 1
0.430765267530272 1
0.288667856835904 1
0.364234553063663 1
0.505712714734006 1
0.398000216363377 1
0.424356195794247 1
0.389118199428159 1
0.375729662889746 1
0.348311745878027 1
0.519826935349241 0
0.399296779493913 1
0.325055522010674 1
0.209759833804211 0
0.497839239592599 1
0.368054543122731 1
0.404170305753825 1
0.475289859015682 1
0.431357076794293 1
0.391555671519579 1
0.424020793547655 1
0.547852816081934 0
0.621953434547809 0
0.49353900944248 1
0.390043338808312 1
0.383747129137591 1
0.316886773323998 1
0.386998083970956 1
0.459581894372515 1
0.449744006488005 1
0.266231007704347 1
0.431256488897914 1
0.327977117251621 1
0.495448445643862 1
0.237497750274995 0
0.366580369343856 1
0.503205068255093 1
0.370949208567837 1
0.424554155469559 1
0.440848322422636 1
0.343386642744925 1
0.416069240129204 1
0.44657261399365 1
0.278319632059884 0
0.356892720522207 1
0.352823443890879 1
0.466704731183178 1
0.407818347994416 1
0.410388509098552 1
0.330424885532316 1
0.466366284746738 1
0.413303098156597 1
0.376205172046539 1
0.322301360727668 1
0.409100034064252 1
0.495872254622189 1
0.56218605151506 0
0.413440977309892 1
0.431247426075172 1
0.608548712720811 0
0.294697202058708 1
0.265454455265784 0
0.281593924773812 1
0.522938275182941 0
0.539588594685289 0
0.32821981967117 1
0.408869287878072 1
0.275467973108652 1
0.382205492885432 1
0.387247434585702 1
0.498830210794871 1
0.395823745104212 1
0.309134542172959 1
0.401016861234376 1
0.442039369304564 1
0.431577659306477 1
0.448314777992153 1
0.337042972712403 1
0.450699074833442 1
0.337286691129808 1
0.415120667619575 1
0.430998265709875 1
0.487482176299652 1
0.533438315760663 0
0.22972642684578 0
0.432448036937511 1
0.452215633582162 1
0.409600863010053 1
0.441251501446378 1
0.448027887410365 1
0.274029301294031 1
0.350503298620821 1
0.318645186923154 1
0.27185392600068 1
0.378680487475718 1
0.255169639492653 0
0.32640621067522 1
0.426675045013383 1
0.374988318407269 1
0.387087700003853 1
0.419353058330641 1
0.297790844660731 1
0.314993624864907 1
0.429154711515736 1
0.392888956914781 1
0.350793207123315 1
0.488440436957447 1
0.437169508891338 1
0.451311072756177 1
0.287786490053413 1
0.446531588629085 1
0.400192985914149 1
0.27468821807459 1
0.263195648114174 0
0.314740039109067 1
0.335723909034221 1
0.381043083182792 1
0.386524405032898 1
0.374512130428284 1
0.463102696283936 1
0.41690595465674 1
0.402818186484754 1
0.439628160722369 1
0.471604748188258 1
0.315315966834763 1
0.507267739163563 1
0.423605439619571 1
0.378538875515234 1
0.393792023180186 1
0.354275904390017 1
0.454458481935626 1
0.418358821358588 1
0.419682677002023 1
0.404829392067374 1
0.390052886556659 1
0.304552940837824 1
0.463942341701777 1
0.372010116453455 1
0.4306881468758 1
0.411887273328655 1
0.491350055268918 1
0.277346018252974 1
0.366654712824431 1
0.392656657925672 1
0.361452162002997 1
0.438407930292157 1
0.406638292271945 1
0.391353614867802 1
0.341705738093712 1
0.493861159723198 1
0.45288746021497 1
0.367731557233293 1
0.415180113027138 1
0.456874474663349 1
0.460903673743111 1
0.37835533258196 1
0.377108376752022 1
0.401697990791487 1
0.347792426661837 1
0.451905350039233 1
0.486375286046071 1
0.333876568573364 1
0.366874213154207 1
0.373857724189651 1
0.24492925047761 0
0.360676671188713 1
0.422866423109861 1
0.380612601270175 1
0.427050318544939 1
0.435885073276054 1
0.332629205512892 1
0.461046698981932 1
0.35353440811029 1
0.515347025139917 1
0.360337990356047 1
0.361242936796956 1
0.395930164481658 1
0.38594420646351 1
0.44689642084898 1
0.386737960323606 1
0.439625214605278 1
0.483562366968203 1
0.332155992443075 1
0.566787927284209 0
0.456216872760892 1
0.404018127562052 1
0.482893105245957 1
0.46570231126584 1
0.363732068129867 1
0.393710716657019 1
0.338377245865782 1
0.486224182749689 1
0.360036531005756 1
0.425976345762095 1
0.440262902013471 1
0.417923720966084 1
0.416049990719488 1
0.401439633271984 1
0.376372855560712 1
0.413867681651944 1
0.432299526856418 1
0.476636051065806 1
0.368232626582508 1
0.377006935807529 1
0.444651447410352 1
0.394343004581007 1
0.545979144307298 1
0.488953027036837 1
0.332027943254409 1
0.505987214388843 1
0.400518377099676 1
0.380474483735939 1
0.438223350033109 1
0.453714865709501 1
0.467798330380403 1
0.46662783132653 1
0.407890247538583 1
0.422484278691013 1
0.469791740485451 1
0.355221335591392 1
0.41452792858277 1
0.429679345537629 1
0.433898031677163 1
0.391241975640093 1
0.349367164505503 1
0.371179036688106 1
0.447963259692003 1
0.360756757650253 1
0.277761297579395 1
0.407650480894635 1
0.422320650416084 1
0.392724753954005 1
0.48715034288321 1
0.371059594217265 1
0.321665192356713 1
0.545955671687335 0
0.310380517678275 1
0.466136673892119 1
0.376671711519031 1
0.533415463179842 1
0.384284481616281 1
0.46207629048941 1
0.50487809204133 1
0.514602532042681 1
0.450867147685947 1
0.558543354407961 0
0.451611149501433 1
0.306851676842311 1
0.476574538965504 1
0.322274314763537 1
0.438807270429042 1
0.363823757776801 1
0.368124158793179 1
0.477032824597841 1
0.443106509231147 1
0.468879111174904 1
0.429233485011819 1
0.364447912634732 1
0.317156349395736 1
0.437561838582722 1
0.390194414314732 1
0.410629662391379 1
0.37129676251409 1
0.533550261821815 1
0.375604240295685 1
0.382294878536452 1
0.37613148683606 1
0.333467801484691 1
0.435396345987877 1
0.369438490431576 1
0.369018690368977 1
0.259861986132927 1
0.386615148018978 1
0.476879654105453 1
0.449005957356092 1
0.335472451357862 1
0.50817936007859 0
0.270080985239315 1
0.421032112289874 1
0.579497671196594 0
0.407439712551139 1
0.39666466077866 1
0.313729001206033 1
0.34677727459212 1
0.44839438331315 1
0.446350478719317 1
0.376160682842352 1
0.308448206428012 1
0.292245717944596 1
0.4009424020564 1
0.381410174695552 1
0.423467333002148 1
0.424863066448504 1
0.402955038954945 1
0.420958147579003 1
0.410838921890131 1
0.440812809337561 1
0.459416366358243 1
0.35517006069635 1
0.408078956860462 1
0.371307496562242 1
0.325650685734685 1
0.384304301385773 1
0.353057974496689 1
0.421791208916833 1
0.378368139951224 1
0.206096199019383 0
0.327990380503994 1
0.433465148792465 1
0.357722185768754 1
0.370592327057131 1
0.435449709407101 1
0.382194110549317 1
0.368016395821557 1
0.467887648150758 1
0.436630872040661 1
0.380217430534086 1
0.401251446388019 1
0.354100089927209 1
0.470334161815255 1
0.427139690584642 1
0.373691884799185 1
0.391973371656739 1
0.455543122914523 1
0.297964020156924 1
0.474520933547178 1
0.335361106612945 1
0.51685311290316 1
0.502867606953286 1
0.292074772408629 1
0.464737061990897 1
0.36713629606628 1
0.322151759872656 1
0.439126010883843 1
0.340160613415767 1
0.393896921817297 1
0.483668521238441 1
0.410069033060949 1
0.383580128853727 1
0.30504650446878 1
0.342285451495949 1
0.307074415827558 1
0.317193682978782 1
0.309937844750294 1
0.348137069271817 1
0.362245360553005 1
0.290939720028641 1
0.316550451792333 1
0.32281621948591 1
0.334980715099704 1
0.307478640491022 1
0.44289366197751 1
0.362539622868372 1
0.508823260929213 1
0.254648428220354 0
0.339948076002006 1
0.26096308892152 0
0.412618835286628 1
0.375105685014575 1
0.211394947499556 0
0.395616529629027 1
0.312093867316591 1
0.296921530012969 1
0.483465304330743 1
0.492112361532442 1
0.391619175456011 1
0.430440213717706 1
0.446329500334797 1
0.381379031112549 1
0.446116681445058 1
0.506926326287931 1
0.398645933355402 1
0.475151078973696 1
0.370823307536415 1
0.366576193508647 1
0.557242750662839 0
0.498180239585788 1
0.413034574273179 1
0.338662029682019 1
0.27891162337798 1
0.42858029433291 1
0.445681100940033 1
0.320255276522885 1
0.312155978754755 1
0.413015986272075 1
0.598388031016448 0
0.429976873235137 1
0.287985516193858 1
0.392104758861735 1
0.335398556922749 1
0.426275625627767 1
0.376987178104771 1
0.424108934115663 1
0.423834721886585 1
0.376253747708945 1
0.460882136121605 1
0.389051032389547 1
0.470891374862169 1
0.432133350347643 1
0.330419490889312 1
0.360845939920489 1
0.451624135559842 1
0.385966155106426 1
0.291998089030851 1
0.234071130577141 0
0.346553186759328 1
0.361779438614028 1
0.374477832542006 1
0.378550569435442 1
0.509435057196279 1
0.328284398357566 1
0.417967593260857 1
0.448640589649795 1
0.330682632349749 1
0.362041956438935 1
0.453354585894272 1
0.485166215124715 1
0.391454449320961 1
0.348461901388181 1
0.357559109493056 1
0.494166835694043 1
0.418071578592192 1
0.473544148698971 1
0.400868975050085 1
0.473193394799742 1
0.432060538610755 1
0.441154836858952 1
0.355648142794096 1
0.434423932843662 1
0.182288776591859 0
0.511639671694955 1
0.51897563482004 1
0.377704957791437 1
0.308486313871409 1
0.420916572652731 1
0.458715244260628 1
0.429369554099763 1
0.342890079449654 1
0.360805365090498 1
0.457207909817634 1
0.468165551001456 1
0.391833805474873 1
0.410083521203418 1
0.412316058748322 1
0.356576387446935 1
0.316258659797707 1
0.459750243883595 1
0.453115238283671 1
0.432657255210922 1
0.457186159136317 1
0.425578115477349 1
0.425106704468037 1
0.577639208073495 0
0.462531153767057 1
0.38533779461122 1
0.480122735951876 1
0.304724265890892 1
0.453658713202919 1
0.546494651753317 0
0.443826298336993 1
0.37314962181522 1
0.365791228665291 1
0.413122849115729 1
0.414804343430672 1
0.385411382488447 1
0.478886709322214 1
0.415515220510704 1
0.348261475183437 1
0.345705171600312 1
0.513161582804635 1
0.453332769822955 1
0.369372975514354 1
0.326815672748921 1
0.317369603863947 1
0.471297500516451 1
0.33517910989861 1
0.315839124356483 1
0.354814339008265 1
0.375858657088526 1
0.328669381513078 1
0.448334457171023 1
0.432022351249217 1
0.442247219591363 1
0.369009285291296 1
0.384552438737559 1
0.551046457143983 0
0.378446239846868 1
0.285167982327642 1
0.303579098376296 1
0.380525560568821 1
0.43531221108368 1
0.445727309280664 1
0.456283347441711 1
0.438033602474084 1
0.348153031467237 1
0.40968916225057 1
0.45930209559709 1
0.378583585670127 1
0.51552962936489 1
0.49543578779713 1
0.443247229348342 1
0.53955780832333 1
0.370728063876673 1
0.387398492373357 1
0.452958874355728 1
0.327598811963403 1
0.458098715873902 1
0.32323940044738 1
0.359994499391127 1
0.212947538160988 0
0.494505056884088 1
0.378897693353881 1
0.426983993608173 1
0.445720444876671 1
0.356352036096855 1
0.315354492408183 1
0.276337187202377 1
0.35361423471746 1
0.165747185961887 0
0.421591429465608 1
0.352985942344234 1
0.314406774850201 1
0.397146611575164 1
0.308977029724699 1
0.466781952462683 1
0.190020856894322 0
0.433130633794325 1
0.497132173683333 1
0.363037102828253 1
0.331889794233635 1
0.353831225766988 1
0.384555616316317 1
0.241790728655262 0
0.5316132413271 1
0.313365628032493 1
0.284214247616412 0
0.365898763152225 1
0.40421726131503 1
0.190738361810578 0
0.397644939900783 1
0.495132688353336 1
0.36796489248971 1
0.31177119053973 1
0.275563221098587 1
0.520211822758989 1
0.348479286437977 1
0.459444678298562 1
0.469180378060495 1
0.413197408428612 1
0.462747582997015 1
0.341309191816574 1
0.371249693593076 1
0.404619124311845 1
0.39162482481806 1
0.441226427479573 1
0.435184700452079 1
0.328317429597348 1
0.40191427724397 1
0.444394654913602 1
0.41608351281992 1
0.37639513767605 1
0.516102003616386 1
0.333148762899175 1
0.344067254689211 1
0.428987305626017 1
0.341186215818271 1
0.362294986852189 1
0.486980371437325 1
0.370805812925749 1
0.320811865987177 1
0.373709170636344 1
0.306078772972218 1
0.389940250302883 1
0.422780542739083 1
0.340624278221327 1
0.482333642274104 1
0.315036648324883 1
0.497683690714657 1
0.386397719692531 1
0.488512241549258 1
0.463321278803038 1
0.339577730557856 1
0.369522592659254 1
0.275492811653376 1
0.381850821922398 1
0.411994737148413 1
0.248121734286419 0
0.380152639741019 1
0.428566589095797 1
0.434349905262864 1
0.423767782470056 1
0.418967045276441 1
0.479641714669174 1
0.31594994414472 1
0.344972301614624 1
0.321791065347017 1
0.42329671740121 1
0.396656771793622 1
0.442174805264441 1
0.519142997272916 1
0.354940061807945 1
0.350934256474521 1
0.423022248600572 1
0.295070858743463 1
0.346767279384556 1
0.466213501160946 1
0.396597028174274 1
0.37385096656429 1
0.408269128507399 1
0.349344993176619 1
0.598937054242482 0
0.355792770617358 1
0.274081098066557 1
0.433721805470759 1
0.370441016140346 1
0.297095838187437 1
0.345120007550658 1
0.432795042115514 1
0.432588443412458 1
0.311679392710437 1
0.346950253770143 1
0.443458951709793 1
0.438910507272725 1
0.333534564050465 1
0.339068615201885 1
0.37523822301658 1
0.328284935141238 1
0.509876454717025 1
0.472869724084781 1
0.390370760313527 1
0.397367995961322 1
0.360709541505668 1
0.224644593961133 0
0.364132965896076 1
0.456832078772967 1
0.340959404848525 1
0.424625501891695 1
0.417179029646664 1
0.393229491455016 1
0.315166382933194 1
0.372903283953607 1
0.568030592885812 0
0.351137780884127 1
0.452666018296643 1
0.461111493205269 1
0.397629489285693 1
0.334436390383661 1
0.476454196446844 1
0.527662285553942 1
0.363862427763983 1
0.384877170904547 1
0.418100984574786 1
0.320620637965937 1
0.470975399075648 1
0.294341473558469 1
0.38806679684373 1
0.291658279256748 1
0.421836631961553 1
0.417588492553574 1
0.42867240725904 1
0.313833725498012 1
0.366419102679876 1
0.488500996035165 1
0.40867397328706 1
0.447577198621379 1
0.376330379287629 1
0.453220254594618 1
0.505784778804784 0
0.382893215809635 1
0.39704734469506 1
0.310266763540687 1
0.41293668158253 1
0.488318783788661 1
0.357809682411728 1
0.380436114075288 1
0.500810818488449 1
0.359990645159559 1
0.417151775347581 1
0.400911652092782 1
0.524487874940588 1
0.29456092271871 1
0.481506330299627 1
0.356620801979963 1
0.40525543753466 1
0.514987330471049 1
0.427812887090692 1
0.462056606695678 1
0.354606477050087 1
0.48590703918731 1
0.235024620007067 0
0.439171248459676 1
0.437008250045969 1
0.323626956401525 1
0.402665689311843 1
0.381119085345421 1
0.347087424776787 1
0.297454785126988 1
0.469224030747287 1
0.457784161192908 1
0.417340239354453 1
0.349507102254044 1
0.401762016025685 1
0.397807651264012 1
0.268650758925996 0
0.328211904384399 1
0.491271914738526 1
0.402110135963593 1
0.343275628841034 1
0.434460763958927 1
0.351858204557275 1
0.385008800137515 1
0.459151918670232 1
0.45975011966031 1
0.252325527849262 0
0.273225281207499 1
0.430197000609103 1
0.42908235267513 1
0.399413268023035 1
0.40523392780016 1
0.483479640509555 1
0.223579006088367 0
0.401142426732701 1
0.413980214211828 1
0.354789661863764 1
0.345256536025577 1
0.232606182209826 0
0.452804809338506 1
0.405645704475751 1
0.381466861450179 1
0.395329030298525 1
0.438393313236769 1
0.499920924866078 1
0.4400200914743 1
0.402448112371651 1
0.328122729761087 1
0.389451678774306 1
0.544877890942996 1
0.410101824280938 1
0.344068628570695 1
0.282416407806929 0
0.415298245550911 1
0.533702847926627 1
0.432080763124592 1
0.498282070900626 1
0.456041739858363 1
0.447377846593058 1
0.352756513588645 1
0.312858995668135 1
0.431123331819916 1
0.405780562035588 1
0.420936124409187 1
0.417280914864897 1
0.39871724191959 1
0.319381707027767 1
0.451764053220099 1
0.352236830019797 1
0.383144472437362 1
0.396595006207607 1
0.266294803152719 0
0.422811773921309 1
0.313455729631431 1
0.461834185930893 1
0.498368152278852 1
0.462559883023872 1
0.280866075657405 1
0.516488732100927 1
0.403935458321285 1
0.321707426475281 1
0.207250270314589 0
0.381331307072254 1
0.32364309433556 1
0.493854033992029 1
0.422238700514405 1
0.286108460457454 1
0.379794547381888 1
0.329032938506668 1
0.446117580197267 1
0.546981444253625 1
0.572157212556037 0
0.412506880775741 1
0.368478535258281 1
0.395836974540063 1
0.386559339828699 1
0.412266113922871 1
0.462863103850807 1
0.432710285768226 1
0.434580072253578 1
0.29559045897758 1
0.41443096564138 1
0.386741122538292 1
0.397489692348773 1
0.43976733709741 1
0.475282523870795 1
0.354650494610552 1
0.391891919017423 1
0.423844747111718 1
0.318874082673011 1
0.42647806108962 1
0.363502735626198 1
0.502600618472584 1
0.344219000681227 1
0.391022575092253 1
0.39017158037438 1
0.497481070595154 1
0.470503188910566 1
0.437191522062486 1
0.330791572744242 1
0.483289835879736 1
0.329916114612163 1
0.435902639422777 1
0.398954788187681 1
0.356671498571573 1
0.411083627232498 1
0.405820318070138 1
0.387317527070193 1
0.380349176923895 1
0.357045346739284 1
0.3801303788461 1
0.336525416999743 1
0.365606340842794 1
0.472644882653686 1
0.419958243392179 1
0.368733815402405 1
0.380156457003907 1
0.319806723211416 1
0.234070965344804 0
0.258200089884157 1
0.377142665822743 1
0.458267051436775 1
0.336631138584986 1
0.486022426952477 1
0.526025186061692 0
0.446898421228577 1
0.314215489819948 1
0.392310149484333 1
0.450220263404384 1
0.376669273745398 1
0.265356051942235 1
0.420493896648532 1
0.393510353989789 1
0.402153455321822 1
0.464437321455181 1
0.415135962972154 1
0.449846109807693 1
0.405872947815089 1
0.323765560390415 1
0.480468195683242 1
0.287422067072393 1
0.412472760516669 1
0.244419441890968 0
0.285727634091777 1
0.4212546207757 1
0.335305207542112 1
0.364190294340871 1
0.366601669503213 1
0.333065560614652 1
0.323748340407637 1
0.409861705085965 1
0.320256543238212 1
0.355868294892686 1
0.38940415830329 1
0.364231349760589 1
0.422901682391815 1
0.342718321530071 1
0.506228436072731 1
0.46347869074913 1
0.45875894536431 1
0.385629661546009 1
0.236233443430706 0
0.375824506388098 1
0.311043560853181 1
0.378090815425134 1
0.589293011125166 0
0.38848749359635 1
0.457460508982211 1
0.446328321133732 1
0.445357705677307 1
0.448669071017883 1
0.420193734583123 1
0.410081252504426 1
0.404712157836916 1
0.456973565850649 1
0.372887132282285 1
0.34254839326749 1
0.300438087883953 1
0.524163736314876 0
0.349410025883143 1
0.463735349262801 1
0.360584490930697 1
0.367516292205397 1
0.458232479359216 1
0.442374337817273 1
0.555634622042406 0
0.354863781949236 1
0.404946894877955 1
0.461478947806273 1
0.355562048985629 1
0.362261617859753 1
0.463068925802868 1
0.377235953976584 1
0.432906499896967 1
0.407658303670398 1
0.5112150839702 1
0.566363627899392 1
0.462525283697092 1
0.559314072516258 0
0.551343937267599 0
0.450159597458171 1
0.423371951437754 1
0.383725779921363 1
0.470973214004156 1
0.478748957095928 1
0.577767087786207 0
0.376690781030355 1
0.406733080227021 1
0.604983498061463 0
0.35154545800978 1
0.287633060337334 1
0.359352875019897 1
0.592010941333086 0
0.272669779957637 0
0.496560952807561 1
0.449835653344613 1
0.306145609497515 1
0.498865140327232 1
0.411916651830535 1
0.309803938454678 1
0.261140851788826 1
0.465126373336864 1
0.345264152063136 1
0.450983898221118 1
0.311665420210252 1
0.408606124657491 1
0.458290605850405 1
0.383957590609037 1
0.425839763210674 1
0.379218053320029 1
0.367673079694988 1
0.321067209531562 1
0.402386960814968 1
0.354713871785503 1
0.419966935627011 1
0.260314106998631 0
0.458981247374932 1
0.434040936473476 1
0.278840907558185 0
0.345893660216382 1
0.343467833460736 1
0.420067123499895 1
0.481754251464763 1
0.641737909150789 0
0.360162267426827 1
0.471260350201348 1
0.304138492521699 1
0.431030482050284 1
0.229850809018915 0
0.367988218258153 1
0.480766949178074 1
0.5396332516882 1
0.462988692054146 1
0.433762475810607 1
0.374548516314545 1
0.358467838013472 1
0.397858165400365 1
0.549152365860731 1
0.56440073591455 0
0.573596437468349 0
0.442538015392164 1
0.505902807096318 1
0.405759627359925 1
0.408306254669925 1
0.448766380916519 1
0.291303352150313 1
0.561243083481299 0
0.3392798900983 1
0.489738634202015 1
0.415685943786114 1
0.429201294879221 1
0.37476624714381 1
0.430986011828134 1
0.494755441277191 1
0.541450712211842 1
0.400250779831191 1
0.452947406715116 1
0.427887252096797 1
0.406520354278783 1
0.509330929371281 1
0.563520712309228 0
0.451281753435215 1
0.448177853779166 1
0.446060833244578 1
0.312984509690075 1
0.387080039489161 1
0.371631995155889 1
0.376611982030648 1
0.37398873307966 1
0.391394642678601 1
0.287705661164932 1
0.508396825251053 1
0.427512771546843 1
0.41791818315048 1
0.425601861733946 1
0.39489572498157 1
0.479277484393833 1
0.519752379731 1
0.443886193158313 1
0.379330433393427 1
0.190331000724029 0
0.4234856796144 1
0.341474783371722 1
0.363782394145231 1
0.392488490918705 1
0.381204615823409 1
0.405670834586128 1
0.440073215579299 1
0.56472101050844 0
0.503877836269845 1
0.316131746768067 1
0.340761268955506 1
0.47684241271518 1
0.464829265119633 1
0.450421905789792 1
0.446031151415841 1
0.542982185918613 0
0.4287410003717 1
0.41401663311121 1
0.427210675799075 1
0.424344819804248 1
0.436465860580464 1
0.44070952213377 1
0.35855438542755 1
0.477818851431172 1
0.444436219294298 1
0.465414400344995 1
0.360486220337175 1
0.26138968057371 0
0.388342262743993 1
0.268095687469567 0
0.366069570741948 1
0.471251757142769 1
0.379320417270375 1
0.438787278525226 1
0.400411920935154 1
0.304910323872441 1
0.323069171637434 1
0.338635487868388 1
0.255441969547712 1
0.433683082127596 1
0.383176722510515 1
0.278454419971169 1
0.488824750855274 1
0.498577921045303 1
0.368588995111554 1
0.511059607550829 1
0.34638115878944 1
0.413767030934139 1
0.373074719111419 1
0.272406662405745 1
0.434826013597143 1
0.424296977479146 1
0.411600899347285 1
0.426725176714995 1
0.41338422602682 1
0.322835843890824 1
0.256324156271086 0
0.421942272220978 1
0.255527566785817 1
0.467074115034855 1
0.331501718288491 1
0.329947400183009 1
0.430935953741142 1
0.357470338331945 1
0.448847104409875 1
0.625107008749647 0
0.458259334688921 1
0.51364679432564 1
0.547540535810157 0
0.394249751224883 1
0.524692893642695 1
0.425942469962138 1
0.411137299899413 1
0.389689050350592 1
0.402098839764414 1
0.319731461870468 1
0.506901065557541 1
0.408771051425186 1
0.36331264820042 1
0.398950567201911 1
0.442376753579079 1
0.431631998353174 1
0.448014390287857 1
0.326030736407742 1
0.423395102469039 1
0.382539251464638 1
0.420964707093998 1
0.298791526497837 1
0.381705989116594 1
0.493175061765204 1
0.477539406355088 1
0.401950329891854 1
0.482950088817645 1
0.561409128975654 0
0.47527982809984 1
0.2415895594273 0
0.300866902858077 1
0.390581120907787 1
0.425443931210053 1
0.288383535293337 1
0.357870566511338 1
0.47458440273383 1
0.35101612270244 1
0.307403095108434 1
0.243889199465115 0
0.421970045501805 1
0.225275510447237 0
0.416709013931698 1
0.276044598740715 1
0.460788701205976 1
0.283396372493046 1
0.301515495501623 1
0.37416069746407 1
0.44223407622593 1
0.501373274968046 1
0.350329639965993 1
0.317564371327364 1
0.373729042561047 1
0.356923306208975 1
0.353907858551912 1
0.436595170979566 1
0.521047258912082 1
0.320575370121961 1
0.253558159046297 0
0.257192113841702 1
0.474939785047347 1
0.283839276383061 1
0.539352999102564 0
0.403391937668548 1
0.423464592778377 1
0.461533070032034 1
0.37327293419965 1
0.481050242931796 1
0.421782122943662 1
0.422635662211408 1
0.38669965131406 1
0.260293321319707 0
0.42163596139302 1
0.359056067227501 1
0.368050000670019 1
0.432362795275702 1
0.434749288872295 1
0.352181077724928 1
0.472398240685714 1
0.379293578788081 1
0.391731785253983 1
0.396975465741901 1
0.38916348481645 1
0.37195599595873 1
0.271342677531506 1
0.319669107863188 1
0.300735066205099 1
0.557037278404171 0
0.358488250042896 1
0.523426944319351 0
0.318452207648605 1
0.358872783911613 1
0.362856805439188 1
0.326153975368963 1
0.262339818320231 0
0.433306857194596 1
0.278901275979111 1
0.483130003745952 1
0.428782600628711 1
0.430061527127689 1
0.507645265458003 1
0.336477707086071 1
0.478260409244591 1
0.449255472960923 1
0.391353866047853 1
0.433530730378495 1
0.483439538190503 1
0.378211253594237 1
0.33015193136726 1
0.42437588073802 1
0.456286037262569 1
0.50392167875644 1
0.346755564305941 1
0.41128652253284 1
0.335792915022466 1
0.302631273384741 1
0.477600378379851 1
0.371619540699387 1
0.360331518188894 1
0.415703047117775 1
0.361060868063605 1
0.347071394417257 1
0.46529704233661 1
0.340659947912492 1
0.311656528200526 1
0.303511999114147 1
0.415826921312171 1
0.309533973350235 1
0.454212252313008 1
0.318536390823723 1
0.304255508180935 1
0.535912418086695 0
0.412716433477393 1
0.419604070752431 1
0.419868790390795 1
0.313687252680207 1
0.43709162067494 1
0.265666281315802 1
0.301161335191334 1
0.481385397157994 1
0.332668137776343 1
0.456621473559476 1
0.23545202960629 1
0.371850624384271 1
0.373128611982872 1
0.302476985766391 1
0.318786774688046 1
0.419563515907906 1
0.365765376255802 1
0.394621745068941 1
0.447352530536767 1
0.378874358533828 1
0.411531495825978 1
0.301041747599137 1
0.45747407761946 1
0.519790065042396 1
0.436450154526477 1
0.381548847159147 1
0.242496659877493 1
0.337835880946513 1
0.392705030017483 1
0.413216396890997 1
0.595034935284872 0
0.276427417358718 1
0.387085196035511 1
0.442498591102173 1
0.372158591983389 1
0.368476452409175 1
0.387863278638899 1
0.331700276938842 1
0.367637163058316 1
0.523514343025626 1
0.463878944780725 1
0.403475835847681 1
0.403485044940729 1
0.325844772961897 1
0.422162225024542 1
0.461965345503603 1
0.301325830510192 1
0.368067240619298 1
0.521090420123539 1
0.439291169357565 1
0.330643556800394 1
0.38067419469043 1
0.419784125427264 1
0.486515495967272 1
0.41198233298536 1
0.428402406201601 1
0.293674374029196 1
0.283459937094368 0
0.386865461186584 1
0.425242753502444 1
0.4811609472876 1
0.399741385704504 1
0.369978701971489 1
0.475598001889447 1
0.500277748125957 1
0.256733770813035 0
0.377934049355142 1
0.372225681078707 1
0.406870244966513 1
0.444961377392831 1
0.441782618552482 1
0.399898228618862 1
0.400832468851734 1
0.30987368231211 1
0.313824708277615 1
0.347587982598223 1
0.361177648305994 1
0.385423856217704 1
0.322963625474333 1
0.329664142162079 1
0.287735052284354 1
0.523775353946534 1
0.386787661710523 1
0.357990507191536 1
0.499652008766036 1
0.325533022171886 1
0.394423416509575 1
0.504106146492587 1
0.349971808718996 1
0.395379654670045 1
0.424936901007154 1
0.385992423758752 1
0.451308624547756 1
0.382056902744327 1
0.261741483630202 0
0.373847595332342 1
0.439806904764263 1
0.36656329803775 1
0.476939752172199 1
0.3557033885786 1
0.421062682933232 1
0.48495139598404 1
0.379818989758588 1
0.3398995268331 1
0.271620610783313 0
0.311202695508145 1
0.4739718570076 1
0.434348908659724 1
0.323544265235424 1
0.428060302611458 1
0.367780792506564 1
0.600466381039187 0
0.380792788266456 1
0.491997284933061 1
0.413264167831721 1
0.295962055608821 1
0.472044958473568 1
0.364053384753741 1
0.461813393190758 1
0.45319452784164 1
0.538558872042892 0
0.262436562944963 1
0.451645189142226 1
0.25484492500642 0
0.438532417505318 1
0.355023899804281 1
0.34175233989278 1
0.501399657866149 1
0.407630009050671 1
0.407457153122918 1
0.364675283803159 1
0.414944205865325 1
0.288972885876439 1
0.224263130005957 0
0.405413792241469 1
0.407851221590362 1
0.330114819639213 1
0.504556693964796 1
0.388500370553201 1
0.449980585221085 1
0.392170971161133 1
0.354511694390878 1
0.426999933918256 1
0.438533530998327 1
0.312578978758891 1
0.518559015174409 1
0.430905037756095 1
0.374921116041757 1
0.42313657066626 1
0.443217729759536 1
0.501955613914261 1
0.368852239308662 1
0.36765365498373 1
0.321272742355435 1
0.40257875382674 1
0.351977229470972 1
0.452390481001521 1
0.435641660580374 1
0.473644586709551 1
0.297474696392474 1
0.435304487392262 1
0.452081852635378 1
0.293472138020109 1
0.433615938589446 1
0.390477633769987 1
0.379340791389582 1
0.49135437726398 1
0.349948089925852 1
0.464702804032908 1
0.404898691770805 1
0.309865263327246 1
0.46870276082935 1
0.459184077878063 1
0.403201080906199 1
0.430444371426647 1
0.453077747432647 1
0.546396378952166 1
0.365374073721581 1
0.237414139323764 1
0.442328805630132 1
0.446431990554824 1
0.258653445981614 0
0.523887159417778 0
0.388234499901558 1
0.490149948180171 1
0.395634968263866 1
0.431338092715608 1
0.534310947622035 1
0.5388151041269 1
0.378375627987131 1
0.534057724042463 0
0.454621227745449 1
0.517254851810379 1
0.366476507678941 1
0.457893516848593 1
0.346166437852668 1
0.425977442569695 1
0.301062595028207 1
0.448456382796891 1
0.410841783406272 1
0.360824720589804 1
0.416655688078733 1
0.450425233564591 1
0.448553879049512 1
0.32790705257695 1
0.507074106731315 1
0.494921152339496 1
0.343515652614839 1
0.47380476441704 1
0.318353286038976 1
0.408844370103025 1
0.430228224695529 1
0.497257007629646 1
0.384397758219012 1
0.396344794216966 1
0.368620334092914 1
0.264737457864462 0
0.39448284719697 1
0.340468161141571 1
0.267955849490599 1
0.416412992410429 1
0.410450012119567 1
0.351777763743619 1
0.378489762111552 1
0.451039597942525 1
0.359687132265497 1
0.451676402003583 1
0.392537375980493 1
0.424986376465493 1
0.251081197555077 0
0.31636437288285 1
0.399643668594579 1
0.459525092128361 1
0.421555209408299 1
0.515449732021655 1
0.313819772690303 1
0.332300728279024 1
0.326547476992706 1
0.331966717173217 1
0.488122934727559 1
0.34076526141731 1
0.356178282432 1
0.437306970484147 1
0.369521255053999 1
0.43360282106127 1
0.29725833713476 1
0.351761295867256 1
0.458161776277837 1
0.509242911845842 1
0.419818643000277 1
0.378213837611616 1
0.400951438210124 1
0.31075180673052 1
0.343501614334327 1
0.497842427133833 1
0.336288127615264 1
0.474516046977202 1
0.314435592208727 1
0.404247430742777 1
0.438969115716365 1
0.372794991346588 1
0.410323609927462 1
0.469817380924831 1
0.466440679444753 1
0.277704394268681 1
0.39495905231652 1
0.360126183947259 1
0.366154929592116 1
0.303582207529566 1
0.391104912545833 1
0.431338767610455 1
0.383176151593027 1
0.440685333958363 1
0.354932603396787 1
0.299675997473505 1
0.367737266704551 1
0.429232595652219 1
0.34917501039092 1
0.40246614678194 1
0.429972609994796 1
0.416336226226959 1
0.430509697587727 1
0.420162188660321 1
0.389159383841631 1
0.380546060927138 1
0.473359703853997 1
0.366297182575212 1
0.20246469894797 0
0.281202696395319 1
0.401612384051454 1
0.32511543899626 1
0.293249650055099 1
0.408428297492105 1
0.3008113212152 1
0.31043555527264 1
0.403176380532632 1
0.402573639202563 1
0.45989009135949 1
0.365129551700974 1
0.458414011117804 1
0.395203203469516 1
0.401936780561205 1
0.439868995260824 1
0.282164042802786 0
0.367882600145581 1
0.393210860249228 1
0.471468056112289 1
0.551850868169683 0
0.43627904981297 1
0.423214524985588 1
0.396155526482077 1
0.466004974219261 1
0.362532645218151 1
0.381644715402005 1
0.39541914373572 1
0.406897586380016 1
0.325267098157623 1
0.467903847542493 1
0.441572282929103 1
0.293332632847469 1
0.353994291029587 1
0.363657462193904 1
0.337073545167599 1
0.397402772345656 1
0.347517241140553 1
0.388688510899757 1
0.410151176783209 1
0.432212153021187 1
0.387075483913205 1
0.424581172104587 1
0.413361153100072 1
0.488584141599764 1
0.361813208758552 1
0.359761821028038 1
0.30136160753728 1
0.539845004177384 1
0.31691540683681 1
0.494726916955922 1
0.281115551544052 0
0.215486238007105 0
0.338088698846488 1
0.471973119901193 1
0.370128652490264 1
0.396497447733081 1
0.290750320528156 0
0.501064282802651 1
0.392515016340897 1
0.344539618133889 1
0.429770718801367 1
0.348609022570705 1
0.452910205595874 1
0.374746555723958 1
0.438269337282446 1
0.400410035128983 1
0.337823611336248 1
0.433368699785908 1
0.341034280031668 1
0.327783179637279 1
0.416461673003523 1
0.372218430027947 1
0.439681665481346 1
0.395581520078548 1
0.471439236219296 1
0.354887317206628 1
0.480766043182483 1
0.34400521551631 1
0.407698276912567 1
0.513412697740736 1
0.445170898530217 1
0.372479672469031 1
0.34734434031298 1
0.424259342660151 1
0.353939284834558 1
0.410733988489249 1
0.370152761478266 1
0.415568258019437 1
0.43089887733123 1
0.447828065404322 1
0.385007667601187 1
0.496939208878527 1
0.410392761145639 1
0.374134592596246 1
0.495224910877955 1
0.269509906021608 1
0.490881486181605 1
0.35429201840319 1
0.450372130707606 1
0.488235279179371 1
0.464909218379709 1
0.436851831532439 1
0.402370838570584 1
0.38073819024842 1
0.417113627320367 1
0.476708455616704 1
0.495311062675904 1
0.442793372639344 1
0.2947945708891 1
0.389422861814107 1
0.322392661365443 1
0.420278997099072 1
0.358064877852127 1
0.327623798333495 1
0.458505906483738 1
0.479371802956734 1
0.396442625704731 1
0.463125694483244 1
0.359773814034876 1
0.513990644121246 1
0.355443916762043 1
0.545517580538486 0
0.337910476056299 1
0.419701611853026 1
0.445523269460629 1
0.47649336718192 1
0.355042643986454 1
0.31181177176112 1
0.51567708135063 1
0.421421274638385 1
0.32503234308538 1
0.476529434724849 1
0.403662400858788 1
0.409583585676057 1
0.443699572141708 1
0.314751066966791 1
0.428453331622337 1
0.407346621241497 1
0.391636765902376 1
0.265776833150224 0
0.421893124206456 1
0.354959323261457 1
0.334062402747728 1
0.327391206872292 1
0.444531918219365 1
0.390547190741322 1
0.321034062113566 1
0.607412577386172 0
0.407079802126996 1
0.445985284159342 1
0.287491455365012 1
0.358849383974103 1
0.461366794378621 1
0.376346692917765 1
0.417187752324019 1
0.260307716595614 1
0.374473478489862 1
0.440353013867372 1
0.358133115288426 1
0.382045345828953 1
0.366303108195289 1
0.288436063067325 1
0.464312506292029 1
0.326111375479926 1
0.425787016265571 1
0.497761244539124 1
0.49178275640037 1
0.49750276899619 1
0.448970199932974 1
0.38650660348497 1
0.461197840921989 1
0.35411246056361 1
0.340462882115786 1
0.366264224518479 1
0.474563441385081 1
0.487910299015175 1
0.386619837487193 1
0.365538620875875 1
0.418408656485986 1
0.463537289020747 1
0.427509191509564 1
0.357369905964651 1
0.363636033645627 1
0.330888796861873 1
0.426523597336573 1
0.365763992818124 1
0.390938298294477 1
0.341288765490455 1
0.365791856090251 1
0.468814895362452 1
0.374023898811204 1
0.477944287988824 1
0.293852429359986 1
0.503852324989113 1
0.425704074015505 1
0.216046080308412 0
0.360051633424884 1
0.405062580790833 1
0.442285180341492 1
0.480422254421281 1
0.37095712769805 1
0.386317952703984 1
0.381063905018602 1
0.380803203315938 1
0.495162473863363 1
0.412123370736616 1
0.433780753808629 1
0.39441704415967 1
0.508706687410337 1
0.473701608141551 1
0.495589613812877 1
0.292120205322489 1
0.510424107730061 1
0.289949987790583 1
0.420534486580881 1
0.3823913391103 1
0.425000423692825 1
0.327505989578926 1
0.437165095049604 1
0.357431628000203 1
0.356507236375071 1
0.39756824839865 1
0.387229187610233 1
0.469375325994307 1
0.391046901365143 1
0.390350693924499 1
0.410259131863697 1
0.289504124940699 1
0.335019187023922 1
0.362118268370884 1
0.427125902834449 1
0.346966994501827 1
0.393390853829653 1
0.342908958598787 1
0.401822906909338 1
0.534827270245372 0
0.362761570831227 1
0.397530469031915 1
0.441388239199744 1
0.34787293255271 1
0.448586191243456 1
0.517866451556579 1
0.392650098872945 1
0.32823271779022 1
0.379348849017641 1
0.275451216534068 1
0.38061391490808 1
0.401332818140433 1
0.503149183720075 1
0.48956597864348 1
0.325154045852237 1
0.364400483319562 1
0.438103260191477 1
0.569419895028403 0
0.399986755739889 1
0.340097873635344 1
0.377808908728541 1
0.468891169458875 1
0.524552471652588 1
0.408204314617797 1
0.359401347481334 1
0.304584096633436 1
0.442651058569888 1
0.313924561370865 1
0.390549895779558 1
0.373661180867823 1
0.259844711692891 0
0.343422703574176 1
0.457644020954421 1
0.396909453259065 1
0.331697227291512 1
0.400117213647546 1
0.42423987018153 1
0.392727654400584 1
0.477002187645864 1
0.421989269083122 1
0.383029836396118 1
0.310327239764993 1
0.334510173735532 1
0.315617114733522 1
0.407591238488912 1
0.373657665987959 1
0.422907309906408 1
0.321053528233955 1
0.541405011702419 0
0.338174694338102 1
0.333188137318741 1
0.466599181224804 1
0.484952163938039 1
0.362265751754715 1
0.427217516867843 1
0.465121564876799 1
0.484448595462774 1
0.477127593562347 1
0.435470728130726 1
0.434921718302233 1
0.49277222599803 1
0.418271848778367 1
0.404106551931094 1
0.3537645898182 1
0.484867384185449 1
0.281445558444719 1
0.405375491244372 1
0.464303435005037 1
0.288644450578667 0
0.259752155972811 0
0.245585590922018 0
0.477435620826958 1
0.416373720792659 1
0.433406694085471 1
0.469418692043053 1
0.436768248000145 1
0.428169230842648 1
0.395070378166923 1
0.274463234885473 1
0.431671952296704 1
0.355662778248435 1
0.361188633649991 1
0.313852311664551 1
0.450258298523283 1
0.402028680370995 1
0.338876227781751 1
0.435826719736157 1
0.436788504244956 1
0.304227688133525 1
0.507411655353647 0
0.330586627741606 1
0.307482717179046 1
0.335565152112835 1
0.344286557735943 1
0.520662006268274 0
0.340509185463445 1
0.360123087853398 1
0.374656244959936 1
0.469341966187216 1
0.430686028482519 1
0.441335576567967 1
0.388793870496379 1
0.43200375960142 1
0.325186042976078 1
0.380327142502413 1
0.373538007841497 1
0.287572801917168 1
0.314692630300863 1
0.436720681723443 1
0.453456349064078 1
0.406826502899418 1
0.265169264732787 0
0.440883193803405 1
0.453742366698484 1
0.434569420830301 1
0.373967625152623 1
0.38447428124622 1
0.43013932142449 1
0.43200010353139 1
0.415909645460745 1
0.484486305512862 1
0.445863674636669 1
0.448934342383222 1
0.525509985875932 1
0.443621012402708 1
0.259587880571919 1
0.351165309242247 1
0.4254217049241 1
0.437951717296709 1
0.320603689316537 1
0.354796858876736 1
0.282711613263022 1
0.308177690922017 1
0.337369267742507 1
0.367064851353722 1
0.385171755473916 1
0.297802428522851 1
0.386183875794436 1
0.400019416255097 1
0.454423730029455 1
0.416955389420149 1
0.481859870927132 1
0.448030625820367 1
0.514730393724137 1
0.403871716190666 1
0.466406405815322 1
0.381086720313797 1
0.307832100220045 1
0.406025755765114 1
0.395224730305213 1
0.385236531923272 1
0.335613971793078 1
0.369786947002494 1
0.420989275018237 1
0.357036970320833 1
0.340960821087839 1
0.34284578748138 1
0.37143607960681 1
0.356089232126232 1
0.417097043970047 1
0.459948364542556 1
0.398623831871857 1
0.407840796723974 1
0.444859933428076 1
0.32619416738429 1
0.395493203746297 1
0.381947940742936 1
0.436309922913986 1
0.439055102700048 1
0.334126322879184 1
0.434010581963777 1
0.494541105417597 1
0.321580979327982 1
0.390779827576064 1
0.320607872070409 1
0.392131066696181 1
0.321712818593284 1
0.359104224498345 1
0.386790425355502 1
0.390960888098389 1
0.401776763893926 1
0.483726309795687 1
0.395799503158947 1
0.364225094650546 1
0.364296931869572 1
0.364763899066893 1
0.563662769495125 0
0.357002833639805 1
0.33168870759391 1
0.465932578929773 1
0.392664773188894 1
0.352993707991903 1
0.490092407420399 1
0.360179980476594 1
0.418095915222827 1
0.411338704446962 1
0.350226690816667 1
0.432072210186083 1
0.406105540504175 1
0.394651619992275 1
0.299409254616056 1
0.461838584485627 1
0.418976885705515 1
0.350033279026517 1
0.394722601407474 1
0.45811752685859 1
0.447329638975654 1
0.414189681120169 1
0.38279201896705 1
0.492929565328253 1
0.531938475471403 0
0.229637526885031 0
0.396657373753388 1
0.547257015876949 0
0.421881383010028 1
0.477420013415853 1
0.446928056833239 1
0.438504752578219 1
0.289187750457082 1
0.317366295933215 1
0.506668837540368 1
0.297342109903682 1
0.499462793205868 1
0.388089163055974 1
0.465715178586895 1
0.361943831480215 1
0.559980939844557 1
0.465644082855216 1
0.414236471696832 1
0.29386550751394 1
0.324294639670019 1
0.315727791623893 1
0.415753294564102 1
0.449351987825333 1
0.403412559149922 1
0.440045298144981 1
0.44043102953907 1
0.503135125523732 1
0.326535557433329 1
0.354453229386567 1
0.454590896814443 1
0.369379176357414 1
0.300732721980874 1
0.592205890606936 0
0.41868002065369 1
0.414822259082899 1
0.40975380033143 1
0.414411128521324 1
0.374296621494076 1
0.395938847823152 1
0.383306599265395 1
0.313946723404949 1
0.332051294022571 1
0.449612221486181 1
0.353766569166991 1
0.539488050393518 1
0.266820751743201 0
0.374558714997245 1
0.39863841759347 1
0.441536081580363 1
0.265085592643939 1
0.319176603723281 1
0.304485817921529 1
0.345215782732567 1
0.552782161672351 0
0.39951409906949 1
0.324444560523359 1
0.277243710576465 1
0.281198695929941 1
0.515482858111867 0
0.412255419213483 1
0.401162934747937 1
0.368207012098687 1
0.410792017423684 1
0.423469664376736 1
0.451467141150516 1
0.452166871853629 1
0.446994321911089 1
0.426678062649094 1
0.459954265544074 1
0.403697250140159 1
0.433650464659241 1
0.422669398533319 1
0.453635149804786 1
0.420078979345428 1
0.387763807843635 1
0.273647982571014 0
0.333997052980827 1
0.522155348733425 1
0.35537698534898 1
0.580325178981372 0
0.474730283677377 1
0.44240550335973 1
0.399419602795745 1
0.370900381014863 1
0.304644296113017 1
0.301552958609294 1
0.354047462622402 1
0.375602931952175 1
0.470151212851246 1
0.264262955582249 1
0.439956612699795 1
0.471458432895293 1
0.368447675080569 1
0.542312480573938 1
0.460524176293917 1
0.502075058733349 1
0.406840546427008 1
0.459704656835735 1
0.293203056819611 1
0.432638901312913 1
0.347259605821637 1
0.528139377328718 1
0.478806201886458 1
0.369581007077021 1
0.326976169012924 1
0.286344441851207 1
0.370068815724652 1
0.292550936504889 1
0.393672738014395 1
0.416757450715252 1
0.443190124369143 1
0.449255643905224 1
0.441711357728058 1
0.453655399278471 1
0.371747230339733 1
0.414157052164549 1
0.465234110533155 1
0.39814973225376 1
0.399191485680831 1
0.343928861045987 1
0.438162967758833 1
0.373461863405292 1
0.449418199375416 1
0.527413290166583 1
0.425035265105136 1
0.42359884945426 1
0.42205169060858 1
0.472735308931132 1
0.39217079495267 1
0.452012155783752 1
0.307421461964223 1
0.379014099458092 1
0.423690070858576 1
0.485323720162557 1
0.362584258789367 1
0.581124606599269 0
0.354226895956938 1
0.385300811466869 1
0.464149635828481 1
0.466007325347234 1
0.40810057452591 1
0.413693456907099 1
0.501048338448567 1
0.236416486543283 1
0.467796141737966 1
0.324146353669987 1
0.418213931059443 1
0.371466851466879 1
0.402039792201567 1
0.360946679964708 1
0.509502993968914 1
0.416028501146078 1
0.299173917914344 1
0.590165119745553 0
0.286450710585124 1
0.509543219815394 1
0.360387124167738 1
0.371730569653494 1
0.432173674356294 1
0.522062031398456 0
0.308486417116062 1
0.412079470895979 1
0.383829105727108 1
0.442915536702261 1
0.298459286457667 1
0.492752378084122 1
0.331494375948762 1
0.318623631719135 1
0.39737984411511 1
0.284438075639657 0
0.405736832401213 1
0.370051328690658 1
0.377208846501934 1
0.424710209098587 1
0.552315803664856 1
0.293325088974124 1
0.38585784655174 1
0.432567217992864 1
0.436648276726614 1
0.383965125374787 1
0.38945358698623 1
0.347550823959078 1
0.345888361505616 1
0.334466741890553 1
0.437643894809219 1
0.407048330280872 1
0.429874084579411 1
0.430460918984223 1
0.378331513185781 1
0.382504560333214 1
0.517384880093211 1
0.581171637757006 0
0.391202211435168 1
0.403011728756416 1
0.330431134769914 1
0.472331000154933 1
0.329862355587171 1
0.293222007102242 1
0.472918227371463 1
0.391145784791791 1
0.372028444384038 1
0.309773595395955 1
0.382242935520512 1
0.404116811753962 1
0.466432655914294 1
0.457635892330218 1
0.464158206489368 1
0.372618497460997 1
0.394770086141406 1
0.333226788803214 1
0.376957504024062 1
0.446605283644608 1
0.200109654690238 0
0.363300191829306 1
0.431823432753567 1
0.409304337618605 1
0.428288177924611 1
0.297220043045023 1
0.445616494667805 1
0.393549485659319 1
0.412654340280096 1
0.38827843303204 1
0.482363136821368 1
0.373613878640762 1
0.33240774951571 1
0.402277022980162 1
0.43721394495665 1
0.388755247514765 1
0.291729947691535 1
0.485443320681928 1
0.308857393338668 1
0.273430986200459 0
0.349553773684406 1
0.446982917274964 1
0.428455422702342 1
0.426946210562912 1
0.453148857644927 1
0.445546203635766 1
0.402827973607593 1
0.428872371461649 1
0.401774831969999 1
0.300414741726492 1
0.417027276586926 1
0.398165835555751 1
0.246411030057663 0
0.411743272567405 1
0.448859193916223 1
0.348603888486644 1
0.401146590179283 1
0.480507917502588 1
0.454491049891859 1
0.473516473135851 1
0.567763143155133 0
0.375237435150498 1
0.283688759058047 1
0.424611308454008 1
0.374810582583532 1
0.296241475402393 1
0.295473316688796 1
0.524475350785613 1
0.408433367008522 1
0.398722771084299 1
0.347027883421976 1
0.516140091384811 1
0.288796096128703 0
0.438135815611703 1
0.253430987933019 1
0.402077533035385 1
0.312796695556983 1
0.424060426649933 1
0.345826387468493 1
0.24267922929747 1
0.399484439238453 1
0.48775111914178 1
0.446432008805152 1
0.283149657009587 0
0.480267848168245 1
0.432720546834752 1
0.503314061923406 1
0.445201093028195 1
0.428133127028726 1
0.361446540718379 1
0.433839880972118 1
0.473811568069458 1
0.376364222851645 1
0.410738165564861 1
0.3632162116396 1
0.394825890853208 1
0.390822632716196 1
0.311085100171121 1
0.484743434179871 1
0.494461143873421 1
0.378415233064054 1
0.450056892508128 1
0.370064775769788 1
0.49148938583358 1
0.445217232423839 1
0.377351183973772 1
0.238689656456949 0
0.489908074379543 1
0.384583981390841 1
0.449009282045634 1
0.242380975840836 0
0.244294550665355 0
0.379613230346281 1
0.427606023068636 1
0.489876339256721 1
0.42157003414725 1
0.564839171161907 0
0.376559167574145 1
0.338738130409318 1
0.368136544063474 1
0.51857688503224 1
0.36418949690272 1
0.320827061756714 1
0.423152580198013 1
0.353258099500803 1
0.37042676520533 1
0.301383181973705 1
0.347603280460161 1
0.337544418385995 1
0.420132546320294 1
0.420353056924463 1
0.391761266666396 1
0.370011840584011 1
0.574410425639692 0
0.453704550815495 1
0.260007398985326 1
0.454474691717452 1
0.274924376561022 1
0.503293077022272 1
0.362651529134847 1
0.424750887334404 1
0.463675385414637 1
0.40322516063278 1
0.42328425801422 1
0.351377635419486 1
0.440236733085561 1
0.413340706107519 1
0.470708836389446 1
0.324030953790513 1
0.369933296766899 1
0.354020378845049 1
0.349066328173361 1
0.332416188375041 1
0.344403046516196 1
0.475758672688525 1
0.39884330799589 1
0.290022070081101 1
0.324798705743731 1
0.430974025945411 1
0.284034989078207 1
0.359521582542768 1
0.417005195373712 1
0.449085891201814 1
0.460417539720065 1
0.492971036350947 1
0.544804037333583 1
0.596156593980203 0
0.393211136205065 1
0.412652842965326 1
0.351799601139978 1
0.376643621084845 1
0.263420533070651 0
0.329519879822053 1
0.299117104885334 1
0.34263756370631 1
0.297837363588984 1
0.2686587821244 1
0.274971047084294 0
0.415661035931053 1
0.39969277368234 1
0.386340781798934 1
0.183334398069301 0
0.414444797770668 1
0.397632822558943 1
0.349935255560498 1
0.365318966540773 1
0.397143859053057 1
0.431512092479969 1
0.218834236915536 0
0.340106229220028 1
0.458826761555892 1
0.435495310552882 1
0.432445859126671 1
0.470359359718468 1
0.3938221670527 1
0.373890787908459 1
0.455127982219902 1
0.276537089584469 1
0.454104616999492 1
0.432180652297629 1
0.474632806187313 1
0.35744567099312 1
0.354484542396161 1
0.418440440156748 1
0.470654552202757 1
0.495228380522338 1
0.458535538654213 1
0.362034637061836 1
0.461406179962848 1
0.209610771400458 0
0.366015847238392 1
0.532176955018508 1
0.496198509237152 1
0.310287013044704 1
0.448655323728457 1
0.440096306493196 1
0.409975884343076 1
0.348971660740681 1
0.428960162700608 1
0.32943262136964 1
0.510680343293526 1
0.293611148272467 1
0.452052992106609 1
0.411073735710762 1
0.465029035791141 1
0.498665960749151 1
0.353275933252448 1
0.551378638169927 1
0.305911798143671 1
0.456760569827454 1
0.397279762548596 1
0.358179698519765 1
0.298479601356992 1
0.366035253585543 1
0.455497400077613 1
0.343406652363548 1
0.451752248981844 1
0.304316405349443 1
0.466369326095927 1
0.369454971907854 1
0.417637851373383 1
0.377542830521476 1
0.378946902392668 1
0.451845640838759 1
0.303211077315399 1
0.399102611732905 1
0.410569095498478 1
0.442165453436496 1
0.332832234919704 1
0.337351982452341 1
0.330758645917496 1
0.39846998798727 1
0.375755866470997 1
0.323078719634356 1
0.308203310993779 1
0.424551650822937 1
0.330974347170614 1
0.354839089325473 1
0.318013865156289 1
0.390578677101614 1
0.391678922445018 1
0.470119945671454 1
0.461983617142763 1
0.339042734327066 1
0.435915329267018 1
0.357483711388655 1
0.458729404090415 1
0.349080366314481 1
0.373893087197247 1
0.458787355750081 1
0.414045291262214 1
0.450710577568334 1
0.448123380300984 1
0.365499307704759 1
0.469802999907477 1
0.327867564877222 1
0.442626079040572 1
0.38674700336486 1
0.452828386691026 1
0.465632665919775 1
0.523199309278986 1
0.434425257559507 1
0.419269422609085 1
0.417902040351266 1
0.355773271758683 1
0.394882900227014 1
0.528468989146856 0
0.310996189524651 1
0.44109286173707 1
0.363162358343402 1
0.285750143868528 1
0.403410053048167 1
0.418008831980402 1
0.436588161248847 1
0.377962567601378 1
0.297082733255299 1
0.442498772479095 1
0.345623553209398 1
0.38943105200783 1
0.408269416049894 1
0.403104790811698 1
0.376035694792623 1
0.320979519757813 1
0.463592853019103 1
0.506364432908915 1
0.295827574332549 1
0.496499095033242 1
0.448717832195448 1
0.384638254390807 1
0.419340305277259 1
0.451307553396736 1
0.482336632392777 1
0.463964886989395 1
0.382667059199154 1
0.353890110677085 1
0.339319209517518 1
0.294470976344616 0
0.319013162303591 1
0.478519325813589 1
0.484025365923131 1
0.441544599312945 1
0.35257679959648 1
0.424394286913002 1
0.37413910700639 1
0.438088526065722 1
0.415497887053955 1
0.335514555542591 1
0.290054534550249 1
0.345736644817551 1
0.475215374673395 1
0.354006389127683 1
0.433263478240864 1
0.329210273671334 1
0.468881350412508 1
0.301912824227823 1
0.40264071684469 1
0.372077062092861 1
0.30756057598755 1
0.452399703895145 1
0.409638614666243 1
0.397551042361776 1
0.334638808517009 1
0.445748159005072 1
0.390899974205563 1
0.346253183254296 1
0.443209885669496 1
0.499510029329445 1
0.329510202452545 1
0.350171277539097 1
0.413670878259493 1
0.387133565951041 1
0.307284921201164 1
0.498881625407165 1
0.458022440864249 1
0.417593808506091 1
0.448004378576652 1
0.393783046862796 1
0.405579541276238 1
0.341633760793741 1
0.29721827987615 1
0.405926629822231 1
0.356460390138238 1
0.338062222539344 1
0.49505135819393 1
0.422711925497727 1
0.341327405693239 1
0.346122784791523 1
0.417148455590041 1
0.33935189377353 1
0.388042502849829 1
0.438511366639896 1
0.355644379190793 1
0.441784015003228 1
0.349419100564957 1
0.402494501225317 1
0.373577199064469 1
0.570028221196539 0
0.362667293964975 1
0.39857745225539 1
0.489707706797887 1
0.321580168537772 1
0.498497622061488 1
0.353283269412826 1
0.427742240214306 1
0.402826042495143 1
0.466264735637762 1
0.503066698218644 1
0.399306855094415 1
0.369180726076877 1
0.225556422461858 0
0.378811956595939 1
0.399718902126553 1
0.506377244601021 1
0.332128623880572 1
0.517143141201748 1
0.517058686600174 1
0.456241568502579 1
0.441037660758792 1
0.41269071343587 1
0.496907238644489 1
0.399197767242164 1
0.461489693255282 1
0.373464639555543 1
0.453640409553374 1
0.369400937722734 1
0.413341039472214 1
0.359525672249735 1
0.326387423477012 1
0.470462750825749 1
0.428931587846527 1
0.356846272066419 1
0.368767658812305 1
0.339294437374458 1
0.39804092255219 1
0.427263421757577 1
0.445286818304234 1
0.49217052232616 1
0.357303128227763 1
0.361661266001211 1
0.449017496590222 1
0.461950392002257 1
0.47044625354738 1
0.425018870781423 1
0.378359198679836 1
0.421944970419578 1
0.422127896513377 1
0.396588535054076 1
0.303560713628897 1
0.373924735900028 1
0.374716607996546 1
0.443061981403389 1
0.539760314362537 0
0.485470010906203 1
0.360999648091979 1
0.318303089258637 1
0.406754948284545 1
0.426591442807932 1
0.422751949312461 1
0.318934126516681 1
0.546509469593376 0
0.258745278552608 0
0.312801882874221 1
0.309132223436793 1
0.47965789416021 1
0.471706877949437 1
0.2652868807265 0
0.463573495081793 1
0.360327900455887 1
0.476902924007585 1
0.410800956440248 1
0.253720530990293 0
0.271400108908164 1
0.361744685336343 1
0.423731469986964 1
0.40482004148242 1
0.281181836164914 1
0.284192696259056 0
0.240893523564379 0
0.367291408013638 1
0.513752458403903 1
0.33306250519717 1
0.425038218760557 1
0.402975685663091 1
0.354611058747804 1
0.364875491080914 1
0.37685796100383 1
0.478796964740426 1
0.329098267763172 1
0.321512154217414 1
0.391052276769864 1
0.456514903959378 1
0.402934594145538 1
0.419069090134325 1
0.30606921116064 1
0.386257189517061 1
0.403970334280863 1
0.393958213862451 1
0.46264717493785 1
0.46862644552386 1
0.435666169414237 1
0.386724892458758 1
0.364375445657597 1
0.451801443033388 1
0.373018565061375 1
0.388002222205838 1
0.389973986852967 1
0.388299245162584 1
0.273289660161078 1
0.331455217139988 1
0.316685913646558 1
0.383744345990612 1
0.390053929294858 1
0.387116553855258 1
0.431745886644882 1
0.436879340943999 1
0.455001325380758 1
0.546498299186248 1
0.463285337560729 1
0.309207369819244 1
0.347528906052765 1
0.510350155225496 1
0.258355296488437 1
0.485393809190514 1
0.430861897253516 1
0.395591675122561 1
0.297236458104518 1
0.402068343984162 1
0.392560709972335 1
0.484897655038593 1
0.345134213186919 1
0.358562969056449 1
0.497506342117853 1
0.452204454602095 1
0.399601051128963 1
0.510748400289696 1
0.450175231635325 1
0.356421000962447 1
0.341081857942749 1
0.377020752209829 1
0.463808733364192 1
0.318287997518084 1
0.347161488540837 1
0.400880355055088 1
0.406799605369808 1
0.42020768593329 1
0.411915570312126 1
0.322126860397507 1
0.366693144098475 1
0.445634835357411 1
0.467767780860672 1
0.507440863486286 1
0.301177232784567 1
0.382733519779047 1
0.336696289909656 1
0.526047017600561 1
0.401631141446375 1
0.360861666724827 1
0.367093349240572 1
0.492702538040019 1
0.451392876714665 1
0.322262100411422 1
0.488428175470775 1
0.374919831271958 1
0.539307252378264 1
0.365374204707304 1
0.471369714475623 1
0.330368934057783 1
0.43659736761061 1
0.444167520471986 1
0.487117621135173 1
0.409405352276822 1
0.290593980023674 1
0.38010228553935 1
0.479071847894064 1
0.380024736873851 1
0.491619428120305 1
0.44347125861458 1
0.388358638405048 1
0.406586826305751 1
0.435277963149804 1
0.35404746511433 1
0.421516661493004 1
0.398198009446922 1
0.446396394543669 1
0.282131068148781 1
0.257976773064177 1
0.369315650540276 1
0.420669440071608 1
0.224983244636507 0
0.328847332649033 1
0.393803890333167 1
0.515960911257875 1
0.397873545713995 1
0.404879217298946 1
0.399019089445317 1
0.46691070977156 1
0.480254633019284 1
0.300010609681788 1
0.423753597644354 1
0.288232215753962 1
0.342459844964356 1
0.24592683906553 0
0.40199662988389 1
0.448635478623002 1
0.387605321868969 1
0.516349941458043 0
0.379513373239723 1
0.339925427678493 1
0.353329026065614 1
0.429930503507349 1
0.315420715977343 1
0.417732112698487 1
0.351086215987222 1
0.333491888234488 1
0.33384288160899 1
0.350550331878324 1
0.274518770791289 1
0.320516894710251 1
0.412495301163377 1
0.421710126031243 1
0.408691275052007 1
0.276579948521367 0
0.458138195591833 1
0.452955917487166 1
0.283904944494874 1
0.269220364462032 1
0.489322912838725 1
0.337409555626063 1
0.498050385137788 1
0.288325199048728 1
0.261218771062515 1
0.493180804192456 1
0.42379708158939 1
0.302221831107619 1
0.474068169079208 1
0.439924440903174 1
0.376142204014526 1
0.382344279164577 1
0.396812906567465 1
0.436226314808979 1
0.386570896195738 1
0.451079002372974 1
0.412353604873139 1
0.308122745896167 1
0.42880938485211 1
0.386794862486357 1
0.410486810717192 1
0.480391700827656 1
0.43380744017495 1
0.396379775928765 1
0.406236543254438 1
0.471486259225151 1
0.491228766305756 1
0.464452230477275 1
0.352091057690043 1
0.618978546682577 0
0.430496405802483 1
0.505559090737076 1
0.504566405713909 1
0.327198223227452 1
0.444333378647001 1
0.363796014154738 1
0.361041672813416 1
0.512409179123567 0
0.455115223681255 1
0.437136344166939 1
0.28467802238964 1
0.239955716669869 0
0.238061485998183 0
0.495823786391235 1
0.345456873552645 1
0.425051731463368 1
0.450486753255152 1
0.424558330321368 1
0.346120934685175 1
0.238424075261309 0
0.429712091997802 1
0.395663167575911 1
0.366896695958963 1
0.378290708036515 1
0.335426232673431 1
0.213266571655373 0
0.352032663961709 1
0.450588338688474 1
0.338128238532569 1
0.432593807539502 1
0.37376100419294 1
0.394925562600194 1
0.45583201065792 1
0.351682396644152 1
0.357227305794862 1
0.397818414474498 1
0.419743982364512 1
0.480652111593071 1
0.365778127237607 1
0.395007932116763 1
0.401052802900844 1
0.362441634237647 1
0.311968195816526 1
0.511858074580925 1
0.442637326431341 1
0.465540779155196 1
0.424721123644711 1
0.517765012331829 1
0.318561519466284 1
0.356038246647536 1
0.472292051236373 1
0.407688035429352 1
0.301416783190713 1
0.298323444652501 1
0.396341013415341 1
0.351039712031005 1
0.284378245324401 1
0.484995485609149 1
0.259567807716076 1
0.365623647174817 1
0.385878714463935 1
0.408441129231316 1
0.413993731272352 1
0.497365808043399 1
0.401422378587753 1
0.484110181413782 1
0.525992970229367 1
0.381067972574675 1
0.413747802648579 1
0.360106429122444 1
0.321670246976076 1
0.281350223383657 1
0.460025419712915 1
0.501286281634198 1
0.469076416921423 1
0.479904557260807 1
0.414901164601946 1
0.303690460381575 1
0.383150523246234 1
0.403539725231749 1
0.331898261750254 1
0.330751335205276 1
0.466228665678844 1
0.372526299338623 1
0.393453567904623 1
0.395111570767342 1
0.42459995632499 1
0.312019735378235 1
0.453306333372715 1
0.463384910170592 1
0.341566141249066 1
0.310591262720494 1
0.441672184984495 1
0.411656934850246 1
0.435784094229802 1
0.394532062996008 1
0.423313829648335 1
0.569596425406083 0
0.444775671027055 1
0.319741566721584 1
0.286983648178335 1
0.500318943085885 0
0.439005443315276 1
0.410896177918567 1
0.425046764930487 1
0.374983711564215 1
0.439283682577074 1
0.283713793888327 1
0.386841971851742 1
0.412498301758711 1
0.378741882620663 1
0.384742142030686 1
0.364691117452413 1
0.498406242442733 1
0.275200800025895 1
0.331469873770862 1
0.259822866573314 0
0.514517840067382 1
0.392575414862186 1
0.357504874761167 1
0.478100759090893 1
0.443405471089668 1
0.297793782838476 1
0.357748638275856 1
0.547472257347305 1
0.485146377517227 1
0.414567023976595 1
0.312030321021079 1
0.428410869128947 1
0.424226524279129 1
0.348679925338211 1
0.334292176361683 1
0.369391299072118 1
0.383656358547162 1
0.327230470212111 1
0.372622872135129 1
0.370323910414514 1
0.267330379777592 1
0.429494381751869 1
0.330182622671704 1
0.258977547308876 0
0.498636347162054 1
0.458626735193135 1
0.282893603696859 1
0.379918700387312 1
0.357387825004376 1
0.326690770253374 1
0.194130285541358 0
0.345062646528893 1
0.413042812372672 1
0.330669113102498 1
0.463118326445346 1
0.538741193852091 1
0.355078771736054 1
0.416225372568154 1
0.406547118722292 1
0.307423968700412 1
0.391901789445469 1
0.44138761553375 1
0.516819973997726 1
0.374626871507379 1
0.430238845356674 1
0.45480589063463 1
0.374388293763292 1
0.411995346572479 1
0.487763966439821 1
0.545964224857462 1
0.523883545841741 1
0.387241984044294 1
0.361870613108791 1
0.563509384181562 0
0.388457829634512 1
0.400468380752257 1
0.498893787479685 1
0.265452275636255 1
0.343538638809857 1
0.453183847309333 1
0.316952855569823 1
0.402083237824068 1
0.549005748087515 1
0.432050295300731 1
0.493350244796378 1
0.43841170918993 1
0.441035059406265 1
0.386651485011134 1
0.311352856930839 1
0.425453375872774 1
0.451255013565523 1
0.350447913770818 1
0.47301969873189 1
0.337389518684474 1
0.388180849119686 1
0.512293716266876 1
0.294310079208403 1
0.382279311031457 1
0.437512066926692 1
0.319848804390624 1
0.422059306402104 1
0.37886207862977 1
0.365787702370549 1
0.431645461936064 1
0.619322215737045 0
0.504720036636811 1
0.499925830896945 1
0.427268809762089 1
0.427144158628973 1
0.387517863275416 1
0.291604867155129 1
0.323478787166717 1
0.345237605569802 1
0.484135587914298 1
0.333288711593806 1
0.32670552581214 1
0.339013128235658 1
0.446873855870351 1
0.364659452310932 1
0.365649523115273 1
0.488487898364746 1
0.379447456370577 1
0.181068793133148 0
0.283632643471387 1
0.379088027604717 1
0.466847285580092 1
0.523490208243145 1
0.399818772600177 1
0.48947889426892 1
0.359923696499772 1
0.455527221259392 1
0.47545106194242 1
0.378213668106174 1
0.372070153029565 1
0.441678957077088 1
0.271970138698432 1
0.440229606254353 1
0.290579350756969 0
0.287818476528561 0
0.396146938124376 1
0.39563837636331 1
0.363202795371405 1
0.483880170102768 1
0.30638713147274 1
0.379231272450154 1
0.44437089899098 1
0.278801488404537 1
0.458453230186436 1
0.450782725764453 1
0.386306928573817 1
0.320227602866981 1
0.539823135585502 1
0.3615774059066 1
0.411730700648161 1
0.367132662937672 1
0.389545939162881 1
0.372899391113661 1
0.441817493713233 1
0.236410734168336 1
0.467153726314187 1
0.496462562217802 1
0.258922317952238 1
0.51530436467744 1
0.425534833778312 1
0.274135370117183 0
0.373286673131831 1
0.493535148293893 1
0.401799202495147 1
0.494842468173816 1
0.496095166725127 1
0.395655188893454 1
0.522251775096324 1
0.294481071752741 1
0.446195761566749 1
0.412120880010622 1
0.352031771272406 1
0.428106484438789 1
0.482578795549128 1
0.427359606454146 1
0.280616403752627 1
0.421900055060911 1
0.385412272100998 1
0.421861141126459 1
0.456292425352117 1
0.462634331726071 1
0.495793401565854 1
0.422740569051107 1
0.322113916510205 1
0.40583175634231 1
0.406053788501689 1
0.433631201977968 1
0.327086024249655 1
0.409125918136806 1
0.359590521528163 1
0.468152901604925 1
0.422574977712994 1
0.432840009647972 1
0.418668547877746 1
0.427879029416131 1
0.372989647170242 1
0.509152081194953 1
0.42731287675513 1
0.458282384206678 1
0.455575586808578 1
0.574797159823539 0
0.417167458298661 1
0.464634587566185 1
0.349583792143446 1
0.37963010538493 1
0.345722578868909 1
0.456455573117936 1
0.294613916924074 1
0.437305163998852 1
0.467283916269607 1
0.488070609081727 1
0.485069168157017 1
0.434758796231866 1
0.356895719346309 1
0.43244158969666 1
0.425419814636783 1
0.409622278617617 1
0.309225560739176 1
0.216580739169468 0
0.307987814571235 1
0.364651546698744 1
0.440477750173498 1
0.405802713035891 1
0.375789305379 1
0.549348267580062 0
0.386141690801932 1
0.439366416398478 1
0.366697964818335 1
0.342864766849407 1
0.551651089802596 0
0.288388426638558 1
0.403779051118352 1
0.434568600354928 1
0.36653793677428 1
0.289837978964763 1
0.481230510258566 1
0.50355272855572 1
0.403931706113555 1
0.341398552985516 1
0.498788985308724 1
0.511824323417481 1
0.417520354091437 1
0.601726466387351 0
0.458723269081557 1
0.502926221197309 1
0.37380579507748 1
0.26919912957753 1
0.407458912429852 1
0.423864333851754 1
0.34801985683834 1
0.422381323946005 1
0.260100322047022 1
0.489521554216248 1
0.476592817412269 1
0.384141617394907 1
0.468217899838366 1
0.400053571239958 1
0.407465483364969 1
0.388930178429039 1
0.484092551346001 1
0.41208137016512 1
0.415803428799421 1
0.444801322766919 1
0.434984379066689 1
0.434630139387486 1
0.373146965114909 1
0.367979871638427 1
0.392113600536607 1
0.538783275730521 0
0.401845489939214 1
0.312559693204678 1
0.347676614273206 1
0.409869775871558 1
0.322479737913781 1
0.332116851084479 1
0.375239163709713 1
0.393825243211448 1
0.377971413123728 1
0.463150230447817 1
0.306143281394385 1
0.478237263952036 1
0.358427544723926 1
0.483326324941972 1
0.420141004517994 1
0.427373434197972 1
0.433836348496808 1
0.467799343037629 1
0.493599838767403 1
0.467874524619012 1
0.290860895573908 1
0.462611726603758 1
0.344469159721749 1
0.429113013215115 1
0.345911932161506 1
0.334709543759306 1
0.354793665274162 1
0.209332828514937 0
0.30301996322509 1
0.596469262404941 0
0.30869362703423 1
0.422793841952587 1
0.491372077945693 1
0.386529767770576 1
0.448564526229075 1
0.580626729728565 0
0.32896446631902 1
0.539468680704776 1
0.429156549975152 1
0.393357548511878 1
0.438509366219327 1
0.521832112729429 1
0.372660495909246 1
0.505267710170389 1
0.376423166501046 1
0.342587941442137 1
0.343498562963963 1
0.380067936985979 1
0.401992540057586 1
0.509051937604385 1
0.462296544294774 1
0.459858788701908 1
0.495597955058491 1
0.473846621673922 1
0.463938906702407 1
0.430346679733585 1
0.328470359244855 1
0.418868828028559 1
0.402297180554183 1
0.382001324805527 1
0.471349970366148 1
0.325421602614428 1
0.353123377777274 1
0.375905459822402 1
0.397675791551003 1
0.282725967335747 1
0.440496446341326 1
0.46043286943221 1
0.47541031517134 1
0.289824336692678 0
0.443779882832501 1
0.413243053629727 1
0.41057094224965 1
0.423253106525183 1
0.402723199417841 1
0.365685597235614 1
0.373405821068224 1
0.445212294428531 1
0.462277673855413 1
0.391512544764751 1
0.381548967666043 1
0.484958766078652 1
0.372197061082516 1
0.41859962438333 1
0.333635136726225 1
0.376910820135649 1
0.321587311535266 1
0.323225327447628 1
0.390188357826746 1
0.376425855796623 1
0.466053535617133 1
0.46109012850674 1
0.414870527607814 1
0.339447371159946 1
0.254010747885745 1
0.368083759322696 1
0.37888987689879 1
0.407126606468276 1
0.496233186534888 1
0.339125014895706 1
0.3176503669671 1
0.432264470722769 1
0.452171746084966 1
0.430387000477841 1
0.360754473780381 1
0.433936045810851 1
0.304733564524131 1
0.362907849629427 1
0.333504190664647 1
0.377597507251546 1
0.586573019539546 0
0.398121316351126 1
0.40584270007821 1
0.344489931791801 1
0.403558269021924 1
0.370982423691289 1
0.39784249018928 1
0.333460516313306 1
0.480366494041501 1
0.551028312100518 0
0.431826157168078 1
0.37861871494229 1
0.442014284493435 1
0.296940921126888 1
0.30983795052778 1
0.452243139564995 1
0.157056058662696 0
0.419402125350523 1
0.468186617456263 1
0.266743325603337 1
0.340276942679506 1
0.450726896697484 1
0.462129957987735 1
0.321413428584445 1
0.498344576575966 1
0.371847957441993 1
0.440133635826369 1
0.537447567106827 1
0.412673443792304 1
0.361259653838091 1
0.336516419063547 1
0.469884272647702 1
0.306739643356385 1
0.285007761732166 0
0.486321988277122 1
0.335193655065969 1
0.457145003385159 1
0.418529087909515 1
0.271248956960025 1
0.352971857392035 1
0.420379907277878 1
0.449678745273832 1
0.500720188819233 1
0.427285985587418 1
0.355633427926716 1
0.348656734582009 1
0.562296660759266 0
0.414541483149875 1
0.307241004659378 1
0.39841360539112 1
0.40348318071559 1
0.285312268895402 1
0.351321438615806 1
0.437098998580332 1
0.463709851538867 1
0.399975203691717 1
0.513408110946464 1
0.514764432340939 0
0.524425143960134 1
0.385568423165192 1
0.262823380439831 0
0.530866926226193 1
0.478968158348173 1
0.315433132623846 1
0.428007388823378 1
0.449840334280091 1
0.381585211019476 1
0.357081973858453 1
0.345931876154611 1
0.237515874998469 0
0.500282534850726 1
0.461005883654788 1
0.378982540943118 1
0.456924989462634 1
0.482766761281878 1
0.357673658264977 1
0.390274901436674 1
0.454649729306274 1
0.384547375045436 1
0.419561416217885 1
0.425829474509931 1
0.498450601065463 1
0.281160894403632 1
0.333562678518309 1
0.413568914062341 1
0.477435837621986 1
0.40503702665225 1
0.511549214424763 1
0.363774813513114 1
0.49664147337822 1
0.358585076974779 1
0.47627779247568 1
0.389852937983529 1
0.38232407142799 1
0.508571029106331 1
0.286117439674868 1
0.455263846995038 1
0.321742287098703 1
0.492027856368976 1
0.373110996287478 1
0.353651887364749 1
0.388022489593213 1
0.40461949194294 1
0.402067392719019 1
0.41497375532597 1
0.369872052723374 1
0.447533499296446 1
0.50039171902222 1
0.490001251263946 1
0.39027693117352 1
0.359658057494042 1
0.30269000773252 1
0.32505634490196 1
0.384883207563257 1
0.288942990346718 1
0.299143293906266 1
0.383788131776126 1
0.428516669479142 1
0.406414091789413 1
0.242668538860711 0
0.404632289688216 1
0.293218228001763 0
0.455565741253443 1
0.340174350531225 1
0.480843433824019 1
0.446935728338826 1
0.492221510939039 1
0.481504072369663 1
0.423019152360215 1
0.322044168200843 1
0.40521784391478 1
0.418766863847788 1
0.468412045208391 1
0.415098203278108 1
0.321534593415965 1
0.547589946505777 1
0.359079237663574 1
0.423054028354909 1
0.431724725007396 1
0.510298888592542 1
0.352774377898787 1
0.418547739268375 1
0.407620752262632 1
0.304790751564688 1
0.158794066058541 0
0.567566183657769 0
0.341524499154964 1
0.224392881960116 0
0.367481156014442 1
0.324914282022949 1
0.371000841116598 1
0.415171269209554 1
0.501044905601998 1
0.293227302968602 1
0.292053493919656 1
0.400075416756337 1
0.36221701190767 1
0.363304091751513 1
0.30059595738557 1
0.537120200205158 1
0.385545580075553 1
0.398635745856246 1
0.371319575382548 1
0.368469393070011 1
0.336658936093243 1
0.320756477417227 1
0.349536960488715 1
0.333477907312618 1
0.406280194881296 1
0.383067267577398 1
0.332001780960225 1
0.43111047215832 1
0.507761994151936 1
0.444421111068193 1
0.415767744064203 1
0.398021048216388 1
0.287913798131493 1
0.387426604885515 1
0.420581329975434 1
0.401363795825153 1
0.439222676514813 1
0.303629886795083 1
0.556684430834325 0
0.427233740610935 1
0.469875059888102 1
0.446111930692098 1
0.363772018367065 1
0.536490996079184 1
0.484441895756183 1
0.425926972945453 1
0.497231012796791 1
0.343581011797783 1
0.346000691596566 1
0.407638450949682 1
0.414258647548479 1
0.396190566459477 1
0.384021767575004 1
0.44339358658528 1
0.44734816766025 1
0.466887187966627 1
0.422621164547757 1
0.489799636077369 1
0.366319974607524 1
0.455527821759144 1
0.418702920979743 1
0.424313463583853 1
0.420482550162536 1
0.447846933550697 1
0.275836554742906 1
0.332097024135749 1
0.543121276129622 1
0.271267602827146 1
0.3074780002549 1
0.490076414366326 1
0.462947361874984 1
0.269514193749348 1
0.489175452597493 1
0.375145729421632 1
0.310444114634461 1
0.303414707058652 1
0.371766281232736 1
0.286471816186032 1
0.380476447415383 1
0.40781529816486 1
0.378412652991914 1
0.484049875578393 1
0.276015132122908 1
0.53215779780468 1
0.347521545259112 1
0.407138883172153 1
0.430893319461248 1
0.430844416655393 1
0.20335395329757 0
0.349356862863854 1
0.341684030434317 1
0.410735194991419 1
0.321282308587792 1
0.32103149261236 1
0.377608465287376 1
0.441285045954977 1
0.436248040167558 1
0.367878549603657 1
0.427310749927678 1
0.481165187170158 1
0.486681279196072 1
0.309390855930008 1
0.417468698539842 1
0.408046533545357 1
0.516690279075079 1
0.313350528933175 1
0.348350136636383 1
0.481726354855162 1
0.391684560451046 1
0.420486359385358 1
0.328757359744189 1
0.370694739103447 1
0.411636125140254 1
0.185298309571347 0
0.309481754953354 1
0.4443903514067 1
0.341166866261451 1
0.365805976992929 1
0.410310761902082 1
0.414542479622242 1
0.365856183152412 1
0.410289855567758 1
0.444389424395718 1
0.286988297190594 0
0.431643937595439 1
0.499958412058729 1
0.397932441598837 1
0.435280178788747 1
0.348799286234361 1
0.489485895153314 1
0.428980880359741 1
0.482857727436252 1
0.382323893824875 1
0.478097355446616 1
0.38949412501973 1
0.349446983720143 1
0.385116170194651 1
0.48732469896719 1
0.435153429742391 1
0.337454724930479 1
0.335578468156557 1
0.362224207658752 1
0.272392960821814 0
0.283035261580157 1
0.350380200521477 1
0.428865423808693 1
0.403005806193865 1
0.354254854030233 1
0.2911998769354 1
0.358210051358028 1
0.419494439283606 1
0.454449312308556 1
0.284094400299198 1
0.432422702774013 1
0.455479600461552 1
0.564236002272795 0
0.508411926229373 1
0.42017532445478 1
0.348231205306272 1
0.389583730684951 1
0.30364279386347 1
0.41876362169285 1
0.350113065151478 1
0.463982757108599 1
0.388015032018902 1
0.442232441058895 1
0.425402550803359 1
0.397867028300048 1
0.352235250947922 1
0.431528721249067 1
0.397625890378908 1
0.35309900436722 1
0.4529134463625 1
0.48595833247263 1
0.408369990067594 1
0.441061024381078 1
0.356602321523809 1
0.407284948866019 1
0.253368831064352 0
0.378713471037335 1
0.517465003757365 1
0.589553298226792 0
0.492873125738496 1
0.299403204457797 1
0.44554177970014 1
0.447438416562746 1
0.441227405639341 1
0.302526070634741 1
0.483242543249246 1
0.45085724509196 1
0.55574785405251 1
0.351023969644773 1
0.394587127864421 1
0.462774437748945 1
0.523559162277116 1
0.455622273041293 1
0.418794607323045 1
0.296214815416662 1
0.563429512718856 0
0.504467837410385 1
0.283700856763551 1
0.35924512508531 1
0.30452851528618 1
0.362940720790529 1
0.198227080391686 0
0.354112395538487 1
0.435743506199051 1
0.478053907432055 1
0.397482164243467 1
0.422848517661506 1
0.400623204847615 1
0.496956372975756 1
0.45806368479328 1
0.407130634286515 1
0.380116271596333 1
0.309388087289928 1
0.603799347019372 0
0.447840023677646 1
0.505008177881367 1
0.496018143143211 1
0.334115141596308 1
0.418319166992263 1
0.287619401693894 1
0.321166416766256 1
0.458616679199761 1
0.382158829875372 1
0.511875423134879 1
0.29593543515351 1
0.412984942145491 1
0.443701667055829 1
0.343237801739619 1
0.421972670393988 1
0.41535984416614 1
0.332164011131655 1
0.454265288848501 1
0.521617735590794 0
0.373574307895562 1
0.362149616013878 1
0.256779769417292 0
0.417118573811084 1
0.482351364076957 1
0.377346562335286 1
0.415987958598479 1
0.357152618549018 1
0.339740958894289 1
0.37255601778378 1
0.450307361294359 1
0.442533763124702 1
0.431832225482541 1
0.397221074112972 1
0.527618416607547 0
0.419736349431442 1
0.386369568009813 1
0.378747011684505 1
0.331627013270125 1
0.371259554111392 1
0.478996555496944 1
0.52632051551098 1
0.473513994778147 1
0.497147699834295 1
0.521869367667739 1
0.447738167560062 1
0.331637822988465 1
0.441082293686187 1
0.361286988869611 1
0.484713440422133 1
0.430001424658578 1
0.429894346030097 1
0.405271247131052 1
0.375571684510764 1
0.367902916672585 1
0.3347265357105 1
0.350513010377738 1
0.403083298520664 1
0.274438357112493 0
0.482177054739778 1
0.441919730648388 1
0.316288873995315 1
0.465937546921458 1
0.371732268967231 1
0.423376531970019 1
0.374992385088883 1
0.387907325387926 1
0.440279255018763 1
0.370409084495498 1
0.442377176033185 1
0.387039653536363 1
0.472249938159995 1
0.242057913941241 0
0.4565301795315 1
0.466682042940216 1
0.351049933189379 1
0.411717836616763 1
0.331910593703927 1
0.486798074877671 1
0.377543666518428 1
0.358837777306044 1
0.339560972640814 1
0.602001235639085 0
0.372618721537641 1
0.42337613294403 1
0.417819281945134 1
0.31919845744465 1
0.377851581051935 1
0.334432922881835 1
0.4319635739101 1
0.254316284663115 0
0.398601116959349 1
0.500470006669299 1
0.33038806692517 1
0.344826283448369 1
0.371076222524895 1
0.410426580345674 1
0.468372760881633 1
0.305323459745843 1
0.416393591254966 1
0.362147558493474 1
0.397320084830814 1
0.457708185084341 1
0.392543308463168 1
0.275809966019088 1
0.370344353159444 1
0.501591465843046 1
0.4221936895086 1
0.44652597052319 1
0.469413069300957 1
0.451817569527523 1
0.311248106036902 1
0.493202910440703 1
0.396198257280248 1
0.297189556663411 1
0.312588107478122 1
0.432104369599358 1
0.352125955801768 1
0.445791817032754 1
0.514178608211245 1
0.412020767458427 1
0.379703045673865 1
0.483135686940556 1
0.279625870375411 1
0.388167961281561 1
0.374303644209873 1
0.46387371615624 1
0.38356599501136 1
0.305710438332512 1
0.187765253820377 0
0.335314347803281 1
0.491951389739796 1
0.514668468286452 1
0.336004625186236 1
0.476199920822418 1
0.375412937440337 1
0.457516995440418 1
0.492876300383584 1
0.48223314404391 1
0.309653408216569 1
0.352683262600633 1
0.503387683461392 1
0.34027768388972 1
0.333627854415412 1
0.364238119205096 1
0.397818005765079 1
0.421287051417423 1
0.409514466085342 1
0.337679798022036 1
0.413589991391293 1
0.40906310892804 1
0.411269800999147 1
0.362121516510381 1
0.522882617639227 1
0.470320908616633 1
0.372792587141985 1
0.42175957794459 1
0.336611516218677 1
0.422119014208419 1
0.378068211756311 1
0.403803216051472 1
0.53624286962251 0
0.449921849886767 1
0.472653982226051 1
0.353610219067378 1
0.445205417863927 1
0.510861762181837 0
0.353832381721559 1
0.421031345196647 1
0.385815453747413 1
0.436967789924519 1
0.31675456745315 1
0.299896247225571 1
0.554588581660839 0
0.409162981406752 1
0.414780243262861 1
0.323554968098778 1
0.367549917642997 1
0.432231114441792 1
0.39362218579803 1
0.381827271279223 1
0.378963391936638 1
0.277281079921386 1
0.366398480752716 1
0.36388579945737 1
0.419799400195369 1
0.284185505265 1
0.43786655820409 1
0.431381738904207 1
0.397248427460305 1
0.195006305684541 0
0.419952684738156 1
0.383494987592228 1
0.451549120986242 1
0.342196608782144 1
0.322567080643369 1
0.42525613223022 1
0.494216502600051 1
0.32727817050414 1
0.44378955081644 1
0.325928340162745 1
0.411327718680435 1
0.496454110878159 1
0.31862789743035 1
0.479547347075848 1
0.411738040605684 1
0.462554843166384 1
0.599653484334623 0
0.35020435120225 1
0.303978543586519 1
0.408129273839659 1
0.345126006989566 1
0.433999628647621 1
0.413718967167421 1
0.440626147008732 1
0.375126008542524 1
0.378780682205437 1
0.279911663637836 0
0.409554638832488 1
0.408850876665466 1
0.419281646250688 1
0.558733917822384 0
0.43005066141809 1
0.393019759047729 1
0.484737670488752 1
0.494002700247482 1
0.441895353358484 1
0.380110504293259 1
0.380881376386232 1
0.2919383782931 1
0.523735602224483 1
0.416240710395168 1
0.302724129992752 1
0.471137541798926 1
0.382599711734236 1
0.370151376421328 1
0.414193273538914 1
0.346114575587357 1
0.308917286186873 1
0.44217181270917 1
0.35977164996055 1
0.403632226399284 1
0.328560792708752 1
0.327401279097579 1
0.355298170800408 1
0.427613051844514 1
0.468349474510948 1
0.307888538611014 1
0.422766585697063 1
0.496114037352079 1
0.396966741183315 1
0.205172337709124 0
0.312006366262988 1
0.514365042982399 0
0.318511350446113 1
0.307740945079464 1
0.372586631237818 1
0.348057084932573 1
0.384775795574702 1
0.390601970330888 1
0.401551281628722 1
0.429193948181767 1
0.398432381139757 1
0.394285414338128 1
0.453795415346066 1
0.39508743898814 1
0.410282208493911 1
0.437198224057987 1
0.335030720753556 1
0.349039758832284 1
0.398388338060488 1
0.434919458057525 1
0.490245983883149 1
0.431793879289915 1
0.445574313449079 1
0.322225849942854 1
0.386410416101036 1
0.223954558369799 0
0.37312684842472 1
0.483717918914583 1
0.27566069185474 0
0.314818108889566 1
0.413433963817407 1
0.392197210879709 1
0.267183211633653 0
0.361214436658164 1
0.400336829309705 1
0.335967687263032 1
0.453142140222199 1
0.298872790981241 1
0.396225081805037 1
0.430369605059541 1
0.451142968202025 1
0.300324595732685 1
0.419246336909862 1
0.491364733675897 1
0.349509578780085 1
0.469643359678656 1
0.551513929713047 0
0.344400241119721 1
0.322753789762479 1
0.406562616095664 1
0.329660245200379 1
0.386260759994342 1
0.390542292282955 1
0.439831525174131 1
0.329466547746574 1
0.513385523962112 1
0.387325650324874 1
0.31719147564399 1
0.422575238405172 1
0.36531006551266 1
0.449335701010539 1
0.383989631757694 1
0.359610029788748 1
0.329672876184526 1
0.407736581776538 1
0.350834354676306 1
0.416808577509644 1
0.295921133957042 1
0.465090289952199 1
0.258330429592396 1
0.412330269333315 1
0.546256444001248 0
0.368279773332253 1
0.496458275107599 1
0.402878429950871 1
0.391994464960665 1
0.289755332242802 1
0.247646247144328 0
0.397421657885516 1
0.406470210949095 1
0.441305081001183 1
0.493005471155254 1
0.348946366237016 1
0.457725225704774 1
0.341088183700387 1
0.42205835119859 1
0.319092396546401 1
0.42271100051107 1
0.354634139092799 1
0.408045854426945 1
0.31115019336368 1
0.318011911588531 1
0.473996411658467 1
0.395662484469895 1
0.242557416857561 0
0.424894457494801 1
0.400619912791682 1
0.301715662742759 1
0.434897648092071 1
0.328946212671199 1
0.368062921430573 1
0.390318525169725 1
0.406791695404943 1
0.351735593764578 1
0.419142058017024 1
0.400052880618592 1
0.492581193167402 1
0.323453670356736 1
0.456152094346168 1
0.393460530450654 1
0.393026166230865 1
0.309474196139162 1
0.426201590582406 1
0.507236281190834 1
0.433730928286163 1
0.407873413973648 1
0.509582293890709 1
0.444791209483678 1
0.401184609177853 1
0.335145010384625 1
0.377563036886426 1
0.308392636719567 1
0.510231376203826 1
0.392143039439242 1
0.34541254249189 1
0.319219489996587 1
0.37687912706575 1
0.39824969637982 1
0.466595959615436 1
0.486611887554446 1
0.375305993861301 1
0.407850753950374 1
0.347518645991061 1
0.388176141032189 1
0.459039965696452 1
0.378794345049327 1
0.544223692721662 0
0.281096063062075 1
0.327655419800018 1
0.311989272848795 1
0.373759582525251 1
0.451783628754535 1
0.430440953700666 1
0.499320154234443 1
0.370355352039936 1
0.490896960427335 1
0.397151780458397 1
0.372557936102526 1
0.399763228424899 1
0.437904570420477 1
0.366079972714954 1
0.483237284390462 1
0.417717277235541 1
0.359872813858726 1
0.320757229911527 1
0.437955060213824 1
0.3837315118002 1
0.362314330745217 1
0.305866548296113 1
0.324785618340527 1
0.493208694475602 1
0.438431691077436 1
0.363218817395699 1
0.326291875475011 1
0.39156421584579 1
0.420610293356567 1
0.377280848829127 1
0.353006266825444 1
0.419187836192248 1
0.391922781124045 1
0.343322329038241 1
0.443294214964594 1
0.41145001890527 1
0.284561883040224 1
0.524325828810262 0
0.270372912990845 1
0.359097687792464 1
0.304338103713678 1
0.390545726356996 1
0.392262202487559 1
0.547877989581384 0
0.428618340627318 1
0.270170053022746 0
0.259026965918 1
0.547964507768391 1
0.587528441219749 0
0.335358145353785 1
0.421568281750044 1
0.435059263308696 1
0.307086953559309 1
0.462450157145831 1
0.353258115905509 1
0.423292588313521 1
0.305807264404473 1
0.429215811938005 1
0.279172068489897 1
0.369090436958853 1
0.42087865449457 1
0.481100249873733 1
0.538936697591425 0
0.346531420513374 1
0.448458003980829 1
0.371520889955917 1
0.335754798018035 1
0.355504009016633 1
0.457501762199321 1
0.425273832947431 1
0.408428011701093 1
0.37793107151867 1
0.335579212481483 1
0.305085037092291 1
0.384723111821223 1
0.400009493124405 1
0.47740667260676 1
0.398486645862713 1
0.425885732279877 1
0.308514563292231 1
0.414217526080813 1
0.392707085088816 1
0.414050032520409 1
0.347959008338965 1
0.394131064899246 1
0.376828309356925 1
0.357655485542728 1
0.428154362926949 1
0.346094706673177 1
0.452101199312646 1
0.280311395908778 1
0.425636017340705 1
0.398385356323804 1
0.338240361350901 1
0.342214906451722 1
0.346510055370747 1
0.539010095453544 0
0.339922831574947 1
0.434710933151353 1
0.375021769976288 1
0.478413464004616 1
0.451074652381722 1
0.397039020343447 1
0.419153064774159 1
0.39326409023323 1
0.221946167546441 0
0.356193814993483 1
0.38523097047557 1
0.361973865201534 1
0.34964201648433 1
0.445916604467567 1
0.409348797121492 1
0.328842386535454 1
0.481692263113265 1
0.405230320354091 1
0.389371751700247 1
0.410344365956972 1
0.478275181102183 1
0.285967321200168 1
0.399291661846235 1
0.513044772263713 1
0.492608921322251 1
0.368861285852717 1
0.383833646047564 1
0.348221606329898 1
0.491063234757507 1
0.402578888615815 1
0.351095278323635 1
0.374938512519046 1
0.313594568817634 1
0.323168810113848 1
0.509259421534486 1
0.372725155989672 1
0.337870730947388 1
0.51424843397126 0
0.468623842234771 1
0.479125810662879 1
0.448249918956796 1
0.376755565854611 1
0.386277161448222 1
0.541848977104148 1
0.304413611868839 1
0.478151006700169 1
0.452092250637675 1
0.38412083749622 1
0.535412235800613 1
0.425743791892939 1
0.411444303722632 1
0.389657783332743 1
0.34487152141662 1
0.473333935643117 1
0.403183438864795 1
0.279891425867512 0
0.372274112658278 1
0.368122687133712 1
0.342559935300784 1
0.428400127799248 1
0.482659694529051 1
0.393059838104603 1
0.562111025890778 0
0.366092547655229 1
0.335340859799667 1
0.390935226254889 1
0.333532344917774 1
0.258279780041298 0
0.48191016240378 1
0.42158325937745 1
0.32726871696336 1
0.441777363067078 1
0.451359684469453 1
0.527583200014314 1
0.327013997729087 1
0.20148538752195 0
0.488877461310698 1
0.42603332019441 1
0.425602721521417 1
0.403793356685361 1
0.418064515431836 1
0.316652134759253 1
0.454475995073321 1
0.377448248537974 1
0.380493236810425 1
0.443342118578594 1
0.350882221742941 1
0.449133299623674 1
0.37867606526402 1
0.497809413120868 1
0.47683080505794 1
0.345112626782949 1
0.459362703276904 1
0.349447973476643 1
0.258484600648328 1
0.396901193334989 1
0.415249206541277 1
0.526406883493385 0
0.478691116517963 1
0.406080184702497 1
0.490100698127478 1
0.313075670114422 1
0.392039567665705 1
0.465333728074147 1
0.332276941699804 1
0.343926103981947 1
0.44305137173836 1
0.397556316528038 1
0.479319789930452 1
0.356076197406686 1
0.348813802638609 1
0.253794202804266 1
0.341228025683391 1
0.516623861176609 1
0.420633234489055 1
0.414668700509172 1
0.391056471775365 1
0.376701535292376 1
0.341822593463261 1
0.524823937291955 0
0.48822781554224 1
0.513039521920927 1
0.427350825894835 1
0.333646059153372 1
0.36540185142875 1
0.505673040756224 0
0.431081663738649 1
0.529186474866009 0
0.361270690938859 1
0.412877257140344 1
0.391317276711105 1
0.526050964662005 1
0.319584862962214 1
0.318885132011564 1
0.413630047263485 1
0.420979188877998 1
0.493938103985844 1
0.372024048638851 1
0.428568578526169 1
0.344620945357011 1
0.421974436568443 1
0.51954184535295 1
0.289679278741509 1
0.402794168033207 1
0.544231903206775 0
0.351755455925164 1
0.430341986892811 1
0.387499632898402 1
0.522318344534625 1
0.348243965895284 1
0.274809776981916 0
0.392397547918982 1
0.271775063636512 1
0.347901779568575 1
0.366557840427793 1
0.416587123107029 1
0.337114312214702 1
0.287114208878715 1
0.327649922964934 1
0.423264482606128 1
0.26500280073847 1
0.407918215052343 1
0.517152750296987 1
0.435837713602864 1
0.393550205286765 1
0.426076187323243 1
0.296187480465706 1
0.439344854027748 1
0.471835055996679 1
0.399615058500185 1
0.306064206564354 1
0.337923016042674 1
0.306188496090514 1
0.264770665734246 1
0.434561119549965 1
0.478807530307288 1
0.482211388477366 1
0.376101489467785 1
0.468122621050503 1
0.357910824504422 1
0.353831617386382 1
0.598035697807815 0
0.430898766015946 1
0.473277297449279 1
0.326439966474973 1
0.39144327533796 1
0.386420650357037 1
0.377897687500997 1
0.400063589574882 1
0.335893309995032 1
0.539807879883926 0
0.431769022816259 1
0.425885516283146 1
0.507736803071021 1
0.475898589320809 1
0.300048147803763 1
0.554826926715492 0
0.344750108775722 1
0.345205549032068 1
0.312492541959795 1
0.333542996744728 1
0.365592307067878 1
0.394017116952115 1
0.338476550174106 1
0.328790921007495 1
0.341299184895911 1
0.345581157725375 1
0.338472268308733 1
0.382123261720119 1
0.404326650574849 1
0.418569990243574 1
0.351502491251503 1
0.38915825348366 1
0.488521176489715 1
0.406822737810828 1
0.41048299635724 1
0.311429791178011 1
0.366625809098332 1
0.311256443119295 1
0.33567607226864 1
0.381257295506273 1
0.359313111510475 1
0.455549223464449 1
0.468055763398421 1
0.244987770775285 1
0.388498628536342 1
0.466622063154932 1
0.462765043958504 1
0.379485453830132 1
0.380108533710543 1
0.376331400067199 1
0.470786997189416 1
0.451740545933812 1
0.318381205960075 1
0.382171308120339 1
0.237975333015195 0
0.50723583823618 1
0.343211082556591 1
0.470220663647757 1
0.35020361197834 1
0.38871358529088 1
0.367311358812964 1
0.362850649915785 1
0.482171499012997 1
0.393272073098336 1
0.294189832855087 1
0.430090486657191 1
0.398589289786756 1
0.41905645849084 1
0.56254658605554 0
0.473922549707423 1
0.268205775538738 0
0.421293367256765 1
0.455152379248641 1
0.293709771410038 1
0.472903864704798 1
0.536134884917453 0
0.39449009411442 1
0.42765140147932 1
0.358439206704492 1
0.263206151674564 1
0.364328310409515 1
0.596651044960807 0
0.546300724180272 0
0.333844202545177 1
0.406643861945215 1
0.422755365401377 1
0.299212047043455 1
0.402772229253186 1
0.251594357787938 0
0.425744383212291 1
0.36751471119334 1
0.298160934036466 1
0.355317975442307 1
0.278242623047907 0
0.409409207736638 1
0.376155552516176 1
0.391228539551645 1
0.458953266544935 1
0.363529448017126 1
0.478352452781309 1
0.430795065280215 1
0.343776204766214 1
0.315488744552191 1
0.466556302248794 1
0.384375058091604 1
0.51495572323774 1
0.534651783681311 1
0.374982133049922 1
0.401191767583104 1
0.359365956482269 1
0.440725750316234 1
0.423291412915837 1
0.504228447065967 1
0.406328418429625 1
0.310839434303949 1
0.420898346599753 1
0.439121643074231 1
0.401744580337173 1
0.374725627342216 1
0.340986763409249 1
0.319215809312464 1
0.398201197033528 1
0.472527691045859 1
0.411514319431865 1
0.426204692952432 1
0.373539375156832 1
0.390418472986325 1
0.332053720665386 1
0.382876010690228 1
0.355062210867252 1
0.415838617150473 1
0.50577096447918 1
0.375206780060797 1
0.450861869462404 1
0.389151809221902 1
0.41435120998381 1
0.31642863885937 1
0.41761309594634 1
0.389237565486237 1
0.381548835376431 1
0.353580301998282 1
0.391373843569917 1
0.400243036365383 1
0.354999581939246 1
0.368595091738802 1
0.350355457564362 1
0.389560936774051 1
0.260438984137266 1
0.433592484383742 1
0.363381811088309 1
0.356786914002944 1
0.446297047197289 1
0.53126896535221 1
0.427147899511318 1
0.361461970619763 1
0.386170658255339 1
0.303165130080867 1
0.489800716487549 1
0.192599319488516 0
0.330574284409012 1
0.538742144764438 0
0.465395741127897 1
0.402193179669668 1
0.441055355398761 1
0.478124645418876 1
0.443666171616932 1
0.371722895484084 1
0.431044752795111 1
0.417350352811089 1
0.382109420291383 1
0.489649629200536 1
0.427455628492101 1
0.353287398396532 1
0.448780175324447 1
0.357128948655395 1
0.425162644594404 1
0.476387414771418 1
0.376555315531473 1
0.425220462954801 1
0.378602044886082 1
0.491726929779313 1
0.385255557331703 1
0.42383046013193 1
0.34662025105382 1
0.462557024659801 1
0.406143515765323 1
0.429479162860513 1
0.433965792993757 1
0.393958815527011 1
0.404171644735972 1
0.541959997519261 1
0.552407473741181 0
0.337077565438454 1
0.400985949840888 1
0.461737071470241 1
0.474909332092764 1
0.258213486034737 0
0.385987708698144 1
0.493039888695363 1
0.434377842470555 1
0.298742970576229 1
0.468560419974629 1
0.403014905079186 1
0.502560954054279 1
0.415767184706119 1
0.525685641067801 1
0.378845918887919 1
0.504722353364554 1
0.446312457672574 1
0.383104939895327 1
0.426441293328825 1
0.464844168949111 1
0.340619999306689 1
0.404901290872768 1
0.395669299786657 1
0.356118077761781 1
0.397027143389523 1
0.421419256749875 1
0.353482583172397 1
0.367904324473792 1
0.3857854769539 1
0.483360780531493 1
0.505333561125274 1
0.290362643983596 1
0.355863815392108 1
0.469278371873641 1
0.361784129903695 1
0.409086837222332 1
0.46016438159268 1
0.314293484434182 1
0.498188009823571 1
0.45422068447962 1
0.41404113944459 1
0.394146485534268 1
0.408260648431385 1
0.449230574503629 1
0.202379259164015 0
0.5035465785409 1
0.379787633216372 1
0.461540637487841 1
0.385718502997717 1
0.290776779530268 1
0.484690349250489 1
0.452276528804328 1
0.413367626877067 1
0.381255927800914 1
0.331159371360988 1
0.463339074599963 1
0.358773123360143 1
0.331483991278139 1
0.428716240123567 1
0.468090845397962 1
0.381888379924214 1
0.286745477661652 1
0.301388230026991 1
0.425575405368515 1
0.440487045677458 1
0.330796392826432 1
0.402005150858452 1
0.469737844035265 1
0.435074108290306 1
0.474210177687609 1
0.392851334442371 1
0.388084827394242 1
0.414899025528157 1
0.3540488257506 1
0.47607559336714 1
0.344639152367927 1
0.457895037539651 1
0.419448511333959 1
0.31107538070868 1
0.491599881113445 1
0.407235421044126 1
0.373630123240211 1
0.254598333471558 0
0.331105623979799 1
0.47400303296714 1
0.263623557408441 0
0.258795477290407 1
0.419086378502962 1
0.224702811906601 0
0.464675741755112 1
0.519399005464188 1
0.324656352338286 1
0.343194498129959 1
0.342374798580668 1
0.47136133440358 1
0.425767076877714 1
0.499743159094843 1
0.433060714488559 1
0.457040326411776 1
0.397713607749304 1
0.298313381710268 1
0.416798204900327 1
0.432741864437676 1
0.482259909859227 1
0.337917168034957 1
0.407387248841474 1
0.284553212057317 1
0.314200168591955 1
0.447494110428972 1
0.40379316895943 1
0.539806795558355 0
0.267374797267814 0
0.486953848310611 1
0.33683853838422 1
0.33924424875884 1
0.440947762579602 1
0.443303998428411 1
0.392521246421134 1
0.441176904507434 1
0.401768136459206 1
0.274437268152528 0
0.639418449733924 0
0.50003013309163 1
0.196229601599153 0
0.432133592483442 1
0.387893992529452 1
0.395933653163308 1
0.352977920600016 1
0.326329421833309 1
0.472673081290659 1
0.461919377834998 1
0.297761974685574 1
0.433017082574764 1
0.399730605711631 1
0.462299727523915 1
0.395334559959255 1
0.392640020851344 1
0.322878901611629 1
0.46227559431939 1
0.378637731424057 1
0.487995822109916 1
0.339652051950067 1
0.353846585042654 1
0.46230587508548 1
0.408475824039354 1
0.439833521780961 1
0.387519615676156 1
0.379616563973761 1
0.394744087392747 1
0.481666112259411 1
0.350665191586827 1
0.428818446065895 1
0.454536642621384 1
0.357226175531492 1
0.5015575701359 1
0.39748636653576 1
0.401616221669946 1
0.380215093174718 1
0.467584834864503 1
0.306547792109373 1
0.415643087594176 1
0.472407372186713 1
0.428932681643754 1
0.35320412830769 1
0.452388456138933 1
0.444691622179262 1
0.310125581759172 1
0.561305878882186 0
0.438470786717034 1
0.432307664377991 1
0.293556458478361 1
0.412608458010678 1
0.344529445351824 1
0.438261039773584 1
0.44491604617838 1
0.478027535817652 1
0.451563615006724 1
0.317477666987701 1
0.388602892239996 1
0.492827544101046 1
0.448699141369897 1
0.240384002323858 0
0.477265591640938 1
0.382039408872164 1
0.412082600173876 1
0.461026156399816 1
0.385703467913516 1
0.290932282296055 1
0.465428311080882 1
0.33592449980327 1
0.23329312523713 0
0.27627171020571 1
0.394294376337848 1
0.355287885238162 1
0.388110376309728 1
0.360876041671986 1
0.329068757168526 1
0.473989172398078 1
0.268299635342598 0
0.358631957026206 1
0.378871758462937 1
0.387549143037386 1
0.391654717624522 1
0.439447710386106 1
0.434868690100042 1
0.271019232221515 0
0.404724876431397 1
0.363725853001721 1
0.474058765684145 1
0.462723621145452 1
0.424200548886362 1
0.496580804486701 1
0.455077324352858 1
0.353900233779102 1
0.288414615291343 1
0.471772059620751 1
0.321779769308525 1
0.318178259265766 1
0.397052264044707 1
0.270865347610813 0
0.46594070763267 1
0.334497947006172 1
0.303157556811608 1
0.385777768999166 1
0.34233805180009 1
0.392099373501869 1
0.44109808685154 1
0.428453406739362 1
0.263895728043598 0
0.380639212309466 1
0.370260442745739 1
0.38464568474968 1
0.392570744976722 1
0.419886012256309 1
0.444739297718543 1
0.411402449084472 1
0.534535125474145 0
0.378955310636126 1
0.33529507988648 1
0.436985429016814 1
0.364667501523922 1
0.451284958588092 1
0.402654335636824 1
0.442556256428842 1
0.461517650260563 1
0.298936241109724 1
0.518321492740009 1
0.333257994986483 1
0.458611208473422 1
0.51551022076642 1
0.293157410177078 1
0.374870999100213 1
0.306733706492368 1
0.377380757553371 1
0.43167466860913 1
0.538050062328187 1
0.246405988618516 1
0.413928880255321 1
0.382601583004261 1
0.40467858502242 1
0.32668110707641 1
0.409519001943562 1
0.378989449817661 1
0.42644503023528 1
0.406018874076939 1
0.433270562211379 1
0.406232210511267 1
0.50508078783888 1
0.449076616277506 1
0.27857755134274 1
0.384884226930838 1
0.373030324916552 1
0.471335385415496 1
0.375862799363066 1
0.354519310100862 1
0.409170594612694 1
0.501156751048776 1
0.430445425792213 1
0.356088973705304 1
0.243282649089128 0
0.40129971960615 1
0.546341775933224 0
0.233192004331156 0
0.430822439388517 1
0.419198441926324 1
0.436103978455108 1
0.334782923025452 1
0.474395636574117 1
0.398953732144673 1
0.341111000677758 1
0.467290964700407 1
0.399525081028367 1
0.419515178893813 1
0.440147696666667 1
0.34679828872476 1
0.418577176353736 1
0.370197457281259 1
0.368565603550113 1
0.388448636247945 1
0.405568218237886 1
0.387634870200563 1
0.422743628984845 1
0.359843980274031 1
0.501003694170395 1
0.421125208599597 1
0.4246553623248 1
0.412202060677385 1
0.445504079080714 1
0.361688565079306 1
0.271687121060922 0
0.246079452503642 1
0.409254246946227 1
0.444300247451703 1
0.56445463036181 0
0.429933379855503 1
0.370398568591589 1
0.350939593577642 1
0.351413774004187 1
0.449234057039621 1
0.292199065936782 0
0.373889324941599 1
0.351345633376315 1
0.461584806920676 1
0.528011417442179 1
0.440485327776029 1
0.383398904897561 1
0.390831744252626 1
0.46410163824629 1
0.38474350246379 1
0.435024823172981 1
0.486897737012854 1
0.360588791318133 1
0.406664855170642 1
0.359771020025558 1
0.342553376560418 1
0.423055273644617 1
0.562819934628911 0
0.305616000392095 1
0.428342217052845 1
0.350006491363142 1
0.267531529154522 0
0.411348332857189 1
0.338087861408007 1
0.39131559703168 1
0.356658340645512 1
0.371059432995969 1
0.329054629990751 1
0.540355370730661 1
0.392457024823151 1
0.441781446905229 1
0.400806052832614 1
0.431206042404036 1
0.324708788017733 1
0.40688817766202 1
0.469716789248052 1
0.409809960143372 1
0.399346734058658 1
0.448243171734161 1
0.452593701133744 1
0.555895686995922 0
0.462634124352419 1
0.331606678901939 1
0.459345148638215 1
0.41824919416642 1
0.317059120180734 1
0.316356305104396 1
0.312319451048148 1
0.507061299107615 1
0.432022950692072 1
0.460849295665118 1
0.481341591870266 1
0.312334242450295 1
0.444327777018844 1
0.427779348834278 1
0.354730447023964 1
0.544770175483689 0
0.354474363802662 1
0.319844688387476 1
0.342413344023146 1
0.295784528105278 1
0.351127977165961 1
0.295310968759595 1
0.402874280893334 1
0.384070226954858 1
0.369091298862592 1
0.398166085572273 1
0.28354780763373 1
0.44203550258812 1
0.359166135699996 1
0.267024694768449 1
0.336138765571985 1
0.347356387771817 1
0.430957814719918 1
0.343536076460754 1
0.371281266772218 1
0.390822653339916 1
0.426826391776917 1
0.355508964834429 1
0.457436157465283 1
0.419032069941331 1
0.43172208408316 1
0.334652958701998 1
0.445573932018192 1
0.496106442738129 1
0.425506441243464 1
0.324370483963541 1
0.401409081645052 1
0.324213363419202 1
0.485180072620456 1
0.389620582576273 1
0.392822003938926 1
0.450608585648802 1
0.517952219855107 1
0.443192750934312 1
0.345680471707871 1
0.299374475079805 1
0.355950981557055 1
0.379259357134359 1
0.407758053339083 1
0.422476164980685 1
0.421885952396401 1
0.385648535391294 1
0.437783516424511 1
0.349547475870655 1
0.392200400081495 1
0.404674667201298 1
0.355951047809943 1
0.425275377629656 1
0.385697864391136 1
0.333408619481203 1
0.41048363776896 1
0.433238521902654 1
0.436092913580463 1
0.452991698066751 1
0.338465347909387 1
0.392203750068951 1
0.529488675229067 1
0.447239559179763 1
0.396128437492598 1
0.343874324217697 1
0.497310224537985 1
0.448858926713061 1
0.274235804240321 0
0.351129002445896 1
0.294671493520311 1
0.459846655786909 1
0.523090885676342 0
0.379789289900585 1
0.417593752480398 1
0.473226998248007 1
0.361341534700861 1
0.299910218549575 1
0.268263395453673 1
0.377834606091292 1
0.35860198491841 1
0.493487378396284 1
0.347581810119153 1
0.201813889067138 0
0.397228196375484 1
0.459843313939634 1
0.41812673997 1
0.325053326408468 1
0.338152671210011 1
0.282728204574945 1
0.42287745030573 1
0.442320889595122 1
0.363821551339507 1
0.396478549680109 1
0.41959072147055 1
0.309875346857596 1
0.517251412550854 1
0.327354027442157 1
0.542460078905896 0
0.425306636563439 1
0.454138608843223 1
0.407888328257827 1
0.425741107021744 1
0.329111046978221 1
0.173837284514973 0
0.482294871126955 1
0.434001638802742 1
0.409204143491941 1
0.48888858562596 1
0.431466433017533 1
0.465503075412933 1
0.578210835554729 0
0.336860056396624 1
0.427484504509538 1
0.39500844729952 1
0.361637105048095 1
0.326980611314642 1
0.437191865443421 1
0.38477114453724 1
0.380037235196309 1
0.477064237038871 1
0.395135336766193 1
0.399497975938845 1
0.401327301143858 1
0.412704437406062 1
0.490820063119957 1
0.471028024832631 1
0.344410965515482 1
0.634111700855355 0
0.326801595469517 1
0.393119688553686 1
0.340575824564118 1
0.505905332455255 1
0.245340926938886 1
0.457940321960911 1
0.408604484155484 1
0.405632165979217 1
0.335335373393187 1
0.371651986011878 1
0.361184828035106 1
0.446949867311433 1
0.390966833823888 1
0.349965313451016 1
0.436276868079531 1
0.405672529595815 1
0.48549007953978 1
0.24734958365151 1
0.360529669650763 1
0.445197644701703 1
0.261388746424244 0
0.397961282803853 1
0.437492544654903 1
0.32144780823439 1
0.422537574002484 1
0.478250103491459 1
0.420171912401562 1
0.38415570141027 1
0.413062443747456 1
0.483318797440139 1
0.427693690419694 1
0.280279930935764 0
0.389269048451827 1
0.283314284739652 1
0.342666709382968 1
0.463732746879973 1
0.472828409139077 1
0.288726319144414 1
0.252507297289871 0
0.337077853827454 1
0.409387235348461 1
0.493323610181458 1
0.382185318199936 1
0.410748304647471 1
0.374720254529014 1
0.472806363419392 1
0.310896298316174 1
0.364499121542308 1
0.548059588324423 1
0.446997058346716 1
0.259690333894252 1
0.47650095444264 1
0.382399459356481 1
0.396974528567598 1
0.384097949814025 1
0.457493275382361 1
0.495324729153718 1
0.380702830238405 1
0.28373987785189 1
0.485787546008847 1
0.334934771832261 1
0.389687677126231 1
0.356510765155452 1
0.303093575637477 1
0.247886533635665 0
0.314716549541487 1
0.400710198818255 1
0.322483865996092 1
0.379517395989494 1
0.40470600429863 1
0.461265408872981 1
0.342842283960609 1
0.441141034548639 1
0.452546511045493 1
0.40272180167574 1
0.491923233416266 1
0.400617900211896 1
0.411209066339714 1
0.422248082418043 1
0.46757554531613 1
0.305854062478602 1
0.376802434597213 1
0.277051323336213 0
0.489415571631246 1
0.388231690900695 1
0.509816673845864 1
0.36976163336831 1
0.357750569916862 1
0.374320893892402 1
0.606120459619688 0
0.403529137503283 1
0.49428556868845 1
0.359031467518744 1
0.375171775811041 1
0.458568122376618 1
0.507975132890843 1
0.358494638502003 1
0.398680431466377 1
0.395929102403776 1
0.335142922469912 1
0.410010066583786 1
0.273062717107715 1
0.465553526472438 1
0.417515806242204 1
0.427761390759984 1
0.365266433597393 1
0.574593698663975 0
0.34172233239688 1
0.413120378024142 1
0.404366342156906 1
0.414880494835735 1
0.434210423292107 1
0.501984407323162 1
0.345078926195384 1
0.453597711216927 1
0.34884077396047 1
0.553379164272551 0
0.447573887042358 1
0.409329871684352 1
0.302621906200878 1
0.368083979297576 1
0.381962837646687 1
0.475877364680074 1
0.407278115442533 1
0.439041026057819 1
0.41785543334016 1
0.313751753194481 1
0.291044588658241 1
0.322217840843388 1
0.386298819472019 1
0.311038367065735 1
0.43788460065341 1
0.309361825216132 1
0.361603341494601 1
0.411361573101907 1
0.460020244832827 1
0.31490569453784 1
0.28307088258837 1
0.352839500814642 1
0.499037449788193 1
0.378695416417594 1
0.435286788467374 1
0.441945360328198 1
0.291178219332153 1
0.463362412992519 1
0.488652946845172 1
0.497135544962722 1
0.463301747016354 1
0.440204218756891 1
0.345131100255713 1
0.447805685333082 1
0.286302148156395 1
0.423393954548078 1
0.395269008211571 1
0.468244563530943 1
0.383178689632241 1
0.406499945003655 1
0.491508043393988 1
0.350378773646769 1
0.406862752236462 1
0.381049327949009 1
0.399008105569071 1
0.335920371753557 1
0.466701814125683 1
0.357465385532301 1
0.321700785248432 1
0.47135621281528 1
0.387012604974861 1
0.491798922520378 1
0.42974210218847 1
0.423793800922065 1
0.410874535890921 1
0.45783369873293 1
0.417690591686759 1
0.371487962688475 1
0.455023594041439 1
0.526651453533173 1
0.361585500769767 1
0.335849309651945 1
0.466949985929052 1
0.469213327176239 1
0.38623020990007 1
0.230691604884191 0
0.345375593456501 1
0.468641517769747 1
0.324683741173436 1
0.386306649675009 1
0.326109186653338 1
0.497434066456169 1
0.527738705851227 0
0.335723559138704 1
0.372096496503233 1
0.479976727682579 1
0.369240166941746 1
0.396726472582937 1
0.436111523551265 1
0.563064152279697 0
0.49088329430247 1
0.370568068229989 1
0.412571633502208 1
0.399516723454714 1
0.298840790987443 1
0.408318763964323 1
0.358762897894764 1
0.390662792409135 1
0.352017615023259 1
0.348170712182789 1
0.387040703381119 1
0.408497045299768 1
0.432829464752804 1
0.417040991622101 1
0.443045803252247 1
0.284547500753827 1
0.535974046552532 1
0.492353906146325 1
0.409707431357435 1
0.583698398399505 0
0.278585062518969 1
0.223768126439625 0
0.476471477663248 1
0.422582328122509 1
0.465932898619246 1
0.39163190956838 1
0.345873367514755 1
0.335618233510035 1
0.476592151492088 1
0.376914322182336 1
0.476617435293291 1
0.293777714321495 1
0.32101693256077 1
0.334086702388106 1
0.368026803493834 1
0.3799410045651 1
0.438943341532657 1
0.520892724098629 0
0.511080360642231 1
0.395748853335958 1
0.343747777232097 1
0.466020619426825 1
0.405059313262803 1
0.349817127396064 1
0.295426439995029 1
0.240857138013372 0
0.449466664920075 1
0.412953664865847 1
0.286514775279708 1
0.331967129668494 1
0.272295106759406 0
0.321052226739828 1
0.411400243278929 1
0.454865417990859 1
0.344998151469168 1
0.416363196978476 1
0.493659247532165 1
0.506818710230907 1
0.442500390039615 1
0.399984471208314 1
0.418142177529674 1
0.347397170401958 1
0.355611747563081 1
0.282962191769455 1
0.343483117721053 1
0.444038708459563 1
0.386804867327691 1
0.591708410840405 0
0.314208850274916 1
0.314287799171401 1
0.459052030560865 1
0.466926560596487 1
0.385652362500372 1
0.424284641124651 1
0.511680828722519 0
0.383160289612401 1
0.51696565700959 0
0.269455441394005 0
0.500064581860048 1
0.303325842917697 1
0.493321768112909 1
0.483470362314814 1
0.413857061783757 1
0.472430625823602 1
0.355857078451903 1
0.427051674530086 1
0.29494743083198 1
0.326910111592558 1
0.358012912439472 1
0.15519469998965 0
0.310886187716072 1
0.345347191788008 1
0.417254761136859 1
0.166268575805604 0
0.457436999361303 1
0.334762315564112 1
0.451537205631904 1
0.394165012062466 1
0.40065778693104 1
0.458531367487419 1
0.423721085264931 1
0.39703898075027 1
0.31447679029924 1
0.46101129792582 1
0.401242689864706 1
0.380911961064639 1
0.452496051979503 1
0.352086783835726 1
0.555007230021883 1
0.416176970666476 1
0.395649100209876 1
0.399590218025034 1
0.422758287697447 1
0.420099073250929 1
0.442664966581572 1
0.440753865106691 1
0.368456716397429 1
0.396898895977938 1
0.420062896014388 1
0.38486078948875 1
0.346280779221714 1
0.432940199710505 1
0.415120282502765 1
0.521960395919557 0
0.448655469613822 1
0.471143090572727 1
0.403634943556639 1
0.492358555609398 1
0.417100613734053 1
0.487572747137358 1
0.400566897964515 1
0.371740227345336 1
0.341943103385391 1
0.515812539257747 1
0.421333221907473 1
0.421480266037262 1
0.276410358414233 0
0.437294943200307 1
0.51399538707985 1
0.523729596799752 1
0.352989832410971 1
0.348745622111902 1
0.347634891765124 1
0.460766267312869 1
0.474091017629752 1
0.389491992607886 1
0.51988302286199 1
0.426643695656489 1
0.412763303607304 1
0.385555072135606 1
0.278935602498371 1
0.448038989590474 1
0.429781499203292 1
0.441222950231986 1
0.396202020705705 1
0.457849708036462 1
0.306667364436656 1
0.383742630461677 1
0.278237812607798 1
0.415622863936197 1
0.276629866850035 1
0.396532359083425 1
0.399905462854316 1
0.445231427326167 1
0.391086093699347 1
0.464852707001953 1
0.35420938535391 1
0.473008443257792 1
0.421253050763044 1
0.437985887151104 1
0.408520355493384 1
0.347846751180209 1
0.397813008346878 1
0.341739757695278 1
0.274064943979943 1
0.422662952292354 1
0.38950169891939 1
0.445751704280106 1
0.319770583294144 1
0.379265330657969 1
0.507891134838555 1
0.376092624050254 1
0.262658880765441 0
0.407586086556479 1
0.402876773088606 1
0.400078069331214 1
0.332184012265159 1
0.359300366872315 1
0.402023608488662 1
0.319296050088512 1
0.531373583459779 1
0.427144484013935 1
0.234824641240276 0
0.405048611457288 1
0.526319040430083 1
0.444877852389127 1
0.448614750638971 1
0.473121130787067 1
0.308839460088036 1
0.316586294603941 1
0.431983082720462 1
0.456693712470448 1
0.490536719804782 1
0.487618226215779 1
0.264910308503296 1
0.263984847288682 1
0.359525461173882 1
0.356199768711584 1
0.352608420515154 1
0.495420115969211 1
0.392036280516915 1
0.426623646299845 1
0.408900992373771 1
0.448793592433676 1
0.345644852740306 1
0.320684207873927 1
0.409206485913221 1
0.385376006025067 1
0.416706816658543 1
0.414468569396453 1
0.241586727271761 0
0.362589273064102 1
0.412101414466488 1
0.377116223442133 1
0.225783690396312 0
0.288124192938096 1
0.341837290909985 1
0.438740282251702 1
0.395549948601237 1
0.417846123409293 1
0.24837132818444 1
0.341955385969639 1
0.596063697312157 0
0.402718345440584 1
0.404379284298752 1
0.377517338001997 1
0.409868675987141 1
0.251883066957275 0
0.409635635694394 1
0.429720109850236 1
0.498373393424578 1
0.227273532286079 0
0.490887971392361 1
0.463041616001409 1
0.383762721345695 1
0.337596641838286 1
0.366775522311319 1
0.40675348240086 1
0.461312721185898 1
0.354753675166614 1
0.322223785397475 1
0.388239909060967 1
0.448057656603526 1
0.419810929314748 1
0.257897012019925 0
0.41307506415785 1
0.503519216659569 1
0.48437691295772 1
0.282542359845279 1
0.566571593115322 0
0.422181572729728 1
0.488164313148761 1
0.34556159348364 1
0.597268649949266 0
0.438061291458718 1
0.448686503640713 1
0.441125265598413 1
0.290364859138761 1
0.369493970907296 1
0.405080890438096 1
0.399782856216114 1
0.439144900680439 1
0.398127926680549 1
0.450170381349782 1
0.429752578692239 1
0.416695509686761 1
0.431768462183434 1
0.566323064215856 0
0.277725352501448 1
0.486251889285552 1
0.391294901669818 1
0.454414425104932 1
0.371623443699126 1
0.36175664776114 1
0.446898519645468 1
0.428141092744498 1
0.280370071841712 1
0.248894518088468 0
0.428956326829322 1
0.400536661940764 1
0.418691421725241 1
0.402385837964025 1
0.332611954730317 1
0.477721334040344 1
0.409110478096109 1
0.449104900733513 1
0.441612935315255 1
0.336264929483476 1
0.468312001696376 1
0.404170464986509 1
0.508431837917544 1
0.383042615899064 1
0.374906470165978 1
0.332602203876805 1
0.415376807151229 1
0.386128889377203 1
0.477131288828386 1
0.260105768981953 1
0.457536271826589 1
0.558665013749483 0
0.348394148241128 1
0.30620107978312 1
0.395427994270027 1
0.504829491306112 1
0.415201999016337 1
0.318063291496777 1
0.415109286707151 1
0.442276690333802 1
0.412761530683452 1
0.223307271604797 0
0.380165803727916 1
0.387242394233807 1
0.401166963368194 1
0.35503297136005 1
0.415275590874241 1
0.369899846029416 1
0.399721404704925 1
0.310693075923437 1
0.315370129019397 1
0.340261360940112 1
0.474863353886019 1
0.372046741974136 1
0.2947492454766 1
0.378753514762736 1
0.426973860308296 1
0.36975175078337 1
0.414026086930011 1
0.419415681389598 1
0.331944565646175 1
0.502481540295431 1
0.458047387375007 1
0.421646781391959 1
0.420137353685466 1
0.395032148499218 1
0.420702264606053 1
0.422435916324238 1
0.41864650677172 1
0.297132152506518 1
0.214479514504536 0
0.268835911517834 1
0.33196217444191 1
0.292158707415707 1
0.351683992437873 1
0.399931118538891 1
0.379687229453423 1
0.542378328102986 0
0.392931835675298 1
0.488092527264499 1
0.427692272675512 1
0.247721165499108 1
0.515734879586922 0
0.372187104728868 1
0.428853253602673 1
0.423068048173971 1
0.265299124168874 1
0.438244540256302 1
0.290745237274979 1
0.586566456784508 0
0.361391393369622 1
0.369547303760575 1
0.343539106340443 1
0.231302690666465 0
0.428906422489626 1
0.377200630321817 1
0.325654155266826 1
0.462118899675054 1
0.423757391995953 1
0.399450968617238 1
0.381122980230342 1
0.492693947271922 1
0.540294236717318 0
0.355568219267878 1
0.325630386024108 1
0.480452779442847 1
0.33428400907622 1
0.395939378723867 1
0.422092231035351 1
0.425690626100127 1
0.373620755213173 1
0.433545933847383 1
0.57320624805163 0
0.352271101853085 1
0.346682623691359 1
0.395382542374248 1
0.500449538648557 1
0.349865217475662 1
0.312991104719477 1
0.255738527712738 1
0.305751139676078 1
0.442681372886288 1
0.320596586760891 1
0.39789742489733 1
0.337177500175634 1
0.262342219746209 0
0.356422634395473 1
0.342965066281272 1
0.371736632355263 1
0.548741269990704 1
0.202007659982363 0
0.388717133920036 1
0.457380264314841 1
0.415500675237472 1
0.336557696910133 1
0.468989642045701 1
0.344345880139258 1
0.44080416541255 1
0.497252250086466 1
0.418053924289037 1
0.443368576734468 1
0.364513740737889 1
0.495016461853474 1
0.492636469565427 1
0.416197924307492 1
0.514429142023687 1
0.41768120201902 1
0.366372981115723 1
0.195124058033105 0
0.473268469847948 1
0.548605442187161 0
0.150815479026756 0
0.426743965325902 1
0.471677936607804 1
0.404520350370156 1
0.424346684218068 1
0.445779867479768 1
0.42293520412915 1
0.361240274438757 1
0.308521066371037 1
0.428194655541272 1
0.400514437867338 1
0.351246381748797 1
0.393227914374764 1
0.307841099704564 1
0.558043357651845 1
0.310733215157384 1
0.214178007139012 0
0.262597019852972 1
0.402203589347054 1
0.297246171613417 1
0.437880187199667 1
0.330897027857827 1
0.31066329238853 1
0.224481457227717 0
0.263104179239164 1
0.405718711877228 1
0.318336315697994 1
0.33275095230484 1
0.347289538774997 1
0.414871990796542 1
0.413244206922165 1
0.468529715386776 1
0.42187682715234 1
0.266785085604358 1
0.4995376478258 1
0.553653497136637 1
0.374249757992819 1
0.306779740649425 1
0.336747457784679 1
0.338253476334774 1
0.468939318260926 1
0.2753953799841 0
0.446644230334515 1
0.392780260592074 1
0.441170340763505 1
0.302826488717806 1
0.356738726995272 1
0.380872619119311 1
0.397246320789029 1
0.467779346781244 1
0.396980915415543 1
0.484070121384502 1
0.452636351863931 1
0.438890431585435 1
0.444434607375254 1
0.328208404769172 1
0.308269761439965 1
0.391021044242668 1
0.510608373971021 1
0.362589762297386 1
0.319152507977976 1
0.298486390532515 1
0.530196748186083 1
0.588715543055606 0
0.390000570773148 1
0.34676257961656 1
0.395241482656948 1
0.34465671090031 1
0.353157642096532 1
0.508135632985707 1
0.462224706287206 1
0.559786392908755 0
0.295147139076161 1
0.4736103375437 1
0.41182030356914 1
0.300042206377175 1
0.340098541014899 1
0.383786140897269 1
0.318530672750203 1
0.465065321709988 1
0.482595209448521 1
0.316803906588903 1
0.545330203661041 0
0.385583832886706 1
0.444764385520639 1
0.49726099932871 1
0.411788630397735 1
0.415491898248036 1
0.415288611630594 1
0.352878842231535 1
0.372480014129746 1
0.454312694063911 1
0.378011981377701 1
0.426037681102374 1
0.513445893502718 1
0.42827036893357 1
0.36833797844772 1
0.312743866580983 1
0.422503560431459 1
0.444255763299493 1
0.420115620696425 1
0.428059586800635 1
0.393309065354593 1
0.444964106991978 1
0.31590780786894 1
0.357978294110035 1
0.441253621967085 1
0.467647734305439 1
0.404337224816055 1
0.401033158206394 1
0.3373288213087 1
0.355104090789026 1
0.454034845670091 1
0.342980627145966 1
0.304858696807118 1
0.293585385186179 1
0.431908765790715 1
0.315538772152458 1
0.370368220842238 1
0.336118984860513 1
0.428755672617204 1
0.288677681412345 1
0.420914361732107 1
0.455610074110067 1
0.21763361223081 0
0.259450578604296 0
0.393313121517359 1
0.451889632120467 1
0.427915883201352 1
0.347508121659006 1
0.316899902589602 1
0.351767272375887 1
0.386842822770607 1
0.396456449956038 1
0.454811107527721 1
0.36676774782219 1
0.469411717879787 1
0.337255955452947 1
0.418566751706515 1
0.492935148909814 1
0.559827340875745 0
0.460444650858295 1
0.311741150199802 1
0.377892065386022 1
0.433241512717603 1
0.284733346032055 1
0.325147434161332 1
0.431026407409852 1
0.405218325928921 1
0.482708540981204 1
0.432606196222691 1
0.425188129896959 1
0.321455747393081 1
0.405566734439591 1
0.264013959598131 1
0.310119760266658 1
0.509800872651549 1
0.326350391843821 1
0.442613242404867 1
0.304088942106599 1
0.531732800679753 1
0.332481018004664 1
0.474002391474477 1
0.478376583651177 1
0.359648812748177 1
0.408220190349497 1
0.44082613034148 1
0.457072562933486 1
0.396674736840516 1
0.357436297086573 1
0.449025359028753 1
0.422795629885119 1
0.391823268718969 1
0.329666052390509 1
0.43025283107651 1
0.38498183144948 1
0.359441027168878 1
0.39226098287964 1
0.406343628077319 1
0.447666117594227 1
0.362937922836823 1
0.412104458674548 1
0.365741538688844 1
0.346824222840773 1
0.327577405246146 1
0.267451885223451 1
0.436673785152709 1
0.358355784574281 1
0.449793405167025 1
0.426964123818297 1
0.335094599221363 1
0.423285233277277 1
0.365671648049005 1
0.426212061481071 1
0.272257354602072 0
0.393265464765453 1
0.295614436271621 1
0.373547544298492 1
0.41246706133315 1
0.368503126872384 1
0.432311825142738 1
0.479453848453777 1
0.349864293697934 1
0.411524810839219 1
0.425354936147433 1
0.421571046326206 1
0.395046479591438 1
0.35400299816029 1
0.485167499626226 1
0.348311159642058 1
0.364911172696399 1
0.252154990669771 0
0.430672789389832 1
0.386340812939004 1
0.321271548137774 1
0.351798829831675 1
0.334414655874442 1
0.316070190460513 1
0.444757487477789 1
0.354089145855675 1
0.389201321831062 1
0.425304368457034 1
0.367396045496574 1
0.424819296319838 1
0.300476908179445 1
0.427757733476639 1
0.374947976430719 1
0.379658306058801 1
0.494030247933267 1
0.236136563517502 0
0.367664707824431 1
0.399853852518306 1
0.526658078428457 0
0.422675243009171 1
0.438764601786411 1
0.394700533107687 1
0.400353380762964 1
0.451312614433145 1
0.518281490556523 1
0.316327908684012 1
0.375278778291244 1
0.450782613555044 1
0.403617821387078 1
0.452063011466522 1
0.525009241726016 1
0.506115116411467 1
0.373152198328441 1
0.353525305114341 1
0.339947545404213 1
0.398466557822956 1
0.328412052945986 1
0.4768074883039 1
0.216569931221169 0
0.390647725723834 1
0.341189755764918 1
0.336004316375747 1
0.396261584522859 1
0.364906957532456 1
0.327985775205143 1
0.385691213513971 1
0.393715728355079 1
0.425542442707376 1
0.425160140762259 1
0.393019434087865 1
0.549581158992005 0
0.432496004348795 1
0.523452274915549 1
0.354079285607725 1
0.299079825313848 1
0.30274425772216 1
0.379479383828287 1
0.38558096317064 1
0.443165541012462 1
0.35006833447442 1
0.502730080624472 1
0.345997083735225 1
0.427243833018885 1
0.444477299056498 1
0.478560537301188 1
0.422537277137002 1
0.425234178754963 1
0.502077083075518 1
0.262079764499693 0
0.360402464175973 1
0.307930702380696 1
0.421766626978846 1
0.454542357636184 1
0.394259128765145 1
0.248213529478514 0
0.297687257484506 1
0.477438342373358 1
0.365752351126101 1
0.423708880973399 1
0.359515627064766 1
0.355812100997962 1
0.398257610768235 1
0.343258746305674 1
0.447403148899436 1
0.573259383297746 0
0.541338275171164 1
0.403095172698715 1
0.357983273000169 1
0.441804219501561 1
0.532152605019297 0
0.553256967348917 0
0.357968422546919 1
0.482635332892845 1
0.428547124224319 1
0.476011872081416 1
0.393516273794127 1
0.480304729420453 1
0.504833380345802 0
0.406146191514536 1
0.335531048343874 1
0.45115394884236 1
0.304876058420069 1
0.432809159668018 1
0.453251995596284 1
0.462599759874393 1
0.472415451240981 1
0.392529421414389 1
0.517298950750876 1
0.267099386746361 1
0.224502705701901 0
0.407098659744797 1
0.618677184139894 0
0.318781236342019 1
0.44097821006169 1
0.529540259414964 1
0.453227445087272 1
0.456723337877503 1
0.502725021655743 1
0.426912742394085 1
0.319901790054975 1
0.403051208436548 1
0.256288196025394 0
0.331746365864069 1
0.505949291091503 1
0.361410319304184 1
0.349778576161051 1
0.361452894504425 1
0.433870469121614 1
0.446905669970805 1
0.308482601707547 1
0.338793022039301 1
0.570502574653566 0
0.330947844228116 1
0.313527451237734 1
0.371863006677971 1
0.376860788010066 1
0.497212318387535 1
0.423706418861288 1
0.317229137687691 1
0.448826403860855 1
0.441020785834858 1
0.328871649679568 1
0.380814278629844 1
0.394244050253749 1
0.530534924951923 1
0.358891162928706 1
0.513566565874522 1
0.38574534628626 1
0.33841452447337 1
0.338863619086204 1
0.313977004621768 1
0.314427625492181 1
0.438171484872173 1
0.290242519209171 1
0.431980831026689 1
0.594992821047917 0
0.400380833350824 1
0.344918579858842 1
0.305777713249396 1
0.383902532586021 1
0.467459510902883 1
0.467337172066005 1
0.445947636828125 1
0.424889504118045 1
0.380389504295059 1
0.310037781143756 1
0.466384716003792 1
0.363419615245093 1
0.434537670608297 1
0.525297501816545 1
0.170958418611895 0
0.375764584834909 1
0.441834136872654 1
0.374032341336107 1
0.343201917477979 1
0.349069134357155 1
0.417563257557939 1
0.45980160951981 1
0.338676104970728 1
0.517961239913425 1
0.474769135990546 1
0.474281036298182 1
0.388288425176392 1
0.467773612904629 1
0.35445957465689 1
0.303108304965989 1
0.391037138393882 1
0.379308814948508 1
0.47811722796197 1
0.334789287845382 1
0.375298289139762 1
0.355403561922333 1
0.424243615306442 1
0.459828556978477 1
0.392176647442959 1
0.408877225780072 1
0.441866949408058 1
0.356662811564142 1
0.42695064728371 1
0.408775897987481 1
0.340632343458834 1
0.38158239087903 1
0.538320235470549 1
0.315903003895175 1
0.366765047390444 1
0.333054970723034 1
0.327102486984202 1
0.320795659924338 1
0.357010513631673 1
0.339313997667777 1
0.391909430457225 1
0.364949071483887 1
0.440556977620984 1
0.558538197019545 0
0.391061654479671 1
0.46890063613283 1
0.343382753067339 1
0.362136556743778 1
0.365909895335725 1
0.402437225013782 1
0.225813151881341 0
0.284558549743477 1
0.500463541677933 1
0.494085992088412 1
0.319057094386134 1
0.311188082885623 1
0.464639356039425 1
0.442111567415387 1
0.534500625575264 0
0.395475761688565 1
0.393982649047518 1
0.373104177292416 1
0.338331325240327 1
0.432654205859773 1
0.314524641852689 1
0.343530486348672 1
0.284709659700645 1
0.467833082728397 1
0.382538000868139 1
0.375234151385467 1
0.217056158417182 0
0.383362776717287 1
0.40733362516065 1
0.452669863594829 1
0.388399468789954 1
0.456254387434277 1
0.231318890249434 0
0.414370058830337 1
0.472493664746219 1
0.412769974253826 1
0.443765437569877 1
0.476383354402982 1
0.447861429126508 1
0.439681488628705 1
0.449578476867618 1
0.264614658222777 0
0.227980187161288 0
0.533858183466629 0
0.299844969907818 1
0.334157222479092 1
0.466915952533517 1
0.453705957602909 1
0.42878941489062 1
0.277717718048096 0
0.365536106874259 1
0.418262124371998 1
0.309406194417348 1
0.4203847942316 1
0.339126279075139 1
0.378799549124609 1
0.4197363205581 1
0.341685245794631 1
0.366736620050395 1
0.430533220185063 1
0.43937110636118 1
0.492919523649967 1
0.381542288684139 1
0.443041663180332 1
0.326998747730992 1
0.217784579752666 0
0.342064075153667 1
0.498579836559266 1
0.422358983461282 1
0.352405093156138 1
0.299356599775601 1
0.324301833642366 1
0.405434278715608 1
0.344325881423224 1
0.428379306078397 1
0.461187360331106 1
0.285970918165862 1
0.318504310103471 1
0.42886997671237 1
0.239776444404552 0
0.43497099269495 1
0.504430944877915 1
0.484170928511116 1
0.323193849553352 1
0.386339748931213 1
0.520101815147631 1
0.443210622290262 1
0.259948496949206 1
0.44567276550606 1
0.317027614289291 1
0.465504332647868 1
0.446173621018068 1
0.336824423237841 1
0.489359917559475 1
0.467159139035579 1
0.394806053163063 1
0.392309186193688 1
0.392726978887213 1
0.443416455824089 1
0.411137539083492 1
0.305182082555809 1
0.518784439901143 1
0.405356094727681 1
0.451107791269886 1
0.321380993006488 1
0.498257797013183 1
0.42050165545831 1
0.447365493971543 1
0.45390729266457 1
0.358703006150135 1
0.218506688048683 0
0.33879598266926 1
0.396133943102644 1
0.365394187833131 1
0.305846958307037 1
0.444712282740955 1
0.384337464373802 1
0.498996368435537 1
0.452525899590733 1
0.459520830192933 1
0.372111827109738 1
0.442228030097794 1
0.358551451257592 1
0.419242009417189 1
0.41366038606906 1
0.404575132052574 1
0.323714380044196 1
0.407054238544679 1
0.41357819760261 1
0.361694246263243 1
0.425007758098743 1
0.493043423272344 1
0.403731855237619 1
0.534556702899839 1
0.484303946472142 1
0.332286780547221 1
0.455158801415217 1
0.356218339190513 1
0.50641588480405 1
0.460459681034345 1
0.38294597521624 1
0.449856642809584 1
0.26918733129401 0
0.39379347145265 1
0.38569725396614 1
0.386623144563726 1
0.408425099969665 1
0.362728548330535 1
0.425317652948181 1
0.428710633902475 1
0.382521708580864 1
0.330985577269509 1
0.338045856784602 1
0.375920743285784 1
0.328778857797941 1
0.397456089042624 1
0.233831769877504 0
0.41614245867261 1
0.471040185816825 1
0.469551814140245 1
0.315698776490292 1
0.271698885431136 1
0.350973790481853 1
0.436925297137612 1
0.332792908937205 1
0.385971825055586 1
0.353999365273736 1
0.415687096257613 1
0.461600381652449 1
0.384666107740753 1
0.529706332225008 0
0.389457706665543 1
0.386201111266183 1
0.320055512207743 1
0.418533082322728 1
0.239321943457204 1
0.290504709459634 1
0.340637286052863 1
0.305107419455803 1
0.347725380426419 1
0.44277884404659 1
0.469578392587033 1
0.315021921514086 1
0.362668146688424 1
0.515379448757783 1
0.419192546306322 1
0.316492639114489 1
0.432330559056175 1
0.575957845911595 0
0.431767936761014 1
0.297033855328932 1
0.453074941195449 1
0.369042130726984 1
0.360207314996569 1
0.388529050821448 1
0.483375545858368 1
0.284920941412893 1
0.351378873867096 1
0.540864436844035 0
0.509574379939185 1
0.465404644653025 1
0.352081652562799 1
0.347201669460855 1
0.336504072760691 1
0.410491665778638 1
0.300326866650905 1
0.266994255417805 1
0.278681752146228 1
0.375802116307554 1
0.465040327490845 1
0.426585224436581 1
0.409137672701196 1
0.310769561040688 1
0.321939413054324 1
0.332270956958947 1
0.452567395384502 1
0.321445828607836 1
0.455939100710678 1
0.385959564957559 1
0.43873977567759 1
0.352475472537725 1
0.371506849418014 1
0.448212773961941 1
0.522170191045513 0
0.469651613376952 1
0.347438722045921 1
0.345339173066003 1
0.351672281738557 1
0.488877007849698 1
0.341301837591312 1
0.34598393238404 1
0.429526603697256 1
0.274692176460862 0
0.351781470012424 1
0.378367081656824 1
0.311835679239989 1
0.483592421291059 1
0.472616005232007 1
0.351457078266864 1
0.414719883884353 1
0.429806464657171 1
0.436547176151397 1
0.474041476650111 1
0.461790847356437 1
0.395487276307829 1
0.398060266768263 1
0.490977194504115 1
0.373013692994711 1
0.469169358282969 1
0.305820296219442 1
0.503045968624003 1
0.372889948862602 1
0.306292385139093 1
0.423894739741186 1
0.390101832836712 1
0.350635958995526 1
0.296553191238264 1
0.328716312821339 1
0.364741274955073 1
0.426995452065754 1
0.380680262080583 1
0.35234283320809 1
0.368652260378899 1
0.37725191380576 1
0.425471733970002 1
0.381330617549858 1
0.458555910337283 1
0.520996197838673 0
0.43385219704524 1
0.375994745213729 1
0.270445866420612 0
0.482134248066595 1
0.558262881065231 0
0.333718006092371 1
0.337813751385555 1
0.274661242176684 0
0.31092189729289 1
0.302228179733326 1
0.386540477073353 1
0.384873262725419 1
0.492532728115526 1
0.463670158339527 1
0.37336681101613 1
0.449362214467735 1
0.33027835167775 1
0.443673705974222 1
0.453358669197868 1
0.416775843100965 1
0.445342489017032 1
0.418523267760934 1
0.365312717952909 1
0.447419933402615 1
0.322789282493781 1
0.447183340889638 1
0.524100585698769 1
0.439312916781428 1
0.32737251355074 1
0.371978740965178 1
0.466487966962913 1
0.451324622258638 1
0.29035558966948 1
0.540705015980133 0
0.370562611713571 1
0.327255032535013 1
0.316162755647851 1
0.450909966610514 1
0.417563915669678 1
0.260274020837302 0
0.410023361373056 1
0.368156595336928 1
0.203496452835313 0
0.372681198927627 1
0.400596994069314 1
0.381224289270147 1
0.41006467049006 1
0.258698221805469 1
0.431237002447652 1
0.422339387557241 1
0.318287432876736 1
0.393178449391203 1
0.41112914068092 1
0.389180811390107 1
0.497410095332382 1
0.412842251683362 1
0.528100996042088 1
0.461543391808499 1
0.341888764348069 1
0.404994407037439 1
0.379813913473778 1
0.460279089302292 1
0.323012325737436 1
0.454190271490653 1
0.467202336989488 1
0.344341398575695 1
0.357124914357861 1
0.417710985186386 1
0.493011652051483 1
0.465878809007188 1
0.454459206636088 1
0.332124874196848 1
0.413040816118631 1
0.416426094081987 1
0.359958329312064 1
0.389419195068023 1
0.34356792226309 1
0.36149093709684 1
0.490750127522588 1
0.440507480797298 1
0.238765964772886 0
0.306549299215238 1
0.375929351527802 1
0.298598893231332 1
0.49437058208254 1
0.383263078419531 1
0.28789704885352 1
0.374692206740041 1
0.402757217792338 1
0.480003644461864 1
0.453928764226469 1
0.411592122088835 1
0.322073336490572 1
0.458804015040675 1
0.194167711590799 0
0.439776034218516 1
0.411953608233968 1
0.305155343553043 1
0.373993725601761 1
0.482816637909638 1
0.481486381950596 1
0.44260036911503 1
0.501597022696208 1
0.403924276450432 1
0.383490465344635 1
0.251457975280924 1
0.503415075240581 1
0.35560297501391 1
0.331190500473005 1
0.394827383192805 1
0.360602053295101 1
0.530397718164395 1
0.40618488687584 1
0.586501666562674 0
0.319541492978621 1
0.453416662275001 1
0.403259653250341 1
0.543551854799023 0
0.508269296432743 1
0.459814653808856 1
0.439958348772172 1
0.4016089756984 1
0.301261155845397 1
0.46585568605986 1
0.452401496730624 1
0.418161551779059 1
0.367812173581924 1
0.491981920808486 1
0.411601795018172 1
0.38094640564347 1
0.565272246228211 1
0.477249048546904 1
0.433510356533765 1
0.351649395309719 1
0.48355650062652 1
0.388856323502301 1
0.575244878556668 0
0.379976954124493 1
0.368967185907744 1
0.335016769377743 1
0.346267944048168 1
0.507214644876397 0
0.434687556936668 1
0.442447489414347 1
0.440455921810705 1
0.300062392165466 1
0.422297142324019 1
0.318605215217667 1
0.34849879179872 1
0.402898785024751 1
0.440170597251338 1
0.440168381957296 1
0.322322706092885 1
0.420862543758835 1
0.440265483733742 1
0.454638882001703 1
0.304609763802872 1
0.415807105317829 1
0.393778373769268 1
0.386660612705439 1
0.433266999528486 1
0.490262351417674 1
0.368584556413629 1
0.342364926206336 1
0.274014018999854 0
0.379011027317271 1
0.330529034752961 1
0.391321592235184 1
0.36330237199088 1
0.374098816316614 1
0.45640045453854 1
0.304774102614763 1
0.455170064343574 1
0.291946754511845 1
0.373882195616669 1
0.388343612797481 1
0.393529009858686 1
0.528831571519773 1
0.391420243478114 1
0.367698692147444 1
0.236687254822247 0
0.588763156459088 0
0.402843124918974 1
0.266927220352697 1
0.511609080124056 1
0.375989672654893 1
0.362051048182493 1
0.422153342266086 1
0.426505712925091 1
0.397308615799832 1
0.460700104090621 1
0.371679289949738 1
0.426097289764207 1
0.353330359027937 1
0.433122767687104 1
0.361210911382865 1
0.403325831037749 1
0.394172559729758 1
0.378509875286139 1
0.369733859585974 1
0.457927719853759 1
0.381021765205058 1
0.327587863823692 1
0.295852755766904 0
0.434391734326021 1
0.346350042768037 1
0.303821984135592 1
0.360250451434745 1
0.393065345690459 1
0.390811532311008 1
0.49088001177798 1
0.483775725254953 1
0.365014259991114 1
0.308581755978986 1
0.362691576276848 1
0.251028942997585 1
0.4165778610639 1
0.466283163283713 1
0.394351820291958 1
0.544835607382773 0
0.532186618963247 0
0.389107537499432 1
0.399622143564019 1
0.37883603886101 1
0.540163959437969 0
0.40989375488029 1
0.357790687312025 1
0.445149407822085 1
0.420680106165002 1
0.482859834462854 1
0.529202599741772 1
0.419206803649751 1
0.37142832988974 1
0.471952943196218 1
0.47879687429244 1
0.411148976239115 1
0.443064139767453 1
0.512288846206441 1
0.425448213581285 1
0.486896764556732 1
0.396088351463272 1
0.359851002941186 1
0.395660996590721 1
0.52666645348778 1
0.296332038969365 1
0.288058271417083 0
0.51277694753462 1
0.423263148974025 1
0.40932385426396 1
0.343795954392591 1
0.561074334219018 0
0.416795147158456 1
0.382843509037498 1
0.439018457265429 1
0.475729691982365 1
0.307263386940086 1
0.37657157238935 1
0.451302964377835 1
0.44766290668724 1
0.471040671090072 1
0.48455635403471 1
0.377515399237334 1
0.407009446174802 1
0.308019304513199 1
0.254861194551547 0
0.429063608538209 1
0.412619540385776 1
0.295027955785122 1
0.417888447849024 1
0.46604597953532 1
0.427308505862707 1
0.318710454910119 1
0.460947826615066 1
0.488396846657959 1
0.413621807376651 1
0.377868884203608 1
0.416709527926372 1
0.297946138003903 1
0.548782959524115 1
0.381790136530983 1
0.495888638780864 1
0.443818115162367 1
0.428700147245266 1
0.392819510116278 1
0.311716979896673 1
0.353362767640496 1
0.353545888688017 1
0.373450733046238 1
0.459436915003546 1
0.417177447589603 1
0.29281221981832 1
0.491007789085538 1
0.359378738998838 1
0.425785397100852 1
0.51098642909668 1
0.553509244945288 0
0.359578800557279 1
0.416011086750006 1
0.376845080781846 1
0.371806250773234 1
0.322546977019172 1
0.392681835080267 1
0.4423854607854 1
0.446681152318776 1
0.362861730127289 1
0.279272978812868 0
0.447724111705084 1
0.406287897184981 1
0.380311191552441 1
0.483788003636134 1
0.276819212876999 1
0.338613751403109 1
0.234132644888962 0
0.3813406351946 1
0.356401946226345 1
0.454596463198207 1
0.474332031391211 1
0.438696163638461 1
0.331055587650604 1
0.433601136992746 1
0.405008148834346 1
0.424261662498418 1
0.47653312629678 1
0.28259533831454 1
0.418098350700516 1
0.376752029519561 1
0.318087958178537 1
0.414558449785617 1
0.38066457603653 1
0.450560159293913 1
0.388381652240564 1
0.301620655894546 1
0.370627513608997 1
0.330322020009636 1
0.435460184124102 1
0.333455678136155 1
0.246524800656494 0
0.468003740422294 1
0.404565560565673 1
0.276121419893868 0
0.462430886164189 1
0.509349325239688 1
0.346306281374252 1
0.313507463662556 1
0.429357891518343 1
0.463414384630746 1
0.381177066886781 1
0.373441181119711 1
0.388676940750889 1
0.420426747445241 1
0.4451249986594 1
0.342596752803131 1
0.29788868664498 1
0.33984231916432 1
0.407860853826572 1
0.349563925887955 1
0.351919260610074 1
0.370394365091653 1
0.435050059350568 1
0.400432028675544 1
0.347825154730858 1
0.483528550188742 1
0.401145906353775 1
0.390085259934007 1
0.473258511758095 1
0.504182416666324 1
0.483825039108255 1
0.47094126723832 1
0.411847814746021 1
0.4323211416341 1
0.354835784439371 1
0.411674182799224 1
0.476158226372257 1
0.330539629864129 1
0.505563255874591 1
0.394597968535593 1
0.397426632674088 1
0.426896550884438 1
0.439040294938179 1
0.45983329000678 1
0.387735068303333 1
0.370257751911578 1
0.329411821392889 1
0.447888895820458 1
0.261546389641851 0
0.447938358717344 1
0.323525280135422 1
0.349771878993363 1
0.323752127130166 1
0.441551176317984 1
0.319430516931245 1
0.383594301775661 1
0.390291705125834 1
0.369267286292643 1
0.316333934187458 1
0.278735390318571 1
0.416040148770675 1
0.359189346305939 1
0.437628542090873 1
0.336661551650959 1
0.250338481788483 0
0.448610915948755 1
0.391944753841003 1
0.377357531640601 1
0.480927327758675 1
0.274794288700279 1
0.368548659101479 1
0.308741599777156 1
0.442881313977133 1
0.247743018548901 0
0.320489429266001 1
0.396887260513269 1
0.379017114472045 1
0.375156259432391 1
0.395668902021338 1
0.353646349238584 1
0.429868600987494 1
0.471130599024757 1
0.363891437985562 1
0.382800822373052 1
0.404344251331872 1
0.40717079589475 1
0.499249172846498 1
0.403889152388029 1
0.43198153939776 1
0.319278117618163 1
0.419694077247407 1
0.475010550017617 1
0.389349537591546 1
0.378303849198984 1
0.30252339489249 1
0.403120801910274 1
0.351753559822799 1
0.40185875594707 1
0.433903904299085 1
0.397647027511988 1
0.352060715700637 1
0.366960843853725 1
0.427127583582626 1
0.330792365291876 1
0.514864941904451 0
0.453198322726635 1
0.33354728225691 1
0.459661195733074 1
0.424681592204919 1
0.288239547840747 1
0.483927076513354 1
0.485000932869787 1
0.437531643334671 1
0.350179328336542 1
0.396639693234235 1
0.322563574960118 1
0.380336799111378 1
0.350770532761052 1
0.431339556254516 1
0.334682972271501 1
0.44040796461509 1
0.429467153666825 1
0.398180562761589 1
0.473309527078712 1
0.325690175358186 1
0.381941636656143 1
0.494994370502118 1
0.477107595604385 1
0.37720991794559 1
0.340276021791446 1
0.457528458201016 1
0.479081385810392 1
0.425678269204381 1
0.454376851801087 1
0.429497393781685 1
0.515082893467256 1
0.357342931040582 1
0.52062942435026 1
0.398852931500025 1
0.351742780439362 1
0.35368248368847 1
0.419304182318718 1
0.592134417888956 0
0.462906660904516 1
0.511266065915175 1
0.378468665675491 1
0.4298117373072 1
0.37679677208134 1
0.322969442078318 1
0.421120424186255 1
0.268082607630564 1
0.514155431591916 1
0.419699357783581 1
0.343939941857438 1
0.298026242827341 1
0.448553914818712 1
0.350285497966291 1
0.393033733632829 1
0.379016107936735 1
0.452402088976654 1
0.519774951963203 0
0.351535894986816 1
0.316270268418719 1
0.504502188795343 1
0.378187779126522 1
0.371755718660078 1
0.49281551478849 1
0.36046321369119 1
0.478696761155801 1
0.365822481966126 1
0.472898151621616 1
0.404887199960982 1
0.393436536934943 1
0.319251257300084 1
0.360852863239061 1
0.371720168749445 1
0.388686770383686 1
0.514125393588741 1
0.387484621897162 1
0.423071022703592 1
0.327215665008233 1
0.557434616964113 0
0.510848234806165 1
0.439043820451241 1
0.369551475522243 1
0.412113324686649 1
0.526766380955261 0
0.432995098818464 1
0.307023974571025 1
0.380298946754426 1
0.424634784422179 1
0.454559988567047 1
0.363882845164992 1
0.464967629583123 1
0.462381842552268 1
0.425543815561769 1
0.274630027445889 1
0.35690898620014 1
0.425520426772474 1
0.455501938250768 1
0.297807956008704 1
0.354623037759035 1
0.32076418128098 1
0.378495507751518 1
0.40517180416329 1
0.456134555014196 1
0.244351592548141 0
0.368554336179643 1
0.393962652219922 1
0.346001527630889 1
0.39096441625781 1
0.480327784916529 1
0.334219961622101 1
0.416416592158226 1
0.267613039260946 0
0.421243270739881 1
0.348924179286397 1
0.327596907066715 1
0.355770438733933 1
0.359527167053715 1
0.477719803417394 1
0.545665620136597 0
0.424261007408212 1
0.377904116522832 1
0.287889917682818 1
0.477833850552985 1
0.422236636247238 1
0.412979501628655 1
0.397356315561762 1
0.469409170884054 1
0.301122846651135 1
0.429570138610478 1
0.450556030186298 1
0.44672799477527 1
0.393247888007017 1
0.529071178053122 1
0.363187703402628 1
0.38010925139971 1
0.305785224121044 1
0.400676947251997 1
0.381207705956316 1
0.440434754138312 1
0.23110356733017 0
0.444691089351763 1
0.356419173885112 1
0.294431491686549 1
0.274172112024778 1
0.339428621494843 1
0.349329613457714 1
0.288099647382003 1
0.390646818598126 1
0.405441213435999 1
0.520335291831088 1
0.419926246707975 1
0.40137606315493 1
0.535957485018298 0
0.432149889655115 1
0.427736679513535 1
0.389714042149862 1
0.25736575637598 0
0.350686056979363 1
0.407279589066887 1
0.299175275909884 1
0.375089940811707 1
0.331788617341152 1
0.337253067241315 1
0.531527112065987 0
0.427870754498115 1
0.243245799938655 0
0.422601130593026 1
0.432182678044863 1
0.490484930520199 1
0.430333537778115 1
0.440044644861185 1
0.363942597953797 1
0.396972425684589 1
0.377668405821798 1
0.440929597595156 1
0.381169529519515 1
0.287290189321376 1
0.428239207297305 1
0.335674493273874 1
0.338808514086902 1
0.421264913935017 1
0.429055256083482 1
0.40598892578347 1
0.414585758570183 1
0.301282495847334 1
0.47134568903786 1
0.33026618321156 1
0.444061380974444 1
0.36137219142224 1
0.343444604370649 1
0.333111736109896 1
0.475253336966316 1
0.413341753291398 1
0.407157652403265 1
0.432368796158774 1
0.503241236366312 1
0.43039789242898 1
0.523952554624666 1
0.423879701563008 1
0.458408126402514 1
0.413850700369394 1
0.488307803152947 1
0.407762085284833 1
0.439204334471044 1
0.440139166083273 1
0.495127355734805 1
0.428992995882836 1
0.263860408790338 1
0.377005801347858 1
0.383816027336251 1
0.436197178095115 1
0.396602030628119 1
0.317851343104253 1
0.424960825429737 1
0.341887249933996 1
0.453776189282807 1
0.404205345550271 1
0.254160965505487 0
0.386072787260697 1
0.432912943096672 1
0.389068201714815 1
0.298528507175996 1
0.306719728940275 1
0.379879706095502 1
0.381365038375957 1
0.352211632900884 1
0.290462675330217 1
0.476884455572097 1
0.326826405968599 1
0.419992949154015 1
0.351167389822587 1
0.447736343122004 1
0.498117159878352 1
0.405300257377905 1
0.405757996525925 1
0.434029415094641 1
0.277169293563583 0
0.326735206980212 1
0.429942562233102 1
0.315363964981133 1
0.379228568877605 1
0.470426530909629 1
0.33734094786773 1
0.240404987916657 0
0.350409461869088 1
0.299083232935196 1
0.539012575221795 0
0.40941566917074 1
0.463778297512425 1
0.448558501935529 1
0.331699733619222 1
0.406580569607502 1
0.308090574866997 1
0.353189739154506 1
0.413588277548993 1
0.355795243283409 1
0.460810836606713 1
0.448742001169815 1
0.349495069062284 1
0.533894821716106 0
0.457826575015107 1
0.347958688405779 1
0.414678929749458 1
0.396249082071463 1
0.430252107389192 1
0.422422938933152 1
0.464019200981209 1
0.227613084632711 0
0.534928454044721 0
0.491419054357658 1
0.45930623993823 1
0.394124174897899 1
0.338915242005464 1
0.520569445226571 1
0.347113620223726 1
0.361886388567284 1
0.322502210800228 1
0.346939515532218 1
0.45385527703679 1
0.487162470746693 1
0.384319939988179 1
0.457100406740347 1
0.395976826545919 1
0.387698916855938 1
0.412064367443671 1
0.396838624496156 1
0.34151369060499 1
0.406174193561728 1
0.348786396769196 1
0.417492831301364 1
0.344773228058331 1
0.425031908709482 1
0.387547480432407 1
0.418329211201724 1
0.31897477747593 1
0.408608126587433 1
0.453178473050858 1
0.34704145880551 1
0.466036857314012 1
0.357339469770056 1
0.52248497513571 1
0.198795927875749 0
0.322909622746024 1
0.462236678112458 1
0.417985836251296 1
0.50191978348233 1
0.441402037774476 1
0.44830549766945 1
0.26564055198356 0
0.345820752214658 1
0.330760155675432 1
0.35448160328571 1
0.547318749525254 1
0.387200983885344 1
0.477776348244954 1
0.346989868732485 1
0.440380884889632 1
0.283389609704679 1
0.386386315026713 1
0.413913229121799 1
0.400780089701953 1
0.36291152337028 1
0.40030956376657 1
0.423335904781769 1
0.478294125406517 1
0.305713095609451 1
0.461941420576334 1
0.416065793960409 1
0.297849865906886 1
0.31609015552112 1
0.333184744198072 1
0.347341715667191 1
0.517152647297482 1
0.387396000003679 1
0.506199391719698 1
0.439258083616169 1
0.483099918991494 1
0.393036358810394 1
0.422289724450282 1
0.492267215092444 1
0.448638695526551 1
0.374092158881323 1
0.505149150887427 1
0.436415142932358 1
0.444584252203884 1
0.501157251674345 1
0.399757695975362 1
0.310726442686506 1
0.418132115527828 1
0.420433019615803 1
0.325182345396218 1
0.336557307163019 1
0.402188364363541 1
0.458992150819474 1
0.513949422725394 1
0.329306492050783 1
0.460361162258941 1
0.405389741426647 1
0.358409582111945 1
0.413590837657793 1
0.411043480065633 1
0.36939276515626 1
0.332704563985137 1
0.43652762379711 1
0.483325962398277 1
0.415453696029495 1
0.288568090536679 1
0.412623592256059 1
0.534695541338054 1
0.50641616687233 1
0.454152040309669 1
0.498188184438278 1
0.332134877548832 1
0.436024720250685 1
0.284972723865654 1
0.396595467553301 1
0.420077508220101 1
0.283481254005927 1
0.507420650367166 0
0.388204135976559 1
0.415620440500886 1
0.392832725358032 1
0.398274686745975 1
0.352218888013056 1
0.442636303816251 1
0.378545187052216 1
0.315391173675934 1
0.270508770744976 1
0.507985366240692 1
0.431799067197456 1
0.354895636364757 1
0.417658480194032 1
0.355991773341164 1
0.500579148850106 1
0.368330793195289 1
0.519080467032862 0
0.494574569816547 1
0.426567296984532 1
0.463262354302654 1
0.375095229879725 1
0.417177097648794 1
0.393491210479625 1
0.429204216775736 1
0.37598734180513 1
0.392104131133151 1
0.469264996900994 1
0.365867653470871 1
0.394306334015105 1
0.343535459950304 1
0.415074348653761 1
0.403037171853727 1
0.348662394306824 1
0.439706437933083 1
0.477952613680533 1
0.455908669815564 1
0.535637631924501 1
0.378983952925055 1
0.33969989422133 1
0.431770263097532 1
0.49373052633558 1
0.578448944177518 0
0.357283847264283 1
0.251981458197647 1
0.408002836895022 1
0.351613421343169 1
0.293320037733138 1
0.281298080016923 1
0.432156135840762 1
0.351671681429119 1
0.299805200768355 1
0.262833326774472 1
0.341767440519874 1
0.385303215095 1
0.405961639796247 1
0.359200987029735 1
0.345578485162806 1
0.430492071807682 1
0.568917270563581 0
0.456427692830941 1
0.456561319783928 1
0.313344514975349 1
0.507634601651421 1
0.432288169522845 1
0.407956762175276 1
0.421305420918476 1
0.387513069766853 1
0.257537235708486 1
0.418597695978908 1
0.416207282888587 1
0.452130439985988 1
0.360458071832472 1
0.403453576269991 1
0.176392120965825 0
0.400425481179342 1
0.367444301960813 1
0.464659222982643 1
0.376608865591174 1
0.444048478084824 1
0.541991567802119 0
0.293554611493008 1
0.478336862563418 1
0.424899415884323 1
0.338863296507077 1
0.452771844981687 1
0.410944253617474 1
0.394291623109745 1
0.492051632019572 1
0.523915716967155 0
0.427730653455043 1
0.507874225874676 1
0.474305784236829 1
0.483396211944184 1
0.418352252988796 1
0.365695791166512 1
0.444458833096639 1
0.37931183523283 1
0.373673791588382 1
0.396308878266531 1
0.4517060155903 1
0.42915685762836 1
0.459212621282076 1
0.476193781657097 1
0.427142175630617 1
0.460210996216085 1
0.373962150120551 1
0.312257853249922 1
0.388190383567138 1
0.476748019904365 1
0.446915925148326 1
0.313720303189293 1
0.215761747349077 0
0.410552483587715 1
0.443021516268393 1
0.404153789212409 1
0.285222043561282 1
0.38406463442346 1
0.426787984873557 1
0.551419966001856 0
0.347748751188085 1
0.503275382806442 1
0.440781164438054 1
0.35297323384077 1
0.293900436293634 1
0.431034741234803 1
0.382793084860387 1
0.335259787667638 1
0.387243778205661 1
0.324691502705171 1
0.33099316895729 1
0.371985641171149 1
0.440136007706135 1
0.496047651807586 1
0.392543011380254 1
0.382916255685681 1
0.234993064462016 0
0.286333637671891 0
0.506802697401769 1
0.341369018668945 1
0.557087659965748 0
0.456632654021241 1
0.417904579167802 1
0.364741990210263 1
0.4481966360581 1
0.448194152588349 1
0.34310077178455 1
0.362531963293191 1
0.570434834646065 1
0.253728716553569 0
0.352710925159437 1
0.481091294286505 1
0.397104849636716 1
0.46547432157378 1
0.412461920092914 1
0.383877989860659 1
0.473632967673575 1
0.35481387036646 1
0.379704000100795 1
0.513281043166332 1
0.278644487111058 1
0.257476849181972 1
0.459342479234375 1
0.460549597322163 1
0.341410101563744 1
0.397086066496169 1
0.523228864472478 1
0.29018652398078 1
0.435471657809361 1
0.424620436071528 1
0.412040312728134 1
0.555491709085015 1
0.349212675179864 1
0.386990426726505 1
0.414139935974815 1
0.46658019056097 1
0.498069266723634 1
0.412653991105536 1
0.447288945088087 1
0.342492665581318 1
0.608816183969766 0
0.459369552431219 1
0.437302562216154 1
0.302589261716914 1
0.466321271782054 1
0.287171391524061 1
0.297166532314313 1
0.344142746699214 1
0.280166354371976 1
0.475453436443889 1
0.353165524132756 1
0.425973276042159 1
0.479820956089323 1
0.366518766532966 1
0.43012937494366 1
0.405110072682734 1
0.456809056696774 1
0.348684187866083 1
0.413365900970313 1
0.262293985408254 1
0.279011193014424 1
0.400772524430392 1
0.420444335849221 1
0.449767303046588 1
0.314979523003301 1
0.418100280011382 1
0.509484800223471 1
0.390097809369549 1
0.425909873538317 1
0.344779481603575 1
0.35040139898593 1
0.403670813162891 1
0.28652915872856 0
0.421510898036614 1
0.358768693859633 1
0.255344262233605 0
0.303900482354112 1
0.358318631933198 1
0.520915095370962 0
0.341487149198379 1
0.417526644368768 1
0.464960867234861 1
0.376516753326195 1
0.39806403184167 1
0.554928899614157 1
0.421601883875897 1
0.285993761825177 0
0.372211953577021 1
0.343163687311846 1
0.459582668581218 1
0.394010566962848 1
0.506115320958868 1
0.513460170754262 1
0.357659976377885 1
0.371528738444374 1
0.506517537998322 1
0.38377023125143 1
0.392405742442538 1
0.420609277098381 1
0.363032373457036 1
0.37734539071473 1
0.557134374855795 1
0.298261716385806 1
0.439801489096544 1
0.310119769470898 1
0.441287709255689 1
0.368091260140357 1
0.392419881485751 1
0.367948541010252 1
0.251094654322318 0
0.357297094902609 1
0.442218089745049 1
0.33673917881215 1
0.453451979343883 1
0.306385261428788 1
0.443864244425733 1
0.359237605221831 1
0.372701497759771 1
0.280763905930809 0
0.423304967161051 1
0.462064154101343 1
0.482087405819347 1
0.319248958497129 1
0.402329715685981 1
0.314277247291043 1
0.426275485966681 1
0.44351896965325 1
0.365302400984065 1
0.307391015394803 1
0.385101064315777 1
0.344293946450663 1
0.408010932897496 1
0.440955316200528 1
0.384442203954647 1
0.477659496916638 1
0.378758038821949 1
0.386152842241207 1
0.501833391243714 1
0.366041946918572 1
0.383751418170949 1
0.426540933459018 1
0.457761662068437 1
0.406709461115111 1
0.391324631924201 1
0.365953187740958 1
0.246739708856155 0
0.282483233843806 1
0.456186842472774 1
0.368499655394752 1
0.388026316934782 1
0.374124535935989 1
0.337173406194376 1
0.27668086050045 1
0.40829261759568 1
0.391460546270038 1
0.32768058503901 1
0.40198494180714 1
0.342048960602238 1
0.484678095974324 1
0.346871098342021 1
0.349869040762379 1
0.316929787080518 1
0.379633537636608 1
0.469557729420766 1
0.563130716990893 0
0.371012574782466 1
0.438444689722485 1
0.394611004781034 1
0.40199043232145 1
0.327575675538412 1
0.377131092037961 1
0.415544422933155 1
0.438499933379727 1
0.430810538771465 1
0.387068973313282 1
0.433467081903027 1
0.462785610312118 1
0.433474647948187 1
0.369656636722988 1
0.31664102471361 1
0.389660472891269 1
0.361682372680317 1
0.31137248656355 1
0.295791465899585 1
0.434092793472773 1
0.515324636797461 1
0.337858543981345 1
0.39173092771707 1
0.340153638481638 1
0.505025017727703 1
0.329418733273692 1
0.568304702945775 0
0.380580048746217 1
0.326985556801024 1
0.559020054427019 0
0.477870872821102 1
0.318508813154649 1
0.332389875254982 1
0.326785572660876 1
0.32174508249813 1
0.449259457859184 1
0.338675163357387 1
0.386924855109741 1
0.474374202678714 1
0.349902942872522 1
0.304147887876582 1
0.495740266353703 1
0.272726131855234 1
0.349424939913182 1
0.371510764224469 1
0.369699700913223 1
0.43449651518755 1
0.420778665870397 1
0.513038083174945 1
0.362203754443129 1
0.444277606694168 1
0.384819679395048 1
0.415710140079922 1
0.41798797357834 1
0.327937910709955 1
0.448552779649277 1
0.314467873653004 1
0.360834810462084 1
0.385785926286892 1
0.337395527484198 1
0.352620260739505 1
0.317805662757396 1
0.47565653030911 1
0.315421237468185 1
0.544279477927807 0
0.3779237699695 1
0.395108222502338 1
0.50927850425419 1
0.474776883080356 1
0.311101327478705 1
0.374966695980714 1
0.424020912442009 1
0.501541270497725 1
0.364943603152522 1
0.411472910998852 1
0.411574123770704 1
0.385080462982549 1
0.418678730200204 1
0.392587861813693 1
0.385734318015752 1
0.485950900355937 1
0.391320352583218 1
0.295277692695744 1
0.288445387075941 1
0.453603001108333 1
0.418726063766187 1
0.407064846363498 1
0.448110963412074 1
0.368293990644968 1
0.301785337965031 1
0.516722750092154 0
0.360040642790254 1
0.224767508171584 0
0.348109006193294 1
0.390730445670674 1
0.329909329798937 1
0.418417014726863 1
0.42471760763161 1
0.415496928474207 1
0.469466114622553 1
0.378403530872618 1
0.319633805695771 1
0.33509532788739 1
0.507317554528735 1
0.253109789222926 0
0.549786173044102 0
0.363543135084224 1
0.379236969102644 1
0.464297634595784 1
0.359823916149847 1
0.373101765930525 1
0.512111567861231 1
0.452382413315015 1
0.352277248122714 1
0.447290137780769 1
0.381158941803202 1
0.408060337788458 1
0.39073582701601 1
0.431001697803226 1
0.381388995612225 1
0.387706953692224 1
0.27213717457208 1
0.358594824706024 1
0.343675669735322 1
0.377453939255335 1
0.51031217871833 1
0.373127956084199 1
0.370720768262914 1
0.330363351721229 1
0.35313683221568 1
0.442230076074407 1
0.375318200616791 1
0.425611711054052 1
0.284098221290361 0
0.30321324513232 1
0.417052005631676 1
0.407670521863181 1
0.343452164799787 1
0.511394441761938 1
0.41148781114277 1
0.472488200586766 1
0.461853471671947 1
0.354302351862041 1
0.416153144299878 1
0.450036901653938 1
0.4740120004392 1
0.42835387205317 1
0.397367047607593 1
0.484208800887794 1
0.440802765181188 1
0.432831916318051 1
0.313596048034026 1
0.196683285969414 0
0.428904239065256 1
0.399691642893958 1
0.346576468432971 1
0.441148034678725 1
0.311281475549359 1
0.387015609373518 1
0.312354459829689 1
0.470700142597712 1
0.446686499166562 1
0.574073553297647 0
0.49104011268025 1
0.465330514382375 1
0.386917566110997 1
0.446714791238396 1
0.308734460212213 1
0.529945330816536 0
0.407656946436976 1
0.343635973817451 1
0.412210520290197 1
0.419400769302561 1
0.409882309312101 1
0.417510269638812 1
0.484111746792244 1
0.300653150067927 1
0.59496914153568 0
0.434368332856792 1
0.512310301413705 1
0.380690840395062 1
0.545183884529664 1
0.434994225081704 1
0.481547765166242 1
0.456989924660596 1
0.345637684828974 1
0.28963239855342 1
0.283180491646266 0
0.38713920095211 1
0.505656179342783 1
0.416318266530688 1
0.356052703330632 1
0.425928096987919 1
0.478169366387177 1
0.43882739744625 1
0.416381072019058 1
0.264913907504372 0
0.272345008866102 1
0.400652212129651 1
0.3736753298274 1
0.302626217174715 1
0.229002103150494 0
0.441045772635191 1
0.378665703181354 1
0.525168246012097 1
0.360877032144107 1
0.504114735627299 1
0.368371850299356 1
0.503339474804284 1
0.454221875959657 1
0.290868555166254 1
0.408018410766007 1
0.368543219263472 1
0.467433191145493 1
0.427861115846757 1
0.462089116648485 1
0.456522261665028 1
0.408125181621894 1
0.434918045481146 1
0.300086185958149 1
0.468175997397642 1
0.278290141268865 1
0.418987091699433 1
0.470732845788453 1
0.422372169332423 1
0.322362639404936 1
0.397043975545797 1
0.367464309735024 1
0.32845493365664 1
0.511806714171348 1
0.41703195874613 1
0.383504436051262 1
0.393333007545161 1
0.458984940615029 1
0.496650231480339 1
0.388260982428688 1
0.47226851625985 1
0.47232722763733 1
0.327803592754945 1
0.421547958814212 1
0.362856486510446 1
0.383818722197069 1
0.413002450005127 1
0.325976723811849 1
0.362510208061626 1
0.453529341506433 1
0.452128976701494 1
0.308582656365755 1
0.389759891392805 1
0.381119793773726 1
0.303789236524044 1
0.525266271561693 1
0.375866198731665 1
0.444080523487273 1
0.433783118823961 1
0.438233290779505 1
0.443147690816059 1
0.410913845769625 1
0.3253493329501 1
0.371543426572595 1
0.336653557773488 1
0.285332916103559 0
0.421745270706389 1
0.424783418253205 1
0.457267249076262 1
0.450000740781036 1
0.431735535200949 1
0.367206644814338 1
0.368828277676846 1
0.39572022113355 1
0.469281174851554 1
0.397026766399089 1
0.42164477209684 1
0.268972875246992 1
0.418825884409023 1
0.36598411131065 1
0.300699283788113 1
0.374475083383817 1
0.479580830973076 1
0.440712789204432 1
0.39428235721695 1
0.493275697003391 1
0.361912249852597 1
0.512929642075365 1
0.411929881917573 1
0.415103807824561 1
0.335163792003599 1
0.454391742579909 1
0.443013824854219 1
0.407959450041944 1
0.497154481385387 1
0.476043907298938 1
0.405041273462564 1
0.501961886206264 1
0.478007923511517 1
0.428814155419397 1
0.354666536844453 1
0.470578649917597 1
0.420891166305291 1
0.330809304669227 1
0.291851942784932 1
0.328443419171213 1
0.430882196403841 1
0.417736219937429 1
0.430587412328853 1
0.466855893315597 1
0.368136195941 1
0.51122610723626 1
0.452082590962398 1
0.40354450725334 1
0.442741277612696 1
0.389544008727072 1
0.34874194032813 1
0.377877454396599 1
0.449349604226063 1
0.412242824604791 1
0.448555210372414 1
0.468452839698733 1
0.440067992153984 1
0.402377165509171 1
0.379335653944061 1
0.310445148282766 1
0.305330808173773 1
0.492810099778813 1
0.440039232314749 1
0.300408779449936 1
0.348037218596009 1
0.426558077644369 1
0.335316290624678 1
0.306672273179485 1
0.432027990322802 1
0.344362119502774 1
0.462133329503037 1
0.381664862379017 1
0.416804014363834 1
0.404080196167376 1
0.381166134198102 1
0.342976714863978 1
0.480297564401497 1
0.36208239361842 1
0.465537423438622 1
0.454104722957089 1
0.208184561737767 0
0.39579687655925 1
0.423458739413623 1
0.438532969911903 1
0.448399261283446 1
0.4114423800241 1
0.319833601777146 1
0.347815970783784 1
0.358828963043409 1
0.431929385764403 1
0.498140013136135 1
0.451745936474009 1
0.508044665556913 1
0.476681432763653 1
0.315833523337917 1
0.403724125126996 1
0.33578165280777 1
0.515030776660523 1
0.284536405487605 1
0.300591263926519 1
0.564441951038348 0
0.539837271872914 0
0.330798939752092 1
0.24981327606361 1
0.432627383250434 1
0.45002209065166 1
0.373330240525733 1
0.323774409697211 1
0.359588314864042 1
0.332986772712899 1
0.343519048594076 1
0.385586823965854 1
0.416492596936649 1
0.336255839290191 1
0.345579551034946 1
0.32233684673888 1
0.426454088552735 1
0.431923720525759 1
0.359717356715559 1
0.414922535701708 1
0.486836508479458 1
0.38727766490257 1
0.502686275259549 1
0.225449419763633 0
0.368095420003601 1
0.230601643953567 0
0.46139018875736 1
0.45143944564349 1
0.395889206913356 1
0.334505770166422 1
0.430333817445046 1
0.361972255498823 1
0.430986970399279 1
0.341113317633187 1
0.314955664036863 1
0.53316691767601 1
0.396737165977234 1
0.263562211298821 1
0.434564223969544 1
0.42308082829285 1
0.475728820539095 1
0.431121963628879 1
0.411923171466895 1
0.408020037540364 1
0.412369157623274 1
0.426917143436878 1
0.342409152600743 1
0.428362113125901 1
0.412205738979268 1
0.497903798575635 1
0.512282749652835 1
0.455670049416551 1
0.305688707705514 1
0.458990538184723 1
0.350934050912963 1
0.434524700527806 1
0.497520095745246 1
0.463344608207252 1
0.466561359059147 1
0.451143312093735 1
0.440897890050952 1
0.421774609584581 1
0.360358318229937 1
0.366292608599648 1
0.475817841772809 1
0.484235336647136 1
0.507722780655253 1
0.465195285487988 1
0.38350461391747 1
0.35296527567867 1
0.284347977647233 1
0.499442510631264 1
0.351136115913422 1
0.340520457942175 1
0.412473060767198 1
0.513309492363492 1
0.472543424558902 1
0.423189622910062 1
0.485082156367107 1
0.368718061568997 1
0.462192087911523 1
0.440224191341173 1
0.363417253663889 1
0.471389486938579 1
0.513412032544084 0
0.454126512694136 1
0.477812635400819 1
0.432733315843269 1
0.406760217697332 1
0.385451834278316 1
0.469382062858244 1
0.350003574900207 1
0.389422142362083 1
0.398289306808741 1
0.312579439124802 1
0.361617146498465 1
0.349381653989034 1
0.390288034992785 1
0.413935027128489 1
0.317852982321789 1
0.302187641327483 1
0.272297541659044 0
0.498816127206459 1
0.498246258169527 1
0.395074481549375 1
0.315227225224077 1
0.432149758527087 1
0.451367486820864 1
0.274795849160256 0
0.35705473765536 1
0.410788277732524 1
0.45327788732907 1
0.428481782081643 1
0.323638386014639 1
0.442748940449308 1
0.38571862552565 1
0.475020989134098 1
0.391001118964981 1
0.417783904614883 1
0.56968504932895 0
0.342881291519429 1
0.352734359309312 1
0.434212758976101 1
0.494349521789159 1
0.348575595775325 1
0.342278909444097 1
0.47531315360433 1
0.417068557039184 1
0.395057705379457 1
0.335252825319258 1
0.395876028591894 1
0.404535849657071 1
0.364034608891684 1
0.430462226175124 1
0.282810460068738 1
0.321317493581146 1
0.37582045644544 1
0.497824387184484 1
0.599172303426851 0
0.578193494782295 0
0.487259624900858 1
0.339016912744496 1
0.332159951121906 1
0.433661978614355 1
0.432428689484152 1
0.399449692068631 1
0.502751741983826 1
0.376143089535538 1
0.360696802096727 1
0.399266566518792 1
0.421147865220961 1
0.336435430377787 1
0.394878901076726 1
0.46725041455789 1
0.421228351189978 1
0.38896210967587 1
0.421988557379299 1
0.376158740861861 1
0.309795123184419 1
0.410006833554208 1
0.314879240322726 1
0.406375245137334 1
0.464382100721083 1
0.466276889001364 1
0.409385122633493 1
0.337542870794724 1
0.43634197408756 1
0.294836547955806 0
0.288553835286154 1
0.411175507102062 1
0.438448181806517 1
0.379523220733099 1
0.359187364795221 1
0.47870581308493 1
0.440226515794118 1
0.392316566147336 1
0.486025240000285 1
0.442120919004447 1
0.439219537476791 1
0.232729104054616 0
0.541737125535342 0
0.392043640214661 1
0.33379770720236 1
0.2575797245769 0
0.284715369996874 1
0.466188133594827 1
0.334943482702381 1
0.334077297917115 1
0.341148343977497 1
0.48892744127961 1
0.343164698692644 1
0.434684834339573 1
0.486775884026355 1
0.48954826950846 1
0.395394419033124 1
0.397014672844084 1
0.51472258881774 1
0.338719702440262 1
0.353994297445265 1
0.359358345100148 1
0.468613490498885 1
0.256336564374318 0
0.43562308246646 1
0.27461155400288 1
0.328862193173589 1
0.406091652677877 1
0.355820222762338 1
0.564170645180686 0
0.422397055491244 1
0.304933266956306 1
0.333181224233463 1
0.356553662958617 1
0.488223228863899 1
0.386668204313339 1
0.430816408729727 1
0.532890893540549 1
0.355764690489527 1
0.423202699049479 1
0.395135520951855 1
0.527276138586962 1
0.402349528829948 1
0.488957893830188 1
0.408379481048411 1
0.394905962834213 1
0.407500693750506 1
0.359674104089608 1
0.324478394417978 1
0.301257344002342 1
0.420221146227835 1
0.389957152198114 1
0.504009387948549 1
0.426985160295401 1
0.328937663385678 1
0.497142228181652 1
0.579995225857059 0
0.417595322137011 1
0.275465886788777 1
0.441235481313367 1
0.46405363819112 1
0.334797574890209 1
0.322320145274742 1
0.44268660704057 1
0.392284551836914 1
0.411483876737734 1
0.386848702667624 1
0.296119341169104 1
0.430956299862465 1
0.391510522454669 1
0.329864490182464 1
0.420043428529429 1
0.275084096132938 0
0.292491439616824 0
0.32797209017493 1
0.485844047294213 1
0.428812821599614 1
0.45608573383535 1
0.359156725713873 1
0.294067981311714 1
0.446338797139891 1
0.424385789188741 1
0.390350253773182 1
0.485316069900855 1
0.242529447942743 0
0.471750730352888 1
0.387127436725086 1
0.454900644558095 1
0.339383733707814 1
0.301765078683614 1
0.4209154637372 1
0.252053731425439 1
0.463519453993157 1
0.498530997575578 1
0.426375920942013 1
0.443165325378407 1
0.412346055651393 1
0.428151573370343 1
0.441534934199148 1
0.426757061664195 1
0.426485301246694 1
0.182578357878557 0
0.38179067598477 1
0.373297524296208 1
0.257613852619358 1
0.5109256027178 0
0.481429822040188 1
0.333809949959081 1
0.424793083686416 1
0.489802810076486 1
0.437463671191495 1
0.444074330545849 1
0.357924260821378 1
0.434878291376504 1
0.263328055826926 0
0.501644734608739 1
0.431708409494267 1
0.302980415271701 1
0.393992333448406 1
0.442481628089761 1
0.326414931471678 1
0.397168031740193 1
0.297942408545149 1
0.442623501258533 1
0.517202672001177 1
0.305482484034782 1
0.298131013825422 1
0.322423180920315 1
0.321472802822162 1
0.236178586116989 0
0.517501365547619 1
0.357769459120989 1
0.306963574808743 1
0.386692288261506 1
0.362621754177506 1
0.388790334403379 1
0.622294590536365 0
0.4387906440115 1
0.258627896537406 1
0.468587106252338 1
0.447652763765465 1
0.421543530860722 1
0.500249587749319 1
0.315343684908944 1
0.340941313747238 1
0.443067022337997 1
0.487288203094076 1
0.449013726412857 1
0.496991345827703 1
0.436155489738796 1
0.427632254343885 1
0.333074781391193 1
0.411330793311892 1
0.481517885169648 1
0.426162459790424 1
0.291140492246901 1
0.415771641015837 1
0.359222784292064 1
0.405788864431723 1
0.354278842981945 1
0.388067415899501 1
0.410926186341493 1
0.471623251898118 1
0.413798903023542 1
0.50122898477774 1
0.417928459914995 1
0.359415867748988 1
0.365160071793465 1
0.483625723296015 1
0.318987576416941 1
0.344325517081254 1
0.274196277825859 1
0.382064685183701 1
0.403336552380362 1
0.477448273951138 1
0.373848106998645 1
0.505294506691475 1
0.496639145876622 1
0.449488022179043 1
0.401781484368336 1
0.419470917658084 1
0.392324499065 1
0.378892755655536 1
0.535599743478387 0
0.390444561837791 1
0.414802590919191 1
0.44344409891974 1
0.428394149891352 1
0.330711636538668 1
0.370210324503632 1
0.454485857516767 1
0.389426652301152 1
0.475463378631301 1
0.402280008843683 1
0.304130273147828 1
0.331523824621935 1
0.376618653854653 1
0.417218325683732 1
0.394146422255889 1
0.473027971485633 1
0.380367092315898 1
0.406239353304522 1
0.31116474795614 1
0.343241904792856 1
0.358181122400021 1
0.324547384367018 1
0.334142841837126 1
0.47852652414399 1
0.515233661472233 1
0.431468530953519 1
0.329905003673576 1
0.387003897000823 1
0.288801476206341 1
0.349770149527951 1
0.3568487520239 1
0.461758632609525 1
0.473083793425966 1
0.442138517019971 1
0.340594649425251 1
0.339316762594476 1
0.376951612472217 1
0.407363176940518 1
0.479647630084775 1
0.335760176263867 1
0.390095316907389 1
0.367061866440724 1
0.340685057426267 1
0.335750502218302 1
0.374217742763416 1
0.358270024813113 1
0.469089185713419 1
0.353094188316027 1
0.370387089888153 1
0.373258859323087 1
0.347922019507981 1
0.358075198137077 1
0.459437618008411 1
0.443511823722877 1
0.317968540384098 1
0.44356016060681 1
0.397577702352976 1
0.418862118339503 1
0.463980352444955 1
0.472916194713917 1
0.396310071589797 1
0.384679253333737 1
0.454113469633505 1
0.366017405696052 1
0.309067846270747 1
0.328255173660502 1
0.438076627856011 1
0.36172764492393 1
0.432390040301196 1
0.452176001371138 1
0.434520142029887 1
0.334496131809366 1
0.489572973934109 1
0.550324388841494 0
0.585460687501519 0
0.3717835573381 1
0.476614228839221 1
0.31888436967616 1
0.460214580842701 1
0.43024507460163 1
0.330678638417595 1
0.451189593890716 1
0.378903381314857 1
0.477686050792177 1
0.469780106336344 1
0.465006012831575 1
0.494521221210307 1
0.302591048502896 1
0.432667284026805 1
0.334439385434478 1
0.537700357247697 1
0.311478547771925 1
0.348867799452709 1
0.520002312614943 1
0.431015058750676 1
0.517331061775592 1
0.394608362915939 1
0.334829636214234 1
0.427335878799467 1
0.370818525049004 1
0.393043487182647 1
0.451567485945 1
0.390490143224126 1
0.388196174928852 1
0.447184847842567 1
0.450936559460238 1
0.351726337489906 1
0.407156102608664 1
0.46569770892535 1
0.280669080538413 1
0.34386579454289 1
0.349287969378377 1
0.53982427800844 1
0.434497075277005 1
0.309918089590372 1
0.376803893017906 1
0.272462228872499 0
0.30882469741007 1
0.527300852714542 0
0.387818906947687 1
0.248104130054534 0
0.422068576477074 1
0.298073514213397 1
0.491373268743049 1
0.272447606746907 0
0.391262922394694 1
0.35521289974881 1
0.387826862688372 1
0.380304934720697 1
0.329467281850335 1
0.432961552700591 1
0.48985493363249 1
0.523769143979121 0
0.494943401884461 1
0.270629607159486 0
0.35307900526661 1
0.401043721138126 1
0.314282989660832 1
0.547291548537493 0
0.434431980557896 1
0.421205053214991 1
0.47769973139063 1
0.398750248205299 1
0.396319363439919 1
0.334589686520068 1
0.450096250516117 1
0.511176693336705 1
0.44884576546641 1
0.445304423655379 1
0.488609722781824 1
0.349715846463844 1
0.315739981935841 1
0.365889866630045 1
0.490996559344246 1
0.29748637016812 1
0.262805091304323 0
0.385232144244241 1
0.284833947411786 0
0.443326670605059 1
0.385137036195072 1
0.443058838244438 1
0.42091174523534 1
0.473654238635469 1
0.491265384267237 1
0.454028110718366 1
0.499235800621149 1
0.372499673428401 1
0.421986388780992 1
0.447805587530673 1
0.528612001243558 1
0.524736690137269 1
0.372470728986777 1
0.335615309123358 1
0.437281576187677 1
0.367807942641321 1
0.365665826252333 1
0.384758063689258 1
0.313537604119256 1
0.278267316649089 1
0.416121341592792 1
0.337491512066386 1
0.30632546513195 1
0.357605717163403 1
0.467232944077304 1
0.387639547840291 1
0.327023234518707 1
0.514496966703903 1
0.294201812434026 1
0.328084484334079 1
0.516253816125232 1
0.394303677281296 1
0.404923373680624 1
0.350237735813769 1
0.404434486841457 1
0.406044815090087 1
0.342800444274803 1
0.415628394850257 1
0.409995405975173 1
0.266351899952227 0
0.281170510732046 1
0.420328633954944 1
0.386501206522299 1
0.320822269662862 1
0.344636048153535 1
0.333168888704057 1
0.266320516804521 1
0.427386970361991 1
0.413017456433779 1
0.436544507871868 1
0.383062456626442 1
0.53780052707759 1
0.493594710887728 1
0.486138113868315 1
0.409975288696917 1
0.429511156475928 1
0.375375425053401 1
0.493585857697651 1
0.296497419219623 1
0.42327714109365 1
0.464614142151375 1
0.312135968558561 1
0.399831107115143 1
0.332958298464456 1
0.358795101917669 1
0.495794601383002 1
0.388994407776438 1
0.344992750271433 1
0.329710460208414 1
0.399480362314549 1
0.370833010931854 1
0.450636130509264 1
0.451628707949757 1
0.430994862620255 1
0.365385917726052 1
0.316226167081589 1
0.461879450397898 1
0.462955842676024 1
0.373720476693221 1
0.277718018060785 0
0.405538454848525 1
0.507041653043236 1
0.369799018770708 1
0.398229240859861 1
0.381128988909554 1
0.327065843154724 1
0.398956064310752 1
0.33294703905305 1
0.403689124943579 1
0.332363211239175 1
0.364007988852486 1
0.42292263837617 1
0.509928791526185 1
0.56268456912625 1
0.256578068213312 1
0.31981681557232 1
0.334264690696307 1
0.551287854746507 0
0.448330407202543 1
0.431029069704654 1
0.355929880764042 1
0.437769676583606 1
0.408044976372343 1
0.432995610831244 1
0.419812993950578 1
0.468950284791445 1
0.314217622150227 1
0.485045973274742 1
0.321033474080613 1
0.425572823422426 1
0.253108288770885 0
0.356614980554417 1
0.35309087286196 1
0.437898118747978 1
0.20713921444748 0
0.350325491984429 1
0.509972976969355 1
0.438135192356806 1
0.323973987849382 1
0.400279820527621 1
0.403621988241125 1
0.442239431957048 1
0.512887966059947 1
0.425028158982027 1
0.397241450156288 1
0.233893933666276 0
0.428291389131605 1
0.429609598362898 1
0.37016097042922 1
0.385442287875848 1
0.406484280745126 1
0.432349729405694 1
0.420945754586224 1
0.457784741213593 1
0.389069332272531 1
0.523230619347356 0
0.321403074724215 1
0.401969345062221 1
0.304138542632917 1
0.38725170193825 1
0.386406711545902 1
0.43678652388144 1
0.401102882553232 1
0.349809257105515 1
0.413981764015053 1
0.246438896150302 0
0.298137476156039 1
0.468565815117518 1
0.419942609217659 1
0.386899070620349 1
0.456637532919718 1
0.380983869755001 1
0.474298895919784 1
0.351718590283847 1
0.345972430508777 1
0.33993418848401 1
0.248472493609487 1
0.417018064950868 1
0.389067525182425 1
0.438546333212656 1
0.291240313363379 1
0.457979716836559 1
0.496015714033183 1
0.485800405412519 1
0.394743567470622 1
0.278594452778468 1
0.353651258498279 1
0.427482017441706 1
0.318784530925555 1
0.303388302905795 1
0.388576212219076 1
0.458435462476183 1
0.436782952131466 1
0.414738768510663 1
0.372376482538597 1
0.294033559913132 0
0.278315680470494 1
0.420277934894664 1
0.436845417736611 1
0.47293857219326 1
0.25763314362062 1
0.463373637412255 1
0.348991994183199 1
0.367944873806278 1
0.443607781379772 1
0.33111572677165 1
0.474794256306638 1
0.293858332997368 1
0.397058935588013 1
0.493167978108608 1
0.423832858312005 1
0.417877740386221 1
0.443071867243817 1
0.312273962612454 1
0.329174124375081 1
0.489898384298463 1
0.315830479147473 1
0.333285461900161 1
0.327347318610651 1
0.418667682199029 1
0.412068543273937 1
0.471362884584941 1
0.284185930364227 1
0.425259918026258 1
0.417051887138174 1
0.513712177374922 0
0.397699464813865 1
0.432062347828597 1
0.454388469400885 1
0.413213675584789 1
0.416847875713346 1
0.431869341590143 1
0.404250681364628 1
0.396598279441849 1
0.406106663010788 1
0.371160739640954 1
0.324476234478434 1
0.270374174530652 1
0.547717897013537 1
0.421995647252706 1
0.364061594524003 1
0.339441066265136 1
0.39087918702146 1
0.251603228752637 0
0.418406870486808 1
0.444392960946017 1
0.364848884709038 1
0.472796825065393 1
0.285267498209417 1
0.373128118871505 1
0.415300139862804 1
0.522590839825132 1
0.39318110079336 1
0.297946904323894 1
0.33989725379449 1
0.436907680568899 1
0.283485325111937 0
0.410602725402381 1
0.434349805868469 1
0.548709400219432 0
0.394658920788715 1
0.455062892903897 1
0.39935541604127 1
0.436572858136966 1
0.312646967837524 1
0.44811223256864 1
0.390847678827505 1
0.292005109293602 1
0.486874823000531 1
0.374326379037336 1
0.467458540738389 1
0.364491171844027 1
0.432904455501204 1
0.38235144383697 1
0.516436087695837 0
0.367153688477156 1
0.382949274774477 1
0.429243940742873 1
0.465250916560451 1
0.352450508179143 1
0.408111299918581 1
0.443916326229855 1
0.426886014641778 1
0.400954412809485 1
0.310025502278576 1
0.33963905334168 1
0.405419923654718 1
0.361434007949789 1
0.469042458371293 1
0.394531017088005 1
0.484149834897805 1
0.409186527373085 1
0.454082064908584 1
0.491615499205828 1
0.407894354653826 1
0.308678079166726 1
0.401674398970046 1
0.362787817056433 1
0.36537651622369 1
0.491884486251937 1
0.433181448508866 1
0.476524052039221 1
0.409478295477109 1
0.430878615357005 1
0.338348447949155 1
0.42010303261382 1
0.319022771773223 1
0.418057563077698 1
0.27898692971228 1
0.450960233993745 1
0.427547682886143 1
0.42226928285164 1
0.402099550152978 1
0.445807953515969 1
0.43451544300964 1
0.305373801707033 1
0.370225428170377 1
0.483647218592714 1
0.369974686566359 1
0.365099348946739 1
0.349037486844108 1
0.451466720627821 1
0.406844974133972 1
0.448064873984645 1
0.384861476150278 1
0.381424805264707 1
0.455687784833164 1
0.455058963009504 1
0.412448341783984 1
0.358025198253904 1
0.376780312221951 1
0.329982242780075 1
0.448579558967802 1
0.342916400071871 1
0.436431494722683 1
0.352489950892025 1
0.421318072850388 1
0.351415699530903 1
0.455550312441011 1
0.420918864566008 1
0.530144980964581 1
0.524197020339375 1
0.427129456987613 1
0.451717185973994 1
0.307644162406257 1
0.299446326234063 1
0.343276456694261 1
0.456414373767659 1
0.405640862911551 1
0.27896011493242 0
0.356280549964516 1
0.357003952072282 1
0.358553649311586 1
0.51992853662597 1
0.426551910376472 1
0.480273500042499 1
0.263489076287426 0
0.380261594091642 1
0.489256624186876 1
0.457460450743658 1
0.447435418628197 1
0.401650290420881 1
0.416888094676837 1
0.472639695030686 1
0.416073008259991 1
0.294104870665152 1
0.441508050693173 1
0.343077964833882 1
0.378128642264819 1
0.293018619894455 0
0.34062253584 1
0.293160652593361 1
0.447460241122865 1
0.367302714227654 1
0.459127881281493 1
0.357028005301425 1
0.453198348980276 1
0.440352044040259 1
0.361643854537017 1
0.364597744856547 1
0.365051130958989 1
0.373543041077172 1
0.536612601621261 1
0.467468812949623 1
0.358287224050397 1
0.482208681426751 1
0.456877208716717 1
0.407676425475059 1
0.450301720074251 1
0.426652053538523 1
0.555092125819657 0
0.479196508071879 1
0.335042373404037 1
0.390487600293043 1
0.389578049657696 1
0.441559070836215 1
0.271716074921478 1
0.382970297113987 1
0.430306785197485 1
0.439309448832092 1
0.361097949649561 1
0.274078132310856 0
0.479535812339152 1
0.394674243984356 1
0.277824235739997 1
0.378575993647032 1
0.346847898750232 1
0.474994831434524 1
0.422519866485302 1
0.315754783704664 1
0.307038921590302 1
0.396577851590964 1
0.433704914169213 1
0.517699869422181 1
0.576480542524342 1
0.454344194748569 1
0.539597081218225 1
0.302263005737421 1
0.491392843221495 1
0.42780235046354 1
0.394003275274462 1
0.301455372666074 1
0.402667199314783 1
0.342047477175511 1
0.382382574181498 1
0.338852116387722 1
0.308693488579842 1
0.45730070115337 1
0.432131733296376 1
0.371101566435133 1
0.330099580527179 1
0.405105839339989 1
0.490310937788843 1
0.411398616227667 1
0.356728349529359 1
0.417751705701392 1
0.435023162250871 1
0.466635448284144 1
0.415854037855205 1
0.312253664623155 1
0.565517926040358 0
0.415053944535228 1
0.539505044265993 1
0.326891962225783 1
0.383650691610764 1
0.465590863410066 1
0.340680522266923 1
0.308538481889039 1
0.473650487414693 1
0.270605305596135 1
0.39894513063053 1
0.243561192073592 0
0.362474454835524 1
0.358486831406336 1
0.456535459094202 1
0.315583082627565 1
0.322964716247905 1
0.288128111908062 0
0.302728735336177 1
0.439509118844129 1
0.336458228552065 1
0.414240885397303 1
0.401741725676791 1
0.416810370365591 1
0.536152903064533 1
0.419046425671661 1
0.301139619532082 1
0.283498099644085 1
0.348477514554418 1
0.404680978535651 1
0.374181745441988 1
0.307687602721206 1
0.414420623224195 1
0.364192899267888 1
0.29761249517847 1
0.478095338944041 1
0.419868276706606 1
0.458458147964749 1
0.409570757820601 1
0.423330616653572 1
0.313170497121111 1
0.427500093084597 1
0.332068220907559 1
0.405221556928075 1
0.384544283502692 1
0.395084998007831 1
0.463689049723435 1
0.337076319214997 1
0.383272937745066 1
0.41093738311745 1
0.588830050584097 0
0.481155190513665 1
0.497218734304995 1
0.512315521841697 1
0.251189125735823 0
0.490509901229193 1
0.336083665392948 1
0.326116154988544 1
0.488012027554801 1
0.383350974300467 1
0.323100633880107 1
0.356516056630946 1
0.363321872574004 1
0.333931552839506 1
0.297313076373105 1
0.441961359196291 1
0.340327487687644 1
0.258227694635304 1
0.262164554925481 0
0.541601591111243 1
0.414012058380862 1
0.440772795636501 1
0.24588265428934 0
0.405001162785562 1
0.414282546568483 1
0.387565618491664 1
0.378687886496239 1
0.43723898842314 1
0.528463828279601 0
0.336677865079836 1
0.491068028327983 1
0.285216613523058 1
0.420881925677266 1
0.340339637741444 1
0.296418270666109 1
0.415438921060229 1
0.388275538643223 1
0.373570913972734 1
0.397267612607205 1
0.285497883182332 0
0.43083289905296 1
0.322192745512227 1
0.412840506841233 1
0.406620869256677 1
0.589850108115981 0
0.410565813731324 1
0.433601905718355 1
0.441725613567855 1
0.508600883658478 1
0.268660166385001 1
0.48405074525406 1
0.351782417111681 1
0.429213023883661 1
0.625298698518038 0
0.419311142496543 1
0.319392210247546 1
0.49247011588573 1
0.449997006840439 1
0.399084656377491 1
0.417652512908158 1
0.400805575340419 1
0.442232517733558 1
0.485385962147783 1
0.361241219034545 1
0.426864157686554 1
0.379142096840719 1
0.421205700554617 1
0.349074830781188 1
0.347935919362257 1
0.419103624966012 1
0.477597589262989 1
0.364301027857387 1
0.393489880396721 1
0.432228170895843 1
0.392584221992003 1
0.433460384271364 1
0.390239695663127 1
0.365907964228278 1
0.302407617342254 1
0.269232936952822 0
0.415318555635186 1
0.285451849218074 0
0.496583453904185 1
0.527106325853216 1
0.300578008365255 1
0.3191910473871 1
0.428674911694335 1
0.491807618347276 1
0.332930353920249 1
0.389724556319697 1
0.393538482580793 1
0.426011476860032 1
0.543891594280583 1
0.505290452675631 1
0.469664356980099 1
0.37760999774245 1
0.35887530882426 1
0.384567312174204 1
0.390247310932176 1
0.350711764909454 1
0.450745429374235 1
0.454811633860793 1
0.522849652175569 1
0.496408325273836 1
0.480245021155795 1
0.335236478304063 1
0.435087612191777 1
0.455883235838505 1
0.353988516703224 1
0.45324995485546 1
0.368844486425784 1
0.331000580603567 1
0.470334478303046 1
0.329125628408929 1
0.382931287638707 1
0.429845713795004 1
0.289047069777685 0
0.227681567291597 0
0.433150062187996 1
0.454340565324158 1
0.457518520948575 1
0.416582876836538 1
0.439142067732995 1
0.531472472727182 0
0.415818101227639 1
0.388852627559846 1
0.441229888889862 1
0.395190539708456 1
0.390788906523415 1
0.403956738232417 1
0.408120118794722 1
0.399766991308437 1
0.397123151953415 1
0.361515031411005 1
0.342372637833063 1
0.299586838836195 1
0.297303418082935 1
0.50634675421174 1
0.358218038670655 1
0.350893454709566 1
0.440403094853511 1
0.299391075075009 1
0.361590979452995 1
0.3803706264279 1
0.343687040573337 1
0.496626634964518 1
0.367976070970906 1
0.421006281802799 1
0.521164178590664 1
0.463060411659525 1
0.332183056542298 1
0.270697343013622 0
0.373444389255415 1
0.344420323095202 1
0.341974557174954 1
0.416936191362324 1
0.454993935885506 1
0.416701970999625 1
0.444556501974616 1
0.422270142870373 1
0.464543012724139 1
0.422369472012982 1
0.374860559303793 1
0.354260945502992 1
0.326848435777043 1
0.48568599415487 1
0.445058975619205 1
0.358519169077782 1
0.434284473887634 1
0.327514329193298 1
0.43476746099721 1
0.329660502346632 1
0.383097176634112 1
0.420859425277017 1
0.473942769998569 1
0.416801320734559 1
0.330429826345528 1
0.350116718390629 1
0.51260185838426 1
0.392952914738945 1
0.528173846692246 1
0.339595813845458 1
0.406636771342902 1
0.318580694461674 1
0.271834602657527 0
0.589123440392766 0
0.356804837157477 1
0.361933550241664 1
0.302288812319521 1
0.441711884416313 1
0.391288681194135 1
0.33799484282049 1
0.392338237799094 1
0.459316986213043 1
0.352120333237099 1
0.491699650498074 1
0.499991939083727 1
0.400694751380237 1
0.229745307435521 0
0.423174113534232 1
0.425942574481913 1
0.388165863632289 1
0.440700353622746 1
0.378926940022924 1
0.399491675710647 1
0.501241819213088 1
0.32316230911061 1
0.348003775416957 1
0.419785839360618 1
0.456606483250867 1
0.268800922751728 0
0.604359670621121 0
0.311969968496616 1
0.445682300923069 1
0.328431648919311 1
0.407850005208435 1
0.447967002322873 1
0.44361716774849 1
0.53113275394076 0
0.375079662818948 1
0.440153213940556 1
0.29533561995507 1
0.402457791059279 1
0.442811057598177 1
0.297401494589106 1
0.376437519348584 1
0.408327678134485 1
0.447443314343849 1
0.394103470750403 1
0.248738505739423 0
0.438022953599098 1
0.36864608236691 1
0.415039454175153 1
0.382516977160994 1
0.440801598583473 1
0.389307036175524 1
0.352517983829031 1
0.447701724370538 1
0.425994901202095 1
0.399252727199405 1
0.371834280546675 1
0.409537566865653 1
0.484298522310263 1
0.432113046380433 1
0.452138033352022 1
0.489135152385394 1
0.5172483267067 1
0.521139157482498 0
0.355571693465455 1
0.454830194234597 1
0.466051620664267 1
0.446803060653483 1
0.455882738051504 1
0.576053712349818 0
0.382025107054309 1
0.443940822998492 1
0.218162261769206 0
0.384257231230248 1
0.53484697589304 0
0.284309788451431 1
0.421320444366 1
0.390402342585151 1
0.355874351948737 1
0.445481460134889 1
0.342649529776911 1
0.288072929672202 0
0.461709310484488 1
0.440487837857876 1
0.358741557987671 1
0.321209591575861 1
0.358040708686719 1
0.310143948075549 1
0.480391882669303 1
0.396166637251308 1
0.374390150661483 1
0.4057073861085 1
0.477648377711204 1
0.427174069034108 1
0.445044718344924 1
0.36374727546835 1
0.356055888811064 1
0.427204255172215 1
0.176024893106668 0
0.427460888990004 1
0.413200206054181 1
0.384620939790757 1
0.47195676157858 1
0.361838413186706 1
0.361264381353177 1
0.42117789849414 1
0.361237792270012 1
0.471257180291349 1
0.468757046071844 1
0.256185046868334 1
0.495733880193033 1
0.312490458845431 1
0.448295770478288 1
0.450662380590416 1
0.437655341668274 1
0.483545156533967 1
0.314012898198549 1
0.393356444207115 1
0.523306159332414 1
0.438007910438914 1
0.367022967077389 1
0.357128336537959 1
0.459355225586626 1
0.361177866513502 1
0.390579913038374 1
0.431450944788511 1
0.473820228857112 1
0.404857462880115 1
0.222280178177123 0
0.426667168333141 1
0.404729333209219 1
0.505202862275617 1
0.412516092320936 1
0.493159956333188 1
0.48945008603415 1
0.335162099895137 1
0.299035120772329 1
0.363186779880197 1
0.507209201827989 1
0.358159337840351 1
0.382230314038395 1
0.463166760496833 1
0.431610735815225 1
0.655499210136864 0
0.324512216510747 1
0.340041292774101 1
0.22866645736545 0
0.456626989210095 1
0.368544718305053 1
0.438888341362987 1
0.471249808195059 1
0.412848851590028 1
0.315936864193576 1
0.256304893619129 0
0.299861085237954 1
0.363157585721263 1
0.37419760080679 1
0.436863424500489 1
0.332335936153578 1
0.371249931404108 1
0.54075425452631 0
0.434692518287124 1
0.332948861895024 1
0.481197385072245 1
0.324539720362757 1
0.446549718848051 1
0.413675526014165 1
0.379585133956502 1
0.292170911318523 1
0.49520655097674 1
0.53884990933566 1
0.483897545759858 1
0.398100733570289 1
0.49048275364292 1
0.40392710014677 1
0.46206446177241 1
0.352405122025957 1
0.500646764092794 1
0.31033556190274 1
0.433967474986168 1
0.429095437624717 1
0.352069154867922 1
0.380448701793176 1
0.43171523259029 1
0.475518809332176 1
0.355506120482706 1
0.43786798499011 1
0.337479269102858 1
0.340823293058837 1
0.294709503430376 1
0.3673167915869 1
0.455548416862401 1
0.450998316676768 1
0.447452702767749 1
0.478518899863111 1
0.422634130829743 1
0.419061556144937 1
0.4309799891379 1
0.255258608346997 1
0.397420971975639 1
0.303003033448344 1
0.421837791406887 1
0.387214252331416 1
0.350952631750865 1
0.452855063639676 1
0.339321702231211 1
0.401434705621857 1
0.215218502269728 0
0.389943403686078 1
0.425365175062585 1
0.422641936714906 1
0.387132208461602 1
0.393980762307773 1
0.449268441654713 1
0.435064359325086 1
0.330022497851315 1
0.342706281026194 1
0.350802506624917 1
0.506344627868122 1
0.303868526916163 1
0.271324110823516 0
0.3024158545587 1
0.301637633045762 1
0.345880448908445 1
0.41256716507999 1
0.246714180554025 0
0.438754526503172 1
0.367200108117172 1
0.367486155342383 1
0.279404482436044 1
0.311793134266757 1
0.320654144214687 1
0.41714182072784 1
0.525607331811433 0
0.287703292517627 1
0.353963729757088 1
0.457736641867096 1
0.52074617674965 1
0.576228809483497 0
0.362191099605778 1
0.414692959931537 1
0.35374104165698 1
0.405026668320918 1
0.328739644820856 1
0.518639909414647 1
0.477862185586894 1
0.487698441172553 1
0.321228927864731 1
0.436638670569919 1
0.331814736912653 1
0.286599604164205 1
0.416720319964442 1
0.488533368846476 1
0.415468176044189 1
0.394205167322517 1
0.380208498630227 1
0.408560298131188 1
0.34817743178895 1
0.51231110397508 1
0.498453375828765 1
0.406288543241109 1
0.313226851141467 1
0.509012023206867 1
0.302466564245222 1
0.378808107967934 1
0.39297494114369 1
0.375411339629134 1
0.419503231188816 1
0.37992860247863 1
0.352242095039936 1
0.417004577816566 1
0.459987003120433 1
0.495690659205942 1
0.366557090170791 1
0.398701190816169 1
0.264456856675798 1
0.4674756013015 1
