# Supplementary material for: Bias caused by sampling error in meta-analysis with small sample sizes
Source: PLoS One. 2018 Sep 13;13(9):e0204056. doi: 10.1371/journal.pone.0204056 (PMC6136825; doi:10.1371/journal.pone.0204056)
Supplement: S5 File — (ZIP) [file pone.0204056.s005.zip › results N = 20 theta = 0.4 tau = 0.2 sz = 20-30.txt]

"dl.theta" "dl.cp"
0.415142746458356 1
0.541057854863757 1
0.26622114604876 1
0.250273255821163 1
0.324922398060334 1
0.221458001476673 1
0.23192504723849 1
0.513264515569524 1
0.394658140800038 1
0.389240994785249 1
0.625904131728145 1
0.465789649036362 1
0.531217270018995 1
0.462963273491164 1
0.116643891206457 1
0.486885644077709 1
0.791771402100824 0
0.309967537134153 1
0.329809485339596 1
0.294087501682615 1
0.227015313556706 1
0.629554593898587 1
0.481904043393852 1
0.724773222897359 1
0.184669430026271 1
0.552488956521625 1
0.498853915634364 1
0.399936770305717 1
0.244833135840269 1
0.329069944888921 1
0.607318859840319 1
0.582192732726826 1
0.657825141266598 1
0.374532576274521 1
0.414477945873606 1
0.162227028700269 1
0.234957887169855 1
0.444133252815359 1
0.0999809720900884 1
0.399305989763944 1
0.255169795933417 1
0.424965215466149 1
0.224173848405201 1
0.313424528540657 1
0.643363621056656 1
0.169495997089647 1
0.41008960430141 1
0.445927362069312 1
0.622263003226568 1
0.522231465235067 1
0.319802897974597 1
0.429677792951339 1
0.689815167126128 1
0.454394980400368 1
0.553058499352997 1
0.177206423133788 1
0.614936976955668 1
0.401544414668258 1
0.0281599914633063 1
0.396429497273529 1
0.772922347784126 1
0.231935984671422 1
0.293042558992701 1
0.236479155262841 1
0.230767223339999 1
0.288042049254794 1
-0.076473248732726 0
0.414186915627179 1
0.460736709441563 1
0.345336479322621 1
0.468143089915573 1
0.490640868865974 1
0.10310879814238 1
0.314034178215323 1
0.330864835366183 1
0.419642345669196 1
0.502984664662363 1
0.533173777016383 1
0.419070940427207 1
0.0880274933407529 1
0.0263889571699028 1
0.449960629321791 1
0.343775603729006 1
0.420351224643039 1
0.123410742460732 1
0.309270023057378 1
0.66805671303857 1
0.361758278923708 1
0.667848499578459 1
0.126014533944567 1
0.212554573022374 1
0.118424333436468 1
0.23156669961023 1
0.423373896916438 1
0.183732472498182 1
0.571758523859035 1
0.475686289393674 1
0.405916047217461 1
0.477964841289794 1
0.193579717408267 1
0.546812301856574 1
0.237098495585835 1
0.562689098135114 1
0.235545540207583 1
0.703506627325046 1
-0.0347664285381082 1
0.143655978891099 1
0.684839080497389 1
0.414934009299184 1
0.317356546592679 1
0.430192886246817 1
0.72913850471032 1
0.477110803384687 1
0.367031117954774 1
0.441576721567971 1
0.578978361626164 1
0.831772119315191 0
0.48317068015835 1
0.113744471518832 1
0.127938980622646 1
0.334334611615364 1
0.508732818937774 1
0.368226174089745 1
-0.0636436335966054 0
0.303518114044569 1
0.448079651467776 1
0.791108823994332 0
0.213452566612195 1
0.625565169928658 1
0.344392315699295 1
0.0574756743526453 1
0.447475053719218 1
0.604143471572072 1
0.406342210949341 1
0.192529848660997 1
0.471850859332549 1
0.605381380828724 1
0.563428724993543 1
-0.0845506150973147 0
0.319224051056404 1
0.556891711046458 1
0.564462221297922 1
0.427308169492098 1
0.788408751067592 1
0.442963323531913 1
0.391367462008218 1
0.303144705024921 1
0.581908960468761 1
0.532645312807661 1
0.215495308570067 1
0.268711896835784 1
0.638941119375487 1
0.539102705913174 1
0.165047740237704 1
0.55093556434246 1
0.654068863261935 1
0.305786977527878 1
0.516717905735222 1
0.525610675132106 1
0.360970016792708 1
0.294959413821793 1
0.380573153273488 1
0.517051833679188 1
0.442338857167043 1
0.298181368079651 1
0.596059528839692 1
0.857467855502482 1
0.278386191591031 1
0.393924357265532 1
0.577454091779728 1
0.447650072916602 1
0.0863138393993962 1
0.469219990854195 1
0.428574278967699 1
0.356054831847263 1
0.347353039097708 1
0.615687912998143 1
0.166564098154451 1
0.513198687738901 1
0.729422538052805 1
0.121746688587266 1
0.140496805831482 1
0.468122049044779 1
0.481504233428004 1
0.196059445305884 1
0.446595700110603 1
0.322478923833068 1
0.581605237329386 1
0.279701493637957 1
0.36175538122073 1
0.159869863487042 1
0.485040243926988 1
0.0338472240030295 1
0.526342279200772 1
0.580101499721633 1
0.297163593285363 1
0.597618762225128 1
0.312208779816224 1
0.484154168303261 1
0.401161466556184 1
0.326810234612504 1
0.354379637406637 1
0.473177672673466 1
0.268780944388762 1
0.115397561750867 1
0.580198099043453 1
0.425871810554785 1
0.472592611416825 1
0.417440030635032 1
0.0653581388833881 1
0.933465537814896 0
0.337136641599649 1
0.533267767971944 1
0.67188003894546 1
0.226878687662107 1
0.154675662511425 1
0.215313356061709 1
0.299541177154711 1
0.374286736669008 1
0.20859779130334 1
0.351142920205114 1
0.595486990323927 1
0.19691000966012 1
0.367788468611209 1
0.450265775247987 1
0.256485552067751 1
0.299067956404327 1
0.420801760320195 1
0.456129564429024 1
0.667408698884164 1
-0.121253935484758 0
0.475452044163524 1
0.231183610633007 1
0.399156514934178 1
0.660209642594301 1
0.572953379425851 1
0.343076085528367 1
0.0214765090153774 1
0.396968588449508 1
0.356689099170255 1
0.300167151591838 1
0.520131509469637 1
0.488448027038363 1
0.688168508407141 1
0.536037162253264 1
0.470752291746534 1
0.381432272154509 1
0.576468945436573 1
0.271418251698916 1
0.275219457544826 1
0.646575794042637 1
0.528655880247248 1
0.203832587411099 1
0.376945299166671 1
0.554560075246463 1
0.371096059744006 1
0.349567477175541 1
0.478222967320234 1
0.492108981570905 1
0.16448280804412 1
0.33710286286012 1
0.150595426603588 1
0.115061687543685 1
0.16891361436433 1
0.349255030097643 1
0.742354348991326 1
0.537700976178514 1
0.453938003032373 1
-0.294958241556673 0
0.470340034367236 1
0.365035173082499 1
0.494891331570921 1
0.383723145788747 1
0.121242126358437 1
0.368512309300615 1
0.601419477006033 1
0.410656932847716 1
-0.0145382904965759 0
0.244357053088281 1
0.31731499888375 1
0.450387456625138 1
0.277528804982026 1
0.291546056931872 1
0.759846452796575 1
0.504614496097685 1
0.623969252045264 1
0.536788810006166 1
0.304746475748054 1
0.107840169134702 1
0.281683243835528 1
0.5158406556019 1
0.469426518199064 1
0.718068487542469 1
0.286904058609998 1
0.367198876980433 1
-0.115411937755887 0
0.264823955656272 1
0.390915154696957 1
0.619437110260763 1
0.414581662138381 1
0.438293849285962 1
0.277874456204486 1
0.53445940396015 1
0.344491896732687 1
0.278018735075118 1
0.440129358935579 1
0.211983241967208 1
0.366401291066474 1
0.316111906480655 1
0.249972398077696 1
0.373593617342675 1
0.57301198646911 1
0.343378779020327 1
0.083406758654198 1
0.406983098990567 1
0.435352641168451 1
0.238596658561202 1
0.348237495895898 1
0.291726867658474 1
0.012036707424232 1
0.240994385629279 1
0.385330141540667 1
0.454783063344193 1
0.377022978389496 1
0.234196976397388 1
0.616121862629828 1
0.310219182316334 1
0.437548912290103 1
0.569535861100774 1
0.216502754905964 1
0.60724833624093 1
0.32019335447551 1
0.441871886723782 1
0.584803641138338 1
0.118307566443397 1
0.308524191528842 1
0.373808816416712 1
0.330309869239168 1
0.324927780071196 1
0.410202778923318 1
0.547817229811182 1
0.170288879406712 1
0.228531111517378 1
0.83405244516145 0
0.416015565678557 1
0.24070190025183 1
0.291906463287468 1
0.351961543949672 1
0.234237550237052 1
0.508677247083126 1
0.571032932093918 1
0.107297862784038 1
0.603925456543453 1
0.113911885999692 1
0.281992269674267 1
0.39196585430722 1
0.58015491317825 1
0.618181692975857 1
0.279970491948564 1
0.412271885725982 1
0.413280065615655 1
0.409379528716466 1
0.689671303758449 1
0.312771974799797 1
0.300012412087556 1
0.479411446684656 1
0.521853558792955 1
0.498059710125935 1
0.622626169772765 1
0.557313807613897 1
0.228668938152763 1
-0.0857192245708635 0
0.277591132392489 1
0.693705469322161 1
0.132137988310312 1
0.35648352564345 1
0.330391000121733 1
0.296795959560182 1
0.58112719838732 1
0.220734423222673 1
0.653977223718938 1
0.774837291346545 1
0.086879147150788 1
0.509447757861339 1
0.548673005744581 1
0.0620951478062067 1
0.594222154352755 1
0.561326141334225 1
0.466406600115327 1
0.35998188995839 1
0.625050924615294 1
0.343936833318608 1
0.208973086304628 1
0.243480206778605 1
0.295852288327259 1
0.558254587301635 1
0.231033930802947 1
0.364163898933689 1
0.565894008124038 1
0.432928984444635 1
0.351533366500515 1
0.00667111706425881 1
0.709382435993123 1
0.393146378930032 1
0.393689977255606 1
0.329498162025688 1
0.31328593844012 1
0.552568920643492 1
0.0376862455297 1
0.045954134908812 1
0.567718789776252 1
0.0483939212575908 1
0.4383628526973 1
0.230294802144056 1
0.329478563949914 1
0.370788144199132 1
0.607654368475414 1
0.491978379405231 1
0.125136266210034 1
0.148093792680919 1
0.557997385105944 1
0.367529859441035 1
0.437210415418565 1
0.260014213804893 1
0.309996944301088 1
0.5253846066796 1
0.874783693152365 0
0.715883241745713 1
0.579643671462341 1
0.64101430375141 1
0.387879254695044 1
0.279318632610909 1
0.408870904950949 1
0.155291581624019 1
0.607329067364921 1
0.367414426768929 1
0.324402016549061 1
0.437984374934598 1
0.402497081121538 1
0.267448602613976 1
0.489556069746193 1
0.072729513321192 1
0.401537412433596 1
0.264239479139176 1
0.297787548620662 1
0.434045730827234 1
0.324179165183467 1
0.261654104847972 1
0.513539780371823 1
0.346317111548924 1
0.329154053296715 1
0.168588141039846 1
0.558663905198162 1
0.327853096029519 1
0.325372289725841 1
0.0365295495288103 1
0.550999788728517 1
0.528860657731803 1
0.174933894631046 1
0.363745072765385 1
0.394840203466217 1
0.359924726727882 1
0.139969809118756 1
0.455322738917502 1
0.549500547173689 1
0.565422466873577 1
0.416620556473818 1
0.648217728935419 1
0.487100879034073 1
0.646429159405805 1
0.179160180195127 1
0.641969751767571 1
0.147061738235056 1
0.190776225314602 1
0.514054154549225 1
0.515175240075654 1
0.317215754801819 1
0.353432289176313 1
0.547536004711991 1
0.783940495106489 1
-0.0906037080897244 0
0.394459459933999 1
0.481103725774504 1
0.332783102958594 1
0.488318248493074 1
0.172654430969422 1
0.505088365749047 1
0.500402222448877 1
-0.0626003222013266 0
0.349388045172654 1
0.467318053395591 1
0.653565305189848 1
0.329556212522113 1
0.406780921108426 1
1.00102132547753 0
0.542697797394288 1
-0.0398956468089682 0
0.186722830949338 1
0.236823703003962 1
0.192801599967956 1
0.736885070601609 1
0.502722182758472 1
0.67441943316033 1
0.412946999258124 1
0.0332363451179408 1
0.530545888155423 1
0.419374357261147 1
0.802016499227548 1
0.585196875803385 1
0.411730108574106 1
0.274218519519008 1
0.363128268038003 1
0.400760528209032 1
0.518504109877393 1
0.0368570375167338 1
0.279125653319922 1
0.382382375066056 1
0.385252332494994 1
0.485088385533112 1
0.365538709033761 1
0.264161215042187 1
0.506804397945035 1
0.55599129210007 1
0.00489808401559491 0
0.256864452223479 1
0.154262645111416 1
-0.0425452524226598 0
0.348017906362066 1
0.53366093319656 1
0.149076557538137 1
0.263862414760588 1
0.251074097944087 1
0.333169105465515 1
0.616501739282556 1
0.232322318627993 1
0.305680939076771 1
0.585589765351881 1
0.74870776330957 1
0.117854462988947 1
0.682942794901841 1
0.591399620955668 1
0.557598789512948 1
0.197335402623689 1
0.665632217569246 1
0.396767728831 1
0.707481755293737 1
0.618253626462243 1
0.688117464954865 1
0.44745366815036 1
0.674517639371038 1
0.495880014308271 1
0.603902703863614 1
0.210326762669811 1
0.34759496467699 1
0.344102634586097 1
0.514310719837437 1
0.22145612706207 1
0.262814948815075 1
0.503128580607729 1
0.203764271762305 1
0.221169007188963 1
0.139129213101359 1
0.0378297485857147 1
0.66457110952507 1
0.561974901022334 1
0.194165023958128 1
0.269595050058244 1
0.396310945347432 1
0.669675287895539 1
0.168724008592266 1
0.555822449381765 1
0.65189252284572 1
0.22491183231484 1
0.248397999276105 1
0.667278722525045 1
0.507088250553793 1
0.59538281168421 1
0.400366279375789 1
0.228779880845322 1
0.537947791037398 1
0.53552931949344 1
-0.0135064595650856 1
0.501509996158581 1
0.172061499705782 1
0.366328778317517 1
-0.235481842800744 0
0.460146871466156 1
-0.207276269460241 0
0.329698660446075 1
0.382776404119371 1
0.604138454395397 1
0.65358109370327 1
0.257965960432961 1
0.656862785317712 1
0.285955406646071 1
0.56976969102514 1
0.477816673485328 1
0.167416297865481 1
0.86520482506941 0
0.662653916354544 1
0.361699126990041 1
0.215024820707859 1
0.69704878619761 1
0.432644102549114 1
0.497907925729344 1
0.451980746783243 1
0.438802081778905 1
0.191359328016852 1
0.283420810964643 1
0.172715779015274 1
0.280597994606579 1
0.285536274964382 1
0.643141282543465 1
0.387220109815038 1
0.449944353054697 1
0.556443593721276 1
0.350630807948441 1
0.544692520853682 1
0.547735620412427 1
0.159736966016119 1
0.314259275235365 1
0.551553785705078 1
0.188238021630182 1
0.0266014259485036 1
0.412504728775901 1
0.503382067125046 1
0.498320250560535 1
0.487090998755728 1
0.335142260424338 1
0.275232634983018 1
0.341305373373487 1
0.57682582483274 1
0.4241658589166 1
0.304701639155227 1
0.619387256156324 1
0.507832468126494 1
0.364931118057399 1
0.450523948467191 1
0.282372225246683 1
0.304154339237266 1
0.318806009158863 1
0.221078071711338 1
0.759539849500068 1
0.420457998689204 1
0.439101337048062 1
0.287320630348404 1
0.197429873586358 1
0.312907296300532 1
0.479056566320374 1
0.288798274259648 1
0.339519625868846 1
0.306029403785702 1
0.311263162703399 1
0.149957779396343 1
-0.0653439968284013 1
0.0735178540776756 1
0.532175825214765 1
0.43200218733588 1
0.508600270471145 1
0.315343877779213 1
-0.0133541254716991 0
0.37861600469437 1
0.478102900867471 1
0.581477838924541 1
0.366168690409042 1
0.554424387618119 1
0.264426932320425 1
0.399124632629731 1
0.622359997375147 1
0.554047679909351 1
0.501615588721151 1
0.57241966234759 1
0.295537452039534 1
0.594210672992942 1
0.505215097656587 1
0.841081798037925 0
0.497769135559004 1
0.754200946987031 1
0.254899961108989 1
0.53253870599372 1
0.216643836923736 1
0.365141692815732 1
0.272202828248644 1
0.162005100106905 1
0.163769522759783 1
0.497903938322209 1
0.567538208306497 1
0.135987106106519 1
0.0145366548693892 0
0.383751321853186 1
0.457169175140293 1
0.532478436101689 1
0.530196909882975 1
0.128734086025216 1
0.548908799570925 1
0.416093457779964 1
0.484569855781504 1
0.775452138071831 1
0.277900316576387 1
0.417840716368017 1
0.202602565533933 1
0.578115249168337 1
0.607333925300038 1
0.710090161219678 1
0.646081258168618 1
0.474308404345545 1
0.788850629051843 1
0.385449932613425 1
0.359761418721972 1
0.113636332150219 1
0.740484548838575 1
0.0242242092971136 1
0.903791805012778 0
0.294800656455693 1
0.0683250646640786 1
0.283147880137645 1
0.296888282630599 1
0.207361238922108 1
0.270906063993594 1
0.697003275447704 1
0.421824035095239 1
0.564192466008615 1
0.206608781579322 1
0.418047827041691 1
0.192235507459835 1
0.273465844037791 1
0.654093546341622 1
0.502227101407332 1
0.182221681306371 1
0.629868689047014 1
0.23485806695973 1
0.570766880480604 1
0.344077771712809 1
0.363471447509531 1
0.264719486221042 1
0.540262736000141 1
0.0450199010526468 1
0.358600220158765 1
0.545372320135999 1
0.298067279323286 1
0.245444029166231 1
0.448178387070667 1
0.557116575633008 1
0.684374605917301 1
0.473762147304259 1
0.52895233348219 1
0.339289385079986 1
0.483361714964157 1
0.548133073310458 1
0.60271451706268 1
0.307630652354791 1
0.086211194090122 1
0.45769498862121 1
0.409587030408096 1
0.287352501324726 1
0.523752563398797 1
0.613584461500849 1
0.275242877112447 1
0.945925313787609 0
0.332577641526904 1
0.476981068937302 1
0.366592356467287 1
0.533946098856368 1
0.114369230838854 1
0.772636634592406 1
0.571667189831707 1
0.269573554534677 1
0.61086120841444 1
0.296133476942838 1
0.180617281121136 1
0.353601816486379 1
0.345797846879391 1
0.297621130640309 1
0.67398752042849 1
0.308313123067863 1
0.25941881766446 1
0.256761714356428 1
0.291005916343946 1
0.202214820047692 1
0.188531482644109 1
0.255797465955118 1
0.6081950382549 1
0.434952308687323 1
0.203922853469654 1
0.147361451037251 1
0.174885266382196 1
0.47195863886851 1
0.0549218183119864 1
0.203301014846947 1
0.546919481834012 1
0.313846671522534 1
0.182501405915377 1
0.485606355379996 1
0.644072826166315 1
0.707642470589179 1
0.434494266545511 1
0.781637214823346 1
0.305052509845076 1
0.281735835703131 1
0.787059154137727 1
0.107786755520742 1
0.430442836410446 1
0.186049461255451 1
0.238133358537825 1
0.625315159962301 1
0.327748065966095 1
0.0158345774358953 1
0.310173873406025 1
0.583284520581024 1
0.179563807843136 1
0.291774518272076 1
0.413660694802625 1
0.0415649774845216 1
0.561156713891373 1
0.321828973312305 1
0.36084583089808 1
0.392482147158061 1
0.514939136436953 1
0.293300801697049 1
0.365144636618921 1
0.383722013345603 1
0.737204792219331 1
0.567086593315436 1
0.66546170591828 1
0.1704195247112 1
0.446863636094794 1
0.203257247484447 1
0.355617723816808 1
0.807419549423793 1
0.607285970819019 1
0.378140741709783 1
0.853813971002783 0
0.469138440722643 1
0.479134475196671 1
0.574035488867775 1
0.402601855134255 1
0.400578666098528 1
0.378653113444871 1
0.394678140756891 1
0.344318942341706 1
0.188603356288648 1
0.139006476991348 1
0.442955045949916 1
0.343058039600337 1
0.452155352002879 1
0.621657501223537 1
0.0250411844675957 1
0.304625950665803 1
0.298606414421299 1
0.299021983906109 1
0.632560945083536 1
0.326754067223226 1
0.258425374999204 1
0.406977419388877 1
0.389807820894478 1
0.545180503881062 1
0.831876568558212 1
0.282138620025114 1
0.32918070381459 1
0.534155604709737 1
0.559017706512068 1
1.20507613632966 0
0.375179112067392 1
0.370003767557301 1
0.249143716883412 1
-0.0320207931630938 0
0.375579438560611 1
0.425289160044301 1
0.453589358950944 1
0.303828130214654 1
0.650934059041605 1
0.665120126973901 1
0.0806267192174499 1
0.254745182315439 1
0.520998541979112 1
0.515442357989913 1
0.354584998143127 1
0.282622269507286 1
0.32485137657126 1
0.410306028968334 1
0.179376831421418 1
0.373479770656002 1
0.397909840454429 1
0.453599399246238 1
0.546708389587225 1
0.0808777666837205 1
0.621170590444446 1
0.495155944444868 1
0.311601476477128 1
0.498708365153508 1
0.351568552909073 1
0.701676094411485 1
0.63101838051982 1
0.127859860719714 1
0.761741875002068 1
0.411388077731457 1
0.37889655730671 1
0.495713214676576 1
0.471178288229837 1
0.0414246935221882 1
0.277119140469746 1
0.254302467015338 1
0.384534500374317 1
0.197683680087075 1
0.611059472125442 1
0.207740746285847 1
0.263431613894149 1
0.0976825781821173 1
0.366698361654324 1
0.236128102880886 1
0.267553139956187 1
0.193474166308991 1
0.503371994503971 1
0.3413757651047 1
0.573062966252314 1
0.5283976312884 1
0.204619800865222 1
0.169482610641037 1
0.488372438070697 1
0.753471137732037 1
0.0476504893591475 1
0.331522873176073 1
0.458726832551564 1
0.0742411744628647 1
0.346486858618074 1
0.344066125628423 1
0.369828800375566 1
0.070163580770315 1
0.447245622582415 1
0.242507694758235 1
0.584003553216753 1
0.405406905780698 1
0.50562521987981 1
0.296841148124561 1
0.318458338230644 1
0.198026843068977 1
0.179726041578344 1
-0.105959887117736 0
0.412534930219136 1
0.256266285675994 1
0.432892138302923 1
0.359516698176774 1
0.270349735514757 1
0.40158509358756 1
0.30289863363172 1
0.488199247299653 1
0.594603157139551 1
0.191316817108677 1
0.413090012621364 1
0.228166952021045 1
0.406749748520004 1
0.274142467417322 1
0.166045448360487 1
0.498578524589415 1
0.429036204739786 1
0.331396811860989 1
0.47664895145586 1
0.64144083872374 1
0.226369904208394 1
0.330837190926613 1
0.260791283085232 1
0.62604026120254 1
0.448320362312021 1
0.736133019241351 1
0.335275414506302 1
0.341341081452794 1
0.0498881971936245 1
0.413831873792674 1
0.542549222400811 1
0.320766631837801 1
0.370830642532724 1
0.16351141972959 1
0.52253679260571 1
0.392622874244066 1
0.240194500558077 1
0.28037245598468 1
0.406625993649984 1
0.106772284454093 1
0.696363609773301 1
0.523923485788753 1
0.363590343471556 1
0.58434182307994 1
0.490039669573148 1
0.198783534072789 1
0.329067409704139 1
0.708139079529437 1
0.380086173847635 1
0.554713755332147 1
0.161278051791471 1
0.577497681180273 1
0.244649664816641 1
0.622766557618101 1
0.347580062689211 1
0.374955792124155 1
0.238548862092197 1
0.597302145457497 1
0.589986770880878 1
-0.0807833557053052 0
0.406711351516329 1
0.404886602153362 1
0.130704798421423 1
0.580936148951405 1
0.0308200335022198 0
0.326152355468722 1
0.371162721971212 1
0.304416546767382 1
0.409687365070312 1
0.507678303822716 1
0.442437843641059 1
0.649439685632201 1
0.113554653058976 1
0.642660542392583 1
0.471133053860794 1
0.524437030188393 1
0.387386593034223 1
0.353479989884577 1
0.309934969014096 1
0.728473120803912 1
0.125218249932757 1
0.527517510812465 1
0.414511553175964 1
0.159976907925855 1
0.188070192976949 1
0.181819819499796 1
0.00842192503525124 0
0.462488627269421 1
0.41433469735343 1
0.113609681934637 1
0.480761435532284 1
0.159398418802304 1
0.0745326864319433 1
0.240991376965274 1
0.0952329360116543 1
0.407795889728442 1
0.274538379770587 1
0.696232183517501 1
0.335395335963208 1
0.259190891974232 1
0.218813068694873 1
0.185996654884813 1
0.56313562200597 1
0.483611573900919 1
0.385832511728033 1
0.298561483458441 1
0.190296415395539 1
0.362339374482161 1
0.648756798052279 1
0.37347712372287 1
0.346119246396982 1
0.317301781159972 1
1.12058211582079 0
0.567845604727013 1
0.144456748456948 1
0.529498384032869 1
0.34420613978468 1
0.204875514740857 1
0.190817256107594 1
-0.0278798813341773 0
0.66956504733437 1
0.748539490506683 1
0.391752487793725 1
0.231973287306978 1
0.190793433344234 1
-0.0749679460321036 0
0.165997481593472 1
0.375329109066203 1
0.0945675083501172 1
0.241471045357901 1
-0.0471271353230223 0
0.3030580396064 1
0.430285956290306 1
0.517721067593293 1
0.278756720863595 1
0.28877765895259 1
0.610383000664014 1
0.171621719814156 1
0.628141114277636 1
0.266139857982515 1
0.380363072926923 1
0.537352640301934 1
-0.00709330609987278 0
0.0669822352047047 1
0.0943337492378957 1
0.598079313741004 1
-0.128643040033228 0
0.514170999271121 1
0.449419609400594 1
0.758337916548503 1
0.621786049548724 1
0.277915796178691 1
0.398454243759144 1
0.229797620764524 1
0.422405322038542 1
0.473179936609046 1
0.435479487549323 1
0.162279532332518 1
0.584658981826084 1
0.451632893299086 1
0.187127438002497 1
0.567976518494683 1
0.334101132623317 1
0.377808935307507 1
0.232085609760295 1
0.153247477448507 1
0.235894545997912 1
0.251353009327147 1
0.171585158025106 1
0.433174158602109 1
0.612104912884252 1
0.574120936338028 1
0.236417306614122 1
0.396704080692097 1
0.695458785654152 1
0.356923749120156 1
0.206417536765931 1
0.153437514362312 1
0.0937437696803387 1
0.383474151680121 1
0.284696839259998 1
0.12623021428137 1
-0.0273448553795894 0
0.294613637196013 1
0.427702263980041 1
0.342764756267875 1
0.348927243190422 1
0.311682850313215 1
0.249357783905001 1
0.514839591806649 1
0.291626680776736 1
0.375891157756254 1
0.164667057345406 1
0.508250213832315 1
0.371075716093747 1
-0.0698382060040907 0
0.271139049011802 1
0.358220021964424 1
-0.0456589197645952 1
0.299386581990736 1
0.537437168781556 1
0.0554288027803777 1
0.242068519061629 1
0.207857736629387 1
0.377317152072996 1
0.56754453055641 1
0.293959406470915 1
0.286676392000796 1
0.274153425966771 1
0.500399626802961 1
0.307101933797084 1
0.255510707394982 1
0.685986523164754 1
0.295753634862359 1
0.263586718996212 1
0.0941534270198575 1
0.108177037965208 1
0.128313040847314 1
0.180464892859632 1
0.526530611463835 1
0.360078693534269 1
0.196249818459837 1
0.346388584305019 1
0.496019179629619 1
0.474947468925436 1
0.304446519377079 1
0.376286420366627 1
0.669050029044508 1
0.413210017953825 1
0.341413394089627 1
0.2504407558269 1
0.652875852684045 1
-0.105095231240837 0
0.479335529034784 1
0.451938241476908 1
0.394604668666006 1
0.37191934611807 1
0.541925018290481 1
0.341658274768563 1
0.532651804383071 1
0.32056146455674 1
0.220136329431364 1
0.477409245509785 1
0.526214517488172 1
0.715008641429997 1
0.571201794842275 1
0.571400762534069 1
-0.0317184657196438 0
0.389867413256512 1
0.812547941828438 0
0.425722496945239 1
0.47552232084434 1
0.506859164879513 1
-0.0576531694421894 0
0.644710416097494 1
0.730491284511969 1
0.668769357144648 1
0.23344173108422 1
-0.298500556723144 0
0.6159725491808 1
0.43428631040825 1
0.506083868462848 1
0.24308014908791 1
0.18166280863229 1
0.507187128438835 1
0.222846526755852 1
0.382178470402096 1
0.455475047623852 1
0.479149616271022 1
0.348064296064031 1
0.0396418894736603 1
0.733372348983699 1
0.243391500899748 1
0.456000541662963 1
0.696099007637406 1
0.363735827087902 1
0.401721483499199 1
0.628362948461823 1
0.226937159128032 1
0.976656582296 0
0.32304690791247 1
0.0872384004084199 1
0.394045699734022 1
0.372653895933538 1
0.300272863940912 1
0.384626578194312 1
-0.123212000308069 0
0.386136825604328 1
0.327007881129655 1
0.637076099960598 1
0.428506440093208 1
0.161754807449767 1
0.471524955605152 1
0.366290223765311 1
0.412705240892552 1
0.34167944401124 1
0.0660492672744274 1
0.165691194709046 1
0.614785453118652 1
0.0334549274530292 1
0.452069505136063 1
0.671831075749886 1
0.51017835299381 1
0.57317055299105 1
0.2899917120217 1
0.747488968786165 1
0.733722150838805 1
0.466152370999715 1
0.339860160910537 1
0.598540014316473 1
0.312697994284941 1
0.107096932880212 1
0.169658748900743 1
0.624474108241758 1
0.623498323733625 1
0.448025131293359 1
0.752811560037945 1
0.663790005860069 1
0.347045202234819 1
0.564704579573598 1
0.520704866166579 1
0.0488471818259523 1
0.397444880151464 1
0.624769410484017 1
0.511659450476555 1
0.0921879621274715 1
0.43774285807467 1
0.02128581526043 1
0.517191085167877 1
0.465716708628558 1
0.292543121611628 1
0.101412230583021 1
0.745245511067212 1
0.231195259452855 1
0.26804915710866 1
0.387385006726846 1
0.435063691483682 1
0.519802384327342 1
0.181667770296073 1
0.634721376492125 1
0.459775331061283 1
0.365051273487022 1
0.627395727837601 1
0.355371262961203 1
0.418294237992413 1
0.519854856124193 1
0.896897218662286 0
0.348511595350602 1
0.603619361194809 1
0.298306135397846 1
0.328601344603427 1
0.0875619285947878 1
0.381359015844209 1
0.27239698176964 1
0.273298261419796 1
0.250702081516188 1
0.314670321155997 1
0.470369845802842 1
0.425592462922463 1
0.110388845415371 1
0.180235183573158 1
0.501806571530864 1
0.223923489452442 1
0.874998255038153 0
0.726346291867307 1
0.062579589834394 1
0.416708132651609 1
0.724395268837033 1
0.148608274488807 1
0.412796186100636 1
0.666606493653394 1
0.221529113512252 1
0.383390216828944 1
0.262172575239785 1
0.246763181053477 1
0.774399722295143 1
0.189576251489966 1
0.545121261605188 1
0.381368132278516 1
0.145256047311055 1
0.386413771244412 1
0.616130763717037 1
0.340298476125479 1
0.262084468207288 1
0.417991780464122 1
0.309377310480098 1
0.464588130264179 1
0.505555740046837 1
0.514262634823852 1
0.530401336806915 1
0.487472263282937 1
0.608522477044407 1
0.360760750505796 1
0.28481169024793 1
0.435991930384519 1
0.532638675665752 1
0.245453074627819 1
0.177668204138164 1
0.232879232271086 1
0.317921656617614 1
0.162789201961091 1
0.312720572753011 1
0.0119913230467503 0
0.738406044999376 1
0.563829434095804 1
0.69995511825433 1
0.558826904851193 1
0.584808752365584 1
0.392589666165065 1
0.329294913654274 1
0.797078634282904 1
0.357589225054039 1
0.565742599855347 1
0.341649805754079 1
0.66095770629658 1
0.199143274109807 1
0.782566138520215 1
0.459167266717699 1
0.379477505974886 1
0.292208677010527 1
0.138052289622161 1
0.351406077089613 1
0.532311090409751 1
0.338775459295394 1
0.0302615469325418 1
0.619400907369013 1
0.71143079873085 1
0.606128386942898 1
0.342356307952588 1
0.526474042748746 1
0.612248822481223 1
0.0997529259030665 1
0.478711237982966 1
0.561857214005881 1
0.286032164328502 1
0.308157139275145 1
-0.0943023910772113 0
-0.019016433226426 0
0.245029440427667 1
0.31984435174088 1
0.623820192413528 1
0.630765137095413 1
0.436793463241189 1
0.459796237404714 1
0.63076804543835 1
0.725843493727643 1
0.34540996885057 1
0.412816310255672 1
0.460426518446442 1
0.0391387601301615 1
0.535080231810507 1
0.360785811952311 1
0.66834856478609 1
0.374732643754481 1
0.379598230366729 1
0.124645681437319 1
0.320459655188809 1
0.358263879964297 1
0.555229571241025 1
0.3966726760483 1
0.186488917948014 1
0.165869157681949 1
0.287498582297183 1
0.173416730500626 1
0.638657237182124 1
0.197888417955277 1
0.47851248874368 1
0.207116918228207 1
0.396871454801559 1
0.385906356631576 1
0.254785655435626 1
0.386625133152517 1
0.729479174639988 1
0.317582195519991 1
0.185804401077381 1
0.493458892998676 1
-0.0554354321606007 0
0.3511353879065 1
0.431794367500531 1
0.159021257367539 1
0.241820302914003 1
0.566213982361704 1
0.60113744786018 1
0.673554288346697 1
0.530951808759166 1
0.469050705408516 1
0.604445539960885 1
0.510916339679823 1
0.426626554839095 1
0.306462647206754 1
0.108792659765733 1
0.598595416109149 1
0.84355518525069 0
0.168620371620507 1
0.373538449307988 1
0.692989247257904 1
0.628293766686969 1
0.449449390171005 1
0.19524820988931 1
0.130604200676692 1
0.530399803500772 1
0.602628721624213 1
0.296301081991617 1
0.273711117280417 1
0.247595388048681 1
0.585076810193087 1
0.134805754147442 1
0.452129562199106 1
-0.0806838823384594 0
0.508791940209284 1
-0.023678255250367 1
0.237343818108413 1
0.232958924415676 1
0.589335552641757 1
0.20475764554579 1
0.262133568895352 1
0.227087345644704 1
0.0700809189621323 1
0.612539153857268 1
0.37843626373934 1
0.594917133952453 1
0.436173554513074 1
0.382115857217198 1
0.577701734985919 1
0.154623088355419 1
0.606011530432385 1
0.123217250778665 1
0.231350818908125 1
0.334976398512419 1
0.691822525089886 1
0.476372423957257 1
0.370125588882849 1
0.653856457102883 1
0.360336585418059 1
0.343366589930451 1
0.733907505990214 1
0.321177608913021 1
-0.143594024731741 0
0.179805986648576 1
0.571002160698339 1
0.54657575665722 1
0.562697527156293 1
0.591185524940537 1
0.613081700605366 1
0.665865933948125 1
0.489569986308493 1
0.338254163469887 1
0.461532645838557 1
0.0442969452433062 1
0.684918466992677 1
0.408404692917051 1
0.156761374224173 1
0.25791807106059 1
0.355405997187656 1
0.184788561685367 1
0.554834543519022 1
0.183364017593204 1
0.0607953085636027 1
0.398782560217592 1
0.416503772413802 1
0.415356463943284 1
0.410649415720305 1
0.350564473099516 1
0.503656692839502 1
0.372896440180535 1
0.49417066712247 1
0.372246826183943 1
0.508307356879973 1
0.333293284315083 1
0.467141977377475 1
0.185058361407496 1
0.266235710721561 1
0.210791827976385 1
0.376232131591966 1
0.290532535250477 1
0.520499773071768 1
0.250383352295493 1
0.622756869463395 1
0.839261951642701 1
0.356627935366867 1
0.668691808169658 1
0.307987195171504 1
0.501540807255054 1
0.61672593131963 1
0.549075452757789 1
0.31909800037072 1
0.370982247482514 1
0.490654376521202 1
0.644778921357919 1
0.421253868820397 1
0.305374015620634 1
0.248391257209398 1
0.329640420751495 1
0.233155810214124 1
0.440325053020266 1
0.690727029995983 1
0.367529346353182 1
0.566523881619808 1
0.348078086966424 1
0.345486292637106 1
0.670188599912413 1
-0.0582875740468914 0
0.270577186603119 1
0.690046976733768 1
0.381421143157437 1
0.585690503570639 1
0.274227452444589 1
0.264837156341506 1
0.421241937864976 1
0.693743567156059 1
0.48450791925613 1
0.251542573629484 1
0.701848557331788 1
0.684424589387712 1
0.527973504121823 1
0.13763050532632 1
0.648318781808178 1
0.0868471818483105 1
0.198690750325315 1
0.152633556977618 1
0.322106371581046 1
0.0783947882871433 1
0.0579821016444961 1
0.6038501295886 1
0.582893922277573 1
0.374205257393616 1
0.342584361601346 1
0.668827357862582 1
0.453033686422763 1
0.432288395510871 1
0.289331970038387 1
0.879072674170504 0
0.592341589018449 1
0.146759317671893 1
0.113526331677671 1
0.499458727582761 1
0.171267635889738 1
0.62348239333602 1
0.344937407207969 1
0.347778295689982 1
0.522182058921927 1
0.352205364367421 1
0.564453567841534 1
0.737804156727903 1
0.275868238455244 1
0.348364415160713 1
0.53991166798308 1
0.47423893944537 1
0.410355377543865 1
0.441723965758126 1
0.458029637016636 1
0.342920032851951 1
0.299305519708725 1
0.264240881849918 1
0.160821898629346 1
0.637056019360723 1
0.481790811565052 1
0.302185684274407 1
0.455408098926052 1
0.0405052645509585 1
0.433860718328139 1
0.278777774880679 1
0.248573068736448 1
0.104113866702876 1
0.23353338968372 1
0.599686493523869 1
0.362274210332837 1
0.414941133092805 1
0.320360015323048 1
0.28358691842497 1
0.42512883141801 1
0.342335270652133 1
0.291290892483142 1
0.27799701323244 1
0.00144491973895679 1
0.616053431648441 1
0.193526778928023 1
0.356421160314989 1
0.299990190492546 1
0.521406699578933 1
0.408613326792461 1
0.324622731574262 1
0.472879947768928 1
0.298014974008466 1
0.465183961460317 1
0.64981434080191 1
0.564583927959649 1
0.436201450582769 1
0.365311184351498 1
0.305507536086068 1
0.304484130356467 1
0.0872783021400835 1
0.603788996270662 1
0.379748099706692 1
0.224120331906487 1
0.533336983144878 1
0.39054276566079 1
0.204222577840208 1
0.400352023185757 1
0.243856825148931 1
0.233109531286241 1
0.537044811732097 1
0.524034055078924 1
0.367531563041159 1
0.783120224844289 0
0.381437949748231 1
0.361910690146126 1
0.179119886570121 1
0.535151730706158 1
0.404496633987497 1
0.352605034984284 1
0.681125309562477 1
0.835473088361734 0
0.537338050831111 1
0.619577519015367 1
0.561328461842839 1
0.391026275481897 1
0.389965688557751 1
0.538968625655197 1
0.341420029714635 1
0.230723621248791 1
0.404080997068468 1
0.31954687405106 1
0.570226663764221 1
0.330365884320595 1
0.645785365215698 1
0.428169815946675 1
0.446962823448821 1
0.424665590500948 1
0.331167476716766 1
0.616423739277044 1
0.136806511618342 1
0.0589211626325202 1
0.440466366743193 1
0.645400477643729 1
0.246297759844085 1
0.577630179609584 1
0.565175052709603 1
0.263148742567875 1
0.725493497602952 1
0.763251527666018 1
0.550197174448965 1
0.455371518359556 1
0.333633037363768 1
0.453185775467694 1
0.123316179422546 1
0.708141566221082 1
0.585081728976169 1
0.0424330218594917 1
0.519831474798164 1
0.103547600455511 1
0.463483179603329 1
0.222240481587185 1
0.304903571220827 1
0.470202561935625 1
0.384457849944714 1
0.517100391687684 1
0.235387438969801 1
0.498322681792758 1
0.317111234290411 1
0.266163122368636 1
0.224811740565339 1
0.216610554583853 1
0.387945325856387 1
0.39186627258875 1
0.618757284632762 1
0.162455259182996 1
0.161572236239337 1
0.279456361568119 1
0.329877466227312 1
0.486560988626783 1
0.397460153835624 1
0.3118749843241 1
0.911730970427744 0
0.314951570473061 1
0.477833566511332 1
-0.0296328321326717 0
0.361103706885279 1
0.684125808976656 1
0.31025589593257 1
0.493436857041671 1
0.508418585875829 1
0.715001329094552 1
0.269325601349855 1
0.32851172588715 1
0.228422497247873 1
0.732559965129109 1
0.45160519617809 1
0.465287571154568 1
0.282777746029753 1
0.550062810580221 1
0.243438053172707 1
0.652837161658232 1
0.397260907888108 1
0.313653741296731 1
0.641622527413448 1
0.550111354685193 1
0.277831260145685 1
0.554995672621321 1
0.499763720072501 1
0.392097143659837 1
0.460011155886854 1
0.462611009342542 1
0.194964169197851 1
0.603398333554798 1
0.514019660687483 1
0.00279485584188788 1
0.523334399770374 1
0.352712397393923 1
0.295104128064085 1
0.624250995398382 1
0.412607168111164 1
0.349987674780811 1
0.459555007265581 1
0.320588240822401 1
0.669693681476369 1
0.504109397265389 1
0.155089025315711 1
0.20324417841377 1
0.346848415238299 1
0.228817533539805 1
0.261731745048402 1
0.268811550761096 1
0.665919694327428 1
0.487757357043246 1
0.208564195058567 1
0.424809729082025 1
0.420207334494447 1
0.556128233514815 1
0.645192307568552 1
0.480556087396899 1
0.0587602010928834 1
0.359759082762157 1
0.906229109915051 0
0.450020227467955 1
0.772194354994849 1
0.190391062562113 1
0.566559543824863 1
0.333718509772557 1
0.396149913263172 1
0.495207684425658 1
0.222829132093505 1
0.736474515098694 1
0.265841797682669 1
0.290841100025554 1
0.501503324672032 1
0.329279467458752 1
0.43301584059596 1
0.607763491901476 1
0.528121219986212 1
0.43065632374069 1
0.255603010200617 1
0.361236456256485 1
0.477260512290523 1
0.237263894918714 1
0.313684394776807 1
0.45508510772513 1
0.336160517995619 1
0.354588677722313 1
0.584851289266293 1
0.187095353841046 1
0.703208610197034 1
0.251895462968771 1
0.534947322403319 1
0.373494349161779 1
0.719665976101215 1
0.38435084175099 1
0.0219745907397168 1
0.554882606663436 1
0.364796553451634 1
0.208641747962116 1
0.191602936618572 1
0.315065481099847 1
0.547729278172445 1
0.349268723783636 1
0.562377224356722 1
0.436671308589679 1
0.349412850236478 1
0.127995042096149 1
0.414730495202857 1
0.0421431195724681 1
0.230012296392137 1
0.254723764122537 1
-0.0646990403750226 0
0.519455500952078 1
0.112287213985225 1
0.262574656771268 1
0.407344165221273 1
0.147457353759408 1
0.542893124861356 1
0.339022510640432 1
0.277612265104938 1
0.46433195272862 1
0.138950513913438 1
0.576867260546439 1
0.22013960046897 1
0.430651166097986 1
0.576661764904227 1
0.337986734481236 1
0.260385763133854 1
0.618062968111255 1
0.540382910186742 1
0.343626505708068 1
0.313739484998485 1
0.387667878539142 1
0.353760921998068 1
0.575761970150519 1
0.580511729115126 1
0.396033223543074 1
0.450601334134925 1
0.620672880135648 1
0.431326839072819 1
0.350555198948831 1
0.35438441582754 1
0.437392875473073 1
0.0445017062209994 1
0.597882139094896 1
0.333659382893219 1
0.0989344160105953 1
0.356104502994152 1
0.424234315346793 1
0.13509341919792 1
0.287246191669972 1
0.486974968699347 1
0.0974729253242673 1
0.448747046030777 1
0.306654008793964 1
0.545941599247973 1
0.497360455310895 1
0.279477497811029 1
0.233544792396948 1
0.479893498835271 1
0.380887236214817 1
0.453720256551844 1
0.0578186512056673 1
0.7256691152377 1
0.373465824096209 1
0.462361084134943 1
0.330741514757028 1
0.159450228798032 1
0.351660954609833 1
0.422088326272721 1
0.264578542909467 1
0.785350648712154 1
0.439031881743716 1
0.38057114947074 1
0.518249318939135 1
0.364639497038022 1
0.482649131840927 1
0.448262315825888 1
0.346002710015396 1
0.237431468818631 1
0.275133298817437 1
0.380602803293371 1
0.378204357675386 1
0.285505346947472 1
0.252690366124691 1
0.389416090926548 1
0.107268899502271 1
0.510153391808598 1
0.104654319393621 1
0.406074597633862 1
0.408183083434064 1
0.530762032439837 1
0.273004072890565 1
0.32080507508643 1
0.493890273285688 1
0.313482396093377 1
0.177982212270981 1
0.787645603728721 1
0.589662212769013 1
0.205259238573465 1
0.63650262229572 1
0.148304899337561 1
0.632096484951298 1
0.47550568648759 1
0.437471450047498 1
0.571497524174549 1
0.153352066800434 1
0.449426173023517 1
0.42871656405181 1
0.557179492085021 1
0.565851454947742 1
0.666559425602181 1
0.587064478497904 1
0.530018214764407 1
0.560359742522753 1
0.349116579614316 1
0.408156766090378 1
0.391610720385672 1
0.615233792970151 1
0.0259078594477869 1
0.322463784671084 1
0.454228322384472 1
0.392409400134896 1
0.299809405375586 1
0.739874614837746 1
0.112063418897302 1
0.681878064311986 1
0.143084620106416 1
0.207743279304487 1
0.12938230358389 1
0.703751509609978 1
0.290387341417535 1
0.718232629396543 1
0.48932762471794 1
0.767118150833002 1
0.477674398694066 1
0.414957942007684 1
0.439307433253408 1
0.447744209017945 1
0.410885739430188 1
0.285788665866404 1
0.453952436710609 1
0.413737078317496 1
0.393590688872916 1
0.372059747268219 1
0.722867173291039 1
0.54563837873836 1
0.0950876962435013 1
0.526699874162083 1
0.499572627493981 1
0.609558802651622 1
0.71823009708944 1
0.466542024587877 1
0.503740046693568 1
0.493989840145747 1
0.187422367519391 1
0.542450519221695 1
0.577684593600686 1
0.439568788134741 1
0.743332381597598 1
0.30155283758149 1
0.589911369151952 1
0.0276177587288053 1
0.491930371408557 1
0.611736345734995 1
0.528134483309094 1
0.5438491673617 1
0.0345895505903494 1
0.299409314125887 1
0.0952716332407819 1
0.752262826757988 1
0.469913988062731 1
0.530915383713474 1
0.497407789526682 1
0.431615673954604 1
0.295011101981559 1
0.069235091259029 1
0.382068080630465 1
0.290997377087297 1
0.168467628925682 1
0.451064747191483 1
0.588070781546333 1
0.557216525168119 1
0.227988934578947 1
0.331459103796801 1
0.346030901213449 1
0.774248286096209 1
0.574265020149495 1
0.0391342086309754 1
0.313487583499287 1
0.0272467077176833 1
0.742917661372448 1
0.326394723836227 1
0.176396544563687 1
0.155709301426526 1
0.450414838514228 1
0.227580131659358 1
0.551883343202189 1
0.309708979908094 1
0.387394151618228 1
-0.0168096334041228 0
0.428048590041585 1
0.672189815271255 1
0.670232528996182 1
0.228703012746053 1
0.156864839396641 1
0.236637219904468 1
0.272613180326108 1
0.362273374763393 1
0.493549281753946 1
0.509743632629891 1
0.0847471151072137 1
0.477850775689144 1
0.355128769468812 1
0.265922787322336 1
0.457307987395352 1
0.300836836082304 1
0.139860278534013 1
0.36768603967874 1
0.494401502815348 1
0.382008783447154 1
0.474244799816785 1
0.298681269864504 1
0.204590274864354 1
0.394657425128086 1
0.281466496149748 1
0.61009907044369 1
0.367555193671768 1
0.446479009671366 1
0.267375168863195 1
0.352723504148256 1
0.579928107012983 1
0.354554167800356 1
0.500813863925875 1
0.307384728304213 1
0.601468988626916 1
0.722569538638331 1
0.470053781584231 1
0.41483455609564 1
0.412740042468791 1
0.23502827131015 1
0.289520845307504 1
0.464142426464987 1
0.312413947972294 1
0.347738834692036 1
0.791967091117395 1
0.253749435460582 1
0.494383100890568 1
0.462556790779689 1
0.372853615253096 1
0.383544084679924 1
0.409735307955075 1
0.313588390682969 1
0.389761022818748 1
0.401883126274844 1
0.285454554508004 1
0.285437440156585 1
0.347899278011617 1
0.645642350400808 1
0.73130384376707 1
0.331485268767733 1
-0.0527979173804341 0
0.744228345785988 1
0.445670177606246 1
0.510717484389337 1
0.16979529496084 1
0.269302729010408 1
0.136377445383627 1
0.655847287332806 1
0.598660313305783 1
0.378187626309138 1
0.571892987819964 1
0.415007953623037 1
0.574094157179999 1
0.741342983725485 1
0.464998580265592 1
0.511719842266638 1
0.524225843588685 1
0.472560926022083 1
0.356631285507881 1
0.3059327150687 1
0.199416925348372 1
0.311865479086708 1
0.292880805355071 1
0.519196683058859 1
0.21987733318776 1
0.493141319386009 1
0.517138239629739 1
0.567198772968234 1
0.343647268234708 1
0.409178446841822 1
0.200955040498534 1
0.382781133311038 1
0.310999674212117 1
0.412557734516161 1
0.388545776626471 1
0.498505206459363 1
0.362362190302702 1
0.118468913572402 1
0.401540280620953 1
0.34223639247012 1
0.419710110418518 1
0.90551844312696 0
0.632427100173143 1
0.485559374413154 1
0.348160864854732 1
0.255671268344699 1
0.140976285740614 1
0.644819478527133 1
0.487416981422113 1
0.643009067142746 1
0.258172123667414 1
0.376923421348057 1
0.594590613397206 1
0.500184351106655 1
0.245979277323684 1
0.333281223430691 1
0.670887530329383 1
0.161314206897252 1
0.32614168018023 1
0.424901961543507 1
0.0293585170680412 1
0.315483886322039 1
0.680479206989427 1
0.600912776038532 1
0.943776715415278 0
0.472729527345 1
0.647509322206195 1
0.606839740000746 1
0.514198680830535 1
0.432882054184327 1
0.583966758084645 1
0.669462819086165 1
0.434521781359566 1
0.0369462641328245 1
0.358805962963424 1
0.361277912388849 1
0.198811128434273 1
0.570422791885872 1
0.199190975027937 1
0.488426687243869 1
0.464390340185387 1
0.52113230251608 1
0.637729391300714 1
0.389492499622903 1
0.31717820248608 1
0.392638504203505 1
0.108900852893188 1
0.154934253069591 1
0.54435182054396 1
0.517298884769134 1
0.407394003770378 1
0.0861924268150459 1
0.735522630944116 1
0.468626147291978 1
0.489687649573036 1
0.594263010304627 1
0.547353438277657 1
0.243222353090108 1
0.103812437280896 1
0.316453346040006 1
0.293425072583567 1
0.189589128681911 1
0.275569954347756 1
0.180484882917335 1
0.622128129230122 1
0.479601805103941 1
0.495638747047189 1
0.438183951739784 1
0.391018573140435 1
0.20663040603348 1
0.338587282407378 1
0.258111158459903 1
0.503341436925931 1
0.476721499771368 1
0.426878293705198 1
0.417744957931328 1
0.367873003697313 1
0.228670815420645 1
0.450036928739879 1
0.459960268825225 1
0.22494248762306 1
0.299877020864076 1
0.152500398083873 1
0.31400682666602 1
0.574584985001594 1
0.231081032752335 1
1.09755086156667 0
0.273447254886822 1
0.3157028893738 1
0.259047437652703 1
0.602482481368138 1
0.18335692593175 1
0.293725770130457 1
0.440827575062206 1
0.0516184094243199 1
0.576759618963571 1
0.558082290278709 1
0.348071737300867 1
0.308202088867898 1
0.203389171197459 1
0.207497527745355 1
0.180166141961627 1
0.182219971951257 1
0.352831511408837 1
0.499045791704378 1
0.373783215236237 1
0.291917985415838 1
0.204644492850655 1
0.868189358949348 0
0.370913542146738 1
0.277406216891283 1
-0.0959242318513452 0
0.400972585471076 1
0.658349278307301 1
0.284426704594059 1
-0.0548226059229235 1
0.380596948956348 1
0.499540968771664 1
0.357523108005836 1
0.45567674162447 1
0.106973484611652 1
0.660955363280284 1
0.474277152204281 1
0.387416465370518 1
0.616016519631075 1
0.40315626206401 1
0.36854426258103 1
0.4395109550161 1
0.332441791908956 1
0.337125649865234 1
0.362693718617167 1
0.16800921623833 1
0.307861162845245 1
0.686268407979521 1
0.0728727784619944 1
0.53766360111688 1
0.365313027178512 1
0.439218482396221 1
0.482138478021347 1
0.412458790904101 1
0.744742105699167 1
0.538015084549548 1
0.307252066847013 1
0.575429211861585 1
0.443137361040985 1
0.295404367896581 1
0.43791188625165 1
0.244687673809134 1
0.295890407353135 1
0.332838236758079 1
0.19411155147364 1
0.523720373507964 1
0.428841470487959 1
-0.084958567332474 0
0.699166270882111 1
0.0550209986911507 1
0.259550874898369 1
0.636615700455095 1
0.0962011013784269 1
0.219324223997913 1
0.392805897298431 1
0.418493657297746 1
0.311288005769201 1
0.417249824866434 1
0.736289004289644 1
0.374075843440532 1
0.619115973159946 1
0.505025171020507 1
0.776651171067459 1
0.329325540494613 1
0.545490531489193 1
0.464772428704932 1
0.615245370913536 1
0.265028209223833 1
0.604088459448633 1
0.590463623485504 1
0.109057717813618 1
0.556504459366824 1
0.625688606215758 1
0.500066477677427 1
0.316837186371226 1
0.339108771973476 1
0.24862120604588 1
0.143304235657559 1
-0.012451174377608 1
-0.0114356492840189 0
0.310356848971114 1
0.485175986132458 1
0.444065575722953 1
0.813256146451524 0
-0.053050370669985 0
0.149652182459389 1
0.450579604870188 1
0.605929016667339 1
0.129763620444344 1
0.253869067029851 1
0.316087722748079 1
0.333155741155434 1
0.243195717259725 1
0.382726489436961 1
0.342087413316153 1
0.423489674048232 1
0.132600507278105 1
0.600266566730014 1
0.407015353735078 1
0.456523740645895 1
0.143940321721133 1
0.493483767927872 1
0.247840558130495 1
0.371152447384191 1
0.58886242051763 1
0.161414438273645 1
0.532465467212981 1
0.283746481934055 1
0.51654351802488 1
0.208155986427173 1
0.324238493150626 1
0.24432621834347 1
0.444147052090293 1
0.711637376984404 1
0.267916547174298 1
0.234467647459778 1
0.51151672626891 1
0.53525315595632 1
0.286524373164397 1
0.0830253287352407 1
0.557400794053196 1
0.550385330451902 1
0.365357954937937 1
0.413100217242013 1
0.432870849683089 1
0.41690694304861 1
0.210688288451526 1
0.0334146967636474 1
0.268671616334332 1
0.152157633857377 1
0.512407786840396 1
0.215066498353869 1
0.322585863697254 1
0.0758236684622172 1
0.0863734805035085 1
0.0886568172755055 1
0.472786241598126 1
0.42301983619517 1
0.481881301173159 1
0.33914511105773 1
0.305033376016986 1
0.448369891864087 1
0.554513402180367 1
0.115093434590752 1
0.367158104139038 1
0.155589849911332 1
0.52136793289335 1
0.428433802567094 1
0.504117140664846 1
0.217752344512406 1
0.526043608810511 1
0.50644029602901 1
0.0754989110344923 1
0.397643968964912 1
0.364989037748081 1
0.559752454687719 1
0.159861452963259 1
0.06010586701653 1
0.659085506150438 1
0.623766149446451 1
0.288326977270857 1
0.426572707096002 1
0.695958996415554 1
0.511950796526689 1
0.328486407162093 1
0.301106891914953 1
0.565993393963822 1
0.501219482187292 1
0.432779752638515 1
0.692248093508327 1
0.439704855712251 1
0.163908327348628 1
0.387407891380875 1
0.0221525040448669 1
0.168624508711692 1
-0.00965406429024199 0
0.590961914055681 1
0.28885384805289 1
0.309392639993109 1
0.53685110939469 1
0.215425023843821 1
0.525179506829643 1
0.469095997556121 1
0.103325716811584 1
0.792459451108908 1
0.574779785628921 1
0.286395479479338 1
0.268394490899383 1
0.789772067825277 1
0.469524663374285 1
0.40952992899775 1
0.589498271684179 1
0.453701199000691 1
0.509079601237984 1
0.238990138463879 1
0.386942345762998 1
0.826559425106514 1
0.426781061503567 1
0.393008208455251 1
0.25389875281279 1
0.503728580699305 1
0.328248676934077 1
0.409013424699 1
0.394129879629132 1
0.153090374231091 1
0.534638209545511 1
0.49420515794815 1
0.425818964711422 1
0.275541314292835 1
0.327600942251397 1
0.365044176209699 1
0.492918400752071 1
0.486006426402534 1
0.148006406737722 1
0.469739646598841 1
0.339715566669597 1
0.545018409760678 1
0.217833317406421 1
0.251821390610602 1
0.539447379507239 1
0.409863390596641 1
0.255736324134941 1
0.193513548467103 1
0.234744237488856 1
0.590104259052455 1
0.264952146833621 1
0.664668853978837 1
0.143490972089441 1
0.174204985945355 1
0.31811747440622 1
0.632033515630499 1
0.0320364408293691 1
0.397391012081495 1
0.39038234517538 1
0.740485609318135 1
0.33304010764209 1
0.342403771459698 1
0.438352216964034 1
-0.0631478086423846 0
0.633137820904652 1
0.580315303179029 1
0.625690410499711 1
0.522635271045085 1
0.25950269331468 1
0.398090204335022 1
0.182353495866079 1
0.372172521259293 1
0.347941661268414 1
0.290980017275605 1
0.450481520617822 1
-0.0419274256151952 0
0.541720343591215 1
0.591791874026528 1
0.241046990384636 1
0.50463207730781 1
0.466500804153275 1
0.525998896729612 1
0.377835876323446 1
0.635781807178129 1
0.56836213325412 1
0.506443168250758 1
0.0139067470955923 1
0.249534555366356 1
0.431996437381115 1
0.557391482618791 1
0.35770644321746 1
0.612197163064812 1
0.519600505568602 1
0.742394487583422 1
0.529441370634434 1
0.390030088217505 1
0.553650336967336 1
0.558898660674434 1
0.334790515472002 1
0.328867394799884 1
0.186124543891579 1
0.576820028492911 1
0.354223557714467 1
0.466846277515276 1
0.767646243702858 1
0.465708021015583 1
0.665109602063706 1
0.145453661366009 1
0.667313889538453 1
0.560200336888343 1
0.612655348692136 1
0.576830074773646 1
0.28237740770078 1
0.22106714966321 1
0.587149953875635 1
0.0103739141442797 0
0.279383478239686 1
0.511934867234035 1
0.657447135637214 1
0.264040654010342 1
0.268438484135803 1
0.553737943761193 1
0.678722819652918 1
0.349494798834341 1
0.598115580267478 1
0.387981286893005 1
0.52296841334492 1
0.113614907807291 1
0.345595415880972 1
0.472359388835319 1
0.558532628334798 1
0.57946774724397 1
0.55760489867221 1
0.394542775059983 1
0.450860997408776 1
0.594471982664273 1
0.133244151541225 1
0.669109969523199 1
0.485886864998974 1
0.466706126964506 1
0.499361933441208 1
0.669782423316709 1
0.257994126427769 1
0.65772155291376 1
0.216192037112419 1
0.189567656247644 1
0.181107493528768 1
0.354116095382381 1
0.479732261424094 1
0.684841874200237 1
0.500078563178721 1
0.431201867294872 1
0.357558575043303 1
0.584441555183625 1
0.536458021151866 1
0.576751604248146 1
0.491929479285424 1
0.441589056656296 1
0.124019211048558 1
0.556917507380963 1
0.493538282197072 1
0.478130026285817 1
0.537985384783909 1
0.440693974161571 1
0.70259435847874 1
0.53124925125862 1
0.294262579980232 1
0.665231792217211 1
0.43996004095279 1
0.378576664416778 1
0.109601379728329 1
0.445569055600466 1
0.185632811468111 1
0.6635582576614 1
0.0340943539449488 1
0.643436078027451 1
-0.0268238000296484 0
0.496279341659442 1
0.253475989529972 1
0.456791525425149 1
0.431801239707853 1
0.227994801969203 1
0.346416840547538 1
0.549491900028342 1
0.340594479504902 1
0.20684043119452 1
0.303731124180717 1
0.440828170228915 1
0.050023064471213 1
0.444971105226761 1
0.45952247795616 1
0.614709834719045 1
0.104963700600103 1
0.204401682895153 1
0.255340897570938 1
0.432493758298145 1
0.280744461539588 1
0.498938505037768 1
0.534061442905399 1
0.28993386762178 1
0.243670198694563 1
0.626391299043706 1
-0.134781823044342 0
0.640888509796715 1
0.322053196961065 1
0.637095109787771 1
0.451953213819931 1
0.607683797392121 1
0.305758690635399 1
0.364960339714693 1
-0.0511726291684981 0
0.544463463584943 1
0.291848551657196 1
0.619623422301317 1
0.397220310572398 1
0.513077193576594 1
0.287133653078943 1
0.178500885591761 1
0.706729093968542 1
0.695585264753828 1
0.554728618541927 1
0.453107081652766 1
0.512992565992029 1
0.404312324119516 1
-0.143705710747145 0
0.470908423659607 1
0.70979514571529 1
0.452568389614645 1
0.502315293449448 1
0.449870044193207 1
0.74855502948789 1
0.0854147672546443 1
0.269609974752322 1
0.484761123354903 1
0.489605043086525 1
0.197000447437964 1
0.247846280216351 1
0.432779739430778 1
0.436626375163805 1
0.66957432570592 1
0.21194829905967 1
0.396200513894343 1
0.757227677042423 1
0.482678287346417 1
-0.0387618523618147 0
0.367001666708409 1
0.215154352476668 1
0.729186441819194 1
0.27689489461572 1
0.646481609841355 1
0.229542018254687 1
0.532946874575133 1
0.685201521955627 1
0.335103755611184 1
0.264402616360945 1
0.538907959378553 1
0.427679726771178 1
0.507994035777771 1
0.338504919877644 1
0.559419544437168 1
0.328346693516269 1
0.178684500422384 1
0.269149508590547 1
0.259597641189112 1
0.238505048064407 1
0.301688202621766 1
0.507948269241017 1
0.171010029640412 1
0.459383361684806 1
0.65125390105398 1
0.421586594070339 1
0.614541691959898 1
0.438080148734683 1
0.0598600495730536 1
0.374876722655841 1
0.183262741601119 1
0.434562359772142 1
0.421287955601798 1
0.377127531187006 1
0.460021183849994 1
0.4650091250457 1
0.117488556845113 1
0.416811470671538 1
0.126635181397907 1
0.765516944269686 1
0.304364265012466 1
0.447488880834223 1
-0.152727317650076 0
0.771954747661195 1
0.566234232590529 1
0.215700589420126 1
0.583295849179186 1
0.146386547115556 1
0.225780250203829 1
0.255717686013307 1
0.645645168990307 1
0.476676780745153 1
0.445953450436844 1
0.386231400585997 1
0.45862287403251 1
0.243093892960704 1
0.905747401878786 0
0.51042650613496 1
0.406266789030457 1
0.340557529728125 1
0.427036728156166 1
0.46815644638799 1
0.629087694896611 1
0.276764583880575 1
0.214742974933703 1
0.134742267501606 1
0.375503880635626 1
0.0965534934955453 1
0.537439158652906 1
0.507255252574187 1
0.486938477876316 1
0.656423492715079 1
0.358246355030154 1
0.447685317905502 1
0.143697358963336 1
0.463280108416984 1
0.712999305102781 1
0.375284340905539 1
0.377296551032804 1
0.76766365691851 1
0.678767996531439 1
0.407553517496891 1
0.303281474132657 1
0.253985900262717 1
0.281192466688114 1
-0.272823057676115 0
0.370232252455218 1
0.734123910578082 1
0.4156863243791 1
0.60833108835018 1
0.445821990023693 1
0.213334898404137 1
0.219954245501616 1
0.328400675445599 1
0.251676252657848 1
0.27984704628886 1
0.507585248888372 1
0.489516942926264 1
0.16777476437485 1
0.43345524203675 1
0.163700947869461 1
0.567783732077979 1
0.422175900955108 1
0.652170613874868 1
0.364197071332097 1
0.2835371921319 1
0.510376755432142 1
0.431549400352281 1
0.188378466564727 1
0.53255712952203 1
0.348987225724698 1
0.281650183838213 1
0.236839390886578 1
0.429230584484721 1
0.435588974919915 1
0.266844715378869 1
0.309535322934828 1
0.263953193629027 1
0.613950946655192 1
0.215215032540657 1
0.504067697442163 1
0.442216703986413 1
0.536455743165378 1
0.467952023425003 1
0.458426150521842 1
0.310490863336838 1
0.347329894598347 1
0.335827084057977 1
0.118737046035755 1
0.261636873225613 1
0.401421645154436 1
0.441542846628145 1
0.358073799806681 1
0.380448624053286 1
0.329416473407014 1
0.3215485479943 1
0.850325864276977 0
0.647206513362025 1
0.180912395063003 1
0.47670763105109 1
0.0366186371693586 1
0.798210985856777 1
0.709931132705801 1
0.202582311198864 1
0.661304616609076 1
0.582611346680554 1
0.189135767849195 1
0.546237189915434 1
0.250111027251042 1
0.238149795654823 1
0.260976655472709 1
0.568980047080583 1
0.499537605597685 1
-0.0806216632377605 0
0.27671956352598 1
0.535691227416454 1
0.624185978375658 1
0.41584832157232 1
0.337130481751435 1
0.564878798572384 1
0.176542663682527 1
0.752438544214816 1
0.387516619617812 1
0.197829225567887 1
0.462507040619738 1
0.596626553458258 1
0.372173258839155 1
-0.0295781268804158 0
0.79505786884698 0
0.198182126938521 1
0.456406606160755 1
0.46427788214257 1
0.521491712692004 1
0.146125802607897 1
0.0763971308445297 1
0.129322245232513 1
0.412912858209832 1
0.230004351213197 1
0.602614515694941 1
0.291709485789174 1
0.344362742023906 1
0.762045607797842 1
-0.0884987689377747 0
0.459349509381995 1
0.184478201498932 1
0.476369135772409 1
0.571452296184619 1
0.0150913466240347 1
0.493089656620604 1
0.108285571431691 1
0.477590990670447 1
0.202890303739982 1
0.400609142479723 1
0.500149302416769 1
0.194524822671456 1
0.00297842419719432 1
0.120199850766407 1
0.284262319455112 1
0.378360739249909 1
0.389420386525447 1
0.330254667634775 1
0.168266920238039 1
0.473482868287413 1
0.730275316571043 1
0.661472195201514 1
0.259406472072916 1
0.359397805344452 1
0.582130427285557 1
0.42945319064023 1
0.463487250612871 1
0.263932081612414 1
0.09165564551518 1
0.318009735822351 1
0.474156850725863 1
0.333135221757205 1
0.711482402081281 1
0.147947681491631 1
0.365716169765453 1
0.407600545426097 1
0.629475060525948 1
0.239232715242495 1
0.19175821601216 1
0.344126690109527 1
0.238258005892976 1
0.693598134003353 1
0.729518365461128 1
0.45955151830017 1
0.39082775821786 1
0.736845025411672 1
-0.0404640121211388 0
0.382677563011318 1
0.566918660629304 1
0.162606703772831 1
0.336457918927152 1
0.515971107381618 1
0.527157040301953 1
0.224372745458284 1
0.356077139599301 1
0.522773541025682 1
0.326564906244403 1
0.956566597539555 0
0.237277064494325 1
0.491047341661034 1
0.284392593925496 1
0.517395291219704 1
0.318187760762913 1
-0.111084451196429 0
0.571706191392147 1
0.336649748467494 1
0.302069511560513 1
0.0277488675351809 1
0.383858925630688 1
0.422854802227125 1
0.596548236266602 1
0.935168563391729 0
0.149653194455868 1
0.559417460405257 1
0.594120930071111 1
0.157218628403844 1
0.315927769225541 1
0.513055718576347 1
0.206460422809129 1
0.698115457124237 1
0.821365236173638 0
0.237656868500962 1
0.303069332304449 1
0.0613503564899462 1
0.576915217907666 1
0.386752285921141 1
0.385543903830253 1
0.451482813810225 1
0.194055882527712 1
0.200904573573734 1
0.550999554927811 1
0.309829384711426 1
0.347985816950776 1
0.405055345569388 1
0.540208615162243 1
0.25468497086245 1
0.419263921131035 1
0.402252839299193 1
0.207204216439166 1
0.282898815622969 1
0.309028789120706 1
0.373524597372525 1
0.404660640227446 1
0.641900453555096 1
0.706103023006525 1
0.445137429883883 1
0.114529835183099 1
0.383710807435065 1
0.692225343679572 1
0.123135337103134 1
0.113647789679521 1
0.388534181133907 1
0.654529410421477 1
0.121649066322135 1
0.536924535342378 1
-0.0132838835628579 1
0.476212032851075 1
0.34762456484781 1
0.613387608787124 1
0.143578595515911 1
0.266757524649652 1
0.285511400504564 1
0.44221833195951 1
0.620657976650257 1
0.735803079341094 1
0.463785374674621 1
0.423835348906484 1
0.296479849986794 1
0.194543984710614 1
0.33420799688535 1
0.00628767023668676 1
0.271336426957553 1
0.798098158556567 1
0.266482273065743 1
0.517476709533454 1
0.339968388804183 1
0.187003148416936 1
0.573344323091791 1
0.647171242357927 1
0.302591096532802 1
0.0435217818689518 1
0.708408374901362 1
-0.0155461770951979 0
0.476218469160517 1
0.357524603477933 1
0.128324916976013 1
0.192343087102238 1
0.244551910525497 1
0.586125241526701 1
0.553242365355912 1
0.419801364976603 1
0.510808855759689 1
0.160161785818573 1
0.621661864303563 1
0.340859918725374 1
0.274294302217402 1
0.497419401237926 1
0.495069080237755 1
0.233181488512125 1
0.545191939826746 1
0.377289734575353 1
0.618543747058459 1
0.256973282501915 1
0.45570230890343 1
-0.200287583394366 0
0.476316682021017 1
0.486946278112106 1
0.457764427306293 1
0.715295172785707 1
0.236913879055818 1
0.719312076951735 1
0.487594793168292 1
0.362500781954647 1
0.477735944548653 1
0.236964063378784 1
0.695289931214264 1
0.173895326739901 1
0.3806500559253 1
0.148879966336994 1
0.151350004748687 1
0.192619652306547 1
0.567032174146307 1
0.417510540024178 1
0.0194602613481531 1
0.563476236824155 1
0.600504784966895 1
0.226132831136988 1
0.532745102463557 1
0.309632620063091 1
0.366719884514734 1
0.32779256012505 1
0.242560349160074 1
0.369362908636893 1
0.107061707888389 1
0.245473395654283 1
0.217380687059771 1
0.664575872027328 1
0.756950057178605 1
0.583918131534419 1
0.00916245329354745 1
0.320144226492901 1
0.694015619415108 1
0.704736464028882 1
0.433473263307887 1
0.587190759092556 1
0.459394015944016 1
0.558604185959387 1
0.466835891417638 1
0.305917221661893 1
0.773539729950617 1
0.366504533266919 1
0.235190760745006 1
0.35433414212665 1
0.432385677593604 1
0.432584317478032 1
0.0691143766704238 1
0.222312978339369 1
0.162832488502026 1
0.384304983457193 1
0.471982016958511 1
0.525356213534672 1
0.362024074144075 1
0.433183432767661 1
0.465177417395652 1
0.443780609627666 1
0.483315156430421 1
0.412965097765168 1
0.459795376191212 1
0.358052452758234 1
0.442014862215979 1
0.516790835361679 1
0.421535498029254 1
0.181893896437217 1
0.346120175654155 1
0.382054289828322 1
0.402653917726797 1
-0.175282325495138 0
0.764926615967351 1
0.636173843625818 1
0.0975117136162648 1
0.492605850433569 1
0.383715456726453 1
0.438637005719869 1
0.00930697902039414 1
0.350734428899273 1
0.352018349411602 1
0.440755169959215 1
0.244769983013445 1
0.3828430780598 1
0.287784022526747 1
0.390600894858613 1
0.0198085490445943 1
0.502275856719644 1
0.265098929799631 1
0.162270903517072 1
0.622244067281355 1
0.679183813192248 1
0.302118500629322 1
0.474264732567205 1
0.38527697267233 1
0.649580815477443 1
0.477295833058977 1
0.0750190628588435 1
0.433547663502032 1
0.648439945964972 1
0.0796400498642857 1
0.326177631563047 1
0.294405254205091 1
0.603265722160997 1
0.540979635589265 1
0.46035851359904 1
0.254109037360013 1
0.26172194622767 1
0.484820538214666 1
0.334651796225765 1
0.210174612125262 1
0.171545957720601 1
0.511865849861406 1
0.350889477948474 1
0.308293677319574 1
0.662771060813834 1
0.30965311311199 1
0.558833492770367 1
0.212259217063368 1
0.256307912066008 1
0.732637652401442 1
0.298927274387609 1
0.66940980915828 1
0.602896231643638 1
0.694512519293756 1
0.379257418094572 1
0.554112098180312 1
0.330352333316336 1
0.549794175575338 1
0.193106097837439 1
0.200493504969558 1
0.509547262675452 1
0.415968066430445 1
0.251021376085039 1
0.345253152455515 1
0.617752523335711 1
0.198410498527599 1
0.477232810465071 1
0.200194362934232 1
0.585623951108675 1
-0.0791440138711067 0
0.347731381422117 1
0.844595319723945 0
0.360493506703982 1
0.479593886983031 1
0.102216468972821 1
0.259185737448519 1
0.213627992331827 1
0.394175452181934 1
0.330619352970482 1
0.611512384440813 1
0.0569493702585415 1
0.34922629574531 1
0.48476812841879 1
0.71434327692847 1
0.630083183652003 1
0.233216841037674 1
0.317008878914315 1
0.515986809130816 1
0.545011723402306 1
0.720553737237056 1
0.214954878406694 1
0.568943223320949 1
0.360709838777351 1
0.29864495040967 1
0.523866602870384 1
0.147716907835742 1
0.125536196614521 1
0.256449584717375 1
0.276508807003219 1
0.696578914560208 1
0.400610992894215 1
0.363767516290047 1
0.565964440373731 1
0.493102068536964 1
0.601532048343111 1
0.425018247455984 1
0.629449808928149 1
0.249335519332318 1
0.595259110158176 1
0.284341979914084 1
0.150573161942011 1
0.512758983265329 1
0.54560593048743 1
0.135620086315023 1
0.415514799394903 1
0.694426671104009 1
0.176400443076897 1
0.219174616115647 1
0.33059772179218 1
0.328103125699448 1
0.240627110651892 1
0.679598076541082 1
0.491510080269572 1
0.556757113245092 1
0.267451564050347 1
0.72472402531356 1
0.145846422497185 1
0.243068195513093 1
-0.10056589763255 0
0.706624272314716 1
0.666701495112532 1
0.348607976655681 1
0.345698186141581 1
0.242991850952488 1
0.448076024829918 1
0.785402573191797 1
0.520463197276046 1
0.258625015018937 1
0.177435736375015 1
0.403259783898294 1
0.165882167367226 1
0.423525814568793 1
0.132517402468169 1
0.145853264478113 1
0.103656887649587 1
0.0857682237110783 1
0.513128181513884 1
0.552821472677547 1
0.529778829246208 1
0.399573841162489 1
0.267679741102609 1
0.463831271843192 1
0.431329152883923 1
0.372056615267071 1
0.366938713809638 1
0.549092525114125 1
0.542599876924553 1
0.448091163380575 1
0.597042160736862 1
0.37897292563653 1
0.365518669482267 1
-0.145818760699842 0
0.433952728273857 1
0.374101745282984 1
0.191086653113215 1
0.148981835209995 1
0.216258324367357 1
0.202961332761469 1
0.509944250519219 1
0.274788840856129 1
0.457302687484216 1
0.280264555637227 1
0.21360838060167 1
0.535420905005845 1
0.342653696346633 1
0.370863335082944 1
0.412069159326169 1
0.578080822018589 1
0.652655782161059 1
0.54996835429955 1
0.211176165190275 1
0.524228995245859 1
0.530318132924572 1
0.648042110627506 1
0.339763208493785 1
0.407548769287247 1
0.446384203057404 1
0.443069863249163 1
0.271296363698393 1
0.333679447329189 1
0.130882357588147 1
0.167639079553323 1
0.243233758896979 1
0.616319371944895 1
0.691816471058019 1
0.475495131514873 1
0.451174251385479 1
0.411918420959385 1
0.144560700050675 1
0.0756327878732545 1
0.43979448490243 1
0.590986898918824 1
0.503790414305369 1
0.426389922902952 1
0.192171131203695 1
0.541364076056133 1
0.149884459658406 1
0.450251720925418 1
0.602209155159431 1
0.596679603784392 1
0.392314283336425 1
0.520211238935971 1
0.424592284981092 1
0.336704955506191 1
0.265870324825098 1
0.207363823536596 1
0.431681507367775 1
0.329795395378877 1
0.693135773802502 1
0.485598873622825 1
0.628116199643475 1
0.469963475202209 1
0.17515368401477 1
0.216541004388647 1
0.485955435074678 1
0.447004891069847 1
0.214051251810216 1
0.106154038825709 1
0.541291601250081 1
0.294938960437371 1
0.402784990186033 1
0.127721808434882 1
0.484730630765813 1
0.682909445826598 1
0.210560053015394 1
0.481752170551646 1
0.214265366171268 1
0.414144552325494 1
0.484518446013125 1
0.441199155283558 1
0.602299486150032 1
0.383583961506737 1
0.217756910242737 1
0.940984164838179 0
0.569008751974595 1
0.156798454616413 1
0.725836737355973 1
0.413119903927499 1
0.589251142521627 1
0.331433844409393 1
0.203649715518625 1
0.674793675374922 1
0.220237789434758 1
0.456786798339736 1
0.528615023709844 1
0.0646303878264526 1
0.552953642555854 1
0.585220385898971 1
0.280792127547054 1
0.266385617817181 1
0.276391181770863 1
0.335658686886769 1
0.649446903870134 1
0.385937047764022 1
0.60396444561747 1
0.247194901610533 1
0.170879164153487 1
0.301287742815328 1
0.600930562511816 1
0.491179568509271 1
0.623323412260079 1
0.473061934577571 1
0.602940063590084 1
0.528920173147024 1
0.717145298097779 1
0.39491700042859 1
0.352342331595068 1
0.319854053420478 1
0.560118338281079 1
0.409472961417853 1
0.0588869738480799 1
0.417913878092524 1
0.226036408671807 1
0.265400632250393 1
0.158287380019686 1
0.389371796781429 1
0.435190744535641 1
0.242370260585192 1
-0.0528265947919214 0
0.261202825018712 1
0.77716562099072 0
0.523252583928126 1
0.441748078929352 1
0.635520025780652 1
0.639858254364842 1
-0.109849926430687 0
0.417623905657289 1
0.394545228847549 1
0.375786404338267 1
0.417292913192996 1
0.0367916600454805 1
0.431704703574227 1
0.438388456765747 1
0.502155534278377 1
0.306090390640477 1
0.305391771497025 1
0.590271478734534 1
0.269926487343089 1
0.134412167350132 1
0.460433570051395 1
0.43254789379627 1
0.134649238013033 1
0.427110917568117 1
0.145712996496461 1
0.945886728437079 0
0.39927198950068 1
0.269082989119026 1
0.450913315993184 1
0.0286239813774065 1
0.337732111815256 1
0.391748329355553 1
0.36712058825148 1
0.338401288393302 1
0.237646675059598 1
0.04754047247602 1
0.366426572361987 1
0.263070331961604 1
0.394035596627318 1
0.460338509183751 1
0.354168958375477 1
0.482900978436085 1
0.369811349713008 1
0.636021847172531 1
0.518734347691151 1
0.12205877742527 1
0.597809759539451 1
0.26982657888158 1
0.226208693126951 1
0.412991123855888 1
0.173209090098586 1
0.744425411680616 1
0.353908211713124 1
0.447822631856399 1
0.280669779521701 1
0.774644473303323 1
0.228596908134426 1
0.287203602056285 1
0.427107850947031 1
0.343284553090748 1
0.269541481457466 1
0.359448155202444 1
0.00258747747130224 0
0.558164589884367 1
0.120169558045853 1
0.258378664591913 1
0.124486022377586 1
0.472141869332759 1
0.508634305778552 1
0.447806881056601 1
0.391798844921487 1
0.472744094733025 1
0.0411831501602314 1
0.448781813160929 1
0.396619375074657 1
0.288044822985711 1
0.519387658965149 1
0.425249344164448 1
0.306921631148404 1
0.348910465685339 1
0.255335619553512 1
0.619095022517778 1
0.531035368244969 1
0.127136373816732 1
0.532560766393694 1
0.277276305152562 1
0.211021771371127 1
0.688159261112151 1
0.360217210505541 1
0.470090194999676 1
0.354035107291461 1
0.470173284792754 1
0.32944864521873 1
0.662599052607553 1
0.384663890107447 1
0.397275033907831 1
0.373041254399915 1
-0.0314655695437553 0
0.477233210058824 1
0.511474968845701 1
0.753245950193943 1
0.59028864060297 1
0.449008109087442 1
0.345942392509801 1
0.547339331292132 1
0.416563057679744 1
0.538567421721185 1
0.57915690587802 1
0.167931487450559 1
0.406491091841511 1
0.721893724052053 1
0.0840507853745372 1
0.265602828063838 1
0.161979053601764 1
0.245795532362233 1
0.574157465441549 1
0.339369115044841 1
0.715221299363894 1
0.251792970401003 1
0.176085537318614 1
0.172224817920799 1
0.61954005992434 1
0.475636572904436 1
0.678110781362144 1
0.258766520280394 1
0.703474402583544 1
0.286999680411741 1
0.528223927330753 1
0.418665603296803 1
0.474993269270742 1
0.199932159641271 1
0.480695214242692 1
0.169787031182067 1
0.302181636664219 1
0.397276650094286 1
0.289266109169644 1
0.23481809697735 1
0.651872319511737 1
0.393223973764004 1
0.504642822794499 1
0.412752102888679 1
0.244418035978264 1
0.858751913830504 0
0.208322355694689 1
0.376630609935656 1
0.388546844734334 1
0.465178808270127 1
0.587602380755102 1
0.564252841938002 1
0.0531297265093708 1
0.249045303509546 1
0.367921540212914 1
0.298938611897608 1
0.115162508460349 1
0.456246868659975 1
0.313216973920835 1
0.202691135900077 1
0.200445045897957 1
0.293801595326126 1
0.480513028403633 1
0.392177952166506 1
0.451777028087723 1
0.159987206036011 1
0.281748567110518 1
0.354994348598082 1
0.380125752844307 1
0.538590954113875 1
0.578624322529471 1
0.446372618133609 1
0.371351948429075 1
0.110060777139405 1
0.336548412033312 1
0.438420353731247 1
0.627397880995146 1
0.70039619166406 1
0.414856780363184 1
0.416555025602199 1
0.180721496965757 1
0.491409508233913 1
0.513593483952152 1
0.389513317867422 1
0.548549170103579 1
0.770152865300374 1
0.446313008136955 1
0.414198388119924 1
0.584418516449095 1
0.222773646803196 1
0.295700255326548 1
0.475702578893721 1
0.130029946189527 1
0.658177882968513 1
0.292232161582349 1
0.564048085191397 1
-0.12397085642723 0
0.505783358838979 1
0.382241442326045 1
0.324183947248228 1
0.444831554846213 1
0.253493953288552 1
-0.107058468438201 0
0.538147530047651 1
0.416067774449081 1
0.71275109135399 1
0.391688816995536 1
0.541255248051232 1
0.0144210434376713 1
0.375330301426601 1
0.122649897652549 1
0.542574343878444 1
0.00958871500646154 0
0.317772129855203 1
0.0806490525446591 1
0.362945357763805 1
0.108464313350731 1
0.548019101343022 1
0.800701676584077 1
0.51369559540796 1
0.422995377763385 1
0.520470139307115 1
0.510646845582571 1
0.413531556365198 1
0.496898063305886 1
0.294949989518897 1
0.0478409037133147 1
0.185277334115393 1
0.504530151096956 1
0.371213353494525 1
0.723839121477867 1
0.768846092851955 1
0.126184899188597 1
0.397125217576729 1
0.520718166200577 1
0.584819994905039 1
0.411161560174786 1
0.518318372273007 1
0.397711801234287 1
0.244229816979677 1
0.568522169248982 1
0.469013336771046 1
0.527587923620236 1
0.335840081645241 1
0.946698466621696 0
0.398409384700772 1
0.444491539834177 1
0.544200845032432 1
0.558975734074347 1
0.625772284076919 1
0.160132989086076 1
0.404213273791625 1
0.665596919681906 1
0.456576285973854 1
0.277145789260812 1
0.564840617801582 1
0.0894145574519141 1
0.585634073981985 1
0.159173892940534 1
0.443738460487833 1
0.484057553753025 1
0.329528730301938 1
0.631593977083852 1
0.647452924964659 1
0.500873131099868 1
0.351769048875384 1
0.530412505894502 1
0.621156914809 1
0.41340317201654 1
0.277616620286762 1
0.399957042724517 1
0.636749567938449 1
0.48947067386356 1
0.941015648312184 0
0.344174360220245 1
0.320615320434378 1
0.288006951565778 1
0.787828182951061 1
0.403901761660426 1
0.398369291164983 1
0.479017240857461 1
0.269356306312058 1
0.465100835381063 1
0.426437554684115 1
0.51064831226963 1
0.492919739955965 1
0.693676790491819 1
0.211835280377599 1
0.223315764207774 1
0.341313345661559 1
0.200873905047903 1
0.245137558935935 1
0.589737219821985 1
0.276096498176601 1
0.634271932162879 1
0.111430268987802 1
0.420732809344206 1
-0.00491066764853288 0
0.442920287054509 1
0.447803940673491 1
0.227481162822966 1
0.216490208689101 1
0.337428733983203 1
0.590628879703657 1
0.577189673271109 1
-0.0447697009700238 0
0.289332108372404 1
0.196354621607018 1
0.142386145972007 1
0.531724332048437 1
0.18471738508038 1
0.432919293387516 1
0.254571576307856 1
0.222340527677977 1
0.408683505049943 1
0.412185688087611 1
0.523587348282077 1
0.572715829604416 1
0.830130271440784 0
0.0391686520758633 1
0.189942615365586 1
0.126510846328883 1
0.562449474011676 1
0.278939205078266 1
0.474187565030303 1
0.554570001462089 1
0.412097820186207 1
0.0978352993513039 1
0.476748170378213 1
0.342229826376207 1
0.472961691100649 1
0.407083667542254 1
0.621846893197357 1
0.324213368617041 1
0.630260403282637 1
0.182160540641139 1
0.557976823181626 1
0.215693113348461 1
0.257580477691979 1
0.526713088642255 1
0.26846361929091 1
0.122364458823815 1
0.325970291457766 1
0.327475442777584 1
0.267386024917263 1
0.514979113590641 1
0.373176625825022 1
0.277893122024257 1
0.261030345093867 1
0.152735074798637 1
0.412632384013473 1
0.214775256787129 1
0.322349694505277 1
0.530266339779474 1
0.679049266410685 1
0.222504712796559 1
0.512325350553572 1
0.622216424385957 1
0.165118909712171 1
0.356743966092124 1
0.534427540752085 1
0.412711239992037 1
0.30523287794791 1
0.575151463164206 1
0.224268182472983 1
0.132381047081661 1
0.391938619490761 1
0.463257126161397 1
0.413216265569165 1
-0.079744450955226 0
0.0146586973669184 0
0.345906939140457 1
-0.100390118407854 0
0.120762208913752 1
0.294967536228326 1
0.483591344603062 1
0.167927466695698 1
0.450436440901698 1
0.601895225993779 1
0.242435563406758 1
0.647063566233897 1
0.791468184806939 1
0.34686354563281 1
0.15335218899263 1
0.188696827069014 1
0.192209668461768 1
0.622523268099464 1
0.515106336713185 1
0.522511932143663 1
0.25673918440266 1
0.646614104329821 1
0.214913160819884 1
0.592336118513474 1
0.396321944034628 1
0.35055667786644 1
0.400086150609882 1
0.73902755276709 1
0.452926706435022 1
0.638351971022873 1
0.48219611866565 1
0.488372266356159 1
0.344145630311465 1
0.595560130982637 1
0.243248347154074 1
0.42865185013226 1
-0.0211035755072902 0
0.430447880334921 1
0.240649001789005 1
0.4860217973215 1
0.379010563728528 1
0.320717319479732 1
0.625702988614578 1
0.683041998896611 1
-0.048695606665902 0
0.229449495848524 1
0.7948961034533 0
0.800004411920063 1
0.372776276179801 1
0.546826014528667 1
0.283619614850285 1
0.502806050233708 1
0.805407601201377 0
0.756625615042745 1
0.0950982282173931 1
0.334369529268367 1
0.255188147634433 1
0.381389819212908 1
0.657327767255412 1
0.218868146906145 1
0.376098785137066 1
0.362271560548066 1
0.675255462811024 1
0.135483276928404 1
0.200804021524429 1
0.293192795736952 1
0.389410564261427 1
0.00658864786935549 0
0.257187832964285 1
0.367878761838589 1
0.073447779904173 1
0.564821730021168 1
0.217585444399274 1
0.492468675686137 1
0.297153961593335 1
0.256008803814005 1
0.0565440765819119 1
0.469292038152745 1
0.317426127346216 1
0.510476494895679 1
0.520435304175434 1
0.316534636726205 1
0.076326162827807 1
0.57541665009131 1
0.0188766080274577 0
0.427391861738373 1
0.334299176419012 1
0.437013119105847 1
0.423610884579063 1
0.209406206477774 1
0.0971486736449732 1
0.629877595083195 1
0.698869069576286 1
0.132695988400252 1
0.307071269217044 1
0.428132891194138 1
0.567900718166768 1
0.255174767898868 1
0.5048219861637 1
0.243036925941727 1
0.105050437679546 1
0.458637619505609 1
0.411707630793292 1
0.382573368412837 1
0.196415048061434 1
0.65734919716814 1
0.461698095938343 1
0.220841692794843 1
0.681971436616526 1
0.407793439962489 1
0.566184627512815 1
0.441549664858109 1
0.716417128176215 1
0.615125505625712 1
0.61871894943996 1
0.0166500802879025 1
0.488646348137599 1
0.493696559105278 1
0.452797123773341 1
0.456088915328168 1
0.479473871111749 1
0.741319123318649 1
0.54811929922445 1
0.609159602768586 1
0.655943307454741 1
0.291288997497711 1
0.664084896702918 1
0.279281731859557 1
-0.0398703411574086 0
0.69023232808748 1
0.266611854616939 1
0.289890878543678 1
0.451102408266307 1
0.468873831583422 1
0.318869717719939 1
-0.106103195976278 0
0.390526651567304 1
0.041228250062757 1
0.374825887198514 1
0.565801660242721 1
0.772537785419977 1
0.385566887733602 1
0.550817437726438 1
0.358873371950624 1
0.478972269293242 1
0.376165187716688 1
0.48637192625512 1
0.453746145254002 1
0.361986528251534 1
0.292617129141579 1
0.143210162471748 1
0.389268167525747 1
0.20789845529617 1
0.516147572281653 1
0.435899080872032 1
0.188145618923538 1
0.276081103958926 1
0.339674937231228 1
0.123467207447893 1
0.271952717536013 1
0.556275824773668 1
0.220981636202399 1
0.229321467473818 1
0.470046844355515 1
0.683033151859324 1
0.185721155429394 1
0.494943605960206 1
0.657952695015882 1
0.418581582792535 1
0.222585028190837 1
0.228045261916498 1
0.310345366290081 1
0.409743042631613 1
0.73830406699706 1
0.450678563780733 1
0.4107894837132 1
0.47660365797886 1
0.190988580716392 1
0.583895708384252 1
0.160256877948218 1
0.16911989633716 1
0.226797444685736 1
0.00764769795957451 1
0.0417408120221832 1
0.358482995638778 1
0.25777050934821 1
0.548320848509804 1
0.147221676860673 1
0.398496278177453 1
0.439223715004937 1
0.559330840343044 1
0.119593799269777 1
0.0770561282112616 1
0.538459920881008 1
0.492714588619907 1
0.297120321625723 1
0.292772297790409 1
0.653308802001451 1
0.355116857707837 1
0.77546512994346 1
0.454006003399541 1
0.290675853225523 1
0.528558706516907 1
0.13285422761896 1
0.323174074700029 1
0.0763731588596403 1
0.196117629249051 1
0.629660443535287 1
0.425482392376545 1
0.412840892513666 1
0.523552686653709 1
-0.109267222863451 0
0.248421471558707 1
0.383514747559099 1
0.484958226731243 1
0.662260801985885 1
0.52086163451019 1
0.185142615176641 1
0.104270011957519 1
0.0832306930372527 1
0.554597552695185 1
0.366681359933076 1
0.330404171256351 1
0.201855394223567 1
0.396686522026551 1
0.390504278483902 1
0.445264847715388 1
0.590926693413036 1
0.244739066694487 1
0.118777348271601 1
0.184914006222305 1
0.344274558580897 1
0.110906504075485 1
0.642745737167207 1
0.418362849769769 1
0.260504790518477 1
0.546130839694254 1
0.392348856445979 1
0.614297022692078 1
0.288266400171306 1
0.662155197600151 1
0.494384197053776 1
0.53733349052297 1
0.236163400258735 1
0.363301805194459 1
-0.0499805665965565 0
0.0954849683388319 1
0.583045972474333 1
0.370472061701086 1
0.297853985557248 1
0.134009482502048 1
0.297247018345608 1
0.604600417305271 1
0.205214608387811 1
0.550526376524313 1
0.473197839037797 1
0.210873948337842 1
0.505992913922438 1
0.67246390027625 1
0.536475598771901 1
0.43043423562749 1
0.630520109484193 1
0.602603088403027 1
0.566477067030956 1
0.27372157785652 1
0.467985977946171 1
0.427014648903327 1
0.257320655963269 1
0.607480968632691 1
0.435035128616808 1
0.179804980436695 1
0.261401226826791 1
0.316455974237954 1
0.330620017625404 1
-0.0321266457320661 1
0.117037541498262 1
0.185354697231091 1
0.378853541109008 1
0.414726546358208 1
0.278383503826339 1
0.707453656090953 1
0.335734826490013 1
0.562260118952531 1
0.165752109857907 1
0.295107857396051 1
0.701896115695315 1
0.353435131418555 1
0.427444663290903 1
0.403340056875137 1
0.21433607768246 1
0.325218045873979 1
0.5525785466329 1
0.400452632878721 1
-0.00685837415679916 0
0.392490740642071 1
0.0480515598308704 1
0.618757914374011 1
0.961914419017493 0
0.524057659344428 1
0.460917074230553 1
0.166096675266633 1
0.405302569120112 1
0.214050493009471 1
0.349319277915196 1
0.613874808076159 1
0.316116854797776 1
0.162449316036953 1
0.0958857694059815 1
0.427759257666845 1
0.626145464163416 1
-0.0278198611767505 0
0.606195387253085 1
0.383008993022601 1
0.316905120201281 1
0.3852812092858 1
0.219774762304034 1
0.196126416451623 1
0.50534364368214 1
0.255119949156571 1
0.116928628064723 1
0.474349586949619 1
0.493865768285475 1
0.286127707425437 1
0.588495104060949 1
0.527219256599942 1
0.305364105972977 1
0.685934410735626 1
0.840778017318355 0
0.418892662814323 1
0.205873796362425 1
0.563860936371748 1
0.582249992381155 1
0.028124481584036 1
0.367238157244624 1
0.388432805849505 1
0.5982052200716 1
0.720138410502787 1
0.102135976762309 1
0.517188262146778 1
0.877695836496225 0
0.482992684904863 1
0.30469732950184 1
0.0105143980908924 0
0.248904365296053 1
0.219673270791616 1
0.340584674974298 1
0.434227376418294 1
0.326491638602139 1
0.330818798504914 1
0.207690569406093 1
0.104347909582519 1
0.715218171869641 1
0.20880551617459 1
0.379455209769616 1
0.283372888870217 1
0.189177630364808 1
0.693995144291143 1
0.333516419553976 1
-0.112379891869057 0
0.249198472303269 1
0.352902795793443 1
0.271915631931976 1
0.541538506055715 1
0.432419958107494 1
0.335498001487594 1
0.143869073402457 1
0.349568820232556 1
0.534453859553725 1
0.24232523173096 1
0.162670991026919 1
0.231884081466179 1
0.582967324670138 1
0.40689253254538 1
0.424000001435479 1
0.472625061958869 1
0.541695575860083 1
0.296669937266637 1
0.278887440459925 1
0.299508360637572 1
0.761417321185614 1
0.223345381930483 1
0.293632717412491 1
0.350677148399438 1
0.419799816318786 1
0.252010484924317 1
0.448227998619544 1
0.485933577569454 1
0.189679052003404 1
0.282671673862686 1
0.324203166198752 1
0.297236174016555 1
0.62616821233162 1
0.630905282305446 1
0.752383071284585 1
0.535725076545293 1
0.372108420180787 1
0.304380900267577 1
0.468668012337347 1
0.61892841021169 1
0.490522813801422 1
0.773321419443368 1
0.583479647174784 1
0.672438039151488 1
0.213291604571714 1
0.430994159518391 1
0.532885004941264 1
0.345272436728689 1
0.387644417791461 1
0.227898582291447 1
0.190763462100568 1
0.355647194275096 1
0.571903261151044 1
0.489047778646141 1
0.251870677583306 1
0.260358899263746 1
0.247217205586366 1
0.248389223967612 1
0.604845605884894 1
0.397579621945364 1
0.65666151566275 1
0.217410375715013 1
0.379545236294633 1
0.565384796293628 1
0.257559966815972 1
0.21110807117121 1
0.724947394701592 1
0.506667702100574 1
0.636774610168552 1
0.179490273425602 1
0.553883514800831 1
0.639261197761297 1
0.621445112989559 1
0.0508384918957316 1
0.394445408012886 1
0.427315340635769 1
0.459201775157871 1
0.519201370063947 1
0.269406353179851 1
0.541869552749012 1
0.738530499944305 1
0.465720353772568 1
0.298123224055283 1
0.161647731767708 1
0.261449681419807 1
0.390599624161937 1
0.509361027791523 1
0.744494230585832 1
0.201156709130191 1
0.194753263119395 1
0.43083314731592 1
0.308983123535436 1
0.61538763165032 1
0.0471397845399787 1
0.385871223485713 1
0.534510662834889 1
0.252162739614028 1
0.246524034073978 1
0.383477126382026 1
0.228781443216546 1
0.609544154605292 1
0.54422509006455 1
0.736033350552962 1
0.66419509050911 1
0.244477710234793 1
0.543672671639055 1
0.158472570083468 1
0.300934773468014 1
0.150221946754664 1
0.718391554056406 1
0.389452971603521 1
0.0575288558902677 1
0.441893552809063 1
0.566906285579078 1
0.836531903006138 0
0.910959400381203 0
0.294363226695893 1
0.292597502657604 1
0.371920099706062 1
0.147565862555013 1
0.317608469626179 1
0.582687840426935 1
0.426918401705215 1
0.645779051705007 1
0.185608686158154 1
0.300414298114353 1
0.138279631707968 1
0.459536792324664 1
0.552512859625414 1
0.308270438318945 1
0.512220398646058 1
0.439063666261738 1
0.831542345478172 0
0.0745776892348232 1
0.680381057928643 1
0.45882692856626 1
0.408429098178483 1
0.589825261650692 1
0.176579912484207 1
0.173248396048076 1
0.802525629157546 0
0.445954254906858 1
0.596538190272214 1
0.425833328327888 1
0.266711227959914 1
0.400297662055861 1
0.926420963193793 0
0.541130038743341 1
0.632462116022188 1
0.21561315914 1
0.569089837448792 1
0.390394253922887 1
0.339011294236171 1
0.505818627878598 1
0.560531120129004 1
0.328129796895791 1
0.278242688910989 1
0.344112729814768 1
0.123795176950278 1
0.165536972420833 1
0.291915972297611 1
0.505995634411486 1
0.499561125057124 1
0.481772044674932 1
0.411661059046041 1
0.10706239774185 1
0.403022758535742 1
0.513198815394978 1
-0.0111401254196401 0
0.469227164680591 1
0.756581450105829 1
0.392557527053134 1
0.303553128951588 1
0.281528251845045 1
0.396663408093896 1
0.497739622740696 1
0.105732878762095 1
0.72056109624443 1
0.416584144094394 1
0.552335694783725 1
0.518790144148481 1
0.715940019615679 1
0.197726330890415 1
0.312670677896906 1
0.3769577468409 1
0.153248933267827 1
0.339265636677584 1
0.679487238650687 1
0.455863679224698 1
0.377803562400922 1
0.622250509524921 1
0.347673610709973 1
0.18976684924315 1
0.824878640769929 0
0.201501519294081 1
0.79566956672557 1
0.0682461331818666 1
0.417599307568431 1
0.493172599337873 1
0.548845117896296 1
0.312629741686284 1
0.671246518189947 1
0.627137125119351 1
0.316073786371904 1
0.443208495813258 1
0.351237909570205 1
0.377372989539335 1
0.55789775853302 1
-0.0691304416328305 0
0.213346155434219 1
0.522046110618006 1
0.414534855904989 1
0.484495204568725 1
0.475023806983297 1
0.264712502595762 1
0.503323183533816 1
0.330356063174442 1
0.268868467596066 1
0.0828268090392326 1
0.766080964531229 1
0.288011359786559 1
0.482929987839357 1
0.380440880051481 1
0.338753771718005 1
0.370744847274352 1
0.6490520369052 1
0.574124745253805 1
0.710231976613959 1
0.513048343312176 1
0.353644704728092 1
0.36947458133942 1
0.520824075535895 1
0.307198917457835 1
0.459797220563924 1
0.373040595432494 1
0.395906945318592 1
0.125475315527195 1
0.134182564678831 1
0.3025315012839 1
0.414649105476181 1
0.398866087907517 1
0.430862038179209 1
0.243677026612895 1
0.283736077782499 1
0.42624597991463 1
0.584766697511909 1
0.368566681091962 1
0.480057761362772 1
0.519670784317269 1
0.253620525601477 1
0.205299437539818 1
0.563955002562571 1
0.380092683090801 1
0.387294818778144 1
0.0169435422911615 0
0.263511424998851 1
0.452621861090592 1
0.452713274659504 1
0.255889579097805 1
0.143236201716044 1
0.191650630065859 1
0.495834265554791 1
0.537657879164078 1
0.436342044406039 1
0.311970511321535 1
0.385236714015548 1
0.488165614493487 1
0.567865098757074 1
0.483471875730702 1
0.408977283190743 1
0.249094818996854 1
0.425261651988049 1
0.366975482667718 1
0.209132452672311 1
0.62496927597276 1
0.599998678283261 1
0.408513980091284 1
0.437187560960789 1
0.53061218446443 1
0.404819428716995 1
0.205800058266544 1
0.399265407463773 1
0.509161659422586 1
0.0860776850558762 1
0.593079800288743 1
-0.0681923888859824 0
0.296584516711581 1
0.351385493153929 1
0.496625226159374 1
0.467294971050649 1
0.0395583333634914 1
0.0508382382290818 1
0.758097239247797 1
0.547477962069167 1
0.419030800097766 1
0.290346311027429 1
0.48508809956633 1
0.0972028906141754 1
0.155816858544105 1
0.0371684075194383 1
0.536441877503405 1
0.363422692621581 1
0.187367937324317 1
0.542770065447413 1
0.330124665114964 1
0.531954280752689 1
0.820753748327393 0
0.453013787333212 1
-0.045470141842852 1
0.321774938767021 1
0.555378077171165 1
0.616890224247113 1
0.316094814355085 1
0.446857098477236 1
0.123617856882825 1
0.713529890513178 1
0.48957379461655 1
0.507550413036729 1
0.293957561173252 1
0.394751951188372 1
0.0043896292837192 1
0.184280375954567 1
0.289398805234548 1
0.622755203912258 1
0.24440189119842 1
0.50716844735525 1
0.331843440616193 1
0.136493488161768 1
0.509937561903511 1
0.38709287934246 1
0.224117933112403 1
0.54413121141684 1
0.630160812972389 1
0.487170087199383 1
0.333177289276194 1
0.272919858397952 1
0.440263502107252 1
0.289785026958309 1
0.416875840074649 1
0.253748518782462 1
0.255341374272813 1
0.414885461029169 1
0.205577264791542 1
0.711752490382145 1
0.588395928057379 1
0.657212446581887 1
0.521491231460597 1
0.438938241957649 1
0.442286858257527 1
-0.0936915140586547 1
0.207928452478605 1
0.528802531232388 1
0.342699399601352 1
0.115151511606645 1
0.259671999749645 1
0.468235754622525 1
0.566524197851141 1
0.386066153512953 1
0.478075138307687 1
0.359626991587068 1
0.217098862202614 1
0.335625468074128 1
0.564254166774726 1
0.505571215315499 1
0.50153968994402 1
0.518952697554499 1
0.520465980049932 1
0.29536483363021 1
0.363590885794616 1
0.413213874951092 1
0.480819586891766 1
0.125256716472502 1
0.380914472464235 1
0.522710674448943 1
0.37504892879157 1
0.32431777062865 1
0.277204627632548 1
0.425839957592002 1
0.363478455319958 1
0.310583594272496 1
0.297436405122139 1
0.212349365241436 1
0.454269628982664 1
0.33425445880251 1
0.208268648701372 1
0.595355525603546 1
0.336639894481503 1
0.304311762985616 1
0.402872771348027 1
0.461743965372078 1
0.710091939208547 1
0.482938692708381 1
0.440935157860453 1
0.413137365384326 1
0.229960054902897 1
0.230296223254362 1
0.629697592587592 1
0.648563720581555 1
0.168084907624797 1
0.441884634172762 1
0.280552307752032 1
0.175468102818441 1
0.199049049977479 1
0.192126862363091 1
-0.0437450835883228 0
0.272618985723002 1
0.392591787108224 1
0.548714612621675 1
0.310146927130616 1
0.333411822094661 1
0.367720277345234 1
0.397822389962018 1
0.539385782416182 1
0.327003162978879 1
0.67915133788153 1
0.379971753130077 1
0.558950297636506 1
0.941078138220393 0
0.439280490504321 1
0.440613590434714 1
0.23021157763506 1
0.481068621261485 1
0.351978718157746 1
0.0978770633357532 1
0.35505062943412 1
0.452987204290011 1
0.472954388042024 1
0.732858331716799 1
0.536296709900312 1
0.463464185167092 1
0.292108421018675 1
0.21055469762914 1
0.402681142498396 1
0.621701993817604 1
0.625069182917641 1
0.249373288314889 1
0.371688738797142 1
0.613114104212289 1
0.52662901167652 1
0.13893880904099 1
0.201706840641209 1
0.479016529044845 1
0.463757096289983 1
0.184541557501208 1
0.853927142106076 1
0.148881866045433 1
0.397395834253289 1
0.492259123901217 1
0.548216740175452 1
0.416589835230771 1
0.352113905562742 1
0.744270072037555 1
0.335236540306214 1
-0.0609563317279998 0
0.481753320045464 1
0.0174573325269557 1
0.442355762885927 1
0.569467861251365 1
0.423737030412393 1
0.390280013848452 1
0.44735582784531 1
0.605183158952556 1
0.420338769521697 1
0.377880714801938 1
0.673067014920381 1
0.210558211076491 1
0.343088690217803 1
0.45593375754531 1
0.443660487039613 1
0.2872246525578 1
0.629139139106264 1
0.377606838167744 1
0.295256273467535 1
0.890463161578213 0
0.512264461285758 1
0.605695041973253 1
0.17361020481167 1
0.321122643035509 1
0.526131492097612 1
0.444378478642257 1
0.656721833237054 1
0.409872250854255 1
0.353055446364778 1
0.603151461804489 1
0.139548783542767 1
0.644106854987964 1
0.355230478777531 1
0.187432971715821 1
0.338356131413043 1
0.774856430991084 1
0.334220732450488 1
0.472040577427815 1
0.382136719104665 1
0.211549043884203 1
0.582573304061757 1
0.228972301400907 1
0.417199306542338 1
0.323190569303002 1
0.646146161334478 1
0.607434030086719 1
0.355972457524177 1
0.199901620208102 1
0.0818242109523808 1
0.650324817898497 1
0.419843650401114 1
0.885231983815805 0
0.576463624148697 1
0.664091149471075 1
0.321583679869007 1
0.290310529869375 1
0.224027880705398 1
0.181822635869621 1
0.323130907895729 1
0.187250821302452 1
0.192519684262161 1
0.375683320540918 1
0.32824180450318 1
0.312826749705219 1
0.397689585368067 1
0.554470402045519 1
0.0663899418343615 1
0.545929540847255 1
0.716085673830613 1
0.469232093731802 1
0.154674066931972 1
0.349044803669562 1
0.606439863884693 1
0.286388085407028 1
0.55160836294214 1
0.291697337595407 1
0.231246008567896 1
0.377545258062108 1
0.455917072935388 1
0.277861146115981 1
0.336283192491389 1
0.149753106745038 1
0.155375983368733 1
0.161305551740576 1
0.274762308240833 1
0.569668913411335 1
0.717964529328917 1
0.22105237168814 1
0.445986879146166 1
0.423440375394044 1
0.479788080908173 1
0.322323819771118 1
0.272582358396001 1
0.416619398654207 1
0.405256659180402 1
0.270809143497637 1
0.265078863110789 1
0.189652351608138 1
0.305130149901652 1
-0.0843431996803289 0
0.642235095502713 1
0.477496789586108 1
0.636079724561646 1
0.349826282789694 1
0.395034442205684 1
-0.226593483769937 0
0.0935192726561417 1
0.299972076480854 1
0.242128076887085 1
0.361355467354289 1
0.488306619823615 1
0.860206798912581 0
0.38976003414294 1
0.68868311592595 1
0.56788211999687 1
0.532944676684301 1
0.431878340703006 1
0.270999440581052 1
0.398710445360595 1
0.860808468266325 0
0.248334403524154 1
0.375917024836098 1
0.344565999607041 1
0.439526896610613 1
0.430783362219946 1
0.599878981087504 1
0.291810707378733 1
0.184043922709165 1
0.372611436597919 1
0.13774274800395 1
0.514711248400673 1
0.42289078328345 1
0.316690852007543 1
0.381022754145543 1
0.261113240921061 1
0.294565995736181 1
0.261625725327505 1
0.604410212341481 1
0.713034134112731 1
0.433871591421449 1
0.25496274331209 1
0.0808814459715453 1
0.642732004152436 1
0.311991967031789 1
0.0364218169427331 1
0.517989122722139 1
0.553549978285476 1
0.640670471943581 1
0.279559276418061 1
0.472876308763267 1
0.26570375740802 1
0.736325592851889 1
0.513006527445696 1
0.572170281126286 1
0.834705206469971 0
0.297225909190407 1
0.278141863174556 1
0.156820877423171 1
0.666600962033361 1
0.370127197256839 1
0.19426621256286 1
0.558574390441969 1
0.300942160303712 1
0.575571733441309 1
-0.0363439954865765 0
0.398765815656279 1
0.50735536422905 1
0.441768297193617 1
0.669841249223524 1
-0.0994747111605479 0
0.532437826066224 1
0.0153204050621538 1
0.717243381885088 1
0.344653804208727 1
0.234994941797228 1
0.634845267371182 1
0.617176197034487 1
0.541559574007475 1
0.549275580257072 1
0.402862526957199 1
0.283781222450996 1
0.433605770854703 1
0.594054611090632 1
0.552278191603576 1
0.530861191150704 1
0.221560754916589 1
0.52118091420553 1
0.488649825765041 1
0.350769778394185 1
0.571035871197768 1
0.306220269026511 1
0.584351230334032 1
0.571218021829179 1
0.456038126788717 1
0.201029759556519 1
0.438645830729721 1
0.495211490887141 1
0.332934077933943 1
0.286422481443926 1
0.307805271844137 1
0.652428494084321 1
0.766956019236013 1
0.348018528729193 1
0.175706980772903 1
0.22169323161672 1
0.49022270167402 1
0.459210168817123 1
0.298271894924009 1
0.345941623138249 1
0.489003899949391 1
0.446384141631391 1
0.508571680039449 1
0.0599098458184695 1
0.635152084979976 1
0.387314681589311 1
0.336615359753951 1
0.366746769750192 1
0.3651896206587 1
0.305608383166962 1
0.538240723306017 1
0.643294603376654 1
0.269528844642751 1
0.647845442422021 1
0.428596665163064 1
0.335459251510632 1
0.620189737855909 1
0.569383078851838 1
0.469020353191411 1
0.245986155716699 1
0.38320931586702 1
0.455198681003068 1
0.487927988442289 1
0.442948389290469 1
0.358304288413834 1
0.37690222953289 1
0.538216414141389 1
0.300336271209415 1
0.672793891425618 1
0.269330815521074 1
0.529148706085766 1
0.281914074429674 1
0.564456518617886 1
0.690341415586085 1
0.717503739483652 1
0.456448587193886 1
0.507396757210718 1
0.36637311429902 1
0.51486061637883 1
0.353834787917657 1
0.453716949111516 1
0.516771889762639 1
0.622797290230516 1
0.469172023480496 1
0.289885135916909 1
0.30406209036614 1
0.397971291161589 1
0.873256245638316 0
0.663744766945313 1
0.569007251228273 1
0.681293704562041 1
0.430524702293224 1
0.289269679324292 1
0.289248196572281 1
0.323002656748937 1
0.333894598060659 1
0.205885442887287 1
0.450187628957059 1
0.0908647312769689 1
0.329177890197084 1
0.611757380192146 1
0.566443258297413 1
0.474474818303068 1
0.256294206626999 1
0.601130697487141 1
0.462069880386348 1
0.311694761281859 1
0.519323789938339 1
0.100533139052696 1
0.578075883552166 1
0.498285029082804 1
0.700877978560226 1
0.503414106035286 1
0.0989747147723731 1
0.496398810354316 1
0.468686826094095 1
0.442141432573501 1
0.65967987280055 1
0.384084770901824 1
0.0960576284173255 1
0.413854364317336 1
0.367511661888759 1
0.300671509091421 1
0.346860788167723 1
0.477658895468962 1
0.36796458472583 1
0.200426430150026 1
0.554877986460937 1
0.447049753233759 1
0.4618021375742 1
0.00449513320208089 1
0.434636505146834 1
0.426619578555105 1
0.545742727028451 1
0.248123143333387 1
0.382094106473621 1
0.456094743253998 1
0.0891681880761186 1
0.441603588417914 1
0.633573652975064 1
0.104763885191189 1
0.31066143207496 1
0.310160455551264 1
0.46672760718275 1
0.400217859544009 1
0.268128983732949 1
0.305711172999317 1
0.354896016251121 1
0.663906022884423 1
0.371750400243833 1
0.44352766717993 1
0.191489534025458 1
0.223278913933079 1
0.289837023659914 1
0.305811412233219 1
0.636278538682439 1
0.622556383589478 1
0.512503389032424 1
0.0486387319604419 1
0.335326413736202 1
0.318693882520324 1
0.265458690934224 1
0.387454612348232 1
0.342625870101694 1
0.297863470343092 1
0.397966724224636 1
0.75790973874462 1
0.643083064487329 1
0.310032093666294 1
0.12844229177023 1
0.235309728232789 1
0.254151986077373 1
0.402528651072322 1
0.579538746150031 1
0.453812173854424 1
0.456697803111947 1
0.3084189773715 1
0.373265834371483 1
0.834156371655474 0
0.550973840988754 1
0.215159284357563 1
0.280052765942984 1
0.299714728226784 1
0.192910311475316 1
0.115874260519902 1
0.645686552671125 1
0.325652266983056 1
0.276335806465338 1
0.315743477021755 1
0.404675729131502 1
0.136117197362283 1
-0.181160573166261 0
0.291337990257935 1
0.472145623613088 1
0.0909971454868812 1
0.205293386824949 1
0.496149715203566 1
0.628072822390038 1
0.494640976119814 1
0.36650671806399 1
0.506369209734916 1
0.681902513093752 1
0.229799691828795 1
0.628716336435121 1
0.455097022421493 1
0.157635179424667 1
0.450316185820564 1
0.352109597935635 1
0.599238104290784 1
0.40024852128081 1
0.397067815042852 1
0.167943736725539 1
0.397333870054726 1
0.294467334249758 1
0.265962496755798 1
0.472799704371138 1
0.4000030045179 1
0.578940381940399 1
0.532797857609545 1
0.250778497985597 1
0.462648346148477 1
0.538341754451183 1
0.0398209293298992 1
0.383832527316126 1
0.607938407150779 1
0.836800144546767 0
0.112835840609148 1
0.482332908392241 1
-0.0152540303799581 0
0.263216127085627 1
0.405167432097875 1
0.303080727584951 1
0.179086573477 1
0.517315865562229 1
0.396567712650179 1
0.86015348571706 0
0.524974278859448 1
0.17897827667986 1
0.51326733299413 1
0.572698770427244 1
0.481864285425027 1
0.456171124075976 1
0.0115205636156003 0
0.281602269684688 1
0.284992959727364 1
0.344140678682356 1
0.7782011714201 1
0.025884944890397 0
0.617683993291594 1
0.682956690124574 1
0.504754357679994 1
0.57507583781741 1
0.539660565409661 1
0.346191838337916 1
0.346474865809548 1
0.622565844679405 1
0.684213825753933 1
0.409709113344832 1
0.722556477051628 1
0.3072727884968 1
0.560871244777713 1
0.428497979703695 1
0.305688226495799 1
0.380041846674455 1
0.216168747712637 1
0.137368725166512 1
0.250876024259638 1
0.33494863712639 1
0.336867502565246 1
0.215792193949249 1
0.0344787182320807 1
0.216837396463581 1
0.637547010073484 1
0.803636292263845 1
0.168648725898151 1
0.1627603785454 1
0.462346616977606 1
0.325711502878379 1
0.385737175805295 1
0.373963025176625 1
0.607279964362638 1
0.627699809711489 1
0.598817715618106 1
0.16083641545752 1
0.194396891578977 1
0.488020018132141 1
0.910697712652054 0
0.189883935835631 1
0.271494463502722 1
0.152581945556298 1
0.238553039145508 1
0.525805487293447 1
0.241577595104412 1
0.357090621645539 1
0.287435534209293 1
0.0644678433846225 1
0.190561149934248 1
0.449227353019752 1
0.625057786049777 1
0.255531533920972 1
0.610721732124813 1
0.00272538026711593 0
0.432486505286057 1
0.0979472053982587 1
0.385556867643884 1
0.020384219092602 1
0.283149878685845 1
0.371679240437856 1
0.18281041399621 1
0.228645394493276 1
0.614816659199699 1
0.391161313695349 1
0.270702901018699 1
0.285919923393813 1
0.539233066061296 1
0.544580518903214 1
0.10725539192904 1
0.417907830980979 1
0.583743772202857 1
0.438090695210278 1
0.497418348449856 1
0.545575927800053 1
0.0683341626069172 1
0.430739889485897 1
0.632855293273077 1
0.332678792113917 1
0.545892374272292 1
-0.105258210174321 0
0.337220025549652 1
0.235697080029488 1
0.42635867466897 1
0.535597046384078 1
0.41143916615233 1
0.317182490592325 1
0.112350090573258 1
0.508091033818329 1
0.116353284871191 1
0.305392722937418 1
0.545816089288825 1
0.0978975515845706 1
0.286296815863991 1
0.301460610877311 1
0.55250477759129 1
0.321382583497587 1
0.448870426669564 1
0.19654912919449 1
0.174596429863238 1
0.0120984023919711 1
0.175378938928418 1
0.530363335678608 1
0.501671067039569 1
0.525543695015204 1
0.319584352360225 1
0.503414524770737 1
0.595852580207458 1
0.525495570678203 1
0.0779076071194772 1
0.620246063692042 1
0.774868436450833 1
0.233405033989811 1
0.147740275398517 1
0.411820997675845 1
0.636704108097181 1
0.634639407447632 1
0.416706926932867 1
0.130165434192446 1
0.24489815114526 1
0.527290284157038 1
0.301281924708105 1
0.366515427703584 1
0.454041063980605 1
0.254268313656882 1
0.212464077784642 1
0.288659502581888 1
0.517548417321679 1
0.219986854180078 1
0.41792676027561 1
0.0824066577948953 1
0.358106377905187 1
0.326735470283327 1
0.298265261709998 1
0.229232580868507 1
0.560585098588181 1
0.577374598456243 1
0.110216224660198 1
0.184601679624457 1
0.240237171579853 1
0.307788338161195 1
0.325185988469078 1
0.635106901226976 1
0.360835356374652 1
-0.077912837452295 0
0.460519278630268 1
0.277334552765995 1
0.324018357883737 1
0.384391202797574 1
0.32752920596304 1
0.118148479833927 1
0.532070453789166 1
0.483619150576153 1
0.487022853172263 1
0.232696629475153 1
0.400781588624581 1
0.259027024072858 1
0.119486011487347 1
0.436417153257472 1
0.511538521714611 1
0.43229140904539 1
0.407823392841663 1
0.393883806541466 1
0.282429123233946 1
0.313101669982996 1
0.534130245556984 1
-0.025554924360742 1
0.19331611496581 1
0.52433115126932 1
0.543487539432394 1
0.498474746556698 1
0.131633961067938 1
0.617570765515055 1
0.729600002836666 1
0.292789639196239 1
0.259014551247018 1
0.326339134630712 1
0.49044017419847 1
0.346623399814473 1
-0.104036934583944 0
0.244650564264727 1
0.335414411048948 1
0.122110481690587 1
0.0556730705375716 1
0.222592345122119 1
0.486833591350962 1
0.031176315278617 1
0.325929961558326 1
0.0832956487570517 1
0.622661443808083 1
0.475132301584233 1
0.652036735614839 1
0.368922947213976 1
0.279694332209893 1
0.602169557092415 1
0.441684293456014 1
0.262054398400329 1
0.307759484661146 1
0.386701901078023 1
0.460592495108189 1
0.535589703658993 1
0.709075791496139 1
0.634456462739241 1
0.567401119342269 1
0.440093009333577 1
0.201402866839166 1
0.448434761358075 1
0.410767074801997 1
0.350701277274383 1
0.564216722179231 1
0.641482857347339 1
0.256582962508246 1
0.730913266708463 1
0.644390933225905 1
0.375906360495948 1
0.418456262325265 1
0.225133170792921 1
0.339398323299611 1
0.496055349262472 1
0.565890624631159 1
0.887750652464308 0
0.531774431122535 1
0.278290230612944 1
0.55868717357345 1
0.693853958857219 1
0.513280469462031 1
0.559423661869517 1
0.4037055963999 1
0.501820109045932 1
0.471879464885157 1
0.32077996201619 1
0.356207045637142 1
0.267969692828901 1
0.243149405634708 1
0.258491884505518 1
0.243821877944692 1
0.254773488397231 1
0.857204549889447 0
0.562770579121156 1
-0.093435322886117 0
0.56884196295815 1
0.359649510758582 1
0.461115071715058 1
0.404355583236794 1
0.322535308362746 1
0.350028830812813 1
0.248864131412213 1
0.26071123329267 1
0.20142498767917 1
0.267754301125699 1
0.200220284677035 1
0.258539609014303 1
0.303750415712064 1
0.134453821548814 1
0.320126689495047 1
0.70423966222673 1
0.270498599776187 1
0.405790556793321 1
0.456940628222064 1
0.890496385164926 0
0.730627538432239 1
0.843370116921645 0
0.279198062421409 1
0.197347072123424 1
0.362721409740775 1
0.707013973589372 1
0.105163297407949 1
0.499394992899612 1
0.194406195761106 1
0.726761472892333 1
0.417469112120294 1
0.0345888100719161 1
0.240338880422291 1
0.380763263000756 1
0.186238698470503 1
0.60513408179404 1
0.402891929578498 1
0.0812942419843917 1
0.395969891402605 1
0.265380409840625 1
0.313906213826307 1
0.339041331460086 1
0.356375014774883 1
0.684384803500171 1
0.442489905976762 1
0.129441802553359 1
0.0991862365023123 1
0.637576028760327 1
0.224496702948301 1
0.544785555788963 1
0.258147197881505 1
0.252402648398032 1
0.101030545563613 1
0.426871285998211 1
0.259647004797195 1
0.514152943284811 1
0.250020745013855 1
0.198585128872186 1
0.360261570407772 1
0.460352752497818 1
0.430921711110161 1
0.57873839938919 1
0.298156765808267 1
0.228574705456919 1
0.525499745381873 1
0.600906832631652 1
0.350889512783171 1
0.575706944075971 1
0.498879425610366 1
0.675877039684673 1
0.82402273505748 0
0.302176431007464 1
0.0932917490976644 1
0.223269726646472 1
0.393618722165535 1
0.401040212769996 1
0.551533801034473 1
0.222142910277044 1
0.615088116165155 1
0.172123019756383 1
0.910254723864502 1
-0.152420387694951 0
0.617949498956344 1
0.687638834537521 1
0.389536305824553 1
0.567433879231824 1
0.473359644720897 1
0.408340116479322 1
0.316736657254899 1
0.309279460621516 1
0.0833705026434405 1
0.57851160998511 1
0.339928217219592 1
0.423168376095513 1
0.0988707360512659 1
0.423773601281375 1
-0.0703217267916593 0
0.436062056014462 1
0.632129713155117 1
0.197879359368529 1
0.438818537405587 1
0.430562942923503 1
0.262681708800746 1
0.710908371619558 1
0.30496740957507 1
0.524255638542962 1
0.369178088859831 1
-0.0745578319789691 0
0.450244367016713 1
0.552216035113085 1
0.71391137254714 1
0.48756940038742 1
0.418748295736233 1
0.206234151612552 1
0.486865588548244 1
0.714533452204303 1
0.172100976280449 1
0.239732031359429 1
0.45846015176222 1
0.252237257085409 1
0.196732520770346 1
0.554300313278727 1
0.164673434203737 1
0.0417270877720497 1
0.434894324203487 1
0.00692571844014649 1
0.444283819757153 1
0.0228239432217828 0
0.133873191091281 1
0.409828857634445 1
0.560760254835493 1
0.592890755138279 1
0.138707192062071 1
0.412180601507895 1
0.491944059198241 1
0.521861537735056 1
0.173487651424217 1
0.2676406919161 1
0.47667881939502 1
0.495485816396303 1
0.646341566198276 1
0.239001129068819 1
0.43752800086954 1
0.505153200731483 1
0.445520155106656 1
0.415951234644393 1
0.369475940273868 1
0.498076006503626 1
0.477406923478903 1
-0.0856598210045464 0
0.220681478529351 1
0.465610243123395 1
0.427375792657427 1
0.661774801485795 1
0.431099565758547 1
0.441294785745042 1
0.416826627766193 1
0.370711179116877 1
0.598304301062739 1
0.729112548154037 1
0.0619243563765881 1
0.204237349650237 1
0.496134503158966 1
-0.0287134890890903 0
0.44776113135044 1
0.272689869535534 1
0.566173023663083 1
0.27917269637813 1
0.623855851893544 1
0.901330311861988 0
0.173389111442063 1
0.944686806931523 0
0.162102737002585 1
0.185546642392277 1
0.589961942572282 1
0.18082002247861 1
0.521374329854457 1
0.371599608114794 1
0.646057983991694 1
0.121797226336779 1
0.438406888700911 1
0.574469622206197 1
0.357123194900342 1
0.0970712369690652 1
0.393636285788562 1
0.243499839010508 1
0.351618016988212 1
0.295546676938436 1
0.213824897704425 1
0.815022090622925 1
0.224086995836811 1
0.439396344050835 1
0.353430785009383 1
0.560788926777709 1
0.359338543637945 1
0.197355181903048 1
0.349582862322612 1
0.359566127810646 1
0.512830898526785 1
0.39222349741511 1
0.103812009781908 1
0.0919403942081099 1
0.380082214191137 1
0.102781501556256 1
0.421256613979508 1
0.409266692003887 1
0.499559594235158 1
0.256198257392734 1
0.441080616823885 1
0.467514675306642 1
0.648953019584141 1
0.446243187546309 1
0.285967299099873 1
0.158543357693479 1
0.335715592175699 1
0.316814690549448 1
0.67590145625916 1
0.276360966681011 1
0.152495919624913 1
0.546039711460556 1
0.814295828148432 1
0.246346315675148 1
0.474149622519177 1
0.399058653195845 1
0.432553040493994 1
0.177385545130665 1
0.319206045719932 1
0.530814097789823 1
0.508034389616071 1
0.0947763159552625 1
0.461298087176088 1
0.546997850943148 1
0.398912945507497 1
0.445968881299704 1
0.506266961164643 1
0.484622415192459 1
0.547406875028395 1
0.130320149893509 1
0.517902381282538 1
0.54488692112453 1
-0.303786057580445 0
0.269424081730893 1
0.1668982926167 1
0.340372662784218 1
0.21786371064879 1
0.845191352287668 0
0.472147022737909 1
0.0547068723077709 1
0.582471502947483 1
-0.0378746308144114 1
0.290380575012963 1
0.328961174972598 1
0.479505822499386 1
0.420943124257491 1
0.35294356909175 1
0.30896242405437 1
0.1438462730424 1
0.590654971449197 1
0.238143095689627 1
0.4379410424908 1
0.149874571078347 1
-0.0294351462736786 0
0.907050468762903 0
0.387722645751387 1
0.317881910967742 1
0.641667252958567 1
0.704350732602047 1
0.670829290882195 1
0.35994957143011 1
0.293998809106833 1
0.400089095226809 1
0.306803703547227 1
0.0938707170321347 1
0.408353358300638 1
0.413858452668107 1
0.361988349362171 1
0.608436844994906 1
0.423818921527819 1
0.364563785948435 1
0.319555360380975 1
0.457448540043316 1
0.226998460718489 1
0.640165688550025 1
0.150472220684948 1
0.0816949694046035 1
0.292091278420104 1
0.777192219320419 1
0.0828787129441745 1
0.524782677742708 1
0.333002533920899 1
0.567185459319416 1
0.310074267701911 1
0.406933315194753 1
0.463493916892214 1
0.321688110182456 1
0.315114312372056 1
0.705537583018661 1
0.100332125612222 1
0.269491105845133 1
0.462503644281444 1
0.0957236054212299 1
0.501087041057603 1
0.484085437021138 1
0.600224492704876 1
0.127199865357305 1
0.568441792878447 1
0.699045416182166 1
0.193613984592759 1
0.652683416730748 1
0.551059411277906 1
0.846647391004246 1
0.172433545597484 1
0.354860703504497 1
0.311693487751349 1
0.34346272704183 1
0.32032223634041 1
0.568030442938539 1
0.220494380158255 1
0.448744593256929 1
0.486362314598012 1
-0.0273174811668072 0
0.451356820394969 1
0.234770884230127 1
0.389509883525589 1
0.636997002211794 1
0.37586058994315 1
0.409262185127827 1
0.0797727757113299 1
0.0253951577209341 1
0.378380794751123 1
0.429206617933491 1
0.44866579169824 1
0.337934375561979 1
0.528470745892655 1
0.331429596096546 1
0.0992473814020821 1
0.349855790566719 1
0.652980880541116 1
0.292411034663301 1
0.26215097277084 1
0.630643669439238 1
0.50407776155429 1
0.446701521298696 1
0.526793672312368 1
0.687686067730931 1
0.315660909338393 1
0.411967632686773 1
0.552758314097205 1
0.265363936687577 1
0.82202248171704 1
0.390959463597726 1
0.633400804350463 1
0.0759712274039593 1
0.466850268490576 1
0.5048514808915 1
0.316073682045096 1
0.421008122350612 1
0.568343391827676 1
0.299458775490925 1
0.199951350699576 1
0.212780190680873 1
0.320043185820613 1
0.238675753627304 1
0.201759394534033 1
0.84870287146374 0
0.261769813800027 1
0.345936771818416 1
0.990334271827877 0
0.115065895947729 1
0.655471065638324 1
0.692536512379099 1
0.378490288045547 1
0.657037690222844 1
0.160447282301741 1
0.376759973327123 1
0.418760605751357 1
0.167945633409314 1
0.231815105140135 1
0.547293240718532 1
0.280268287353643 1
0.591970276102531 1
0.559543758590586 1
0.371922825677362 1
0.189129017164023 1
0.357708768209216 1
0.694537777388423 1
0.360970143205092 1
0.366007696627293 1
0.536499968939004 1
0.478344195708224 1
0.32517816424106 1
0.860545790062258 0
0.291741311280571 1
0.403786072019356 1
0.188612526299354 1
0.311734377991088 1
0.393090112274313 1
0.617875206431963 1
0.384604892396559 1
0.215397335941266 1
0.344226662619939 1
0.345852313122211 1
0.593875799288711 1
0.46099207477639 1
0.41834753924093 1
0.409711907490625 1
0.26060445717612 1
0.215401573695145 1
0.271354806347235 1
0.392153745311126 1
0.170226950482601 1
0.153206076536277 1
0.110004367342239 1
0.569509888913992 1
0.264953107500578 1
0.668333644711019 1
0.521124697551888 1
0.309679831749984 1
0.312771466420932 1
0.552885153483755 1
0.168037767008262 1
0.607600276433419 1
0.356015997583671 1
0.205924703097511 1
0.488719850621124 1
0.590596947252341 1
0.182282903148216 1
0.127890656742236 1
0.13878465385171 1
0.431590937655883 1
0.167181964103944 1
0.707222929629937 1
0.683119835971482 1
0.662189691928813 1
0.519575663998557 1
0.469643505592599 1
0.437468995399304 1
0.513678565730728 1
0.531946316869921 1
0.434553253020077 1
0.248217716273302 1
0.217309736033304 1
0.118401367435518 1
0.358678396573571 1
0.437314571560568 1
0.228208183734372 1
0.640261785996029 1
0.255840145680589 1
0.651567517228873 1
0.250700972517626 1
0.182985242405278 1
0.487573234684147 1
0.107750941570433 1
0.141168649510785 1
0.338515479401314 1
-0.0962849000923858 0
0.268443039473574 1
0.321172875475956 1
0.336507218953431 1
0.768369265572154 1
0.358352332968653 1
0.890398340082415 0
0.324273308757867 1
0.504772490554587 1
0.437589254558756 1
0.333381897275921 1
0.626849833990643 1
0.577737969025159 1
0.376940033055299 1
0.337921201861866 1
0.639275288638138 1
0.549571697499143 1
0.589234139138796 1
0.213565128613087 1
0.475873757122203 1
0.358705507403618 1
0.177543713694523 1
0.384638346695413 1
0.287728090805852 1
0.444970972626879 1
0.481783910340201 1
0.388721386857525 1
0.0715973225981311 1
0.0944460638353179 1
0.405008979819429 1
0.738870942583067 1
0.265988674170597 1
0.349117740466198 1
0.37349878937497 1
-0.00180427759787202 0
0.429945727210527 1
0.646623846585258 1
0.456868198127012 1
0.248389666732427 1
0.302912887744411 1
0.573613964245537 1
0.245272279855458 1
0.429261292282507 1
0.380658829882126 1
0.284225994686883 1
0.464330715928804 1
0.101523827422174 1
0.532003431008314 1
0.384490272852012 1
0.338716659182719 1
0.488599253075396 1
0.259951493813942 1
0.57820371394565 1
0.304851287839495 1
0.0182458059823289 1
0.0987691152680798 1
0.733707668722318 1
0.417751367197901 1
0.154232102219661 1
0.305855575335437 1
0.63982790143837 1
0.268314673676481 1
-0.00692427089741408 1
0.809922613578732 1
0.302187035457034 1
0.21638939760034 1
0.323161820280916 1
0.572485779828325 1
0.39013937889007 1
0.327621594917768 1
0.433433137201995 1
0.547994067533142 1
0.37334652209199 1
0.450965329989743 1
0.369270535517235 1
0.511167733846893 1
0.594124682508326 1
0.23775735266089 1
0.28277079795763 1
0.426342800463358 1
0.412321487235139 1
0.403527304377654 1
0.442246527055594 1
0.423311608251136 1
0.0967696838785357 1
0.396867170179923 1
0.462838056043027 1
0.495030142940138 1
0.249401779470699 1
0.14942193610981 1
0.258862779615913 1
0.286308549291883 1
0.105619975408554 1
0.468562996110662 1
0.642829091692674 1
0.236978418260097 1
0.610674889550685 1
0.225452035304943 1
0.5854566182071 1
0.431812454340626 1
0.395417831264818 1
0.271378008660201 1
0.173164003899397 1
0.332797428721755 1
0.448731796982709 1
0.360519087917115 1
0.124766660503419 1
0.49911252712887 1
0.460666839245021 1
0.304844799500864 1
0.226163153740659 1
0.194535541653797 1
0.54074615912587 1
0.44051834333986 1
0.166100970258226 1
0.579515807347201 1
0.511355140459849 1
0.566097770094936 1
0.367342178002495 1
0.260768069092319 1
0.626941718348867 1
0.605898621948419 1
0.420277709338479 1
0.659680605845242 1
0.0965136091081909 1
0.164346855550958 1
0.54973777258667 1
0.319190698938844 1
0.19780328556412 1
0.389759058068257 1
0.12621634057238 1
0.441705144529154 1
0.697933627404424 1
0.286179966973226 1
0.741330257667082 1
0.350910275486379 1
0.519999767189898 1
-0.131596614684869 0
0.424358365168831 1
0.347366229782883 1
0.681774503885449 1
0.240103952749353 1
0.296070681886504 1
0.416586001014206 1
0.315689744579331 1
0.149985733473877 1
0.514073690325003 1
0.566528220278938 1
0.397862264602059 1
0.743716697755076 1
0.583879107615572 1
0.267600427778114 1
0.436333760415798 1
0.233295238594462 1
0.38953339918587 1
0.381466930877092 1
0.328930687478399 1
0.309806125310425 1
0.156594644236626 1
0.574332750132845 1
0.604939571368412 1
0.630939911035996 1
0.431635269970661 1
0.492072845866674 1
0.271164872323941 1
0.220442711182263 1
0.597850706876146 1
0.148203090730508 1
0.34888007667679 1
0.228734104636137 1
0.409236118504453 1
0.668452173601396 1
0.268036585279963 1
0.516782867874425 1
0.256451022193486 1
0.53514491705939 1
0.425545465087111 1
0.222481901039131 1
0.53365391707861 1
0.337485031768797 1
0.464819507343272 1
0.440911856054134 1
0.664007359508603 1
0.473587587839524 1
0.181765668529832 1
0.380123241943151 1
0.322247060731949 1
0.664671003409197 1
0.231517319444365 1
0.450248888308141 1
0.559258283180739 1
0.279606804538821 1
0.0702313424219534 1
0.278692048802871 1
0.300838061337629 1
0.307524871557832 1
0.208693731011105 1
0.652204892991472 1
0.337659090763721 1
0.47967751679697 1
0.57548123637403 1
0.455266917223942 1
0.855216004903519 0
0.518172399963448 1
0.0887428249950404 1
0.641176154399524 1
0.308286239487444 1
0.435411282642936 1
0.676930042282368 1
0.569342496265227 1
0.674079875703604 1
0.0971917451495853 1
0.154269126123986 1
0.624141241652463 1
0.290370586114136 1
0.338762631050533 1
0.516868267964853 1
0.606836148696047 1
0.423123854987832 1
0.568725740113338 1
0.352383312402226 1
0.642227321422762 1
0.599245145686476 1
0.277007353028299 1
0.608050134725278 1
0.369034983243857 1
0.46082995046366 1
0.524074235927475 1
0.574333600554535 1
0.367244187804377 1
0.479190210838612 1
0.188054779932689 1
0.255764108981579 1
0.353562511831108 1
0.286438675643777 1
0.0985261925003364 1
0.615058010645701 1
0.701336125042636 1
0.751162841048421 1
0.481247106230529 1
0.568897549458392 1
0.468613425226277 1
0.575161683274478 1
0.578186337012547 1
0.315415971045075 1
0.435710855539451 1
0.644752305919316 1
0.385889364242601 1
0.350699524186451 1
0.38340888213794 1
0.443777636134682 1
0.863562216149808 0
0.523331585512706 1
0.252174336733986 1
0.300637406967431 1
0.455685531271998 1
0.376643750385005 1
0.369658889992818 1
0.109467290378284 1
0.507664895826106 1
0.543721830616815 1
0.403643759216449 1
0.295898331745213 1
0.308351182447367 1
0.314690296133302 1
0.281013299105496 1
0.436575117426043 1
0.324512366973203 1
0.805134520663571 0
0.513945381402541 1
0.646323982618477 1
0.536355274315891 1
0.586458274383056 1
0.819312565576342 0
0.256797655230962 1
0.292802456155897 1
0.260415254029039 1
0.450145668146615 1
0.155081214850619 1
0.520392100577865 1
0.0907700236075944 1
0.515538217722724 1
0.192896432489048 1
0.342864393791061 1
0.601960067701075 1
0.543979618920572 1
0.478390739855677 1
0.317809251806397 1
0.121164746616229 1
0.363361036798742 1
0.249592940357767 1
0.545453515521604 1
0.453957894198699 1
0.460479867909243 1
0.138575122743998 1
0.40540708606738 1
0.735940164986649 1
0.230003089388676 1
0.845469625498451 0
0.499795512274647 1
0.650247149728864 1
0.401729497097122 1
0.0344998384209473 1
0.737709055385825 1
0.456440895552863 1
0.417776454114795 1
0.0895987320865349 1
0.453602871621026 1
0.16527557984823 1
0.250303210762339 1
0.521414609236445 1
0.258328414659647 1
0.186609357789029 1
-0.139170623499572 1
0.416399614391218 1
0.414305286303982 1
0.30004839271455 1
0.555170058882756 1
0.154605836383882 1
0.217262844056085 1
0.493457770069315 1
0.385669134672478 1
0.28754852034068 1
0.524533933770128 1
0.432061367526199 1
0.539041038487645 1
0.147091787492829 1
0.625319883345028 1
0.319082410308292 1
0.290104301515823 1
0.286640271240172 1
0.557649590625257 1
0.493857170577637 1
0.218376552707208 1
0.49753920980316 1
0.180751007859123 1
0.520290301600391 1
0.16563872191712 1
0.416105403344907 1
0.630985057817065 1
0.674339370562505 1
0.387869695015 1
0.482678549876877 1
0.300770326856277 1
0.596519790694899 1
0.143798321675555 1
0.388218209290469 1
0.30902101994122 1
0.240178002235935 1
-0.0672810268030509 0
0.507344838158245 1
0.58104481059724 1
0.612923884485225 1
0.263043711657383 1
0.247089245821336 1
0.192406081517088 1
0.411872358256639 1
0.443295814598399 1
0.258706685209561 1
0.145768738282563 1
0.460223380255464 1
0.500441177191102 1
-0.0993282215184199 0
0.495501750878173 1
0.282386004988844 1
0.336053006642534 1
0.366807336775498 1
0.139607840884731 1
0.37961478406951 1
0.257591102341138 1
0.593288013366637 1
0.608351208778858 1
0.172017093835741 1
0.572152541265709 1
0.488608707498527 1
0.450672599403227 1
0.388142760392134 1
0.806220201938691 1
0.526462740420478 1
0.576885128690909 1
0.154287367532074 1
0.406162978773517 1
0.603066354931624 1
0.326363663287842 1
0.257138110091611 1
0.368669112113966 1
0.732411777050921 1
0.203911460959648 1
0.262050441642397 1
0.637824333100694 1
0.393257839676117 1
0.402552106290144 1
0.329038284900824 1
0.447978951573973 1
0.320134160606679 1
0.392116790140574 1
0.66639125414071 1
0.570017391584133 1
0.461631177451945 1
0.314483896661634 1
0.530011000527172 1
0.722553603295847 1
0.177429103807867 1
0.871955357825728 0
0.273194488078092 1
0.468904670255331 1
0.684665561813384 1
0.330655211148872 1
0.374876815332677 1
0.225757435845239 1
0.313617041335875 1
0.281783802668651 1
0.468802578041743 1
0.266758051791185 1
0.46220054885993 1
0.3444950987538 1
0.486701856749868 1
0.190345736290359 1
0.302230081794256 1
0.258405514312777 1
0.288042706464596 1
0.263954377033912 1
0.451038517138815 1
0.557675630760532 1
0.27906898290659 1
0.445176612908446 1
0.168442336457538 1
0.799234787773654 1
0.580670566564722 1
0.300674195001656 1
0.593157442558415 1
0.329771837922918 1
0.704601312568671 1
0.444600232680812 1
0.408956053609272 1
0.400184330046446 1
0.223579821567145 1
0.549775808646024 1
0.0900237855516687 1
0.421859311485293 1
0.568862451145918 1
0.442708978885194 1
0.363485443622407 1
0.487754726709926 1
0.570209808418133 1
0.725648570149403 1
0.418973674027444 1
0.422256421440661 1
0.815118603512272 0
0.509866872561564 1
0.685717653828193 1
0.894548624382568 0
-0.000407942227876601 0
0.379091941904689 1
0.650198417690465 1
0.592513185695903 1
0.876831662698213 0
0.446232506493607 1
0.659160939734907 1
0.26039937851329 1
0.566063716222863 1
0.185366961848389 1
0.856754667129423 0
0.308299577767806 1
0.385248483569666 1
0.294880095212231 1
0.459337183383485 1
0.319514148928286 1
0.293572198909683 1
0.794167427559435 0
-0.136737460103433 0
0.678312320367224 1
0.012329663642383 1
0.432612406470333 1
0.21149622227717 1
0.29835644275197 1
0.149593304649206 1
0.318573120429634 1
0.214997408475239 1
0.230780075115717 1
0.230684942058179 1
0.514255242799594 1
0.444420670911278 1
0.208606299289733 1
0.28064610161469 1
0.44148868120877 1
0.310058892925023 1
0.571087108972551 1
0.379665655241518 1
0.430361614860067 1
0.622841716120273 1
0.279624735828547 1
0.439266263434553 1
0.34913061768949 1
0.295220367756991 1
0.102164214188629 1
0.446475311026081 1
0.352618700344297 1
0.568807587269408 1
0.495951861744942 1
0.655835951881492 1
0.402185166747881 1
0.284934051559405 1
0.374588193757652 1
0.397411829439633 1
0.471864523892419 1
0.567812301640236 1
0.319361413963767 1
0.317973764138439 1
0.282920814160149 1
0.235814483878066 1
0.336639964211866 1
0.40278967501602 1
0.519039322401096 1
0.779537048999245 1
0.674654898697482 1
0.245280776493424 1
0.315923111144062 1
0.628417937588336 1
0.38594117283042 1
0.562976725938815 1
0.338337231261631 1
0.653049864336736 1
0.694174623028125 1
0.168276327726107 1
0.48893312868649 1
0.123298979428531 1
0.555143414553942 1
0.149674946033754 1
0.686435091549508 1
0.124642889140995 1
0.327290817845879 1
0.464064829016909 1
0.638733341511067 1
0.643529084374613 1
0.386125093035584 1
0.494676684903688 1
-0.00428425702172647 0
0.383558241231175 1
0.0760338292332244 1
0.475548866162421 1
0.599413174332974 1
0.389297160900453 1
0.332315867684818 1
0.389138016196944 1
0.262877794612268 1
0.639621193984786 1
0.68035414939544 1
-0.135574995696551 0
0.419780019209403 1
0.412493087534659 1
0.471097903344857 1
0.356624847546858 1
0.542104940151831 1
0.0741142329815549 1
0.326417542942117 1
0.597105194186473 1
0.490601530799544 1
0.241430653976486 1
0.40307816734506 1
0.425802571845672 1
0.280143135254187 1
0.195506349002848 1
0.423617938262122 1
0.293195651014029 1
0.325892792897717 1
0.418098465593752 1
0.0901086885751238 1
0.680743724509347 1
0.497838711991585 1
0.277063554556233 1
0.30525875632733 1
0.343196728984665 1
0.120151834413603 1
0.399785216747001 1
0.232310981834816 1
0.309584267868309 1
0.327774968566949 1
0.339304866609611 1
0.535914974550872 1
0.495302412044 1
0.528164994407059 1
0.271155994653997 1
0.913515048428352 0
0.471831199640899 1
0.31616780607865 1
0.539095730923802 1
0.38481647868983 1
-0.0657531963009277 0
0.222736621219611 1
-0.258309695819078 0
0.323755173968679 1
0.446408364950173 1
0.584465256720878 1
0.216695516044932 1
0.477902624188595 1
0.55025991179968 1
0.574946511778894 1
0.56772685458559 1
0.556533188576626 1
0.379901021799082 1
0.402247770455347 1
0.237110785612991 1
0.526599389577838 1
0.404683708457379 1
0.505988935681955 1
0.541100787777337 1
0.462730714628135 1
0.652626582753616 1
0.43840221818411 1
0.549421413863978 1
-0.018474705215604 0
0.598668396003053 1
0.450793487640847 1
0.51012495335453 1
0.342552679966393 1
0.327802534252157 1
0.474016762149314 1
0.334203858781902 1
0.782305103973634 1
0.151815636826132 1
0.363145359133036 1
0.207502342916289 1
0.328196446556962 1
0.50394348861175 1
0.495499774565444 1
0.396962624745208 1
0.450576858169749 1
0.550001420520014 1
0.16427048620816 1
0.291707218214202 1
0.435191875166192 1
0.381317099266601 1
0.494756688727808 1
0.46760353260324 1
0.526589416342627 1
0.608152745061289 1
0.481115569477774 1
0.559888778726135 1
0.0822636763735357 1
0.583368397376854 1
0.61097542659532 1
0.361007909544877 1
0.395193860793844 1
0.622958777701657 1
0.729295774576255 1
0.402385146754043 1
0.655433507494643 1
0.423101681537493 1
0.487941244487708 1
0.852086194488431 0
0.464471054320036 1
0.106162134577755 1
0.241201328645616 1
0.296413436188064 1
0.540538818415206 1
0.43491055452511 1
0.486828554750474 1
0.344223922171339 1
0.352422936964671 1
0.62736718057488 1
0.52307221199896 1
0.515019570264559 1
0.218667369281642 1
0.266524313337884 1
0.329332279144163 1
0.453663063802896 1
0.414931191309362 1
0.528303527155985 1
0.337524502951888 1
0.654825811962032 1
0.564456444354315 1
0.20238881659452 1
0.23126666861582 1
0.110650578418084 1
0.56776521343118 1
0.236194211138688 1
0.470314646054013 1
0.466801566948558 1
0.47831770758249 1
0.284441365226403 1
0.102298185372566 1
0.322732077407114 1
0.345363557585838 1
0.597584875729248 1
0.332963521832204 1
0.35170949066017 1
0.451808484967666 1
0.1782873485435 1
0.624007558127696 1
0.486068370285104 1
0.539553851098111 1
0.273354746835372 1
0.50986572271028 1
0.212472895683164 1
0.0575129944937338 1
0.325912769911273 1
0.256585387451927 1
0.543590434687657 1
0.568621006459983 1
0.309459452678461 1
0.277043065933707 1
0.248043442210041 1
0.405314481008608 1
0.222504901025107 1
0.700594682777546 1
0.184127832068804 1
0.213320401635558 1
0.246795424072459 1
0.691311954765959 1
0.206412333417749 1
0.138216057753232 1
0.404325484443321 1
0.414022738289421 1
0.391491542220407 1
0.681420218972769 1
0.392046642676552 1
0.312252981586163 1
0.343116382871723 1
0.265740999891968 1
0.353650879376508 1
0.919549705144166 0
0.0222882979623022 1
0.428566584443167 1
0.232954091968105 1
0.42484537245 1
0.364280857492965 1
0.401242661794807 1
0.702899347498076 1
0.409429390072211 1
0.227714599149358 1
0.327206429660113 1
0.423086615523555 1
0.468414616653932 1
0.503174405775084 1
0.179857236244669 1
0.473377295866939 1
0.482022843741579 1
0.641602427262302 1
0.433870040821938 1
0.237871253648195 1
0.0971113699207998 1
0.489581905802034 1
0.367273707932029 1
0.450843656420692 1
0.250552241296125 1
0.355924416577826 1
0.234977592515594 1
0.483441117775122 1
0.446968743757343 1
0.524145678566812 1
0.390339786924201 1
0.327271180389911 1
0.385956378194299 1
0.202175387697165 1
0.416825709928277 1
0.121274722697219 1
0.0256292907308337 1
0.857188989806445 1
0.253400164612642 1
0.452037202592213 1
0.446005342811179 1
0.549719745023795 1
0.194664718847267 1
0.574698449482424 1
0.667325473482077 1
0.370025904017509 1
0.46107042043265 1
0.170156420329222 1
0.456418312415333 1
0.474805156066727 1
0.282635048538021 1
0.732517757912888 1
0.640353620405451 1
0.204966067403063 1
0.551877733434258 1
0.361440566795127 1
0.00249918294389362 1
0.354020616778237 1
0.666478255119372 1
0.204858724580477 1
0.14671701068867 1
0.642559895000949 1
0.575946875909025 1
0.303697825166712 1
0.627222754717675 1
0.572718659379427 1
0.738930840240564 1
0.23463148601801 1
0.0348029335893045 1
0.698898993317531 1
0.517304884457606 1
0.456291677196261 1
0.399372351859232 1
0.561113542477874 1
0.501496072047474 1
0.249312436650576 1
0.303414109751375 1
0.430539699524454 1
0.429384183017381 1
0.407357170937731 1
0.0473387587979677 1
0.694886721993707 1
0.430320190421015 1
0.169641422669231 1
0.513445905305499 1
0.336585687867013 1
0.5880012104806 1
0.424543075165756 1
0.36850273061947 1
0.554591096401326 1
0.491722145935651 1
0.682945644851954 1
0.461742517000026 1
0.398130677638661 1
0.275134384425931 1
0.497694902121986 1
0.555197081195513 1
0.499491852787285 1
0.506588465163121 1
0.737020093792329 1
0.17872842337268 1
0.415204336527666 1
0.418885151181202 1
0.10297403293545 1
0.232548597384838 1
0.395394229729561 1
0.651072022914284 1
0.55229642149592 1
0.694821370395343 1
0.796322035982062 1
1.02280906035985 0
0.55540944254885 1
-0.0845554240880335 0
0.503313248311527 1
0.0722353964815901 1
0.407246824385472 1
0.359764691879063 1
0.254349960560233 1
0.626827917996371 1
0.47495332879906 1
0.339083800120074 1
0.602646144410111 1
0.479129435558838 1
0.543819908502831 1
0.527766750531137 1
0.491006433156596 1
0.455413847390777 1
0.535048477224402 1
0.330841810207821 1
0.248071514867155 1
0.374794153827503 1
0.408780060090909 1
0.247020529271168 1
0.182218613511605 1
0.283873883318156 1
0.385675203882139 1
0.408376589085397 1
0.2381898224707 1
0.358370958239895 1
0.174544698494018 1
0.34797275413272 1
0.323346819363335 1
0.504155382185911 1
0.351643566290928 1
0.413256500974092 1
0.343614584543604 1
0.774042370563151 1
0.176803338541898 1
0.469029664972764 1
0.178528480432009 1
0.439677031420703 1
-0.166577962830656 0
0.639591175864044 1
0.638924781171283 1
0.15806701029698 1
0.32271338682909 1
0.198653919024271 1
0.388912872287201 1
0.211944070344696 1
0.219261614663743 1
0.338652897103455 1
0.480916541675576 1
0.430940523413976 1
0.38457226723508 1
0.201796300191903 1
0.461006908418363 1
0.426484713454387 1
0.315447908965569 1
0.390636209694237 1
0.409718833243995 1
0.314851017589319 1
0.575499555858151 1
0.694986412240318 1
0.0753819543949522 1
0.429551508767318 1
0.581572172799046 1
0.220803433587787 1
0.349619828490515 1
0.429154298723668 1
0.437898868747079 1
0.408342908950493 1
0.170933857919094 1
0.330034678056518 1
0.516550139741385 1
0.519112832935605 1
0.31406262552618 1
0.651181448194476 1
0.192011285836546 1
0.361602772141771 1
0.381772758682643 1
0.594890305590058 1
0.475185292585078 1
0.424765768594818 1
0.74907721369449 1
0.643496708499184 1
0.393070976948871 1
0.279567997389964 1
0.582908095646167 1
0.143157206329638 1
0.143367437165868 1
0.347750504435933 1
0.37651484801664 1
0.185802721997343 1
0.469397079876884 1
0.248435344380649 1
0.520881817406581 1
0.471510304061283 1
0.220095313338521 1
0.258924488136698 1
0.636730288411288 1
0.0871097629623177 1
-0.0407010590959967 0
0.152431918038539 1
0.31289409011741 1
0.433142402386063 1
0.118891835120792 1
0.825649146606297 0
0.468606993730666 1
0.302086888827162 1
0.352144519954993 1
0.57760306363886 1
0.0484395627021346 1
0.270897094014935 1
0.249333573208158 1
0.19937196909544 1
0.059740486963489 1
0.650974853304927 1
0.211856955263533 1
0.39497843027082 1
0.181390817947382 1
0.696823922928281 1
0.180705359991218 1
0.498867134039085 1
0.510046937145738 1
0.142934019722437 1
0.428385316343686 1
0.449198368058412 1
0.52290606040974 1
0.46815620692601 1
0.281330116124279 1
0.414582643572698 1
0.27977037709575 1
0.274245174561341 1
0.511420155899987 1
0.635831733903669 1
0.445038294456366 1
0.351894813382196 1
0.464700229023578 1
0.544479225304172 1
0.342049495464863 1
0.1272943516015 1
0.1615732069612 1
0.483745968888105 1
0.242105953229483 1
0.426453015397354 1
0.507830256280219 1
0.429418845008536 1
0.378829554226994 1
0.289663069702158 1
0.342156306650177 1
0.300177719422435 1
0.47464084849254 1
0.433019544027386 1
0.54682386626202 1
0.342358626042548 1
1.11564622331654 0
0.0990017283563 1
0.264387363341172 1
0.201450142627764 1
0.282610295559119 1
0.125238098043859 1
0.486078709461344 1
0.303138131544948 1
0.503617171046676 1
0.499907979038622 1
0.361602725082488 1
0.244078118344433 1
0.798154975871456 0
0.487903628131596 1
0.494282036190562 1
0.456029667583824 1
0.197999456032579 1
0.328404024452286 1
0.224255726618678 1
0.540631722099837 1
0.456912534950062 1
0.432792404646144 1
0.217859261263371 1
0.426745895294306 1
0.289491715508299 1
0.282487688305158 1
0.136469193080791 1
0.50426067882456 1
0.329702881074848 1
0.461987935318186 1
0.275294054051138 1
0.441907864088139 1
0.613934745783677 1
0.333592157815488 1
0.228489693734786 1
0.416020734184964 1
0.538142940961044 1
0.668745482076043 1
0.429329154494909 1
0.421642453792778 1
0.34742875928338 1
0.636887121977748 1
0.428315752173636 1
0.219469807591764 1
0.460976609513331 1
0.770323589513886 1
0.106689546072849 1
0.558245246716923 1
0.365758535845677 1
0.48101715741856 1
0.348964282776919 1
0.604788853852643 1
0.258310200031885 1
0.439026903937453 1
0.455148462603718 1
0.0162950763412084 0
0.357924136129439 1
0.762493000736159 1
0.452528449316842 1
0.209518937817007 1
0.448314857643614 1
0.153984637450187 1
0.358885647437587 1
0.227647520804613 1
0.576741463337823 1
0.404327771775103 1
0.641981382762029 1
-0.16810291165424 0
0.707542226534729 1
0.706416510934831 1
0.34619955620882 1
0.431772923598445 1
0.401312658761236 1
0.582070720735307 1
0.455690821833631 1
0.327764965995096 1
0.168495822455706 1
0.621229557420307 1
0.727854527362501 1
0.394661352746341 1
0.294240821106479 1
0.168358555208354 1
0.470087995125081 1
0.259813025677938 1
0.531875384261498 1
0.366096768463678 1
0.745985531286907 1
0.199084207490171 1
0.436958594415129 1
0.676549756067327 1
0.0215465213726456 1
0.269233720606981 1
0.335568022353993 1
0.48378963929429 1
0.415816931556173 1
0.636413031952233 1
0.431148864984198 1
0.232235348805476 1
0.449774697094805 1
0.227152881302833 1
0.271583660099816 1
0.330424086041127 1
0.3886972865803 1
0.304815292509002 1
0.527154227068167 1
0.410560647550081 1
0.353427535326805 1
0.477873897343262 1
0.474376912125487 1
0.309000065383332 1
0.503398262582967 1
-0.0227093109180106 0
0.511013700340272 1
0.276391167641705 1
0.334741100912818 1
0.492775401971224 1
0.453944892924734 1
0.425634375087316 1
0.304992907334975 1
0.555131599151067 1
0.437675586124139 1
0.0637536074475571 1
0.362330891471431 1
0.656517095096655 1
0.430041479245701 1
0.57144597177046 1
0.0678850239504712 1
0.780014791284563 1
0.522921898733975 1
0.147493591042885 1
0.152219716308521 1
0.506801321394313 1
0.408635439569655 1
0.573683579814724 1
0.46487273079894 1
0.620991697361494 1
0.462299150593918 1
0.523912152567091 1
0.160403261481704 1
0.674501328697911 1
0.448623329619547 1
0.576862672287336 1
0.532918723998835 1
0.337906556960483 1
0.459301742836291 1
0.559572202412261 1
-0.0255253859067803 0
0.47436301723811 1
0.47622036863266 1
0.334916832855781 1
0.50814344487707 1
0.286261378855339 1
0.289737863757421 1
0.112752098483681 1
0.326160371658756 1
0.431963930705376 1
0.545082396479725 1
0.40601302771403 1
0.321001900874046 1
0.140931642104923 1
0.236378012278858 1
0.610951118572297 1
0.538018485195953 1
0.214753858206551 1
0.282682850600651 1
0.417203913162283 1
0.315366294878767 1
0.414419073644965 1
0.290756907437744 1
0.406091070525651 1
0.489780660752843 1
0.287686231911152 1
0.268192313169558 1
0.539604062798754 1
0.512680572034883 1
0.0837326487532203 1
0.395681169823503 1
0.35687546510078 1
0.763284841118857 1
0.320223879241288 1
0.282597174344312 1
0.480069900579372 1
0.651881831416742 1
0.439019727304576 1
0.568006749795508 1
0.453773754660646 1
0.457267839664673 1
0.13334270658885 1
0.538262677776481 1
0.601938358559772 1
0.111806653220198 1
0.31425486496655 1
0.319332932944504 1
0.208244208595643 1
0.304427466412195 1
0.45968438105626 1
0.431092217009316 1
0.0708729191400109 1
0.228451802793647 1
0.181593838313763 1
0.445207995450763 1
0.382601760072514 1
0.429716192435423 1
0.205031657424666 1
0.417125059922498 1
0.215226644966171 1
0.206203823848698 1
0.0330723703832005 1
0.443873506202543 1
0.795086832022583 1
0.407884111320807 1
0.353362192569011 1
0.322364658980199 1
0.606248665163358 1
0.45734738631096 1
0.418590027247447 1
0.20072602066661 1
0.125701311076574 1
0.492613070200624 1
0.218579156775541 1
0.267569931865945 1
0.605145728485016 1
0.688115349241807 1
0.625759188855834 1
0.574805555103053 1
0.595999069616222 1
0.590599863028351 1
0.370707764621108 1
-0.210191579279917 0
0.428918130623695 1
0.260957065787727 1
0.318989812804543 1
0.308046459250637 1
0.329621937076815 1
0.581789442864399 1
0.503324741452544 1
0.45452081038983 1
0.517736201867087 1
0.399479404438926 1
0.759914226158328 1
0.1259430619013 1
0.462725645588373 1
0.552226444786592 1
0.480138100673829 1
0.433933214518314 1
0.325856475133273 1
0.52386290090733 1
0.55166229780239 1
0.547897287511566 1
0.461509395063626 1
0.39814906003957 1
0.266581627634888 1
0.303829423670089 1
-0.000314340910460037 0
0.606124058344111 1
0.433540476588201 1
0.278278669945942 1
0.490424244679343 1
0.535377671230002 1
0.345684852604921 1
0.390485280448224 1
0.0313265594486172 1
0.146432077209212 1
0.753583643585135 1
0.445597881621153 1
0.759458753376047 1
0.0907108022944718 1
0.363953577203381 1
0.396824203743744 1
0.391152255535835 1
0.328219685153615 1
0.346005819092506 1
0.878686467838412 0
0.426215662898626 1
0.142451102436276 1
0.462685351460301 1
0.265671904114462 1
0.222803453550686 1
0.191466974456163 1
0.265859164426379 1
-0.0624185074619198 0
0.776835123150673 1
0.485078828499583 1
0.25586541200163 1
0.402833314572251 1
0.182466976558067 1
0.616783307804137 1
0.311895459663838 1
0.342815780862503 1
0.250467901039251 1
0.23956057075321 1
0.5932586146466 1
0.390754938057413 1
0.496247159057003 1
0.719641445917319 1
0.618557777377775 1
0.391844621039069 1
0.216226304339843 1
0.218021686280519 1
0.44520032169228 1
0.625009718743836 1
0.366764785702055 1
0.131573162791132 1
0.504086135377958 1
0.471325032992347 1
0.524862835294349 1
0.56099243258788 1
0.358064511694389 1
0.272692382825913 1
0.58661748378743 1
0.352054095254896 1
0.729444279196451 1
0.367496708423055 1
0.632415925925417 1
0.271878482494684 1
0.556455443518305 1
0.18184603794768 1
0.256132842313137 1
0.424510783128017 1
0.168340380396876 1
0.423144655070605 1
0.54657760932471 1
0.261511375527753 1
0.674014171726318 1
0.22124052966005 1
0.470767017960366 1
0.242755553040506 1
0.473531130992234 1
0.563827218835923 1
0.677425241042025 1
0.359172313715279 1
-0.00504334739552505 1
0.437262389296338 1
0.271438472904784 1
0.362227467283366 1
0.446213149645965 1
0.318155659363288 1
0.444739742976323 1
0.638718757544234 1
0.417198481046104 1
-0.0239284652236527 1
0.355819866893 1
0.468835234443262 1
0.125758918700011 1
0.375029024124107 1
0.478253912052653 1
0.411662103434069 1
0.47245691073392 1
0.460626461383077 1
0.25301509983603 1
0.260443170343871 1
0.158099069773606 1
0.242960797948 1
0.254725727597811 1
0.229586222288014 1
0.27580910422209 1
0.140986126601818 1
0.410965195716365 1
0.144433865247314 1
0.410763000662251 1
0.367205153087432 1
0.086960969632736 1
0.432514275944266 1
0.311899215480095 1
0.693878628148238 1
0.386015870788641 1
0.721583522623427 1
0.407295719355779 1
0.179501857588005 1
0.150472485783027 1
0.644463704634896 1
0.32511447113751 1
0.698149703585679 1
0.152431795162354 1
0.380403461295299 1
0.346521839841064 1
0.342765939381314 1
0.235890258980014 1
0.152693077096858 1
0.245634952621977 1
0.720067770870111 1
0.384499534020721 1
0.24251920633075 1
0.433881410929829 1
0.254787825885747 1
0.169071220788691 1
0.617271534233878 1
0.243752894470219 1
0.283852309493813 1
0.341035849257907 1
0.187577187396008 1
0.532830617943703 1
0.102677385341693 1
0.252667695789046 1
0.343925728273221 1
0.366119782793487 1
0.43504811088847 1
1.01830917179506 0
0.102018258956928 1
0.191007241004827 1
0.323892299713909 1
0.482269607105582 1
0.602787048667447 1
0.46480267509386 1
0.328710877684136 1
0.218708851315633 1
0.282594395306766 1
0.4000157268368 1
0.31053066280334 1
0.680716734027501 1
0.329776734208422 1
0.465964817391586 1
0.432475344664566 1
0.46917823545805 1
0.253143301846857 1
0.320716829466071 1
0.753495713133711 1
0.344847957718199 1
0.504334151331385 1
0.302168989533389 1
0.32412475450683 1
0.582343685662235 1
-0.108443560279543 0
0.372916583782966 1
-0.0835816254653881 1
0.744270302380064 1
0.627353555658872 1
0.490133355956694 1
0.383528878137105 1
-0.23885590348251 0
0.289641719219714 1
0.293215639780801 1
0.515458039675919 1
0.380486896096249 1
0.0198595051522621 0
0.497464724858743 1
0.0932426603380487 1
0.242719126087995 1
0.559631108132987 1
0.418024194878395 1
0.437797360245356 1
0.589437192281058 1
0.493518387801699 1
0.428832608439812 1
-0.0410839053296615 0
0.288972161989413 1
0.272400054172932 1
0.41091601409488 1
0.434001607159212 1
0.632135630791796 1
0.133803008984866 1
0.376725455373629 1
0.227291039017044 1
0.0695131598905141 1
0.0687755951248406 1
0.384369347912178 1
0.412506623143911 1
0.436271458143067 1
0.620188039780478 1
0.486477044662976 1
0.244523797994276 1
0.322332121307953 1
0.203376310071871 1
0.534805433464545 1
0.430695507198422 1
0.135082505906265 1
0.161053139029646 1
-0.00233509781952067 0
0.288161068930713 1
0.649315526102913 1
0.566829212885392 1
0.217311188568938 1
0.219013796990803 1
0.194523374708 1
0.421286109005582 1
0.485594116302975 1
0.312625935125311 1
0.199013042932749 1
0.278237803429063 1
0.394754929542016 1
0.288741733128919 1
-0.0914713136885727 0
0.635112064993148 1
0.400001806704377 1
0.224328026876302 1
0.402290625003882 1
0.0647589641160027 1
0.588415255195085 1
0.557925258172372 1
0.290559976563936 1
0.700800736593042 1
0.42247269146235 1
0.375503421061562 1
0.427312341235023 1
0.291610901854066 1
0.238967389527313 1
0.531312147033832 1
0.360566679144868 1
0.570459396803769 1
0.136523263244868 1
0.533753317292329 1
0.175356591341448 1
0.423028521656972 1
0.196804701510473 1
0.526129306105478 1
0.101321859050829 1
0.451963637975287 1
0.112218446523561 1
0.523289832992511 1
0.620168298822962 1
0.510409498950586 1
0.428818700972175 1
0.692572828264245 1
0.586167850364242 1
0.308812832159492 1
0.393769172375968 1
0.441412934384987 1
0.877662192725795 0
0.314765328715107 1
0.243337762469175 1
0.208404812635614 1
0.473191847432748 1
0.45940237321198 1
0.0221689867415865 1
0.444339088792705 1
0.63882757582667 1
0.0859711350204407 1
0.661774145379717 1
0.524051647169347 1
0.696932379697455 1
0.629664913872238 1
0.328535272682086 1
0.383309926895425 1
0.22466989738405 1
0.456424891094907 1
0.0719624337643155 1
0.665146593452555 1
0.537244913178859 1
0.462425624279007 1
0.459365460562649 1
0.49540569983277 1
0.307362250903536 1
0.684397213127799 1
0.513521579798624 1
0.367424621354769 1
0.63944228856616 1
0.256745593994382 1
0.623487466115736 1
0.458148058996733 1
0.408796716999731 1
0.477937884026867 1
0.256477075325367 1
0.370566633668378 1
0.288104620453489 1
0.402578476855604 1
0.653804674243537 1
0.194051391447378 1
0.274173854682048 1
0.434081733102805 1
0.223837445064788 1
0.370046548026456 1
0.460709569711329 1
0.365173193015293 1
0.00350733348233478 0
0.618676690580009 1
0.326291279189914 1
0.52189794709098 1
0.243971488059317 1
0.399162230875889 1
0.301237118105962 1
0.526331394742484 1
0.422068398250881 1
0.137276728955876 1
0.542996616275477 1
0.679187662617485 1
0.534089623208705 1
0.488221417273972 1
0.0307180468448701 1
0.0161239288291332 1
0.240082945356106 1
0.278340936308739 1
0.343576207393773 1
-0.0547969704947014 0
0.564219552123063 1
0.185122132454622 1
0.273707944452057 1
0.136483042191405 1
0.197926040940259 1
0.392947995887184 1
0.239563156868832 1
0.698447614106423 1
0.434247653983683 1
0.50933163798138 1
0.103286232939481 1
0.174749630403 1
0.758401096721698 1
0.632751063680079 1
0.341723466583209 1
0.418955747288147 1
0.25456815448424 1
0.695523333539681 1
0.413809096326634 1
0.720953005361662 1
0.328178413968095 1
0.55336034044492 1
0.245950340040973 1
0.427772610344413 1
0.0889908857577891 1
0.365949975452738 1
0.549933883412702 1
0.248884989362981 1
0.174536207683627 1
0.270118044539755 1
0.139848166107105 1
0.332526117700519 1
0.495209606276606 1
0.0890181073683576 1
0.212629306101468 1
0.442797819119292 1
0.419609246117034 1
0.065046844147008 1
0.393100575717714 1
0.45103438066764 1
0.320904960023615 1
0.584997924650153 1
0.644807881891147 1
0.246032517060928 1
0.250458303828978 1
0.425777412963866 1
0.693999054014587 1
0.48697992602733 1
0.512900060359005 1
0.454889914703575 1
0.136018019710705 1
0.505314121871286 1
0.379590010868695 1
0.409402117430586 1
0.361023007101135 1
0.275145363501948 1
0.396720438772387 1
0.122044917774108 1
0.552670459769043 1
0.325580062603555 1
0.266965614516716 1
0.422398621014504 1
0.321030914851925 1
0.438078293507196 1
0.581542796662662 1
0.368109559639125 1
0.306303381285621 1
-0.083290358527037 0
0.645314042256771 1
0.51798575206675 1
0.558160729425319 1
0.311321722460361 1
0.771820675383132 1
0.39382023228123 1
0.279208788314517 1
0.450668325454052 1
0.28672169958399 1
0.0657469263920922 1
0.776804733042911 1
0.390270323376237 1
0.280146135862498 1
0.71170837673849 1
0.71183759757127 1
0.492196988840787 1
0.221067082799226 1
0.291042635811553 1
0.25779539412035 1
0.375208586874618 1
0.427022891924309 1
0.41185154893845 1
1.15324966724422 0
0.57721578092538 1
0.0738513090957644 1
0.414464108729785 1
0.474240237420586 1
0.27845132896396 1
0.411234830036937 1
0.467439626058682 1
0.492355587251872 1
0.137706125149155 1
0.383733749872296 1
0.0631189796801158 1
0.287230566268969 1
0.343249048699197 1
0.479226083889804 1
0.420805434544928 1
0.828538216675202 0
0.238592846457422 1
0.423799932429837 1
-0.00597838577770081 0
0.455800273663209 1
0.528581790830469 1
0.318763638187114 1
0.297703064852707 1
0.736892386435513 1
0.440898810215932 1
0.278559476368985 1
0.422528774143165 1
0.501376499727215 1
0.240349275513864 1
0.383030056215127 1
0.027840170428907 1
0.0729956136211869 1
-0.0987350526519166 0
0.38239157696298 1
0.265714449886002 1
0.33288834491638 1
0.273326559320378 1
0.213070477387854 1
0.20521296531439 1
0.672141207942705 1
0.32662772987137 1
0.27974796222384 1
0.447527874024998 1
-0.0736133481513231 0
0.474984535938312 1
0.501151771951539 1
0.15364436538882 1
0.446128745795593 1
-0.0404081680931347 0
0.603481250264146 1
0.470992046865261 1
0.421854797648077 1
0.643006198350772 1
0.240582904590754 1
-0.0553827111011228 0
0.33687642462969 1
0.372129320335733 1
0.564201343675087 1
0.490251110689827 1
0.402665405862939 1
0.423467612572096 1
0.236703958007139 1
0.720268183943765 1
0.692184794032356 1
0.656770821699328 1
0.105703692104763 1
0.51317090039545 1
0.277384681194862 1
0.430536234819611 1
0.457887720901027 1
0.289232508716016 1
0.563887894590903 1
0.123696625453087 1
0.601569516245355 1
0.258170011758238 1
0.371676759580866 1
0.469359146799873 1
0.297983516874576 1
0.334465737588431 1
0.397332446266482 1
0.333778237529601 1
0.395684730569882 1
0.0905611141005544 1
0.619084528991033 1
0.51022489914956 1
0.869839619091976 0
0.59943137504959 1
0.41338728381193 1
0.261026365528125 1
0.560715929176597 1
0.612109894582106 1
0.384053541680142 1
0.295610012879074 1
0.923114481154081 0
0.795941338358491 0
0.440237335229954 1
0.187653050553626 1
0.27831471777875 1
0.305758859080805 1
0.359830913955761 1
0.343107453291477 1
0.128802437250601 1
0.365212760292576 1
0.609164805462175 1
0.388781163320444 1
0.434228820503495 1
0.485610268821746 1
0.371349280153555 1
0.260249136480244 1
0.580329419147119 1
0.213789454971508 1
0.439107978655093 1
0.449693814902257 1
0.429193057742345 1
0.175982752015614 1
0.221865461568149 1
0.475616567784932 1
0.182098729481078 1
0.246822459018457 1
0.410710440438831 1
0.467460322402481 1
0.545276742280333 1
0.656915021860642 1
0.477795611100225 1
0.484092451946825 1
0.691080201580414 1
0.558925616665775 1
0.581073490807177 1
0.468369113190063 1
0.464994694657429 1
0.21472402053286 1
0.239788703441897 1
0.415707914214696 1
0.710731817465122 1
0.397227809159333 1
0.555234545198458 1
0.2947768001432 1
0.310138344133869 1
0.494006559859391 1
0.322479524695057 1
0.517579862637297 1
0.676609829683494 1
0.481369338198536 1
0.575060820227136 1
0.338987916620721 1
0.587069933955279 1
0.439058428504929 1
0.568907803229602 1
0.475436698548871 1
0.186366009074443 1
0.0155630834217294 0
0.150883471461393 1
0.612812221321894 1
0.81090357467774 0
0.330512126048252 1
0.108594499827037 1
0.207093725223032 1
0.356936119185292 1
0.58286649006407 1
0.550395497246262 1
0.667084162062676 1
0.152873896649271 1
0.103850974292102 1
0.332913833484312 1
0.488788440078878 1
0.359885623225981 1
0.440592673395095 1
0.722452612439388 1
0.08158191975078 1
0.60058393005684 1
0.452878409852634 1
-0.0565584999634608 0
0.214575251714191 1
0.65595442508361 1
0.254768318353627 1
0.634844210161139 1
0.186926155652342 1
0.602368013836142 1
0.290739290053299 1
0.36309238204105 1
0.0505956277320016 1
0.326462391842232 1
0.149823110228952 1
0.661772602075438 1
0.138083866784477 1
0.451839338624604 1
0.825937524301419 0
0.289002479928285 1
0.497730889131883 1
0.180613097447579 1
0.264098801051587 1
0.745905212132739 1
0.388854791311639 1
0.46565388596406 1
0.244274090255483 1
0.492220910022011 1
0.526203679828393 1
0.700109685805934 1
0.728379231843877 1
0.35858833189556 1
0.419791696904539 1
0.151248137739642 1
0.507757125377418 1
-0.0243195142526554 1
0.537277041404006 1
0.383043164984519 1
0.147144982739689 1
0.414945889422193 1
0.055157246804577 1
0.695179001859487 1
0.846506249362193 0
0.391328117925082 1
0.544822239019643 1
0.345787069837198 1
0.0413387821325294 1
0.409233367496959 1
0.167333084821558 1
0.530280602747059 1
0.0863941969455343 1
0.365537186174338 1
0.836905026530399 0
0.247686985579961 1
0.520100230001878 1
0.402181234592876 1
0.112930684638331 1
0.598564991902124 1
0.704943071411483 1
0.32760659226123 1
0.70887596287889 1
0.193734230561571 1
0.341420305425573 1
0.269191990170201 1
0.566489394822114 1
0.595730727148346 1
0.301536658695711 1
-0.142518187954976 0
0.338682300796035 1
0.22574845843164 1
0.117621500199988 1
0.0870555259822998 1
0.707632713938488 1
0.432014379261257 1
0.405148822910971 1
0.507668501076452 1
0.362681198229414 1
0.39829635066092 1
0.422874431215036 1
0.361448258369939 1
0.608272649303054 1
0.502752817797701 1
0.553713174978268 1
0.429625921629651 1
0.0455636515734321 1
0.0535261255881881 1
0.500233530155688 1
0.717360543142536 1
0.530242177161991 1
0.485327550675869 1
0.62128987933855 1
0.0579857279856124 1
0.491565312859863 1
0.573537182190725 1
0.28210392237469 1
0.394294376605008 1
0.271811044055624 1
0.437329322239617 1
0.635941147133891 1
0.191958467973788 1
0.493940484959662 1
0.333594159551274 1
0.437421437666072 1
0.541182815078592 1
0.161228986228507 1
0.79871415008322 0
0.258709326705812 1
0.37048389551675 1
0.398991068495728 1
0.295337387838108 1
0.107554851340557 1
0.419810477631172 1
0.161416373037878 1
0.615133192889534 1
0.366295044909531 1
0.220154374130556 1
0.166077184034889 1
0.540972955625465 1
0.748539652453915 1
0.659229931453352 1
0.333176536297039 1
0.41516658347377 1
0.911899136841279 0
-0.0173417762561422 0
0.372437213676432 1
0.330130838375329 1
0.515288822232712 1
0.462876215693175 1
0.3351889341415 1
0.557935961992407 1
0.202229762619404 1
0.805969880383088 0
0.257326354788917 1
0.437114185280559 1
0.686313816342978 1
0.191914804967624 1
0.583129595426613 1
0.0566442407933558 1
0.5964622864404 1
0.460245509310169 1
0.593935294585104 1
0.771783730974553 1
0.609591186162682 1
0.38469493367165 1
0.512133289412093 1
0.123188654913021 1
0.460905586262853 1
0.246812825913714 1
0.521405444224433 1
0.926588741829592 0
0.635725091867402 1
0.0594170009228666 1
0.103920082731593 1
0.394161318308471 1
0.358753926397146 1
0.303240874245797 1
0.245275644249132 1
0.541824665834697 1
0.514990843323445 1
-0.0387668654908806 0
0.0130266253091003 0
0.263669112522089 1
0.549589278209594 1
0.148232654739476 1
0.350723139735064 1
0.62048986225687 1
0.310671041576901 1
0.324112920986813 1
0.298702618628135 1
0.458851860870357 1
0.498829966688445 1
0.302408694463235 1
0.444053118056579 1
0.404455244438684 1
0.378379249155863 1
0.0977633287270324 1
0.397843716704044 1
0.423684606043896 1
-0.173492843153521 0
0.583173644785621 1
0.275030814335471 1
0.186384752333192 1
0.379497344438751 1
0.50363675006363 1
0.00070390102908062 1
0.535865103557272 1
0.369350054009266 1
0.251131498781661 1
0.38606131010332 1
0.549204754394619 1
0.589643596551688 1
0.419183758374289 1
0.625191182269804 1
0.433664167242024 1
0.349589487348554 1
0.337002969919317 1
0.62827270746369 1
0.0464686059704945 1
0.400111768390319 1
0.31365957948974 1
0.408822303172248 1
-0.0241142952104051 1
0.133649920035037 1
0.476142636503555 1
0.151840439276828 1
0.295549660548676 1
0.626851026255473 1
0.553449373499922 1
0.276067140863899 1
0.512489929733625 1
0.584860238604598 1
0.398138334876008 1
0.423653256567782 1
0.620741974133497 1
0.471841234211946 1
0.454598696710086 1
0.593632205165459 1
0.240340835547692 1
0.116691949148319 1
0.145995229687932 1
0.375612017516514 1
0.331820763532626 1
0.457578852616505 1
0.308541511299564 1
0.4463360366026 1
0.498153764062507 1
-0.0276911265508143 0
0.408031294178119 1
0.370653915792736 1
0.335221126877361 1
0.403555282852012 1
0.683209374137166 1
0.260986996409259 1
0.174730329933665 1
0.239390332903854 1
0.833612789005865 0
0.135797246902711 1
0.8251444813008 0
0.576132636537485 1
0.29225847643145 1
0.288009360021034 1
-0.0502841681041555 1
0.687639430618107 1
0.413939607917868 1
0.288486237278835 1
0.596246897592504 1
0.435836140461673 1
0.284050371769031 1
0.16666585903201 1
0.369820188964841 1
0.640609273867557 1
0.278697319393368 1
0.452624086341371 1
0.365008552281876 1
0.544241446019463 1
0.465320592820393 1
0.178576355930073 1
0.183845758093883 1
0.468716218955067 1
0.328267785680512 1
0.356880500554983 1
0.211373593315594 1
0.272089678311044 1
0.529344777242566 1
0.355534969256779 1
0.267912243453155 1
0.712974467735214 1
0.436726211680201 1
0.476786360665495 1
0.312885608935861 1
0.38391072469855 1
0.223751691178497 1
0.411908399433681 1
0.496433199963302 1
0.125198290779671 1
-0.0135296412789232 0
0.134532951044976 1
0.553112730866308 1
0.422296917871893 1
0.292396182916419 1
0.444703169337317 1
0.595811729089177 1
0.307162434949113 1
0.173613824195767 1
0.300429454126207 1
0.242878260090702 1
0.346331866062188 1
0.477038692058809 1
0.197757154767498 1
0.563823301854429 1
0.00535723455466696 0
0.399165765451093 1
0.562767740605493 1
0.289202267562374 1
0.0532666100068175 1
0.432489066755204 1
0.629826950182725 1
0.416409899542602 1
0.603861859664572 1
0.538182381557764 1
0.644036123298234 1
0.606280944118268 1
0.121090858157563 1
0.662855730871212 1
0.514273559118376 1
0.584795246713481 1
0.486739359959035 1
0.0528039112071933 1
0.432203346438254 1
0.348486996621667 1
0.220878759627525 1
0.386748889171861 1
0.265367694216094 1
0.236487870342835 1
0.349261155269078 1
0.41431473482114 1
0.29316444509985 1
0.155655393799791 1
0.100147599661206 1
0.281963895814361 1
0.327611704910607 1
0.546754921363316 1
0.287226974779874 1
0.69513437462564 1
0.544796531669584 1
0.240069095883721 1
0.667031496510606 1
0.569203366747847 1
0.423254536537297 1
0.779951881330487 1
0.3820676385909 1
0.369044990067587 1
0.663581308645496 1
0.492988673158915 1
0.394071735338887 1
0.379120136838418 1
0.14966475642167 1
0.644442345873449 1
0.349446268589783 1
0.210625447723804 1
0.259606210930499 1
-0.00523402009497401 0
0.385688411429405 1
0.664771124985959 1
0.537589387463225 1
0.29216626211909 1
0.386101961365977 1
0.731441006711855 1
0.128080267890381 1
0.387149350143835 1
0.331372516578569 1
0.300894628325207 1
0.352222490903658 1
0.271544114424251 1
0.539156232723117 1
0.558894761063066 1
0.118664724678382 1
0.427480699544228 1
0.310144086724993 1
0.757474411441121 1
0.374066313429406 1
0.642767113211919 1
0.341796477580476 1
0.39232927697688 1
0.424682365743108 1
0.237866374369892 1
0.507312378106873 1
0.309796842000868 1
0.422164402655487 1
0.345984877076774 1
0.491079754344073 1
0.378841800103908 1
0.829663612583028 1
0.444805986909878 1
0.521245897124963 1
0.604658544710266 1
0.446605844492634 1
0.557650469707172 1
0.391731807916906 1
0.143229929184706 1
0.673832435390596 1
0.0646856402230449 1
0.560895871946254 1
0.478472173043187 1
0.486698433386394 1
0.202046529973429 1
0.328759412030632 1
0.737573826392279 1
0.538769720802545 1
0.437887425981238 1
0.144734692263717 1
0.341596767833498 1
0.593579910645464 1
0.462798335464297 1
0.199848613723215 1
0.305642262859458 1
0.422170722140725 1
0.414866563010433 1
0.62591617561697 1
0.271161632516054 1
0.53952012658052 1
0.108224185149321 1
0.435006211906352 1
0.596340098620178 1
0.329743679972799 1
0.804701690855895 1
0.330585670179482 1
0.015656886209808 1
0.359870371831143 1
0.321795649906248 1
0.325075327187511 1
0.574399675726689 1
0.333825893363214 1
0.409450918618303 1
0.393080003631628 1
-0.13113842737951 0
0.40123329023518 1
0.45591899693493 1
0.733839476330802 1
0.305670773555308 1
0.597526045242041 1
0.396491355721194 1
0.283334857079391 1
0.528937390322226 1
0.130735245618093 1
0.404580534203984 1
-0.116697146029464 0
0.456962410401728 1
0.0733246339653984 1
0.559606093827592 1
0.660488545382586 1
0.40368814322368 1
0.376624646286443 1
0.444580523015617 1
0.457712603681747 1
0.373625774977417 1
0.442996173590202 1
0.56050666834448 1
0.808716475355532 0
0.326925208788132 1
0.497195392878317 1
0.474989450413179 1
0.543572599768422 1
0.31665404433606 1
0.161336080324918 1
0.39389011990845 1
0.231423126284978 1
0.285301657899241 1
0.647188890224724 1
0.378207302557865 1
0.262919479914419 1
0.17565950773975 1
0.53844119893208 1
0.266977719283888 1
0.514471547925692 1
0.693686090000965 1
0.02456534691115 1
0.0367320319755759 1
0.265829143439754 1
0.722790415366981 1
0.444673791211282 1
0.632872153493509 1
0.486450979244229 1
0.341011677368809 1
0.356601216367187 1
0.519563041520369 1
0.508489162010379 1
0.501859776081898 1
0.0068887632534113 0
0.221624233738353 1
0.35559711288342 1
-0.0267034938762749 0
0.209435250911824 1
0.551820348131854 1
0.0584615937418187 1
0.687102456635583 1
0.286294137018469 1
0.455614871592572 1
0.418776471177573 1
0.674279372951645 1
0.0936005101541488 1
0.270993541402916 1
0.474380113798805 1
0.587999737233082 1
0.253895039256242 1
0.245219290455848 1
0.512590038330728 1
0.138723848464693 1
0.602016595229494 1
0.274880631878193 1
0.174778151772722 1
0.468935336558413 1
0.53854202787682 1
0.464495679655035 1
0.317105326499439 1
0.194401367584382 1
0.496108767262114 1
0.326921252438057 1
0.595173592678402 1
0.326276920254619 1
0.366640479600482 1
0.205620356110907 1
0.237640278014005 1
0.583209238813155 1
0.291955223876763 1
0.194899073199739 1
0.740564633873612 1
0.018467574830901 1
0.307341658763243 1
0.703965766448113 1
0.168044674121141 1
0.665214289209221 1
0.476755624229522 1
0.287882444085843 1
0.52423814002687 1
0.19539487739449 1
0.160748804562994 1
0.71253539770229 1
0.313299237130196 1
0.342484396307402 1
0.38407236491047 1
0.17732641275663 1
0.246268149796277 1
0.327217353294578 1
0.509305641649357 1
0.439589090708753 1
0.378198333260107 1
0.216946691501746 1
0.338439280779647 1
0.373092990398993 1
0.302878927328043 1
0.311764022485426 1
0.444556636904348 1
0.321881692408886 1
0.509850994405816 1
0.540699859719242 1
0.610453087544997 1
0.485700341647542 1
0.486973327905988 1
0.368201186678169 1
0.323139749667493 1
0.287655929004601 1
0.343934716918653 1
0.435205559341849 1
0.394405082656081 1
0.360363565118728 1
0.800556823934009 1
0.758627905354884 1
0.444611031623778 1
0.15009559149679 1
0.485343082471692 1
0.304314240910196 1
0.463629845808315 1
0.583402873757814 1
0.278693697704411 1
0.465269703545455 1
0.527983277525801 1
0.100362552797083 1
0.338001176864298 1
0.33078163327886 1
0.508251404803353 1
0.444639225668253 1
0.530592140662613 1
0.144624220243823 1
0.234076456059646 1
0.22720816179903 1
0.509637832770584 1
0.168509680423064 1
0.618657318025248 1
0.508012626269808 1
0.514779449754442 1
0.797150960211627 0
0.0743489573926658 1
0.417501121389254 1
0.216562697920295 1
0.185112231998601 1
0.461762467635211 1
0.426747677106221 1
0.603098788164791 1
0.247839427000316 1
0.882907380177382 0
0.589295788924312 1
0.141628451630878 1
0.128926778372328 1
0.309267525419248 1
0.588315437701301 1
0.399536715336753 1
0.51780096489016 1
0.001956036551027 1
0.468204364051235 1
0.409946593662593 1
0.320679829633538 1
0.475650794967044 1
0.366549503936185 1
0.44793914795995 1
0.269427631683991 1
0.0825768937837267 1
0.235950706184757 1
0.623996368273912 1
0.53122938301292 1
0.646962531534472 1
0.469971780567633 1
0.755317863498709 1
0.0877785657501243 1
0.192948328019689 1
0.444913004169077 1
0.273635464775425 1
0.536366024093314 1
0.237973673710407 1
0.642940763238832 1
0.444272817410159 1
0.354731961130585 1
0.73865383533849 1
0.460118093140132 1
0.586625774755648 1
0.496443074808186 1
0.261366240027201 1
0.253944840176121 1
-0.0466252950041547 0
0.43014984566383 1
0.920842872265575 0
0.155294260666003 1
0.296952603164066 1
0.210907651356428 1
0.347067889884049 1
0.759796515313849 1
0.405605202372628 1
0.215014638593295 1
0.415348889522546 1
-0.240605652082238 0
0.577516663859859 1
0.133399290358212 1
0.565161509103989 1
0.468527919522919 1
0.36805065420024 1
0.315738826029263 1
0.247635015237992 1
0.273692351006676 1
0.409544575673137 1
0.233211004256395 1
0.429337698575624 1
0.51531803813582 1
0.0970085422813121 1
0.597266549585247 1
0.659745630631559 1
0.260938943311932 1
0.167973028390447 1
0.453143236780698 1
0.580960293747617 1
0.192598904397262 1
0.209620251093203 1
0.780919959317187 1
0.425585779541936 1
0.52522755907472 1
0.44518528696933 1
0.375124813847785 1
0.150268252257864 1
0.584948586752529 1
0.41871271155863 1
0.202374437944405 1
0.331417688809224 1
0.417910924855402 1
0.160536328103217 1
0.154751219917055 1
0.0752510995747778 1
0.445339300763531 1
0.331925630693382 1
0.318064132932374 1
0.118217898139997 1
0.421812223826478 1
0.378391055213598 1
0.651940470455602 1
0.201019620923803 1
0.601403812268892 1
0.562415416285362 1
0.535137735055369 1
0.214760902637527 1
0.252601186291674 1
0.157781843658809 1
0.337964619038434 1
0.557173381455159 1
0.466648448121863 1
0.0394862971322474 1
0.232547141001175 1
0.644512398099228 1
0.172377087028282 1
0.539065528761596 1
0.341474538369007 1
0.340301192543863 1
0.431808258273622 1
0.403251475273505 1
0.245889034523786 1
0.563508409678761 1
0.245332151791458 1
0.252351089968582 1
0.393639957987541 1
0.355787751889489 1
0.647922105794475 1
0.272177209779213 1
0.522121151736623 1
0.467520952155826 1
0.0661816190490693 1
0.232223816774353 1
0.129654070609907 1
0.424328426493195 1
0.672331025695994 1
0.26002701511257 1
0.242061048863597 1
0.604199733088306 1
0.502042220247506 1
0.549291033498528 1
0.613613004478706 1
0.403027447033373 1
0.308924366385866 1
0.281836569266046 1
0.262436432676372 1
0.0881219955356146 1
0.466343783593629 1
0.528115980112113 1
0.309130195583781 1
0.375021324480687 1
0.444579987790585 1
0.419708292322128 1
0.264191345037039 1
0.677241499762332 1
0.418874630807475 1
0.478334634093076 1
0.0979051622525713 1
0.0436416952834489 1
0.377285398147214 1
0.255457035474906 1
0.164626003705962 1
0.533995572549667 1
0.306938544959521 1
0.543085421980158 1
0.568858561999151 1
0.565585697275519 1
0.0169300138029168 0
0.453853247768432 1
0.501232584715987 1
0.285159103828554 1
0.257277550876108 1
0.552108606476342 1
0.492838636446538 1
0.460122657410841 1
0.35860392762674 1
0.121399174383404 1
0.349733942034172 1
0.614950935476998 1
0.189842613412294 1
0.400890341592086 1
0.323556809383518 1
0.393478040140641 1
0.464278634553276 1
0.471714321692399 1
0.451568652967074 1
0.322555925282159 1
0.202885956435637 1
0.0988310404585113 1
0.471908193574331 1
0.430482299984309 1
0.15291750933525 1
0.692353108042189 1
0.233209972873898 1
0.536174215286023 1
0.425750137625692 1
0.734499791512151 1
0.430360539745227 1
0.149578431542479 1
0.383178436509778 1
0.214406751867091 1
0.536552459493997 1
0.528931039073343 1
0.565887115480683 1
0.579357111728555 1
0.298612102931017 1
0.237742880571781 1
0.261545527119559 1
0.321963803772719 1
0.575452902891145 1
0.624983041768014 1
0.267985261519675 1
0.242271168400976 1
0.340267560461932 1
0.353475935646182 1
0.332604323615967 1
0.379421593981003 1
0.373674792105316 1
0.112249191890785 1
0.491933804159659 1
0.371340599752064 1
0.394416222546531 1
0.60475846158752 1
0.175475970608807 1
0.217020185902778 1
0.363598762780601 1
0.365118775849487 1
0.0655880855842987 1
0.451446785245224 1
0.47259584590222 1
0.352444874537333 1
0.414253690120972 1
0.246141433572135 1
0.391928652120538 1
0.429192333437162 1
0.376381117640858 1
0.629182935298144 1
0.369078346452415 1
0.49824724111292 1
0.572248750298681 1
0.46278243429753 1
0.405455401247213 1
0.2245776905647 1
0.44528002225 1
0.421657056265634 1
0.0109149254171762 1
0.315566886350641 1
0.470631199182705 1
0.343858389445024 1
0.573618781282665 1
0.230909470368967 1
0.49026549412331 1
0.383342613652425 1
0.0238290167379081 1
0.666423967531979 1
0.427040968142794 1
0.621426911587361 1
0.301945380110185 1
0.911504529346424 0
0.269243072847845 1
0.179236091419587 1
0.163403955906863 1
0.182756684359478 1
0.66873742296904 1
0.369421373457593 1
0.0338904413055616 1
0.602142853788706 1
0.351706163786391 1
0.477635345186747 1
0.466384409912543 1
0.374344041157372 1
0.297686840315663 1
0.68332049283464 1
0.257105331952636 1
0.522335331510072 1
0.558641064523247 1
0.291517273596739 1
0.223211912762914 1
0.632394032586904 1
0.0852138725421717 1
0.256991690566395 1
0.2637812012693 1
0.529031604524035 1
0.388153281073906 1
0.412476623794378 1
0.480258661988964 1
0.620103955858103 1
0.0400561645017221 1
0.250395676063696 1
0.710621439422066 1
0.37793970696259 1
0.39037756649809 1
0.437525463733487 1
0.400700967132007 1
0.371808936615913 1
0.0308344291139679 1
0.564203091467962 1
0.415411274062195 1
0.403828379423683 1
0.358609134685094 1
0.267442222329479 1
0.748325614783675 1
0.492514081959327 1
0.330472163795825 1
0.241173379280839 1
0.300724543601881 1
0.324681930258769 1
0.458018566276796 1
0.458898651536782 1
0.440586852947332 1
0.185112235251525 1
0.595792056208826 1
0.375413912825568 1
0.274119526278254 1
0.576957044462003 1
0.486294809257578 1
0.621238170119726 1
0.803494295449596 1
0.300861412096983 1
0.10829179024031 1
0.496723330033558 1
0.00546114170278604 0
0.576130364065907 1
0.471564664209895 1
0.3943716730474 1
0.827663631744391 0
0.184186726030918 1
0.471880252768798 1
0.428608097890611 1
0.257057206331332 1
0.540568256958164 1
0.47641292863443 1
0.616422527490579 1
0.309556103632788 1
0.499215094647671 1
0.291312867759861 1
0.273074014904769 1
0.610807618948428 1
0.0298092001522474 1
0.415288487197641 1
0.42627531655941 1
0.518122021275521 1
0.736125138318914 1
0.269718182433252 1
0.535106501560661 1
0.35310247658765 1
0.558168798746251 1
0.336718378407145 1
0.114743201808793 1
0.101360624045462 1
0.463325466229619 1
0.336307401703633 1
0.0295474432836619 1
0.312861266570052 1
0.650447172918042 1
0.341815089949572 1
0.590752922849156 1
0.904616650110102 0
0.131280816818061 1
0.456959229701443 1
0.39684958928248 1
0.298092688359889 1
0.632117679948609 1
0.374336480509578 1
0.717680608940984 1
0.164616981071775 1
0.487320387118768 1
0.517720860530034 1
-0.016122465729762 0
0.513472350073196 1
0.341683545660523 1
0.672775277055568 1
0.32712088366248 1
0.336876172298693 1
0.302487936103022 1
0.168113535530383 1
0.208703235186675 1
0.626041308633664 1
0.406560782373654 1
0.314509773295348 1
0.299034612780937 1
0.552614640955258 1
0.535942848487653 1
0.547154282993696 1
0.601198679754921 1
0.481933049569916 1
0.528448694484006 1
0.378721656291314 1
0.63532265270236 1
0.15159334830718 1
0.593193620007731 1
0.655064759983823 1
0.435990366748893 1
0.359443941763349 1
0.403991010462517 1
0.492751929782314 1
0.241240319440165 1
0.5685463941668 1
0.587230922661894 1
0.425643758143091 1
0.409532574475786 1
0.428579481400988 1
0.39091109533413 1
0.142969789195785 1
0.370655899350511 1
0.299396762545976 1
0.380993922041098 1
0.297170154831589 1
0.406721277509532 1
0.445512461074069 1
0.291477612078753 1
0.262673644568366 1
0.262787429864516 1
-0.156703468803551 0
0.306310483954896 1
0.730333182070735 1
0.445917749398224 1
0.22377253894382 1
0.200711382427947 1
0.245539649717863 1
0.301689363905804 1
0.712953403437237 1
0.775706992203938 1
0.226519996858272 1
0.404720819731439 1
0.0947258841365073 1
0.311790570602697 1
0.56006511352149 1
0.477193457716301 1
0.295142809573389 1
0.392239236235868 1
0.661976028060969 1
0.34162892348308 1
0.430127643396058 1
0.648547954713258 1
0.28405056806462 1
0.335468362198355 1
0.38774940323961 1
0.0713339853231658 1
0.351734007899613 1
0.33691836032788 1
0.225720632388385 1
0.258883556544563 1
0.152919454185108 1
0.157919068047033 1
-0.0316903557060585 0
0.259513685606271 1
0.249776415458501 1
0.279549368197714 1
0.365006831274284 1
0.437035736878589 1
0.638003438498494 1
0.213596299929112 1
0.312783543766336 1
0.559093931838466 1
0.369344251558778 1
0.187341293728085 1
0.611830265278105 1
0.411426910686215 1
0.414741425548323 1
0.766889021998128 1
0.521872732122609 1
0.524581801661603 1
0.785491739484084 0
0.346319376725609 1
0.291951623978123 1
0.374660074258181 1
0.607797905101967 1
0.56943204912972 1
0.634055021540818 1
0.489999880704902 1
0.29293309567022 1
0.417586632612795 1
0.613073787875798 1
0.307436398243766 1
0.511454951961773 1
0.554988141777649 1
0.125526415553834 1
0.396564854150328 1
0.23520832299494 1
0.614889612706697 1
0.387235807099527 1
0.0652868252829277 1
0.27365232075529 1
0.289430269935999 1
0.360734342836273 1
0.26567451253112 1
0.310928402413362 1
0.396778285978605 1
0.644043044307348 1
0.358233875563707 1
0.0875739115390599 1
0.428243397240645 1
0.657608295405266 1
0.527371958576726 1
0.354593515421878 1
0.634741078570996 1
0.452321749539456 1
0.523703463238797 1
0.341535599934925 1
0.287468501767537 1
0.315790814314031 1
0.35500721145444 1
0.493327173586331 1
0.824682430352307 0
0.118166799230574 1
0.641221775691552 1
0.400800363741599 1
0.428104092403542 1
-0.0946056773426798 0
0.403210703997279 1
0.446764264231958 1
0.292885735186545 1
0.275656059333502 1
0.397720701267401 1
0.280779697980094 1
0.252956442078164 1
0.179652933212666 1
0.289961815576827 1
0.305792806079215 1
0.229040808370524 1
0.0993530144621136 1
0.373657741728131 1
0.454000234063831 1
0.251996903284789 1
0.44556630924826 1
0.949779183058588 0
0.750436544161619 1
0.2500739538963 1
0.486508663863608 1
0.800483911711687 1
0.461173866006275 1
0.682624275767334 1
0.143834750502722 1
0.173268776357499 1
0.510066935313571 1
0.36268230369936 1
0.287174533837884 1
-0.0113191024058995 0
0.441539870665881 1
0.0580546830874306 1
0.266002790776069 1
0.234711166918409 1
0.656071681709383 1
0.488315458868857 1
0.448135238910687 1
0.2482376457645 1
0.415237632248544 1
0.285991833807886 1
0.56444367618218 1
0.561258607294049 1
0.467285220936379 1
0.643525434654839 1
0.352335097036763 1
0.281600047979138 1
0.633754669843354 1
0.0133826090211676 0
0.340484573693801 1
-0.115869518402439 0
0.531140859482284 1
0.416905354014999 1
0.527805621032115 1
0.4290649972122 1
0.534489113707047 1
0.628289767911754 1
0.548764712527307 1
0.451779854240264 1
0.343077846101331 1
0.544147692571887 1
0.344306812429008 1
0.569737852433906 1
0.283838936766387 1
0.334149126647162 1
0.23064932462833 1
0.156478378305173 1
0.189560007287455 1
0.396146217803128 1
0.380738672741955 1
-0.0077065726429086 1
0.404637021378364 1
0.613380049335541 1
0.430775737117598 1
0.232422643067979 1
0.397070424375129 1
0.315399328005021 1
0.402248106041159 1
0.268070967235977 1
0.411286804834433 1
0.142199724748681 1
0.696106863406583 1
0.427542408995329 1
0.564350606902812 1
0.479678883787392 1
0.250135315231062 1
0.21341511941049 1
0.345712766622893 1
0.50570947478463 1
0.462225543054627 1
0.0384566664135568 1
0.267281272868263 1
0.541520121475843 1
0.558238946767055 1
0.532776576267609 1
0.471898913464898 1
0.315150615960039 1
0.818967265221521 0
0.525000286427827 1
0.509899579505878 1
0.585197886448794 1
0.237208816463152 1
0.484378915854161 1
0.339397913669868 1
0.390182379611062 1
0.254439312400485 1
0.340169533796958 1
0.227344422362372 1
0.307839455665139 1
0.587317455721892 1
0.471270302295356 1
0.176308088861475 1
0.372996394256121 1
0.428636623380105 1
0.399895041094682 1
0.0012787869631631 1
0.437817556193232 1
0.528268860497184 1
0.469274860827732 1
0.327022245012301 1
0.407458406033447 1
0.135345614554993 1
0.270247579731485 1
0.417251902935354 1
0.308762368463797 1
0.377465186365852 1
0.91420766022997 0
0.440239509357494 1
0.0924330938120113 1
0.499900701000846 1
0.383256517451953 1
0.387910566997288 1
0.620545485835209 1
0.579829668235428 1
0.576276544093901 1
0.477376014738668 1
0.321265319426215 1
0.278404811213624 1
0.213288520881819 1
0.578832126058034 1
0.563032367130245 1
0.33465270354318 1
0.813423012086232 1
0.463345700094775 1
0.265407679323546 1
0.387782384325704 1
0.324723505971234 1
0.208656026751459 1
-0.0543810085919371 0
0.518673170534316 1
0.149083383302563 1
0.396472479097742 1
0.0313944840094586 1
0.546686267843571 1
0.257327664569401 1
0.187141579443142 1
0.405717688662477 1
0.559235250898475 1
0.242068874562545 1
-0.0647261072486994 0
0.638443596818685 1
0.0746856741330988 1
0.427630407180263 1
0.548784016974552 1
0.390778301700904 1
0.454878168801852 1
0.216889024088699 1
0.0795628885815769 1
0.739796443288578 1
0.363984153270198 1
0.607985644252087 1
0.074024389817964 1
0.56913666481594 1
0.304607132580557 1
0.249191586448355 1
0.252227214306106 1
0.754887320637416 1
0.525296171178237 1
0.303071501010768 1
0.207581591722765 1
0.173563916501325 1
0.502997168791571 1
-0.152992217561267 0
0.355971461024628 1
0.445012128760266 1
0.56698786966525 1
0.402138934227479 1
0.0156067734533992 0
0.623362692570763 1
0.193952433694475 1
0.456627396120582 1
0.158568896606247 1
0.471992936096868 1
0.26692858231433 1
-0.188728180022551 0
0.316133475639367 1
0.152971529632676 1
0.692490126694922 1
0.420817537207957 1
0.350517188432053 1
0.441946915393507 1
0.429414890708806 1
0.515572989059835 1
0.310823172725109 1
0.570480829472648 1
0.484739581191252 1
0.166304217008291 1
0.431655608824915 1
0.218487634049377 1
0.144396597467651 1
0.0717945782831345 1
0.335461401406121 1
0.53074029390808 1
0.532737769795179 1
0.860534558101282 0
0.371000632104338 1
0.20852490513378 1
-0.180594004425926 0
0.369317672577265 1
0.481817298528491 1
0.359290615728318 1
0.608504306886683 1
0.34781467621514 1
0.0761859510586581 1
0.583346648447797 1
0.411780661007201 1
0.464100525985875 1
0.166948485174282 1
0.175850607159579 1
0.116839471716027 1
0.33388155529628 1
-0.0175318631322477 0
0.231035193210974 1
0.612162375496104 1
0.394305926655836 1
0.28712904976623 1
0.640806126062655 1
0.215901765747207 1
0.270715448153663 1
0.218580067247575 1
0.268182149632749 1
0.0921422850819364 1
0.472223020796673 1
-0.127543687571682 0
0.529903973348455 1
0.478309248664675 1
0.134156653456752 1
0.196757963178627 1
0.419423516217467 1
0.187315134525523 1
0.18032857227389 1
0.456933735395606 1
0.166956419145405 1
0.481851739355641 1
0.616304008876251 1
0.239447976417055 1
0.29622371909381 1
0.840726855215139 0
0.236343709426303 1
0.466957318941741 1
0.492402676095626 1
0.538667380530146 1
0.289587714402214 1
0.326547874204488 1
0.365045782737282 1
0.317876253393801 1
0.485783881796981 1
0.0582041213947714 1
0.334227479774981 1
0.373825787503822 1
0.263978793662745 1
0.331463834575671 1
0.344463135187361 1
0.306221342100723 1
0.678207487301092 1
0.60058456583862 1
0.0686328119108712 1
0.300872094687526 1
0.129399828780348 1
0.347905140523181 1
0.649323197515663 1
0.310847125183552 1
0.722502831740271 1
0.210238416260845 1
0.231020093962354 1
0.331542149087545 1
0.378177560517184 1
0.319410218425901 1
0.360330272318503 1
0.256613773769864 1
0.536510930795929 1
0.384485205316713 1
0.250096884147621 1
0.463044217651647 1
0.396462546731976 1
0.463572178755302 1
0.517536630089145 1
0.359813566180636 1
0.434246617946719 1
0.0812432567324038 1
0.533657802724164 1
0.45013530993793 1
0.499689788568888 1
0.404299631127392 1
0.550474636583055 1
0.256703848811176 1
0.240088259707607 1
0.49039663291821 1
0.314242034469638 1
0.355173908509178 1
0.146984918660352 1
0.260376784695667 1
0.0652550969354141 1
0.380139815501473 1
0.461235298650182 1
0.409386007051016 1
0.931047524193402 0
0.246632522311534 1
0.516501522732072 1
0.841280505480988 1
0.524853963526556 1
0.842926559295934 1
0.443953882422351 1
0.135536967174182 1
0.186421483724604 1
0.544440590284531 1
0.487395726070821 1
0.687634292391724 1
0.632728418655066 1
0.448771851851514 1
0.317774418610564 1
0.802306296636596 0
0.492994237191456 1
0.40617967748935 1
0.207918280224347 1
0.323655619212709 1
0.295491929886492 1
0.352648802862818 1
0.484557921627232 1
0.429700502378379 1
0.234242884905571 1
0.351398533658741 1
0.609435797092916 1
0.349944731597457 1
0.530517064355193 1
0.61188767049161 1
0.649240724782988 1
0.797846294121377 0
0.420448405659902 1
0.554038923136324 1
0.282742930202683 1
0.630579092474279 1
0.27302676601676 1
0.398972348070755 1
0.135501047971302 1
0.509965854426727 1
0.384173756985619 1
0.40516487580015 1
0.468013430847477 1
0.517480600101809 1
0.582824733873852 1
0.243897160927676 1
0.405713572769344 1
0.859363757678784 0
0.670978616932552 1
0.269635843430902 1
0.784235660146014 1
0.133246715616454 1
0.657933440269079 1
0.488274839169529 1
0.31662926290655 1
0.669924397050996 1
0.578628345037243 1
0.499807586025045 1
0.692603095048833 1
0.36201128247243 1
0.564502860316232 1
0.484296511980556 1
0.611269686917451 1
0.345150769638229 1
0.257718508344632 1
0.507146968697936 1
0.400099352276419 1
0.341545473950539 1
0.746481092886175 1
0.107416955382129 1
0.367236547691902 1
0.284508724375079 1
0.226851744497747 1
0.385609810304446 1
0.498869970091398 1
0.452001578541704 1
0.449307326718292 1
0.543603849743032 1
0.579929551998692 1
0.248743684089122 1
0.20784892107734 1
0.605543730559849 1
0.647781048121365 1
-0.138126503925776 0
0.313864391223544 1
0.369801743092495 1
0.39908989871726 1
0.403561831010962 1
0.211876394824438 1
0.443741299796142 1
0.288603810249582 1
0.165899060574881 1
0.64464734035106 1
0.485362676017379 1
0.419845951071311 1
0.629312164891412 1
0.209179191822303 1
0.237369894354995 1
0.252289210660217 1
0.402052833998694 1
0.570303424020044 1
0.485936356812968 1
0.443851932649588 1
0.530912974358607 1
0.290844199251748 1
0.514476385859142 1
0.34693785044854 1
0.494299915704354 1
-0.0874144217577183 0
0.316736315872544 1
0.373866140974083 1
0.512862218565834 1
0.488086897633896 1
0.616157450468093 1
0.386654793859133 1
0.365212806383733 1
0.402820675908028 1
0.338716478445321 1
0.382224118518232 1
0.5942988727188 1
0.661217791642967 1
0.271808564154703 1
0.247182501965838 1
0.191228446782013 1
0.414789755663141 1
0.500891992353254 1
0.682177175464126 1
0.304808478368742 1
0.504741735596946 1
0.495238417347302 1
0.114901239712047 1
0.452956039511434 1
0.389914375654363 1
0.044133905604237 1
0.391808939430636 1
0.525174252517203 1
0.430688027091047 1
0.216371606662585 1
0.724059188189892 1
0.563717873002535 1
0.562685961256346 1
0.392364505337542 1
0.137573867881779 1
0.549264318229281 1
0.544651218562529 1
0.113889529726212 1
0.496302167010719 1
0.112002646635269 1
0.169731855021745 1
0.847040713218363 0
0.835172067348669 1
0.52960097885545 1
0.164160279711654 1
0.404781310096344 1
0.13333601193788 1
0.547868378298813 1
0.678281063785388 1
0.479986421979812 1
0.353726970402632 1
0.416589753623684 1
0.560789872352709 1
0.564486562526948 1
0.171725570928917 1
0.278619369735037 1
0.332698098020448 1
0.579328670019947 1
0.259822325816302 1
0.163953361620346 1
0.427139831951441 1
0.396622347973553 1
0.153714944759455 1
0.179855253391626 1
0.474061035941695 1
0.377502506186093 1
0.366940335866479 1
-0.0383493625812715 1
0.223045695328577 1
0.484067995594889 1
0.0340800311596361 1
0.259202272375582 1
0.253249254094815 1
0.186182180190407 1
0.329709248621633 1
0.252245864601036 1
0.447078233792579 1
0.307881711246597 1
0.301607977565325 1
0.29194002340871 1
0.117094326369403 1
0.287076126475719 1
0.383921933773245 1
0.319464675240832 1
0.687972237111296 1
0.29406300944787 1
0.323457615507434 1
0.563888970541954 1
0.423891165648903 1
0.401175687083479 1
0.671371873275681 1
0.352543192110376 1
0.53968597349336 1
0.259444761310098 1
0.098688111636737 1
0.102594432747513 1
0.0411771739953646 1
0.40587461996296 1
0.540360436445024 1
0.405739716438273 1
0.181223502369791 1
0.575607565585262 1
0.230045188240771 1
0.448594819126903 1
0.845105470971362 0
0.488521860845022 1
0.412063189731586 1
0.135036790016335 1
0.258367729247042 1
-0.0624094096355934 0
0.468817809806884 1
0.510172535298697 1
0.362113712665025 1
0.214628998421023 1
0.76264419339551 1
0.250231797373373 1
0.0529642528744096 1
0.333473188247338 1
0.0718744254216662 1
0.400927675913208 1
0.40128377752276 1
0.558683031191099 1
0.202076017425828 1
0.27475721599089 1
0.51457446233195 1
0.483061599497939 1
0.39432192504064 1
0.369730070600361 1
0.126332045343504 1
0.382754074211071 1
0.529500076652083 1
0.517880835287927 1
0.239762765346979 1
0.365842941207009 1
0.565536890558759 1
0.184106666473743 1
0.564984642331358 1
0.324333585315972 1
0.571075615539671 1
0.108464260337177 1
0.0433458836412095 1
0.437137002622913 1
0.517171463124976 1
0.330404769992924 1
0.402318207356572 1
0.418347083706246 1
0.477858559824747 1
0.177597501059582 1
0.361285454127756 1
0.261734505901629 1
0.279371851264744 1
0.543266908038599 1
0.565700242509047 1
0.611101774780464 1
0.484668802228667 1
0.504147924144574 1
0.554423530935378 1
0.365481461035351 1
0.209411141313077 1
0.334013749067268 1
-0.0112577649807979 0
0.451817250344205 1
0.234583661197977 1
0.620740334362108 1
0.51090132809746 1
0.444469853417125 1
0.45973817952868 1
0.215320591549498 1
0.39163399248882 1
0.461258486469378 1
0.655028193967909 1
0.220927881682916 1
0.23262531865054 1
0.616931586013648 1
0.540135623000772 1
0.347883661779454 1
0.319422439717384 1
0.310731770561587 1
0.4243344830017 1
0.0472219070903993 1
0.210638546960678 1
0.487943670775311 1
-0.108911941009539 0
0.221789676649982 1
-0.18900901551028 0
0.475189518721528 1
0.31860146025288 1
0.333460565915272 1
0.187203762935974 1
0.324582409538433 1
0.379623932669453 1
0.635331129824899 1
0.280182011642563 1
0.453564003260335 1
0.270639507532792 1
0.22033639631281 1
0.564409531565929 1
0.297522321776557 1
0.501723543963985 1
0.362470336669748 1
0.455898204420126 1
0.336168662125377 1
0.453933406548147 1
0.202822556848173 1
-0.159932105598907 0
0.603606647119868 1
0.26961596579401 1
0.372155008416603 1
0.175151903654296 1
0.0173297737288321 0
0.528777544129002 1
0.469473049695172 1
0.166804387189056 1
0.558957323424971 1
0.0510118610845557 1
0.629995564249228 1
0.505658259458779 1
0.429047151499003 1
0.305687958042556 1
0.400130602324071 1
0.757600037629437 1
0.599651219273675 1
0.401556987715666 1
0.271533481261937 1
0.723684865907695 1
0.62942276374702 1
0.494745540085223 1
0.711658308771435 1
0.67783005229326 1
0.453280209929865 1
0.24971619228415 1
0.766451614102577 1
0.368711100485106 1
0.712821950302489 1
0.291158878757098 1
0.251332541700838 1
0.419165075926734 1
0.511570522087319 1
0.51346577003177 1
-0.0504162259216371 0
0.357353531778854 1
0.116210034132184 1
0.420795746357545 1
-0.0652755939375023 0
0.321129503920177 1
0.473519957570177 1
0.227700461342034 1
0.178665358274368 1
0.606479696427629 1
0.0178992773420382 1
0.435456780693477 1
0.554543028559396 1
0.414534784891496 1
0.56869723067628 1
0.340343722955699 1
0.535393424413981 1
0.613446747779548 1
0.507157316914914 1
0.404552402380022 1
0.130556173494931 1
0.181875073547328 1
0.227894654716665 1
0.141827734929573 1
0.180035580049557 1
0.29883924559417 1
0.565296909180857 1
0.575169251245503 1
0.490725065451902 1
0.204323612015588 1
0.381352390556839 1
0.212182625779618 1
0.192199987797275 1
0.294210100134778 1
0.865242297003874 0
0.238639309377981 1
0.347893500788531 1
0.233070279513987 1
0.300605213734821 1
0.36458126321318 1
0.446979883179095 1
0.497079437627725 1
0.0433550630095958 1
0.784367766044024 1
0.485835635745689 1
0.373120647140194 1
-0.0309793599387352 1
0.26111967229226 1
0.429337755346377 1
0.272360979298072 1
0.634302804589825 1
0.192658655968845 1
0.476347026949071 1
0.451503607869254 1
0.460465817723399 1
0.547384435186977 1
0.247002608659766 1
0.510924719678577 1
0.359586672674777 1
0.176890785910264 1
0.309635224218062 1
0.240682982723205 1
0.192544861621051 1
0.204689297484283 1
0.622462414886211 1
0.369547393385234 1
0.287881022171805 1
0.364373350014422 1
0.375663653284918 1
0.402614498887415 1
0.449596944961731 1
0.268445074055463 1
0.327849933145063 1
0.417334379074112 1
0.314569749695417 1
0.331030788396854 1
0.0592579323939769 1
0.209564980717973 1
0.283202493056306 1
0.431232925107684 1
0.580854747790972 1
0.34076316755608 1
0.317956040594396 1
0.154622579932478 1
0.590288970492194 1
0.223721434381398 1
0.26521758066313 1
0.31218896302963 1
0.577133195313806 1
0.695206895664483 1
0.562014959575707 1
0.375287200657974 1
0.285358048228623 1
0.0772953352249233 1
0.247203977640513 1
0.287207706354648 1
0.593059285773766 1
0.29817005574628 1
0.534230178339511 1
0.400178595853993 1
0.587789363712913 1
0.254551238769912 1
0.437505631164811 1
0.398156770438795 1
0.65399218227777 1
0.424898560356482 1
0.377762460129584 1
0.737480798581882 1
0.526110678635026 1
0.240047969590891 1
0.565242004895293 1
0.402423068983761 1
0.400974026434267 1
0.717037300873549 1
0.613270671070938 1
0.743399542182499 1
0.286478102008028 1
0.414590777845514 1
0.473537383277532 1
0.501301251827808 1
0.3986647515966 1
0.599651139714594 1
0.175365179645753 1
0.253878193053467 1
0.359616278889223 1
0.633075515660588 1
0.289488785264644 1
0.321438102564618 1
0.567192644346423 1
0.5269801541048 1
0.202504869183913 1
0.843177657124363 0
0.285865520275472 1
-0.0595762588543219 0
1.09551506297718 0
0.533604944802511 1
0.237825852169123 1
0.351126731381978 1
0.493589049305616 1
0.383052859797134 1
0.161807595871347 1
0.451922871780347 1
0.540305525938044 1
0.380909860424778 1
0.101885978586574 1
0.181235903530987 1
0.633991217118052 1
0.545267714520048 1
0.512461479764592 1
0.149471335183937 1
0.394296581960628 1
0.446505404305516 1
0.372060204047022 1
0.224086484713356 1
0.453257044766037 1
0.338844648769941 1
0.72634421580044 1
0.53134495581517 1
0.280370795756809 1
0.420993701896212 1
0.481835616055018 1
0.316476626640692 1
0.391104478149451 1
0.445811172739975 1
0.413006987664715 1
0.189298171224978 1
0.394150277051611 1
0.335161669186011 1
0.380727041357318 1
0.790509693237873 1
0.110568182227294 1
0.154301406621504 1
0.551062597723095 1
0.56495363895513 1
0.309866584743787 1
0.407889927980545 1
0.431669552623828 1
0.878545328963298 0
0.619008205937768 1
0.122181446765466 1
0.395175573560064 1
0.237567350971048 1
0.456212002279207 1
0.338033563131102 1
0.432512894971717 1
0.487088411980713 1
0.703987220391726 1
0.379349022096719 1
0.403926938750938 1
0.00584087639870656 0
0.633273360371757 1
0.230869589085901 1
0.193243531106341 1
0.218843760960176 1
0.695896276294371 1
0.169010018804722 1
0.342578082932922 1
0.331101833529594 1
0.432373750326696 1
0.0937689817853036 1
0.400400135174391 1
0.314075227570497 1
0.452148278034167 1
0.526466045300395 1
0.696062091236318 1
0.139712368915459 1
0.423374317562338 1
0.28097615340509 1
0.504569095519703 1
0.437031417966163 1
0.587815493967719 1
0.64342582092153 1
0.000172019627210085 0
0.456211175138476 1
0.154819719763093 1
0.443715063814303 1
0.286173359395107 1
0.260591132074376 1
0.546374021293844 1
0.396958383567917 1
0.362721988010433 1
0.35262900505679 1
0.439832653087459 1
0.310508038568026 1
0.66874799471705 1
0.467462808116643 1
0.613080743159131 1
0.428902184828438 1
0.388657006424217 1
0.232284501593644 1
0.439744547472272 1
0.650040251618432 1
0.342836042890122 1
0.548354244805275 1
0.00483767711922199 1
0.277014724578036 1
0.456605439077432 1
0.490384194752828 1
0.443520629613044 1
0.381676281259124 1
0.339908088833664 1
0.319373992921548 1
0.616694896817087 1
0.332416908088516 1
0.753071149821226 1
0.452925897417329 1
0.0905496101942806 1
0.150379878574428 1
0.750073204189954 1
0.438211673671313 1
0.188645273166377 1
0.35353303406883 1
0.662860084657583 1
0.470172742543229 1
0.780656067458302 1
0.288012671536996 1
0.72701570300635 1
0.367826913877002 1
0.246492024875613 1
0.440316089862686 1
0.500906966840749 1
0.463675875923927 1
0.302762207651474 1
0.193731676005196 1
0.513886822409042 1
0.465721173956736 1
0.117799871087064 1
0.477444743732729 1
0.329660930599713 1
0.403388259916997 1
0.223654031456231 1
0.140963579823711 1
0.659325064119555 1
0.39316311925525 1
0.555805704349491 1
0.068128124889661 1
0.499678717129866 1
0.219734909315336 1
0.199073878012754 1
0.372165258446596 1
0.615599038589772 1
0.286621990134456 1
0.143558900304061 1
0.329221419804203 1
0.567818802713853 1
0.0259830820687553 0
0.31813280511458 1
0.480752958808717 1
0.470501503890638 1
0.489157218917971 1
0.517570867979848 1
0.576212829710959 1
0.45509601409451 1
0.486251616280069 1
0.0281086038400442 1
0.47474185316027 1
0.058967518214476 1
0.048421580809155 1
-0.0770453658003724 0
0.415131307615307 1
0.465571426162221 1
0.619378823117307 1
0.467839575044365 1
-0.0137798600643071 0
0.331007914656173 1
0.357204391121451 1
0.473715221569342 1
0.118785021627881 1
0.57531275446094 1
0.68171112410621 1
0.48359213861725 1
0.329888861311453 1
0.69573664652078 1
0.718805552628353 1
0.42902763590606 1
0.110769317239894 1
0.114183603143475 1
0.535361641820532 1
0.542733420124239 1
0.489087175365039 1
0.423963208011419 1
0.12968742836656 1
0.565070742643683 1
0.220753741131073 1
0.30007714483949 1
0.121222373947746 1
0.346228545305477 1
0.187211765967412 1
0.473813567821633 1
0.39932301510954 1
0.331475509438357 1
0.565624652577978 1
0.662734937702984 1
0.393441395736943 1
0.570546725139548 1
0.433584432702844 1
0.342006811117957 1
0.38852049927899 1
0.57906855170795 1
0.502605644679855 1
-0.130271906188572 0
0.411460371169316 1
0.339855866808198 1
0.36697639049487 1
0.346692542642658 1
0.39016288452605 1
0.17675603140119 1
0.339054353541025 1
0.456611302112336 1
0.519195868849286 1
0.719541697634671 1
0.288208407872927 1
0.601407565255917 1
0.290697589063821 1
0.542310008620009 1
0.799305703930683 0
0.463746012248083 1
0.247268693445993 1
0.779769684758976 1
0.536417789259665 1
0.826746678877737 0
0.41235717821689 1
0.543887179347194 1
0.246751773345817 1
0.297996294662354 1
0.407931247567412 1
0.504678953760286 1
0.136051441795374 1
0.444707502412152 1
0.0970682759633071 1
0.298787288165292 1
0.158481690882036 1
0.511988887349659 1
0.660785551287429 1
0.326513138865271 1
0.314579994252082 1
0.348203426533702 1
0.14407689723895 1
0.244918522955637 1
0.61282249445067 1
0.173779607340895 1
0.29708883677259 1
0.566878477367809 1
0.813570988043106 0
0.362392363262861 1
0.0436652157600634 1
0.119439415186401 1
0.447055456318254 1
0.5160962427251 1
0.606184986053409 1
0.456567041362474 1
0.402653968655737 1
0.247187298856856 1
0.758029976716694 1
0.318486288768696 1
0.304084651270124 1
0.256186893282455 1
0.455410786688891 1
0.206689078409293 1
0.491275096062752 1
0.54447631104094 1
0.102204915513467 1
0.388356212090796 1
0.642178062573419 1
0.242809758921968 1
0.326910468645087 1
0.123462966961563 1
0.461895209106298 1
0.490748104124724 1
0.102753477498579 1
0.392940290399937 1
0.326254106054471 1
0.378057915645592 1
0.251144382621009 1
0.432434935586767 1
0.557679134427192 1
0.149030100467795 1
0.282357326284853 1
0.431052799736514 1
0.444077758520693 1
0.491755289626543 1
0.479070916998547 1
0.332012686386649 1
0.393170519685391 1
0.511650710509018 1
1.02916839287728 0
0.52889430351064 1
0.676531562853862 1
0.705787515926238 1
0.641385060934383 1
0.186047302609533 1
0.503375939118677 1
0.193849317449203 1
0.299557343844613 1
0.359956292675971 1
0.204021737294243 1
0.395886484696869 1
0.208486914295418 1
0.536314715927281 1
0.462156539192118 1
0.423005416869922 1
0.25757099410257 1
0.465710885151671 1
0.336674113071924 1
0.544072400329175 1
0.149641618955049 1
0.144832370959741 1
0.348756240286773 1
0.468221420059211 1
0.189983951433189 1
0.291752951190517 1
0.33140009501912 1
0.537493071959808 1
0.63002018814581 1
0.29562673273367 1
0.395518537353612 1
0.655559871719988 1
0.539341122345097 1
0.732793070101855 1
0.342790946107565 1
0.419160468041455 1
0.590302926074449 1
0.596962839329338 1
0.362119453211641 1
0.315564222072802 1
0.213687898803147 1
0.404077563203288 1
0.247236423873533 1
0.398666063775495 1
0.30183148010811 1
0.528331446275401 1
0.372243845104068 1
0.148301431299277 1
0.251858171593487 1
0.242324481677946 1
0.370606123620114 1
0.443790656882687 1
0.306410023262384 1
0.160416781437292 1
0.419056959084914 1
0.532275941954986 1
0.324721162862309 1
0.468726664492132 1
0.749316751463228 1
0.527261514446065 1
0.408217800272719 1
0.458579467921236 1
0.0807666059817832 1
0.475632506432498 1
0.431383337101768 1
0.744072073162086 1
0.708026403916069 1
0.271168881461146 1
0.300018791270702 1
0.376964709462282 1
0.277003854263992 1
0.516193987731688 1
0.596620133018636 1
0.475004696419996 1
0.169504259781387 1
0.0798487630866885 1
0.337942629737523 1
0.319981776892438 1
0.471793685282261 1
0.478621681909571 1
0.539792179380576 1
0.233927298848121 1
0.473116835167642 1
0.033915713099987 1
0.626700703610495 1
0.425157137203307 1
0.265533171085758 1
0.695657823891538 1
0.490074717795688 1
0.286612574483398 1
0.577333257366355 1
0.700880092342314 1
0.509330151969031 1
0.338012195510444 1
0.287568593731754 1
0.43492331064443 1
-0.0387815407902834 0
0.838859105671498 0
0.354167592640974 1
0.609012139677476 1
0.451405838489233 1
0.513322968593173 1
0.429165882408222 1
0.920160977028098 0
0.531483692162372 1
0.722621312106473 1
0.507170690466425 1
0.606633086850926 1
0.0855134035929214 1
0.736208093866646 1
0.532261433228396 1
0.56610983628165 1
0.417598059291232 1
0.00226285316814029 1
0.380056185870444 1
0.805229172636958 1
0.521530137354831 1
0.0242440442967702 1
0.283762769155566 1
0.180577361252019 1
0.462748073564345 1
0.479991994817728 1
0.22932423435411 1
0.413152430815489 1
0.492626217487863 1
0.387380227595413 1
0.499175734036586 1
0.378012178655764 1
0.679042563010529 1
0.251941430977625 1
0.145825360275382 1
0.249771198804553 1
0.352799328617285 1
0.729053622457236 1
0.360860411920202 1
0.133414803508196 1
0.467736158262688 1
0.451263457823227 1
0.061631398867099 1
0.191088869545577 1
0.48867392382172 1
0.405705992678297 1
0.617216465862451 1
0.565733916807823 1
0.472446075469928 1
0.196870163094307 1
0.408985892149748 1
0.221867150041152 1
0.493838828030929 1
0.389783770960782 1
0.333209236894952 1
0.521897014901251 1
0.334565231020079 1
0.53935364392738 1
0.534749552796932 1
-0.0182824488177664 0
0.644101123058136 1
0.648469443352708 1
0.403431795732723 1
0.165641636711213 1
0.312513306580924 1
0.288750607621785 1
0.165744248622344 1
0.635217710117061 1
0.702666749512403 1
0.312533710864294 1
0.346526550308223 1
0.619316582736697 1
0.27083039384627 1
0.247947453206767 1
0.477669465185585 1
0.278296771160293 1
0.220674340847689 1
0.469000170380465 1
0.0925407437975281 1
0.528603802973161 1
0.477378978982022 1
0.463137853503847 1
0.492266380764908 1
0.586080457221781 1
0.0609279179715864 1
0.385405347408377 1
0.445719809105977 1
0.505632972114679 1
0.0505840913932996 1
0.495423167572532 1
0.390025702823633 1
0.751685721155266 1
0.471613700759104 1
0.488073707337852 1
0.162930309068578 1
0.435590832681127 1
0.112873806271901 1
0.496662596520829 1
0.547847054061738 1
0.160839021513248 1
0.765252462155259 1
0.498723757710587 1
0.228730590412768 1
0.513384496836225 1
0.373845054601198 1
0.496480776156418 1
0.355092177239846 1
0.285544504311295 1
0.332243018777105 1
0.532256568302356 1
0.4629380224221 1
0.661571506493625 1
0.290564101846474 1
0.45561524405605 1
0.246237048018576 1
0.379126428006671 1
0.020846698163317 0
0.468961728561985 1
0.127017541186731 1
0.17929502535286 1
0.401569526511546 1
-0.00467395259039126 1
0.388520641344757 1
0.495063099358626 1
0.530312821151801 1
0.505675592425406 1
0.347478963017342 1
0.48175244995262 1
0.314482252237846 1
0.285144553795073 1
0.252679016144495 1
0.152257551833572 1
0.34750307398857 1
-0.05999443643484 1
0.365732143387518 1
0.404687402992712 1
0.557381125326661 1
0.526432395999958 1
0.407752226030122 1
0.549847478585642 1
0.559786049346834 1
0.609807097024779 1
0.31566156684027 1
0.453441824048695 1
0.047395431210674 1
0.222083574638448 1
0.39501621472668 1
0.397296416302496 1
0.81388924292621 0
0.542418545274637 1
0.387437989050041 1
0.344142867334218 1
0.481163917025218 1
0.255834436561801 1
0.322192712978834 1
0.602190803783394 1
0.052923012530919 1
0.380930036698356 1
0.657670431456144 1
0.763299615605186 1
0.148867640581975 1
0.186874137390156 1
0.483050204323975 1
0.817930003628299 0
0.231606677046224 1
0.192477657419637 1
0.139933841570711 1
0.532744469290182 1
0.350166108100912 1
0.221489679465877 1
1.08344623176676 0
0.403275988492671 1
0.491717734401288 1
0.391664407649916 1
0.24417438413738 1
0.301090374841301 1
0.337307596798398 1
0.223608277951435 1
0.313727775425648 1
0.0948809216392496 1
0.440505379300775 1
0.245848922871085 1
0.471431872529894 1
0.485475887733729 1
0.571970246683739 1
0.47243523190731 1
0.0857706655054667 1
0.139151338527607 1
0.523225607847331 1
0.157694883904195 1
0.0684125035019561 1
0.297282744186365 1
0.661326661880426 1
0.322720758944351 1
0.62000887211949 1
0.609609588348108 1
0.237035716966472 1
0.380597030610154 1
0.397391418863891 1
0.0253690773851291 1
0.183539630832799 1
0.456277290186506 1
0.396028149957562 1
0.415790283209443 1
0.74580049738569 1
0.30565607490467 1
0.436272343309689 1
0.31121532113193 1
0.254823811922445 1
0.463054742651587 1
0.351534663650836 1
0.346968755344687 1
0.255605442990189 1
0.350100123319488 1
0.0844888859652473 1
0.192479310489849 1
0.712296844829317 1
0.591653637939556 1
0.472387798643687 1
0.430622071439753 1
0.486140540805121 1
0.193322704565953 1
0.0673579432701625 1
0.336950894225791 1
0.633463147226427 1
0.443351604946209 1
0.253112482749646 1
0.189284613870188 1
0.485422457215495 1
0.428089106335594 1
0.608629214393142 1
0.292429844195132 1
0.317180998143115 1
0.275865946729926 1
0.132859477610906 1
0.813962795902145 0
0.416013599365354 1
0.195155340123091 1
0.307938310943281 1
0.596445005257078 1
0.499792022910049 1
0.573602651871341 1
0.478584594699652 1
0.661362294046774 1
0.274956088967797 1
0.390945014378432 1
0.5918191027305 1
0.12486574309056 1
0.39724889946851 1
0.511815423810365 1
0.392836015942819 1
0.442496610401694 1
0.0776253557897124 1
0.578009110284762 1
0.585882733469841 1
0.586853805778054 1
0.530864963533566 1
0.394394343414184 1
0.383025393587195 1
0.409139351055909 1
0.537188907661546 1
0.479597456287569 1
0.469012059204276 1
0.138335887815167 1
0.109778571741993 1
0.294761139125392 1
0.097478002285611 1
0.283590291126322 1
0.412782524522551 1
0.311034874117359 1
0.16493282712166 1
0.33615976154612 1
0.072641523291633 1
0.626869174488614 1
0.518045400150831 1
