# Supplementary material for: Bias caused by sampling error in meta-analysis with small sample sizes
Source: PLoS One. 2018 Sep 13;13(9):e0204056. doi: 10.1371/journal.pone.0204056 (PMC6136825; doi:10.1371/journal.pone.0204056)
Supplement: S5 File — (ZIP) [file pone.0204056.s005.zip › results N = 20 theta = 0.4 tau = 0.2 sz = 30-50.txt]

"dl.theta" "dl.cp"
0.399687544588958 1
0.560511389267113 1
0.282352655412154 1
0.248139126207083 1
0.357429763996707 1
0.254178960310707 1
0.193924535902887 1
0.47681740400586 1
0.341208825702463 1
0.432130679792943 1
0.589094309916697 1
0.430304970441304 1
0.483751693970786 1
0.47113021424421 1
0.209151517608546 1
0.474555089052534 1
0.699789866135618 0
0.357568349132393 1
0.317618739422558 1
0.267008713412227 1
0.292483600131892 1
0.550560063986602 1
0.440406739977071 1
0.653139388782917 1
0.240579952956275 1
0.532819314111836 1
0.534399087118787 1
0.445849763561901 1
0.278058887154009 1
0.338971475177246 1
0.560722568068988 1
0.525679862607133 1
0.596464031169282 1
0.459609425773767 1
0.453220939402017 1
0.229486242956121 1
0.326473752510197 1
0.502332101943493 1
0.202621553573554 1
0.377271278185105 1
0.271329713292898 1
0.440138664686165 1
0.29320277687164 1
0.349141900377687 1
0.606828293601906 1
0.245837398917817 1
0.448212357670025 1
0.41294420699941 1
0.558530499146124 1
0.473910206493392 1
0.33535099719051 1
0.408404487236048 1
0.692648911908781 1
0.422497981070056 1
0.433511953077311 1
0.259180410751475 1
0.493270133573066 1
0.412981128860636 1
0.156448471835099 1
0.382191655422109 1
0.695914330271057 1
0.242327768844581 1
0.283200077672584 1
0.277065859505128 1
0.224740372304064 1
0.322200084411823 1
0.044003361420093 0
0.36226433563393 1
0.484534619062707 1
0.37832792535766 1
0.438254234679984 1
0.476732096855374 1
0.176309705921663 1
0.289568487648686 1
0.377315844346237 1
0.417766853811171 1
0.494320129674148 1
0.510212377488102 1
0.437645248935327 1
0.132758606552023 1
0.0992056848332684 0
0.427374180818262 1
0.33993997263007 1
0.393378575363809 1
0.167319772320234 1
0.330490796916045 1
0.648371409989054 1
0.399797742944117 1
0.609044415079898 1
0.124496598501321 1
0.24598393548187 1
0.13060238548772 1
0.213080053230678 1
0.472901021994094 1
0.222380477561774 1
0.593769265034979 1
0.486017134093948 1
0.416584495636758 1
0.422653835692984 1
0.15837459406184 1
0.552387065807274 1
0.308663953961696 1
0.581907863244955 1
0.268777033288315 1
0.621385960996217 1
0.0762063431368165 1
0.234377754461471 1
0.617924730672799 1
0.379262206196647 1
0.372574760248013 1
0.375841041497509 1
0.635249433723254 1
0.513856776292751 1
0.387626838028979 1
0.501914118978125 1
0.594662058058043 1
0.778712497933423 0
0.445368909149699 1
0.191890891567202 1
0.19606660829851 1
0.369345334669986 1
0.517620759365478 1
0.401118902315282 1
0.0587887743469074 0
0.334457875419831 1
0.446824832331549 1
0.668202881850284 1
0.254930549721552 1
0.585040656873804 1
0.397339992759877 1
0.130528004796652 1
0.468922658329523 1
0.549972086539175 1
0.451275944715091 1
0.176633752221906 1
0.439585699743292 1
0.54464670763788 1
0.545534748181651 1
0.0323611620902765 0
0.360827187397628 1
0.500812087843575 1
0.538816328861727 1
0.416571750791367 1
0.777128301565766 0
0.476181989625121 1
0.425641071800261 1
0.348010331540109 1
0.536787959681831 1
0.459178946083681 1
0.224381828100617 1
0.275139640024857 1
0.532732683410035 1
0.527464398784689 1
0.201397522245488 1
0.47406693611248 1
0.585999054281589 1
0.314764723906948 1
0.496059327112201 1
0.506429905173801 1
0.360844402321017 1
0.332843619872623 1
0.337592245762637 1
0.456130137719753 1
0.434285877820447 1
0.353420276903194 1
0.537140744734492 1
0.810919796466717 0
0.311430261253366 1
0.498499188315254 1
0.525909250299136 1
0.429864930199438 1
0.197284804262986 1
0.411170775085189 1
0.429932275571249 1
0.400637670106843 1
0.421450513318445 1
0.597136052214141 1
0.171717737100594 1
0.465093675206774 1
0.587011091918449 1
0.173990432277564 1
0.184179497746563 1
0.491411989128467 1
0.45332314227051 1
0.254428294657813 1
0.471821383368258 1
0.349226196109801 1
0.520840259547304 1
0.360627451741139 1
0.363951588247347 1
0.22283248264625 1
0.512307714185943 1
0.056271971577776 0
0.484244707686951 1
0.547232501482015 1
0.227965591527002 1
0.527136601232061 1
0.280773304001663 1
0.506645964188923 1
0.436653722611961 1
0.320856172791488 1
0.352917919715821 1
0.412980704315596 1
0.246073688935642 1
0.115922830090773 1
0.505378120989576 1
0.398363527104129 1
0.421817906202216 1
0.37778889388439 1
0.123361106071426 1
0.854528228594437 0
0.387147901621524 1
0.472372731127159 1
0.614387576003788 1
0.310785158486751 1
0.175564277766926 1
0.325205682009786 1
0.340942646624519 1
0.390248052984204 1
0.293744416974509 1
0.368367308454946 1
0.590456821045981 1
0.305674094580973 1
0.366971212739028 1
0.431982331753113 1
0.261738737792742 1
0.325974842203008 1
0.420603292082435 1
0.479536278786442 1
0.64902312047888 1
0.0936489499303216 1
0.472914924319733 1
0.31237002175648 1
0.369973980162614 1
0.646067497611503 1
0.559301975652554 1
0.394236195674918 1
0.0782378655511188 1
0.405586537891789 1
0.453388188689865 1
0.271030826070168 1
0.524727632005374 1
0.467393624968624 1
0.569567859262675 1
0.522642220923945 1
0.448808934671887 1
0.420527695791602 1
0.574347975332809 1
0.333734022453247 1
0.330712340513834 1
0.624080853285513 1
0.495018973768699 1
0.223433822187657 1
0.395521205205078 1
0.601006576235833 1
0.349948569830223 1
0.399448702192348 1
0.436283571286786 1
0.501303332946451 1
0.236037128817909 1
0.384598755066688 1
0.195149922081666 1
0.217598938455143 1
0.234444699285928 1
0.410204786118733 1
0.616056815444709 1
0.46929237335592 1
0.479892540117152 1
-0.147822673731693 0
0.415080598490068 1
0.361831361540438 1
0.439558214157739 1
0.374994606467791 1
0.165601781535175 1
0.360249359176689 1
0.631519130421628 1
0.456230334640842 1
0.0511715707072527 0
0.282577802186265 1
0.303133261285286 1
0.419902889340565 1
0.289091770763423 1
0.361427716444761 1
0.707859248171276 0
0.451094864348955 1
0.533706637616991 1
0.485157837204135 1
0.341812032337097 1
0.155909301904123 1
0.336904593898847 1
0.445465267497243 1
0.455032371617889 1
0.64355402043568 1
0.305912673172139 1
0.327779492850441 1
0.0282515296597797 0
0.332613814768311 1
0.406333317705103 1
0.582465430375642 1
0.42607986527246 1
0.462460811436968 1
0.331653670061309 1
0.537184304974576 1
0.376664571027924 1
0.257456433632164 1
0.503827851407878 1
0.207087013209414 1
0.449474326351259 1
0.292101805280319 1
0.274284667736807 1
0.415200900294464 1
0.548142397886472 1
0.359064790290206 1
0.106782048846323 1
0.412200991111454 1
0.428279143753286 1
0.294661985033529 1
0.329466912881303 1
0.289402998622051 1
0.102358807589232 1
0.296372245530644 1
0.359613474627007 1
0.411927827959715 1
0.44935963315428 1
0.227810825564291 1
0.595462774105333 1
0.398304609194099 1
0.443538283800959 1
0.507200388942885 1
0.224000111385858 1
0.529954750143838 1
0.357276888598477 1
0.407930253964258 1
0.519265245773851 1
0.198935184126766 1
0.350427937218753 1
0.398854386698694 1
0.316650097736369 1
0.356291601456995 1
0.353119987348866 1
0.480599797315492 1
0.227275235408312 1
0.299132229546266 1
0.705332288610246 0
0.403160090587561 1
0.273597499445039 1
0.344584335891906 1
0.34852720484241 1
0.28945600393855 1
0.44421410202787 1
0.556979052794332 1
0.193948262356937 1
0.530605825897871 1
0.207233077786752 1
0.294485819494116 1
0.38010558703422 1
0.564894964496984 1
0.562747600262611 1
0.260377368548223 1
0.408377696120326 1
0.404628662764791 1
0.333236855978926 1
0.599714787260597 1
0.343388167814856 1
0.326504905065974 1
0.494894096716294 1
0.444070763029551 1
0.462956896323601 1
0.589568728699794 1
0.545365700829581 1
0.212203869990773 1
0.051352212297326 0
0.341511016563462 1
0.660051816617752 1
0.212467729053728 1
0.416682935792999 1
0.328791983096929 1
0.320341138172233 1
0.537867592276734 1
0.209135122272965 1
0.612467949136649 1
0.753026168467847 1
0.17527264804811 1
0.447146315091543 1
0.561481046094736 1
0.127461601816152 1
0.496695085081201 1
0.527269175578308 1
0.48792064468383 1
0.372865293172531 1
0.607732423717663 1
0.338469568509715 1
0.16774728679863 1
0.289066895250116 1
0.291584423075005 1
0.556391758595073 1
0.275484252333551 1
0.366033419855011 1
0.473626973539247 1
0.413692059016236 1
0.339722457726148 1
0.0643006506483537 0
0.591154410777954 1
0.403185000636115 1
0.403876937281515 1
0.409509184603368 1
0.32513033947795 1
0.501144703443515 1
0.127174208170013 1
0.113978053143129 1
0.528790623142495 1
0.0972450759926025 1
0.455614744081839 1
0.216057085120471 1
0.362722968576795 1
0.421834532161923 1
0.619206989010167 1
0.566285245141631 1
0.16927277107677 1
0.199852619211228 1
0.493389978433926 1
0.468324163914367 1
0.478268293504681 1
0.263437562823398 1
0.34734120364426 1
0.492906236231106 1
0.716265499623683 0
0.630661693908681 1
0.557684694254886 1
0.63032436845725 1
0.415162994356504 1
0.272376906053721 1
0.385039453029397 1
0.213487305805081 1
0.542442990159941 1
0.357095236475524 1
0.258715730612199 1
0.400027123098596 1
0.372753177739577 1
0.318689155518745 1
0.462445396597384 1
0.136133004256549 1
0.380904831713091 1
0.297334520731041 1
0.296505684123151 1
0.426957411465349 1
0.273788877455813 1
0.320582848284395 1
0.504020930064317 1
0.405196626030047 1
0.369648647189044 1
0.216021989427261 1
0.532898872125957 1
0.318226104740092 1
0.296494073233847 1
0.0907180944419134 0
0.49580989774267 1
0.493807606964992 1
0.250907910828502 1
0.412225415600216 1
0.417294794032086 1
0.416922359383877 1
0.223134236539645 1
0.471361564765026 1
0.555656413140257 1
0.528132181497946 1
0.415132859770107 1
0.563298855278247 1
0.380161092378707 1
0.551986604348468 1
0.184132872103242 1
0.606744613934126 1
0.269482118020357 1
0.191017586313861 1
0.481572944357474 1
0.49288032742963 1
0.326826039262762 1
0.356837122081541 1
0.51018615661022 1
0.735361235589767 0
0.062856716830332 0
0.426085572706554 1
0.462805971523153 1
0.352797570181063 1
0.448567146947566 1
0.194242258359459 1
0.477349713803198 1
0.507103255590953 1
0.0781294835858662 0
0.316477852007436 1
0.473856318555782 1
0.584384988304976 1
0.359606841361093 1
0.375373573053911 1
0.889333948837319 0
0.48018794803096 1
0.105275460325055 1
0.253726277934232 1
0.193290927599295 1
0.246745451345543 1
0.614495199787474 1
0.448270829745114 1
0.57566705597607 1
0.404419674767822 1
0.147295247364086 1
0.490832791934419 1
0.406984407179873 1
0.773141199236993 0
0.575312854877193 1
0.403079449681577 1
0.250045332123749 1
0.399122090553147 1
0.360081006416911 1
0.502720540798832 1
0.0985152851180333 1
0.351936801614546 1
0.412613086173827 1
0.340697509196373 1
0.487293593488354 1
0.393847370209485 1
0.292692224687823 1
0.467378975670777 1
0.543685310602473 1
0.0946079543618704 0
0.332306053433065 1
0.204710587497665 1
0.0857375311050213 1
0.424944646359851 1
0.492404620342856 1
0.22512911520147 1
0.276373779522708 1
0.291772762899191 1
0.361276578762357 1
0.621827891761555 1
0.246597319863182 1
0.290090240610854 1
0.574963593474678 1
0.698811810600557 1
0.0934917182464214 1
0.598210928687511 1
0.539053672032176 1
0.526504895589483 1
0.264640890823495 1
0.544687570016656 1
0.413370563671344 1
0.677778534084878 1
0.461674895321434 1
0.628924371757954 1
0.440516441533684 1
0.615039236959121 1
0.443198331077711 1
0.584443669073078 1
0.272690244306741 1
0.355695577765679 1
0.366397876362297 1
0.488933891081469 1
0.203941813387003 1
0.327879196112452 1
0.501292350975082 1
0.269287199020523 1
0.27537665255926 1
0.22240790453237 1
0.161116206943865 1
0.581686780839305 1
0.538822942467936 1
0.292612481026831 1
0.271705467317015 1
0.383802607398089 1
0.613513688454136 1
0.170092335926388 1
0.527301954871389 1
0.546407168448838 1
0.24068794950486 1
0.296841008283299 1
0.52913490863044 1
0.504662674711884 1
0.513901307895109 1
0.350836664481811 1
0.248594090778767 1
0.465927637733727 1
0.451799159010368 1
0.060467508896089 1
0.427377566921239 1
0.188569847969709 1
0.36947462742529 1
-0.110702360236637 0
0.449974300120529 1
-0.117270031201916 0
0.370379708416232 1
0.479496416255561 1
0.525812267554095 1
0.54080117657891 1
0.358768958494989 1
0.67578904834228 1
0.314712020202909 1
0.553016301914262 1
0.456685837031044 1
0.166838085094397 1
0.758396866368774 0
0.610149733139247 1
0.404723421146559 1
0.287340659266305 1
0.64162378196081 1
0.414254548055996 1
0.541977184333504 1
0.414745291583564 1
0.436615560635787 1
0.251940637007172 1
0.257792537512441 1
0.219887957184683 1
0.32630412852189 1
0.335331774280329 1
0.651386530673125 1
0.36087518303026 1
0.420497378982596 1
0.489502563400107 1
0.351613869456466 1
0.539767595797832 1
0.538659235926141 1
0.237154498531317 1
0.296907980868362 1
0.544080060573943 1
0.269790985338343 1
0.10615650760044 1
0.379015359622869 1
0.574649062768324 1
0.52456942741836 1
0.36408010180922 1
0.354258420159017 1
0.225766171469845 1
0.367421058066484 1
0.530047563277734 1
0.408286348957937 1
0.326995346866582 1
0.583136694665618 1
0.520834126184327 1
0.401773107234875 1
0.391598890954603 1
0.329926346807668 1
0.270554348039309 1
0.389814238929823 1
0.29614214262039 1
0.685940884025096 1
0.43457890810067 1
0.425583206133107 1
0.363001216467359 1
0.218666902441768 1
0.32683646294694 1
0.503786840799239 1
0.330880889580592 1
0.4210065148389 1
0.341826617145909 1
0.3989136862011 1
0.217865371810153 1
0.0872956951443486 1
0.143741993879903 1
0.496149230907716 1
0.453360490121984 1
0.509933668920276 1
0.372270148345933 1
0.0807038140408569 0
0.418958619646266 1
0.448530770039337 1
0.552597151393948 1
0.358270773975205 1
0.501784431110799 1
0.338217072310769 1
0.409912706670772 1
0.527346174730656 1
0.51704826321453 1
0.521486806950429 1
0.523299906384881 1
0.320143494759981 1
0.526265072571279 1
0.46701970381425 1
0.736556957542988 0
0.505366793390376 1
0.732145506643701 1
0.287008377928279 1
0.522890940128524 1
0.240903566940842 1
0.367335096866683 1
0.244010553892054 1
0.201711078866755 1
0.255072951671696 1
0.44233204973637 1
0.544146151636627 1
0.150114072161209 1
0.084853447150021 0
0.395759591942781 1
0.44687518590987 1
0.530275186268269 1
0.512104106844483 1
0.159484131458955 1
0.521654868206793 1
0.426117049152258 1
0.449385645297504 1
0.717743781556902 0
0.331905667447511 1
0.352852791343534 1
0.2841442734944 1
0.532437562975309 1
0.539749624876554 1
0.71025715832638 1
0.572652230669206 1
0.391324564790659 1
0.726940670612932 0
0.376863086104251 1
0.450551870878673 1
0.165629011520094 1
0.7061537451569 1
0.126349836071804 1
0.759255033667062 0
0.316836578467766 1
0.154454690095154 1
0.326986165464478 1
0.295284797184726 1
0.335734969035634 1
0.349308825023528 1
0.63194635624443 1
0.420035809366518 1
0.568010631242438 1
0.211364797251577 1
0.442464861806527 1
0.282536709618396 1
0.394208017834182 1
0.592980249701872 1
0.448159187982394 1
0.208656683972323 1
0.535477515009089 1
0.221729428476911 1
0.580595827001981 1
0.36971934347776 1
0.341796035466064 1
0.317960075716749 1
0.465771449679785 1
0.132285732382074 1
0.320730434120052 1
0.517862103901587 1
0.358853480199702 1
0.372683670141212 1
0.449386536113028 1
0.497477198910337 1
0.646227191739413 1
0.503534091702598 1
0.52313768393309 1
0.349003452834399 1
0.526711082023569 1
0.507135074473986 1
0.560393209702676 1
0.256453184798714 1
0.18055833174253 1
0.468759838243432 1
0.478178383606561 1
0.303639114803908 1
0.470804356214348 1
0.560612352017249 1
0.32681073913421 1
0.768949470029919 0
0.26723630269173 1
0.549479094205384 1
0.348680637499776 1
0.537357643795415 1
0.190942001236184 1
0.687223709101689 1
0.520630436306096 1
0.282114513914117 1
0.560821300942566 1
0.325660012624437 1
0.283177173904188 1
0.322757473440902 1
0.336444662989478 1
0.355998219538225 1
0.644569481845631 1
0.282188434383291 1
0.248889241426491 1
0.245811467475024 1
0.360957019491843 1
0.25954744669344 1
0.233029291518152 1
0.249358066663265 1
0.555954302472452 1
0.49119774166836 1
0.26196657015742 1
0.220092415847258 1
0.243890428826131 1
0.489182097917303 1
0.10869818257363 1
0.237887082871439 1
0.500186466677541 1
0.256987262085174 1
0.247478188380672 1
0.488924519892387 1
0.601014281075133 1
0.681643535303604 1
0.461759673770802 1
0.712449751025255 1
0.357355086116764 1
0.278185583783579 1
0.712128814024468 1
0.231437214949575 1
0.419842109960065 1
0.192256826202759 1
0.26231268342543 1
0.606474980934945 1
0.31011075589716 1
0.0831254622466018 1
0.349163322184724 1
0.558245602466924 1
0.23665264779694 1
0.312546059009426 1
0.434720525580016 1
0.161253658607691 1
0.445918546651973 1
0.363152543608672 1
0.362119664076316 1
0.396405340919231 1
0.497772382103965 1
0.311982803511808 1
0.340632072940225 1
0.402961160282373 1
0.625324172955556 1
0.521558026111063 1
0.636220485277596 1
0.296384586266882 1
0.457584204757335 1
0.241453088838497 1
0.334008926740099 1
0.770220029445681 0
0.563036073163869 1
0.377276122102634 1
0.75882268058102 0
0.469393652614164 1
0.422489258299033 1
0.54150611504136 1
0.410679250569512 1
0.456228432489062 1
0.352571727684657 1
0.424429444926486 1
0.292369635022237 1
0.249446069043679 1
0.222602722592357 1
0.403890003066531 1
0.331689086698789 1
0.488587729620638 1
0.568386600221023 1
0.106442282536039 1
0.332213043247364 1
0.289966645253222 1
0.297026262724414 1
0.598931955831711 1
0.320536251233138 1
0.292687105875414 1
0.373335522284211 1
0.457495904311469 1
0.492902213794948 1
0.716050325893742 1
0.308190040066816 1
0.339410121676858 1
0.536119832329707 1
0.525334524966688 1
1.01953929451291 0
0.403265794572593 1
0.370396447015429 1
0.354585085466105 1
0.0507762933448519 0
0.334072665080812 1
0.39734686420545 1
0.452926145789063 1
0.386232324120743 1
0.585079508899093 1
0.531098065064499 1
0.129304077522004 1
0.274544470597964 1
0.511184061378083 1
0.49269062664539 1
0.361109626199368 1
0.325146544003084 1
0.306371225867601 1
0.46109881977688 1
0.214020504437446 1
0.422473534566597 1
0.420150696205646 1
0.394584863906028 1
0.497881099968219 1
0.161429663730795 1
0.625785210368923 1
0.403861057643773 1
0.288649830290912 1
0.496435806382533 1
0.352412556180131 1
0.681973708604489 1
0.589146680875354 1
0.264703272827061 1
0.720223676179201 0
0.465007125249166 1
0.318857734135322 1
0.49065350865338 1
0.463246461421786 1
0.170951203236712 1
0.323865322765224 1
0.29725002757402 1
0.37126110905789 1
0.174400587872032 1
0.534043292988216 1
0.293061889631565 1
0.26494808481871 1
0.191661841669403 1
0.36680569711883 1
0.278593303613576 1
0.298581316879998 1
0.204310842585614 1
0.455800320502633 1
0.30741706449387 1
0.531177615096108 1
0.553432082093981 1
0.251511588392019 1
0.20272834507056 1
0.522990045412498 1
0.742726248490631 0
0.105870242368277 1
0.338740081375367 1
0.479647399538564 1
0.138636041689954 1
0.370565520055404 1
0.356187357088112 1
0.420454779066744 1
0.182755065240443 1
0.411236365675034 1
0.237751672399223 1
0.576743884358455 1
0.403802356590867 1
0.521048997369538 1
0.332215207101813 1
0.324320904885643 1
0.163578919179517 1
0.200896821776125 1
0.00655789246736128 0
0.404043949109912 1
0.315938705986378 1
0.444224447718825 1
0.388321887133216 1
0.289035734774362 1
0.416271599404155 1
0.284437957429807 1
0.495386551649464 1
0.52167311668789 1
0.224750390472177 1
0.398822842508472 1
0.29033172679815 1
0.405493011365027 1
0.261119191611896 1
0.292273581360577 1
0.482353375940045 1
0.418792621668472 1
0.420425880946771 1
0.509501303772257 1
0.559375142368057 1
0.314311498054686 1
0.386495257982529 1
0.246460136276671 1
0.527169936505415 1
0.46265982338172 1
0.690463943565966 1
0.329274393322903 1
0.413395263938947 1
0.140865730656964 1
0.348831762548651 1
0.481180915404259 1
0.308232632754986 1
0.363645593933264 1
0.216971443207054 1
0.468357107025677 1
0.322777468244017 1
0.261443039679785 1
0.335715890744573 1
0.434225523703913 1
0.184070504715407 1
0.651477872115756 1
0.509224637250025 1
0.40693542154112 1
0.520667640087379 1
0.464003073567944 1
0.246996774697083 1
0.314074301277126 1
0.673052633181285 1
0.371065297739305 1
0.512637261282713 1
0.185315895153144 1
0.571322231536204 1
0.319576712823072 1
0.592681481501739 1
0.316396707420553 1
0.331492978694297 1
0.258641808405894 1
0.590769728681703 1
0.508274213154024 1
0.0257851118482048 0
0.38898022996445 1
0.376807751561192 1
0.213596973309405 1
0.607050868165837 1
0.065693125192038 0
0.351218569618761 1
0.394639917872356 1
0.367033147093099 1
0.419182823343917 1
0.460415025335936 1
0.370043730807981 1
0.649841769984457 1
0.135109856346538 1
0.626231492781464 1
0.444363751812512 1
0.522666652270966 1
0.415137568203002 1
0.399671711942217 1
0.304583905655297 1
0.680244369575881 1
0.123880900633435 1
0.539669075541925 1
0.42077731680412 1
0.16650361602037 1
0.210292135648963 1
0.215610415984274 1
0.0401545753379436 0
0.467753989343582 1
0.370349481345076 1
0.234871839886331 1
0.445299574505762 1
0.22752778608889 1
0.133885870834759 1
0.318476511224514 1
0.10030255253158 1
0.463306799707772 1
0.281514094508979 1
0.639912264274241 1
0.373673647684853 1
0.294587620446107 1
0.205124566310623 1
0.199318466611002 1
0.55734053567952 1
0.538254148642211 1
0.423809678429912 1
0.32458125900568 1
0.253205041647795 1
0.415333696521886 1
0.59479622908137 1
0.31428839669621 1
0.334193467787607 1
0.350549784236659 1
0.906836080757667 0
0.565790401340097 1
0.206117811371065 1
0.530310276377855 1
0.385002798057733 1
0.230341455414602 1
0.214521889895565 1
0.0387523865156108 0
0.545163890447854 1
0.713941911370336 1
0.373395143768874 1
0.260535697292047 1
0.289186526082125 1
0.0321580581231724 0
0.22537138520591 1
0.381894492525508 1
0.127546467350941 1
0.217651251677126 1
0.0577173249138602 0
0.288192680426539 1
0.469842620101033 1
0.491339315505569 1
0.254813018499683 1
0.288287027606635 1
0.534174623160868 1
0.181578448392088 1
0.567275344800136 1
0.356733267804766 1
0.400764558651089 1
0.543178759987661 1
0.0724252987784242 0
0.140114699048673 1
0.201024142957482 1
0.568361824561718 1
0.0172137742299281 0
0.504224788108748 1
0.446584882806377 1
0.679950642709797 1
0.565731152806212 1
0.335089595742776 1
0.440260282388865 1
0.276848279427223 1
0.44286380591521 1
0.517740765772857 1
0.43899396911963 1
0.296774959770451 1
0.544779811085171 1
0.451429631389089 1
0.257565734687273 1
0.512447810076626 1
0.318953311465019 1
0.380627461861988 1
0.296679278339514 1
0.176367873735291 1
0.27541342565781 1
0.292953831051852 1
0.203942138044509 1
0.454497614338476 1
0.616291042524804 1
0.543357810611981 1
0.306761237178763 1
0.458123764350961 1
0.661339947751252 1
0.351349395369997 1
0.272563198252362 1
0.211884869435669 1
0.15804955554329 1
0.397374558897561 1
0.295566556825194 1
0.184548878910051 1
0.123005608096567 1
0.279213674121994 1
0.420957817720616 1
0.266604186467003 1
0.345880761459048 1
0.312852790118999 1
0.25133609826816 1
0.493733130938375 1
0.314031668476945 1
0.344898683298865 1
0.145589469297304 1
0.441988407406327 1
0.355558318239288 1
-0.0205474208584531 0
0.25174045660507 1
0.392361064697879 1
0.0906981535067141 1
0.316006067248039 1
0.536821584003238 1
0.201909517110734 1
0.269884346705695 1
0.249044066510186 1
0.401346464734153 1
0.575450237295218 1
0.313683580202572 1
0.331642028881762 1
0.317462954409133 1
0.500918365644198 1
0.312905914053778 1
0.273158578874824 1
0.587280754698529 1
0.302985458346754 1
0.294146359786267 1
0.205672588562235 1
0.18251404190594 1
0.211092317867495 1
0.231683587439033 1
0.513669171195673 1
0.359832438808062 1
0.186253548853171 1
0.359066708590007 1
0.458253040489598 1
0.506743153887364 1
0.316130571510345 1
0.404830575724217 1
0.621996169190647 1
0.441779798602034 1
0.381360049204949 1
0.254282988477064 1
0.594535460122728 1
-0.0319585904239127 0
0.451252270684777 1
0.463424716519876 1
0.402874750901714 1
0.324513708049933 1
0.525686441837193 1
0.288228577481861 1
0.572016136127425 1
0.359832473242808 1
0.287495946840176 1
0.488006136088887 1
0.50453035497741 1
0.665083643997737 1
0.539269422430805 1
0.484634464428768 1
0.0744218964736679 1
0.396444353543528 1
0.734859129898444 0
0.454564561755512 1
0.441410717584046 1
0.512689287264544 1
0.0400731085808491 0
0.563180215574337 1
0.701255783820578 1
0.67647857582519 1
0.228963701215796 1
-0.157597994634439 0
0.579536732542555 1
0.467666651776162 1
0.445905372125264 1
0.263249402312205 1
0.168818483070822 1
0.549522442719533 1
0.248089529223716 1
0.394363316155031 1
0.401146158583922 1
0.444094110855334 1
0.386754501274308 1
0.0759714026623058 1
0.625920191330481 1
0.27567092354059 1
0.486923921284426 1
0.574128457059863 1
0.353095475062617 1
0.404918985044674 1
0.620616405493824 1
0.207094089947586 1
0.849167704307744 0
0.318009974535781 1
0.167879586549622 1
0.390402955698342 1
0.422756899518672 1
0.309241422244668 1
0.403138732023906 1
-0.056361826951156 0
0.460006012861709 1
0.347815634892724 1
0.591869499754715 1
0.475148790155108 1
0.260578567307611 1
0.4704652396566 1
0.350415367524181 1
0.440214012808379 1
0.311907935367164 1
0.15057306782947 1
0.209134029820922 1
0.548920682477467 1
0.155253565904878 1
0.431808882279283 1
0.648776886854454 1
0.542979657555856 1
0.522309893555642 1
0.350641898153377 1
0.623394997885386 1
0.697248742137342 1
0.42937792030769 1
0.34606202384967 1
0.568205884264401 1
0.351548243039839 1
0.192215903247433 1
0.191307644219499 1
0.540775369169944 1
0.566964284277569 1
0.470943335616118 1
0.66748688991778 1
0.6497860575522 1
0.365353092914969 1
0.524248235393718 1
0.490645899052149 1
0.190024547105294 1
0.415743535207569 1
0.6656696561991 1
0.43221845240334 1
0.155545326674124 1
0.420107585374708 1
0.0583700315960274 0
0.512908905298285 1
0.450117075617294 1
0.299280474967526 1
0.156250911078335 1
0.674491151460427 1
0.279882511490181 1
0.29488948043697 1
0.446312255624707 1
0.466346470662373 1
0.476890865916086 1
0.27585749425048 1
0.582403393149785 1
0.437048245014767 1
0.381901576482479 1
0.568758475178271 1
0.307723631572373 1
0.485324509620831 1
0.53589486678459 1
0.780096558655915 0
0.436410838113738 1
0.659413398384402 1
0.33453497114728 1
0.253944683997862 1
0.172233207166341 1
0.283425722356892 1
0.349581636107209 1
0.340673518860682 1
0.343030426091862 1
0.315658587506753 1
0.462367127007275 1
0.480971981700629 1
0.150709985559627 1
0.276236600109722 1
0.516638042723298 1
0.245893962676454 1
0.827811775586281 0
0.610100484967527 1
0.162378048633551 1
0.432199225967402 1
0.677964869052597 1
0.208142595594533 1
0.413529168008362 1
0.546129618803465 1
0.292345632826082 1
0.348818409383282 1
0.326559589101299 1
0.295503491506772 1
0.73293127700878 0
0.237202004026991 1
0.477188945602851 1
0.379468235870601 1
0.193773612441039 1
0.303450218306631 1
0.553657618964335 1
0.345269783788986 1
0.262371102705491 1
0.483371834148455 1
0.322523732823118 1
0.406540996833044 1
0.500674139245618 1
0.513377956700932 1
0.519244178306982 1
0.489062237370587 1
0.568081208119764 1
0.337034730075653 1
0.283416144833703 1
0.41905145620822 1
0.512788692584757 1
0.237686275741364 1
0.246807273180007 1
0.280780833338293 1
0.294068585135372 1
0.220110951203825 1
0.384130755166203 1
0.153940120609317 1
0.626306714560727 1
0.565436820208323 1
0.699206502162108 1
0.509572198057695 1
0.570092853118084 1
0.450815535717852 1
0.34784507390175 1
0.753804527595084 0
0.376741878586748 1
0.516587851359812 1
0.363243153055999 1
0.629317719069324 1
0.17524670053743 1
0.659319221317592 1
0.474311698573243 1
0.358154395537393 1
0.329356596089119 1
0.149987489301791 1
0.383251359075399 1
0.512674676300023 1
0.3377224202249 1
0.14517570478083 1
0.564122682848845 1
0.643187960994709 1
0.563704628412689 1
0.351562860068629 1
0.44992263886404 1
0.565821874672932 1
0.126770564306282 1
0.410173559026879 1
0.524222994499893 1
0.265607737208049 1
0.276412987390059 1
0.0180658955275351 0
0.0642345682611466 0
0.255805707413975 1
0.340919683505981 1
0.610962116304652 1
0.569496528889578 1
0.503676744195281 1
0.482954117469893 1
0.647869340540328 1
0.665582867407298 1
0.35567685852305 1
0.522607717455765 1
0.399732879783759 1
0.0676644987807532 0
0.511283601821222 1
0.388748358016188 1
0.592331250864364 1
0.404048249957565 1
0.395787617854223 1
0.156908575307794 1
0.349479520236519 1
0.300210058071461 1
0.423648991695458 1
0.401804225612769 1
0.256815759679393 1
0.251221918130762 1
0.342803172702339 1
0.263068390494699 1
0.55944942984764 1
0.292242657699444 1
0.434539215683597 1
0.201154332285944 1
0.389488493880682 1
0.389057355850788 1
0.242565072699882 1
0.383139991373959 1
0.663172402473652 1
0.308599201391426 1
0.1954215102666 1
0.478981624885854 1
0.00740447816776193 0
0.389560925936284 1
0.462278465030959 1
0.217708651698591 1
0.272156312765627 1
0.566648910191286 1
0.592144279490351 1
0.613048063221312 1
0.496493221232971 1
0.452379537113403 1
0.530301313563393 1
0.46745646198689 1
0.409802324811907 1
0.302457443183627 1
0.141628718355607 1
0.526468586192668 1
0.682379090793633 1
0.245039945768902 1
0.419279624691242 1
0.629363806726992 1
0.638681243773617 1
0.403730734027416 1
0.238651905313334 1
0.137391572346003 1
0.510917765111777 1
0.590632317711053 1
0.258732163929369 1
0.3645802828136 1
0.364963357445324 1
0.598250752577911 1
0.122389627261915 1
0.446285420195495 1
0.0522919617492891 0
0.514203964552612 1
0.0228344454242705 1
0.28940487476917 1
0.307107415994446 1
0.564284953584671 1
0.23563659088338 1
0.322648575013312 1
0.150541812875674 1
0.170315621474506 1
0.576395489965385 1
0.415640538287486 1
0.523750345900844 1
0.458153781940413 1
0.398352254187452 1
0.515935357986732 1
0.188428727109302 1
0.615049754194572 1
0.14506841138479 1
0.242992877037891 1
0.381194877094111 1
0.57112003185106 1
0.438483003505511 1
0.40973987924028 1
0.5801509596263 1
0.382033729230645 1
0.294375046365614 1
0.600112166273742 1
0.324733997677198 1
-0.0343529908328577 0
0.245369148248591 1
0.533961920363312 1
0.473890107025028 1
0.534336413277184 1
0.520662959692543 1
0.56911186530874 1
0.573892820435993 1
0.495668659562621 1
0.391038530823371 1
0.435298265326682 1
0.199648884693172 1
0.600336748863785 1
0.39884631351591 1
0.197390780565938 1
0.342624242307829 1
0.40326232826234 1
0.235704379927647 1
0.526799368628452 1
0.293449871867722 1
0.143284065316091 1
0.366729435034522 1
0.426735868833083 1
0.403118605153917 1
0.369396321969541 1
0.334670376472027 1
0.509177983470917 1
0.36017517141352 1
0.497902190079361 1
0.354775892646966 1
0.462703191638525 1
0.339516931984813 1
0.533888233290887 1
0.202460983615397 1
0.296863031451798 1
0.209366996612352 1
0.325416379802672 1
0.332067247726964 1
0.514206957500092 1
0.292991429674345 1
0.548155326246765 1
0.784048825376501 0
0.366383132113655 1
0.596026346524622 1
0.319189112874043 1
0.507522764609707 1
0.593703108762708 1
0.521223452408361 1
0.31886251284578 1
0.394676045222995 1
0.474467790574875 1
0.559861716388584 1
0.424797439898185 1
0.358567807847396 1
0.272956842584278 1
0.344434395673385 1
0.332587874788803 1
0.443101033328782 1
0.587865715538434 1
0.374177659814391 1
0.508993836015864 1
0.399207822511023 1
0.338024146849634 1
0.601424852702455 1
0.00519594377272303 0
0.311867088070437 1
0.575419528109775 1
0.353937898143447 1
0.48998263408708 1
0.275039910765842 1
0.242892848287469 1
0.487643935657331 1
0.577439684027981 1
0.47204705065621 1
0.269918663043501 1
0.639474554002913 1
0.646291783279274 1
0.511281490076733 1
0.187551587133825 1
0.578660257233519 1
0.162694949235451 1
0.240844903426432 1
0.243195196826782 1
0.294851692378192 1
0.141843446740114 1
0.109104597156522 0
0.570766845420363 1
0.548778830549964 1
0.371076417674901 1
0.331715156685572 1
0.668009035212285 1
0.497118579614177 1
0.435316101723262 1
0.30980723102391 1
0.79484820316132 0
0.524516700920341 1
0.231371454145719 1
0.150865395972805 1
0.497240424764538 1
0.219342765935714 1
0.580666450711582 1
0.408398169716046 1
0.357144466592883 1
0.496914164533378 1
0.369829413413072 1
0.559104729067491 1
0.611571389645775 1
0.266176437957417 1
0.35408273692484 1
0.449407489727419 1
0.476427172049464 1
0.43134164481446 1
0.402357669750381 1
0.460541318061336 1
0.375848035882686 1
0.293432755604009 1
0.29361045756818 1
0.165991319283228 1
0.554207111807621 1
0.414795869740453 1
0.290462467899108 1
0.448501207575641 1
0.0751776322173457 1
0.445119537530415 1
0.267772916441164 1
0.303702027847986 1
0.14676550960762 1
0.324751413080651 1
0.592417516392726 1
0.422054825722764 1
0.395924104395618 1
0.31616009147049 1
0.273122186773282 1
0.392164627403001 1
0.381800660362445 1
0.34343681141291 1
0.331503708272387 1
0.0851874690821773 1
0.557382581548601 1
0.203410725951218 1
0.309200844305987 1
0.354617656315669 1
0.490856450741273 1
0.337277042170027 1
0.315083367672919 1
0.360464636139168 1
0.315411297438616 1
0.413034509042899 1
0.604064567802725 1
0.50796473653548 1
0.444959918403242 1
0.315529649411215 1
0.325437029674538 1
0.265190372588531 1
0.145509484051832 1
0.607748275044435 1
0.326032543175647 1
0.238862364095581 1
0.550979113153562 1
0.429315058602493 1
0.284037602611704 1
0.366900673069821 1
0.283753323321125 1
0.316820359300085 1
0.498225541977233 1
0.548998340281652 1
0.390906416367255 1
0.726549831958482 0
0.447360721997552 1
0.425536513213647 1
0.205754645412264 1
0.491073001582654 1
0.439606002808028 1
0.394510482495144 1
0.682251601249508 1
0.737248972704625 0
0.482079611709015 1
0.635977479610736 1
0.444752373977938 1
0.354289518103079 1
0.378494343549722 1
0.451560017165135 1
0.412698848205121 1
0.240878711885669 1
0.402924661406703 1
0.363937694123789 1
0.5772924476558 1
0.353621661850851 1
0.582042837141083 1
0.440731973531568 1
0.470489272901341 1
0.340485606413606 1
0.399007731518573 1
0.531254126235 1
0.20517520433595 1
0.140489682015047 1
0.466720657363484 1
0.616129927427953 1
0.294387680065414 1
0.502918902120585 1
0.512247098971075 1
0.241309507220534 1
0.709578846873782 0
0.684819957905556 1
0.570847002776642 1
0.437311932107913 1
0.377248216014125 1
0.420912419680794 1
0.302009043592503 1
0.583630344019185 1
0.612742461754636 1
0.171422716644443 1
0.512025262995677 1
0.185558364012524 1
0.516987517510582 1
0.310686762102849 1
0.366535851873088 1
0.405080330981938 1
0.426003561864048 1
0.498911987039646 1
0.252243230011892 1
0.462219945979378 1
0.341240508501096 1
0.273266136422368 1
0.23366717308635 1
0.31125141366402 1
0.384174553523738 1
0.376495109818374 1
0.574364241359671 1
0.262805806170846 1
0.138549023947936 1
0.34507226783385 1
0.322405658796188 1
0.43932626935862 1
0.358075819908697 1
0.344805368755309 1
0.760539917511811 0
0.34439957336507 1
0.42870103319235 1
0.045294155283428 0
0.437644186565517 1
0.636596740830024 1
0.35271934183036 1
0.463372702630493 1
0.489538493942595 1
0.648791638718398 1
0.305956176416854 1
0.367010351805531 1
0.278428789685524 1
0.739401195782709 1
0.459385430367765 1
0.483432210148526 1
0.304689773308328 1
0.554298872284707 1
0.256313182207527 1
0.707753262785859 1
0.439242365278684 1
0.335158105322925 1
0.597244576935052 1
0.510793114580523 1
0.302458025132893 1
0.55346522882878 1
0.503666136891777 1
0.416133993061281 1
0.510874789769166 1
0.496088971230086 1
0.267876067488436 1
0.578561742804625 1
0.483134052294617 1
0.0164864666569553 0
0.495702303673997 1
0.367981874887617 1
0.344672614741837 1
0.537292837476529 1
0.442593383377221 1
0.34543879024439 1
0.524281024727419 1
0.34970765810615 1
0.646034827767474 1
0.525374109510258 1
0.272364268136259 1
0.261118562834744 1
0.358145018865394 1
0.295436517326006 1
0.321078149704109 1
0.367917187156016 1
0.565185740111915 1
0.463939899475582 1
0.198452875867298 1
0.429041958532206 1
0.469375617380464 1
0.531437164784353 1
0.575736870556652 1
0.483246804596323 1
0.156593864040067 1
0.337723750008476 1
0.792677886130665 0
0.431620023294309 1
0.683183499701597 1
0.258015981301578 1
0.477741847295446 1
0.363983977720272 1
0.34427682195211 1
0.51108546135579 1
0.224552641449355 1
0.724776973029376 1
0.309128297151968 1
0.289801881824096 1
0.404522454742053 1
0.332798869701884 1
0.46863645470066 1
0.543504643336732 1
0.549122407408878 1
0.446234336617103 1
0.326017610995786 1
0.345543416210306 1
0.481981773544191 1
0.376694589085714 1
0.35067560455124 1
0.421084940561364 1
0.349933767228912 1
0.369509236663404 1
0.608134091980583 1
0.287657511208495 1
0.624489321265632 1
0.29800555010907 1
0.536386554780858 1
0.455656524874104 1
0.649010285113563 1
0.417815079255371 1
0.127395936423655 1
0.52118971469998 1
0.367036682010144 1
0.273761832701873 1
0.205735576118562 1
0.33403989949885 1
0.552121658803336 1
0.326833364938342 1
0.50592878987592 1
0.446582088856293 1
0.340149953881008 1
0.190587857511786 1
0.431723012416462 1
0.069046766788809 1
0.242620475366341 1
0.24263245791692 1
0.0309173450492074 0
0.534042463691962 1
0.150317907529935 1
0.268999470446889 1
0.436821476062029 1
0.194385008035147 1
0.480697618247298 1
0.359554358480543 1
0.297330120927549 1
0.440827418449234 1
0.120189968084736 1
0.538257733896591 1
0.24244538520756 1
0.42979358116852 1
0.507707044068134 1
0.30940387783941 1
0.294098504135999 1
0.511687558614061 1
0.574962079688636 1
0.349041159403226 1
0.236930602491469 1
0.366528210546744 1
0.390404789176651 1
0.491560054439187 1
0.561423476015446 1
0.422777386712518 1
0.379021036870024 1
0.612356194438177 1
0.402559921786869 1
0.328453400163457 1
0.33471366048568 1
0.467338014355095 1
0.0671194692316477 0
0.545863574687058 1
0.396135126175541 1
0.165586805325572 1
0.366199315957355 1
0.473730691121722 1
0.199150158612639 1
0.313766324534758 1
0.448904702262565 1
0.204945446089244 1
0.387803937566412 1
0.308035483860058 1
0.490487226128233 1
0.520264921728968 1
0.282055054441547 1
0.315104776813647 1
0.519607834627772 1
0.448538909268498 1
0.385156524239944 1
0.118546150237179 1
0.671737994297942 1
0.358076910133113 1
0.433875891903231 1
0.394271067777337 1
0.196512477192116 1
0.428885324300235 1
0.418060550585681 1
0.332915265989686 1
0.64906267940547 1
0.389008738380642 1
0.330243947244491 1
0.465076699084205 1
0.358562200833749 1
0.526577553606863 1
0.509057573617267 1
0.382314453622295 1
0.290925728176555 1
0.302997155760271 1
0.321780907592352 1
0.406118334979207 1
0.286773170792518 1
0.300906444384182 1
0.491268422413867 1
0.150488743455386 1
0.480043860315399 1
0.163499878030616 1
0.368439963212637 1
0.459139504203775 1
0.456312884418201 1
0.273672982488975 1
0.346098802474782 1
0.419620210884943 1
0.337730210441812 1
0.231517101157455 1
0.667634223818275 1
0.523592874507319 1
0.212717041515961 1
0.593380957248373 1
0.227614633932948 1
0.563859279065372 1
0.534203910834557 1
0.462887679883854 1
0.596790408789343 1
0.195346826442473 1
0.423135704376496 1
0.408521580435629 1
0.535833118467038 1
0.514713676168898 1
0.595397934067843 1
0.582621346398806 1
0.527815467676909 1
0.5183113184505 1
0.341036580292677 1
0.407043609870308 1
0.410858240167932 1
0.608377056206932 1
0.0870263787765677 1
0.336087064319483 1
0.463778860967627 1
0.409334202638011 1
0.367018867042132 1
0.739420197284958 0
0.166793128926196 1
0.556744049344225 1
0.163166036086752 1
0.213719883529173 1
0.18829045067661 1
0.647206429860562 1
0.281843508689287 1
0.682015686831358 1
0.525227573978459 1
0.745595898562718 0
0.52071139258879 1
0.374779219949491 1
0.436507150493978 1
0.420968702882167 1
0.442541059994254 1
0.253189329930416 1
0.41137431922633 1
0.403398860552074 1
0.409101268447707 1
0.360289854229885 1
0.725082801309546 1
0.541258515205428 1
0.151658188226992 1
0.513937695737144 1
0.427181952645285 1
0.561446267564384 1
0.721625504992012 0
0.478279483181402 1
0.48447841712499 1
0.439981622364978 1
0.199046646827331 1
0.533414949077275 1
0.518293724708625 1
0.489683889972103 1
0.709934032815013 1
0.328974487398218 1
0.610550780114012 1
0.0999566839117532 0
0.480667731314837 1
0.563309969745895 1
0.461794611500111 1
0.428899487627912 1
0.0949731563499701 0
0.395342256781162 1
0.165326223885113 1
0.643090727167046 1
0.445953312191123 1
0.483936320494436 1
0.502526224285171 1
0.459667974113888 1
0.291750214781823 1
0.217830158168944 1
0.378872952205112 1
0.307383119766996 1
0.211003860809738 1
0.471655695838167 1
0.517542983142854 1
0.503405880119551 1
0.344516155260121 1
0.359845352134186 1
0.370270185858862 1
0.657384061873895 1
0.516880737723013 1
0.152184883972339 1
0.357048083662224 1
0.139410148208417 1
0.647850212710488 1
0.285338599245454 1
0.200639222356725 1
0.198350645309846 1
0.45042618003402 1
0.248645626987632 1
0.530788240824441 1
0.386555240579997 1
0.392455780666082 1
0.0867614690137024 1
0.470409754037442 1
0.660338894853619 1
0.574565950387825 1
0.221476669367657 1
0.214081616472527 1
0.251962264887097 1
0.330256684039163 1
0.395001851056638 1
0.461885315362218 1
0.458070226103075 1
0.154145976519467 1
0.510697846539226 1
0.34853382770844 1
0.256949048102704 1
0.479691625467553 1
0.31575695917665 1
0.218683422500251 1
0.359812527499531 1
0.459829573970985 1
0.39729732510411 1
0.457307043501589 1
0.31772067150425 1
0.237194138881082 1
0.373314300508651 1
0.246357107499291 1
0.623455194825893 1
0.313271019947397 1
0.455883275840895 1
0.323577393271136 1
0.377004227054578 1
0.560708964550678 1
0.356993004976326 1
0.471293772606569 1
0.344889237207313 1
0.544261874592448 1
0.632511128844771 1
0.508414947763586 1
0.36619457312324 1
0.399493119465898 1
0.302932741647892 1
0.258922831154677 1
0.46923750749279 1
0.335183079117606 1
0.361347994621245 1
0.696588612097567 1
0.285794943277999 1
0.44896631658933 1
0.490964660205821 1
0.3915142980249 1
0.396738629530479 1
0.457132718678891 1
0.280260141580819 1
0.419775172078145 1
0.465124752247624 1
0.361210863288357 1
0.301687135630375 1
0.395979201383171 1
0.615136602200956 1
0.678132728752357 1
0.383461503701919 1
0.0153036680808503 0
0.626441946949239 1
0.368861958515519 1
0.48921969442332 1
0.27216634670825 1
0.307584594451671 1
0.170526105879906 1
0.553044946433095 1
0.555967578794326 1
0.35629252760684 1
0.594742754374659 1
0.383818954090609 1
0.522585783923914 1
0.676513118188234 1
0.414849783843148 1
0.497801590336769 1
0.445002677151679 1
0.541356952330589 1
0.414443221413124 1
0.309613075390959 1
0.231905845389513 1
0.347826993476363 1
0.359007991246141 1
0.386535891988714 1
0.27569981842159 1
0.439165971665792 1
0.511882846025553 1
0.557776022915078 1
0.342246904382773 1
0.414130096825294 1
0.167888606825203 1
0.368263893400179 1
0.406374662806343 1
0.429178552072456 1
0.383346081596137 1
0.432451927763744 1
0.378730806013486 1
0.196627029887121 1
0.428182331400722 1
0.358981829202514 1
0.41361148698947 1
0.70615287314537 1
0.553395519586675 1
0.521127295453637 1
0.337746752962103 1
0.374470450268015 1
0.252984755371548 1
0.534743111965421 1
0.529590212985732 1
0.546705174455475 1
0.288884300898653 1
0.409501816769227 1
0.548896950045974 1
0.478436283317799 1
0.243163902482147 1
0.334117327877765 1
0.638430430461459 1
0.212285049803452 1
0.322239258180191 1
0.414851554698604 1
0.143687592447395 1
0.335090646815798 1
0.616125593155642 1
0.54109660796002 1
0.77455579570239 0
0.494255931424671 1
0.672022097454413 1
0.587062692165257 1
0.517930106669546 1
0.445588102039924 1
0.536280997655851 1
0.587102863086099 1
0.47719075354001 1
0.160332303998311 1
0.352881131204661 1
0.44733344633736 1
0.216626498188057 1
0.520017540583833 1
0.285520120262538 1
0.517533588657735 1
0.465498303088223 1
0.521682357761733 1
0.563753381493383 1
0.358700904736729 1
0.360028444125758 1
0.310313731688283 1
0.205057481318586 1
0.190340024006055 1
0.514729426807228 1
0.469059462963508 1
0.417770472830247 1
0.18059933705595 1
0.655415652204413 1
0.5069761079022 1
0.428012047240128 1
0.584239347447623 1
0.524518338327537 1
0.266662585950624 1
0.206806446683043 1
0.354928187622873 1
0.296757108878521 1
0.218975565489667 1
0.311327527659069 1
0.181260694437838 1
0.613754548778804 1
0.450340813783404 1
0.453250258512779 1
0.49452345198045 1
0.438813165302859 1
0.278715888886108 1
0.330398956222311 1
0.278927430748006 1
0.484166422150514 1
0.515740317169108 1
0.445581930808669 1
0.404451941082482 1
0.306948853906627 1
0.33962519563178 1
0.426216804371068 1
0.392082780650116 1
0.268130868068148 1
0.320459926066981 1
0.185162755075161 1
0.318563787201128 1
0.515663034338 1
0.279369973220793 1
0.940418227987612 0
0.277986249880256 1
0.271469712912334 1
0.256745469991803 1
0.640755815182528 1
0.234313479519391 1
0.347450557347416 1
0.435596899302604 1
0.0965953002964232 0
0.512016954771532 1
0.445717642042329 1
0.372934403294702 1
0.306878347603535 1
0.247168438633042 1
0.224699733384776 1
0.219409334598413 1
0.170722428163588 1
0.379456478530076 1
0.472946871009257 1
0.391646757834886 1
0.325107487887838 1
0.281453336186922 1
0.753655003327822 0
0.410855230765814 1
0.277763100301792 1
0.038298823568214 0
0.410936680922587 1
0.666063740281522 1
0.365313087541156 1
0.0771634640738778 1
0.397852202868542 1
0.468625131164112 1
0.335284052884392 1
0.381146822198779 1
0.180741439256176 1
0.585023532963679 1
0.501944631175032 1
0.37573127850243 1
0.584326601561021 1
0.412312162152295 1
0.385622717157183 1
0.400916675109736 1
0.334393112092922 1
0.316885345121119 1
0.324275996838859 1
0.189068854103962 1
0.309086570373333 1
0.63009498723115 1
0.0891213513233642 1
0.5150690842423 1
0.359166253858699 1
0.460289057298419 1
0.453861809773335 1
0.419335261618413 1
0.663383320591509 1
0.428906207868839 1
0.314649703121654 1
0.527555402813038 1
0.422170735998488 1
0.319627627628882 1
0.417835408899712 1
0.323341959413862 1
0.358801841504071 1
0.360862079195851 1
0.269093394392055 1
0.480885683864623 1
0.431621019508105 1
0.0267830800068321 0
0.621182036867936 1
0.0999781227425934 1
0.378704329098143 1
0.594198921586384 1
0.16987527688311 1
0.244938029063841 1
0.363607143724544 1
0.384523422797347 1
0.34419928350961 1
0.402699880575181 1
0.657351057548027 1
0.299565719184588 1
0.532610833456254 1
0.503716042767332 1
0.70638915134238 0
0.342873769214716 1
0.496428701160795 1
0.465631658905339 1
0.58399291009442 1
0.351902699759813 1
0.513772859844546 1
0.514237454380959 1
0.19084164895898 1
0.451457782155006 1
0.648346868134588 1
0.478851334605656 1
0.317480893452843 1
0.391372259001075 1
0.224263378511295 1
0.218342296700046 1
0.124338839093113 1
0.0992068818336728 0
0.276723601431305 1
0.436374735268536 1
0.403564382319339 1
0.722494763163461 0
0.0564118769934053 0
0.189728959351629 1
0.469128742197823 1
0.595529370411099 1
0.128106027509802 1
0.254840345514734 1
0.326005720850383 1
0.36641285781762 1
0.28665387992653 1
0.36871048104551 1
0.319439647134917 1
0.476245098211388 1
0.240111565774785 1
0.633877875479623 1
0.373808315108845 1
0.440706700185049 1
0.210084801319499 1
0.550277606596424 1
0.268344076924344 1
0.391494739337245 1
0.573076658619761 1
0.206562754247648 1
0.556895716488693 1
0.333710974756903 1
0.488364122178888 1
0.356555521424555 1
0.309297208315244 1
0.315995084397277 1
0.454648441918815 1
0.656054234141014 1
0.32076046109653 1
0.265228074469393 1
0.502059013488862 1
0.495210440511008 1
0.350198274754682 1
0.165786962688792 1
0.569866089087263 1
0.459650419106701 1
0.409017354573198 1
0.377941830290441 1
0.461595554186392 1
0.397882729712292 1
0.310599419930737 1
0.127770086065784 1
0.274046912297146 1
0.178174515271864 1
0.46574221324594 1
0.260464198139321 1
0.274944228112363 1
0.168423565807087 1
0.219086441585051 1
0.0874613665419198 0
0.482452786759751 1
0.41454678759818 1
0.4877880417694 1
0.409303680348951 1
0.283421864939517 1
0.479625924354703 1
0.5504378751136 1
0.18466043321112 1
0.360155941548507 1
0.229082114865981 1
0.49207935879673 1
0.423246874786721 1
0.482950072343474 1
0.303403128345717 1
0.543141261455403 1
0.437692957342392 1
0.116700504541222 1
0.462358509251069 1
0.376774686460492 1
0.571317209492509 1
0.238816985884215 1
0.122904238293728 1
0.634356842982192 1
0.572388311095127 1
0.286036995604616 1
0.42215015847782 1
0.649331822967142 1
0.618950495071348 1
0.337424880829869 1
0.279405485352843 1
0.558727254567423 1
0.513499692565565 1
0.463793599814339 1
0.668674358281022 1
0.484185090697866 1
0.20985515009917 1
0.37278828886086 1
0.125585273626411 1
0.170016515997268 1
0.076737293393434 0
0.562900830017534 1
0.341707434046361 1
0.3369883017594 1
0.573602195467372 1
0.288192302128983 1
0.473732771022653 1
0.397576050680397 1
0.0961572729627947 0
0.677188677076614 1
0.538358632252887 1
0.268751355686981 1
0.301452580528025 1
0.699064626406999 1
0.452868070366655 1
0.356979361506793 1
0.505054446111172 1
0.541465846728726 1
0.495541218865093 1
0.248576392469332 1
0.454426701589946 1
0.755280883278797 0
0.477734088683103 1
0.42030805946315 1
0.260981140282172 1
0.533106536588254 1
0.331244250681427 1
0.379305344580035 1
0.416682929324073 1
0.156381601329444 1
0.472933452001844 1
0.496924999686187 1
0.359717339290772 1
0.261690742923252 1
0.322726580130291 1
0.340842997354723 1
0.430386643317807 1
0.476552060177494 1
0.221243817735792 1
0.462924830885875 1
0.349094996843307 1
0.546549131923451 1
0.303074503989372 1
0.243642054109294 1
0.484664109114804 1
0.437112058321123 1
0.262896209582178 1
0.235263883077099 1
0.314638840477902 1
0.579124102774088 1
0.283240604467277 1
0.640953519170349 1
0.221488652941593 1
0.200184350410821 1
0.324574620883832 1
0.628642679312714 1
0.108830644538257 1
0.382414260913846 1
0.410625260855385 1
0.683721241156169 1
0.356968479918905 1
0.409470923503795 1
0.410142849946022 1
0.054996178452151 1
0.573880594148679 1
0.478339540994894 1
0.566576346598448 1
0.519445913459618 1
0.240500508513232 1
0.390706579512857 1
0.245941903333822 1
0.34791712648819 1
0.35945535185187 1
0.369460764335543 1
0.420610526651884 1
0.0832223221957209 1
0.476532791622595 1
0.540009974419429 1
0.240857790695502 1
0.539617475015624 1
0.492343154820323 1
0.560927146963966 1
0.404310991202265 1
0.668286881855665 1
0.464844481330123 1
0.517806957714144 1
0.117752874656897 1
0.351834534108819 1
0.409014282353932 1
0.582161243622842 1
0.438967320056857 1
0.589510638972538 1
0.506994694805133 1
0.639618677234695 1
0.529229664328358 1
0.411503219013908 1
0.534337505361656 1
0.527644842605908 1
0.327677518478294 1
0.351565366212634 1
0.218360507805625 1
0.498352992058853 1
0.425130932920605 1
0.439161057404925 1
0.774404317374564 0
0.495409448713972 1
0.574935615945225 1
0.217435239869874 1
0.63603372185954 1
0.523290005328838 1
0.631988014109433 1
0.534428135900198 1
0.228695307386359 1
0.296211990864878 1
0.595412754081997 1
0.177635958164894 1
0.28986385048581 1
0.469340815660193 1
0.630634333547416 1
0.274418372428051 1
0.313096714962632 1
0.538512080906807 1
0.562321819058189 1
0.39409358063045 1
0.5036841631829 1
0.379528853587434 1
0.544048304582682 1
0.200581026452056 1
0.380784897469228 1
0.449438955602296 1
0.446179927991888 1
0.501879955309349 1
0.521380129646386 1
0.336828911342199 1
0.4757724979445 1
0.562759949791712 1
0.212473522001609 1
0.652200438932704 1
0.426924680945167 1
0.421708261760735 1
0.457673889363272 1
0.640986708387854 1
0.382468569409926 1
0.585427956652705 1
0.225827241883999 1
0.234942433585886 1
0.205993759680465 1
0.379209633856137 1
0.428388192458569 1
0.633465416678017 1
0.496543548230102 1
0.426083119238015 1
0.383158263267301 1
0.578371979338006 1
0.535192211410305 1
0.582400964230188 1
0.524699070717874 1
0.479123694314204 1
0.166568803426408 1
0.4862127307758 1
0.40406118004858 1
0.445878221500596 1
0.50434885184359 1
0.486395245732367 1
0.61542972396048 1
0.501300531056997 1
0.320176287659808 1
0.609942540409795 1
0.440780974967443 1
0.380235969623195 1
0.129595475616295 1
0.484284782834883 1
0.194966783083066 1
0.692634379093062 1
0.150342271864222 1
0.560225764515677 1
0.0861146375691349 0
0.48780897865343 1
0.263198118606672 1
0.39436694015627 1
0.45903237626002 1
0.250643730339854 1
0.396598074172843 1
0.482190695312325 1
0.362413784413218 1
0.263014780927517 1
0.346645228411452 1
0.456539907819732 1
0.126536139380941 1
0.464526158152591 1
0.443836863298656 1
0.646929327442121 1
0.148604311657418 1
0.253267363749255 1
0.274490890031809 1
0.424008885916257 1
0.329684338455682 1
0.417618957584031 1
0.447978178403031 1
0.295471071342127 1
0.283130599999561 1
0.581828663292479 1
0.000597408266014017 0
0.57879577828035 1
0.313235165651442 1
0.551808210415583 1
0.406211107124439 1
0.569924655910151 1
0.315510142389872 1
0.431422606560208 1
0.0434801890030644 0
0.470557950830733 1
0.304599156967316 1
0.520502489572311 1
0.377910218863859 1
0.571455148356952 1
0.353705190129496 1
0.215837250665628 1
0.649093498003193 1
0.671897438532904 1
0.455291724706615 1
0.415626595974484 1
0.53723076044268 1
0.423599648303352 1
-0.0491164834072547 0
0.513157102296868 1
0.67044306319214 1
0.410558530945896 1
0.452620427439733 1
0.485211876138514 1
0.742865538006461 0
0.181641088733136 1
0.32035617906324 1
0.442335449893964 1
0.520203513728394 1
0.15691974366248 1
0.3122341083397 1
0.436384769443549 1
0.433534760454043 1
0.642834106643427 1
0.298528226964676 1
0.41484968766279 1
0.727575365787206 0
0.453963603336414 1
0.0315128418081334 0
0.400410391950211 1
0.180299191239936 1
0.610899885119965 1
0.345629819983454 1
0.613263243820373 1
0.277614994463923 1
0.488511813964698 1
0.741134159377405 0
0.30069408817033 1
0.343981609603272 1
0.543072126005493 1
0.443037609558781 1
0.505481422335022 1
0.320992256113641 1
0.478386425133333 1
0.327139678527311 1
0.281429252235355 1
0.309852775920881 1
0.282107187621932 1
0.306793655538037 1
0.318735376314839 1
0.453343209195283 1
0.154458769665084 1
0.415388371393204 1
0.577120850392178 1
0.487503424427173 1
0.485892076120268 1
0.389110011576664 1
0.162802664720391 1
0.327031823529931 1
0.23830596768135 1
0.466819880787497 1
0.443293759462367 1
0.403133565487568 1
0.476865251812719 1
0.393865514048834 1
0.173222280586915 1
0.363587632260223 1
0.165095794625265 1
0.718659024355146 0
0.32671929977449 1
0.415231200430912 1
-0.0107562506951114 1
0.676948925905699 1
0.512253518671253 1
0.298950806073999 1
0.472926003347722 1
0.185848094302723 1
0.181308010549327 1
0.260674689451787 1
0.631370067766572 1
0.452120164593437 1
0.434732398285896 1
0.426840494089987 1
0.442461011231346 1
0.259244291429853 1
0.833991506441362 0
0.524733612155113 1
0.419196508199069 1
0.352759658950955 1
0.476998630256092 1
0.478834015155251 1
0.582679955842737 1
0.334731594437674 1
0.254999885811919 1
0.237165432821585 1
0.394155532281371 1
0.127657377500153 1
0.540435655281175 1
0.433055519011166 1
0.471792561864797 1
0.657133075492057 1
0.357643383454353 1
0.521320329985832 1
0.246463583948183 1
0.500262265723678 1
0.709431042389039 0
0.443511766490322 1
0.311478750547631 1
0.715964128794277 0
0.612897864111225 1
0.420831654870027 1
0.264831721240358 1
0.317287054465507 1
0.337251929750115 1
-0.112218629280716 0
0.395386682740904 1
0.65172860707911 1
0.428141490038763 1
0.597082447356822 1
0.471278762770568 1
0.283069269252247 1
0.231018553790825 1
0.299320022160893 1
0.269828042998376 1
0.359012538729042 1
0.436078563223884 1
0.462764874374049 1
0.216047350552861 1
0.461848971960742 1
0.205021886379719 1
0.561120367196189 1
0.410726000382996 1
0.604116852221024 1
0.369801346498901 1
0.28305751425716 1
0.531429235470252 1
0.451925008890948 1
0.217320347659974 1
0.517537930554463 1
0.361751782570018 1
0.294327758950359 1
0.26941082502328 1
0.402553802833843 1
0.458456549706317 1
0.286602329036215 1
0.305979922229763 1
0.248816382017253 1
0.593456569351806 1
0.286547912989032 1
0.564906444132038 1
0.493429214727094 1
0.565076875358264 1
0.467186934640119 1
0.38994533569589 1
0.323539643491787 1
0.354598834058817 1
0.361773391969189 1
0.213745167901657 1
0.26785858422373 1
0.415275273826414 1
0.423628552211905 1
0.314325338096393 1
0.382105763677744 1
0.337866946832117 1
0.282154312759973 1
0.756606982345978 0
0.604060057101612 1
0.208559070105587 1
0.447962102048748 1
0.143269216111726 1
0.752652039597211 0
0.65177967713421 1
0.290292099829905 1
0.61912182527891 1
0.567483131051208 1
0.173109798710882 1
0.539424038100709 1
0.298948160279158 1
0.26373512911637 1
0.2468858884006 1
0.543930016831986 1
0.502555714070586 1
0.0215930797082597 0
0.341732164324624 1
0.511374649799188 1
0.55973322733215 1
0.481884650818085 1
0.358957552226803 1
0.570658195607987 1
0.226345929793614 1
0.680402187706354 1
0.381454961588569 1
0.225373818239445 1
0.409481838349385 1
0.600644811322106 1
0.409996923732385 1
0.00778213594517243 0
0.71880291058634 0
0.270784114803169 1
0.45179126735467 1
0.468415710447107 1
0.51763182610235 1
0.20086923855945 1
0.173371244307909 1
0.227029786364796 1
0.489043855626386 1
0.268270477622663 1
0.525029247263205 1
0.370972648435618 1
0.314055452422183 1
0.717160846677253 0
0.0471301276890277 0
0.448418159535362 1
0.211183127574388 1
0.477508655307895 1
0.470101135317367 1
0.0743109527090562 1
0.515252826583395 1
0.168221399229625 1
0.467028619394415 1
0.350401975371967 1
0.429473286431929 1
0.47351167982569 1
0.253887550100784 1
0.0329140046766772 0
0.154550634040146 1
0.300996689326888 1
0.445801838042588 1
0.366473850537622 1
0.343524792395148 1
0.148667982728239 1
0.464744874176237 1
0.708836047437358 1
0.610757631736717 1
0.291456243455736 1
0.384351554457273 1
0.568176745599595 1
0.388563616804984 1
0.424780487600576 1
0.292744305990353 1
0.160608395483298 1
0.357598767754075 1
0.504477582925621 1
0.273519789738924 1
0.606439500738743 1
0.213035377150231 1
0.358886048070355 1
0.377422749485307 1
0.548783494202887 1
0.266374611131148 1
0.204446341288795 1
0.362368404988179 1
0.296745935171094 1
0.596456280825346 1
0.686422189289754 1
0.540417979210021 1
0.430905319464124 1
0.701987057530631 0
0.0366775052976322 0
0.424178750821513 1
0.569464262725864 1
0.160070920864868 1
0.342440039714505 1
0.522062797425567 1
0.548388204369397 1
0.314212159029082 1
0.447041102367791 1
0.527067538098317 1
0.314933330529321 1
0.84826919605679 0
0.275931071607719 1
0.46115891188057 1
0.323172029454083 1
0.520849964729038 1
0.297155107962409 1
-0.0349740259515756 0
0.501526587549184 1
0.374645663113944 1
0.346471156752965 1
0.146205976140692 1
0.397803199062321 1
0.406313847680089 1
0.512928056524747 1
0.801975583853202 0
0.226836580117737 1
0.47625759542872 1
0.602280363012977 1
0.199058520373258 1
0.351870368554141 1
0.470785637361116 1
0.283637200062423 1
0.587887335972536 1
0.747575127485021 0
0.314378160313765 1
0.334448146502899 1
0.18990816601103 1
0.564107459685318 1
0.325974478973353 1
0.375480949675464 1
0.451577639038977 1
0.216636941053757 1
0.31506797822077 1
0.522913356287131 1
0.406421524940226 1
0.315806229357963 1
0.389343654851372 1
0.476746528098289 1
0.288469231200864 1
0.362665313116385 1
0.424567734457403 1
0.259225791664215 1
0.3543953330368 1
0.317594270150283 1
0.379397601754051 1
0.412618472615524 1
0.619455487994118 1
0.614120431572224 1
0.472692193510176 1
0.21034674517556 1
0.339531321571159 1
0.601725414705486 1
0.247597232826126 1
0.139566863097924 1
0.391465847822203 1
0.572635289366748 1
0.143738419574481 1
0.533199221613186 1
0.0942932817144617 1
0.444099135471205 1
0.375291166087933 1
0.593746531625416 1
0.183348401511747 1
0.273590820983932 1
0.381496470431494 1
0.400365697942807 1
0.526233240615791 1
0.639484009812603 1
0.48322220492239 1
0.454061712929599 1
0.359820014634552 1
0.168673427387671 1
0.369389989774882 1
0.114525925456384 1
0.279068727948395 1
0.682145192971725 1
0.250798698388244 1
0.458887666103378 1
0.271696849881343 1
0.171465785163328 1
0.550308772981855 1
0.629009823906434 1
0.390936705467583 1
0.170128515167477 1
0.643487928179982 1
0.108674474654361 0
0.534645670711255 1
0.438927167537775 1
0.149465474800537 1
0.262940648344417 1
0.304606023672326 1
0.596296275022907 1
0.500651628279895 1
0.446490436397919 1
0.519509478727091 1
0.183902893719507 1
0.543628087699422 1
0.356954103999333 1
0.333870103449752 1
0.431638630489168 1
0.531788095268088 1
0.236236437014152 1
0.473952826916422 1
0.385420329804654 1
0.5859727108206 1
0.293100896290631 1
0.408835038370684 1
-0.0651308004121409 0
0.450900759614931 1
0.513149177596147 1
0.415432440758597 1
0.709973504695866 1
0.270948926254172 1
0.618548320129667 1
0.424146124979905 1
0.350794573076332 1
0.467335072658932 1
0.314922719988688 1
0.572215777071813 1
0.257410333728033 1
0.388003874562371 1
0.12557027760258 1
0.250188432735995 1
0.244992059423721 1
0.500618614139088 1
0.472358044316925 1
0.0936230024589191 0
0.560902808413362 1
0.543714472042704 1
0.278409145175399 1
0.456527846235404 1
0.365437706707723 1
0.337905540709986 1
0.332432401338093 1
0.273525879604023 1
0.407081581006943 1
0.20422277784224 1
0.26411023892566 1
0.286151494115293 1
0.562039009628814 1
0.636288573015892 1
0.564090209396462 1
0.140897062511702 1
0.354430112378118 1
0.653770349193632 1
0.62650519027565 1
0.34083965057565 1
0.478791321541881 1
0.455787353023652 1
0.529398386554865 1
0.435117929293171 1
0.31342216299478 1
0.677280808116138 1
0.34173973963059 1
0.260158979967892 1
0.421263281857573 1
0.461433437503833 1
0.405387175258444 1
0.18206638250995 1
0.315484502231484 1
0.209558814648718 1
0.449092515208421 1
0.450905202835864 1
0.562900848929957 1
0.416216355241679 1
0.386322708303901 1
0.408968419264813 1
0.405933451962815 1
0.475655998095486 1
0.376687090598815 1
0.417354872272989 1
0.402725119889356 1
0.400667691249679 1
0.513895569725913 1
0.448686880411915 1
0.181363546492321 1
0.40288102717785 1
0.334344589460753 1
0.37189462314948 1
-0.0487268996433935 0
0.646673158053745 1
0.591211628059 1
0.158117388117664 1
0.422620842020487 1
0.37953846150519 1
0.452317307152999 1
0.103293006080191 1
0.339568728971213 1
0.353752749661776 1
0.498902753441378 1
0.291332946736664 1
0.393292714877053 1
0.319620772685617 1
0.414789638162773 1
0.0888385487425059 1
0.457534800528298 1
0.290395098524333 1
0.212296236315631 1
0.603368570609782 1
0.64022713712145 1
0.243937791302271 1
0.511508665306598 1
0.420596437360627 1
0.559548087863714 1
0.529756590513197 1
0.156976318367971 1
0.42639457098521 1
0.63055578853809 1
0.112145212606418 1
0.372807561633397 1
0.354788831003366 1
0.524103584847853 1
0.575028774328834 1
0.392489022526175 1
0.329369146591558 1
0.297898376594962 1
0.459467279784536 1
0.37024605953635 1
0.170777901097632 1
0.226252204998493 1
0.527057629951175 1
0.369117056372766 1
0.297191006904882 1
0.60676107740377 1
0.366678816312237 1
0.568259302646907 1
0.223468186136019 1
0.266004664115492 1
0.688877465860839 0
0.278801261773955 1
0.638379633430952 1
0.567141802218631 1
0.58508078974343 1
0.456859170602614 1
0.560683287484543 1
0.333288307512454 1
0.466449660137443 1
0.271842526907929 1
0.224094174876263 1
0.529347102211769 1
0.42440850108329 1
0.358729039283336 1
0.351043483806058 1
0.59360922488608 1
0.2068123808585 1
0.401994799208152 1
0.181510097587322 1
0.557936056484265 1
-0.0179465162277906 0
0.360312668713976 1
0.758992338053497 0
0.369389684798619 1
0.431535518407508 1
0.10511554935084 1
0.337807954573391 1
0.249876765285523 1
0.427244606318704 1
0.306763710531617 1
0.597659757009693 1
0.110376429432405 1
0.372372647062703 1
0.44416833910283 1
0.68816437837844 1
0.575832293257902 1
0.296873668471612 1
0.339372566146537 1
0.433711670289989 1
0.556872763984445 1
0.623338404193065 1
0.224862298969069 1
0.527902496708581 1
0.366750479172232 1
0.34121544479847 1
0.513056009092156 1
0.178561406323918 1
0.131020102738054 1
0.340983038321296 1
0.310773165635479 1
0.633222464175447 1
0.406876252211382 1
0.374392101219043 1
0.506863436179334 1
0.456499585307971 1
0.568245541442358 1
0.414054920234308 1
0.588508681233498 1
0.254406285847719 1
0.59806377463182 1
0.321253889715899 1
0.172787837148308 1
0.522430198888649 1
0.530122391307659 1
0.215611061577091 1
0.420747642575115 1
0.609012958636701 1
0.214810940474188 1
0.265968252257502 1
0.268405305561627 1
0.370491588298337 1
0.305406552552832 1
0.623881239476007 1
0.477931678890908 1
0.52356709542578 1
0.26566283569615 1
0.641296901529408 1
0.20439970832223 1
0.235027456766441 1
-0.0596387396138944 0
0.636311531602575 1
0.648485394686202 1
0.456702692791994 1
0.379586069644737 1
0.268608039695223 1
0.468481313982473 1
0.688308194896625 1
0.492005887064795 1
0.287837424725604 1
0.186027787795409 1
0.45183112404971 1
0.201728374279228 1
0.385547311332633 1
0.183413306190165 1
0.204141395839914 1
0.162793443115544 1
0.142958614051255 1
0.518076891701241 1
0.55979319124799 1
0.485256546249155 1
0.401992138839437 1
0.307138915348995 1
0.469891145513394 1
0.462221548808546 1
0.352974111842781 1
0.384584965782296 1
0.513212795336642 1
0.533623876251142 1
0.472553248444915 1
0.540388866218601 1
0.404994127804454 1
0.392493870244961 1
-0.058685999005154 0
0.430880951813102 1
0.373939306257628 1
0.204434697612597 1
0.249831000286471 1
0.222136721514528 1
0.228229250028244 1
0.521189163707367 1
0.293619402662091 1
0.488792845809612 1
0.297261891244321 1
0.234222391994024 1
0.504315369562308 1
0.367932648340257 1
0.362141988570737 1
0.429802848581951 1
0.602037110533223 1
0.619531654687903 1
0.505223908873282 1
0.222113634767934 1
0.464913720104065 1
0.480932621983698 1
0.597217374558328 1
0.363910568896381 1
0.340204387910846 1
0.471134076911313 1
0.363889387343618 1
0.323368756644871 1
0.347084140718341 1
0.243228583249067 1
0.241747503486496 1
0.210964364906301 1
0.57748240957096 1
0.619725538501381 1
0.441134064093514 1
0.473696544636961 1
0.40371312159884 1
0.212052806006393 1
0.176637535975871 1
0.423768893234158 1
0.544144962308486 1
0.470558228403663 1
0.456117943002314 1
0.223429854494804 1
0.485091155858281 1
0.192631492211501 1
0.420663561569749 1
0.550436064702701 1
0.537451658169331 1
0.389513729923326 1
0.509723239940936 1
0.42222567112972 1
0.336765055900444 1
0.28127755541613 1
0.300723343358495 1
0.427775643816192 1
0.296381054837573 1
0.552176755727816 1
0.418357320800958 1
0.629502125016763 1
0.467466317460987 1
0.308290843980121 1
0.242070916092627 1
0.474369698950101 1
0.389833492123747 1
0.287873678127149 1
0.187155230224306 1
0.515509752160539 1
0.371480605992528 1
0.429605334148932 1
0.211318031014307 1
0.399314615689038 1
0.659727212678284 1
0.234129402930433 1
0.470491980912009 1
0.242630151511472 1
0.353041519705072 1
0.492846109247454 1
0.408114269334077 1
0.486131005654398 1
0.347030079791911 1
0.323702229151929 1
0.816270245519802 0
0.560845794677163 1
0.222767373078606 1
0.604833819868276 1
0.460976267164783 1
0.542095495812117 1
0.363441975597275 1
0.308451088844126 1
0.625988940218894 1
0.293289281818012 1
0.399756861753438 1
0.512942490628877 1
0.0730612431937542 1
0.49372021580781 1
0.495334918990488 1
0.332328800562238 1
0.248508387663984 1
0.326707808662525 1
0.334590959172803 1
0.606919532851269 1
0.374183476195656 1
0.564656564120921 1
0.291134043850739 1
0.204888713637592 1
0.315855129987719 1
0.492791763063109 1
0.515048040483404 1
0.591306069940271 1
0.505144911875954 1
0.542999044409633 1
0.574682650905463 1
0.656949200388151 1
0.416374789108827 1
0.391710298363961 1
0.352462072539811 1
0.57400928144315 1
0.415872751305382 1
0.20008354737433 1
0.431446168835482 1
0.292058883012537 1
0.302590391742744 1
0.187540193800993 1
0.446669522505725 1
0.391931515101405 1
0.30870437549806 1
-0.0171664614975788 0
0.333157422512621 1
0.681566817275971 1
0.495510030195135 1
0.415407077278276 1
0.561933293510694 1
0.589065553197779 1
0.016480378884922 0
0.364008736101888 1
0.401741128383301 1
0.373365145000881 1
0.360908044359279 1
0.144418871994223 1
0.463539031810886 1
0.456726244839178 1
0.461793277402121 1
0.317834615508711 1
0.321473771688576 1
0.548605350103171 1
0.336992663395735 1
0.0986089537698429 1
0.489861980315033 1
0.428067007685646 1
0.159805137043836 1
0.349574302207665 1
0.244103840968257 1
0.828749466218347 0
0.446498007209786 1
0.290509157646913 1
0.508583175578604 1
0.156739703963297 1
0.363796031435547 1
0.385884849475066 1
0.301487943253325 1
0.332009410983573 1
0.293212485689811 1
0.112074873145906 1
0.387852709199143 1
0.282842711971981 1
0.363359814666107 1
0.452975987419762 1
0.336871135024788 1
0.50527618254523 1
0.429127627959729 1
0.59453646205281 1
0.497367121430886 1
0.186153802673381 1
0.470451898997914 1
0.293477056578859 1
0.286537223482171 1
0.452235725118823 1
0.208654428429268 1
0.657917076283719 1
0.390248528133331 1
0.443976982812149 1
0.319562800671195 1
0.776072877546595 0
0.287127900587704 1
0.326258523560647 1
0.450264140308016 1
0.398748925180969 1
0.32275897348283 1
0.437998450651493 1
0.109748899568959 1
0.521465604596605 1
0.175694891811878 1
0.322608063551866 1
0.15369667028699 1
0.519389094891368 1
0.49480488197751 1
0.462300588984317 1
0.454858021409588 1
0.421844565016617 1
0.144670994919969 1
0.457674866037828 1
0.391402580116406 1
0.388828077653951 1
0.470779585455292 1
0.465552677155352 1
0.342293995794224 1
0.312561938459102 1
0.24628749252532 1
0.622006787005394 1
0.502190419284441 1
0.23931537753721 1
0.458786758369293 1
0.281746955674596 1
0.273493229555607 1
0.641944104937711 1
0.409219612861351 1
0.430152785309361 1
0.341815256303598 1
0.439950454598588 1
0.387272632694439 1
0.641494383627375 1
0.369820734237413 1
0.342914732044391 1
0.391562829593019 1
0.113895567757199 1
0.478978313987154 1
0.484533794739024 1
0.696587858340234 1
0.506480495283944 1
0.42911452332637 1
0.312176189633931 1
0.524605687838623 1
0.441423794975406 1
0.548023943040606 1
0.511574002720997 1
0.262851407156153 1
0.464150533025873 1
0.621356295226318 1
0.179077410320838 1
0.290946392196275 1
0.137618623552129 1
0.32579560783301 1
0.598064408380693 1
0.337943135456784 1
0.619339016407271 1
0.301637050465589 1
0.183416443091199 1
0.253367581337949 1
0.604870641176432 1
0.392761220401141 1
0.609412289402544 1
0.293548694729136 1
0.631542565609216 1
0.350451395013248 1
0.454918826195005 1
0.430023942512068 1
0.421875961481836 1
0.24065728383724 1
0.569032399370677 1
0.237408527057916 1
0.342554207478808 1
0.35837481058421 1
0.367581318115514 1
0.215016165855256 1
0.564715838789689 1
0.343919494328594 1
0.469449314487663 1
0.390933020462153 1
0.29581776521255 1
0.805505981628141 0
0.275321601820087 1
0.415828074485181 1
0.403104968964539 1
0.502854213060767 1
0.545981919733839 1
0.505723934357328 1
0.140496929185548 1
0.265339869529199 1
0.411495073107265 1
0.418535288501541 1
0.169137705225069 1
0.509148445600222 1
0.329535699150148 1
0.20986629422516 1
0.255526955683012 1
0.281370899589777 1
0.397399302092446 1
0.427891969346183 1
0.470904072580407 1
0.255433922325099 1
0.280614098343976 1
0.361846505034267 1
0.358208277002947 1
0.451194339886392 1
0.573605280869464 1
0.388364280516089 1
0.395103617526895 1
0.174969257754027 1
0.374940203190608 1
0.458705768972075 1
0.647542771587738 1
0.596471576135483 1
0.340176549232756 1
0.428787299645005 1
0.175771589182764 1
0.519949320093207 1
0.5227315958084 1
0.429126853478811 1
0.512065436934911 1
0.678626711911984 1
0.403031846082306 1
0.413464623214937 1
0.530686517869772 1
0.314802740842964 1
0.354442927694959 1
0.494456324632858 1
0.165739919668039 1
0.66845585735648 1
0.332428641995716 1
0.484371852575759 1
-0.00869237596096052 0
0.498322495694259 1
0.39688184282406 1
0.379793164854812 1
0.487236262534536 1
0.258395457861 1
0.0108147807403577 0
0.477940465580742 1
0.367831786443302 1
0.613367587820896 1
0.377502310643111 1
0.468339166888329 1
0.0523405014932314 0
0.405197674515174 1
0.107086118713407 1
0.513960780547489 1
0.0885151478816348 0
0.355900624900663 1
0.135414300540603 1
0.388760991931862 1
0.185784292100764 1
0.500530826857085 1
0.711965714066318 1
0.52212800304067 1
0.41135608468241 1
0.46793870272329 1
0.454632410078053 1
0.429242574625139 1
0.521958815056241 1
0.354211556596114 1
0.129140328367616 1
0.254815295191016 1
0.424562451955059 1
0.377369287195039 1
0.692144057447272 1
0.724412508215327 1
0.184825756286271 1
0.396221325960077 1
0.521316144676358 1
0.496238603072674 1
0.414494817416975 1
0.478224941920934 1
0.383009254951191 1
0.31269751468467 1
0.552292338054964 1
0.524806287680226 1
0.502145671485916 1
0.36012973162958 1
0.819191308037042 1
0.447105327246405 1
0.491595631770174 1
0.554275919967457 1
0.515726352051949 1
0.518763070063957 1
0.108347843288541 1
0.455657950678173 1
0.657271846679505 1
0.526936210568213 1
0.306088401258549 1
0.559485362907891 1
0.142240684400329 1
0.4765617706901 1
0.265187560799066 1
0.412698076939138 1
0.473322069826192 1
0.342063336754304 1
0.556904528359856 1
0.588638706251544 1
0.484917125772531 1
0.3049186809991 1
0.487226012772085 1
0.614775194383102 1
0.431870682851406 1
0.290417957553973 1
0.442332003899821 1
0.692783270675295 0
0.543826251824618 1
0.850174634451266 0
0.312645257138897 1
0.314806549987586 1
0.366820005503379 1
0.675810502763058 1
0.467899430095659 1
0.390608801043704 1
0.5009607770874 1
0.352866172146018 1
0.384766177209219 1
0.334469269585388 1
0.558676945705596 1
0.46675812125313 1
0.632806883131172 1
0.247506745650992 1
0.265595091430322 1
0.36501283358651 1
0.199205716913274 1
0.284932522872703 1
0.524233548654679 1
0.300902082008541 1
0.611782243964143 1
0.198531388859718 1
0.403557105247065 1
0.0696236000931651 0
0.417587922837083 1
0.442486294292383 1
0.283794995317471 1
0.233764041021864 1
0.336298968320591 1
0.592940103359398 1
0.551783903642948 1
-0.0455687040806306 0
0.304211441692383 1
0.210182783295191 1
0.233166666440106 1
0.516385503794074 1
0.202711862186715 1
0.478888700798737 1
0.305949147080462 1
0.24728825401906 1
0.394747561063198 1
0.514113782369411 1
0.513190731658844 1
0.542145607069923 1
0.806509909704227 0
0.0831583972805357 0
0.166967016637038 1
0.168955824195888 1
0.533546023569842 1
0.327805316594875 1
0.501564631445047 1
0.525141894006028 1
0.444603426420321 1
0.169061902286578 1
0.469175390595131 1
0.408220348926729 1
0.477572777882794 1
0.423271027715367 1
0.568932801324515 1
0.375052989080296 1
0.628210545103026 1
0.235303073541667 1
0.522665571789356 1
0.25132851020783 1
0.265778785868552 1
0.505177481326985 1
0.297178989131622 1
0.239225744410682 1
0.317444566352559 1
0.331308215546233 1
0.255150542462991 1
0.463029129773835 1
0.32287908297937 1
0.302537286354443 1
0.297654326169239 1
0.243803188239252 1
0.428174430653853 1
0.231688786055203 1
0.327915201564418 1
0.518966096322879 1
0.621075502037922 1
0.202641802445017 1
0.504971297013053 1
0.623666865205505 1
0.263549509270647 1
0.379072836379218 1
0.486115947572262 1
0.45261676352992 1
0.331190122156491 1
0.499495453114064 1
0.213471393801707 1
0.154429821808656 1
0.379791239349695 1
0.431214407535755 1
0.416010629611752 1
0.0477736993504881 0
0.135935700469768 1
0.38432161128623 1
-0.0222362854376955 0
0.232042261880397 1
0.270996433529599 1
0.441537584580195 1
0.169011469770411 1
0.453255538668682 1
0.526784280714963 1
0.248471723443117 1
0.638393884535032 1
0.752150335980499 1
0.318662395830561 1
0.196148781633556 1
0.274777708011728 1
0.228085610427685 1
0.612325480553854 1
0.52110173788999 1
0.444936581104318 1
0.274806157948211 1
0.578145558023518 1
0.205027991482147 1
0.639901452082633 1
0.363967015398234 1
0.362036506302267 1
0.467175910130733 1
0.709755649725323 0
0.500487522610826 1
0.566842349761724 1
0.513954820264494 1
0.473175112802827 1
0.322458009328774 1
0.537909065757753 1
0.31823374295622 1
0.437070394587336 1
0.0610844501087022 0
0.511801811535105 1
0.279010000879288 1
0.447130687277295 1
0.358768733060223 1
0.348190354985325 1
0.643877595811743 1
0.639459452346109 1
0.0292616663120842 0
0.2976467019975 1
0.725651168378694 0
0.710732566792758 1
0.329528386805176 1
0.482495722464152 1
0.308898408497289 1
0.50719419532406 1
0.724751418860939 0
0.666082008854851 1
0.185451290223041 1
0.409933187786391 1
0.303721669778121 1
0.388573107245472 1
0.616021255750176 1
0.25105308577116 1
0.398627831013187 1
0.419428104678489 1
0.67696856497366 1
0.18814242189989 1
0.188804412050264 1
0.359999523029689 1
0.422482376339458 1
0.0774191545678603 0
0.361169025328719 1
0.338127292909774 1
0.158346849559014 1
0.557953204136042 1
0.272479187811277 1
0.499551905969374 1
0.33095747449133 1
0.357407684082152 1
0.134204859935578 1
0.485441077170542 1
0.315498964488018 1
0.460192522113878 1
0.429411425678968 1
0.335103706473764 1
0.0749030269503979 0
0.591987549085278 1
0.071775815153118 0
0.480682066987307 1
0.31502674118716 1
0.441451421364657 1
0.433861748546992 1
0.341294158427659 1
0.115247963702413 1
0.502694154144948 1
0.666462012599924 1
0.17631519072224 1
0.3033642979271 1
0.438647972787914 1
0.585949907111276 1
0.331621696084152 1
0.46773620712198 1
0.288597094881648 1
0.164733404990429 1
0.44055350169101 1
0.421306802719267 1
0.442661209582432 1
0.279571872660241 1
0.495603129101564 1
0.453311554162689 1
0.256113963134406 1
0.604516224949371 1
0.399702157608091 1
0.572943053270735 1
0.436238297487884 1
0.571178281290557 1
0.523236075619773 1
0.592949690672829 1
0.0932287574429402 1
0.526681246712265 1
0.456869310547155 1
0.494896137363182 1
0.356890251054565 1
0.506677654055082 1
0.690825467674917 1
0.480937587099508 1
0.570053551478979 1
0.618349043187444 1
0.316257492748848 1
0.58929520532277 1
0.311418806600311 1
0.120732832767585 1
0.624550238636777 1
0.349190779682246 1
0.214328487656289 1
0.456392398809105 1
0.492146522435184 1
0.339093795780213 1
0.0133282930599301 0
0.388375352949192 1
0.107785656240234 1
0.398759551063633 1
0.484346754711475 1
0.651762721076276 1
0.411398126583652 1
0.509904236127694 1
0.420782032827126 1
0.487309507359151 1
0.289137051783241 1
0.517293335056962 1
0.379568609861089 1
0.342795295438773 1
0.31761072649212 1
0.190715351876221 1
0.401185167299244 1
0.29747854257464 1
0.491939863637737 1
0.459328433037096 1
0.255337796175875 1
0.285127355901358 1
0.408223579842273 1
0.20688430764835 1
0.315400712060523 1
0.56308473625519 1
0.252280005391049 1
0.322285071862335 1
0.493381095667171 1
0.61188060059816 1
0.241028627188438 1
0.495633964987786 1
0.679676206394393 1
0.43125271381742 1
0.337837416338158 1
0.25037191958711 1
0.31196590553592 1
0.464590315498729 1
0.630162983531007 1
0.479468891264837 1
0.407568495566132 1
0.401558638403802 1
0.14299647859145 1
0.519629232292222 1
0.182569308101551 1
0.188362959402841 1
0.269926273455219 1
0.0942941951172895 1
0.126491017201468 1
0.352572970817968 1
0.329538785285734 1
0.534858644369735 1
0.200773883223466 1
0.439717938784761 1
0.381069361361935 1
0.57727966651164 1
0.165221463331131 1
0.180790030850218 1
0.449121020837924 1
0.522163484374076 1
0.293243647411165 1
0.212699833135356 1
0.634294447408016 1
0.427626514348502 1
0.723052736788516 0
0.445070254195834 1
0.323496014097721 1
0.535086887592969 1
0.21370821162013 1
0.347289802500728 1
0.161836840838893 1
0.28352441680993 1
0.634814397134536 1
0.474563480590704 1
0.426451806213805 1
0.457421097771351 1
-0.00460068603246377 0
0.324905604016199 1
0.365382554636568 1
0.464856973376273 1
0.597425035230969 1
0.487749724479642 1
0.194126476018757 1
0.210437026670427 1
0.152281189059681 1
0.527947973272945 1
0.334255497739263 1
0.334139424337183 1
0.237092884399257 1
0.35812351595715 1
0.346454666144548 1
0.426577462714109 1
0.472797599167953 1
0.330255487489121 1
0.217066354695078 1
0.251037558838602 1
0.394946142158698 1
0.17205667795713 1
0.587554286692159 1
0.436330957097944 1
0.314853540170011 1
0.488276730861837 1
0.433036516113931 1
0.531339389385185 1
0.316026434056194 1
0.665997350081521 1
0.52227067009625 1
0.476153673604832 1
0.268448842760649 1
0.359386668444844 1
0.101027716623278 1
0.130374740754171 1
0.528927972779142 1
0.369587511626919 1
0.346298396885518 1
0.18717392936442 1
0.374813914160229 1
0.54238003903595 1
0.235314115914814 1
0.507851530344702 1
0.432660939131417 1
0.255944139511115 1
0.425039449968737 1
0.60738399363309 1
0.550626839345667 1
0.47394654541869 1
0.545163073107487 1
0.570948246691692 1
0.555121607906392 1
0.272423457593554 1
0.478978771209025 1
0.457243363938544 1
0.272413113409323 1
0.524484161290698 1
0.428708063373874 1
0.26142994949943 1
0.269502251815462 1
0.319803040171788 1
0.288495615470526 1
-0.020520703149375 0
0.146736457029415 1
0.210791040085701 1
0.405414998608819 1
0.410023395557823 1
0.292011743793299 1
0.622851569830609 1
0.31306164384672 1
0.461029795912526 1
0.215509551347379 1
0.295910898857981 1
0.610968099274793 1
0.387945676546836 1
0.351169810281741 1
0.38306713264269 1
0.359789392602913 1
0.398926162335768 1
0.464727873229616 1
0.453464310580496 1
0.072958970210388 0
0.427886282175497 1
0.113955554561969 1
0.621632484499741 1
0.88030495861974 0
0.484125129720196 1
0.421263422852329 1
0.223804404170974 1
0.445833555009253 1
0.247099398996661 1
0.36050459526061 1
0.512572727045503 1
0.41987250699974 1
0.162370479050755 1
0.123720346851793 1
0.411164704326455 1
0.597827572900461 1
0.0473044436317283 0
0.555356977127173 1
0.396514598490818 1
0.390364744535124 1
0.41778967834537 1
0.291828174742036 1
0.263907194772975 1
0.522894523789598 1
0.263138241870565 1
0.0986651254648838 0
0.403794214650149 1
0.518785170116547 1
0.317666033984607 1
0.536672179720812 1
0.509862899597434 1
0.331723569467942 1
0.685719658139879 1
0.714525132708926 0
0.448061324784259 1
0.274256111009603 1
0.500890226938906 1
0.570517783699384 1
0.110945865623938 1
0.352299427319241 1
0.378124859242045 1
0.539318327186472 1
0.696805290428961 1
0.166388087277327 1
0.425233142491968 1
0.785642365952161 0
0.47342417753746 1
0.268156313748784 1
0.121323082608001 1
0.276472929945665 1
0.248344477103469 1
0.32654920614423 1
0.462145092996172 1
0.345513896607517 1
0.382872324538274 1
0.249250807102411 1
0.208505646545724 1
0.637057181269601 1
0.264483545842272 1
0.410275711615563 1
0.330887667805714 1
0.234923423836352 1
0.605906370204556 1
0.370498680251189 1
-0.0541939860799828 0
0.271982244757525 1
0.346946549336146 1
0.309621603240591 1
0.487844073302092 1
0.401837142276732 1
0.341369445371401 1
0.189425431739745 1
0.423253628101838 1
0.547374515119383 1
0.273436029041892 1
0.187437293833812 1
0.328613402211729 1
0.633910576972454 1
0.398237146610656 1
0.443126128550927 1
0.460302318687904 1
0.530700105277764 1
0.323280520095983 1
0.352205714498585 1
0.349508327213169 1
0.635274883124697 1
0.232250425369698 1
0.313688698992993 1
0.369048213039429 1
0.427525986590357 1
0.307771276772434 1
0.473253037536248 1
0.491341497197707 1
0.264608194589579 1
0.330166833673797 1
0.351408777600111 1
0.307696428435455 1
0.61608906365005 1
0.534696909798539 1
0.699562635061326 1
0.496913862238135 1
0.375054983190524 1
0.353586571675821 1
0.469123514108499 1
0.590548838696545 1
0.481764579197344 1
0.680550513550336 1
0.590146985358335 1
0.598219838807075 1
0.277758268190182 1
0.39913179660894 1
0.525357229739945 1
0.345880862480093 1
0.433800379288374 1
0.2690570051678 1
0.240356866617978 1
0.348873046613107 1
0.549746186645912 1
0.441249767508678 1
0.232219482758687 1
0.342569091381174 1
0.341108173316032 1
0.340388228260055 1
0.610574480978266 1
0.361952756312788 1
0.617629881481707 1
0.291568919342519 1
0.400747279513991 1
0.486998580199101 1
0.293792250274123 1
0.182820238110332 1
0.641480406490711 1
0.45273877561321 1
0.5648589079842 1
0.209029687341348 1
0.542078958662942 1
0.553930739861638 1
0.546105581248835 1
0.174705891839711 1
0.443044593114481 1
0.445177646305912 1
0.444133013215109 1
0.491395691908011 1
0.319972750460674 1
0.544832583606418 1
0.71363461103027 1
0.448803910491297 1
0.354518387846289 1
0.229416086477576 1
0.20585186540371 1
0.431751308031992 1
0.547504297040855 1
0.618678007877978 1
0.246494327121157 1
0.233562937463814 1
0.448605540028957 1
0.32815348207742 1
0.537400434108144 1
0.133067556804774 1
0.370949905079276 1
0.529984651172563 1
0.232288700465439 1
0.23697895784837 1
0.429705320461659 1
0.246255143374246 1
0.593184888027679 1
0.522310563546027 1
0.671494875154776 1
0.630023894708404 1
0.295961792049329 1
0.570908499876898 1
0.182966479875141 1
0.340590540942056 1
0.148658275974644 1
0.65318030652798 1
0.443913977501484 1
0.181692718137302 1
0.471374927705584 1
0.558491395325676 1
0.791244802501438 0
0.830148235626327 0
0.266232711560616 1
0.351344213274368 1
0.335888068315494 1
0.217794917680622 1
0.307064738713645 1
0.526328560833217 1
0.426774097824524 1
0.5570744825001 1
0.241860793329578 1
0.332023269472491 1
0.201009232521833 1
0.460286379367059 1
0.538701933828247 1
0.306849141204733 1
0.471484883805573 1
0.45392702232973 1
0.754455809517759 0
0.126074522236881 1
0.63292401798006 1
0.45869937741976 1
0.385457358545281 1
0.520854989620842 1
0.187765488326926 1
0.147100216895116 1
0.746011788886542 0
0.400857780556394 1
0.498610746125661 1
0.429948402436878 1
0.334723077461146 1
0.378042641404864 1
0.817899647317015 0
0.569252007396293 1
0.611649864536198 1
0.262263160646245 1
0.601602046950678 1
0.392883415408533 1
0.384089274686296 1
0.499328423453599 1
0.489799122882094 1
0.416955195231416 1
0.316856566180157 1
0.326749564986773 1
0.202001205261044 1
0.185714670570054 1
0.327505725535594 1
0.449227852417277 1
0.510425010230052 1
0.473913110532175 1
0.472264710605419 1
0.128396512807492 1
0.401326331796049 1
0.44003436791893 1
0.156047311556074 1
0.439033121205052 1
0.654151230375446 1
0.382422816242278 1
0.235100725976386 1
0.364298138684205 1
0.372100467827127 1
0.477184912041596 1
0.146389315143495 1
0.610160206411328 1
0.429263306348906 1
0.504557858662282 1
0.504092789538013 1
0.621242070875227 1
0.244067088269169 1
0.299417013395146 1
0.372752466971705 1
0.226509678115391 1
0.335934482013051 1
0.619709571173676 1
0.462180342388603 1
0.40520976186317 1
0.558718345707984 1
0.326121523643777 1
0.216019390090947 1
0.720783343850393 0
0.271021836952323 1
0.7301529731879 1
0.181679112868609 1
0.37483463974028 1
0.533202005802308 1
0.532289797710881 1
0.334135320400724 1
0.580168136596255 1
0.603425463095145 1
0.340467976114529 1
0.358101509901999 1
0.360015501933187 1
0.369073853321739 1
0.506867629690918 1
0.0510708916152079 0
0.241867841356356 1
0.464806311989991 1
0.434756483387118 1
0.435606649619218 1
0.449888100773705 1
0.30944566508211 1
0.4964650100369 1
0.380367120924779 1
0.324809938550734 1
0.182236929808012 1
0.69292981538728 1
0.294640008323531 1
0.446565219010919 1
0.361708993800378 1
0.417685372379676 1
0.356355437653427 1
0.567397143991953 1
0.539305838688419 1
0.651685606730114 1
0.471695853753954 1
0.355536004518782 1
0.377719532401689 1
0.512182841702348 1
0.346495358875051 1
0.488575717121184 1
0.407018440040509 1
0.399507142534378 1
0.178168613063698 1
0.187382965489032 1
0.352998160036747 1
0.388037382460953 1
0.337090160837388 1
0.456244428409875 1
0.242316372953421 1
0.328246799009626 1
0.486447913173833 1
0.513407793404203 1
0.400928553001347 1
0.445608798755698 1
0.497986016311873 1
0.299230941696319 1
0.217910301892092 1
0.520102496772251 1
0.352889370481406 1
0.403371670612514 1
0.14128220263251 1
0.300315366310865 1
0.470060026703318 1
0.391110661050515 1
0.317351442542003 1
0.19288918725608 1
0.169431000447468 1
0.539152217476996 1
0.475539385554944 1
0.421827290514631 1
0.326132895635518 1
0.422428736359017 1
0.421749439963572 1
0.554307308613017 1
0.495084117812026 1
0.450081430899415 1
0.277940497675811 1
0.474545703035543 1
0.353476596829348 1
0.268113052293538 1
0.633104880337415 1
0.530517329958425 1
0.411447038511056 1
0.386154044546104 1
0.485078927984567 1
0.370264831407362 1
0.294264260454921 1
0.394778111124797 1
0.497575832753025 1
0.164800463830015 1
0.585599684092287 1
0.0303467830012008 0
0.292690757920247 1
0.338792151712231 1
0.472416703511174 1
0.445297832634749 1
0.146820905312959 1
0.17934189153074 1
0.71154152109695 1
0.560185438510669 1
0.517549559012758 1
0.350203323525484 1
0.47701439501383 1
0.124935579829712 1
0.219432813491022 1
0.0984634350803699 1
0.517157813308904 1
0.370296036569777 1
0.223113999096818 1
0.472050623743668 1
0.352806301377232 1
0.520530200074966 1
0.723704090300591 0
0.447467556362233 1
0.0475175575703795 1
0.357251932915702 1
0.565350193752265 1
0.508345534028145 1
0.333117821353752 1
0.458029978793095 1
0.210448592503866 1
0.665254752753739 1
0.469794102920533 1
0.475119848465929 1
0.321517171515552 1
0.376305712445598 1
0.0813640015262115 1
0.253408994569319 1
0.313140515164376 1
0.593148260733217 1
0.219628692572592 1
0.434543312956402 1
0.386808969951589 1
0.174020402938885 1
0.434042895003922 1
0.365808219295753 1
0.215391109378354 1
0.494531780454297 1
0.56414026066022 1
0.514946437083083 1
0.383129377558855 1
0.314951619001529 1
0.475607685935625 1
0.330039609153302 1
0.38574211564165 1
0.302028382187141 1
0.309381045219174 1
0.396419241682139 1
0.233591920919676 1
0.65880290948186 1
0.558341844755642 1
0.618003246131366 1
0.528245967560675 1
0.44095805509943 1
0.449029318104605 1
0.0472574697550542 1
0.287366317964243 1
0.492499761743748 1
0.371655122645946 1
0.167406660090667 1
0.299240009709261 1
0.419307678663389 1
0.533994919904354 1
0.411701745133677 1
0.420088149935057 1
0.384572868306987 1
0.204870681475622 1
0.376676948901752 1
0.58729057292395 1
0.447790751281282 1
0.510621982196251 1
0.483321125264722 1
0.472178499148996 1
0.324435300686236 1
0.35453073611796 1
0.451852286171298 1
0.472504841327017 1
0.200644364183408 1
0.384024984587038 1
0.497722572759928 1
0.379642172476994 1
0.406000501370477 1
0.30253718970452 1
0.403550448492009 1
0.361514927630746 1
0.327065471682166 1
0.304427627392534 1
0.248246823640332 1
0.431321602465121 1
0.328441837581627 1
0.224355368476517 1
0.495997930931974 1
0.36486156002962 1
0.372815406136988 1
0.408948149421438 1
0.421547811526527 1
0.578713907919475 1
0.420557038937074 1
0.468804108250121 1
0.366548810259185 1
0.315548077918231 1
0.270787616818554 1
0.535768791851567 1
0.619451213135748 1
0.195264271321329 1
0.358884668569581 1
0.26549997634383 1
0.219569017001795 1
0.253141297109851 1
0.202561213685802 1
0.0294209038980816 0
0.279827923611189 1
0.434777395172715 1
0.534173124804287 1
0.287075908017835 1
0.411180231395366 1
0.351370551425892 1
0.441895428690825 1
0.526195313995 1
0.321893342166571 1
0.586365474546654 1
0.378785263385345 1
0.563724395446939 1
0.864882463283421 0
0.432470870954443 1
0.517159321559371 1
0.273860885577959 1
0.48104653239874 1
0.331099519060414 1
0.174559079025396 1
0.358181884947062 1
0.389177636105021 1
0.42034403619805 1
0.5778560139477 1
0.482927302633365 1
0.450479127563862 1
0.340636550925243 1
0.272895980727005 1
0.405762999918832 1
0.570583471460106 1
0.55446991863617 1
0.240073677152382 1
0.368868817844989 1
0.583910419802702 1
0.515217421568658 1
0.154684042542886 1
0.244787293086573 1
0.505708904125918 1
0.436702774209566 1
0.288230298993401 1
0.718505576861888 1
0.223670925023496 1
0.414781221836802 1
0.450304951403243 1
0.497497062687481 1
0.404033750012764 1
0.386068875003116 1
0.740790851662996 1
0.33560169453944 1
0.0346026401669318 0
0.441176986355285 1
0.0882322359243086 0
0.454015333988833 1
0.567898066194193 1
0.410363666070026 1
0.356044214934392 1
0.475239525866723 1
0.53693769664458 1
0.461538271878848 1
0.376671135281372 1
0.597900246155227 1
0.245824517835945 1
0.41018350679332 1
0.471703327789915 1
0.506256927672454 1
0.33233682442906 1
0.642744228086303 1
0.377827441371835 1
0.309749986128035 1
0.830879010606886 0
0.498422524069125 1
0.512571823226793 1
0.239215812615914 1
0.360512539477888 1
0.470512578698722 1
0.440033019173737 1
0.638121260158173 1
0.4140360952189 1
0.337961569413747 1
0.541004378318069 1
0.121015563141938 1
0.663124411403345 1
0.384831986766014 1
0.254082521064681 1
0.33186268670224 1
0.688034753230106 1
0.427181269069448 1
0.524656995131659 1
0.36978346142334 1
0.220824657696487 1
0.582255136278929 1
0.263403696376387 1
0.366129078357048 1
0.340052786852581 1
0.705684422244181 0
0.538199553432198 1
0.296737939479031 1
0.199042273735057 1
0.168596233802605 1
0.59930035310411 1
0.433649323649062 1
0.782737862694884 0
0.53235537491346 1
0.573365954285004 1
0.363930676609838 1
0.351256076007409 1
0.238838913254522 1
0.322037993535119 1
0.267966732896392 1
0.263768964062707 1
0.337897440766359 1
0.374074470349802 1
0.382285614734038 1
0.362828154103459 1
0.40442656425664 1
0.469336952998867 1
0.10622758019408 0
0.535788477769142 1
0.693015599979361 1
0.393609975722196 1
0.199690259321478 1
0.360658707566182 1
0.534858657435294 1
0.288333897774481 1
0.482672167167851 1
0.359521554153081 1
0.256969800855112 1
0.444270552301539 1
0.39385849140144 1
0.250079648043299 1
0.407840147257518 1
0.179743234453862 1
0.17939957104627 1
0.183907870903917 1
0.336268319371459 1
0.567173606760272 1
0.648423789431403 1
0.271269366605487 1
0.427723111294908 1
0.441630822312694 1
0.476559786043701 1
0.345799685558931 1
0.35167015143209 1
0.39309573348708 1
0.322546200156853 1
0.348153623931081 1
0.257911472486819 1
0.21048222337221 1
0.324612262774132 1
0.0276385587842681 0
0.572381906489683 1
0.485309015783409 1
0.583155202586151 1
0.345152785098831 1
0.434092346857999 1
-0.0272391464226917 0
0.16267944503546 1
0.320776449766647 1
0.282542751296784 1
0.429394803874723 1
0.461451993140529 1
0.738276974188573 0
0.444876824161208 1
0.596071657586043 1
0.584171162270198 1
0.484397934420469 1
0.381228526630796 1
0.358682684415449 1
0.44629083139547 1
0.828112310059377 0
0.322798043542988 1
0.412996677421373 1
0.35676247701117 1
0.433757907560283 1
0.427777519682231 1
0.576684793311553 1
0.365721936694903 1
0.288681532079163 1
0.349619405553285 1
0.213431879641219 1
0.502012316500334 1
0.415698929797972 1
0.408933527340119 1
0.382542076737947 1
0.23843150346344 1
0.343166442675811 1
0.270077449315118 1
0.50283061823031 1
0.621096760128374 1
0.504907137294281 1
0.25062187825312 1
0.129188594307978 1
0.538314754265041 1
0.30350023284977 1
0.0322465348591972 0
0.486846137816773 1
0.551748624812907 1
0.609542421712202 1
0.291043195888676 1
0.422313245298868 1
0.292537345119248 1
0.748300224567292 1
0.558589997987411 1
0.570073531880503 1
0.730183164670439 0
0.353451297454674 1
0.261439786099131 1
0.230075121665524 1
0.623314477277674 1
0.34294642901036 1
0.257191475599139 1
0.573286594049978 1
0.315609449579099 1
0.529147409119076 1
0.0353308471666839 0
0.427287573658329 1
0.445416855252427 1
0.410222161776426 1
0.586357790418671 1
0.0167759172745315 0
0.474560277137162 1
0.0985158455071219 1
0.629886288387605 1
0.351185022506477 1
0.247165959472732 1
0.527462714667876 1
0.559530321835331 1
0.507749491634433 1
0.51317261380494 1
0.371109366624939 1
0.301842436147648 1
0.428091738353763 1
0.525638695563052 1
0.51609431198571 1
0.528277469019871 1
0.222719436549616 1
0.552480781440345 1
0.465665706389872 1
0.31767806760205 1
0.598800727207673 1
0.322684344336748 1
0.530526876504486 1
0.573881671929476 1
0.444407266668478 1
0.253139926910974 1
0.450933793865049 1
0.488247146368925 1
0.34860809083825 1
0.261853616162546 1
0.337927139634224 1
0.567171892798793 1
0.764020294370682 0
0.321565022818376 1
0.226037461544115 1
0.281973444307684 1
0.524142607642464 1
0.510217338037608 1
0.342066389055659 1
0.355799996102904 1
0.45984764179842 1
0.454086153934179 1
0.44359609300022 1
0.177210456933386 1
0.560472467755545 1
0.397070667758493 1
0.246744813430189 1
0.38641253811095 1
0.312242608774001 1
0.382857045915469 1
0.549909436097633 1
0.633538601434638 1
0.352474476431445 1
0.645449655804872 1
0.402189426838589 1
0.311375954134508 1
0.603329702480595 1
0.574684017909146 1
0.415014578113613 1
0.28503815087693 1
0.434889951341348 1
0.516307399869494 1
0.480348061270996 1
0.398183925804777 1
0.410766148615971 1
0.388656824800117 1
0.523325359297023 1
0.234845387450723 1
0.674218928959112 1
0.348266635943816 1
0.487245009636278 1
0.294007454306121 1
0.461704498762791 1
0.615199055666886 1
0.62091215878557 1
0.440896287634372 1
0.547521349243384 1
0.425422026670171 1
0.432699399839194 1
0.339059165055361 1
0.505324313078648 1
0.504330001465603 1
0.591168973873136 1
0.419063929623521 1
0.386730957897132 1
0.347507605012817 1
0.439443472715694 1
0.755332696784261 0
0.655783374840449 1
0.534853968007792 1
0.579529521590999 1
0.41951494100877 1
0.310384459011801 1
0.279272760742299 1
0.333557250116081 1
0.340294327138339 1
0.245954830353497 1
0.401813370356583 1
0.10061259603984 0
0.369189875236278 1
0.5654414376307 1
0.547581852565239 1
0.452921351617999 1
0.288318966662357 1
0.588601863863314 1
0.452054256708921 1
0.313591426544569 1
0.528369935305958 1
0.206174470181325 1
0.51542347651334 1
0.452420757062541 1
0.542562722812618 1
0.406710169195711 1
0.114184845097757 1
0.407497534186751 1
0.441230922767475 1
0.39167467859484 1
0.61492137198715 1
0.421279215806958 1
0.15791437699851 1
0.434484203208145 1
0.407844170544912 1
0.3314043506524 1
0.417092017269261 1
0.487768453496772 1
0.360871426853809 1
0.267996029085141 1
0.508912531893906 1
0.449674813318051 1
0.429686804468102 1
0.121525393891237 1
0.383629690034843 1
0.406187222317057 1
0.514562745736701 1
0.305932903705013 1
0.381281450314516 1
0.414353581557612 1
0.221321056127252 1
0.47034763141971 1
0.571639213081473 1
0.197328735462847 1
0.351923990273074 1
0.365658553323334 1
0.460058038744663 1
0.420324238516923 1
0.305667764995376 1
0.377067529170207 1
0.332356544288891 1
0.616207369386549 1
0.382595039310135 1
0.421394986506569 1
0.265947106488172 1
0.263482898165699 1
0.339546818180885 1
0.318743780540232 1
0.499451919536521 1
0.575945305952212 1
0.481188198726571 1
0.18571589442935 1
0.383119228432466 1
0.373980513921576 1
0.309255196051658 1
0.380150515671604 1
0.321131898168759 1
0.364937586818112 1
0.352165329337855 1
0.640789037268193 1
0.582155088527948 1
0.270229578367468 1
0.207332466840909 1
0.282085162836545 1
0.283270918364189 1
0.45778044368085 1
0.572240698350594 1
0.439636725224142 1
0.485913542910348 1
0.335131334687814 1
0.417615221680966 1
0.747962343719136 0
0.511506326541771 1
0.238796222685289 1
0.254695929858639 1
0.326698861103975 1
0.251105272209627 1
0.172931301819543 1
0.623050609751429 1
0.338291724071653 1
0.318129948301254 1
0.329894688380085 1
0.441449549242327 1
0.205861039175793 1
-0.0302615275007144 0
0.277568782987461 1
0.425913841207406 1
0.164197153072486 1
0.224826187748912 1
0.488782597442405 1
0.641307393857259 1
0.466580260838806 1
0.344556601069502 1
0.438178379987158 1
0.652485958388552 1
0.379318593233573 1
0.574187029928085 1
0.422020258747343 1
0.157086794721333 1
0.499979467964077 1
0.377829552786859 1
0.563662535942707 1
0.396203560308177 1
0.416977906221987 1
0.20483958249584 1
0.372260457709078 1
0.319808060303043 1
0.251748874458519 1
0.463535057936534 1
0.394831968769181 1
0.53580305575331 1
0.526843792538632 1
0.26007873263915 1
0.45863036242372 1
0.465417394114919 1
0.0930238018324674 0
0.374360993909287 1
0.624000112950021 1
0.716916111108195 0
0.136208649325012 1
0.486233545228129 1
0.0707817889637924 0
0.296661080210641 1
0.439781014028775 1
0.328306991415183 1
0.154905039110808 1
0.462986689557435 1
0.389494465485325 1
0.782048291322158 0
0.551085067577132 1
0.227866635163274 1
0.568707084424074 1
0.49545005565777 1
0.465207735222809 1
0.410022815002787 1
0.0883949909134122 0
0.258419107469559 1
0.299109041184989 1
0.372460656105229 1
0.693574735103608 1
0.0966722489001337 0
0.564262089211982 1
0.610804915146684 1
0.503556012934423 1
0.569276465120764 1
0.511744411605558 1
0.327095425593953 1
0.358105554916928 1
0.631206309110499 1
0.60717898130932 1
0.341808789565029 1
0.70136024849765 1
0.278548985162132 1
0.478787935006552 1
0.454183160820953 1
0.414650140807086 1
0.396822898607159 1
0.267426382105786 1
0.184086020018416 1
0.244900260039257 1
0.397097344286685 1
0.340143651501092 1
0.333565939205996 1
0.158033297923336 1
0.284499069382796 1
0.586795798251071 1
0.803943031446668 0
0.19739026451167 1
0.249046398142284 1
0.464200193054163 1
0.322061911214226 1
0.366859590334421 1
0.380696918644746 1
0.490207286950756 1
0.635603705332983 1
0.603336681333739 1
0.195006882431267 1
0.204141606516499 1
0.478787304985519 1
0.82257434767091 0
0.242856148290658 1
0.297955036188351 1
0.222039342094302 1
0.309384901703458 1
0.528970658782313 1
0.321163509943216 1
0.414924226036198 1
0.285667878207237 1
0.123620601864134 1
0.247236357965783 1
0.442559487757794 1
0.565724890138472 1
0.323460688491257 1
0.600707953115403 1
0.0901467364451525 0
0.414877164772436 1
0.138060853437885 1
0.359088174437839 1
0.0597905920430833 0
0.255558723222448 1
0.382966823366483 1
0.241107731391173 1
0.264021918501919 1
0.599850940177907 1
0.401686302041603 1
0.321087317237715 1
0.228729684952678 1
0.501045650653582 1
0.471312595474364 1
0.157362518105963 1
0.412957701267784 1
0.511417292939737 1
0.44236449500885 1
0.477193224866939 1
0.537619333597069 1
0.149203397642961 1
0.399067680401512 1
0.601826841086692 1
0.376302056684593 1
0.500379361592354 1
-0.0373846417103878 0
0.407996474627593 1
0.312777860467419 1
0.456681548483011 1
0.479412145773528 1
0.426869026354574 1
0.36611524762481 1
0.159855011358225 1
0.49959522775093 1
0.136723930268467 1
0.317293489574656 1
0.555633997063361 1
0.179777836347235 1
0.346474375861257 1
0.288103832623155 1
0.558976916784714 1
0.318866146620487 1
0.39559537563438 1
0.201639838724644 1
0.20680261371574 1
0.0334610560380298 0
0.229826072539278 1
0.455345195218363 1
0.452382470642836 1
0.555329365610318 1
0.319169842577413 1
0.489601190257626 1
0.582122213955066 1
0.461415628314739 1
0.119234961250843 1
0.556663160247562 1
0.735559940946252 0
0.232058246368964 1
0.205057741395559 1
0.39038005978388 1
0.546902599561759 1
0.58115553716966 1
0.432834438738426 1
0.234565330165608 1
0.245410020705818 1
0.514545177662338 1
0.312726151468943 1
0.341612593421291 1
0.465506796194839 1
0.280369848960523 1
0.255958626771493 1
0.326437563013155 1
0.499963304837843 1
0.257024031250824 1
0.450104354522709 1
0.121828330413775 1
0.354805988248321 1
0.390225592249255 1
0.32368858142743 1
0.233761121128558 1
0.562737375281887 1
0.537845571121945 1
0.175765742571586 1
0.232786719218972 1
0.249189431726263 1
0.297488219313229 1
0.376791154616832 1
0.66510468057233 1
0.373050400233658 1
0.00187006923554361 0
0.447753204852519 1
0.301855493824655 1
0.34093966313334 1
0.411883753110937 1
0.374646065945213 1
0.177151419562103 1
0.509919053931671 1
0.485447770207008 1
0.474052579032449 1
0.240192848786697 1
0.404377383800214 1
0.347657362447371 1
0.243046809730693 1
0.403389260645066 1
0.467444132256034 1
0.392882403387764 1
0.397480818840328 1
0.438444902101385 1
0.331142653274691 1
0.356244787270955 1
0.482234736500056 1
0.10340241104717 1
0.239530342634686 1
0.524027616611993 1
0.527390072762893 1
0.527159458576681 1
0.169466885278231 1
0.490499700096031 1
0.675438586237698 1
0.325947307577112 1
0.269762594377268 1
0.36906266941151 1
0.439254898887467 1
0.377864004219993 1
0.0325936969730916 0
0.275876769196278 1
0.401198832281216 1
0.193353748715692 1
0.123228216756788 1
0.230493182824996 1
0.447745050421666 1
0.0879370453819896 1
0.272562149811502 1
0.222043977408114 1
0.61988550514486 1
0.520027101280795 1
0.631454763691775 1
0.392174563542565 1
0.333260787098593 1
0.614292452113961 1
0.45546471959092 1
0.320039653230505 1
0.35721920632691 1
0.405674777525994 1
0.471356948483676 1
0.433087481804045 1
0.649553300149705 1
0.558100169228874 1
0.564578893949072 1
0.411861043718502 1
0.251367504887491 1
0.452558391538746 1
0.395931006045052 1
0.40689579164838 1
0.511793106288522 1
0.599877247833221 1
0.261257959055041 1
0.679971316079799 1
0.632726300626395 1
0.346026109396957 1
0.488022286436337 1
0.319256611996964 1
0.368094469488908 1
0.521231389389121 1
0.536654217514373 1
0.802270780441086 0
0.504189387394122 1
0.318078722022643 1
0.519206193383281 1
0.657089625805649 1
0.505348554609903 1
0.556074010923921 1
0.383812847272171 1
0.486825383754494 1
0.430895086039506 1
0.331275668651247 1
0.427688906403815 1
0.287147988419784 1
0.317502933780814 1
0.264032016404105 1
0.30281066801419 1
0.239645565579977 1
0.809769067028449 0
0.515064551307987 1
-0.000989679371664334 0
0.551318399469511 1
0.396845760912776 1
0.400271247477106 1
0.405234986940357 1
0.344895850407084 1
0.38328519558832 1
0.311418901675204 1
0.283336065102641 1
0.213633754859364 1
0.282721324202495 1
0.227827894019326 1
0.223271955305275 1
0.346694227039768 1
0.179799625351333 1
0.429353384820773 1
0.591801842631297 1
0.270609747769567 1
0.338209225085275 1
0.445905288875403 1
0.808572364204979 0
0.65149704219447 1
0.735895374558264 0
0.311690764845076 1
0.24775435412362 1
0.341128762396213 1
0.573455057181973 1
0.196639971569171 1
0.51171402767772 1
0.18672405796374 1
0.652615357478815 1
0.384053919842366 1
0.158604020521235 1
0.355409596343715 1
0.369556159014228 1
0.245546694453886 1
0.569874105894438 1
0.365048788933381 1
0.107312391103714 1
0.406592620752299 1
0.28312624349804 1
0.296199732661099 1
0.34998576039178 1
0.364788028864225 1
0.665041289986122 1
0.371964942640037 1
0.17651678734352 1
0.135212525956243 1
0.550381730268763 1
0.286453828584169 1
0.523503623671152 1
0.255390851244296 1
0.261300663836048 1
0.201708941206746 1
0.400018054550669 1
0.300915594727991 1
0.505504745472111 1
0.286991431616667 1
0.241697252639261 1
0.435171301937964 1
0.453781311230533 1
0.432840754822218 1
0.522538529458412 1
0.379404475374841 1
0.27247766741465 1
0.47694671990151 1
0.604402848833055 1
0.351434717078563 1
0.556997955973167 1
0.460986730696196 1
0.701512116675585 1
0.707781152187941 0
0.360407607116681 1
0.222809652002706 1
0.229769790126269 1
0.403462119324881 1
0.402068113344071 1
0.552457054409716 1
0.288711722098947 1
0.533030296009929 1
0.26656227010226 1
0.762457757355777 1
-0.0210718553386871 0
0.55862802862757 1
0.591071470560349 1
0.362807124686195 1
0.581738113037969 1
0.412830658339656 1
0.430873198897976 1
0.366985532529593 1
0.379107923713596 1
0.192352356377137 1
0.493153543761318 1
0.350261817542125 1
0.445489717015071 1
0.156544601911889 1
0.378806606749303 1
0.0227048315253216 0
0.462264404249624 1
0.623563450896138 1
0.315327302139489 1
0.439391136698122 1
0.461349654287441 1
0.305937996119243 1
0.665404395271376 1
0.339462114029162 1
0.474904583953915 1
0.387126938074594 1
0.0133189614781651 0
0.426326251824099 1
0.515243766324404 1
0.679459240274662 1
0.481795469757478 1
0.431516578218305 1
0.208843995648455 1
0.457641012578292 1
0.685229588121895 1
0.185779598705822 1
0.281886689939521 1
0.479700926333026 1
0.290556070462133 1
0.219504493025561 1
0.515600734571026 1
0.225797809097177 1
0.205561468809432 1
0.385928585499631 1
0.134796437400917 1
0.503628784650736 1
0.126290414318143 1
0.240476677024159 1
0.386765483935148 1
0.580343455362489 1
0.538036432568839 1
0.224216141451582 1
0.461188517237413 1
0.455594699442926 1
0.529211156659581 1
0.221719979215651 1
0.245019343623799 1
0.500651609578178 1
0.491673014479968 1
0.600930564185769 1
0.253523940887551 1
0.43312054981329 1
0.534534465330249 1
0.436379111610659 1
0.388022173478872 1
0.349333489646962 1
0.391564714141509 1
0.46999479858385 1
0.0730947640768185 0
0.25213867399752 1
0.393612201260758 1
0.418425065310784 1
0.5622990221248 1
0.372805915839669 1
0.442662679652259 1
0.430977333896423 1
0.351908242367877 1
0.539672288300159 1
0.665314490743356 1
0.134751896190309 1
0.230028210818833 1
0.478215257597364 1
0.0488551156578135 0
0.40716243380169 1
0.263894978240537 1
0.518520377849003 1
0.311448652733125 1
0.590090411164979 1
0.809517650292322 0
0.206892694824241 1
0.807098636976779 0
0.173908571404932 1
0.261524839185569 1
0.535555639917972 1
0.209181927157955 1
0.517137132240863 1
0.381989150096651 1
0.597889150697807 1
0.195263090485459 1
0.505478196523891 1
0.588107142680889 1
0.349051768121187 1
0.228938324942803 1
0.384607571285473 1
0.236455526026466 1
0.353437801978766 1
0.303945454774201 1
0.246243538362376 1
0.724425783180659 1
0.290037569580513 1
0.389009525313407 1
0.372798310027435 1
0.469112066862642 1
0.406238912977187 1
0.197885913110379 1
0.31351484249664 1
0.37060037066344 1
0.464461130849775 1
0.370045202267351 1
0.190113129986182 1
0.116863092909489 1
0.393762431799313 1
0.206075895299627 1
0.417775733829217 1
0.443500523146665 1
0.431429472725964 1
0.303446989874948 1
0.444827069243257 1
0.487066855257137 1
0.603467793454914 1
0.424421613568372 1
0.364571814925678 1
0.247594948398346 1
0.380281739150617 1
0.310381621400357 1
0.662521250793634 1
0.353502267366988 1
0.212427389190803 1
0.550984263166661 1
0.745903504372288 1
0.287526370799554 1
0.486769342361039 1
0.399825967350401 1
0.441260667436559 1
0.168092681934849 1
0.372872879968537 1
0.530549799637874 1
0.521589582532058 1
0.132148215106947 1
0.424705357251019 1
0.496581444137738 1
0.33163305346404 1
0.41274779776503 1
0.474055706343002 1
0.485042947252698 1
0.568119116290851 1
0.200258557292977 1
0.500700298702231 1
0.449853836333632 1
-0.18936120016758 0
0.244720621206939 1
0.233344123588389 1
0.352856753777875 1
0.252195749491193 1
0.782924810508326 0
0.426426234771321 1
0.181053875859054 1
0.54543736389953 1
0.0497087554857673 1
0.320259459205453 1
0.280828599320592 1
0.467404079112424 1
0.472632608615164 1
0.352560472246519 1
0.341383146691228 1
0.210449481694794 1
0.480883187822824 1
0.310612072834906 1
0.417422667973185 1
0.242505141737379 1
0.0330678503340049 0
0.789383987890509 0
0.38627120643727 1
0.287573927927169 1
0.571440082000216 1
0.653999327190315 1
0.593229661482399 1
0.40257047664676 1
0.332681705003816 1
0.460192376111196 1
0.328137735380515 1
0.247634841567816 1
0.40884724731948 1
0.384689888842081 1
0.350152822677393 1
0.586708284648183 1
0.440304012656318 1
0.40530737269351 1
0.340836912914019 1
0.38792006353564 1
0.261105082069679 1
0.544220929323387 1
0.180344345705128 1
0.233443508445871 1
0.319748843994921 1
0.676432616833274 1
0.187326746317802 1
0.49676207565282 1
0.38295469236263 1
0.524359224874678 1
0.369090670301807 1
0.429621061383086 1
0.419726904248879 1
0.327293833544293 1
0.400706171878917 1
0.653950426541994 1
0.105925293715629 1
0.326029574815027 1
0.433672700027572 1
0.202957267616079 1
0.478448255645197 1
0.563755626139461 1
0.5494187049131 1
0.172935770875671 1
0.521714448714294 1
0.640494879077842 1
0.23635908378641 1
0.607548374471934 1
0.542986948261174 1
0.791167366882402 0
0.21820560089093 1
0.392059439664954 1
0.295510247674283 1
0.356999883812847 1
0.30911335220165 1
0.558829733541362 1
0.266616894625151 1
0.416834283233223 1
0.424325683750701 1
0.0482418839824292 0
0.465421312642949 1
0.236042581610351 1
0.426805714643424 1
0.678248955724963 1
0.447094782051383 1
0.414204503402808 1
0.0987102578430445 1
0.0626919273894502 0
0.365827490044318 1
0.384751071337176 1
0.441221840721271 1
0.38841451320526 1
0.562926589822807 1
0.353478505017961 1
0.18555499121007 1
0.360160689705137 1
0.577739286535809 1
0.326381212287227 1
0.344508690689495 1
0.593121516661708 1
0.465637085542139 1
0.464481120374866 1
0.503627310182122 1
0.683473356539827 1
0.323311682942128 1
0.416026139017498 1
0.550757640511208 1
0.277352925075867 1
0.726006124458811 1
0.37185714102319 1
0.583212167801703 1
0.151826997944824 1
0.440073304834622 1
0.471282736244474 1
0.33544309643251 1
0.453777173777973 1
0.470731508711576 1
0.329246549755049 1
0.274528735765577 1
0.264782682335001 1
0.339232074547223 1
0.271247095977541 1
0.238141141000415 1
0.79507317283774 0
0.303549170704167 1
0.404692391618014 1
0.899097937201214 0
0.145283396558853 1
0.559772472087835 1
0.598139949083802 1
0.36796828238224 1
0.604199701652865 1
0.109190623836152 1
0.374423652502144 1
0.370171330523425 1
0.294154064431629 1
0.253501387308449 1
0.61971458834827 1
0.26892333326371 1
0.535868052687402 1
0.520694020303867 1
0.425159537833752 1
0.180671876447033 1
0.412477558865423 1
0.605776458670336 1
0.389147300147926 1
0.341756396589989 1
0.456294604276612 1
0.420452005085045 1
0.248067650746016 1
0.73362231064605 1
0.349936169134394 1
0.419258251176855 1
0.239888104798012 1
0.331415949838263 1
0.373933048156066 1
0.546581363238534 1
0.368173814991423 1
0.303134895762141 1
0.389606899410685 1
0.436585909213592 1
0.527220184139339 1
0.452175751009631 1
0.391046860512103 1
0.366576051593763 1
0.298621652460873 1
0.316145822354088 1
0.286093536392861 1
0.379558492133735 1
0.216045650338637 1
0.15432841500082 1
0.172060858805623 1
0.533649370495381 1
0.278224384541891 1
0.571931199608333 1
0.484258243135336 1
0.344770814765138 1
0.38965364618044 1
0.535096186386762 1
0.173246193167738 1
0.56312195255962 1
0.363796434533547 1
0.216229937349442 1
0.46131709901425 1
0.530053960647629 1
0.140709990879283 1
0.132525628340036 1
0.24121558436107 1
0.403312869043713 1
0.260309211309806 1
0.572903047849118 1
0.537039718930143 1
0.617797291072237 1
0.464985884743772 1
0.372174183086466 1
0.410236790793273 1
0.592764001631753 1
0.481027828978109 1
0.41103210102769 1
0.209918096177292 1
0.275058189475003 1
0.25468155438969 1
0.335363942153607 1
0.468113429207692 1
0.269281708535283 1
0.5629773916293 1
0.278022575251038 1
0.641183372525439 1
0.313286853439321 1
0.273706635239528 1
0.463719142162146 1
0.152710507947944 1
0.167632122618633 1
0.376198747064011 1
0.0230580657214359 0
0.37470977691195 1
0.332017258967504 1
0.39424909297927 1
0.657722333409948 1
0.322763476681047 1
0.778826354546114 0
0.350927400743777 1
0.468837357476426 1
0.406006867189953 1
0.332185584187871 1
0.503063571688668 1
0.497775068887475 1
0.388938086798579 1
0.40069067782842 1
0.580865993033037 1
0.482370061906995 1
0.545088928929316 1
0.244819547953036 1
0.441936055569972 1
0.403894449398315 1
0.279229712815103 1
0.404905182146176 1
0.320002212921712 1
0.409981710395928 1
0.491581470596106 1
0.293300873866963 1
0.127872138816368 1
0.155958385901539 1
0.356030085623333 1
0.604243580423355 1
0.30555851396672 1
0.293051924039516 1
0.39778329508894 1
0.0626531356170631 0
0.386682486566508 1
0.616007815305286 1
0.443834934612952 1
0.310242745604322 1
0.390090525998398 1
0.529595445211125 1
0.254118380794643 1
0.41804113693679 1
0.398329687477897 1
0.340102823915067 1
0.473588553248686 1
0.217421236655769 1
0.485295739799617 1
0.317694606810778 1
0.366621328546162 1
0.502984310816419 1
0.356010388734329 1
0.520547227245809 1
0.363259248137737 1
0.0730619045792303 1
0.172322359179532 1
0.673502517071185 1
0.418170527179162 1
0.169066053021539 1
0.332186211325373 1
0.612529653973104 1
0.272103432113436 1
0.0458229063146495 0
0.755540473605485 0
0.308760246781412 1
0.218562655492064 1
0.279258579387226 1
0.579278957772024 1
0.414727954993001 1
0.346354589580608 1
0.445114729421982 1
0.488716728312847 1
0.403792010811997 1
0.461793573308337 1
0.308020920233831 1
0.456947764140559 1
0.568391680742407 1
0.249329381413374 1
0.376789452469732 1
0.419435427453501 1
0.451281308243301 1
0.421984579353909 1
0.427801008145151 1
0.420752261930849 1
0.186278792348838 1
0.393162864886854 1
0.479374453045967 1
0.476039877729746 1
0.300564334884976 1
0.226573998822072 1
0.285189274588192 1
0.298487722440205 1
0.16483881358195 1
0.425721261141301 1
0.624867684164273 1
0.292416555901627 1
0.58530629953448 1
0.217089752099462 1
0.602794622428943 1
0.382923787319929 1
0.436836687894544 1
0.246898171610632 1
0.281108272310443 1
0.395478171339066 1
0.447587209538686 1
0.337399170829563 1
0.134739928140722 1
0.529620777449299 1
0.420028179439637 1
0.348344999586271 1
0.274581498950112 1
0.212094831259857 1
0.497110112957753 1
0.436679288685348 1
0.182750473572264 1
0.506262593611644 1
0.456950472328368 1
0.518636285940628 1
0.37608182624795 1
0.276337832669357 1
0.605904692970833 1
0.628238262604819 1
0.511591861776016 1
0.603398813065739 1
0.14917785607125 1
0.209544358200771 1
0.617916589450621 1
0.334264712522924 1
0.28126218918528 1
0.425925289600136 1
0.176445402733085 1
0.450037902116831 1
0.637523552509727 1
0.36103538840035 1
0.736946047397294 0
0.354437425452959 1
0.480274677486402 1
-0.0323821859665691 0
0.41985801849806 1
0.350684931563581 1
0.632906159899858 1
0.23659168906169 1
0.313598272062795 1
0.405020872349425 1
0.332272640116114 1
0.137560037733681 1
0.482454834750265 1
0.518322998784712 1
0.441802251491327 1
0.657769361116019 1
0.599107643861446 1
0.294021431068188 1
0.415166648118408 1
0.220887302099652 1
0.360013791447891 1
0.438328464281173 1
0.427950784850799 1
0.346486457389937 1
0.276107461929401 1
0.560774301708873 1
0.514694236097244 1
0.545030353242064 1
0.466580932369133 1
0.482281731955107 1
0.285009591596981 1
0.287887542720813 1
0.57368596751153 1
0.172686561377371 1
0.336697708938712 1
0.24245411580927 1
0.46463835238735 1
0.567798757123177 1
0.258861354925242 1
0.490264097959479 1
0.255974651629026 1
0.553533648940576 1
0.416869707953509 1
0.285324818336892 1
0.504487524296641 1
0.364322613319476 1
0.423238564422211 1
0.408978796082672 1
0.644472899837953 1
0.473551381340905 1
0.220562597997233 1
0.345643762040504 1
0.35165077398955 1
0.620040810405052 1
0.258602738725223 1
0.421545956037334 1
0.582315216622158 1
0.350461130740575 1
0.181614313663529 1
0.268111605088367 1
0.345338685320209 1
0.252981291418747 1
0.295714702161467 1
0.636928902933737 1
0.391073383981817 1
0.494553312311951 1
0.53803335996802 1
0.443605779940788 1
0.849105540509305 0
0.511862366156781 1
0.175854145417417 1
0.618426759118622 1
0.281182836754779 1
0.394407239268092 1
0.607023996722622 1
0.548796241440217 1
0.591153056426014 1
0.212821960374135 1
0.173654782174083 1
0.55357050375318 1
0.308332611796437 1
0.384032630965682 1
0.497763876531607 1
0.581246332601311 1
0.40765378251614 1
0.531043285711049 1
0.397486671295662 1
0.595727471896702 1
0.577741522551528 1
0.306269330926902 1
0.578141283610302 1
0.38891693524333 1
0.408155976856591 1
0.444852439501493 1
0.46756620513538 1
0.322234974112291 1
0.428766927872989 1
0.262646351022258 1
0.242507230535972 1
0.362610828906966 1
0.297447443054006 1
0.122458952256465 1
0.607078382218784 1
0.669319748974016 1
0.625959153975351 1
0.443480850685516 1
0.526110689183817 1
0.539718951943496 1
0.545206945205292 1
0.530618450869842 1
0.300252219035429 1
0.425313878186122 1
0.56374289123192 1
0.429390028488183 1
0.345930182214952 1
0.363216261565062 1
0.422575038414535 1
0.790884123152791 0
0.483193721316173 1
0.287226755280064 1
0.318219136362912 1
0.453697117383884 1
0.383576807652898 1
0.372999240977475 1
0.165865478154796 1
0.474673207579213 1
0.535658602342172 1
0.440887523031633 1
0.321183669359667 1
0.319971309004018 1
0.288977795135335 1
0.320133767471412 1
0.416543803296922 1
0.357877205870726 1
0.704952030593948 1
0.496175756061648 1
0.635548960652945 1
0.488686429278471 1
0.521621413905391 1
0.764601772258322 0
0.336996017353096 1
0.30508693932545 1
0.353791807187478 1
0.468562710360604 1
0.226305257839681 1
0.540230916271958 1
0.137494391308123 1
0.505335104128728 1
0.236973061530747 1
0.351370462164961 1
0.587851183959001 1
0.598690407037892 1
0.506546870491852 1
0.335925034451479 1
0.180961101658046 1
0.351977570596256 1
0.289309338379577 1
0.490287227825471 1
0.445495858826189 1
0.409498899467026 1
0.160027920425935 1
0.420955060197138 1
0.682931098598145 1
0.281001524832527 1
0.741722733740999 0
0.433581623865128 1
0.583843211628446 1
0.431119778221797 1
0.0521359009649522 1
0.676582005114902 1
0.427937384872433 1
0.367842713851062 1
0.176196135367417 1
0.480299563602924 1
0.339863252536027 1
0.337517655429404 1
0.501599047971168 1
0.316170226245729 1
0.161608809969063 1
-0.0900833973569648 0
0.456317661378298 1
0.411463993176582 1
0.363792448219192 1
0.552849527974087 1
0.228362676679667 1
0.250082232603738 1
0.488005507643482 1
0.457034467722083 1
0.37604657157289 1
0.525842819771832 1
0.436595638671237 1
0.495670289937245 1
0.213290160339234 1
0.586225699326624 1
0.348923356978742 1
0.339322435579268 1
0.280568105129257 1
0.616660477099621 1
0.49001286469932 1
0.281377815442264 1
0.50140675081693 1
0.196727568745801 1
0.472059568351294 1
0.188286484581214 1
0.453338969237104 1
0.536565648215994 1
0.5681964360373 1
0.419806527613591 1
0.461844833144728 1
0.333872231306932 1
0.618978336392861 1
0.230803409446302 1
0.353649877265766 1
0.300408099473564 1
0.244793593604828 1
0.0225934551532863 0
0.558805546475091 1
0.603697878799461 1
0.543857565778761 1
0.292928071579962 1
0.295441461906149 1
0.276420182877163 1
0.39788932793284 1
0.438458396838744 1
0.326620597650215 1
0.255263223948582 1
0.382428272341686 1
0.508882764221663 1
0.0993413106936898 1
0.453960105576762 1
0.281864565819359 1
0.388494041831049 1
0.374761758096069 1
0.249592630220329 1
0.360849514048362 1
0.322524710093989 1
0.604742908557911 1
0.574183716153563 1
0.249927601606816 1
0.514130836814958 1
0.459174331055891 1
0.431572627913586 1
0.393086830960977 1
0.738753297262987 0
0.473923804390291 1
0.569009720412866 1
0.208283780413029 1
0.42564705963759 1
0.568521331942617 1
0.307507329121153 1
0.329512985853907 1
0.452404395739719 1
0.584705469652225 1
0.262200370867294 1
0.289493765023919 1
0.577053555161009 1
0.388920207499346 1
0.346866796823646 1
0.28470226509842 1
0.417190028417765 1
0.283166295149241 1
0.441224774086499 1
0.56017841016671 1
0.525148718201036 1
0.494545159529681 1
0.341469869554829 1
0.531703018726815 1
0.696596676444846 1
0.205840328769003 1
0.73784457135433 0
0.269715166264433 1
0.42480088525539 1
0.646675444307548 1
0.316118362837491 1
0.416571462273453 1
0.251688955380369 1
0.370550490726792 1
0.3015928159745 1
0.505817543422231 1
0.276638906137767 1
0.482507789788005 1
0.40464003212056 1
0.426425644524777 1
0.230236364214092 1
0.341842503558121 1
0.316221963516648 1
0.362406538704697 1
0.294595808455033 1
0.433637865756159 1
0.5191462646597 1
0.325344652033088 1
0.411857782929536 1
0.232339152941529 1
0.696977011743761 1
0.5507786293111 1
0.288079802557282 1
0.539735398849505 1
0.400374850126196 1
0.651159062627427 1
0.477425447792733 1
0.383847641548361 1
0.400761376131654 1
0.222899543090729 1
0.537600932971295 1
0.139223335175416 1
0.363819557024859 1
0.555787470721843 1
0.472107878142959 1
0.347157641689338 1
0.540532567787086 1
0.530331395804486 1
0.54623087260942 1
0.415374627809701 1
0.404140468870607 1
0.747443125308339 0
0.482282071947025 1
0.58763476062734 1
0.708287121513384 1
0.0294690897383754 0
0.391485350879094 1
0.595106579469887 1
0.511559033552923 1
0.732590912004341 1
0.438975005245886 1
0.599478741554546 1
0.346382518877326 1
0.545021159871584 1
0.262206484227704 1
0.717280814547251 0
0.289048837755072 1
0.38156203243631 1
0.302108127606034 1
0.43434240098849 1
0.368989095484821 1
0.36646029456733 1
0.710053882046453 0
-0.0507645731437392 0
0.600222543348187 1
0.0834849605245439 0
0.400932020887435 1
0.24342977647254 1
0.331110285458902 1
0.213797726113774 1
0.32481327085639 1
0.243206861291952 1
0.307429615580863 1
0.247219708250234 1
0.527737278573001 1
0.416340768053708 1
0.189037445714185 1
0.330770346612251 1
0.434861867804514 1
0.290970279829587 1
0.571140127461015 1
0.378346320187013 1
0.405703012359435 1
0.568489005232573 1
0.232440105928927 1
0.472221056246355 1
0.331882099007992 1
0.394520765766892 1
0.186601876478585 1
0.446891469511586 1
0.296231927041843 1
0.545728641809799 1
0.430803772004084 1
0.582737005768846 1
0.411392691404204 1
0.303985145705267 1
0.381480865055597 1
0.418901403470582 1
0.470769380459733 1
0.578911740068671 1
0.422797325309124 1
0.347819359838455 1
0.328858282124367 1
0.311000726521145 1
0.363814096984276 1
0.327795012133091 1
0.495748385621445 1
0.737334927793046 1
0.655206919138086 1
0.300563125713618 1
0.322990613298039 1
0.593315778351042 1
0.397897000855414 1
0.498870623894662 1
0.352449177239907 1
0.613876244339352 1
0.656175491007422 1
0.237199000010825 1
0.40561745952274 1
0.162515152808283 1
0.511716554988238 1
0.184637310302323 1
0.654827522796828 1
0.166951034646564 1
0.286993142242045 1
0.408370641228097 1
0.589252257104784 1
0.613985002436297 1
0.376301474552262 1
0.5000451080376 1
0.103491968954316 1
0.435803885650265 1
0.148193529743361 1
0.501429947499351 1
0.525212945897564 1
0.348901976249204 1
0.33932856429161 1
0.42348961088563 1
0.238265878519216 1
0.640258222526624 1
0.686801213285525 1
0.0181632839924178 0
0.366526706784824 1
0.44282827424792 1
0.428171670562143 1
0.323731324511182 1
0.530727976107181 1
0.144893595502756 1
0.38498930796932 1
0.546342130452698 1
0.521609958987961 1
0.258727135302063 1
0.412028121678223 1
0.398713891411195 1
0.334712715201252 1
0.241011078226634 1
0.431073282627661 1
0.315305192804349 1
0.391944551900752 1
0.335095866939137 1
0.107459908582308 1
0.63628498669203 1
0.453325725109064 1
0.304285751230677 1
0.315877480192263 1
0.310416839052416 1
0.163168950986578 1
0.408068183370095 1
0.245600055110817 1
0.348967299995476 1
0.320999911211732 1
0.335534308920261 1
0.48882367531116 1
0.503425675990691 1
0.546214502840036 1
0.253141630783212 1
0.789235086820243 0
0.479482019923367 1
0.362945531036448 1
0.592145694627199 1
0.434934439656305 1
0.0634607868027012 0
0.260936270329883 1
-0.0792955902089694 0
0.437079506461487 1
0.451277304501944 1
0.579622636941077 1
0.188432289892335 1
0.498357612499731 1
0.450693300626415 1
0.480713119426033 1
0.498243346084515 1
0.47473038356257 1
0.383588501636929 1
0.389759872545333 1
0.297404031837594 1
0.531378668089706 1
0.391106748577193 1
0.483981784145802 1
0.468983344273073 1
0.395655859401092 1
0.647473638028965 1
0.371306854031584 1
0.531141228577015 1
0.0549250054847536 0
0.517177906681688 1
0.444024798045331 1
0.468474396786601 1
0.304996478951702 1
0.348592376175465 1
0.542013066501607 1
0.343272354827671 1
0.718973610874592 1
0.200629877427761 1
0.399849319289945 1
0.230288156575188 1
0.405530707055144 1
0.474220063651728 1
0.465204751606518 1
0.385114267716553 1
0.455415461894858 1
0.489453285136441 1
0.271673496123425 1
0.340011460422484 1
0.371772868344055 1
0.355802018914922 1
0.48367293719025 1
0.432165139034377 1
0.456160254047529 1
0.558433164480321 1
0.436371143221433 1
0.549043840774354 1
0.118767824947315 1
0.542017213176487 1
0.561642306999775 1
0.332042889950319 1
0.441448485214945 1
0.572707634171272 1
0.663961858318197 1
0.356919814829769 1
0.542271164744143 1
0.360665219595023 1
0.479155627021303 1
0.752308995537497 1
0.45479775775678 1
0.164135341768515 1
0.221925519105126 1
0.368242675906712 1
0.460079934470231 1
0.448385122059066 1
0.472093226252024 1
0.357321197060431 1
0.442792043066837 1
0.583415821664309 1
0.572425547679561 1
0.456802933489838 1
0.210370030181747 1
0.353037489665021 1
0.297569269396805 1
0.437425843291234 1
0.375031231498901 1
0.504280349063172 1
0.340024437574736 1
0.645468999168701 1
0.574858172241429 1
0.280288967809821 1
0.280311287181969 1
0.134199637081223 1
0.486966912539376 1
0.254681906270944 1
0.47939124497953 1
0.394203623094632 1
0.538912828417716 1
0.294027685444577 1
0.234737544785606 1
0.335701207486706 1
0.386146234612624 1
0.549011529463578 1
0.313705566015466 1
0.350440048762373 1
0.403867075590268 1
0.165559686614626 1
0.597781398965391 1
0.489139034137887 1
0.508284222343349 1
0.305113544225019 1
0.428855648380267 1
0.340692264091957 1
0.144249389830177 1
0.340130029660843 1
0.294829330347557 1
0.523165545589756 1
0.490769945336483 1
0.339530769405635 1
0.329311564204643 1
0.290092583950958 1
0.42413892381842 1
0.290867504685433 1
0.634628867192536 1
0.186366514082899 1
0.258043783785056 1
0.333939358155597 1
0.675420566140894 1
0.265285567403684 1
0.197729286258159 1
0.425969957024662 1
0.435533732623061 1
0.463853010752168 1
0.656749594174145 1
0.359898760717138 1
0.323242319541454 1
0.41289715536862 1
0.260402179827276 1
0.352565513384037 1
0.901291303227936 0
0.0856691518391066 1
0.437851634491676 1
0.277459895372707 1
0.405168000464324 1
0.416876283334114 1
0.407844973949659 1
0.692506424844197 1
0.411380112850594 1
0.314044085884999 1
0.329431392417598 1
0.428702010358389 1
0.456596175858467 1
0.48011493397228 1
0.194779696896315 1
0.470475098359727 1
0.478915505342733 1
0.583503812517723 1
0.44923871698656 1
0.229135947818571 1
0.151058254986683 1
0.497603175533545 1
0.37319065368532 1
0.439824016906208 1
0.321371248003771 1
0.365834349009423 1
0.276962152497906 1
0.469116615856724 1
0.424163504711202 1
0.499952246401613 1
0.430900531400914 1
0.390586942690635 1
0.4190433822579 1
0.224064278571638 1
0.38241593977025 1
0.142523535107897 1
0.137553698212523 1
0.794995827878579 1
0.313220763312395 1
0.454267305638698 1
0.425760630671062 1
0.575855797772541 1
0.268565327671095 1
0.492974099061309 1
0.66275444961639 1
0.326289725881447 1
0.392783247834089 1
0.190563502463498 1
0.451081192982175 1
0.465047135633245 1
0.302055191762389 1
0.701039822284623 1
0.573888044534131 1
0.233319324162282 1
0.53255784140191 1
0.357724225273024 1
0.0840200837360588 1
0.302328547605512 1
0.589208280500189 1
0.228188173280154 1
0.18313290547978 1
0.650831996021016 1
0.55564514304305 1
0.355771227141327 1
0.577589096870577 1
0.541379446955633 1
0.679341584563598 1
0.251649948201804 1
0.134661550750312 1
0.606192915952038 1
0.458662905110095 1
0.391837878653079 1
0.437635554329206 1
0.529583866367903 1
0.459510142851135 1
0.344147867640804 1
0.305032296407626 1
0.425881733161127 1
0.457206150842954 1
0.45232168503554 1
0.153981248172449 1
0.648986288298037 1
0.439389887627851 1
0.277402770763817 1
0.489944675799877 1
0.34862558634558 1
0.526286408391512 1
0.445209914372983 1
0.377306470765788 1
0.550422000534045 1
0.471486365201154 1
0.680594716922661 1
0.393039033458853 1
0.449912564792396 1
0.29439498599207 1
0.455832929059934 1
0.571497479697091 1
0.493312136873375 1
0.462435006279345 1
0.697579481871965 1
0.227009713187977 1
0.403574536128276 1
0.398076162886391 1
0.100768182389162 0
0.306184200331021 1
0.422969759593324 1
0.618793398250901 1
0.468208120145456 1
0.606986928496834 1
0.690456788575603 1
0.949478245902464 0
0.58170965518178 1
0.0598902215317817 0
0.459203108619912 1
0.175910050261028 1
0.36014459720723 1
0.327469120402412 1
0.309101730317016 1
0.581862296626591 1
0.497913811206787 1
0.325712284842065 1
0.527294879393445 1
0.460185102563863 1
0.515083634300923 1
0.499338137217179 1
0.518760617058593 1
0.448452835218319 1
0.506913314882675 1
0.334966008147883 1
0.323310337587632 1
0.342880483653211 1
0.399647514119224 1
0.266707515266251 1
0.194500288164917 1
0.297552498577749 1
0.458876317461219 1
0.372375230035243 1
0.311285350480173 1
0.361066272803453 1
0.22124471188798 1
0.35453606496436 1
0.345637199909476 1
0.468333001526544 1
0.355402946431353 1
0.3796658803003 1
0.333434099740368 1
0.74042764509385 0
0.218544077326015 1
0.49860372743231 1
0.202201305926135 1
0.440822711604144 1
-0.0305109670674045 0
0.603998846045651 1
0.583813557850883 1
0.204598703902396 1
0.340052794171698 1
0.256272963407314 1
0.382983640262408 1
0.269441847115978 1
0.247199720632197 1
0.348026388448633 1
0.478665499446168 1
0.412693674393579 1
0.406798560104125 1
0.194649091103487 1
0.549091914974836 1
0.418785996702652 1
0.324876329946605 1
0.383293077103488 1
0.428829689756508 1
0.35750855129175 1
0.485113450209029 1
0.658276267299302 1
0.171447390597883 1
0.414933862856175 1
0.509472955349137 1
0.240495068344806 1
0.415094366346594 1
0.366145193838857 1
0.356777156488492 1
0.465374632384067 1
0.224601857419497 1
0.365229417284598 1
0.529397946453989 1
0.464885914365294 1
0.338600978581865 1
0.630489515494204 1
0.192582568201686 1
0.401977643891177 1
0.38354987410283 1
0.527873036193627 1
0.476281427297169 1
0.457345623951539 1
0.702840188299633 1
0.571781102943701 1
0.399757511241215 1
0.313033161328998 1
0.567840623450617 1
0.238152715183576 1
0.140440193342316 1
0.321676878617806 1
0.37184975841371 1
0.25540041701818 1
0.504218175899706 1
0.290239819918929 1
0.505808790607281 1
0.46380232663766 1
0.3055407187286 1
0.258233246222695 1
0.581963126821319 1
0.150958555720607 1
0.0368591458179505 0
0.262450508803819 1
0.371489901160956 1
0.359729867227886 1
0.204749680220261 1
0.732426688290807 0
0.505385075288922 1
0.297153128178816 1
0.34975098383062 1
0.596296972840327 1
0.138508137572815 1
0.337894750404945 1
0.223432241681426 1
0.250353534256337 1
0.187190529941239 1
0.641859290761483 1
0.208546793393262 1
0.431490735934043 1
0.192305708828815 1
0.607785840882354 1
0.230800067401268 1
0.510411762002808 1
0.402427611117087 1
0.246183707726529 1
0.415720818434363 1
0.464436730089379 1
0.498076395642527 1
0.423987063622056 1
0.275801056344612 1
0.437172655358027 1
0.319305206919117 1
0.281807343853865 1
0.554691073642737 1
0.559053985000946 1
0.469222147658866 1
0.385999439997676 1
0.430972437764927 1
0.476943670514721 1
0.39795706170172 1
0.170019201022124 1
0.194671855370011 1
0.446567709176016 1
0.304721409774781 1
0.467957212152774 1
0.513566970770415 1
0.420896412174713 1
0.400088094371491 1
0.314504212023688 1
0.40786471153854 1
0.297170340844858 1
0.446293643297593 1
0.357727476900676 1
0.472688448489346 1
0.368276055649604 1
0.942950297290281 0
0.178682881300118 1
0.296269224339492 1
0.214317511800277 1
0.308648577340182 1
0.203407835809994 1
0.42016953512361 1
0.302959428966351 1
0.436065369708313 1
0.476902238679226 1
0.389639066802796 1
0.284006707479297 1
0.659028456590404 1
0.475556487743552 1
0.484230133282204 1
0.422404684611253 1
0.25862682290538 1
0.32381020119484 1
0.259935033932208 1
0.51985324043681 1
0.411167262384545 1
0.445457596960199 1
0.221285834448865 1
0.42470226341869 1
0.309735348690362 1
0.294916354505322 1
0.211244989522001 1
0.468239972120066 1
0.380487817696128 1
0.451709806193784 1
0.314804433525257 1
0.440748589382445 1
0.520859976015775 1
0.351283040936042 1
0.30619640499295 1
0.396361373974956 1
0.512539090172126 1
0.564886874951123 1
0.413485721106925 1
0.470062337640995 1
0.371246639059571 1
0.555109660982411 1
0.387783807252639 1
0.283704532287583 1
0.415633148319878 1
0.775578002611519 0
0.176364193569354 1
0.565591244982888 1
0.402018045660928 1
0.533320444990536 1
0.372348206542075 1
0.553333521053675 1
0.265228074921341 1
0.486261783789496 1
0.534880105397155 1
0.0698345654796272 0
0.383094231466016 1
0.696194271736237 0
0.499043927011324 1
0.22086236788532 1
0.420696654053712 1
0.153867003611719 1
0.38057836643001 1
0.269422228628862 1
0.523854560552857 1
0.38008749640367 1
0.576805690103259 1
-0.0361431549996334 0
0.614947700264977 1
0.590495163763794 1
0.382151595799486 1
0.479334462037268 1
0.48494129111759 1
0.542501294413746 1
0.441336980235717 1
0.328292581072218 1
0.273493992921361 1
0.56090172387681 1
0.636837098982321 1
0.428167184423151 1
0.319670839898553 1
0.245234100804666 1
0.413617048892424 1
0.27216890459793 1
0.572570337332454 1
0.417903059419738 1
0.673702081226813 1
0.267329938585156 1
0.441888118823693 1
0.58985995242005 1
0.0909811780277156 0
0.304210090820817 1
0.376786944749198 1
0.455587448307935 1
0.458432896302982 1
0.560047612308046 1
0.437409007934104 1
0.235704285539595 1
0.392225834907864 1
0.230181011438151 1
0.255864666401647 1
0.343491009319319 1
0.430856132506219 1
0.288894847221915 1
0.48908999497114 1
0.459838953075178 1
0.361991703376223 1
0.463965277168591 1
0.467023513167489 1
0.295001563569644 1
0.444389127192355 1
0.0368033419288249 0
0.455532683517036 1
0.294115875807349 1
0.363554115663239 1
0.490466661458519 1
0.465617008807267 1
0.438760432468859 1
0.332723306536436 1
0.52867887053742 1
0.506235063020135 1
0.120693104337404 1
0.388519980887875 1
0.619822235158984 1
0.436348028425259 1
0.566520657928447 1
0.22288091386569 1
0.657395893970918 1
0.48126683235971 1
0.200237237800765 1
0.222756991931808 1
0.498876416692401 1
0.310082557548571 1
0.531898581022431 1
0.454661093918902 1
0.555710680831266 1
0.410889321805 1
0.537418792318307 1
0.214440021738266 1
0.580860788168287 1
0.447349737221278 1
0.52127444823367 1
0.499364815886378 1
0.406834084360871 1
0.476100992066431 1
0.533708036981814 1
0.0722696826722745 0
0.464025932287129 1
0.44177317500711 1
0.303558375291379 1
0.539410023748233 1
0.315829453449863 1
0.3277481440567 1
0.132818717156107 1
0.339482433328307 1
0.421400349826786 1
0.462250849461804 1
0.356096280936251 1
0.366049212433564 1
0.172509836670595 1
0.250171402377583 1
0.590747223123385 1
0.535469117445174 1
0.255682998084003 1
0.256949823832383 1
0.461917238884454 1
0.375187811669436 1
0.381935508358895 1
0.367568243620912 1
0.470576197549384 1
0.468606924581073 1
0.29151590947414 1
0.275977692621096 1
0.47380558413124 1
0.556890849432888 1
0.123262870830145 1
0.424616874641129 1
0.344529549371416 1
0.698503971058849 1
0.344103835137202 1
0.31133471556874 1
0.437930935760744 1
0.54981751031512 1
0.458381198258923 1
0.486337737486581 1
0.495192148228978 1
0.477554980131656 1
0.260824471516961 1
0.537151364028442 1
0.599081455601225 1
0.166769345277611 1
0.398994975387464 1
0.349468184048229 1
0.224056869921684 1
0.325839290526816 1
0.430583876687992 1
0.42346301143449 1
0.213610868752334 1
0.231965138524513 1
0.287267677226897 1
0.419893843572318 1
0.374559752104521 1
0.463627048865695 1
0.258043927019341 1
0.43461529387615 1
0.254270032130847 1
0.340775629375785 1
0.0291251356109234 0
0.426393313059831 1
0.713974897194969 0
0.439198314151549 1
0.402087612748354 1
0.327391875159595 1
0.568531735071713 1
0.517497727019738 1
0.414501441726981 1
0.163805048391093 1
0.155015299724083 1
0.49518407319568 1
0.2125225884105 1
0.242159231579171 1
0.602361448451746 1
0.606250064241581 1
0.559823815610427 1
0.591288016799059 1
0.558254137964667 1
0.543438088628829 1
0.257386750086615 1
-0.0835873451377337 0
0.433158322615994 1
0.292175950319158 1
0.397509844800026 1
0.347595467459529 1
0.343330023087606 1
0.532126210966945 1
0.50830844498258 1
0.461672838844661 1
0.448225118394944 1
0.355225132331111 1
0.694266360404682 1
0.167142822291432 1
0.432466446134223 1
0.517938932405488 1
0.493976569590766 1
0.381777394001402 1
0.382293549818114 1
0.485370930103491 1
0.546791036264358 1
0.553710437494581 1
0.442696494686912 1
0.385301168992725 1
0.270525561642025 1
0.356537007103304 1
0.134285495332844 1
0.569756355478295 1
0.422971882694146 1
0.307257861405398 1
0.491458157179238 1
0.526925429392169 1
0.329826114857029 1
0.481493445737569 1
0.101270139406072 1
0.149395600286946 1
0.677638853627841 1
0.402361974906039 1
0.725154467019417 0
0.166984500364763 1
0.374555976155429 1
0.432208243391448 1
0.377936092161962 1
0.311393526873616 1
0.377992446928311 1
0.742988988177831 0
0.403174424533338 1
0.148066712898922 1
0.343530542159115 1
0.267563316609316 1
0.340252404944769 1
0.263912310340764 1
0.36585879595009 1
0.0874472504137647 0
0.736732111091425 0
0.479755944894722 1
0.30577098639477 1
0.363284578603246 1
0.209508278493705 1
0.595191649508735 1
0.335036397988728 1
0.367943127804918 1
0.283388600584192 1
0.29805537494068 1
0.58772126155205 1
0.393112322652625 1
0.496932092523422 1
0.644999184667457 1
0.601482599226007 1
0.426491988474829 1
0.28599684409404 1
0.294204102055198 1
0.39420055256523 1
0.552883298487059 1
0.34455653595043 1
0.180416787054547 1
0.468780389524363 1
0.408048412123766 1
0.488455113824025 1
0.564379769611915 1
0.380753976392305 1
0.261272756064013 1
0.54398363269105 1
0.373011620665765 1
0.668976014135233 1
0.343379327812989 1
0.551079029554379 1
0.369002523393423 1
0.492121661500988 1
0.230395048047816 1
0.298360206381576 1
0.423770145142163 1
0.253342660075561 1
0.490678070019315 1
0.576755436802967 1
0.275334954082857 1
0.582985892104687 1
0.262290913594664 1
0.520662092904245 1
0.181426797705675 1
0.4633922772257 1
0.466994274513579 1
0.567452291271412 1
0.366740897524669 1
0.0880992811643121 1
0.451995624130125 1
0.293148893706716 1
0.369873263011776 1
0.389332005686288 1
0.325290105803527 1
0.477907470374269 1
0.608454387696142 1
0.367088476009111 1
0.0683620330322924 1
0.359798415754812 1
0.451072337712902 1
0.190507886433468 1
0.368536962781217 1
0.482137986878727 1
0.44175073963757 1
0.474610157929762 1
0.436775549736848 1
0.297676671565852 1
0.299387587163719 1
0.189631425006293 1
0.323299082605511 1
0.259174149696843 1
0.362621008181404 1
0.302301518477934 1
0.220942736874724 1
0.404129979196246 1
0.206872766319416 1
0.437692454933652 1
0.367734448132904 1
0.185407090940285 1
0.434355613349447 1
0.378519186044576 1
0.654460742497854 1
0.393436155518142 1
0.675152165131366 1
0.381352978528585 1
0.221525999247239 1
0.138020906215067 1
0.600369592115876 1
0.314074067411959 1
0.63706635056748 1
0.195861276252999 1
0.385568113706803 1
0.41416601540002 1
0.337168657159458 1
0.326897858789253 1
0.195537720527623 1
0.252586350908311 1
0.566344107257192 1
0.367116906723718 1
0.270528653946508 1
0.425555796154203 1
0.334062503591665 1
0.188459608062741 1
0.555061171263602 1
0.256129341695748 1
0.282558535844506 1
0.367419924308419 1
0.268972353149372 1
0.587213035429516 1
0.213006281192137 1
0.172461183124708 1
0.333529296419137 1
0.411145582829896 1
0.440538292561083 1
0.948030614487025 0
0.236306242462489 1
0.231592675770757 1
0.33541128646204 1
0.452570202049771 1
0.521339126733412 1
0.463777456938592 1
0.312457857931896 1
0.202861637146663 1
0.276910243610862 1
0.438828951282571 1
0.370102322178126 1
0.608052792516582 1
0.367874480469532 1
0.474884997964205 1
0.447155906765463 1
0.454576559698559 1
0.262630083458057 1
0.308577497622341 1
0.676219062741461 1
0.373059489746953 1
0.45048343869283 1
0.295075682128549 1
0.358660144596386 1
0.581774935869951 1
-0.0556662531418625 0
0.383434096102075 1
-0.0447862978346745 0
0.701793307841193 0
0.540627939180983 1
0.5046424824708 1
0.389855905806338 1
-0.124854935243785 0
0.306356016065699 1
0.269001715607888 1
0.47771008042626 1
0.389302784767331 1
0.0841310395073807 0
0.523879349567296 1
0.177877857998915 1
0.216732150564924 1
0.522530554819317 1
0.404954939368629 1
0.397160307141623 1
0.604085306638038 1
0.391427283666592 1
0.42486140219931 1
0.0378678399258062 0
0.318788273473427 1
0.265810819648634 1
0.460462305143842 1
0.393562634580392 1
0.540336611383975 1
0.149854329119057 1
0.371671631983163 1
0.219390394047605 1
0.134341443419354 1
0.0724099441292555 0
0.399912308426342 1
0.406134024689346 1
0.392706883606147 1
0.56217663171651 1
0.411098666574323 1
0.258208829866048 1
0.275403127225423 1
0.246463859980513 1
0.565287653103405 1
0.402035918962886 1
0.169150674784944 1
0.24665589001262 1
0.0670095595596838 0
0.349358829071249 1
0.597107071769598 1
0.59056335142383 1
0.279876834215814 1
0.305849793823143 1
0.270510697477674 1
0.486122940487907 1
0.449314418860079 1
0.33334683232289 1
0.249330256398876 1
0.270244864977905 1
0.357533337098929 1
0.318489217883735 1
0.0491552058611458 0
0.619215445437876 1
0.349755243683903 1
0.268495880009423 1
0.367135314050408 1
0.124129725769453 1
0.559932307036311 1
0.518941521794479 1
0.306166214468229 1
0.593541170237999 1
0.394598942060728 1
0.345969039303006 1
0.479467003169089 1
0.248936660234644 1
0.293952475840307 1
0.453245541852592 1
0.317593352711428 1
0.497202877946098 1
0.254121219039285 1
0.513641390339846 1
0.247863130874568 1
0.380885818944219 1
0.220468082040374 1
0.538190098845132 1
0.137088800582525 1
0.448214669371075 1
0.178578536571836 1
0.497365636505687 1
0.606631275318572 1
0.444596168248631 1
0.442698615170765 1
0.641625187560941 1
0.616607231751302 1
0.385694411092694 1
0.399716347475434 1
0.444323551810223 1
0.813080125437605 0
0.308489434254704 1
0.277394263081391 1
0.219394484208906 1
0.47404779623302 1
0.477206107427898 1
0.0627710505223768 1
0.44625153746766 1
0.52877203762858 1
0.109174127621094 1
0.658068046594025 1
0.555749723379131 1
0.571533960734141 1
0.616326997350076 1
0.347950162403396 1
0.353628036803035 1
0.26071135875087 1
0.426709704159118 1
0.154570208007351 1
0.65627574886433 1
0.49797734034992 1
0.48436019624555 1
0.421244819387753 1
0.460505598971061 1
0.245089336619037 1
0.616015060278786 1
0.545626166197336 1
0.379965918007294 1
0.600476020255889 1
0.309942817793248 1
0.523318030428381 1
0.506141494906783 1
0.45662698195049 1
0.481485905800768 1
0.277583832984595 1
0.432796542125653 1
0.346845246097896 1
0.461018233102912 1
0.614049180907818 1
0.275686339954473 1
0.253553762397044 1
0.431630439405826 1
0.220998935362506 1
0.444932716421118 1
0.411918400023238 1
0.394220020247529 1
0.166286372701758 1
0.58332810072727 1
0.302642681083033 1
0.500560790809913 1
0.327998577790727 1
0.431880240375368 1
0.38427321454003 1
0.548150426089631 1
0.38481064976789 1
0.198934827052517 1
0.475958867882371 1
0.648014114375416 1
0.519969499905468 1
0.446412536290918 1
0.127621576403601 1
0.111097021892555 1
0.283624098279511 1
0.288420858970355 1
0.381887887111114 1
0.0167804226518726 0
0.539361237647802 1
0.221860214976948 1
0.279798254431118 1
0.21079356632316 1
0.226046918153812 1
0.406904947764699 1
0.277584732106125 1
0.605927110547748 1
0.462198223392683 1
0.515294303104555 1
0.168515714667438 1
0.23111818674359 1
0.708016329921822 0
0.603269721236732 1
0.324298551924426 1
0.445872958786418 1
0.294679713444746 1
0.630700815627375 1
0.415316800391294 1
0.584366535633744 1
0.397616646343633 1
0.51279499665258 1
0.255656351100769 1
0.427788876691336 1
0.155567788461376 1
0.374933182397188 1
0.529665239794395 1
0.319147046182145 1
0.203638750810254 1
0.298428737514819 1
0.206160128622964 1
0.337139122456569 1
0.463143419567036 1
0.139944034790468 1
0.265516764812265 1
0.403937896993459 1
0.475063761381537 1
0.169732904402794 1
0.33790000873748 1
0.460608234032689 1
0.303568138816253 1
0.551183203390252 1
0.574823227541336 1
0.305468704148244 1
0.299768635554238 1
0.383250468673793 1
0.583491080064633 1
0.482241307246083 1
0.466115317796022 1
0.418938345550627 1
0.187606407365647 1
0.523631190818359 1
0.377469024523253 1
0.387862803964331 1
0.340577734833876 1
0.314874873342268 1
0.39826956183915 1
0.144620542223808 1
0.573440249997439 1
0.332729037739005 1
0.296566336140691 1
0.397594385673964 1
0.293358593722499 1
0.419877252657098 1
0.520716442766079 1
0.414234458892913 1
0.310963165946337 1
-0.014881795240622 0
0.556741195370156 1
0.505943744962004 1
0.578046955179093 1
0.316366865702424 1
0.702274473378446 1
0.366299824693143 1
0.305777247466694 1
0.402113571628869 1
0.314521941481779 1
0.166316248110308 1
0.691523612046155 1
0.413302312208204 1
0.359962200452119 1
0.596345598930846 1
0.647940698255715 1
0.472064023647032 1
0.263983871877022 1
0.309808130734665 1
0.252443513349321 1
0.341751559009241 1
0.402975710846438 1
0.41741358970506 1
1.00617704467369 0
0.555013465432867 1
0.144202727618958 1
0.409117722429365 1
0.468930416515158 1
0.345311963416412 1
0.388285857243032 1
0.469375611109275 1
0.460522973810458 1
0.225053001207305 1
0.359141286895999 1
0.179325368366724 1
0.278227841867115 1
0.395768301730337 1
0.44683633079585 1
0.424221505257278 1
0.738385230015524 0
0.211367913394046 1
0.41129861703044 1
0.0960096934601392 1
0.421770772123234 1
0.532151817562843 1
0.376969630180268 1
0.319627564816161 1
0.692912053170457 1
0.398461231583018 1
0.285959471945446 1
0.496334563069171 1
0.544612153970678 1
0.377750459491898 1
0.421736625657321 1
0.103476825174595 1
0.136828449863252 1
0.0119452842924497 0
0.384326030539262 1
0.291196595532353 1
0.35085612191143 1
0.205226500669386 1
0.26359995804716 1
0.276793000742025 1
0.658635617592658 1
0.318798966499687 1
0.299391814683574 1
0.463035282841014 1
0.0184576692770556 0
0.435925873761334 1
0.538122106377247 1
0.197758124805175 1
0.503572687026656 1
0.0503288688593922 0
0.541659196584816 1
0.438281537909055 1
0.457731539258025 1
0.528944812735501 1
0.32241770374335 1
0.0335912701598183 0
0.359768668709693 1
0.387215376793491 1
0.483163393699558 1
0.425463676360134 1
0.341398869958943 1
0.410121528172943 1
0.284830982867442 1
0.681646334530749 1
0.687022934851089 1
0.563204888638678 1
0.144096363912211 1
0.503343827731417 1
0.266271810558353 1
0.44443796540484 1
0.461297882606219 1
0.309250409630692 1
0.539972898686409 1
0.162976467821124 1
0.559835798016497 1
0.325598220526769 1
0.414694689281801 1
0.452847627593206 1
0.312020771299444 1
0.26958811412065 1
0.357113782812631 1
0.340094833787934 1
0.351937684740767 1
0.148274766857913 1
0.538509850575195 1
0.463031080874802 1
0.787995660009916 0
0.550156534192501 1
0.393216562455562 1
0.266451308500399 1
0.594764742602128 1
0.573245097552284 1
0.384847950772628 1
0.251419479928806 1
0.786542469457976 0
0.659723310204795 1
0.458332108387343 1
0.249835130036376 1
0.294808969897582 1
0.375616605155842 1
0.346154913318669 1
0.36698885481479 1
0.181785743235043 1
0.356921550649531 1
0.578298563430139 1
0.401139025691305 1
0.470189200740745 1
0.413562380555333 1
0.390306605236741 1
0.27832422338444 1
0.525359974721878 1
0.27711352645032 1
0.433965325110249 1
0.393769963953517 1
0.413997918731388 1
0.182163926621829 1
0.27154932283896 1
0.386229204909612 1
0.20414216242073 1
0.271632488558098 1
0.408907245249214 1
0.435340686803901 1
0.446408477807449 1
0.550467308443134 1
0.409604240658525 1
0.481353469266679 1
0.63399297519889 1
0.546409125778358 1
0.550973002167642 1
0.4695387988687 1
0.411039375227144 1
0.251906330279106 1
0.320978608925662 1
0.407816212445869 1
0.710822754637269 1
0.421304013799129 1
0.473954636239766 1
0.365236737476428 1
0.325288500166073 1
0.531815983720664 1
0.312841953915541 1
0.499222507763125 1
0.657513612882297 1
0.496656145362775 1
0.563514508680637 1
0.417696902212456 1
0.473018229327497 1
0.478814270158809 1
0.494390777284932 1
0.388710186861884 1
0.308609856054981 1
0.0596990602302288 0
0.239766122480387 1
0.536988519460536 1
0.667610235548049 1
0.386274747406566 1
0.126740721623764 1
0.214261744591986 1
0.39663529795267 1
0.5334317228357 1
0.513888783518281 1
0.614091443116169 1
0.168454567503078 1
0.152283670811373 1
0.31427292316937 1
0.519729665932593 1
0.414737883595557 1
0.44879195489627 1
0.692098937521933 1
0.179709869540055 1
0.524437703287942 1
0.461937516409525 1
0.082343015236933 1
0.286093941515516 1
0.634616455431265 1
0.285960757265763 1
0.610694317319282 1
0.146957190945617 1
0.590350680738398 1
0.360900975471209 1
0.384118069904582 1
0.160681524231265 1
0.341740112919855 1
0.201114034699724 1
0.623720174352019 1
0.195098733539462 1
0.445293568233278 1
0.718525950417357 0
0.331093075948115 1
0.502754214291233 1
0.206629971997533 1
0.3112237737261 1
0.695457239822428 1
0.364183922112436 1
0.465531114077824 1
0.275529292150173 1
0.511681917745544 1
0.487072599712161 1
0.640855245399136 1
0.688322107679003 1
0.330623203621992 1
0.375249740456827 1
0.202476945831474 1
0.538184360703157 1
0.0648555750094677 1
0.516330614641908 1
0.375075436117521 1
0.253416781589314 1
0.448733973127 1
0.0796850394988774 1
0.665959410965406 1
0.767505278084349 0
0.419358170119707 1
0.533133625623285 1
0.394741326731022 1
0.0929126215643855 1
0.392914119027367 1
0.226027946737827 1
0.556682495371096 1
0.155940410075967 1
0.379468613182619 1
0.74077703116583 0
0.307786695042576 1
0.502843157527873 1
0.333645485252334 1
0.162585309916364 1
0.572385041571888 1
0.677043490276718 1
0.31328870292419 1
0.636171002297611 1
0.201042561283227 1
0.368409694814639 1
0.312131560548258 1
0.506972246699549 1
0.527653897976432 1
0.336830491652475 1
0.0185834136272158 0
0.340266919877672 1
0.237099310450571 1
0.078292892018912 0
0.206181776348738 1
0.696107043987534 1
0.457370548073451 1
0.410480809055297 1
0.451592781757981 1
0.394456195711746 1
0.398250078786458 1
0.402814897708426 1
0.450592172037425 1
0.571914128308222 1
0.521121499779592 1
0.518766727026723 1
0.421328222556021 1
0.0904800497027933 1
0.145902793631409 1
0.492222976266151 1
0.613680085483747 1
0.501890211334519 1
0.516312924770103 1
0.553264692386235 1
0.135726913900823 1
0.45371348883349 1
0.539481676892636 1
0.275815197720993 1
0.417803967167796 1
0.32198146182553 1
0.473706226577647 1
0.565582163998528 1
0.278269728034764 1
0.48027745246104 1
0.332936685640717 1
0.460227891915677 1
0.533455230023761 1
0.247799361664522 1
0.688156867824641 1
0.289769512894228 1
0.372337022632582 1
0.404608496166711 1
0.29411260041182 1
0.199624685795148 1
0.464206311322506 1
0.1933724257637 1
0.559112880766846 1
0.430424323812554 1
0.275569237040928 1
0.192474353840774 1
0.495455902064158 1
0.639839532899205 1
0.561275300639515 1
0.358034834238829 1
0.406031247219652 1
0.770759120874905 0
0.059741198089586 0
0.357214678354811 1
0.341334821938908 1
0.505798403162609 1
0.435832213301047 1
0.318990322864455 1
0.517804427259561 1
0.262335797576897 1
0.755930177065254 0
0.277340952199853 1
0.442047695862158 1
0.663304259886135 1
0.219891876151576 1
0.576429610932896 1
0.171484422541829 1
0.522030189472002 1
0.445814076950488 1
0.56783484708312 1
0.710769243281261 1
0.628417573429128 1
0.399870916726397 1
0.509843212630223 1
0.209368968832378 1
0.449051551415608 1
0.310279144431552 1
0.56924036615625 1
0.775873473556596 0
0.542178060172819 1
0.0942967752538964 0
0.209188379029651 1
0.461787903539869 1
0.349386290873997 1
0.292245084560646 1
0.263433882751963 1
0.533935850712479 1
0.491475392851879 1
0.0460001666236106 0
0.0333575819792241 0
0.27404179632957 1
0.545092127587179 1
0.199312768841062 1
0.330414777067161 1
0.595549791341776 1
0.282161479334235 1
0.298307693851021 1
0.329556882560974 1
0.473517186635811 1
0.521011139855838 1
0.390172902714342 1
0.491667201017842 1
0.443054920787677 1
0.419979901515889 1
0.127745069025454 1
0.427916127551676 1
0.416852655317947 1
-0.0467519007888974 0
0.482695782305473 1
0.296393404384235 1
0.233942422729613 1
0.332510213132576 1
0.458842123920541 1
0.0696582780691657 1
0.499407002667358 1
0.346972992091181 1
0.298453241533865 1
0.382092381805231 1
0.537829100470698 1
0.560765617265748 1
0.447632212564622 1
0.58496558700096 1
0.507334753342557 1
0.366431556041896 1
0.355989168920703 1
0.572974015831463 1
0.0889457761403565 1
0.354343144360522 1
0.287915404657743 1
0.343835945854465 1
0.0561553267023698 1
0.179511453240589 1
0.443408353464889 1
0.192829536076421 1
0.261277967669519 1
0.584493739095176 1
0.593763987052806 1
0.367227895241035 1
0.515905577852225 1
0.523353598041867 1
0.416867317785176 1
0.438405278194497 1
0.582098417857384 1
0.425753250922748 1
0.472499464456218 1
0.528934851931744 1
0.318265179891991 1
0.196141669638892 1
0.201873268360269 1
0.406013172410924 1
0.392272629934663 1
0.47585590095802 1
0.353694340194949 1
0.411539135063961 1
0.556006391643943 1
0.0404673112019501 0
0.437000006113041 1
0.388734859198501 1
0.314461145581438 1
0.440108513013598 1
0.67188946638598 1
0.302063360308805 1
0.258199166488112 1
0.240923061315689 1
0.745164775592763 0
0.250211684926802 1
0.788558699593322 0
0.53930175841403 1
0.310204212534869 1
0.28152839464167 1
0.0143353864085278 0
0.6481664914999 1
0.398886835502129 1
0.330939782743062 1
0.609801175436629 1
0.405991560283552 1
0.309623013880887 1
0.14371826868148 1
0.437458164395423 1
0.580214409012217 1
0.327324714242523 1
0.461551586470123 1
0.326822325818748 1
0.490132954478195 1
0.466553946357186 1
0.195232041767591 1
0.20671085771238 1
0.461806450923302 1
0.411458158430285 1
0.364473583223249 1
0.229041466631783 1
0.35423417182665 1
0.53081611191675 1
0.36212314050763 1
0.351808212383419 1
0.624365845953168 1
0.393846851510083 1
0.394900812583215 1
0.351718651469519 1
0.390281090940883 1
0.28666115987521 1
0.370278361871918 1
0.491110175522252 1
0.253524435422325 1
0.123142242709387 1
0.186411797147413 1
0.525304942152076 1
0.433959269916652 1
0.322295724131791 1
0.354695719090112 1
0.556504026144862 1
0.295387031848598 1
0.221688574241395 1
0.321546924459193 1
0.282009567708039 1
0.331424651504668 1
0.477442208715609 1
0.280074914486767 1
0.580219704609634 1
0.0813813614897688 0
0.354024122242126 1
0.549149833900847 1
0.360543975757469 1
0.0816339845303538 1
0.417394740585808 1
0.581029972333878 1
0.422317778788503 1
0.58541498235564 1
0.433268263803931 1
0.542796976214688 1
0.577102451219168 1
0.178560124535276 1
0.657143005410643 1
0.469109435766345 1
0.555957874688759 1
0.535093441545501 1
0.152558904350368 1
0.46765336168612 1
0.351268997437395 1
0.338305076178468 1
0.391124534324613 1
0.316778865449616 1
0.281553822380986 1
0.329558272812183 1
0.444948238648967 1
0.286622374449172 1
0.224924718393336 1
0.141203993982091 1
0.330897716418837 1
0.387446573599441 1
0.50626154779811 1
0.369301009711551 1
0.596425032335173 1
0.506443985987836 1
0.263730812521695 1
0.631377187142045 1
0.583539455341874 1
0.509338007364382 1
0.693074104317808 1
0.469348397015746 1
0.384289077877362 1
0.670241921581892 1
0.467642962606597 1
0.40074074299565 1
0.41808395697183 1
0.233007861891042 1
0.525633443161188 1
0.312890911005297 1
0.260210841006931 1
0.351378493704863 1
0.05672227821692 0
0.410842968382649 1
0.585705292938162 1
0.602373053241502 1
0.326491249317746 1
0.373247502733443 1
0.695176770932524 1
0.18194207861803 1
0.40962403802183 1
0.327280182186928 1
0.298472959271528 1
0.430495171361848 1
0.310903174294272 1
0.52433643386363 1
0.558602119593835 1
0.199757041654974 1
0.371234077702888 1
0.352547667832528 1
0.744714294852381 1
0.386469782473557 1
0.569147814285052 1
0.451391800954157 1
0.380896833870358 1
0.421744461436458 1
0.21285878382669 1
0.467597921948728 1
0.315790988839101 1
0.420968869773016 1
0.332524933595643 1
0.48199944051322 1
0.376707377880185 1
0.700144712306741 1
0.437135925101084 1
0.485395448437863 1
0.589595582292804 1
0.404274085897161 1
0.554833586082965 1
0.382672247724387 1
0.25144189726637 1
0.599770644712721 1
0.164590564413089 1
0.482124011736618 1
0.427819445722904 1
0.444543627173376 1
0.236470299013003 1
0.360727508046657 1
0.694019455693839 1
0.532157410713419 1
0.480945623729023 1
0.181776980169192 1
0.373437172109529 1
0.527002017348334 1
0.453819072796081 1
0.267834250314153 1
0.36559158146541 1
0.455839206420051 1
0.42056614382265 1
0.59201696613628 1
0.369164970458988 1
0.491135080813413 1
0.171321849429429 1
0.445323952482902 1
0.589855828676112 1
0.311658055020049 1
0.736451118380217 0
0.334519716269448 1
0.100046391919697 1
0.372017859921968 1
0.388459260148298 1
0.355131751920125 1
0.562307088138737 1
0.288267935453051 1
0.458008218121957 1
0.444824837533536 1
-0.0462978833600437 0
0.433699204110655 1
0.461171954931791 1
0.663427286214215 1
0.282384898564128 1
0.52479607904156 1
0.374290324190816 1
0.297133837278826 1
0.488407080627783 1
0.220087711751102 1
0.425590324882549 1
-0.0827038729410607 0
0.457568596224907 1
0.160061176533145 1
0.559974303415306 1
0.592835730117227 1
0.43331743518835 1
0.439984716029695 1
0.472861897949999 1
0.415249264110179 1
0.371407791955739 1
0.474607126687478 1
0.517391170843382 1
0.735370219772987 0
0.396970429079124 1
0.526078951313311 1
0.461764882906001 1
0.56659163401981 1
0.287416010690072 1
0.147999315908999 1
0.360640427043907 1
0.305994580535616 1
0.3052636071813 1
0.577227293484085 1
0.326878814588537 1
0.260515845754268 1
0.172960495779088 1
0.460510366408612 1
0.288249662359186 1
0.50052593959476 1
0.591136606966129 1
0.0888331662469788 1
0.109295533381442 1
0.301646553162578 1
0.73150090298157 0
0.486235766260671 1
0.565058186691252 1
0.453942233226376 1
0.33049720593809 1
0.344498337404631 1
0.520973286890341 1
0.450408636402836 1
0.459384647498439 1
0.141684946073661 1
0.210904529066995 1
0.388983500058988 1
0.0852107828111457 0
0.249797909523253 1
0.454990757931948 1
0.0572422321607281 0
0.632023487601003 1
0.390299160755776 1
0.430692657282652 1
0.420175656548778 1
0.640206624202936 1
0.121581561263856 1
0.310280988279792 1
0.506597008704648 1
0.571256436693251 1
0.279888543537743 1
0.238818352485044 1
0.511861305921027 1
0.159818634559441 1
0.532391909725793 1
0.289271454375957 1
0.291897502244958 1
0.422488654682933 1
0.497145579611791 1
0.452054381810553 1
0.316136325515587 1
0.293368167779899 1
0.490706476503764 1
0.346063875123904 1
0.586161483954224 1
0.283157579526343 1
0.408515326899882 1
0.189437008297141 1
0.291787804924364 1
0.513830697020199 1
0.285295943316043 1
0.21960841111431 1
0.700342745971605 0
0.0766212421760626 0
0.296450008894285 1
0.605844224012767 1
0.314071799334763 1
0.610409392284353 1
0.53516569186193 1
0.265020710191762 1
0.485751093596862 1
0.186112284533259 1
0.168373024944181 1
0.640329488050263 1
0.365177243202844 1
0.359138023020347 1
0.365687339277566 1
0.224529338846809 1
0.306102702898878 1
0.312403540086962 1
0.464329344168341 1
0.422141479942695 1
0.39806710369709 1
0.273738172123237 1
0.294388570886164 1
0.378180765729491 1
0.31696982280243 1
0.3000474086952 1
0.428880478820083 1
0.359484979642055 1
0.48504297535014 1
0.531334517284992 1
0.557483848890464 1
0.496426037582825 1
0.493655043831599 1
0.434566382289552 1
0.372418844173482 1
0.32992240654091 1
0.375936010080224 1
0.391029253972625 1
0.443134945083491 1
0.386366960359008 1
0.754504158426925 0
0.703405590303049 0
0.407433509792889 1
0.177246742227023 1
0.522681246622935 1
0.290017330601398 1
0.433239892627951 1
0.535633822742981 1
0.289303324701032 1
0.441847762737541 1
0.610499971887408 1
0.120885973941158 1
0.348421891359995 1
0.352714520572123 1
0.537802329239091 1
0.434406863392241 1
0.486536248155251 1
0.226297292296989 1
0.232838389389445 1
0.308332312620814 1
0.537021197644142 1
0.184908023944457 1
0.588370053473756 1
0.522866068299453 1
0.463483573409399 1
0.694013801456246 1
0.155114214655746 1
0.376927604390727 1
0.279750755278842 1
0.222620005390098 1
0.43332505030073 1
0.40222383907858 1
0.532006096002757 1
0.27031116598989 1
0.760615483644175 0
0.516181719285647 1
0.223866764000828 1
0.225814961367461 1
0.351695827061515 1
0.530474255447678 1
0.353102949727696 1
0.489951243643509 1
0.120220558854351 1
0.451681383053562 1
0.388970172969353 1
0.344977191261738 1
0.507558710220255 1
0.392843675707983 1
0.503523650064581 1
0.326667079409393 1
0.107183756647481 1
0.240265564171807 1
0.558931697330225 1
0.545074873401666 1
0.659256594010609 1
0.463590137081158 1
0.664830212476373 1
0.0394555928675632 0
0.239526125403196 1
0.387491005385759 1
0.352834161805036 1
0.52808524073937 1
0.242960450574816 1
0.566781511939388 1
0.431393204561601 1
0.363460435897612 1
0.665566456502718 1
0.46145607148761 1
0.575169702739877 1
0.48796523331868 1
0.302694432943354 1
0.184177332999722 1
-0.0191862756638094 0
0.430344184557811 1
0.771953806013545 0
0.21436177619826 1
0.352238339066448 1
0.230931119800733 1
0.35776159651472 1
0.67031397040465 1
0.385685957130969 1
0.272717985043002 1
0.368275748469386 1
-0.00665307803100134 0
0.528940781886972 1
0.121719788761029 1
0.496892845191146 1
0.509197408409905 1
0.35914423412776 1
0.328838887706068 1
0.275534010952593 1
0.312975907493401 1
0.466310025178104 1
0.297203994337371 1
0.401786232641892 1
0.491640114766138 1
0.206015054355444 1
0.588681101106713 1
0.601444862947843 1
0.258480596751543 1
0.197410166141553 1
0.413512544003672 1
0.509942163203773 1
0.204879183810139 1
0.321309471275571 1
0.708322610538345 1
0.494356831371983 1
0.463143105970557 1
0.384675493452354 1
0.350118429117824 1
0.170928210509567 1
0.510274926267491 1
0.406873749192195 1
0.268786139374118 1
0.334816685992727 1
0.460292591806742 1
0.254108887263845 1
0.24134278415072 1
0.171517947664461 1
0.416619046063466 1
0.393177689768456 1
0.305772365603841 1
0.198288958216567 1
0.419342275335977 1
0.397264350913412 1
0.601452202981639 1
0.221662119246192 1
0.556181003026488 1
0.485610700600549 1
0.550715184241674 1
0.298868894431563 1
0.273370532030249 1
0.192291238250476 1
0.315708422340611 1
0.48824671058009 1
0.465649030453429 1
0.141276459216988 1
0.262657794179734 1
0.566821435939911 1
0.294655264160437 1
0.423336988462195 1
0.362177218777582 1
0.346059674466151 1
0.442297213175688 1
0.402671608752111 1
0.251046517200215 1
0.533258734765423 1
0.245053638673374 1
0.26801076894822 1
0.471259974949657 1
0.361756501191839 1
0.617645729035149 1
0.356923325624588 1
0.472908132635563 1
0.450051461198934 1
0.167102219039238 1
0.30483048835624 1
0.180438000916204 1
0.401892127543494 1
0.614630701788694 1
0.319949289509229 1
0.305150178811601 1
0.623527347793339 1
0.469985058798486 1
0.49579514322415 1
0.622662623898788 1
0.418081004124513 1
0.312261137325074 1
0.314133232303823 1
0.313373476528547 1
0.144404963389863 1
0.447224129756156 1
0.530024602279383 1
0.308706598493133 1
0.403267204240597 1
0.454720204081671 1
0.441252990211684 1
0.26745874856281 1
0.627758509762643 1
0.341251521400675 1
0.491865425396701 1
0.140442697857977 1
0.0876537934339098 1
0.398671104399317 1
0.227459224867083 1
0.263381240599335 1
0.47188740576194 1
0.305414363346975 1
0.521393938324269 1
0.541662902108235 1
0.538129563988144 1
0.109021091827235 1
0.386948620253779 1
0.523419428665703 1
0.305432275360576 1
0.320761076086732 1
0.541901318572185 1
0.432297043754869 1
0.407381632881254 1
0.33319200139089 1
0.226230938365982 1
0.36961696386353 1
0.622786125603062 1
0.225136435154549 1
0.370458691058611 1
0.356048194980006 1
0.390736514664561 1
0.460482572197708 1
0.429213415385282 1
0.467510406584569 1
0.396696018954425 1
0.190272703652861 1
0.206641229888253 1
0.543810589387404 1
0.441543290731672 1
0.197855580758549 1
0.647222200010427 1
0.24894822755736 1
0.522943385850816 1
0.368316289168788 1
0.690391867593528 1
0.372669663908034 1
0.230380046359669 1
0.392951137093434 1
0.264559947484303 1
0.524461340141036 1
0.505624155069335 1
0.599853573017107 1
0.533045608244798 1
0.338401121390652 1
0.219263600067744 1
0.238015053960412 1
0.311056222378917 1
0.530914201726594 1
0.582647737455274 1
0.262668498365984 1
0.321679924179647 1
0.356292190723356 1
0.34822049606297 1
0.411386000335942 1
0.399116415844575 1
0.418708436178576 1
0.149009054792432 1
0.437523364918155 1
0.380614259389606 1
0.397138277840706 1
0.466661266956907 1
0.16093967491803 1
0.279651163457755 1
0.421305675348201 1
0.405388574752582 1
0.16348066412282 1
0.44653030237087 1
0.391911376045021 1
0.367907864073197 1
0.393893458661865 1
0.264595688426478 1
0.417611590779565 1
0.474428217500207 1
0.352754778925546 1
0.539551837060467 1
0.379485897544743 1
0.499452243964077 1
0.475303238803719 1
0.498243276397075 1
0.381742878709173 1
0.243312971290433 1
0.48837094931601 1
0.471160337003412 1
0.102782348526201 1
0.299009189134469 1
0.525330129554512 1
0.328926319956601 1
0.579303203194572 1
0.259106895395782 1
0.510929814240798 1
0.381912350791762 1
0.0636935714931289 0
0.614841589972923 1
0.376146067012907 1
0.584524335496597 1
0.289920148924121 1
0.833360183889934 0
0.308379880277119 1
0.19744479015362 1
0.306363904052462 1
0.197613550545959 1
0.613591420569116 1
0.30884633399425 1
0.112669002353332 1
0.574202695805236 1
0.333521104075385 1
0.49266258992529 1
0.421112891448858 1
0.423478185856619 1
0.33171698661779 1
0.655536538865508 1
0.275853981283131 1
0.50271731436723 1
0.579272740589762 1
0.325216562262095 1
0.25224787313732 1
0.572699769943413 1
0.14695622461172 1
0.270827661983503 1
0.262323554804173 1
0.490195682938085 1
0.424271187506416 1
0.402110815124836 1
0.497864690497499 1
0.605402563439561 1
0.158398137634471 1
0.284508507397901 1
0.604732900661093 1
0.437216257232744 1
0.425083491925144 1
0.415759615390272 1
0.437947801912147 1
0.339972999674614 1
0.101703010543166 1
0.545488790754611 1
0.441116941827287 1
0.413724236770399 1
0.371331792292458 1
0.238982427296917 1
0.688030966777643 1
0.448534698673267 1
0.396133921001648 1
0.248342831142236 1
0.326366857145395 1
0.358433421133277 1
0.512773759916779 1
0.412902206728453 1
0.422590829058162 1
0.254742437502461 1
0.551546680383377 1
0.394372418346562 1
0.210389382220176 1
0.547445037613785 1
0.423639368101342 1
0.555210339967385 1
0.759909039416295 0
0.378171675497854 1
0.19977334533117 1
0.458248871345732 1
0.116185615620233 1
0.552769243745275 1
0.424487688311771 1
0.442894710526773 1
0.758525687539356 0
0.237451298861783 1
0.482751633331235 1
0.451960815441865 1
0.292776415899588 1
0.546942202666743 1
0.476347312845204 1
0.541665467662691 1
0.325321636705178 1
0.513180773633083 1
0.29974770464474 1
0.328739478216795 1
0.550485828536596 1
0.117313483727987 1
0.376733047446931 1
0.362706499582678 1
0.501816610716267 1
0.684443997875613 1
0.359998966645544 1
0.564490416727503 1
0.399460152380724 1
0.544709461407886 1
0.314028836616222 1
0.142709573047098 1
0.157603100807647 1
0.445853075753915 1
0.373521479036911 1
0.0945277160322857 1
0.319730238366986 1
0.594198041718877 1
0.337619020651505 1
0.49118604076968 1
0.878933710975575 0
0.177026747300164 1
0.429111227508595 1
0.390228706431131 1
0.391639133924914 1
0.545684394119529 1
0.396684729499826 1
0.659005602643335 1
0.204352867216279 1
0.444482856041409 1
0.472816266238935 1
0.0791824156231157 0
0.407172423707552 1
0.375021275335811 1
0.618000507310889 1
0.333609384172818 1
0.365591100857843 1
0.313613203468432 1
0.241511368782243 1
0.2763192467652 1
0.571973736218941 1
0.319052859282243 1
0.30806168938022 1
0.339576442358067 1
0.528018635342975 1
0.557167796235284 1
0.513364242347992 1
0.542737874396095 1
0.459818970367215 1
0.559108799406065 1
0.392754749623785 1
0.557835363025479 1
0.24830539834506 1
0.571655025546288 1
0.628964672342834 1
0.552727196419805 1
0.375704104378717 1
0.391499518861701 1
0.465110846910426 1
0.279170747953932 1
0.467550349804309 1
0.519229713643917 1
0.437555710480047 1
0.448607517563006 1
0.372788314229381 1
0.368643928089836 1
0.185229577645456 1
0.371631353728476 1
0.365387570616351 1
0.313485517265204 1
0.3274261847108 1
0.386146638151025 1
0.465577896373641 1
0.277557381435147 1
0.313221306468729 1
0.278425295083047 1
-0.0485173413394093 0
0.302092744847741 1
0.610691831850276 1
0.45475139009996 1
0.20714858040231 1
0.236025378591727 1
0.251518012874394 1
0.232569187036894 1
0.676818959951683 1
0.720356833990807 0
0.297666041199559 1
0.408805221983993 1
0.221690261350297 1
0.346638159163567 1
0.522285298816785 1
0.458948734039189 1
0.298590531447153 1
0.371787816711405 1
0.604837378076894 1
0.382803077763088 1
0.435188608042008 1
0.576462485387558 1
0.35686918027711 1
0.338429108222634 1
0.454897647335219 1
0.126050674072678 1
0.337256342183543 1
0.409408113354102 1
0.260722007418744 1
0.270554369234496 1
0.229184957113319 1
0.237931432382209 1
0.0231327978028654 0
0.345764514213612 1
0.325774273508728 1
0.302067779373295 1
0.328311649742048 1
0.403355942748811 1
0.621254321792309 1
0.245777660656279 1
0.398943535406175 1
0.520276966723759 1
0.356897115790287 1
0.26113439366582 1
0.650236660416621 1
0.377439027927868 1
0.449833347419821 1
0.708273092152513 1
0.549810704881465 1
0.530219659793445 1
0.715806095475599 0
0.419859202543585 1
0.336430314292866 1
0.397549120484815 1
0.531103215770782 1
0.559264828143605 1
0.634734928853438 1
0.512280617162826 1
0.356086640764836 1
0.417906761453535 1
0.579863124956235 1
0.346496446967594 1
0.51290132221348 1
0.535183178876634 1
0.226976663311172 1
0.402203028931849 1
0.240055747044044 1
0.583042613745572 1
0.426374492072272 1
0.0803197771875157 0
0.317789469870727 1
0.354152064446137 1
0.349400057536508 1
0.283623521629176 1
0.318390960934804 1
0.402694226620326 1
0.620211008648343 1
0.344675543661745 1
0.14834706327031 1
0.323979147025963 1
0.621241735329831 1
0.551985443938368 1
0.356180682051441 1
0.594459796605967 1
0.498673614878693 1
0.529757435392618 1
0.393872419337856 1
0.29555042706063 1
0.325206475508495 1
0.362801141172279 1
0.45591995686507 1
0.777374105585944 0
0.170150258519135 1
0.63411910045137 1
0.447484952220244 1
0.404989195913165 1
0.0139132769010217 0
0.349898604398695 1
0.438320031602611 1
0.280746075424072 1
0.27475109451121 1
0.409844790721501 1
0.349130949834777 1
0.26889175342086 1
0.183496310822479 1
0.329981083103858 1
0.316207586641057 1
0.288046895221344 1
0.158551017926167 1
0.36740943245382 1
0.451260822709978 1
0.218434110802277 1
0.509324002839967 1
0.839623174287875 0
0.709444873319732 1
0.301786360532901 1
0.494637208978116 1
0.691628828068572 1
0.437593615876475 1
0.626549387626849 1
0.170993614397238 1
0.213434738873371 1
0.488819233269881 1
0.403075794509485 1
0.326238086804296 1
0.0829268700999047 0
0.460646832380417 1
0.104152303480242 0
0.252934183867275 1
0.296540162577075 1
0.646220955486003 1
0.434942258176643 1
0.411596666391572 1
0.276475141141025 1
0.428942059408295 1
0.308504136899807 1
0.54298201832206 1
0.564008434029012 1
0.426869400595401 1
0.596406508661423 1
0.395990233650343 1
0.345358654448354 1
0.567567781036252 1
0.130932942125072 1
0.298140998605669 1
0.00498349578579762 0
0.520479262681475 1
0.456953941332417 1
0.508621659451159 1
0.380728721596508 1
0.531773278852114 1
0.586325164675173 1
0.538753885916182 1
0.421690043727158 1
0.294758387759387 1
0.519785523629142 1
0.412480762250914 1
0.542512007799586 1
0.334036280874828 1
0.384455049176722 1
0.258907237188466 1
0.208804452410113 1
0.257055976932169 1
0.47288891516778 1
0.408887299154321 1
0.0492718094945776 0
0.403001314437214 1
0.676064877976598 1
0.390618787685599 1
0.320933159769573 1
0.399181469808357 1
0.353298267618441 1
0.358355065594343 1
0.283930489245885 1
0.419453726811323 1
0.257725001959524 1
0.601097876660929 1
0.425711209810162 1
0.525568567391639 1
0.52789267633342 1
0.344047113653007 1
0.217529925394439 1
0.441218006686617 1
0.479249938785533 1
0.507288480622074 1
0.162475106480502 1
0.329408506834676 1
0.533417748953172 1
0.573969873207845 1
0.495989832641508 1
0.485626359776349 1
0.293448920726591 1
0.751222313386104 0
0.5478087033857 1
0.522266705149547 1
0.57928198319042 1
0.307248288467789 1
0.482799053943191 1
0.33182122930737 1
0.412166184868524 1
0.271279261473376 1
0.380397076650698 1
0.292024687571023 1
0.23738769804876 1
0.554677675530803 1
0.455840906817551 1
0.247329369069901 1
0.427624965635155 1
0.484597986581827 1
0.369191608394039 1
0.0943996035036816 1
0.429653488309889 1
0.542076369907262 1
0.449496029708795 1
0.370637070267949 1
0.365577194894558 1
0.210236801016748 1
0.271353342502972 1
0.321548088162349 1
0.356340047066562 1
0.462823579841969 1
0.832249817634477 0
0.448827021761059 1
0.0932067682667475 0
0.477409902643019 1
0.421890899234973 1
0.338328078648425 1
0.495624723791656 1
0.555825180833235 1
0.555574565548123 1
0.467537781283215 1
0.315173142355031 1
0.374655675283062 1
0.267691081523828 1
0.55298901031948 1
0.503000108442999 1
0.32819083900072 1
0.663418590090361 1
0.480441016903241 1
0.31827429100037 1
0.396101421580273 1
0.353540487229258 1
0.262644252349473 1
0.0421463858241135 0
0.500587634361364 1
0.228706673910803 1
0.420707830780769 1
0.0929807624052537 1
0.580139599363262 1
0.264968761509362 1
0.207594441917154 1
0.40186061172015 1
0.517499806712668 1
0.302636665657238 1
0.0766426665426735 0
0.64137215609352 1
0.198857459630531 1
0.468029863836277 1
0.501114748088444 1
0.353951434384224 1
0.460757219084827 1
0.29655877215092 1
0.151535247803502 1
0.662106980991859 1
0.365217679731901 1
0.617039131688787 1
0.145397731806515 1
0.540554305505264 1
0.342341755823714 1
0.264915730383879 1
0.23998126981234 1
0.67457708712148 1
0.510178336852504 1
0.249311711851013 1
0.278797910978998 1
0.22742416305269 1
0.448479346356503 1
0.0423731724539102 0
0.366064628715667 1
0.42324270756355 1
0.553443483969229 1
0.358818180242994 1
0.0737664239766007 0
0.569883410858364 1
0.227745968387634 1
0.42789497590429 1
0.218386251033503 1
0.417173252368919 1
0.223912204455402 1
-0.095310530020155 0
0.309687095203961 1
0.222662193094183 1
0.645013194491437 1
0.411355518945458 1
0.366311960664318 1
0.443809496816709 1
0.421298646641776 1
0.459391122654853 1
0.367486433117092 1
0.463757443366459 1
0.474521223369793 1
0.200054620232549 1
0.451558874798007 1
0.328196415202408 1
0.210296029366957 1
0.173750046686611 1
0.364956872654604 1
0.463439813875245 1
0.523036243035364 1
0.76546769209535 0
0.393880893986331 1
0.267427229427662 1
-0.0305395065849903 0
0.366905166735451 1
0.441791518551575 1
0.35356522196849 1
0.593378328593688 1
0.375108906086025 1
0.088185365363015 0
0.527631103931092 1
0.413380578561474 1
0.478584401787646 1
0.247744762761757 1
0.194990079664894 1
0.137906143458001 1
0.339209042706508 1
0.0510097804622149 0
0.272433431504256 1
0.554817690501254 1
0.400732978559243 1
0.3337249074015 1
0.562119513174503 1
0.262281509501743 1
0.295877555220915 1
0.291395602251859 1
0.350785597913356 1
0.228411964766228 1
0.435867684868501 1
-0.0897743052001886 0
0.465126918462157 1
0.469162832147346 1
0.148343124204705 1
0.219839096585265 1
0.422259996218492 1
0.292477114459411 1
0.253293307275163 1
0.404672773165468 1
0.20641781827908 1
0.488602299017388 1
0.497025599555131 1
0.243670608138006 1
0.395220613482959 1
0.756931614004933 0
0.25153376560063 1
0.502476006203939 1
0.478781503821191 1
0.482925640292503 1
0.331624866569578 1
0.353541494245033 1
0.298105532550526 1
0.376301665878633 1
0.460123246004203 1
0.157758593765426 1
0.332975839645821 1
0.422803452886654 1
0.306261500642797 1
0.366787151870271 1
0.409942968913968 1
0.315257300525609 1
0.604699359896048 1
0.60523665956423 1
0.131620514750587 1
0.356986644890442 1
0.224936667497691 1
0.409801817677598 1
0.60580827637787 1
0.288384134445858 1
0.653432179508603 1
0.23077386588725 1
0.329389487394065 1
0.345527041444856 1
0.392950361804673 1
0.409009472218369 1
0.379980748371617 1
0.263368276567309 1
0.581686553670013 1
0.367383596439221 1
0.321049372879748 1
0.434085464105771 1
0.436054216202879 1
0.522785598438014 1
0.499183216482179 1
0.337164646560173 1
0.459208089437914 1
0.143572732749519 1
0.52867435629225 1
0.434385610344133 1
0.526799660190817 1
0.397760030164257 1
0.505370942110953 1
0.324759901558762 1
0.260962451346009 1
0.454694584567175 1
0.343023299995133 1
0.39081724548407 1
0.142899584603331 1
0.342961785946488 1
0.208592575663295 1
0.434155593376727 1
0.445068157588523 1
0.393366000572539 1
0.784143975493108 0
0.263765738218015 1
0.473253577911681 1
0.684311545435059 1
0.501881376462945 1
0.768245140028856 0
0.443389804798005 1
0.148405295917926 1
0.225298828484095 1
0.519825031211945 1
0.458330601267979 1
0.658426956689783 1
0.605117109840014 1
0.370052414638874 1
0.316212603958861 1
0.749299292196763 0
0.497176328595271 1
0.430639089019695 1
0.221007874811484 1
0.341976128711401 1
0.269849177390514 1
0.363784798909076 1
0.427726135094732 1
0.425249649754028 1
0.296454492130647 1
0.353641991980458 1
0.570218683131632 1
0.323488457913342 1
0.537705900689479 1
0.559115593374268 1
0.518984931127663 1
0.7253184304829 0
0.419755294377931 1
0.530501751449274 1
0.337116328896028 1
0.520389457854245 1
0.232142268476124 1
0.387732667246123 1
0.186226172892644 1
0.518237275812126 1
0.346007764821541 1
0.422675167336046 1
0.501972839866904 1
0.531527983037427 1
0.561978722564049 1
0.331202891086697 1
0.384584758080442 1
0.776339879889855 0
0.613404318730842 1
0.306252078078475 1
0.738042871816755 1
0.189636028830757 1
0.634417798743564 1
0.444692540831999 1
0.322430996646348 1
0.62417380209518 1
0.539640634328568 1
0.458149374793754 1
0.645170556375363 1
0.375749477708793 1
0.553265343268458 1
0.459034282950703 1
0.589988350606415 1
0.386521160473169 1
0.27501987014781 1
0.44165714907563 1
0.395253961475894 1
0.380666156667413 1
0.644612100424621 1
0.239020211647529 1
0.337933941198878 1
0.322278161139704 1
0.225919306637711 1
0.376611595962252 1
0.439139374273658 1
0.443531820805849 1
0.464779979225944 1
0.54919179236855 1
0.525198782318818 1
0.263089952511785 1
0.230617557502367 1
0.531921796082421 1
0.651044781648625 1
-0.0479298944865709 0
0.301110555485814 1
0.422782580920459 1
0.411132221191612 1
0.412931117786726 1
0.245005588724249 1
0.465697853468584 1
0.348169933923868 1
0.228699202171611 1
0.561797037474629 1
0.488389231397489 1
0.459372990296638 1
0.581685608643776 1
0.220773458631731 1
0.278466401274926 1
0.277350489886203 1
0.471448648117673 1
0.547197002136949 1
0.424845516497278 1
0.446761690818821 1
0.499596975179744 1
0.288144526179342 1
0.496879534466881 1
0.330953177220578 1
0.502252375022907 1
-0.0122701669439739 0
0.382929135845129 1
0.377929004179494 1
0.586438185508385 1
0.471649215639312 1
0.571945989378291 1
0.409051531230383 1
0.430593759960164 1
0.346371388885506 1
0.328671804485125 1
0.353099860537137 1
0.55270036442209 1
0.612036676660926 1
0.32258859075455 1
0.291958635670928 1
0.28688679632567 1
0.38675118451716 1
0.532592075687041 1
0.621692572330145 1
0.387674274970663 1
0.48029897692475 1
0.471212508294174 1
0.194327000135452 1
0.465011442685577 1
0.37004458956394 1
0.149852006342554 1
0.466991606702765 1
0.54087904771857 1
0.472533660975083 1
0.228481992958035 1
0.639794128838354 1
0.510011071095918 1
0.506370590330025 1
0.392795512996011 1
0.252084952583089 1
0.541893179791438 1
0.47468900895189 1
0.199313176449018 1
0.503617518747712 1
0.266003064992567 1
0.222490086300114 1
0.754171547238594 0
0.759757900813734 1
0.503734815911927 1
0.213231363945098 1
0.407369270415865 1
0.164048047969484 1
0.550623145310304 1
0.632891031136608 1
0.464329191958406 1
0.401732110185915 1
0.3837414489121 1
0.595815478710229 1
0.551707350838061 1
0.146417259381727 1
0.267315460851618 1
0.295447828731249 1
0.535724983876213 1
0.311707067768062 1
0.231973024722769 1
0.383700340159364 1
0.385076850808946 1
0.214388086817004 1
0.198297596006522 1
0.473181346313713 1
0.362220617238488 1
0.333713095789458 1
0.0691955532067201 1
0.298679937146232 1
0.444548133615005 1
0.0784302451951148 0
0.217055820131 1
0.251494506570327 1
0.244063946686319 1
0.339582393755168 1
0.274587153356785 1
0.409264137207073 1
0.319457355393332 1
0.290927969375644 1
0.252962827108154 1
0.181627536822184 1
0.290005068046242 1
0.380126627521893 1
0.312873360859355 1
0.591481665375841 1
0.318817400368712 1
0.279577948488685 1
0.510750977383716 1
0.41373365163584 1
0.417842104743611 1
0.619101688127274 1
0.37279989919081 1
0.495991223228886 1
0.327821088019108 1
0.179736353474795 1
0.131550639595796 1
0.0906408130834082 0
0.406790387864157 1
0.488714178273828 1
0.415781995416335 1
0.197482348462814 1
0.588283901083889 1
0.303304558626107 1
0.464641468000297 1
0.805649448378655 0
0.528381320449496 1
0.429150005489446 1
0.26206285746525 1
0.313184614170304 1
0.0973785463551864 0
0.470532979239198 1
0.491296763811047 1
0.414367236286962 1
0.29590059017833 1
0.753987021559325 0
0.325162564296844 1
0.168031883139319 1
0.341212190832651 1
0.111095800922992 0
0.443535031180643 1
0.394367591291266 1
0.479360373315666 1
0.149984455954731 1
0.286252513751426 1
0.477081677502327 1
0.490901176542859 1
0.39389871565944 1
0.352243349707046 1
0.186079379774216 1
0.388828729125377 1
0.477062723920124 1
0.486606538820872 1
0.271251887079413 1
0.343900745816521 1
0.598807394343558 1
0.23740825506044 1
0.566890085691402 1
0.263858379967296 1
0.577335985745729 1
0.157166476364395 1
0.198424718810746 1
0.356524793411712 1
0.473076878873617 1
0.404905284569564 1
0.389607889210771 1
0.508871593216466 1
0.445592151161139 1
0.239222182977426 1
0.339482759949935 1
0.369773850330248 1
0.25658442043709 1
0.465216191571845 1
0.530933045570441 1
0.578685395619963 1
0.441389545780626 1
0.465807793692044 1
0.560550997759043 1
0.37333480346232 1
0.214256869577688 1
0.394800631979247 1
0.116270132617036 1
0.473848844957399 1
0.242425533934688 1
0.618361134121319 1
0.448189609924515 1
0.413749907660598 1
0.49033609557879 1
0.277094803327784 1
0.360983076447286 1
0.445214554942323 1
0.581995994529775 1
0.233690654360083 1
0.232255357467272 1
0.566542002152432 1
0.524482935749958 1
0.393277113940996 1
0.349193215795378 1
0.377704363631448 1
0.441586569605442 1
0.0927574481702926 0
0.294039917897689 1
0.452909311715876 1
0.0245158614693634 0
0.239078888170274 1
-0.0628272920202437 0
0.451362917110013 1
0.391002366827505 1
0.359334735610411 1
0.212775546718725 1
0.338423905672008 1
0.361171482618477 1
0.579262022179766 1
0.306976455929927 1
0.465544532674049 1
0.314582254277026 1
0.309106074194015 1
0.54030932818208 1
0.293244167693233 1
0.458146209902997 1
0.431360431136446 1
0.51141637657632 1
0.398401840766531 1
0.435390949730667 1
0.2333911960847 1
-0.0870448250783444 0
0.530080838877255 1
0.298841110589503 1
0.322839800138675 1
0.245090407321597 1
0.12072847580346 1
0.461995741267397 1
0.417647914675991 1
0.238420364509614 1
0.589405578677062 1
0.135212957583323 1
0.594796304312976 1
0.473331200140824 1
0.466261940949448 1
0.262534464623372 1
0.338173332149651 1
0.690029960142299 1
0.598607397625232 1
0.359843835227687 1
0.252816151125008 1
0.688574311475061 1
0.566290878604695 1
0.446899751501601 1
0.624482825347203 1
0.633811884552808 1
0.437262671820241 1
0.302636132028229 1
0.734200267515754 0
0.394560725303045 1
0.666169231610873 1
0.253983281804006 1
0.317442341214627 1
0.438700752894537 1
0.573726204564548 1
0.479314722963194 1
0.119343194585814 1
0.440840160023952 1
0.144122665910619 1
0.424183431145061 1
0.0312520118402558 0
0.358219906838446 1
0.500575156746777 1
0.276384024999363 1
0.201462033133172 1
0.575583586293128 1
0.141025065510084 1
0.350639224562797 1
0.509299721929934 1
0.402123383203986 1
0.539006710727396 1
0.396658372854631 1
0.529062160046608 1
0.60396326952563 1
0.471758683086361 1
0.42926388664708 1
0.153050254849173 1
0.218082501012892 1
0.217988032692359 1
0.139349431380651 1
0.280710789255264 1
0.298722268373436 1
0.534476476614838 1
0.549492833971691 1
0.458892282157362 1
0.168765901330492 1
0.335458351621405 1
0.281860543374147 1
0.266158454028082 1
0.328320176441544 1
0.757814395203474 0
0.225433562727117 1
0.351273449139692 1
0.295285335707212 1
0.319810027106073 1
0.393884856484413 1
0.454480505696008 1
0.443790412850501 1
0.116603949023179 1
0.740543888702513 0
0.414647429662856 1
0.373409937348821 1
0.0528088392090641 0
0.329568353982358 1
0.427919918182034 1
0.366146008782917 1
0.578983625030419 1
0.243766966446757 1
0.47555987165534 1
0.433652998987264 1
0.463608056117084 1
0.498513441455823 1
0.301739797762372 1
0.417485081602889 1
0.3599712441183 1
0.288301574572463 1
0.32466792487778 1
0.309240854657265 1
0.240558430406246 1
0.263046188116864 1
0.593811584154479 1
0.358150710017952 1
0.36845089119318 1
0.33168680962368 1
0.422763353410338 1
0.426631171640019 1
0.45998320871692 1
0.291646873593738 1
0.363942867282718 1
0.407253223101182 1
0.379963251692819 1
0.305034519214568 1
0.11592484040425 1
0.2481180404629 1
0.355496055011577 1
0.434956746749825 1
0.541564130383268 1
0.30786143596601 1
0.322968362362958 1
0.2504159049029 1
0.524761376277337 1
0.23081129653677 1
0.285474671847526 1
0.344382181178461 1
0.489465335800786 1
0.6104991354145 1
0.556322674404646 1
0.437477362665885 1
0.245080272469029 1
0.126709230291255 1
0.280146068535969 1
0.289779922229718 1
0.53965809583795 1
0.323964109498022 1
0.443582555002705 1
0.438034632892161 1
0.55033763035753 1
0.331531435373606 1
0.437261699981794 1
0.385212149923261 1
0.618535659528854 1
0.492261326627392 1
0.39088494403394 1
0.676481924718251 1
0.558535365138899 1
0.249778276725584 1
0.65214096450136 1
0.420777771998946 1
0.3914448071687 1
0.692589186063814 1
0.584905715422484 1
0.665660958980487 1
0.296875046951223 1
0.353151460767809 1
0.472238212250969 1
0.459037111078551 1
0.362580305462434 1
0.517241857933564 1
0.230167483032549 1
0.26534823014644 1
0.346268875295624 1
0.560475566042205 1
0.332365291622464 1
0.315601734117844 1
0.547402228400673 1
0.483789334494182 1
0.220173030343297 1
0.778582444914133 0
0.291041294838385 1
0.122193556550781 1
1.03045136015025 0
0.493663788808742 1
0.244523498946955 1
0.345408547183052 1
0.497564577331227 1
0.439717984823089 1
0.286802143901812 1
0.412026691723116 1
0.515299942544013 1
0.442633943709516 1
0.135809468050693 1
0.197599785246191 1
0.576063372239124 1
0.484270847968365 1
0.489996338088189 1
0.256442260971238 1
0.437653636234539 1
0.411642972902418 1
0.393457098564367 1
0.228885330934535 1
0.443711839491286 1
0.313353770612679 1
0.726852549995541 0
0.544283575393728 1
0.37105325611991 1
0.430862886043537 1
0.453396469845846 1
0.345170470823696 1
0.324425193007358 1
0.410343354809856 1
0.363148970809906 1
0.230286623216112 1
0.443857503804738 1
0.331640057944101 1
0.409792758158699 1
0.748154841864838 0
0.161726800211962 1
0.206930171831318 1
0.538600178524687 1
0.603547574432986 1
0.324386649965479 1
0.429102533442156 1
0.455337395653245 1
0.796042641151328 0
0.518819816303814 1
0.230658361729178 1
0.384069786971237 1
0.281638136971931 1
0.431735286473339 1
0.338090244025185 1
0.505122173008485 1
0.389195984406304 1
0.660247706642039 1
0.40160397439494 1
0.455546594310702 1
0.0501648790217499 0
0.597343802047749 1
0.196925951241127 1
0.250688357018008 1
0.243865919975648 1
0.590023130374194 1
0.184145720217166 1
0.401361663839228 1
0.378755439052456 1
0.448341157958936 1
0.173606227989404 1
0.419648726254191 1
0.297822768195393 1
0.464470879708238 1
0.529753175107731 1
0.701898419844611 1
0.275857270199589 1
0.426424169371541 1
0.274527250168128 1
0.522130141309153 1
0.4268781385517 1
0.5216395060731 1
0.686140904361038 1
0.0946457864388709 0
0.478682832992737 1
0.131951759733101 1
0.46770698788083 1
0.261719597115863 1
0.307644567046794 1
0.495424535321948 1
0.340988338446303 1
0.343797536344844 1
0.450103327505974 1
0.430333013301635 1
0.313683669992857 1
0.603345875878172 1
0.442729348741971 1
0.567348185639436 1
0.443307468004324 1
0.37898864781652 1
0.277052446828197 1
0.497191883870957 1
0.629717331498129 1
0.321886954808721 1
0.511275046285315 1
0.0519148040067433 0
0.407688213805785 1
0.464888654927356 1
0.544104966386981 1
0.399642161485525 1
0.411052120874727 1
0.342940365247608 1
0.3254074222043 1
0.599372628586081 1
0.326025014173298 1
0.663350740682932 1
0.460874066171507 1
0.110156756830353 0
0.18558335663627 1
0.675773534694908 1
0.416231920201885 1
0.271339451388634 1
0.431138329819326 1
0.637497972990237 1
0.516846434507248 1
0.647378816379034 1
0.287104057650625 1
0.592039807736689 1
0.334110479500886 1
0.265847018035136 1
0.48637721510586 1
0.487030282396179 1
0.428557078677429 1
0.331203242783635 1
0.255862196112531 1
0.45615648167245 1
0.465163864628765 1
0.244856023888046 1
0.460028928002602 1
0.350971268733404 1
0.384056413309509 1
0.307003839776933 1
0.169169384768392 1
0.625894538348304 1
0.312924020480259 1
0.514981430197358 1
0.17309302702745 1
0.483139189648968 1
0.243185754863147 1
0.281675452255973 1
0.38617721809411 1
0.543547402351772 1
0.302251679721108 1
0.183081349109975 1
0.373156615456729 1
0.538308118524063 1
0.0976583839832482 0
0.378787075759881 1
0.495717216213031 1
0.447535665720127 1
0.497621228634852 1
0.565492203893554 1
0.514178562085621 1
0.426444036353273 1
0.470431742183608 1
0.0617992594530422 1
0.43183014263427 1
0.128098536732467 1
0.134586484195625 1
0.0237014133285059 0
0.377091691776638 1
0.401105086804332 1
0.546304173745294 1
0.436610186099889 1
0.124254617847239 1
0.293214150933223 1
0.358829898277334 1
0.465370481178152 1
0.212800848872882 1
0.501138193918439 1
0.624690493487123 1
0.41579796820516 1
0.326889049374361 1
0.561859049614656 1
0.588132988263898 1
0.503605606152582 1
0.144303338256769 1
0.150036052895022 1
0.494764491916383 1
0.503162745378106 1
0.491048960126216 1
0.475059531296375 1
0.20451831537724 1
0.500568253518564 1
0.249117860619227 1
0.349932980665435 1
0.177501769089755 1
0.36762489371356 1
0.237520316354392 1
0.413106541175232 1
0.405093017869343 1
0.36641724182061 1
0.537221543590087 1
0.616563644538267 1
0.381074686569619 1
0.579263904538377 1
0.50079140173377 1
0.368049104652844 1
0.394502893438742 1
0.574904424118418 1
0.474799708416063 1
0.0465457044042956 0
0.431020616528305 1
0.344426396640291 1
0.401484083614688 1
0.377726883281486 1
0.453035433561007 1
0.220425243592126 1
0.267884779563279 1
0.458755020383856 1
0.51771143449896 1
0.613362622804174 1
0.348845432927505 1
0.594152389765131 1
0.315022586168917 1
0.525190686752353 1
0.683105262379006 1
0.449657004051334 1
0.294697199587474 1
0.731794543676965 0
0.575047437712368 1
0.780385816298751 0
0.335114363049343 1
0.590947995069968 1
0.248624201281064 1
0.341061478530466 1
0.431187718548746 1
0.474940264193564 1
0.248179433485445 1
0.490835410842517 1
0.166694116259777 1
0.328080586332261 1
0.163219234370665 1
0.49221765721988 1
0.55588378403677 1
0.349948136681013 1
0.316873857745676 1
0.326725529247354 1
0.219603556052585 1
0.244313483209439 1
0.600704634084835 1
0.234917136754731 1
0.338006264217444 1
0.584807726600158 1
0.822894338780258 0
0.384087792210176 1
0.15794965055088 1
0.13151511283401 1
0.402966512888927 1
0.56179390940698 1
0.645122097853356 1
0.458516533382327 1
0.393327839771654 1
0.251349292153241 1
0.684351976345933 1
0.352670624435651 1
0.315307732802631 1
0.293480206677894 1
0.46251337572603 1
0.283140827032869 1
0.433016061749705 1
0.498335572099375 1
0.175487425111118 1
0.408586373187765 1
0.56474148180852 1
0.262480134285285 1
0.331808122769663 1
0.171956371502608 1
0.387315299965033 1
0.505345205362431 1
0.249418039187466 1
0.370674268574905 1
0.39440734802094 1
0.369989952152055 1
0.313773714275573 1
0.394633439862558 1
0.565787156908868 1
0.168232385149621 1
0.294552532523517 1
0.447398125788522 1
0.402564836041351 1
0.412346654687166 1
0.470429685519222 1
0.355051147787735 1
0.309403316412098 1
0.421517908506156 1
0.893261572307775 0
0.48013123717989 1
0.687254808513945 1
0.668738764424472 1
0.577787304764375 1
0.205299454271325 1
0.452114692582293 1
0.236031889478401 1
0.385650964906123 1
0.375886050038824 1
0.242470533553594 1
0.37093636717165 1
0.252501211450866 1
0.544037919327162 1
0.510473635548349 1
0.37528105200263 1
0.323604856380772 1
0.422888185133333 1
0.333547346740016 1
0.492813277091592 1
0.196677564845476 1
0.172334536006893 1
0.363855443857041 1
0.482176519802568 1
0.193007637955483 1
0.285646547632867 1
0.304615399163664 1
0.520734137957271 1
0.570964593570853 1
0.302005199305661 1
0.363147742192867 1
0.570154322586455 1
0.510295903485887 1
0.650634422593843 1
0.33191292517716 1
0.426000768698593 1
0.54496114028954 1
0.573503764027804 1
0.344923554332966 1
0.356353911105372 1
0.28403500599309 1
0.405864775731545 1
0.278675175727398 1
0.364595161972144 1
0.352719034638123 1
0.536456824904223 1
0.329399328942688 1
0.247336601826274 1
0.256375604757848 1
0.303122773499789 1
0.342851275200692 1
0.484320002844563 1
0.299321438171665 1
0.152327872893253 1
0.374852580049538 1
0.533315799671385 1
0.269659048562797 1
0.482675569949902 1
0.660255264018907 1
0.516165816748958 1
0.460069605298901 1
0.442848847722329 1
0.104723149466295 1
0.470067764013876 1
0.447645574027583 1
0.668703288880509 1
0.674964654348607 1
0.351192099768152 1
0.318886587616463 1
0.406225028961549 1
0.303081910272651 1
0.464312330767698 1
0.526833105062514 1
0.424604055335146 1
0.257613504349722 1
0.180119040339551 1
0.37085298540627 1
0.319759130608226 1
0.452763308446676 1
0.5233010486829 1
0.530780289820134 1
0.255239181211948 1
0.471751526045577 1
0.138668608228897 1
0.581414523113516 1
0.389337639722469 1
0.274286126105574 1
0.631480779700169 1
0.461624079242249 1
0.239643573816161 1
0.498453960514215 1
0.621347684817873 1
0.453086536319303 1
0.326033627621 1
0.292846437077842 1
0.439530989545381 1
0.0439618707992415 0
0.814952824913462 0
0.375929175956284 1
0.615280895552402 1
0.420688376909931 1
0.450957719219942 1
0.429538671983148 1
0.772407239221116 0
0.50992414403189 1
0.707354225291323 1
0.532482982713774 1
0.546922657905736 1
0.135915070594745 1
0.672877969611505 1
0.483950560330431 1
0.549444015840316 1
0.422065001618238 1
0.0421707275248566 0
0.439936704209037 1
0.771281032871345 1
0.444823526169786 1
0.155100629957937 1
0.319188394409808 1
0.290841670524082 1
0.40730472784034 1
0.455721111080768 1
0.274074479332876 1
0.419186104386328 1
0.43603860152701 1
0.381826185376294 1
0.491585218966395 1
0.359867865496995 1
0.606329851198046 1
0.292147004312946 1
0.243837461647801 1
0.280227063484435 1
0.361273195119318 1
0.671658884430513 1
0.358214721971735 1
0.205207213921376 1
0.409830423680044 1
0.467163576552712 1
0.210225467082968 1
0.209162548391912 1
0.44855350318331 1
0.466516745421222 1
0.556907451873579 1
0.565747331846471 1
0.450857617706829 1
0.216637641597277 1
0.382114102820761 1
0.347169858536031 1
0.4985742791181 1
0.363517053267841 1
0.262537814943999 1
0.541304627010243 1
0.252808865890776 1
0.487491714019455 1
0.507839789991221 1
0.172885891894385 1
0.641728293346973 1
0.68532780087386 1
0.392618496275531 1
0.246778472617237 1
0.347733072487994 1
0.2591314428223 1
0.272353167939148 1
0.550913986605449 1
0.673208352575504 1
0.345957778578161 1
0.370410515349354 1
0.543794438828672 1
0.310415937155279 1
0.322375540426264 1
0.500430464618795 1
0.251787871977418 1
0.249867590474224 1
0.464555729828575 1
0.155309115560634 1
0.537679725666427 1
0.417903440792325 1
0.448996658543699 1
0.479831344782761 1
0.546352824559812 1
0.173255898009353 1
0.331826177571283 1
0.417811644220418 1
0.422399501168216 1
0.129596999355133 1
0.551262676961863 1
0.391013099269332 1
0.726074741785752 1
0.467916335224216 1
0.488956478112341 1
0.230913282653412 1
0.422768090033689 1
0.187541566203483 1
0.515698143802349 1
0.512390283480098 1
0.179927769368735 1
0.704454909954664 1
0.511489392955417 1
0.262661714270096 1
0.547878785196907 1
0.395259152530091 1
0.491731237144359 1
0.417217528986007 1
0.298457480969775 1
0.375955777384159 1
0.46600069484119 1
0.414954069301388 1
0.615555953781312 1
0.279052359250524 1
0.419766033554505 1
0.315636231999902 1
0.352317518769209 1
0.141530356296339 1
0.496331063087247 1
0.198848830385128 1
0.184551417286867 1
0.455510775685087 1
0.101857865296087 1
0.399207782824812 1
0.469544292965492 1
0.564403705034558 1
0.458834096693418 1
0.299206210369064 1
0.465323357494141 1
0.3471262785471 1
0.34573261119638 1
0.321012058935916 1
0.226903598440079 1
0.355664260641988 1
0.0202173810902421 0
0.37643643432555 1
0.418667652695639 1
0.547054210804914 1
0.459167183823266 1
0.388025521341856 1
0.545175148390397 1
0.545908860729184 1
0.591298747490523 1
0.331522954649011 1
0.432164548649943 1
0.0931924985808624 1
0.297855406683191 1
0.438613958103179 1
0.40522837037257 1
0.750254443114235 0
0.556592510735945 1
0.428693803168079 1
0.336757752253694 1
0.45271936648829 1
0.340802019810142 1
0.322780168510551 1
0.543728375244651 1
0.0970908438175267 0
0.4229171047302 1
0.600099479646818 1
0.656547410536283 1
0.264058647863133 1
0.167161630105447 1
0.452825420994494 1
0.725415551994391 0
0.249298177761255 1
0.244604773521033 1
0.175292839941834 1
0.510745525830365 1
0.359802881206335 1
0.231440434186157 1
0.917870796016127 0
0.406318412886788 1
0.474069411754514 1
0.332146765363954 1
0.33601226886403 1
0.357016652294787 1
0.410137648209781 1
0.314472049204686 1
0.363034132220685 1
0.207413884839257 1
0.393365572809755 1
0.287015081974926 1
0.502411542966026 1
0.447853157014399 1
0.59341533846636 1
0.441409177118246 1
0.168531435006014 1
0.168742354036665 1
0.49772687020022 1
0.261632445376679 1
0.210462975967442 1
0.366210507101272 1
0.593640542812583 1
0.370006916999985 1
0.585165467181556 1
0.590210690371862 1
0.213582860085135 1
0.410710640914952 1
0.346912469660453 1
0.140282376386849 1
0.258346499678969 1
0.403512131736053 1
0.424897710107022 1
0.365947213642837 1
0.678091686580302 1
0.283227406857692 1
0.410418741255748 1
0.281504448849607 1
0.281351487980966 1
0.438410804104116 1
0.340715963494257 1
0.336446323481838 1
0.245256016062717 1
0.33793827610298 1
0.12902027709823 1
0.214037969333394 1
0.643064661963911 1
0.530222434295673 1
0.442272040433607 1
0.407120532196191 1
0.411184623823961 1
0.262372449762274 1
0.204400810920059 1
0.378660290422094 1
0.528666957399435 1
0.407505444837369 1
0.324047322479053 1
0.184049384785361 1
0.461876482256979 1
0.401579694475062 1
0.542265000479954 1
0.333981519082553 1
0.302175328527765 1
0.210065254423877 1
0.115941968342668 1
0.734764679557323 0
0.445598058744704 1
0.152453881239403 1
0.320319288719426 1
0.542734713482416 1
0.449929808886269 1
0.490621541627196 1
0.537811767981417 1
0.590771322145315 1
0.316655230915287 1
0.346191659881582 1
0.606762112938282 1
0.17167556685063 1
0.39751674771108 1
0.487374087765192 1
0.43610540507029 1
0.47568865171944 1
0.124452025215675 1
0.601370089688089 1
0.544262186630209 1
0.54254614483915 1
0.5779504834606 1
0.43475686329377 1
0.445553235056943 1
0.458992285110339 1
0.520333647912749 1
0.466299728067556 1
0.416715643071328 1
0.209190338753167 1
0.136709259997729 1
0.291681173256089 1
0.161420757227044 1
0.32859963083633 1
0.390263199917329 1
0.32110395673285 1
0.22884805573461 1
0.385188937223528 1
0.140464850388046 1
0.547722020873596 1
0.442464388738563 1
