# Supplementary material for: Bias caused by sampling error in meta-analysis with small sample sizes
Source: PLoS One. 2018 Sep 13;13(9):e0204056. doi: 10.1371/journal.pone.0204056 (PMC6136825; doi:10.1371/journal.pone.0204056)
Supplement: S5 File — (ZIP) [file pone.0204056.s005.zip › results N = 20 theta = 0.4 tau = 0.2 sz = 5-10.txt]

"dl.theta" "dl.cp"
0.214602353071747 1
0.66646772929453 1
0.30968011429015 1
0.129636620895026 1
0.158913297835142 1
-0.283389111183588 1
-0.0132950205795308 1
0.50158435683054 1
0.214806387000275 1
0.454523424224979 1
0.722654572148935 1
0.364909382156225 1
0.659150149640991 1
0.434957610738651 1
-0.280798756751602 1
0.587656144997424 1
0.919106750182229 1
0.254253648355828 1
0.31782673459333 1
0.0318301053605817 1
0.0558362838728411 1
0.897077753507217 1
0.349735677129746 1
0.719551387811234 1
0.130904566452872 1
0.799429083340816 1
0.463730192072356 1
0.519018879151504 1
0.0813024867203013 1
0.116512071929767 1
0.5762984950318 1
0.600444622496779 1
0.592633941481472 1
0.378434417300202 1
0.125216730021277 1
0.247112023893353 1
0.147420408817107 1
0.406584755607609 1
0.0185079742371627 1
0.477894436449748 1
0.289021906094669 1
0.690789168245855 1
0.160689637009727 1
0.328682249917092 1
0.774650844119785 1
-0.0364204946425907 1
0.580183086391256 1
0.572060704651504 1
0.831768475631233 1
0.36689854825527 1
0.234075417026269 1
0.468793052967622 1
0.853981678044602 1
0.432423837849807 1
0.488233595947219 1
-0.24375947501893 1
0.56253995405725 1
0.378780695241591 1
-0.245173535868276 1
0.232292397033185 1
1.12243229021138 1
0.143922477373512 1
0.194198549703414 1
-0.0480687793646115 1
0.0214516352769855 1
0.129004720928267 1
-0.506208900969545 0
0.206001056777519 1
0.544183459302334 1
0.424737206825616 1
0.368703991039399 1
0.439011670023252 1
-0.180278154361907 1
0.240178444215684 1
0.14265038335182 1
0.451821617285855 1
0.607968493681614 1
0.64670574327118 1
0.46579534203637 1
-0.191344573097202 1
-0.535593945674826 0
0.495058472102662 1
0.182080794774418 1
0.128263384305757 1
-0.0637907179757215 1
0.1020737228646 1
0.852954016354573 1
0.249977106368369 1
0.69403230653109 1
-0.121492197945754 1
0.103661498966184 1
-0.282844998600741 1
0.126878073627794 1
0.435746801006646 1
0.0713435792191511 1
0.901707217132849 1
0.468064059623181 1
0.295330784433273 1
0.451213804397103 1
0.226270135893413 1
0.745608132671701 1
0.125858479188317 1
0.697232733463885 1
0.0678424696078755 1
0.982023703059533 1
-0.166810328922859 1
-0.00833797987669599 1
0.696893306169642 1
0.232765764018813 1
0.379315031407124 1
0.34135168609217 1
0.680287429398582 1
0.528185454616872 1
0.195946038706166 1
0.435105312472963 1
0.624914216349622 1
0.866948604068934 1
0.298962739658871 1
-0.0402449549258755 1
0.095274345437018 1
0.408733465122197 1
0.570761503730626 1
0.233637372249372 1
-0.547140507869996 0
0.417483482822859 1
0.440247910441872 1
0.93573049424907 1
0.0741938496475732 1
0.678539247092271 1
0.351537312461804 1
-0.464207681825402 0
0.420789340096795 1
0.728847428604438 1
0.32237558318933 1
0.12949248243015 1
0.390402726702883 1
0.695362522552456 1
0.540608411199371 1
-0.48931353297302 0
0.106892870860385 1
0.473801763066954 1
0.585706164748681 1
0.0862106699411397 1
0.861845856220392 1
0.381910756194544 1
0.357650117026963 1
0.431323952880817 1
0.521039362824088 1
0.622372986317313 1
0.121003822197513 1
0.024896098773506 1
0.744352625437527 1
0.561877969527572 1
-0.0947113045009343 1
0.580355076116101 1
0.778896833171052 1
0.197547608425959 1
0.381223963726888 1
0.678902882543581 1
0.494840817842534 1
-0.0369756427811144 1
0.201300995123502 1
0.561529948795478 1
0.312515671263076 1
0.237458925731093 1
0.894585781014926 1
0.860752004120737 1
0.258175277069785 1
0.569497664328222 1
0.548751282126065 1
0.589320943006483 1
-0.0202363547750129 1
0.490936013325027 1
0.361375424416194 1
0.149826023696173 1
0.2833844613733 1
0.881420280308465 1
-0.00634081255133433 1
0.672037825143173 1
0.860884364641494 1
0.125879346585412 1
-0.094860746039072 1
0.338442700133095 1
0.577442962221688 1
0.150434306961887 1
0.697068646425639 1
0.109793864396477 1
0.730612003871388 1
0.164618019993093 1
0.330333967442246 1
-0.0707138572909293 1
0.504175926005608 1
-0.15024064712626 1
0.257797999173076 1
0.746007948418588 1
0.173016765328832 1
0.606958451779279 1
0.0980579779014278 1
0.576621255557057 1
0.464105688489357 1
0.328403362132774 1
0.437869720263249 1
0.381273429061231 1
0.167778775118738 1
-0.0656467695398745 1
0.627010644052003 1
0.58181145481238 1
0.380477367120954 1
0.383559610683954 1
-0.130817043254952 1
1.2793672380594 0
0.315213037960264 1
0.599515623335743 1
0.656883668208628 1
0.132028631107702 1
0.099355523688936 1
0.261247586217685 1
0.272734694839664 1
0.221516287542621 1
0.163700500266891 1
0.359860039210472 1
0.61330595670972 1
0.224857770618041 1
0.256003189263275 1
0.34746081056227 1
0.0104563479249899 1
0.288124403488237 1
0.489649371955183 1
0.523710396884058 1
0.749351109041845 1
-0.335025642544447 1
0.549349952704922 1
0.0445791005405573 1
0.222513758762872 1
0.831218429191874 1
0.55432757242182 1
0.196575088426532 1
-0.351208365698158 1
0.277486785890542 1
0.314045422922278 1
-0.023618693621886 1
0.570148645644878 1
0.373591812844869 1
0.993970214697965 1
0.598681389137049 1
0.274638717662794 1
0.318471525385242 1
0.66700341306643 1
0.2862547360967 1
0.153809137176453 1
0.76143842103354 1
0.575471552709564 1
0.0455253480736943 1
0.256384897697134 1
0.729528382757438 1
0.269351736268159 1
0.374852368807267 1
0.563733563285362 1
0.686743002323168 1
0.169476449006644 1
0.282951789193256 1
0.0640390837443933 1
-0.111900643497373 1
-0.12032854067491 1
0.308405801269458 1
0.93600310218882 1
0.640019607149639 1
0.649455584678188 1
-0.770982735859714 0
0.610029291064309 1
0.463992083893016 1
0.365632756127033 1
0.336847850732395 1
-0.0529006363033396 1
0.30064421396327 1
0.790685575238792 1
0.223257021102794 1
-0.165775813548267 1
0.112355388177907 1
0.425757384021996 1
0.541518430177916 1
-0.0453502376459046 1
0.216698871547029 1
0.94453690579087 1
0.539496798045988 1
0.564940554132565 1
0.565860137940195 1
0.048249927637244 1
-0.0576335810697751 1
0.4209119169283 1
0.63135376050309 1
0.624358656500342 1
0.788245630388637 1
0.468107376755761 1
0.0751126678453474 1
-0.350178841627232 0
0.0105249793978644 1
0.319386439060257 1
0.680030588029951 1
0.423880399953163 1
0.405500365724204 1
0.158997301890675 1
0.549778207784075 1
0.238039610785634 1
0.127124080237849 1
0.668429632182181 1
0.0348773298836232 1
0.291349003830962 1
0.220249580330285 1
0.0949866971202982 1
0.456843442036149 1
0.802570814247735 1
0.244481351985168 1
-0.135286061026549 1
0.438213682529356 1
0.352493329916997 1
0.183385805646874 1
0.323769433689526 1
0.441302256572195 1
-0.121566281254992 1
0.355825543829434 1
0.56789369553393 1
0.335008615339585 1
0.381661985799319 1
0.136366817516307 1
0.827140397642598 1
0.132782210878872 1
0.218796087959201 1
0.494124812215643 1
-0.122864333186845 1
0.613365449567084 1
0.46119654028504 1
0.415442655910431 1
0.468085593758506 1
-0.124831542967283 1
0.0980748130438572 1
0.401751409832656 1
0.388247933571026 1
0.318379580732406 1
0.386127180848764 1
0.62958242197683 1
-0.228214605328076 1
0.271216081205122 1
0.921943720914889 1
0.345523551761782 1
-0.0106264579697605 1
0.225962110087133 1
0.348874199890576 1
0.216464266591327 1
0.326046465581355 1
0.573024708247885 1
-0.150658257070061 1
0.815922282157458 1
0.144391735682275 1
0.238992899054644 1
0.229510120290385 1
0.622077953836286 1
0.66872893603103 1
0.202056364414178 1
0.407415101159214 1
0.320921940984622 1
0.16379236239275 1
0.782752348731818 1
0.3992540257029 1
0.29665007439245 1
0.488262393135826 1
0.561231298918613 1
0.465154923240019 1
0.762373557706358 1
0.692401791321826 1
0.13161714009241 1
-0.254998119845155 1
0.258477458660837 1
0.787823441651369 1
-0.0335259366776399 1
0.314113268244681 1
0.208603538504956 1
-0.017476512500028 1
0.520889092272499 1
0.0826804300802115 1
0.708993690136244 1
0.904436596505483 1
-0.349873190848839 0
0.462199936965569 1
0.61880959530166 1
-0.299895650092226 1
0.672670748809225 1
0.666135506052356 1
0.627906724887864 1
0.233360673873972 1
0.897914975999821 1
0.396841470217274 1
0.0347071327607567 1
0.0678779443096787 1
0.0443067937866115 1
0.398378724278201 1
0.211782126778653 1
0.167082589221878 1
0.43395630537572 1
0.411265202702393 1
0.109650550709222 1
-0.171585442530812 1
0.817825290884779 1
0.480575264840143 1
0.508736795476812 1
0.375148765205578 1
0.27185495491273 1
0.676699875717212 1
-0.273455370201798 1
-0.455909653144228 0
0.486393617660887 1
-0.342308046298073 0
0.377523421830818 1
0.179472919171775 1
0.276603096658816 1
0.399626171753597 1
0.855250935101607 1
0.483702594258287 1
-0.0243594013446721 1
-0.099390274631368 1
0.849423608266816 1
0.459704004086741 1
0.250175834110066 1
0.162169352110532 1
0.406163036340246 1
0.632541566732447 1
1.13672031645845 1
0.778278038034071 1
0.530280285853775 1
0.666768523219042 1
0.467835023268359 1
0.310955191050381 1
0.361053107754973 1
0.0801273273553667 1
0.623923503093249 1
0.246757175668625 1
0.369673093567321 1
0.319837677634984 1
0.268086922109266 1
0.0873141783487601 1
0.434894782444904 1
0.0527394457953639 1
0.258807617599597 1
0.0996587371995378 1
0.17146718037213 1
0.442017367547464 1
0.337143143574565 1
0.228004349454497 1
0.631331726272882 1
0.383566566977983 1
0.360854905085461 1
-0.0489005668875118 1
0.546964732442639 1
0.28207374710786 1
0.264469119833702 1
-0.00551385019523802 1
0.758568481183614 1
0.486860604733388 1
0.18802779522397 1
0.289999406546378 1
0.199860254121356 1
0.446913729540279 1
-0.176039295054686 1
0.493718617367018 1
0.804903749734838 1
0.62927689657591 1
0.410596107655709 1
0.422326640830739 1
0.481551190838291 1
0.978800683704245 1
-0.00961987218624116 1
0.770020178801945 1
-0.00567779143513131 1
0.193534441788814 1
0.617802178714506 1
0.881584387180957 1
0.000479346852235253 1
0.319170512122611 1
0.661317465394477 1
0.875350149025056 1
-0.406861967857708 0
0.418398165936118 1
0.431167871157729 1
0.289663491751669 1
0.508643082208561 1
0.0953371911194963 1
0.417120130655234 1
0.513561956095362 1
-0.334908935315101 0
0.373548131028696 1
0.553529069450329 1
0.596932737008286 1
0.170105185353072 1
0.214801151930868 1
1.40387815775265 0
0.544197446695526 1
-0.420040206987045 0
0.147973148038852 1
-0.0195700177852586 1
0.0937901328519437 1
0.76031829447323 1
0.555272359272466 1
0.802210033245596 1
0.499594212691311 1
-0.16453519355393 1
0.473625076729494 1
0.121756681601457 1
0.942396935423002 1
0.669038780708208 1
0.318670092576659 1
0.380997285072829 1
0.536522898504363 1
0.248546723552451 1
0.741660435737985 1
-0.228802487778729 1
0.320830468667371 1
0.446047245588843 1
0.180371037844786 1
0.456816307681886 1
0.287276423951548 1
0.0894473355271025 1
0.470547240745645 1
0.630300080197872 1
-0.412497437736216 0
0.0987874112249296 1
-0.0499071937429656 1
-0.306707710295915 1
0.36695145300907 1
0.758853930259907 1
0.117468369702286 1
0.21275472394679 1
0.0480941974356646 1
0.119930398258958 1
0.81535803404074 1
0.196928470094818 1
0.139359705513468 1
0.639745412311273 1
1.1458149136814 1
-0.162316909354181 1
0.817455276544155 1
0.538693641321345 1
0.50879637540374 1
0.00548614914590953 1
0.700445339693909 1
0.502421813886463 1
0.838315089525705 1
0.568130414365379 1
0.776985257655035 1
0.419790279185679 1
0.83684486932965 1
0.527496082739233 1
0.346823834269055 1
0.0059618375139741 1
0.268680906209036 1
0.333826447459949 1
0.592401258405757 1
0.0889612433940766 1
0.322113022270148 1
0.735503791170039 1
-0.0648035137777694 1
0.106321405770399 1
-0.0514857943206139 1
0.0625731912010197 1
0.676643127153868 1
0.557992657298676 1
0.0165222570380881 1
-0.0514631351402271 1
0.252761485882153 1
0.918170169828687 1
-0.16179072652821 1
0.637563803403418 1
0.605797572105624 1
0.282335432105514 1
0.166123789505569 1
0.630384646164741 1
0.655668801607776 1
0.74257841290314 1
0.440645056444347 1
0.220786172302694 1
0.508459142506342 1
0.621630917962228 1
-0.338360773388342 1
0.297349841707458 1
0.228914939187176 1
0.283058516794317 1
-0.724552051342565 0
0.412823709394544 1
-0.584568258419462 0
0.495963397396706 1
0.489253373783423 1
0.468329865526191 1
0.590827210138626 1
0.0937961664065361 1
0.649171481187471 1
0.140623450950658 1
0.616722939699105 1
0.419763646538436 1
-0.230167502605046 1
1.02279176345991 1
0.649780001800611 1
0.449695440035198 1
0.308842619453696 1
0.846587588161537 1
0.479729223350838 1
0.668529357230787 1
0.354363356764213 1
0.381495337051216 1
-0.155015648301433 1
0.139045341941113 1
-0.168868682888535 1
-0.0954555036614616 1
0.028703880120233 1
0.813776433882651 1
0.423540580794976 1
0.595643975932062 1
0.646551530026459 1
0.354957075889111 1
0.785157579225156 1
0.659751398389603 1
-0.0350099723325412 1
0.219995649839467 1
0.733902179606814 1
0.112543478999061 1
-0.253674827122832 1
0.339107822689674 1
0.599542530135801 1
0.224765175912649 1
0.675548921181684 1
0.113075071591182 1
0.183082422415851 1
0.20766188579746 1
0.458214818929099 1
0.396461397470299 1
0.104078121107513 1
0.591626906245903 1
0.626117546628649 1
0.0657309197164245 1
0.277808985326779 1
0.207749842782476 1
0.128594368473421 1
0.433671905232987 1
0.118612574995109 1
0.796814629100008 1
0.427607087993945 1
0.361855752415336 1
0.220920550053571 1
0.148117612391994 1
0.240540916940155 1
0.429507616357569 1
0.242104984194713 1
0.138830268889087 1
0.221592552935499 1
0.222235192348312 1
0.0511571348816985 1
-0.283476957384344 1
0.0825998312446942 1
0.515389543877072 1
0.546876968277753 1
0.728687629359673 1
0.270967755081647 1
-0.232257934493686 1
0.508570942134516 1
0.676703413674797 1
0.51573152542106 1
0.404345263872988 1
0.783399419169447 1
0.23960677917251 1
0.215665506376869 1
0.474559533110723 1
0.611669149679416 1
0.536604941957633 1
0.579006414832082 1
0.536292595489986 1
0.540244563863584 1
0.698904642199246 1
0.925148818333534 1
0.545723867735337 1
0.998970001674523 1
0.308476745809093 1
0.525521531981602 1
0.0201198323628783 1
0.44865514592877 1
0.192421187764936 1
0.163028496208016 1
0.0287713211579503 1
0.16366860097852 1
0.721162332070103 1
0.0712896254689248 1
-0.204326964055445 1
0.320619251111845 1
0.430343652207999 1
0.383909831408463 1
0.569395842303065 1
-0.200343265913322 1
0.634689636295045 1
0.359006765132648 1
0.551324864356763 1
1.03718151096284 1
0.132066683536725 1
0.505032315227864 1
0.165330526178913 1
0.55177891971304 1
0.648591055996466 1
0.904768287273645 1
0.535293390854001 1
0.436248173536159 1
0.848875637425139 1
0.33112259201882 1
0.424109209195743 1
-0.0406712419801015 1
0.984278134975149 1
-0.242703062891867 1
1.3188131961398 0
0.248966281626057 1
-0.128025602280508 1
0.157833121736648 1
0.365256528930665 1
0.246221036463022 1
0.278328128586488 1
0.518085551601144 1
0.407516068660851 1
0.643579415301482 1
0.126098352455598 1
0.56337790042251 1
0.289550587369134 1
0.266815153548247 1
0.672158175073965 1
0.431147181374525 1
-0.290715988863396 1
0.711149278356992 1
0.224810618267396 1
0.699693560614532 1
0.3022888959524 1
0.352907477683476 1
0.120369349114868 1
0.730108258688672 1
-0.078785460640365 1
0.278666939215172 1
0.708541455994624 1
0.236938342914053 1
0.192667546393365 1
0.513096613357265 1
0.60881734053594 1
0.880975662187965 1
0.396247070471857 1
0.593720192815177 1
0.123189723372197 1
0.505322738744902 1
0.600604261593154 1
0.769732827413604 1
0.246868437005383 1
-0.120220471626859 1
0.456467676882256 1
0.266613156058941 1
-0.0778588281930508 1
0.477433795694693 1
0.62406609369168 1
0.410528947603511 1
1.07559084764682 1
0.171012636908172 1
0.630067383121718 1
0.310774111069615 1
0.489041028546349 1
-0.175132347283363 1
0.986158595954512 1
0.614949310705327 1
0.306069806293268 1
0.613546391673914 1
0.31919713180851 1
0.18881337251381 1
0.383840377639913 1
0.227964277723378 1
0.275287073950545 1
0.538117551943033 1
0.29165059883951 1
0.0636462314252034 1
0.115903059894159 1
0.371117455088227 1
0.0138705382156569 1
-0.0915101291533695 1
0.131597376449494 1
0.735909280454155 1
0.608787991846766 1
0.0210568346399075 1
0.0618735508387583 1
0.0282557054827594 1
0.492896882094727 1
-0.144095651644799 1
-0.00962236537865968 1
0.585444255358332 1
0.297063750408734 1
-0.124830208260529 1
0.481408171192505 1
0.692723808916187 1
1.04384168793504 1
0.526808790735139 1
0.957893123148226 1
0.230640494349854 1
0.254691147838656 1
1.00884122498128 1
-0.0332236024469011 1
0.226135271007261 1
0.0280689493642988 1
0.039567375880634 1
0.853186663614647 1
0.126744234497101 1
-0.13308346842016 1
0.119436648081208 1
0.660482052472159 1
0.120375377112624 1
0.26689758962691 1
0.2699850032604 1
-0.200172930394649 1
0.365455830494345 1
0.250620331380593 1
0.30186675480747 1
0.181063988208029 1
0.54848005452488 1
0.201911686498245 1
0.25789792007037 1
0.35448713300839 1
0.673606791937343 1
0.601560864516429 1
0.844597831109987 1
-0.0262118166621409 1
0.467442939428703 1
-0.0945212572144772 1
0.28701139737553 1
0.939256353278553 1
0.618999687060378 1
0.348647826000873 1
0.959220246533338 1
0.596911601047003 1
0.503798833351321 1
0.600770155505226 1
0.112387066549796 1
0.00773497262397214 1
0.152805310996008 1
0.360571689506035 1
0.281217792816734 1
-0.202991208178545 1
0.0990356105685544 1
0.141244841530405 1
0.286689319309047 1
0.323259383591994 1
0.670572269589442 1
-0.235518922713164 1
0.283145535817465 1
0.129491379747287 1
0.127237381326258 1
0.701331837081782 1
0.249738236079553 1
0.21665255759467 1
0.313511235653086 1
0.420825399931788 1
0.729547117013126 1
0.918463170974237 1
0.366032561280394 1
0.313144147493754 1
0.576406906198266 1
0.741009652250999 1
1.40256428713516 0
0.308437414489931 1
0.542056503412149 1
0.688795738237572 1
-0.294398228630135 1
0.118862458146888 1
0.437647345180225 1
0.302553998873853 1
0.197031107638302 1
0.84005467917788 1
0.502607968021383 1
-0.0339031044924861 1
0.272379554955517 1
0.447217207604703 1
0.705470543602064 1
0.218479974702697 1
0.0545650675729391 1
0.157307283845125 1
0.480496535227769 1
-0.0281248598698317 1
0.25255590901855 1
0.215629798494715 1
0.321284489338666 1
0.649210252403573 1
-0.00432633165090954 1
0.906720529370399 1
0.653123212275589 1
0.206505876449185 1
0.338365818283586 1
0.17170273587089 1
0.699791975320186 1
0.785931343290204 1
-0.0491292205023184 1
0.89828906755425 1
0.455787295085987 1
-0.00728189648930204 1
0.430307412276507 1
0.41619994270382 1
-0.0973956094756556 1
0.130584176033297 1
0.208126422803319 1
0.38976035328271 1
-0.129565845437288 1
0.453768086628321 1
0.033932086985957 1
0.242127581812378 1
-0.0999227722965125 1
0.340532945025453 1
0.157522943825867 1
0.353832716286399 1
0.012132135659078 1
0.485341163285302 1
0.350956963458475 1
0.766083578019147 1
0.456750298648435 1
0.143432373433308 1
-0.2367300950532 1
0.610783185057737 1
0.877372780303075 1
-0.316365204142874 0
0.357433037074935 1
0.62166403697022 1
-0.131096092991635 1
0.270232154636872 1
-0.0414469441686613 1
0.33680187929413 1
-0.179259123968519 1
0.439684256126087 1
0.346678430780557 1
0.816516409546563 1
0.149709536795087 1
0.617918728564499 1
0.362414591010035 1
0.0739880088963066 1
0.0478315227436 1
-0.123426553141405 1
-0.201636199898851 1
0.229559421812306 1
0.225782347531814 1
0.179674960001785 1
0.182237743203978 1
0.124938629814048 1
0.206378467965592 1
0.0647666452840164 1
0.320031448278537 1
0.671149810069731 1
0.136287043206934 1
0.170645804277433 1
0.291858329323433 1
0.22966783389542 1
0.0515300377283465 1
0.00898978265947376 1
0.34924349116663 1
0.434841716499396 1
0.261216857523735 1
0.501224016980259 1
0.738095474657486 1
0.11324641590508 1
0.382117319259867 1
0.0528047267689668 1
0.957202217393929 1
0.337528028638028 1
0.994514664159432 1
0.148235636486858 1
0.275817419690661 1
-0.217427958297515 1
0.476221734927358 1
0.734950142522443 1
0.392933038694279 1
0.321425418115035 1
0.0276815530772741 1
0.633734267821829 1
0.228721282385053 1
-0.119598698432929 1
0.0983863329346802 1
0.386204381369769 1
0.120870907949815 1
0.784031298808748 1
0.648468814112558 1
0.184775529522538 1
0.442289369944553 1
0.65189198321888 1
-0.129039599404904 1
0.129628017278502 1
1.03907149365704 1
0.234536812253469 1
0.71359384959883 1
0.0663935984137091 1
0.752122202826026 1
-0.0394633347985025 1
0.565034271299902 1
0.260896851784878 1
0.167426325487098 1
0.203043857117341 1
0.597428702428737 1
0.53492732606205 1
-0.456871189439803 0
0.437132912763747 1
0.404628369340463 1
-0.070702683126082 1
0.737617689371109 1
-0.36597068537015 0
0.383107403013269 1
0.145936377478921 1
0.34248482324908 1
0.308043628990529 1
0.508342041099987 1
0.554851569500251 1
0.620459801684095 1
-5.39574606304022e-05 1
0.825383483586491 1
0.526218587282545 1
0.476401687528016 1
0.253776962639128 1
0.231597334454924 1
0.279553290762946 1
0.726782382505353 1
-0.0552029131767603 1
0.259735976136044 1
0.299480937707903 1
0.0602151840876955 1
0.113699667710251 1
0.00861614636842999 1
-0.30478715107458 1
0.301650206131187 1
0.449141798924457 1
-0.104898625025798 1
0.508091612675965 1
0.127036442488431 1
0.015670189774831 1
-0.0521959820088192 1
-0.186996269635236 1
0.544330458155044 1
0.218124932990137 1
0.842719990053333 1
0.233202799754248 1
0.349170779096719 1
0.13243459477486 1
-0.151722629218839 1
0.417690742003197 1
0.550224401987403 1
0.427956093750812 1
0.290683497093748 1
0.187893270960006 1
0.392720737874108 1
0.769108063197934 1
0.26459744443285 1
0.253797858418901 1
0.308711516287372 1
1.57729448539002 0
0.396363930582325 1
0.0203268604701261 1
0.599211528043422 1
0.396275814667695 1
0.00203673372707389 1
-0.0551789611252755 1
-0.263986183803935 1
0.927885323107203 1
0.941963319862085 1
0.347691387642058 1
0.20356220696643 1
-0.038828694513515 1
-0.409490384258747 0
0.0167968631967732 1
0.420302044878246 1
-0.263542332703145 1
0.179265878561502 1
-0.348387797888914 0
0.279061277388337 1
0.31036322337384 1
0.583161843167273 1
0.234384423743398 1
0.0632698009697793 1
0.583709037119651 1
-0.114864963326334 1
0.451192858877069 1
0.29196273998042 1
0.52276312177408 1
0.666245495277667 1
-0.369017370735967 0
-0.101587590311946 1
-0.0451897212272696 1
0.645900000297115 1
-0.356457882844364 1
0.521915546968163 1
0.27070238839949 1
1.13272963417297 1
0.694311020070946 1
0.0331436444415359 1
0.496859040018694 1
0.134456640508839 1
0.136538550521174 1
0.749294722723734 1
0.187815822829033 1
-0.0432621509977735 1
0.666163792536009 1
0.407731170188127 1
0.0024324358460351 1
0.544163985039468 1
0.310441179952923 1
0.414756632970717 1
0.00122841293225694 1
0.186202358691281 1
0.116928846075307 1
-0.0333424447494414 1
-0.000565669606870989 1
0.611648598510684 1
0.699200965268922 1
0.64966763618687 1
-0.0718407404349272 1
0.500349075621685 1
0.587885658802733 1
0.374902929543352 1
0.042676631347924 1
-0.123355653023197 1
-0.280079734372414 1
0.394485238206713 1
-0.0767931936719188 1
0.114642436971149 1
-0.290507826936584 1
0.190102105722387 1
0.133660645425935 1
0.245125994882927 1
0.172633072910288 1
0.0290749667997319 1
0.276334168532452 1
0.761395964025542 1
0.33180537302791 1
0.22355153299898 1
-0.244697153855597 1
0.672542059025774 1
0.417880576347856 1
-0.30036872525616 1
0.219065902876872 1
0.406040649011442 1
-0.456203084973152 0
0.205505257601538 1
0.400810536328616 1
-0.0474745151472136 1
0.175204670176509 1
-0.0283224803427602 1
0.293771973212855 1
0.830355866123161 1
0.033413085582131 1
0.182041129041795 1
0.285772043406763 1
0.412993587706863 1
0.0663494996562986 1
0.0907350117660701 1
0.915468261834008 1
0.131974520186805 1
0.103492866652209 1
-0.0953669714314917 1
-0.0833167303391112 1
0.218642111884189 1
-0.125408343050392 1
0.643565057467442 1
0.343391563829857 1
0.105226907079772 1
0.191709235920769 1
0.553156877753975 1
0.377527019397501 1
0.186553908967723 1
0.203565293652661 1
0.760049571962836 1
0.388916460514289 1
0.247772567952326 1
-0.0311471935666195 1
0.587773985665075 1
-0.652992271463214 0
0.49603708237749 1
0.561734648084227 1
0.497203105297032 1
0.400653132096224 1
0.57019695400824 1
0.22031333964069 1
0.735166058949212 1
0.218234968399519 1
0.255994382782724 1
0.541412722908317 1
0.658574245371068 1
0.967929800013258 1
0.758788547827928 1
0.788002387190843 1
-0.0859908622262963 1
0.287680135497604 1
0.882751291063884 1
0.366323340744828 1
0.372442980784871 1
0.628047375602815 1
-0.32928169828966 1
0.704352823665459 1
0.801777624867417 1
0.848008757919048 1
0.186995956669961 1
-0.688059095880504 0
0.742764439388692 1
0.39663608199437 1
0.548615462847104 1
-0.0105771466440139 1
0.301199850244493 1
0.473649375726957 1
-0.202302851493508 1
0.353799615524007 1
0.444245610861746 1
0.459699336543574 1
0.528603801927078 1
-0.166270713489391 1
0.791878540293872 1
0.0736022542025064 1
0.513056512569212 1
0.757733333818687 1
0.335037819490125 1
0.416165510085209 1
0.658581211781415 1
0.391570802271092 1
1.23532755308044 0
0.306210972263427 1
-0.0746158634432894 1
0.315889066543381 1
0.374652567590013 1
0.120978276841125 1
0.390360031654018 1
-0.683565251343428 0
0.542310731464652 1
0.348246516467086 1
0.648718053695569 1
0.41963223870501 1
-0.00607137599103001 1
0.519241189737453 1
0.282909339582955 1
0.395048120118931 1
0.459277692038669 1
-0.361391171101278 0
-0.248021464966576 1
0.739093455924528 1
-0.0578573985010678 1
0.370226305212459 1
0.874054804555195 1
0.565327216276835 1
0.534759378385132 1
0.10512939610422 1
0.902279249154452 1
0.934356152825598 1
0.298749908504187 1
0.202095743475969 1
0.74484866538223 1
0.3890419856358 1
-0.0307522280517802 1
0.090208407072989 1
0.744584893980049 1
0.655648313435963 1
0.478111585899567 1
0.886640994200437 1
0.681850197483301 1
0.397823201250052 1
0.645392246113025 1
0.588337298742919 1
-0.0108348684513618 1
0.288734633517126 1
0.748030877905314 1
0.627598009656783 1
-0.135782767892206 1
0.373165939881194 1
-0.263307867350526 1
0.72944314040562 1
0.573631914029035 1
0.229049071012991 1
-0.0789797323286985 1
0.759768208529668 1
0.0120014144637732 1
0.431770807210001 1
0.268643487416694 1
0.522338845200466 1
0.564817886212991 1
-0.087430421504583 1
0.654342905385937 1
0.409112092586659 1
0.575976272260982 1
0.62989917305576 1
0.394342207056486 1
0.375222896767124 1
0.760066560235213 1
1.14234480481239 0
0.375669714981031 1
0.548275178315325 1
0.323074949026148 1
0.328782758397418 1
0.00463382889180855 1
0.0690177573309398 1
0.0409497973961657 1
0.228323376027953 1
0.283796430211207 1
0.372851784501191 1
0.588239392256674 1
0.659415670156489 1
-0.115138889927949 1
0.0771460306880289 1
0.521950338939741 1
-0.0459022066491332 1
1.05350190591409 1
0.656526352751763 1
-0.19143286352908 1
0.529177836124484 1
0.716494114604419 1
-0.102465817741323 1
0.354410728336351 1
0.578890911245635 1
-0.0897254839111609 1
0.390669274317882 1
0.286692192879879 1
0.0988799215037195 1
1.14384231048359 1
-0.120993030954166 1
0.54802129774425 1
0.46683591669964 1
-0.150144542006551 1
0.358699510644594 1
0.792839850755836 1
0.205563607381952 1
0.0333988732252461 1
0.35072509044166 1
0.366847386486511 1
0.431278780984932 1
0.563448063573734 1
0.361520392074353 1
0.531703746763871 1
0.670801079929875 1
0.764360757537177 1
0.431462836539935 1
0.0301932569551936 1
0.233946768331847 1
0.551155776338756 1
0.184066343466422 1
0.129180362599103 1
0.0238453484428619 1
0.277631200724337 1
0.152727706160859 1
0.148691672390004 1
-0.548577024231342 0
0.79454314442349 1
0.582437319099837 1
0.834083223278956 1
0.807486245349953 1
0.536931577735666 1
0.432612824698097 1
0.30010678778565 1
1.0136133307874 1
0.472481521237082 1
0.737892944366378 1
0.321253280802282 1
0.746577951029993 1
-0.0262337690677931 1
1.03847325750437 1
0.51948712855537 1
0.308990463236455 1
0.23071440950328 1
-0.0885678730283336 1
0.220738919369825 1
0.653893147180016 1
0.351802208344011 1
-0.133091685649073 1
0.637462668164051 1
0.408879166361997 1
0.642032098823217 1
0.310451417037114 1
0.582079198065467 1
0.797665297897511 1
0.0196803150486516 1
0.341983780879009 1
0.515326051616187 1
0.119760336290852 1
0.120153110195605 1
-0.605208213997148 0
-0.266436701916573 1
-0.110979441006876 1
0.146658974833561 1
0.657572226278313 1
0.902456533652818 1
0.523425561134594 1
0.517159538158115 1
0.697128126684033 1
0.821141931405247 1
0.386343909382262 1
0.466368682382948 1
0.401155072976047 1
-0.19417322889923 1
0.746359599638406 1
0.258071790652493 1
0.634044844326583 1
0.111696902488652 1
0.259108893568105 1
-0.0396637944346245 1
0.0511262484465821 1
0.294691215047117 1
0.354523526807051 1
0.359835593480446 1
0.157791578553223 1
-0.053129118156843 1
0.0591739219156262 1
0.222732907511187 1
0.805273613941008 1
0.0800822126214366 1
0.458797181431812 1
0.0955623390325214 1
0.494781667783002 1
0.291533969317847 1
0.0852302072557467 1
0.0898101710043306 1
0.736706919021717 1
0.357098719730522 1
-0.0465881664023729 1
0.487081442502221 1
-0.408141442842921 0
0.368697911236385 1
0.641186794465881 1
0.0532138927679728 1
0.103523710579569 1
0.719809980322997 1
0.484456320046905 1
0.795506996227296 1
0.465152072139726 1
0.463224968008041 1
0.803674577980143 1
0.475702484011612 1
0.50859037133055 1
0.218824524190706 1
0.196856192272566 1
0.632118762907142 1
1.01809765749533 1
0.00148308963797834 1
0.32147374166229 1
0.586397277840569 1
0.866231543318295 1
0.366831389372636 1
0.0236787649284373 1
-0.156500963100514 1
0.75404127093871 1
0.664580304077076 1
0.147434601478226 1
0.291828927873629 1
0.221369408654278 1
0.694771862743981 1
-0.0559272668805537 1
0.440797598384526 1
-0.222801940593071 1
0.542689238181547 1
-0.203544383496758 1
0.180917735832798 1
0.292097776001989 1
0.465819664917045 1
0.337045884174999 1
0.04031045483351 1
0.278766812395449 1
-0.0206631040775506 1
0.759208151942138 1
0.39083976014882 1
0.711809540357399 1
0.435133975377253 1
0.613639067897181 1
0.48323952360006 1
-0.161410457992451 1
0.844953635349643 1
-0.0454982496170628 1
0.0223852473784399 1
0.193809486156574 1
0.907223519305153 1
0.389322897907154 1
0.373471199407176 1
0.759675266486227 1
0.480677726792087 1
0.260243304831046 1
0.76353270748785 1
0.270685318744992 1
-0.302231254930841 1
0.0656389492334692 1
0.519552692606386 1
0.408857922955794 1
0.545810069839372 1
0.567312975185707 1
0.678946708779515 1
0.634342673565939 1
0.463394021229732 1
0.55032539523232 1
0.4370476433625 1
-0.0713356991655846 1
0.74861338571705 1
0.316672482298803 1
0.188557161334257 1
0.233154219874403 1
0.307025031695953 1
0.0593519369578045 1
0.819530525286552 1
0.120363682940205 1
-0.187062023644907 1
0.375627694504207 1
0.618139142545971 1
0.506175325681139 1
0.350571389267155 1
0.323346906749305 1
0.50860867552431 1
0.531626612872612 1
0.462397294547636 1
0.279838753750194 1
0.614790978155972 1
0.282860143901899 1
0.55660146181321 1
-0.0390199599828759 1
0.0981049782271297 1
0.0821345289012242 1
0.231333271857226 1
0.241883752196829 1
0.504077354238161 1
0.0630185193158386 1
0.613264439689327 1
1.04446701887541 1
0.253791323782994 1
0.809426104080271 1
0.320318728297594 1
0.468006686722361 1
0.694924159529975 1
0.629024856131295 1
0.253423121060198 1
0.256535776573913 1
0.658899246038427 1
0.778386921424345 1
0.120555732811469 1
0.329235869848552 1
0.0481729663879516 1
0.340411716710334 1
0.126104552171225 1
0.327203442572477 1
0.653989937288397 1
0.366294287182469 1
0.636186433866691 1
0.327444042120352 1
0.20098871478576 1
0.715112629175041 1
-0.414933228723661 0
0.16335110638647 1
0.693143968451808 1
0.207236767502667 1
0.639072682040027 1
0.0359459731175653 1
0.224097371443219 1
0.530004156798473 1
0.790702079851344 1
0.353302981530882 1
0.176190716139492 1
0.764370496530576 1
0.731099770215084 1
0.567555371875524 1
0.0598552679348158 1
0.770183426166551 1
-0.140044590763389 1
-0.0168603617643819 1
0.14808183320183 1
0.402798907566714 1
-0.0787290669807167 1
-0.198504993442062 1
0.534123698310045 1
0.528107958141791 1
0.260792520368915 1
0.301844064713468 1
1.00363541841436 1
0.352167210281984 1
0.53618154422677 1
0.233818021476956 1
1.16989143531962 0
0.699859978388958 1
-0.188268880462624 1
-0.109416321129157 1
0.480968572634929 1
-0.0938755093563155 1
0.763395605353147 1
0.424973983606519 1
0.404282951001002 1
0.802000767712165 1
0.301442449945456 1
0.557664545555072 1
0.822976479121121 1
0.122384667762786 1
0.331917556286792 1
0.481752591138713 1
0.467576722122264 1
0.520127606508097 1
0.447372573081904 1
0.37541008101875 1
0.368300095155433 1
0.236328025044088 1
0.20501962692922 1
-0.0870256507849085 1
0.65602869964394 1
0.487800050920963 1
0.181438780576458 1
0.356858966227438 1
-0.403503962261647 0
0.690297824271433 1
0.116930510057937 1
0.0769390778270522 1
-0.120621528827896 1
0.123129896657082 1
0.697171814305082 1
0.368865464838303 1
0.314285468589895 1
0.34068974971967 1
0.205367354779918 1
0.360321890504652 1
0.318792249634964 1
0.24723237144521 1
0.13486181026031 1
-0.232051428534555 1
0.751098933994687 1
0.0152588535288355 1
0.245055665983288 1
0.0410367847128644 1
0.343164544166747 1
0.391820622964363 1
0.293072832445595 1
0.485146162569189 1
0.205577684903797 1
0.437244486375721 1
0.822895163910581 1
0.646831280589324 1
0.354713898995029 1
0.404221733113897 1
0.235566126325763 1
0.178752528725694 1
-0.201920421094036 1
0.769830076054364 1
0.309885883345988 1
0.26437501145448 1
0.573101800994323 1
0.348601157963727 1
0.0440599639205827 1
0.346199763446357 1
-0.00412626175829588 1
0.347083120617902 1
0.844784990009082 1
0.549277529611579 1
0.4403018776934 1
1.03405238318397 1
0.423704959851283 1
0.397424071656835 1
-0.0221536642726178 1
0.765645678885081 1
0.0713523584099929 1
0.393654065452061 1
0.735727459780196 1
1.12519790907967 1
0.800365481123294 1
0.667845698831515 1
0.459850964328614 1
0.227236044251455 1
0.250742146240804 1
0.546630667462548 1
0.195234566962533 1
0.286832907253527 1
0.522925957614429 1
0.441903025355254 1
0.663856772640472 1
0.0526402926714041 1
0.884189943008622 1
0.360163306372648 1
0.556892371869053 1
0.304667541478713 1
0.266012866314163 1
0.621834929373529 1
-0.119150748578936 1
-0.130905819913983 1
0.605921949917502 1
0.817768733516065 1
0.0936702574411023 1
0.573757020931048 1
0.427453300281055 1
0.288842081507089 1
0.839363688488237 1
0.718740243282538 1
0.449564922182555 1
0.587531501510653 1
0.400757468582435 1
0.481523664334374 1
0.0655093944590161 1
0.678056268313692 1
0.693074102201928 1
-0.14009397336216 1
0.628014122640754 1
0.271663200455826 1
0.401271487723344 1
0.194034557944764 1
-0.0431185404776234 1
0.379452207936955 1
0.528252052601204 1
0.307465710983732 1
-0.018848260520497 1
0.39098379919803 1
0.126115748403952 1
0.300668905312469 1
0.0768594279353716 1
0.177211282020377 1
0.264072805363693 1
0.348055582269785 1
0.854546421255219 1
0.0729826677035452 1
-0.0643820417417648 1
0.406483603584782 1
0.296456517457055 1
0.670715910967221 1
0.418228077251939 1
0.11051635661705 1
1.23118438348908 0
0.183461422495533 1
0.666245025003986 1
-0.270931345728193 1
0.407422048399858 1
0.943943299816054 1
0.245386208510867 1
0.602559942944444 1
0.351695521167109 1
0.907574050963961 1
0.199605656052318 1
0.0925146750056219 1
0.313348380523259 1
0.912111431323028 1
0.350715062119606 1
0.574124395754843 1
0.184132097752076 1
0.502910167217765 1
0.287744155820766 1
0.69862859019971 1
0.448015484229066 1
0.321182470879476 1
0.550486536624676 1
0.615641549570881 1
0.40525404797629 1
0.620825138035027 1
0.396889446357425 1
0.283966665044585 1
0.35376122414088 1
0.545546213777679 1
0.165710579414386 1
0.805575178140532 1
0.658329749145233 1
-0.174855642865171 1
0.357481661606269 1
0.36185616319681 1
0.203944237834689 1
0.717917190445819 1
0.489592322061067 1
0.27249855743206 1
0.600344656445594 1
0.199300956126808 1
0.73504650176264 1
0.623862235970419 1
-0.156995378042696 1
0.268383724724227 1
0.399209046116396 1
0.183219981786689 1
0.0329434791685161 1
0.307717272361494 1
0.724858492443333 1
0.326371554498841 1
-0.0930804219097671 1
0.289323374367908 1
0.588355207792005 1
0.659088965195769 1
0.7704555622246 1
0.685175228870295 1
-0.0711894362386118 1
0.34629335851919 1
1.1217386013531 0
0.440899517738448 1
1.02107181079023 1
0.0639178164266444 1
0.334610515265001 1
0.203468159130194 1
0.311091184914579 1
0.523901526262235 1
-0.00593582751720866 1
1.02936291454945 1
0.109508793673248 1
0.237975062555965 1
0.389289768248314 1
0.143056799762787 1
0.419615950173394 1
0.596230864731378 1
0.454391959129484 1
0.351485629178429 1
0.33115219446391 1
0.430008425291886 1
0.28550321387654 1
0.183918751585165 1
0.344683576679648 1
0.416011910316596 1
0.259374024975746 1
0.233361760657064 1
0.617180866391807 1
-0.0546672838506026 1
0.732314470413658 1
0.126697949594529 1
0.621694603130885 1
0.486098536183546 1
0.874323893949331 1
0.211819065184485 1
-0.247550840197709 1
0.535423964461677 1
0.0884074975042762 1
0.218996007519334 1
0.238470880761516 1
0.334826640913673 1
0.439632294212121 1
0.349812133140379 1
0.336212965201225 1
0.268599114619878 1
0.269668151991863 1
-0.0728973568401341 1
0.0844550295368391 1
-0.267392426125264 1
-0.0495129833647706 1
0.23378507327378 1
-0.378779611578133 0
0.494000742745526 1
-0.154387309765642 1
0.108478891132632 1
0.404642891070515 1
0.145021606572046 1
0.658134573348412 1
0.372010558884923 1
0.393619046227999 1
0.532928666775037 1
-0.00659191999162312 1
0.74423926604893 1
0.050196991792795 1
0.30783695019249 1
0.492957378972874 1
0.21857887521406 1
0.0242065996859531 1
0.738942191596453 1
0.82197592329083 1
0.451928561440052 1
0.196282209875214 1
0.182476928000337 1
0.239783547102395 1
0.54832515018173 1
0.557508496494238 1
0.311428161207457 1
0.369321253982923 1
0.730723383340564 1
0.543839570809639 1
0.368594303770849 1
0.272250299443047 1
0.354319527151213 1
-0.124804861186231 1
0.463120494209597 1
0.0544806374044747 1
-0.358609895775131 0
0.211512461237309 1
0.420861921556381 1
-0.21713722229908 1
0.206336102781167 1
0.595982624046879 1
-0.0580715674932066 1
0.386568954107212 1
0.225865239474788 1
0.584004373106631 1
0.615981500483911 1
0.183575748028117 1
0.267788087057559 1
0.590243477054809 1
0.501342401737458 1
0.40413926039212 1
-0.0956105950156835 1
0.770586518669127 1
0.089238504697958 1
0.654568021243464 1
0.266183947682012 1
0.0595504358309515 1
0.28585593710053 1
0.342573524518678 1
0.486101217857572 1
0.876393850657038 1
0.287899125861519 1
0.35916768313349 1
0.590498461002541 1
0.431725664305354 1
0.705785183872818 1
0.571053282918677 1
0.42075883303872 1
-0.019076564042203 1
0.170555874269638 1
0.379068802274199 1
0.264822392769615 1
0.159569578587734 1
0.0654718388449633 1
0.35017220817577 1
-0.272256755714181 1
0.359517760246531 1
-0.288024689609682 1
0.275190862261756 1
0.443830418631691 1
0.539973185827596 1
0.254256145155095 1
0.552588679989733 1
0.516931858878009 1
-0.0159792402336719 1
0.190807309568537 1
1.01323985198317 1
0.914618587720545 1
0.316593850271772 1
0.639905248669549 1
-0.0703548383340348 1
0.608813317177477 1
0.438331111743774 1
0.580425330773812 1
0.621163764689698 1
-0.101951045970344 1
0.32364925291331 1
0.501949117817991 1
0.581866509771878 1
0.617192054303686 1
0.614932691641181 1
0.69135014374 1
0.649781374585227 1
0.51716918195319 1
0.462915357136184 1
0.16208093968485 1
0.510526550272077 1
0.797046748071036 1
-0.461522720476094 0
0.214049592492401 1
0.623708031232284 1
0.334567424167823 1
0.150954586748369 1
0.796944477501308 1
-0.0919236299662447 1
0.727697231398006 1
-0.0565068444871743 1
0.196298820439827 1
-0.0695985281445086 1
0.837543493176417 1
0.36497974548107 1
0.960336707967432 1
0.47917429231676 1
0.949707759821593 1
0.593688847151671 1
0.408416774027021 1
0.416165470406422 1
0.436887720519064 1
0.42742624791926 1
0.0610213470184735 1
0.500845896999595 1
0.294592697489967 1
0.508964974668191 1
0.33451134234578 1
0.77837081441882 1
0.607547780396997 1
-0.0123121310511068 1
0.545564791105257 1
0.556006191700264 1
0.595022642763885 1
0.927836414900571 1
0.673181674779857 1
0.395395736288785 1
0.641396880219242 1
-0.0670362629575123 1
0.832811707119292 1
0.348009374720005 1
0.506503074470995 1
0.781563509649132 1
0.357830244567132 1
0.800589962705939 1
-0.179180962124853 1
0.413717123872453 1
0.768672737344896 1
0.665371096949369 1
0.417021044485925 1
-0.264888501816496 1
0.347549555691061 1
-0.121145881945658 1
0.954619423199205 1
0.459948515182575 1
0.731773072393605 1
0.651404021910391 1
0.434072792215386 1
0.108819427830918 1
-0.309917244549081 1
0.391647843391802 1
0.478033295808268 1
0.0187473771257497 1
0.423517194470207 1
0.564183651724647 1
0.71266835455545 1
0.0946649685444638 1
0.366518782139228 1
0.355848347268584 1
0.99248903965077 1
0.684664048962515 1
-0.163396941547361 1
0.0373338337062686 1
-0.187092262305801 1
0.735332198810052 1
0.294788678783928 1
0.164896239454267 1
-0.00660833234622563 1
0.508012044927505 1
0.164632540315509 1
0.404601988074432 1
0.356552295731096 1
0.33956470136351 1
-0.325790589698686 1
0.466617575759854 1
0.721400805665849 1
0.940454246927075 1
0.340545874572883 1
0.0488196403696431 1
0.0861893834320685 1
0.177959983428121 1
0.395657808725206 1
0.474907559333775 1
0.467039256166332 1
-0.294449752703501 1
0.441554573102553 1
0.187329515756914 1
0.386044557836937 1
0.406841618262283 1
-0.0230201642759981 1
0.0735473365595101 1
0.530999966910614 1
0.357130329290028 1
0.267316130543867 1
0.595797645696296 1
0.136051255503813 1
-0.0663215773050439 1
0.436593694166558 1
0.150318639306295 1
0.690136503482098 1
0.182023715167445 1
0.224142848774884 1
0.282773199752742 1
0.389472604749919 1
0.61939666840152 1
0.0659585496209485 1
0.388207083413666 1
0.194598602049187 1
0.736300864308286 1
0.814953411753955 1
0.729008592085654 1
0.530114562250859 1
0.448683927506703 1
0.411154659777379 1
0.130054189145747 1
0.692176057793502 1
0.443806462073536 1
0.441092462283936 1
0.795684572278865 1
0.209650068954135 1
0.603050090179105 1
0.668920118038894 1
0.262115744116603 1
0.398752947511685 1
0.554152062508173 1
0.256325066432615 1
0.594481280525117 1
0.261022219180854 1
0.308634952248208 1
0.196928698315969 1
-0.00110958367592855 1
0.688236778736071 1
0.894909281782135 1
0.147859372440864 1
-0.306652837639649 1
0.722248712319931 1
0.4576362219792 1
0.409960794942094 1
-0.0380876962102549 1
0.159062522219646 1
0.0572640580642764 1
0.730616085104665 1
0.475274733118856 1
0.364785595071601 1
0.755741255749411 1
0.579712504699049 1
0.829425913225426 1
0.803889563121011 1
0.316963227064938 1
0.609905728852855 1
0.534583494828256 1
0.252960857973325 1
0.420288440387052 1
0.247498595654646 1
0.022040060283572 1
0.254636350628005 1
0.193372569292721 1
0.492649502760421 1
0.126604877592713 1
0.439472328275309 1
0.556028979185326 1
0.398304481637268 1
0.201839845793514 1
0.55643350722108 1
0.0361710251633459 1
0.550248368536103 1
0.407539529605858 1
0.41912988153398 1
0.0192456888921257 1
0.593154424901818 1
0.298450603708452 1
-0.0495432443727184 1
0.483162132658217 1
0.260546724748273 1
0.267899424362773 1
1.07052276183734 1
0.653769559315934 1
0.375828273506597 1
0.227434548263554 1
0.297731355038286 1
0.0878470872072601 1
0.671043394143189 1
0.524267752309395 1
0.720149926539279 1
0.137390432719566 1
0.337230943486604 1
0.480930334819438 1
0.77103817556359 1
-0.0468721658735771 1
0.26725669006539 1
0.851742482775791 1
-0.0189027502072054 1
0.47276342769016 1
0.465729849925781 1
-0.228562963997193 1
0.279383963729393 1
0.777797838534847 1
0.706393689106406 1
1.12995419167734 1
0.531354287468033 1
0.952222073656158 1
0.697032888383732 1
0.377202404184976 1
0.438070558889355 1
0.532161156826648 1
0.885084474948197 1
0.317230489969141 1
-0.32409700483148 0
0.274457154672053 1
0.518030409134605 1
0.227992591203593 1
0.580396593081501 1
0.194867953379378 1
0.630091496615569 1
0.622637322227854 1
0.685786678800819 1
0.753422737158748 1
0.183767036243555 1
0.325972199394862 1
0.195753528667285 1
-0.191617420668214 1
-0.0228461650456741 1
0.655137296415123 1
0.585032475059994 1
0.270830736991399 1
-0.173586614164521 1
0.909976632771083 1
0.343861995621712 1
0.319981467873805 1
0.729328944929285 1
0.440201302554078 1
0.0998771705157356 1
-0.103304064120698 1
0.186652024950241 1
0.059647089628083 1
-0.00247562378261958 1
0.0302008811803164 1
0.171461603952773 1
0.973358170125155 1
0.425744650681543 1
0.604482633044684 1
0.347893606733255 1
0.468749393989067 1
0.0983144448542903 1
0.176183872481075 1
0.0658054676173432 1
0.382420597063771 1
0.543034165741137 1
0.379939930769956 1
0.455212655554159 1
0.198772404363518 1
0.158086309871525 1
0.375405203460562 1
0.596156296008852 1
-0.0761029183912365 1
0.344998119157748 1
-0.109303962527516 1
0.351016569802396 1
0.640962642945331 1
0.114529976282812 1
1.49101105696769 0
0.17096577332807 1
0.227396100877161 1
0.129027934311315 1
0.47325560262783 1
0.240310864653607 1
0.318444236824083 1
0.589462484427838 1
-0.158151906484284 1
0.605750224624586 1
0.796954673895524 1
0.36661437156927 1
0.282944607170462 1
0.302440997106905 1
0.0257456239603725 1
-0.129330576347298 1
-0.137385650304861 1
0.288773662837637 1
0.425093194248107 1
0.315748775758495 1
0.334328274148165 1
0.0870741692839355 1
0.996882134306821 1
0.346401707373475 1
0.138409235467743 1
-0.270245002293022 1
0.164613026307644 1
0.66130273680831 1
0.323414181161455 1
-0.27757412207293 1
0.408584746101682 1
0.484545416825754 1
0.189267618558649 1
0.540331621714624 1
0.00150906933211406 1
0.769794846872237 1
0.454164201192173 1
0.365780877273203 1
0.719142711992091 1
0.347298839608905 1
0.206068776361309 1
0.268434692345993 1
0.404319120924381 1
0.334573943823869 1
0.372444140117409 1
-0.0723748943473935 1
0.0262401118901822 1
0.884873285388809 1
-0.114202619153299 1
0.75527174096195 1
0.310794131343306 1
0.399686285587091 1
0.40302126768722 1
0.411235713973321 1
0.94001712920398 1
0.452372938585384 1
0.141651805720309 1
0.811577431289354 1
0.517791218695619 1
0.167173314665028 1
0.515208253621231 1
0.13159692065661 1
0.277110075047261 1
0.289756518989094 1
0.163838682482276 1
0.621069737557546 1
0.496623097269281 1
-0.538837570188926 0
0.754786800556569 1
-0.175335483304898 1
0.0977610010863386 1
0.732950478059871 1
0.0958681894467934 1
0.225215627915568 1
0.416334036399662 1
0.273749936388612 1
0.19165797938476 1
0.554269681806512 1
0.674310488765793 1
0.164807111427089 1
0.668959275039952 1
0.421459220200469 1
0.835224093886596 1
0.152936318847628 1
0.596053914212256 1
0.506177291568549 1
0.765938866975664 1
-0.00729319297817475 1
0.522161241437175 1
0.656411527593434 1
-0.0354921265334502 1
0.593297490067214 1
0.810166936093935 1
0.65756881622093 1
0.242750597140475 1
0.275334508333505 1
-0.0191704644627627 1
0.0884288451838868 1
-0.247242635948959 1
-0.293539150036031 0
0.160689847134839 1
0.662308275794084 1
0.488714986593055 1
1.20890454861248 0
-0.401708039003679 0
-0.0550955487718734 1
0.404270512315084 1
0.743336668612193 1
-0.101806104102193 1
0.174230783356796 1
0.245295440801905 1
0.309888896317054 1
-0.0667048092030702 1
0.44521441450111 1
0.365888097815745 1
0.540389508620029 1
0.07486361452921 1
0.772902581034062 1
0.30773174944112 1
0.556724934422072 1
0.174365191190289 1
0.493254829049213 1
0.0670261103455607 1
0.397241868132241 1
0.641049701047704 1
0.0256270120417255 1
0.788273566486537 1
0.159833737459239 1
0.434513003174616 1
0.230631584407844 1
-0.00103052683745519 1
-0.0447992570542602 1
0.258082072898784 1
0.674405303456524 1
0.205429821842766 1
-0.0162618499815574 1
0.646921815089492 1
0.711706251756673 1
0.325252399749945 1
0.0248570184315855 1
0.625583084896797 1
0.407570219356562 1
0.342282078417224 1
0.555669599668009 1
0.278581283176705 1
0.306741080317481 1
0.353679208180531 1
-0.321193809362591 1
0.34109208847377 1
-0.00952842752307301 1
0.308771216497275 1
0.0754523073895987 1
0.32976974239226 1
0.0871288676779235 1
-0.155338368590565 1
0.0157610412935355 1
0.735690380316878 1
0.465067566614553 1
0.431821628885392 1
0.375216202229029 1
0.253891416394502 1
0.57610120530778 1
0.57260141264886 1
0.0580541748786859 1
0.495588990392578 1
-0.109897333162643 1
0.433613958684337 1
0.520021056387095 1
0.644947637920426 1
0.0980702473230958 1
0.685407693881509 1
0.331365049484006 1
-0.345490196029318 0
0.4938617041404 1
0.314289060329353 1
0.615642502667388 1
0.0554793322307044 1
-0.117848342740381 1
1.02980632340591 1
0.627883123951818 1
0.161403061069602 1
0.539171398190206 1
0.844948436938895 1
0.496024209408514 1
0.322706339625335 1
0.327316802337282 1
1.00384309881636 1
0.440452997475105 1
0.569252371158031 1
0.9209824209435 1
0.424393272630336 1
-0.0618933113359669 1
0.382051991525522 1
0.10374500430382 1
0.0805933167711441 1
-0.277020056138086 1
0.861818117881508 1
0.185868648282661 1
0.385405255381797 1
0.781686744467882 1
0.146736009856226 1
0.528673680310559 1
0.552440392585336 1
0.0882947051143974 1
0.642377700623188 1
0.531237903822426 1
-0.0314770175258622 1
0.176001392798272 1
0.815539828231188 1
0.427237042231645 1
0.268406194490355 1
0.963379844487961 1
0.594403155458856 1
0.355750650972853 1
0.0176242416863655 1
0.379667632680965 1
0.935621034070111 1
0.490152120620001 1
0.536981364253971 1
0.328183123277075 1
0.583893567920037 1
0.138494511176784 1
0.210451838344771 1
0.355060944272696 1
-0.136680164509461 1
0.59666958892149 1
0.396769205419492 1
0.34983464070393 1
0.207742202242188 1
0.331706102438043 1
0.524465441105259 1
0.679696869448397 1
0.529043288475892 1
0.0272951739962976 1
0.527086939453135 1
0.257594689558584 1
0.628811635646746 1
0.0611186386338743 1
0.148383478237894 1
0.79783905230096 1
0.393569563407027 1
-0.0180458312483222 1
0.170628407537076 1
0.174640626757486 1
0.711950536990896 1
0.096004847369608 1
0.918090489008923 1
-0.0259397729561297 1
-0.0964158024046977 1
0.387850313392995 1
0.772392320170611 1
-0.471893299074341 0
0.182719113734328 1
0.596556957212556 1
0.975135096972764 1
0.257225386229554 1
0.481712245369933 1
0.624026751919432 1
-0.518798501310941 0
0.59241587259792 1
0.557633345512963 1
0.713722864379793 1
0.491900666089104 1
0.0699130916106132 1
0.428574790053775 1
0.0216363458096475 1
0.121341340143239 1
0.263034572753092 1
0.410954075276041 1
0.478555139605962 1
-0.371530360330903 0
0.468038403599763 1
0.582633817883438 1
0.0547636338252136 1
0.438895923784417 1
0.560489003249901 1
0.494060624067116 1
0.426857612902161 1
0.612743518615816 1
0.609931555960874 1
0.493219716658046 1
-0.293907929588391 1
0.356279484797787 1
0.326233009326734 1
0.671937165299353 1
0.394090492570572 1
0.572274617118565 1
0.41311115227894 1
0.840895144098101 1
0.690699905047158 1
0.320986786866365 1
0.685809242504862 1
0.681568859129922 1
0.36588443451009 1
0.136923609193827 1
0.242311600761631 1
0.530329134394928 1
0.540184915003318 1
0.438121207696171 1
0.96423434208533 1
0.657732337409184 1
0.882920763407866 1
-0.199558281723468 1
0.668579142058773 1
0.682508011241474 1
0.614181806589857 1
0.84763232923155 1
-0.0169989979784573 1
0.00263787282420502 1
0.702697618146558 1
-0.333104647326096 0
0.110653981213816 1
0.266354390686051 1
0.94099299376856 1
0.141735257746398 1
0.401209972353059 1
0.528838926952155 1
0.783589105778951 1
0.178536975993358 1
0.554858577296151 1
0.160631201785514 1
0.533580194136696 1
-0.103489447290514 1
0.327004740218022 1
0.451624978115116 1
0.774105285642248 1
0.801032092833515 1
0.667107187338699 1
0.543823552752599 1
0.572238633232795 1
0.529858080061333 1
-0.0188510092059243 1
0.716455650181054 1
0.36577293225079 1
0.465204864854498 1
0.457846012726595 1
0.727989432279797 1
0.336197084132511 1
0.928249993582003 1
0.0207619444847515 1
-0.228423562925613 1
-0.140354319885118 1
0.120487208397401 1
0.531968577545125 1
0.77486975774643 1
0.530210310766256 1
0.581512926158786 1
0.224770319757302 1
0.736550889682659 1
0.609897985529116 1
0.728393005460644 1
0.616911315158428 1
0.37986246560794 1
-0.0677644074849996 1
0.649242470778329 1
0.582380315064529 1
0.476546227266195 1
0.623388056188949 1
0.244627433490302 1
0.743124611080658 1
0.523252604388102 1
0.187800601660673 1
0.809518560951315 1
0.421550427263362 1
0.0536952511192972 1
0.033706898171472 1
0.501148872107003 1
-0.0296389243228333 1
0.733777091319102 1
0.00628079269973651 1
0.689515400398292 1
-0.431514925513718 0
0.570353993575889 1
0.250833387842011 1
0.392465168460304 1
0.516343142755556 1
0.293233826659075 1
0.3973094606407 1
0.419143611693877 1
0.126897495395061 1
-0.050983318585467 1
0.363057875541294 1
0.402014868842812 1
-0.349317257034145 0
0.445604529017337 1
0.544718848895113 1
0.857434799291357 1
-0.135908075561513 1
0.219706861869537 1
0.204943322411324 1
0.408995047054277 1
0.13561059617429 1
0.592558707504961 1
0.325131665737285 1
0.101736034332482 1
0.273456146675061 1
0.79094209780335 1
-0.455871226607064 0
0.8648615571089 1
0.280324230809465 1
0.751129526073717 1
0.394433936736944 1
0.704280567881183 1
0.117756641212239 1
0.472899647193465 1
-0.270691164947052 1
0.541426444294094 1
0.0215238243044374 1
0.480533707408529 1
0.339498519532416 1
0.717465969190483 1
0.159276094783576 1
0.0965480036410817 1
0.842058475795589 1
0.905715460092097 1
0.640242461825368 1
0.30376874445271 1
0.380508073863542 1
0.488103856341409 1
-0.297188059423468 1
0.250535321263085 1
0.958182951854858 1
0.312064026888656 1
0.443136272502774 1
0.4326844183428 1
0.914898011325947 1
0.00918733072946933 1
0.159709036372147 1
0.63006069106707 1
0.542975883216859 1
0.176624352836359 1
0.355815535323757 1
0.521099021368057 1
0.309399469438291 1
0.621059527678217 1
0.0562400286179663 1
0.540148110544276 1
1.19362212335234 0
0.435882377204576 1
-0.401058995079431 0
0.276139890939909 1
0.0712772419973582 1
0.997265976839544 1
0.304873792216734 1
0.793356826884003 1
0.142081818078286 1
0.494753908688136 1
0.855530922716221 1
0.443148962512122 1
0.223943583372271 1
0.753192145576854 1
0.418496856311168 1
0.569678889252971 1
0.1749750334023 1
0.553461787207359 1
0.341544569102773 1
0.238705070288853 1
0.0554630418551279 1
-0.0599448338347416 1
0.298573820975159 1
0.0543370474200638 1
0.480902781044676 1
0.122087174577856 1
0.355416184459453 1
0.74291121589287 1
0.270096819030877 1
0.783929264683208 1
0.277134030569016 1
-0.236395727249123 1
0.330941219442956 1
-0.160073436055744 1
0.318257735099965 1
0.359840215807872 1
0.163066301821087 1
0.521962105316033 1
0.469598795354176 1
-0.0491406056646386 1
0.389061550740278 1
-0.0996781394081332 1
1.00914448934083 1
0.303987353536274 1
0.437055693253873 1
-0.535481705395579 0
0.892654192350618 1
0.488622688469135 1
-0.029653643120836 1
0.487734657641898 1
0.0113511977646881 1
0.0892778652441209 1
0.202862293164773 1
0.602952590684532 1
0.532747020607691 1
0.577574948831748 1
0.325266364701192 1
0.420786222373757 1
0.231079761495949 1
1.10212387524283 1
0.528174735623782 1
0.257610024086789 1
0.336914030481078 1
0.492668433066086 1
0.567885475665803 1
0.860841106902395 1
0.286988296634992 1
0.0633576518597495 1
0.0354802196092 1
0.306759519513458 1
-0.000769311607172356 1
0.665004195692267 1
0.32008683184098 1
0.445990634779537 1
0.626419151534759 1
0.468964461484283 1
0.451601835613924 1
0.150786055004783 1
0.508820729480936 1
0.947007145019285 1
0.273003701017846 1
0.376887823547817 1
0.974251127531707 1
0.681206427515206 1
0.603822677736098 1
0.453399428021259 1
0.214071266578919 1
0.108670332215005 1
-0.650210583276538 0
0.400730425815669 1
0.752956568340605 1
0.359071125407928 1
0.832495468986599 1
0.338085388220317 1
0.120801378641584 1
-0.0297672146258106 1
0.268462680560638 1
0.204576414740667 1
0.293497501739117 1
0.586329840962272 1
0.216167891529559 1
0.120684819364196 1
0.161361343996218 1
0.0343354533449291 1
0.730122196474594 1
0.372239324330462 1
0.742773426915428 1
0.130055196280608 1
0.234708131937683 1
0.570562549723018 1
0.296010666154263 1
-0.0709154198120316 1
0.444614999372197 1
0.36605178683821 1
0.0297287444676283 1
0.302243186926906 1
0.264555786242857 1
0.395009621471275 1
0.153242079209269 1
0.145912627568376 1
0.10713736906788 1
0.808206701315843 1
-0.0394135195817442 1
0.714549489594775 1
0.503028591070642 1
0.52986618008055 1
0.629752438760016 1
0.484369577665623 1
0.245853450413353 1
0.448093611075901 1
0.16729154982801 1
0.0564519755211747 1
-0.110291995172241 1
0.334331843477668 1
0.31994737539021 1
0.279800397932063 1
0.226694395901963 1
0.306290108711691 1
0.112195692961355 1
0.990467994577035 1
0.7154042026467 1
0.0134572766686983 1
0.386966272091072 1
-0.330026761988669 0
0.939022357359299 1
0.803331720495889 1
0.151385259246882 1
0.78056965598 1
0.587514117537784 1
0.223536829733099 1
0.522373180165155 1
0.200507876812557 1
0.219331967093606 1
0.229844648112342 1
0.553303867021514 1
0.387644914990339 1
-0.397177059063921 0
0.224705604693169 1
0.419548699728522 1
0.711453988103505 1
0.497770117885336 1
0.209989930625013 1
0.675493178966895 1
-0.10812001664981 1
1.01781441161959 1
0.339062543128296 1
-0.234100423448225 1
0.458371689145773 1
0.725794145515922 1
0.298037071940459 1
-0.35695864301044 0
0.960115933612905 1
-0.24470708571481 1
0.493798474629098 1
0.30795715087611 1
0.570244832605456 1
-0.0147249430665089 1
0.0394645507787771 1
0.0307972886383401 1
0.469374535849279 1
0.0600312051760137 1
0.720975711912885 1
0.0928242286216176 1
0.215707783013949 1
0.952590613511036 1
-0.441828200684218 0
0.328978912572032 1
-0.0291275051385626 1
0.336935504495292 1
0.502032033981078 1
-0.135466356695547 1
0.694920975195255 1
-0.0245758376509222 1
0.494895810596237 1
0.228671474184419 1
0.44486225470844 1
0.457234779197015 1
-0.223735287392109 1
-0.210245816158446 1
0.00900647296856159 1
0.148349973861081 1
0.347714840619324 1
0.299735405524776 1
0.307565399896853 1
-0.0520309049320216 1
0.224241327558524 1
0.888118937599448 1
0.825661982071162 1
0.159818615378942 1
0.326638253012106 1
0.50327069997308 1
0.11738030617542 1
0.55224854806475 1
-0.152248242550815 1
-0.098773669938685 1
0.203456065045214 1
0.411531704846157 1
0.148637794826262 1
0.53148588017861 1
0.0655825464002947 1
0.333375011326072 1
0.477721558027673 1
0.795945317463992 1
0.244536649266153 1
0.0673790774932423 1
0.497978466141365 1
0.227769378864104 1
0.797652850025301 1
0.692019339908064 1
0.532722917442467 1
0.649271289388755 1
0.845864945325137 1
-0.198776121975289 1
0.395584400584859 1
0.766699787252061 1
-0.161845293505434 1
0.257663504371331 1
0.705710802926414 1
0.743972971865888 1
0.271427646636768 1
0.0704985149555908 1
0.380595052762879 1
0.415286875332026 1
1.30848840946218 0
0.187484258689215 1
0.387352495835573 1
0.139815593032362 1
0.652626839819371 1
0.393477883976559 1
-0.477244851966565 0
0.657468798157722 1
0.10652024665034 1
0.291787368398858 1
-0.12416245269865 1
0.329148645955126 1
0.373539426345596 1
0.611294893907754 1
0.947137322970955 1
0.0278676958242701 1
0.328774674620724 1
0.65820809662483 1
0.0268266229493187 1
0.313304053280381 1
0.396368835063791 1
0.158336656314401 1
0.861756593001139 1
0.868503790090975 1
0.279745606082608 1
0.233421319643127 1
-0.23931344892275 1
0.476865953719377 1
0.449171790400006 1
0.305262770608815 1
0.44917118313195 1
0.045345680926568 1
0.153186041469165 1
0.718767843828352 1
0.230044120135949 1
0.407685586244568 1
0.299000797925341 1
0.828494268697195 1
0.156150084828812 1
0.356188396038143 1
0.475444126001755 1
0.133626032292051 1
0.0901846391044336 1
0.0915274731330396 1
0.279128451206793 1
0.371256754322947 1
0.630548138357221 1
0.833360799091813 1
0.380051084581819 1
-0.0135100719538698 1
0.279935629685086 1
0.832525421495149 1
-0.20291803953173 1
-0.0494097636234117 1
0.447329005972885 1
0.795326771857505 1
-0.229641261659772 1
0.51053631303696 1
-0.340453066072252 1
0.349180376331781 1
0.0927408553589281 1
0.665797922607112 1
0.144016326784292 1
0.0789313147029154 1
0.141791350351738 1
0.337182127832521 1
0.417661220282875 1
0.774211871769417 1
0.469091433316376 1
0.558267786696157 1
0.306445065533548 1
-0.134430310474506 1
0.239405500900049 1
-0.124128082555402 1
0.191418433850837 1
0.966753892638372 1
0.285370202247894 1
0.38510219110202 1
-0.09960921142486 1
0.0690150266147027 1
0.391783165568351 1
0.878249088939242 1
0.240490649737788 1
-0.108932738541912 1
0.771092830831397 1
-0.465881745786053 0
0.607584878838273 1
0.268094071902281 1
-0.00167891915078973 1
0.13808203879319 1
0.128267731525366 1
0.50323237554534 1
0.513696294299856 1
0.480269238341647 1
0.692100000002605 1
-0.00343545847336812 1
0.600205065476772 1
0.46076952815366 1
0.209089339830937 1
0.568979049650927 1
0.691116280037409 1
0.0213757210425529 1
0.676852366846726 1
0.323341936136702 1
0.643142110307372 1
0.202122153900904 1
0.602254115732756 1
-0.662253738142924 0
0.607601394307543 1
0.77135370257843 1
0.712827546765974 1
0.807848923498925 1
0.14165409219688 1
0.8601494684822 1
0.494693354469444 1
0.311069779471464 1
0.591087914861112 1
0.10840960722947 1
0.665237004279585 1
0.26951476425743 1
0.456210738649005 1
-0.0348657484107053 1
-0.0672798900755676 1
0.236652740930639 1
0.765830128105354 1
0.355213226182754 1
-0.504353529356299 0
0.64121367741358 1
0.762260765369202 1
0.029963802575489 1
0.507586782252772 1
0.318367470436637 1
0.123833132624116 1
0.358403516005954 1
-0.0154380467039373 1
0.208861673268344 1
0.0898112455378432 1
0.18132144852328 1
0.0134181276619137 1
1.05511345800071 1
0.773562297170215 1
0.537887851729342 1
-0.454218209746868 0
0.0516961164405771 1
0.866921568823999 1
1.04269266851726 1
0.48883953516992 1
0.589659022794238 1
0.251840726738902 1
0.820616209788485 1
0.49532572705888 1
0.318292754538771 1
1.0061545682775 1
0.0639348951057814 1
0.163224412490266 1
0.237163929941624 1
0.50356996469365 1
0.487601390215955 1
-0.0801050276082358 1
0.317547424031776 1
-0.157627994303978 1
0.505274538863896 1
0.877188621101895 1
0.664600871941515 1
0.228563020926078 1
0.318299309700142 1
0.383897654230653 1
0.336855818400181 1
0.649463308610035 1
0.116622963832728 1
0.346828254384733 1
0.310763760448691 1
0.420987397238711 1
0.373268748129286 1
0.499054758541894 1
-0.0136952678224995 1
0.285558249789614 1
0.331266096412708 1
0.353261749117852 1
-0.625990208632521 0
1.10469808608396 1
0.683433479597336 1
-0.171331911424267 1
0.515397406187971 1
0.442517201010688 1
0.465285887770705 1
-0.227751062575547 1
0.411706931865826 1
0.310786297831364 1
0.478830237220478 1
0.0730861749171398 1
0.409650916547403 1
0.151504181600932 1
0.217909595846612 1
-0.0878555568254088 1
0.69977083548061 1
-0.0489440325016786 1
-0.0459361811787984 1
0.674443941587726 1
0.827864530024465 1
0.268080951369511 1
0.409396486941827 1
0.283000064375042 1
0.788014516539226 1
0.634201964171059 1
-0.20863952496508 1
0.446269014301273 1
0.782400475074852 1
-0.100162952507854 1
0.352738748898269 1
0.0756462290784623 1
0.525196937890626 1
0.650194056203679 1
0.374655538324043 1
0.0417639228129303 1
0.080513801873387 1
0.517384976475457 1
0.163875309553838 1
0.0340235580082016 1
-0.0163405419929411 1
0.513685008294889 1
0.439346771448384 1
0.519996733568613 1
0.626556861445353 1
0.420867617863535 1
0.535155146854696 1
0.162857967406663 1
-0.146151404717179 1
0.810701475500379 1
0.017743102023022 1
0.776633177698841 1
0.564643757607951 1
0.552461640887416 1
0.398667301615691 1
0.353994464604345 1
0.164745055951574 1
0.449982999611721 1
0.152332387165959 1
-0.0742208159621589 1
0.585164034174711 1
0.514475118108584 1
0.0462745068816599 1
0.118566545334195 1
0.657172301471408 1
0.203202638261271 1
0.372032319245471 1
-0.127348624490072 1
0.741402942014674 1
-0.18019184860564 1
0.313194433932568 1
0.950989518903141 1
0.291565686770051 1
0.61302344416576 1
-0.109669792278848 1
0.224980507774419 1
0.0741081736602666 1
0.646649759876919 1
0.189589027664817 1
0.602733476566515 1
-0.204986146767162 1
0.514800283322764 1
0.500695220393473 1
0.804143811980296 1
0.728363496411001 1
0.295283478509418 1
0.38882345811029 1
0.520365821921063 1
0.921921141369415 1
0.858132343463736 1
0.0199507968894996 1
0.753969586690126 1
0.317906079249776 1
0.0647213328409534 1
0.566671452664305 1
-0.202041513315364 1
0.0227053733377152 1
0.233615950269504 1
0.179323033242892 1
0.771271501019588 1
0.276841167559538 1
0.345294886877683 1
0.608121134461705 1
0.482786954040576 1
0.665183159870479 1
0.331172087904383 1
0.639520190950931 1
0.159674901617814 1
0.544432075892555 1
0.234816122036255 1
-0.119647655129654 1
0.720460991582469 1
0.408318109339657 1
-0.0630700569693173 1
0.289184181259155 1
0.562140798903635 1
-0.150100740595915 1
-0.0641836978711307 1
0.273497396966245 1
0.210729979564871 1
0.203243085414616 1
0.67467430849772 1
0.627865794375708 1
0.714578359223504 1
0.110532172484311 1
0.847898449694206 1
-0.321560394813904 0
0.121352721454915 1
-0.521765012190533 0
0.954153408200296 1
0.951488685799395 1
0.285388158799405 1
0.125664258980013 1
0.170870694605762 1
0.311787461708048 1
1.04274479030193 1
0.474696991275323 1
0.348727633558222 1
0.174315997104683 1
0.370701007672543 1
0.0675057583259679 1
0.362634753163768 1
-0.283351680920742 1
-0.262248887704174 1
-0.0394435149377097 1
-0.0234080554035503 1
0.624549683633036 1
0.631365364327315 1
0.436392946614083 1
0.377171960616392 1
0.141693220158629 1
0.591955100445774 1
0.546220609754446 1
0.300589735909361 1
0.282918405869993 1
0.784400256003833 1
0.653368085345239 1
0.263230119270034 1
0.52353196531715 1
0.36404367944043 1
0.538458765136135 1
-0.5372591205607 0
0.633863435438109 1
0.448887694131793 1
0.179809342015754 1
-0.0447632072902024 1
-0.112810407942896 1
0.0966403663549555 1
0.594669897820524 1
0.37035768861569 1
0.175413302329276 1
0.180794127748302 1
0.0850933731330718 1
0.781703455214389 1
0.162748023274973 1
0.324930413690557 1
0.424232591328671 1
0.507250666447628 1
0.844585223458862 1
0.61931298897826 1
-0.0101973950312001 1
0.301343197194101 1
0.768371485273883 1
0.800996068339305 1
0.127181339099022 1
0.273173191814073 1
0.608905632903652 1
0.386259176189205 1
0.223797334792001 1
-0.0324123040834386 1
0.0599743273902276 1
0.0820870522752223 1
0.205627622481304 1
0.49296105629439 1
0.722897567086138 1
0.426093983354592 1
0.4328642591539 1
0.561993382519462 1
-0.0256534371493173 1
-0.127958811778337 1
0.504534316992661 1
0.670133967333309 1
0.519453622484809 1
0.301555936094415 1
0.136295200684021 1
0.524814550264637 1
0.108322980842502 1
0.543027705356687 1
0.569422345116509 1
0.779425732954099 1
0.343928235617151 1
0.59450948803889 1
0.308047632896548 1
0.238028445541674 1
0.0698657869771864 1
0.166805519232728 1
0.461524308118458 1
0.197251293462654 1
0.620304796886248 1
0.256325206430468 1
0.800778899670407 1
0.360065572153999 1
-0.0685444486098323 1
-0.147424396559046 1
0.674758494675944 1
0.519663748479698 1
0.0365815947051729 1
-0.163331373565435 1
0.624897145475811 1
0.330250764453915 1
0.384971057860371 1
0.0010983449303183 1
0.483554334694881 1
0.771280884701654 1
0.0969306893888511 1
0.379231579947665 1
0.127665962331176 1
0.465146618019688 1
0.577816890846948 1
0.375135990197517 1
0.513757934350104 1
0.381753755005351 1
0.212167183169736 1
1.05701525673744 1
0.551462463463459 1
-0.0460794591745432 1
1.06022181736124 1
0.459959667862331 1
0.73821991679494 1
0.297229695470036 1
0.200156891655059 1
0.939956690399514 1
0.0423351472956968 1
0.2705994517202 1
0.560906269127957 1
-0.324999214836456 1
0.634344777324285 1
0.603092967773572 1
0.0682794635004829 1
0.114769520412048 1
0.213319683055314 1
0.289257715485605 1
0.624418095252463 1
0.357570291389922 1
0.706611672139039 1
0.252268659812002 1
0.17033245496149 1
0.202561374441969 1
0.599334435302898 1
0.428166031874082 1
0.758933592162586 1
0.406202763521729 1
0.619337504171501 1
0.491875040583328 1
0.637238023980521 1
0.30119238246857 1
0.446620648370653 1
0.242304467289573 1
0.616912518624237 1
0.312009896908892 1
-0.299664424062555 1
0.469681612385112 1
0.0240272108166905 1
0.155251493706214 1
-0.213133562261318 1
0.342786408635459 1
0.365691399633417 1
0.167516209559317 1
-0.169478708933165 1
0.279821855015699 1
1.20589271537411 0
0.506572430913815 1
0.57081659031373 1
0.602654354566934 1
0.793707926039488 1
-0.611046147246435 0
0.219127454367218 1
0.328774178668069 1
0.477580190282638 1
0.306806337719366 1
-0.101484636414617 1
0.560932943539272 1
0.311217391415231 1
0.572025366577173 1
0.164282752820232 1
0.31574137711676 1
0.637407388645345 1
0.0727449938478794 1
0.0214771568955229 1
0.596375915270773 1
0.234003250537084 1
-0.122072481508724 1
0.290446907784183 1
-0.0829470225821583 1
1.01267511009427 1
0.240458572096608 1
-0.0548942647286872 1
0.396083543590226 1
-0.0596831631615889 1
0.235265483299595 1
0.581353789187495 1
0.233510392092555 1
0.14438823125267 1
0.162758362207029 1
0.0148323626551627 1
0.522153222333576 1
0.331777147073266 1
0.23355665430297 1
0.329170473410689 1
0.547930408996425 1
0.483424479255633 1
0.354103424985723 1
0.737137972168294 1
0.582039897850607 1
-0.0998858608011955 1
0.501867453576533 1
-0.116013815881461 1
0.240989057842222 1
0.290288322521327 1
0.155829689670762 1
1.07268556804685 1
0.263643922228625 1
0.425205403655776 1
0.171908942801037 1
1.03111921320274 1
0.0211176110263849 1
0.314320347509755 1
0.497112788113199 1
0.169540193267768 1
0.0457518460287538 1
0.282073803344422 1
-0.47668126822145 0
0.664136318860319 1
-0.258505157360924 1
-0.00856658085296999 1
0.0686393084490312 1
0.335980175487526 1
0.594662229809441 1
0.530454179989881 1
0.219410372342968 1
0.46937316757689 1
-0.243398740667363 1
0.571460800988468 1
0.342366450377629 1
0.428492772022484 1
0.550722382761536 1
0.486097516407766 1
0.16331702434479 1
0.245890200513637 1
0.0858934649824968 1
0.740721286697358 1
0.406986807084449 1
-0.126472715637355 1
0.439786080837148 1
0.183849977679762 1
0.262691345098355 1
0.830359131810328 1
0.471029384578806 1
0.518019637241975 1
0.25717692127188 1
0.361070257760499 1
0.337836216775896 1
0.738894057806734 1
0.243249412912634 1
0.170114712571982 1
0.438519796545594 1
0.0599695344840504 1
0.544503325002099 1
0.61636993256913 1
1.04083580036675 1
0.531004155672734 1
0.261108978756363 1
0.0975627756943379 1
0.528324099856886 1
0.475213276593808 1
0.60126557372349 1
0.771337726928295 1
0.220234888642328 1
0.28911854359794 1
0.803945736963925 1
-0.108235536138317 1
0.156862929979235 1
0.0988647915731952 1
0.243556217505349 1
0.754761368178765 1
0.236715221360503 1
0.958751093972629 1
0.258078046121227 1
-0.115910344444448 1
-0.0761627611723924 1
0.688043664569503 1
0.427597711683138 1
0.593326325982215 1
0.113186317680642 1
0.733079350597426 1
0.297744783227022 1
0.595970323894996 1
0.383675073427509 1
0.427683478024223 1
0.00265693802666078 1
0.647431825819137 1
-0.128399400348179 1
0.363750940142092 1
0.093824303985911 1
0.148471502814992 1
0.0686698121510873 1
0.611873732891412 1
0.366795060679989 1
0.437721891608397 1
0.225504963411051 1
0.0337656061774691 1
1.14024016028654 1
0.18360057054446 1
0.296901722806567 1
0.29290291889056 1
0.619293565712523 1
0.540961394022192 1
0.422182378371477 1
-0.206247213041932 1
0.026887204444159 1
0.349018913462249 1
0.364355225024582 1
0.0062680677803017 1
0.496879277945381 1
-0.00809598261975616 1
0.126542897325859 1
0.177576162163051 1
0.124177994270186 1
0.422663059904045 1
0.362774670373916 1
0.553055604239794 1
-0.268880101477215 1
0.148007174705876 1
0.395559109389953 1
0.333503490137559 1
0.533457594305513 1
0.8661862907526 1
0.407054121535653 1
0.131193216078865 1
-0.19516429868842 1
0.203835815038948 1
0.422742904923081 1
0.681912212635216 1
0.818727905420385 1
0.573591541969791 1
0.326657198866302 1
-0.0617895792774909 1
0.483269418901832 1
0.45139765987482 1
0.357131078624242 1
0.768038696971662 1
0.957412342021731 1
0.559101541501783 1
0.468079569851224 1
0.503078729624546 1
0.235899152413102 1
0.0452133397672348 1
0.495250329282092 1
-0.0104172125057879 1
0.706138188543454 1
0.236609221433006 1
0.602240056886118 1
-0.464613397241887 0
0.426069433961389 1
0.413407363986718 1
0.147403491901326 1
0.39705392211491 1
-0.000680659846161308 1
-0.400994467526507 0
0.501699087232982 1
0.363495191304283 1
0.794458617461575 1
0.306008443160544 1
0.388768034061907 1
-0.412237115921407 0
0.380155192088685 1
-0.0582515865616044 1
0.599279039157579 1
-0.171785827197866 1
0.0782475009365889 1
-0.172442160836533 1
0.52967152032561 1
-0.0580690174233155 1
0.448929493780211 1
0.808610726682804 1
0.575569177850153 1
0.427647360846283 1
0.199078754879632 1
0.56662111742153 1
0.368694684460609 1
0.499933328231725 1
0.242557212103672 1
-0.248865008574141 1
0.281802890815393 1
0.5532682719066 1
0.514298446998217 1
0.561519890999713 1
1.01661431248961 1
0.0916065658280013 1
0.518095768120435 1
0.64433292042972 1
0.2344047825177 1
0.307536338255819 1
0.600103135874625 1
0.423575943499192 1
0.0634600522489913 1
0.541492957521724 1
0.246660786137519 1
0.562273118519785 1
0.448563565833018 1
0.905128621229144 1
0.415586117064887 1
0.48748211641692 1
0.538524802822194 1
0.61901636307057 1
0.622569734042508 1
-0.0806899089552061 1
0.344562313009719 1
0.905998063749129 1
0.430342501136394 1
0.33404111220999 1
0.594013214399602 1
-0.193864897625054 1
0.687336856883515 1
-0.115978509816138 1
0.520832089438389 1
0.402654671762994 1
0.219784569596497 1
0.685379978847279 1
0.829273013908519 1
0.48947701785781 1
0.292473025959383 1
0.662523134817748 1
0.907581992086607 1
0.408414462251995 1
0.0157639647971837 1
0.40784154768329 1
0.76871243440555 1
0.335255027459367 1
1.21055980172378 0
0.331435041880542 1
0.278355333737997 1
0.255982863978029 1
0.803874854092981 1
0.539968942751992 1
0.263159654518349 1
0.544427577157315 1
0.15930639126774 1
0.527489137224791 1
0.332462504877772 1
0.64606262630973 1
0.345148986337095 1
0.792619493413954 1
-0.0663813792666801 1
0.138286544092175 1
0.311513743207759 1
0.0980898502476943 1
0.14873407666287 1
0.662443102159551 1
0.207302665402785 1
0.915502272632206 1
-0.0432338436997585 1
0.363067175594578 1
-0.42270175206524 0
0.429968055379646 1
0.480217051004908 1
0.124826284667201 1
0.176779156510035 1
0.194957444339077 1
0.731063012235013 1
0.4774967074879 1
-0.0759511952163621 1
0.124941834238734 1
0.0555628997554109 1
0.0486709199629562 1
0.592221674463797 1
-0.0588291808406843 1
0.575098064423809 1
0.237080716593539 1
0.118506189496784 1
0.517692665018758 1
0.503611904020877 1
0.519069025209387 1
0.502626932490218 1
0.989781469344137 1
-0.260958204334155 1
-0.204835654602748 1
0.106896197032635 1
0.588504927672113 1
0.109622193344609 1
0.4802706856923 1
0.686915989610783 1
0.594128587665035 1
-0.187816930592953 1
0.722142204894848 1
0.473355836553982 1
0.582207504645672 1
0.246341978597575 1
0.836681157927683 1
0.249092060383559 1
0.575553778329395 1
0.0738157900809035 1
0.4824963579958 1
0.146341480510005 1
-0.0591777228391 1
0.532402202929766 1
0.0074722598680942 1
-0.0997840945037184 1
0.197250566894123 1
0.298394579785869 1
0.194504135733512 1
0.692775171095087 1
0.372294751079944 1
0.192987971018488 1
0.241601734273839 1
-0.00565586522316961 1
0.420366777465131 1
0.1427819978059 1
0.482354315049096 1
0.697624603817167 1
0.812082827208961 1
0.0787928348846123 1
0.450498233133873 1
0.815271985722659 1
0.139958264856491 1
0.189052545090012 1
0.386372111491584 1
0.413362513518143 1
0.0904554533275081 1
0.58888150550509 1
-0.0157367858711174 1
-0.250125544506553 1
0.212901525533257 1
0.59139532048581 1
0.336940223775191 1
-0.301759042688049 1
-0.287549786136917 0
0.232481176965232 1
-0.314279651496077 0
-0.0769886041976571 1
0.0371931102502313 1
0.600837033309672 1
0.0723755725706273 1
0.542895970288918 1
0.77368758320427 1
-0.0482479111875089 1
0.614425339179002 1
0.835552616668004 1
0.375291689556354 1
0.166016343116206 1
0.209780547310891 1
-0.0577252156549827 1
0.627575616533964 1
0.573751382175037 1
0.574779230304314 1
0.0714380112049995 1
0.708064325340069 1
0.268614474824359 1
0.623135321109825 1
0.38509276626224 1
0.461533193173597 1
0.401253514932124 1
1.00695413427089 1
0.443982577852868 1
0.813989586548185 1
0.530641715551351 1
0.429045797264806 1
0.285960222585081 1
0.415730216829401 1
-0.0669954779410143 1
0.27443325063592 1
-0.141895407115036 1
0.436635743034362 1
0.224388570747006 1
0.332504107553004 1
0.504475915423443 1
0.191351872242584 1
0.773562786804843 1
0.827427452160558 1
-0.313351472762115 0
0.119124626861401 1
1.05077755352602 1
0.851744443956806 1
0.477645912406893 1
0.608098107632112 1
0.34226454446704 1
0.421619067218422 1
0.814618864925503 1
0.703871931407064 1
0.139906878039837 1
0.20876300931583 1
0.168806836448294 1
0.32655024047137 1
0.662495195517065 1
0.25723334856638 1
0.416229913426498 1
0.377388831967902 1
0.848142893741443 1
-0.206310083557204 1
0.173242802568955 1
0.291430304450128 1
0.39214264595461 1
-0.282886879109174 1
0.0506205993870187 1
0.346622550626086 1
0.147506976032426 1
0.746382047566516 1
0.179165326738941 1
0.458172579355435 1
0.369971328738996 1
0.267335421638123 1
-0.115894015561636 1
0.375971863566681 1
0.193456000036588 1
0.495397551585172 1
0.40381743763621 1
0.25155950789362 1
-0.0725083932698075 1
0.966611832271228 1
-0.377037349951179 0
0.356770011920925 1
0.215335573128698 1
0.445656538341424 1
0.222062775841393 1
-0.0473400666336062 1
-0.2925969168378 1
0.681154933225668 1
0.926325651860827 1
0.00608221335198789 1
0.184776478490929 1
0.483879289161846 1
0.656129228153343 1
0.0363784964402068 1
0.468083266637352 1
0.000544542728905015 1
-0.0285253889669332 1
0.591121945328921 1
0.484903025850391 1
0.44062725906552 1
0.049856821386589 1
0.669301560233648 1
0.317803148524104 1
0.133742458036483 1
0.881770765360866 1
0.512432822786524 1
0.547739051845151 1
0.459819494272796 1
0.787885269583904 1
0.768780485457854 1
0.766529114818994 1
-0.276441107151751 1
0.591020038192146 1
0.588792572408796 1
0.461164228513725 1
0.432297893628653 1
0.408902006223095 1
0.626641341101515 1
0.607995526451997 1
0.565524851322037 1
0.810549134641049 1
0.0444320650790826 1
0.719231226784706 1
0.0377032978898259 1
-0.289051615401502 1
0.832113132553399 1
0.0227303214170217 1
0.143597563211173 1
0.313110161967249 1
0.536080490618942 1
0.318160191680081 1
-0.284230100548927 1
0.332256215990371 1
-0.337431780955457 0
0.347045817686469 1
0.551408791821452 1
0.817595721611253 1
0.541975417291055 1
0.746262976857017 1
0.311516469505594 1
0.516199037608601 1
0.50083945854252 1
0.444649663465523 1
0.391643295804325 1
0.232332616748778 1
0.256857338962916 1
-0.0887652736574795 1
0.525813489843924 1
0.210175388827898 1
0.400336364050044 1
0.282352182635598 1
0.0884842898927251 1
0.179740502161484 1
0.421550917832527 1
0.0749784431980223 1
0.250203960137851 1
0.488555955541278 1
0.0858385856930545 1
0.167107736784859 1
0.584321620103053 1
0.752605625584588 1
0.164790124505615 1
0.255618204740776 1
0.846460561612933 1
0.609387977173039 1
0.0993213060547256 1
0.187958017709541 1
0.352972245823047 1
0.157923180405838 1
0.781023382836938 1
0.194814698102518 1
0.448947881279679 1
0.510678735497838 1
-0.0932339189061435 1
0.488957393200104 1
0.0675403936001018 1
-0.0829260761028287 1
0.123360028446982 1
-0.336087043480962 1
-0.233040677929451 1
0.306605501947029 1
0.0624672129822981 1
0.691313778860396 1
-0.0336485299129195 1
0.341270485562818 1
0.263988614778798 1
0.372854408740706 1
-0.072706123614314 1
-0.135605527458344 1
0.417522759889783 1
0.648883918743693 1
0.289386568168437 1
-0.00136075387999175 1
0.792648695820389 1
0.225144722779936 1
0.932853266689498 1
0.512501566596479 1
0.324202979846839 1
0.51470805238123 1
0.128013001276449 1
0.177095812172912 1
-0.0807478017619839 1
0.135201441074699 1
0.766315124494086 1
0.316818893117036 1
0.608853069532726 1
0.552008633750524 1
-0.490640627239543 0
0.218149352066792 1
0.187101744658592 1
0.444893096747446 1
0.796534395655773 1
0.603550512356574 1
-0.107638033945634 1
0.0563626619705232 1
0.00970303167181903 1
0.475074369772575 1
0.248333968856255 1
0.234693915983269 1
0.176951237027064 1
0.245170097423729 1
0.244270901906412 1
0.444450658288827 1
0.55183286188334 1
-0.0565069737450695 1
0.101391831108256 1
0.189821797937702 1
0.324366014568687 1
-0.212688970762951 1
0.526149756002945 1
0.32030199446713 1
0.0347867381888489 1
0.548586805136457 1
0.306887282928964 1
0.513899972469615 1
0.359874500598819 1
0.800314430334729 1
0.55431055242409 1
0.723736975963999 1
0.0675151360686828 1
0.181334108576545 1
-0.304690543611334 1
-0.111022181009949 1
0.778352916445367 1
0.185834442128541 1
0.373416330037664 1
0.0271574022793244 1
0.0642355872244743 1
0.612771022263908 1
-0.0179988444060797 1
0.636430457613007 1
0.383964126465192 1
0.0956776364832536 1
0.482229467107704 1
0.884724259275855 1
0.466241056215841 1
0.464783848331427 1
0.777595741276977 1
0.793137846166419 1
0.55317655872265 1
0.174878754684026 1
0.288046623397102 1
0.407966630232132 1
0.0937738300753464 1
0.599830899057116 1
0.475099037293276 1
0.0298599497753271 1
0.18642254634223 1
0.0637589672795472 1
0.230761421258432 1
-0.433642718600211 0
-0.119380140405106 1
-0.13138482706067 1
0.260235485096542 1
0.30202165364262 1
0.060578601676264 1
0.771862350770136 1
0.363366503289104 1
0.656809671867543 1
0.0286465369108492 1
0.339541452616902 1
0.881733069946944 1
0.283828853152031 1
0.138679840156836 1
0.458211289525226 1
0.158835663120665 1
0.23320394683563 1
0.669696628478063 1
0.41755871688411 1
-0.274855690037177 1
0.592982300683769 1
-0.286614602771618 1
0.94151149146327 1
1.06702472089042 1
0.651813613466426 1
0.667981894476422 1
-0.0716715061601498 1
0.370764306789709 1
0.15657349081819 1
0.448618460624352 1
0.655350424029431 1
0.205386791246787 1
-0.0904701973812888 1
-0.0454048021821078 1
0.161713426890358 1
0.933441847126885 1
-0.41367966574464 0
0.62224744059076 1
0.368250830682649 1
0.266888094768748 1
0.560500200093609 1
0.121140934819536 1
-0.0968272071997421 1
0.534880242516354 1
0.365763223920217 1
-0.0745664799705212 1
0.421139409625899 1
0.788400676880356 1
0.170315013887349 1
0.882568456821713 1
0.618362177381552 1
0.0891472002879544 1
0.913438632623324 1
0.900551845198522 1
0.375155858180275 1
-0.00948115327677417 1
0.718275925772694 1
0.917894513981826 1
-0.0938821114076321 1
0.240634352565406 1
0.457179611331863 1
0.6162458082305 1
0.887854427553735 1
-0.261563660340758 1
0.438101061727637 1
0.952223701828761 1
0.3619264876421 1
0.205927612718043 1
-0.264335080132371 1
0.00981730721104076 1
0.121409875796461 1
0.163105029906903 1
0.456495338675324 1
0.180110567275104 1
0.331477872127263 1
-0.192679835626319 1
0.199604828218912 1
1.12466151730983 1
0.113864363261338 1
0.411701159086307 1
0.25366048579769 1
-0.0753607081343778 1
0.884086588055736 1
0.382855658347491 1
-0.307699379959003 1
0.232311861819184 1
0.254245774003148 1
0.200461315683115 1
0.503496154129279 1
0.3003155304554 1
0.190613124779074 1
-0.329073476214568 0
0.259088871056426 1
0.554849136724306 1
0.186436961080938 1
0.102939454303764 1
0.102634979447548 1
0.582960574815688 1
0.302241376118036 1
0.390300687453726 1
0.319974364429735 1
0.543266677696824 1
0.36840659247281 1
0.105551194184681 1
0.369792733960279 1
0.948837815520997 1
-0.0911678353562538 1
0.170082567140025 1
0.382323594805347 1
0.395296301314464 1
0.201538829122748 1
0.694431300953781 1
0.558501204559407 1
0.187470050053782 1
0.233734371188488 1
0.218461356910404 1
0.196538452501978 1
0.693804815856225 1
0.601982874636332 1
0.660655922364838 1
0.56246001951566 1
0.355843814331973 1
0.0186320755013241 1
0.502657831436393 1
0.683297834894647 1
0.563479292576694 1
1.01793458905263 1
0.808361162023452 1
0.644990733580914 1
0.0480510367610352 1
0.293909715811993 1
0.6543653768412 1
0.252411670560283 1
0.458685446810247 1
0.101550038376238 1
0.253124038473475 1
0.28420954596484 1
0.619219395915898 1
0.474556462187984 1
-0.104173053632933 1
0.202368085420525 1
0.225810071616244 1
0.265900672352557 1
0.552194638686647 1
0.140982585572555 1
0.585779578378228 1
0.0198119901966648 1
0.536893202794597 1
0.5812890355442 1
0.171092666860818 1
0.0645525122455537 1
0.82202541734627 1
0.529926342901296 1
0.59694538997499 1
0.047890323199089 1
0.682732399693129 1
0.635249854058907 1
0.567929254567025 1
-0.0777648888598193 1
0.423878995781798 1
0.383035468669331 1
0.430781735483453 1
0.665164308711206 1
0.270273037407207 1
0.58395401893619 1
0.746498088217652 1
0.326654999649087 1
0.150222556942163 1
0.0567874338944239 1
0.277535958081431 1
0.204887524784384 1
0.441995014177891 1
0.792435914274134 1
-0.138605529429011 1
-0.0494681587127635 1
0.310475313159486 1
0.175218493293584 1
0.675577647957436 1
-0.105150014575899 1
0.304824205500747 1
0.115893606720215 1
0.228653370220096 1
0.158012218367065 1
0.299241323097768 1
-0.100903893576458 1
0.609497620434993 1
0.589831330032984 1
0.909125844632259 1
0.822973367792064 1
0.131690681643891 1
0.473369526053856 1
0.0416118970033407 1
0.487459344771079 1
0.0088210434580282 1
0.775032845656363 1
0.5375303359491 1
-0.128316947758243 1
0.340974434174552 1
0.667792497034817 1
0.944156570497501 1
1.09647762707523 1
0.122555175763024 1
0.282626839183091 1
0.0806678132809795 1
0.0713033651345779 1
0.491740105698165 1
0.540149935170585 1
0.46274504158136 1
1.01721422069097 1
-0.0261720493832609 1
0.136746842532681 1
-0.0500402390564166 1
0.545839689400363 1
0.626251641758881 1
0.182906381624073 1
0.550800611585528 1
0.428822093703258 1
1.19448280738027 0
-0.0915334376571711 1
0.81217069648102 1
0.504186478369749 1
0.221124507473269 1
0.439608573277563 1
-0.104473560387021 1
0.0974098381688737 1
0.948674527041305 1
0.252155817345307 1
0.684449351747961 1
0.37190103652866 1
0.203093372393529 1
0.359030206523328 1
1.05264681613491 1
0.658887404835017 1
0.585922943275969 1
0.143070004837337 1
0.541964357348622 1
0.38134917603053 1
0.413579541015786 1
0.65968624627512 1
0.674551431936054 1
0.499420886977986 1
0.298808351989635 1
0.23880274038276 1
0.0152028129774922 1
-0.0287293178974135 1
-0.0543735301145863 1
0.491709429732764 1
0.623697032397584 1
0.452187323016626 1
0.586786497259322 1
0.00224084903432945 1
0.438424282296418 1
0.443471092277107 1
-0.15893110215007 1
0.396507273181199 1
0.708422221648461 1
0.258249104559084 1
0.214002932053615 1
0.0955365086006898 1
0.401801044458591 1
0.316875108724442 1
-0.0105574414283183 1
0.963228057082213 1
0.331986406711488 1
0.498263024505928 1
0.35595881613654 1
0.786720447330089 1
0.132320035845445 1
0.179548495538015 1
0.0828592898721247 1
0.105522723099103 1
0.246181221129733 1
0.929908217546363 1
0.215771697368402 1
0.405887321095408 1
0.795526395482459 1
0.233700304931049 1
0.0424893163720718 1
0.671982358195528 1
-0.078836143133559 1
0.864659540559445 1
-0.179061657157526 1
0.226524447242979 1
0.358767786050845 1
0.680592639109458 1
0.360334480928107 1
0.669340499012005 1
0.660653699256392 1
0.054121687507746 1
0.192458107015978 1
0.234470168520304 1
0.377283211748694 1
0.781465804597239 1
-0.243430689340571 1
0.213662419871361 1
0.587963001713045 1
0.505274199790212 1
0.482368926436649 1
0.405348748557255 1
0.194957318360205 1
0.606766072294604 1
0.116569802204232 1
0.0924909269224753 1
-0.1939591101639 1
0.849195484487784 1
0.150252987271071 1
0.388956109923327 1
0.289208544667559 1
0.465226920258618 1
0.141442638505686 1
0.788581582935515 1
0.495180325566901 1
0.81407679203453 1
0.6627804817957 1
0.425277875584276 1
0.335583023168133 1
0.36927022399205 1
0.017395875181785 1
0.630012862970224 1
0.238230155948242 1
0.179927160136811 1
0.124527860183551 1
-0.038471063249219 1
0.221864553666032 1
0.474552831217732 1
0.223904067388322 1
0.422310151656378 1
0.250206335384424 1
0.168488847461068 1
0.532487319283725 1
0.609286927332876 1
0.705868803718016 1
0.540923604477125 1
0.626639049462725 1
0.0800416522621867 1
-0.00162120493137719 1
0.790124454349955 1
0.284794244550473 1
0.45190318335207 1
-0.0919409535580557 1
0.0235524408840764 1
0.544366350937957 1
0.403852349083511 1
0.29476329518286 1
0.032056255275986 1
0.200075434897365 1
0.589076726267221 1
0.526733568469085 1
0.420735655067281 1
0.187642376317768 1
0.275791833073227 1
0.17394535286739 1
0.65013950456254 1
0.482619250420154 1
0.593869908721182 1
-0.00733574498469081 1
0.28194068023353 1
0.448878030870398 1
0.125556437778404 1
0.919896979596444 1
0.663414271798586 1
0.600202332029423 1
0.213592658623668 1
0.650037866329986 1
0.278413852935886 1
0.200811347946009 1
0.217061474074099 1
0.32639712211926 1
-0.0710061680102626 1
0.665043651913736 1
-0.202943991198555 1
0.213909653730477 1
0.377550938494525 1
0.380157073009799 1
0.263118995633678 1
-0.320270854776139 0
-0.267687572236871 1
0.829547191370798 1
0.52696631108391 1
0.597014236162911 1
0.25126937645619 1
0.591837786777148 1
-0.0533067081244875 1
-0.0590593184179302 1
-0.181188094518368 1
0.514097660574094 1
0.348258927949235 1
-0.0374120920995147 1
0.45780687939922 1
0.233896794246357 1
0.551753605656999 1
1.07935658730732 1
0.454649944867927 1
-0.206428924307489 1
0.254058230156594 1
0.775105926810021 1
0.665837444132417 1
0.131465447138024 1
0.317428160151425 1
0.147414231240586 1
0.808347734095076 1
0.584246753703606 1
0.634492501247994 1
0.132783705278971 1
0.127648935409189 1
-0.220956761903468 1
-0.00181914500212452 1
0.195959162439364 1
0.726328466726373 1
0.145625970807505 1
0.42157892703201 1
0.0143266641326139 1
-0.0518489962392915 1
0.473129499192886 1
0.453087538137599 1
0.0693093605513258 1
0.618076177653427 1
0.790126349603987 1
0.427509744697962 1
0.248622962682852 1
0.273095999407431 1
0.429706605534944 1
0.120472307257013 1
0.472195264033292 1
0.0578904232284756 1
0.180818030890471 1
0.179280977509018 1
0.106672892282495 1
0.880113465245725 1
0.497378357405787 1
0.766184110184153 1
0.507738832023157 1
0.424747592054685 1
0.504016607909587 1
-0.274736046615878 1
0.11538532224778 1
0.267984379520542 1
0.417720375498716 1
-0.167614414088296 1
0.257234937200236 1
0.505035153994866 1
0.611762373173893 1
0.46193770527871 1
0.472408410946577 1
0.163404618495835 1
0.0655898059388061 1
0.488770829017213 1
0.576269694049042 1
0.461365895939301 1
0.387986219318168 1
0.480190866733671 1
0.503621498192363 1
0.286061811975852 1
0.199274066388004 1
0.508483481094346 1
0.492162196887123 1
-0.00654629975281536 1
0.340691106837886 1
0.70294476360974 1
0.296995458972358 1
0.186220296925221 1
0.107676556887465 1
0.190455356283163 1
0.36028774774668 1
0.196101300259899 1
0.186199187133261 1
-0.0533113202316465 1
0.426985818583213 1
0.260458177631833 1
-0.215024148569797 1
0.88908291492365 1
0.177000596624297 1
0.243197984062012 1
0.350889016622725 1
0.529834957555726 1
0.803386709415562 1
0.601926010924453 1
0.408108736381557 1
0.214819560965883 1
0.138807370382386 1
0.123307727657926 1
0.799276540992004 1
0.599993592108809 1
0.0144872667306329 1
0.410142041479742 1
0.413781944704261 1
0.185745098054864 1
-0.123390547489382 1
0.105484866410339 1
-0.359685947722123 1
0.258294448017667 1
0.42041188721808 1
0.68583034513241 1
0.2761855773418 1
0.495414812216009 1
0.311646680691534 1
0.512084573789313 1
0.55209135126171 1
0.163295340400514 1
0.788542640038857 1
0.0843528987336813 1
0.504618215979959 1
1.24118956435283 0
0.358031714437149 1
0.404350774410082 1
-0.0709231720944087 1
0.563293799017484 1
0.38881522423527 1
-0.0994538737140183 1
0.468945483650764 1
0.617226891867663 1
0.66609270541105 1
0.872799455268054 1
0.604222410143843 1
0.51787584987939 1
0.327513547432871 1
-0.053933208528675 1
0.369594755246146 1
0.695498182794388 1
0.73000539697544 1
0.113136612472305 1
0.273494611122806 1
0.647750407173107 1
0.587957115270926 1
-0.133586821155689 1
-0.0114965668344529 1
0.556927159917821 1
0.259582923421084 1
-0.0227455822326471 1
0.911865792340003 1
0.107811110947229 1
0.480969047027338 1
0.23892462783592 1
0.562125675892155 1
0.438053661041989 1
0.222950983253558 1
0.844701569037779 1
0.199213939693814 1
-0.38580166693907 0
0.411112346812343 1
-0.0886893573006561 1
0.479113101852536 1
0.637204364342365 1
0.521386750220056 1
0.185129496867004 1
0.394368906479508 1
0.637145015537239 1
0.143882315894071 1
0.211913835096541 1
0.860383468432548 1
0.078722725761519 1
0.262639858986323 1
0.577962807311966 1
0.449917186312726 1
0.026714186444116 1
0.658015352438484 1
0.222049877287657 1
0.216107097482837 1
1.33265799046686 0
0.615900228136545 1
0.529777610206618 1
0.0648393454602267 1
0.281836223134976 1
0.590903190242426 1
0.625940168629933 1
0.726376698504612 1
0.405382157141935 1
0.415588887709747 1
0.677262990292406 1
0.00982046630506347 1
0.895769492159418 1
0.323478221725346 1
0.00426642635917175 1
0.1568199963912 1
1.0380845569122 1
0.371901613037495 1
0.56752895740307 1
0.499014973950169 1
0.133078511598016 1
0.409380817274956 1
0.170286391060093 1
0.494139882733925 1
0.294675383575082 1
0.771383342466466 1
0.662604080085371 1
0.348402825296152 1
-0.0196870544358181 1
-0.178115672018536 1
0.703574309517416 1
0.355203773097173 1
0.944489481513448 1
0.520534076905711 1
0.921046231055958 1
0.240611372937591 1
0.161090815045626 1
0.0556846589077335 1
0.00587409717505534 1
-0.108034172068708 1
0.15442239456459 1
0.290767803405105 1
0.346185089557765 1
0.278973313896094 1
-0.0949818318496958 1
0.436945351024087 1
0.569716857477159 1
-0.330259796554953 0
0.460221229378913 1
0.733629030404335 1
0.291421221869709 1
-0.0751746235983407 1
0.30434624186545 1
0.606442709072114 1
0.266156956555667 1
0.579273050107579 1
0.309845594970695 1
0.0871129950893435 1
0.453349653260128 1
0.196054527313132 1
-0.06415119789841 1
0.23583949240731 1
0.0174356782724639 1
-0.0136353228103078 1
-0.0452417297462808 1
0.380590425495223 1
0.62167425983453 1
0.686789052384025 1
0.0261629300720738 1
0.443445143529524 1
0.555195412156615 1
0.57581461476785 1
0.326824266953719 1
0.219263518678344 1
0.352526015830768 1
0.330637554149484 1
0.524524575886058 1
-0.0110248610686096 1
0.0650212244796736 1
0.22351922043351 1
-0.302495429746706 1
0.786100342509221 1
0.333398655492214 1
0.715635252654208 1
0.311621350895201 1
0.520386029995815 1
-0.549127277844107 0
-0.139832458356506 1
0.107468806552875 1
0.124960849509264 1
0.476281595501286 1
0.618807180213565 1
1.26504598979633 0
0.384422715807591 1
0.850666196557054 1
0.861409286609104 1
0.286249002735242 1
0.348963466089852 1
0.236308153870032 1
0.500309970423598 1
1.03448403458899 1
0.204316729971049 1
0.173059785707021 1
0.230013617291632 1
0.4048392456254 1
0.405706795408015 1
0.820783190915681 1
0.317891617096428 1
0.244755586236142 1
0.428028017070536 1
0.0995209000544937 1
0.604158075752148 1
0.509226558556205 1
0.286923825693322 1
0.499796606907334 1
0.103687573037196 1
0.123910537379354 1
0.394396976825457 1
0.831933574519425 1
0.978493131885588 1
0.466234706821488 1
0.104382535425572 1
-0.268795756475296 1
0.618123948520126 1
0.249525160205246 1
-0.336990258409941 0
0.607870870599372 1
0.507019389878415 1
0.640662483801547 1
0.170085360220033 1
0.639597717766301 1
0.35664570434225 1
0.980494594592214 1
0.739394023609566 1
0.628403605308923 1
0.988472054940687 1
0.375133323036783 1
0.23926233410117 1
-0.118882744742657 1
0.744032669126019 1
0.25907005844961 1
0.160584380370735 1
0.48009674591988 1
0.3374128962349 1
0.556569687017446 1
-0.331012217804812 0
0.48137474689421 1
0.543048660200077 1
0.62419045864119 1
0.499192411485722 1
-0.439993668054049 0
0.536067765845711 1
-0.302253224110711 1
0.826339866287119 1
0.214297978776927 1
0.0638333431835745 1
0.638861458887138 1
0.54561297429977 1
0.505339102082807 1
0.630580474445954 1
0.297578933929246 1
0.1303196085321 1
0.408773248258796 1
0.583694503886986 1
0.558798108252576 1
0.777265415199713 1
0.268091045789301 1
0.548713025332189 1
0.349753659139349 1
0.329943913317615 1
0.719067993098858 1
0.300307692630791 1
0.581689812178506 1
0.72772325524732 1
0.243308065512334 1
0.435565854903183 1
0.418031511549314 1
0.845959790180165 1
0.332159604791158 1
0.293268377548497 1
0.176058147235824 1
0.786207273757726 1
1.06617708386413 1
0.401835355718876 1
-0.148747907342084 1
0.0809346516221639 1
0.904137409626342 1
0.452304908170768 1
0.63622616511421 1
0.340011869684021 1
0.395807308483409 1
0.500208326138975 1
0.527055350978956 1
-0.0931695239070756 1
0.608694289358372 1
0.264858183965435 1
-0.00923120980127559 1
0.194714929612206 1
0.281506129232628 1
0.329027811911258 1
0.503992618904802 1
0.652731658672534 1
0.253943371415722 1
0.617342399724529 1
0.338855723647416 1
0.146887143672793 1
0.750636695349751 1
0.69804274189723 1
0.370260581424767 1
0.167565497419261 1
0.47494503182041 1
0.501775403358664 1
0.434146158530858 1
0.402470064745475 1
0.5706023823027 1
0.381128673951766 1
0.705797401446648 1
0.0460883123941919 1
0.892541052270736 1
0.280798512117233 1
0.438982800232471 1
0.0989035890995577 1
0.384198762204099 1
0.739311878424015 1
0.955503138276894 1
0.271064006292949 1
0.709968593075332 1
0.283723308427311 1
0.849078575331014 1
0.424448242096097 1
0.399122354684906 1
0.513595985102024 1
0.878927375904661 1
0.558874502444428 1
0.264998596403432 1
0.0531970575386613 1
0.436541138190635 1
1.08303156957766 1
0.647557242139053 1
0.744606611969218 1
0.87670056234347 1
0.195672287007762 1
0.0687476566367299 1
0.296652292010486 1
0.275993825649676 1
0.359254958176253 1
0.189496973125429 1
0.471392232138702 1
-0.0660901436151133 1
0.284524477316163 1
0.684435624029017 1
0.756273719730924 1
0.76912356937211 1
0.290586410843919 1
0.551446849429013 1
0.158498515596828 1
0.2062789227053 1
0.709598403401119 1
0.022671277695373 1
0.511353466911674 1
0.557155718009896 1
0.629991743063024 1
0.567954404285944 1
-0.00384403515310414 1
0.516845971963892 1
0.451690015659775 1
0.24509427884469 1
0.698707161106747 1
0.368097967681515 1
-0.120087473596667 1
0.456143545517941 1
0.382204800427757 1
0.41925386206407 1
0.289902689371918 1
0.588468066069487 1
0.31612380616683 1
-0.0316086567833499 1
0.557559608782099 1
0.483162780861757 1
0.390740079177689 1
-0.368643234595112 0
0.347232601338712 1
0.381271212051449 1
0.53195685584764 1
0.183312579483308 1
0.331554321890068 1
0.392275239731927 1
-0.309273075442949 1
0.655113347118659 1
0.764862639123814 1
0.258872806400313 1
0.481828461695827 1
0.268792720882969 1
0.298820750614102 1
0.315884216032218 1
0.391577438715097 1
0.301774639194667 1
0.487380013680111 1
0.832783222872261 1
0.549205086625069 1
0.36483550791594 1
0.0349426667396653 1
0.0801797939860901 1
0.188314635814772 1
0.110917312101897 1
0.803945261623576 1
0.756846203882906 1
0.501045318422107 1
-0.534591344546205 0
0.220409446228445 1
0.146656344123052 1
0.301533713960344 1
0.488538702028111 1
0.172285049901128 1
0.29778159032494 1
0.105874327304051 1
1.11277267770407 1
0.763532124211732 1
0.271311515169056 1
-0.0895814353729268 1
0.10358143290058 1
0.219075624221736 1
0.397512646855858 1
0.62599732828625 1
0.508764749190114 1
0.522515555969594 1
0.239400814860735 1
0.425650158425302 1
0.910643956873814 1
0.392442065546246 1
0.0378670965905855 1
0.184700723294054 1
0.351510176432728 1
0.00527295067300661 1
0.202956044970923 1
0.822887397945062 1
0.194036670485057 1
0.195341605189468 1
0.214715941268196 1
0.40541503124996 1
0.174235640940309 1
-0.485741153311668 0
0.155447808663449 1
0.266256649881438 1
-0.00465530565652831 1
-0.00258150823738427 1
0.615370472653432 1
0.568657500022824 1
0.421848045872074 1
0.421047658190359 1
0.39740671846584 1
0.699758872486684 1
0.18967626777533 1
0.642599933720415 1
0.413398781302749 1
-0.0626495063802084 1
0.316291002681098 1
0.229115764013767 1
0.665132381460525 1
0.34373372511957 1
0.516393839430567 1
-0.131349108224278 1
0.36487668961203 1
0.331936247271227 1
0.11305905470616 1
0.720398160737475 1
0.273523854227869 1
0.892539501620828 1
0.507678201066458 1
0.118320632555586 1
0.62762976655263 1
0.527321733318661 1
-0.295551107869551 0
0.420707190396908 1
0.83081655287469 1
1.18303081925238 0
-0.176219373967898 1
0.581944406181257 1
-0.211681527341702 1
0.127709454031142 1
0.287054116972772 1
0.394304342992362 1
-0.121886016551932 1
0.474099349512356 1
0.496946824218482 1
0.914922594213957 1
0.594198675371534 1
0.105269313491473 1
0.502137118894082 1
0.706996327626432 1
0.627607972119863 1
0.335238219516404 1
-0.252070510482199 1
0.255992444816187 1
0.16005362339507 1
0.39619219811533 1
0.768571544184478 1
-0.0901983059610117 1
0.571928463545035 1
1.00872495990698 1
0.741461058432419 1
0.514870508708751 1
0.461804949186858 1
0.111140222188396 1
0.141215902084691 1
0.830188191929259 1
0.642881798760565 1
0.273389847721759 1
0.690836430606245 1
0.203551767266203 1
0.391023140865798 1
0.44951131116139 1
0.0119173903218707 1
0.407001593022618 1
0.214252529318735 1
-0.152059113095778 1
0.229744345595538 1
0.506933670485565 1
0.367569980347306 1
0.21428781712272 1
0.0248498343701686 1
0.0630989500272538 1
0.774983468611948 1
1.06813900287172 1
0.206768433801132 1
0.148716527956294 1
0.431030264517793 1
0.0484237191300146 1
0.576826242108919 1
0.208764516218535 1
0.597683981187206 1
0.677057807940747 1
0.839425771781409 1
0.0720740596632144 1
0.123064042611712 1
0.362756949997829 1
1.21344565689006 0
0.0617189793421977 1
0.048333209470631 1
0.0275586305871528 1
0.221482060313887 1
0.500842094443276 1
0.0744439782157933 1
0.322498690815785 1
0.167781143668821 1
-0.095738533795984 1
0.0408574992644747 1
0.521492210454453 1
0.781132781735084 1
0.310896710425519 1
0.507270498712785 1
-0.385777147658325 0
0.504140101061883 1
-0.0784728094470672 1
0.325060684260695 1
-0.238735547034669 1
0.20408127119653 1
0.182928406437373 1
0.226085011414009 1
0.0489004004037043 1
0.696420940455254 1
0.441541974088211 1
0.386226181981421 1
0.0258934058731488 1
0.698174532699341 1
0.660372898146866 1
0.149496700584068 1
0.35843628157672 1
0.466943426169004 1
0.453487821805368 1
0.569103853817672 1
0.387756971022593 1
-0.266569593679622 1
0.390548048818565 1
0.834100350632575 1
0.399633954168428 1
0.622214938205329 1
-0.694709727093902 0
0.296060614382212 1
0.225461922431026 1
0.528702877640916 1
0.681269466572982 1
0.462381810993149 1
0.224628691265569 1
0.0333192168683849 1
0.399937419698152 1
-0.123946433224528 1
0.262958607666532 1
0.590613045842596 1
-0.0134159373845002 1
0.0930886991123865 1
0.302656596808691 1
0.81613232196193 1
0.161275523704589 1
0.258990074400279 1
0.3702512482126 1
0.0445589649937034 1
-0.395449758277746 0
-0.0548835042183235 1
0.411640910247679 1
0.462832412097985 1
0.459279838296295 1
0.0607779831484148 1
0.51811979519665 1
0.614563530070147 1
0.617314406331901 1
-0.281066843339959 1
0.716638582366189 1
0.993043504404625 1
-0.0397075608243981 1
-0.13778393130039 1
0.320322561357855 1
0.612593910143066 1
0.761241315147393 1
0.339658695702992 1
-0.0688789811972739 1
0.00236193631207661 1
0.501942637634386 1
0.138596848256327 1
0.178296232801444 1
0.593949486216814 1
0.233066301811599 1
0.133403557820113 1
0.386632558926802 1
0.500676705865137 1
0.091088410864765 1
0.435285664727855 1
-0.107552035137774 1
0.440699332399343 1
0.248548303795128 1
0.197322339507606 1
-0.000147093980104041 1
0.739464850128314 1
0.643910604799889 1
0.0364457891911872 1
0.194694809848617 1
0.191059507782604 1
0.141228197048545 1
0.290804664433786 1
0.62798412244071 1
0.218443831299643 1
-0.449638056313731 0
0.486569153870233 1
0.346931879181356 1
0.330005957521277 1
0.20108585322222 1
0.33319752885863 1
-0.0632661920363248 1
0.488964496360233 1
0.381699793558534 1
0.316487569643694 1
-0.0466297641857121 1
0.287255158030403 1
0.295184925546838 1
-0.130711209917369 1
0.417051861770819 1
0.81187635025711 1
0.466128294135858 1
0.520641956178794 1
0.374957097277412 1
0.234079420201637 1
0.153105423264862 1
0.745347760313768 1
-0.281267508487384 1
0.179368156725118 1
0.734542098066935 1
0.693635891808118 1
0.759669989072919 1
-0.102050619684663 1
0.727752091565906 1
0.835749748898668 1
0.327697143252437 1
0.254826739606547 1
0.297694199603633 1
0.318597942621134 1
0.0597556060195924 1
-0.567857798121268 0
-0.0401071333227601 1
0.194361680456292 1
-0.131721423455458 1
-0.0556407579519638 1
0.108406461255306 1
0.442938859451511 1
-0.155133441935154 1
0.28860624429313 1
-0.0488554863663407 1
0.582371895390809 1
0.568677496473544 1
0.776774774660084 1
0.238116512946482 1
0.333493768106415 1
0.670954601150168 1
0.828965013756041 1
0.143210744333891 1
0.149756012653127 1
0.346399538595239 1
0.535819845001173 1
0.564638072930604 1
0.85642351181088 1
0.674177665820726 1
0.7494612483498 1
0.567340488170807 1
0.13453806429477 1
0.298102700803348 1
0.240935807587168 1
0.372751708185877 1
0.553584106115222 1
0.582118671043294 1
0.257301337095931 1
0.753585561172197 1
0.532953543662477 1
0.32241737514313 1
0.489686121222163 1
0.182527094556267 1
0.30805257429209 1
0.631785069753301 1
0.605789518922173 1
1.12134169754094 1
0.484958598451165 1
0.0840188233357124 1
0.614728599237377 1
0.62914169636899 1
0.50864953630236 1
0.480408355261522 1
0.35730458585385 1
0.445880098374168 1
0.283343120773357 1
0.388481757963579 1
0.222388653457071 1
0.100038854541927 1
0.107564375441672 1
0.270200217924373 1
0.233173492265024 1
0.0703798930226282 1
1.07265655420112 1
0.683348843127421 1
-0.356608679756969 0
0.478428604255633 1
0.450975284104283 1
0.430265551906948 1
0.416488384028407 1
0.322249552252833 1
0.123824492496931 1
0.24578945256352 1
0.201764974754843 1
0.0468851800528464 1
0.215669497797884 1
-0.0986578364310853 1
-0.0223238274577967 1
0.108881078446191 1
-0.107830226847557 1
0.292697723048712 1
0.863230781750507 1
0.387616440236762 1
0.234495386609053 1
0.618975984105477 1
1.07249274132512 1
0.675232401079442 1
0.961853251535668 1
0.102299036676538 1
0.0287240805698388 1
0.206105362244364 1
0.933283639302512 1
-0.118552173052846 1
0.566446275666851 1
0.00540374248801452 1
0.858006452660306 1
0.252757972257004 1
-0.310394334262388 1
0.319937350113932 1
0.402804747437365 1
0.100857034883906 1
0.649964047489012 1
0.34994442465497 1
-0.0534273731886131 1
0.150745642800451 1
-0.0259656875861647 1
0.256297245575389 1
0.0795531891038657 1
0.334793074217023 1
0.827720888022861 1
0.456023961906861 1
0.0674769327356412 1
-0.100089412530364 1
0.537365199824999 1
0.0816042335035052 1
0.570738923985677 1
-0.0468030441371229 1
0.324504573939727 1
-0.0144870019980798 1
0.204412131367429 1
0.122939682084338 1
0.71324815304838 1
-0.090258665522033 1
-0.0232402832826204 1
0.380322365772482 1
0.670846721775536 1
0.373448982089206 1
0.765895265199562 1
0.344405915024077 1
0.0760276047213923 1
0.455923871161614 1
0.569854303422344 1
0.284326453752339 1
0.834612917528737 1
0.418069335858547 1
0.828043489265905 1
1.08326303989646 1
0.258396678408892 1
-0.101916706434979 1
-0.0565547697433608 1
0.292471024714274 1
0.382096990971952 1
0.710302133604097 1
0.0380818342390063 1
0.659811429225827 1
-0.108258056343187 1
1.04058075875639 1
-0.585993378082216 0
0.741483932054621 1
0.702031227340592 1
0.399198355355373 1
0.536196489052107 1
0.435906067366184 1
0.482523817380904 1
0.230614417738489 1
0.196076852272441 1
-0.053197007590513 1
0.479470776360914 1
0.347306246017186 1
0.501084735734381 1
0.0584288920896579 1
0.292696755750867 1
-0.375918559753721 0
0.36243101599712 1
0.897884509004187 1
-0.0608793716295051 1
0.389158543699766 1
0.734985927823562 1
0.182405453406048 1
0.969831653764704 1
0.320975708064822 1
0.487918416164134 1
0.233765408676108 1
-0.354869781517294 0
0.309452088052744 1
0.632490661478188 1
0.861062927071076 1
0.62117635783817 1
0.372697881939972 1
0.0552629539332324 1
0.536842557023582 1
0.673821492105461 1
0.0717534685083515 1
0.0761769145923274 1
0.432133504294494 1
0.29124293713669 1
0.0739298345256351 1
0.433201559463119 1
0.0810443533489731 1
-0.0361739894302111 1
0.235738899153172 1
-0.0700449130767059 1
0.27273225064398 1
-0.400931417130488 0
0.137939770939899 1
0.390591683890483 1
0.639103105439906 1
0.515513703252482 1
0.0204629116091083 1
0.389197212395056 1
0.531001601857034 1
0.352646583014287 1
0.0766490377097219 1
0.185908401331025 1
0.484254196356244 1
0.554327068932142 1
0.680954149439842 1
0.0757810544268242 1
0.460438633287804 1
0.628287176570155 1
0.550821988526002 1
0.733477575220317 1
0.357606647697401 1
0.68101078203206 1
0.55583489934927 1
-0.412625144575396 0
0.201956714565963 1
0.392924812500438 1
0.454091599871255 1
0.647885254219818 1
0.358519802262552 1
0.427074355590748 1
0.381333047061024 1
0.278067781604442 1
0.593940543893672 1
0.851355810144295 1
-0.0390833683446643 1
0.154399567490567 1
0.358828320056723 1
-0.316289019419248 0
0.257639317438557 1
0.305056591276144 1
0.666420488964191 1
0.259128932794298 1
0.785419962450023 1
1.21461606009545 0
0.0238470104230416 1
1.12626916171741 1
0.158916030340449 1
0.108265546759883 1
0.660048045157922 1
0.119538371718364 1
0.621747046332585 1
0.401044546713486 1
0.773568596436364 1
-0.107980944995415 1
0.32330864992678 1
0.803539990377745 1
0.49098939146031 1
-0.124915863516632 1
0.296739079096746 1
0.227281265109378 1
0.365849944570136 1
0.13993852737481 1
0.220107848165908 1
0.815050727114023 1
0.197534347994063 1
0.318528776167964 1
0.387463545147929 1
0.494006277305605 1
0.295755698711084 1
0.0394802569688229 1
0.380412790585042 1
0.128560428806666 1
0.511519937819699 1
0.462392992468289 1
0.116782137322081 1
-0.340649227316974 0
0.340402249407002 1
0.00515072176385838 1
0.498650843539928 1
0.637993660764188 1
0.308175176050557 1
0.00485950602621765 1
0.541782038529176 1
0.608616070639098 1
0.589540894171476 1
0.445427528021776 1
0.193277063579481 1
0.0210656958774904 1
0.262333892229378 1
0.176277380970316 1
0.939663787329629 1
0.276475741551709 1
-0.116511078151891 1
0.762238869781937 1
0.947233240532883 1
0.125492083746764 1
0.790671546067203 1
0.498663014605265 1
0.397528356377729 1
-0.115348977740332 1
0.119256242965246 1
0.609061378259011 1
0.52210361160983 1
-0.0195673046600949 1
0.28787271168903 1
0.64965546665314 1
0.0951319247349418 1
0.359124666121832 1
0.512711259838229 1
0.654336186848197 1
0.573503470472535 1
-0.0689352916785518 1
0.580947381286851 1
0.499061712208768 1
-0.723519708397455 0
0.0107800976418471 1
-0.0168238253843742 1
0.232931182117524 1
-0.0446464212153623 1
1.14696926726665 1
0.758607053400327 1
-0.264281724898827 1
0.671565561183352 1
-0.1620648144951 1
0.115676840783138 1
0.158424704596241 1
0.523215969218114 1
0.625155933554117 1
0.280975476416307 1
0.418263813921045 1
0.057398331886362 1
0.695896709871607 1
0.17227126688843 1
0.374487181560873 1
0.0525399995447623 1
-0.544264099724987 0
1.13221108071672 0
0.129430415706458 1
0.132984080766784 1
0.524265881970311 1
0.841458223528837 1
0.612490507126131 1
0.2835742178884 1
0.120599829320917 1
0.36678081763718 1
0.292678768346199 1
-0.0919039636134017 1
0.42138571184193 1
0.330757217527018 1
0.26372250415839 1
0.790614765394934 1
0.358362537091088 1
0.430004689186574 1
0.193595035811738 1
0.432806888975662 1
0.260712915092923 1
0.984052145330544 1
-0.172135672553628 1
0.0230153714970694 1
0.290028241692655 1
0.710271575921567 1
0.125103463104591 1
0.658930798415698 1
0.321272819752756 1
0.479207323621536 1
0.174719898226635 1
0.351906997829816 1
0.296964787069388 1
0.238488641009724 1
-0.123046530763091 1
0.696259579165933 1
0.0375410057664249 1
0.192415459005102 1
0.369390349849729 1
-0.0782760708404183 1
0.23224535988474 1
0.366845968693241 1
0.522602204627806 1
-0.311236756207224 0
0.791148555837166 1
0.889930347948123 1
-0.159963047771678 1
0.898583052922633 1
0.570006199077606 1
0.998642344183188 1
0.00408241960593961 1
0.360298912042758 1
0.256017267576564 1
0.556924642025853 1
0.570744245103369 1
0.452554135890247 1
0.0482736484500315 1
0.392932023998366 1
0.442027179888882 1
-0.218896369516922 1
0.684903205561656 1
0.0354062712472875 1
0.405690789748026 1
0.719088319661251 1
0.458172718366411 1
0.486331649536943 1
-0.0660274840645467 1
-0.239667489038192 1
0.112246665070456 1
0.300620461987624 1
0.552111585521062 1
0.368351159181977 1
0.643396141872232 1
0.200238743322443 1
0.102210506287549 1
0.246213084654345 1
1.00114783298634 1
0.512405708678949 1
0.174483664878964 1
0.547920982007781 1
0.504393390149301 1
0.328924006301283 1
0.394257564647093 1
0.622888334777407 1
0.16049944752884 1
0.266855253567581 1
0.683712486811915 1
0.089724818589308 1
0.796329106374257 1
0.371375649032302 1
0.612194744857454 1
0.0961977311764288 1
0.434148547661629 1
0.532827065138438 1
0.175780196749226 1
0.317546311932315 1
0.573247148586838 1
0.100856511620075 1
-0.0675501501899571 1
0.148731741055299 1
0.371264830585271 1
0.254733323787005 1
0.133713666345401 1
0.840880759572862 1
0.271686611400573 1
0.35012831588405 1
1.09207915406476 1
-0.181417815606984 1
0.615728045787575 1
0.824343540321726 1
0.266938848158778 1
0.560798926229627 1
0.127200523797025 1
0.310267677465982 1
0.436798089033033 1
0.122495435334162 1
0.213644060905873 1
0.750799540229653 1
-0.00780192641700057 1
0.694378511198185 1
0.496729184821756 1
0.329372046844859 1
0.00941547832255128 1
0.48115779402231 1
0.708955625453631 1
0.206942111648884 1
0.233268844457771 1
0.511831077594335 1
0.467322482620084 1
0.160208728986002 1
1.08928294035394 1
0.189151663729926 1
0.299586149693329 1
0.150859408026272 1
-0.126957527919952 1
0.21870094987922 1
0.628549587707471 1
0.401789102224089 1
0.181089693533244 1
0.334871198683829 1
0.389718718193961 1
0.517186833735974 1
0.412538972270604 1
0.543447869239094 1
0.449017577880766 1
0.131442095212875 1
-0.0365661831421611 1
0.0267519987331591 1
0.407850188210495 1
-0.0181242174070539 1
0.123584096231487 1
0.0866096190547 1
0.709815056903375 1
0.0676637712278064 1
0.624030180578956 1
0.411585553686878 1
0.24158906731152 1
0.28035170943065 1
0.711150269776583 1
0.269465817071037 1
0.716482479405669 1
0.264672380506238 1
0.0421865533954266 1
0.594129816218535 1
0.589821560503553 1
0.0721010366279011 1
-0.167981808944471 1
-0.0352191041197114 1
0.277521849248135 1
0.0725757826961916 1
0.842086223008513 1
0.652560132924829 1
0.707372044042104 1
0.619507693349207 1
0.247912929867703 1
0.264733835324129 1
0.625981033626439 1
0.502645100705157 1
0.48661208304415 1
-0.0204858849164391 1
0.114041554246092 1
0.115216585241902 1
0.29990230468253 1
0.293641359251175 1
0.291019227663686 1
0.89825563860606 1
0.0586804220783213 1
0.756908286126495 1
0.25322096878497 1
0.187641217172364 1
0.53542934671842 1
-0.120799206651403 1
-0.177909414247898 1
0.246898347766851 1
-0.417401546640175 0
0.0190176064201466 1
0.425819062311195 1
0.221788902092364 1
0.84275613634081 1
0.316677431786917 1
1.1363447396372 0
0.210365512148711 1
0.365484581603593 1
0.372528738977642 1
0.394484172485763 1
0.738125278023139 1
0.56645704374136 1
0.240840732457221 1
0.115974243577823 1
0.620145043380215 1
0.607148744202537 1
0.586007879345421 1
0.133162527131325 1
0.486369008110498 1
0.428317220816551 1
0.0971667220513945 1
0.280523372494365 1
0.358733050392387 1
0.274673542666059 1
0.52935748977375 1
0.231681295040578 1
-0.0473755101779506 1
-0.0276630276413899 1
0.412157796562594 1
0.63332208714081 1
0.126358012746972 1
0.0472705219942431 1
0.379278525297445 1
-0.191885381733379 1
0.488833600040606 1
0.752572604480493 1
0.447586604242965 1
0.16121525661751 1
0.243937793289614 1
0.468999468951997 1
0.202560971393973 1
0.540510365464267 1
0.230477175545602 1
0.0362371898127154 1
0.531077350050847 1
0.0396480738579396 1
0.662678202563816 1
0.396408306339118 1
0.224178955007812 1
0.557216220983576 1
0.210800754665765 1
0.478119221764031 1
0.244867012721603 1
-0.16084657675834 1
-0.193477382075313 1
0.730808831141528 1
0.432632041555199 1
0.00416745591049309 1
0.0955835935968989 1
0.684794787036179 1
0.115052637834992 1
-0.134602723781289 1
0.937519387746597 1
0.239483453845413 1
0.0569540013996582 1
0.379006557957057 1
0.872159315278594 1
0.339589421898382 1
0.362228923481416 1
0.453429385379858 1
0.524458242377497 1
0.396920935002807 1
0.539827267955052 1
0.442336876335054 1
0.524477715840344 1
0.675797119480599 1
-0.00248284972474991 1
0.374805100793635 1
0.354837237267756 1
0.532672584833297 1
0.482616351625158 1
0.513895111258943 1
0.49045799513859 1
-0.211455716808058 1
0.243310068232888 1
0.358945287384752 1
0.500384657642138 1
0.168830355711565 1
-0.118095416839701 1
0.391080913420416 1
0.0751497455548734 1
-0.154186145966297 1
0.368104516298124 1
0.762339905500943 1
0.286751998329813 1
0.507985450324492 1
-0.0386533486022008 1
0.614970902793352 1
0.299196683856915 1
0.398383328416696 1
0.112589282627109 1
-0.00800594397471496 1
0.271809736978615 1
0.440165666964607 1
0.309802409442725 1
-0.0786096185741454 1
0.8033000177122 1
0.539260709922694 1
0.156923543288875 1
0.111508582059598 1
0.0460180960929207 1
0.564081766093793 1
0.658337759657602 1
0.037010080787482 1
0.695232219029499 1
0.628249421877785 1
0.571506408337002 1
0.330092584578193 1
0.0429957490422559 1
0.5385762731653 1
0.748596527590421 1
0.461940909667523 1
0.588386042332901 1
-0.0567092277807162 1
-0.196689816538337 1
0.387066617677499 1
0.240025044094878 1
0.0234209048371009 1
0.406932955429744 1
-0.182698544178439 1
0.550834130379741 1
0.760168283300216 1
0.299784694747994 1
0.939777303184325 1
0.0942101403900225 1
0.536644423934945 1
-0.539943975312098 0
0.4966338678035 1
0.523872474201981 1
0.903606673428931 1
0.106655542586689 1
0.546357899972816 1
0.400193300369951 1
0.23446142515067 1
-0.200351861738446 1
0.373904468299205 1
0.705754548551441 1
0.269682288559474 1
1.01270695346898 1
0.621060853209553 1
0.255927445564504 1
0.281664486715426 1
0.112639655058435 1
0.418687951093855 1
0.367413628067898 1
0.565823147914153 1
0.402331438367282 1
0.052718840753402 1
0.739438863382962 1
0.58864610297249 1
0.67631055547837 1
0.446068538634538 1
0.463624191101263 1
-0.00622088954634925 1
0.219093828896803 1
0.586547899816284 1
0.0751333735911659 1
0.448811374978974 1
-0.102827417544352 1
0.297831321338981 1
0.908361168878536 1
0.209121649013252 1
0.569984932688973 1
0.192237412353203 1
0.661280022689435 1
0.464976591200733 1
0.200821529591709 1
0.588741250790459 1
0.33119742812535 1
0.44448045545424 1
0.555993097826067 1
0.789508550851772 1
0.50416159942145 1
-0.0780671228196137 1
0.528734643875724 1
0.268780712538788 1
0.629395441078546 1
0.110826395293808 1
0.46738746917183 1
0.844875301450155 1
0.0963577415948732 1
-0.27200785162469 1
0.360843548394135 1
0.21178069372561 1
0.0109146779229206 1
0.180459483343571 1
0.867834493763524 1
0.368797511431939 1
0.381153013088624 1
0.605959027683393 1
0.554924867952586 1
1.14906518923594 0
0.768907854685814 1
0.0283844356706746 1
0.72931413330518 1
0.377675581033897 1
0.234025301545451 1
0.835717887049945 1
0.624387402241337 1
0.736339210827443 1
0.057648333903922 1
0.0293977306075705 1
0.680816085094638 1
0.234666592915428 1
0.320014162553388 1
0.614114290469285 1
0.567930364724774 1
0.456436797985068 1
0.666785561137749 1
0.537555799849162 1
0.752366655267535 1
0.589046106054606 1
0.18962445106069 1
0.602783214932083 1
0.535222690834047 1
0.325987556910062 1
0.606724746411599 1
0.530755926319009 1
0.342655176795479 1
0.655566523141325 1
-0.106132127096512 1
0.282448449483511 1
0.2256890171462 1
0.346224172920317 1
-0.231088032131583 1
0.680620141975825 1
0.888611122094864 1
1.08441602552339 1
0.397571297272019 1
0.687415300462814 1
0.500724326127607 1
0.688936353335405 1
0.626453419477965 1
0.328079539865693 1
0.499960127870365 1
0.868779804239698 1
0.0595653811314703 1
0.345603968338063 1
0.185513585609177 1
0.702261226816515 1
1.08095650638952 1
0.40714710864079 1
0.129593151411098 1
0.29947451446003 1
0.545866155080195 1
0.215259592690739 1
0.39770349392256 1
-0.0907731222452603 1
0.657512202268641 1
0.822663851078614 1
0.247995245222468 1
0.129939805297244 1
0.349069482067421 1
0.198410163223248 1
0.116981740514713 1
0.36025357230637 1
0.285380697411457 1
1.15188303458969 0
0.382218874107961 1
0.694146741539074 1
0.60797826720809 1
0.762800796285401 1
1.09171428308464 1
0.120855444557108 1
0.183844618016876 1
0.0276934834283605 1
0.587207785893194 1
0.0990166058480677 1
0.500849004775721 1
-0.167346233809883 1
0.698860525317528 1
0.251406216588653 1
0.505348884309655 1
0.474098958682605 1
0.745531220599083 1
0.371952308688124 1
0.321691800523453 1
-0.253569014003873 1
0.130246365394291 1
0.195627054649379 1
0.542105004362527 1
0.544766412665995 1
0.353750096243416 1
-0.00923334801309683 1
0.28714863808849 1
0.885839853226704 1
-0.101734643666747 1
1.10493544901101 1
0.452609436677318 1
0.71025844917054 1
0.317007466296307 1
-0.206408038136388 1
0.632975463113093 1
0.405885913582654 1
0.494384565334055 1
-0.0249089996288829 1
0.413953058738212 1
-0.0675820868698844 1
0.085298573784593 1
0.734447428746685 1
-0.0038758896698907 1
-0.0345068010928671 1
-0.510076904316549 0
0.409499326788462 1
0.171907574544021 1
0.404765559358416 1
0.580930788092411 1
-0.110995476024244 1
0.180667374866226 1
0.582743732367684 1
0.350293445040932 1
0.270706068398445 1
0.585950991987992 1
0.55839999774414 1
0.615909652339698 1
0.0661650971509929 1
0.769908614681202 1
0.234683610195136 1
0.218723374243347 1
0.262649913240376 1
0.634472612363995 1
0.383373905204791 1
0.177494962320929 1
0.583953134871868 1
0.0286081834912832 1
0.68910919437804 1
0.110526706727163 1
0.5898387967155 1
0.545428970091015 1
0.899949636700966 1
0.453846288865801 1
0.426010759417641 1
0.160993394065094 1
0.634793460138228 1
0.260334840378821 1
0.271991862811575 1
0.195621324161781 1
0.2850824788087 1
-0.353592377481526 0
0.80006469139826 1
0.521362822620729 1
0.780142035749669 1
0.215427052945483 1
0.422545607560973 1
0.262136914941115 1
0.361798295331266 1
0.454758161228259 1
0.213379444157904 1
-0.117152932840582 1
0.36291440632939 1
0.329327021839869 1
-0.44059686507932 0
0.443304718048196 1
0.339388452580575 1
0.378821666831721 1
0.253893268783169 1
-0.00893816310324001 1
0.482295774402963 1
0.132314754684209 1
0.681438101481864 1
0.556845609765278 1
-0.009065393463054 1
0.521262312304854 1
0.294873473047724 1
0.489607217267672 1
0.569367675016707 1
1.04049187606762 1
0.739374821544234 1
0.907556731952843 1
-0.174516667119153 1
0.388585589217607 1
0.687210952383104 1
0.264321037666997 1
0.0803743897299204 1
0.377345832948911 1
0.787315651300502 1
0.207666538555419 1
-0.00383810635003429 1
0.70872502588088 1
0.434851513995989 1
0.536016621115448 1
0.0286881245564215 1
0.538680618820487 1
0.218163107825006 1
0.2829316285544 1
0.70388253381083 1
0.565492889570955 1
0.49083522437416 1
0.0179350500774696 1
0.606773348868316 1
0.892056749239876 1
-0.14389743950568 1
1.18326386425768 0
0.0511406199512567 1
0.509968624725115 1
0.868108718522341 1
0.214447836411851 1
0.415392546000831 1
0.0587658757753832 1
0.175010334992464 1
0.248471606940098 1
0.580686241747065 1
0.278896794696502 1
0.403387780435095 1
0.280198585628644 1
0.382614668480569 1
0.0248131995332916 1
0.263089904278 1
0.0111401705276991 1
0.211966977366046 1
0.0942077255502013 1
0.257893976037984 1
0.251606480944789 1
0.410888566358608 1
0.546054697858654 1
0.0366023928709667 1
0.912507159222764 1
0.676847632829982 1
0.225941560652608 1
0.544506173428455 1
0.272717319087027 1
0.931869052723651 1
0.374422253784155 1
0.232497944052691 1
0.613958998326413 1
0.138927221731705 1
0.612488029149442 1
-0.00686314180032468 1
0.29373816339965 1
0.604880111062349 1
0.42176537761201 1
0.0730889825719494 1
0.296577856733501 1
0.455661321759923 1
0.682907977689129 1
0.161459079508215 1
0.246693407250864 1
0.925035702054823 1
0.556175552088979 1
0.767587780728315 1
1.2522070174497 0
-0.392849129339021 0
0.342293116778216 1
0.727883351152312 1
0.519607791680804 1
1.0904479991668 1
0.292658449072214 1
0.910100816084949 1
0.260291531502127 1
1.05901415035798 1
-0.211936240864518 1
0.988605965041034 1
0.0832007223779188 1
0.532596979904082 1
0.258452970258422 1
0.303564075579002 1
0.356447604691059 1
0.385883019202383 1
1.09819795855896 1
-0.511630554641467 0
0.597780452501664 1
-0.347298074646672 1
0.382441688090792 1
0.000986538721631139 1
0.276764241125177 1
-0.00575438383196763 1
0.248641537352736 1
0.024163618967351 1
0.187223645872786 1
0.222286416952815 1
0.586115363882447 1
0.510620234381831 1
0.120339554694194 1
0.149859829698967 1
0.548255719729104 1
0.227904563466414 1
0.610899655619027 1
0.167363594140407 1
0.448793077568693 1
0.707219015936968 1
0.164803666746054 1
0.486818515041959 1
0.0289211866177182 1
0.28044944789178 1
-0.0738711360564712 1
0.576390046657248 1
-0.0492357047071391 1
0.636952019697809 1
0.648060056071558 1
0.553400092970273 1
0.178952275499308 1
0.174450567835566 1
0.122057480147299 1
0.393302553884779 1
0.474618237658649 1
0.499154414002696 1
0.432611887088556 1
0.632346378363234 1
0.229684209261372 1
0.433867885405564 1
-0.0447516089030274 1
0.236089314819581 1
0.615779111879403 1
0.787329905279443 1
0.784306984879011 1
0.161522523931566 1
0.244176504239623 1
0.580075799985406 1
0.285160001779801 1
0.809360926071576 1
0.162688911601055 1
0.539791193663085 1
0.827024312939342 1
0.299962569914038 1
0.418579206359857 1
-0.219528039586667 1
0.616213338372591 1
-0.00792346159494042 1
0.851037921484887 1
-0.271444032405623 1
0.10397364069874 1
0.426224225752586 1
0.755505006403295 1
0.701990772525247 1
0.34912174263778 1
0.533826620984353 1
-0.0848270762029586 1
0.31176126888688 1
-0.161109250675914 1
0.519832740749603 1
0.666178138905954 1
0.126220054674334 1
0.0630796081849119 1
0.143419907208292 1
0.276271315622752 1
0.71292821342059 1
0.844146839604911 1
-0.551415565314155 0
0.479920389565666 1
0.234548298547101 1
0.576290525668377 1
0.3389033010534 1
0.744625399090177 1
-0.170977887144258 1
0.252718230950654 1
0.576881720572583 1
0.698702217479217 1
0.166352963082307 1
0.420547781623398 1
0.410264007189336 1
0.0866398554402326 1
0.145858344966986 1
0.387703786764339 1
0.345035698463184 1
0.261380848691145 1
0.645225747343489 1
-0.170237633667449 1
0.75103845986244 1
0.528580924545856 1
0.117321459729512 1
0.276814169552594 1
0.322148727167633 1
-0.0618323802548015 1
0.198732560276172 1
0.319622100779246 1
0.212546018145895 1
0.196384011511119 1
0.355916174650625 1
0.624773484125721 1
0.502965054844701 1
0.683217941260637 1
0.0817926076334276 1
1.28380183448865 0
0.738133379591601 1
0.307213360613197 1
0.611712880635927 1
0.300606969156785 1
-0.418362644390865 0
0.170514061218381 1
-0.423264537442924 0
0.213881683859814 1
0.358538153853614 1
0.53218930792864 1
0.0781159171567256 1
0.515727462266692 1
0.365520011483907 1
0.559478746578666 1
0.776300223211032 1
0.673570664877387 1
0.532004850654576 1
0.343765013248168 1
0.0933693083165781 1
0.573678830116232 1
0.35392229187107 1
0.465797145216212 1
0.266811129673254 1
0.46339630944367 1
0.537617906985517 1
0.530558152024876 1
0.317032381141318 1
-0.197169566730801 1
0.616455557652159 1
0.108673407628844 1
0.68238004937589 1
0.209389391198633 1
0.287508115151313 1
0.377839636509971 1
0.266273495534722 1
1.114049576269 1
0.0162529803948312 1
0.096277047419858 1
-0.125927827595762 1
0.253073729907532 1
0.474484344689808 1
0.573886521462807 1
0.355768882302862 1
0.404372953662127 1
0.71285786477459 1
0.0174989261200236 1
0.245423819326101 1
0.335765815463277 1
0.338499355218999 1
0.59425076944009 1
0.415107456705037 1
0.443330546356851 1
0.573984109458567 1
0.558296141157975 1
0.482828905124892 1
-0.0751466177903896 1
0.639673599974329 1
0.767357312310612 1
0.401359592604553 1
0.238917575686617 1
0.883272780697729 1
0.979147599157039 1
0.265361543284834 1
0.860332810624278 1
0.334323687648519 1
0.543171695317491 1
1.06938908554891 1
0.584687034949222 1
-0.0849988215726037 1
-0.00142175112830015 1
0.436322027910004 1
0.74319035422318 1
0.415113113597322 1
0.512580921672184 1
0.156730984204038 1
0.265216573469556 1
0.66183005962301 1
0.665120405734714 1
0.396703041545389 1
0.0715943720567929 1
0.121257890315259 1
0.318610984107196 1
0.544662118317403 1
0.35475220285051 1
0.435792862325606 1
0.236481152417086 1
0.72185733207838 1
0.756040514329511 1
0.30994910944029 1
0.174015688692857 1
-0.194468079302937 1
0.645932059528046 1
-0.192028202327759 1
0.542925233068175 1
0.51592449397615 1
0.634950873632502 1
0.23665657211559 1
0.000792332686790881 1
0.405978246708468 1
0.385583244188431 1
0.743884177130515 1
0.091907497430729 1
0.23164868960339 1
0.276986644587984 1
-0.161562246532499 1
0.726273634360019 1
0.401995728868716 1
0.726332026422852 1
0.196791669603988 1
0.510948986830063 1
-0.0263362241823202 1
-0.156228076185728 1
0.28155547798487 1
0.0247633795360998 1
0.699925256794132 1
0.526192355594958 1
0.14853448704872 1
-0.0280665191534142 1
0.217683262656612 1
0.318418912466929 1
0.0269672795267224 1
0.697702356213374 1
0.124209261413451 1
0.168764797797788 1
0.0696944731266986 1
0.914971508288622 1
0.378920725056877 1
-0.0480379339369698 1
0.587844418979912 1
0.458566469377553 1
0.291092172452235 1
0.562017855192688 1
0.498095600198563 1
0.0579451222812907 1
0.486211674457327 1
0.231635629203554 1
0.308952827067117 1
1.29306022236836 0
-0.198476611338699 1
0.357364052149448 1
0.117072714338929 1
0.357527070075287 1
0.317437529973849 1
0.363838513964128 1
0.834947838037813 1
0.491702692543186 1
0.241755043238518 1
0.0148532291838051 1
0.509757024070898 1
0.651445561962254 1
0.588414266568131 1
-0.0402782865040874 1
0.455294919409351 1
0.644889207074926 1
0.787933778177208 1
0.339482636792376 1
0.132657588665954 1
-0.145592042614245 1
0.670204659410714 1
0.445423781598567 1
0.55311542074179 1
0.272344186232692 1
0.180211500038755 1
0.285025381954825 1
0.481079085357397 1
0.533963478456023 1
0.480249649477971 1
0.194124731986775 1
0.335657211066178 1
0.400420417897814 1
0.0989267486543219 1
0.450585823272496 1
-0.170639521010867 1
-0.20095959978632 1
0.950197582955989 1
0.0845133578269669 1
0.491264540099689 1
0.505728185553289 1
0.592843584494021 1
0.0409935825059371 1
0.715511703589348 1
0.8327032964377 1
0.317928626816565 1
0.391825089252312 1
-0.129212131039159 1
0.422060690261711 1
0.385679229880677 1
0.204756417985664 1
0.946451911146703 1
0.605535569671812 1
0.178940100623994 1
0.743672248476948 1
0.44842348458788 1
-0.37693168051681 0
0.346253334656843 1
0.894742338028724 1
-0.0342051531390151 1
-0.141569015178613 1
0.730952065374935 1
0.738304514000696 1
0.472712255937673 1
0.786647956537317 1
0.69266630975665 1
0.941111622667041 1
0.0648863694744358 1
-0.0208320478058303 1
0.829469816821559 1
0.581646118162856 1
0.578484647011938 1
0.458255949546159 1
0.689660945681012 1
0.39596784054514 1
-0.00984317783742789 1
0.152740368755881 1
0.269680161997154 1
0.318028682193499 1
0.311939268190048 1
0.0197136601052885 1
0.898485917377594 1
0.261378125335328 1
0.147287092016052 1
0.778366810384192 1
0.287453405791171 1
0.69662787022589 1
0.426859216175517 1
0.463937694570284 1
0.670883605779477 1
0.684961437073286 1
0.87012754254486 1
0.272224865868081 1
0.50316647647902 1
0.300942355392232 1
0.580294166270087 1
0.716635147125792 1
0.46846759814824 1
0.691605187157105 1
0.894298396728151 1
0.0599586710980489 1
0.494480818370319 1
0.120610055974112 1
-0.267403347799403 1
0.13377839582416 1
0.479659825683248 1
0.601658675785253 1
0.414847749547991 1
0.750938304870827 1
0.74288722578928 1
1.48748519825447 0
0.720668465709273 1
-0.389777916473926 0
0.547671781049572 1
0.00606085765339265 1
0.286823918224124 1
0.409377166381462 1
0.406137921975163 1
0.540726160779763 1
0.58685337797381 1
0.267590593691465 1
0.706616941310158 1
0.325536523191607 1
0.557869043460916 1
0.27957340574549 1
0.611126982996333 1
0.284763005068629 1
0.559261615596868 1
0.121459143998344 1
0.194063457769656 1
0.288014610422578 1
0.527285741032226 1
-0.0241078378171067 1
-0.0607652767345211 1
0.303038969955925 1
0.373121606382852 1
0.464847082711616 1
0.0233994510901717 1
0.279411709135212 1
0.176304406824538 1
0.452976531343868 1
0.113173637658499 1
0.582811578636258 1
0.296758860164963 1
0.186517601771215 1
0.287843785553968 1
0.975387824281249 1
-0.223032375137146 1
0.826174313115823 1
0.110509700100694 1
0.53360704196569 1
-0.724226655745696 0
1.02507712264249 1
0.789383613906629 1
0.0270708330979215 1
0.236959292227094 1
0.143531377738395 1
0.300473521869725 1
0.0981000131666133 1
0.146584323470725 1
0.438159861428095 1
0.396835845834758 1
0.517782714502491 1
0.192323709352521 1
0.159338715403179 1
0.631275050415955 1
0.391672707044069 1
0.390591267514371 1
0.324441000740882 1
0.494461039389643 1
0.246177454249981 1
0.461674289267351 1
0.91738270974356 1
-0.0920023160307035 1
0.521450888223535 1
0.442518300374434 1
0.104798398994027 1
0.336130013928542 1
0.300783014911317 1
0.330498372913216 1
0.408470150114711 1
-0.0209929885368152 1
0.017426099868763 1
0.490635036140987 1
0.44156183797727 1
0.607932247932995 1
0.660916108633302 1
-0.0906863515914939 1
0.384863334892244 1
0.287083609418695 1
0.858668276550784 1
0.317233964088216 1
0.496573784669305 1
0.877931386794859 1
0.657406913316126 1
0.496106084407141 1
0.357209173686764 1
0.747438395999985 1
0.0737612401214932 1
-0.174131644058881 1
0.387295871792113 1
0.187528827916129 1
0.0317095326033307 1
0.385189521024287 1
0.0392673550113243 1
0.294821857475616 1
0.609125372771949 1
-0.0248432789178469 1
0.0669666281989063 1
0.506317100681029 1
-0.074156477288667 1
-0.440693477233402 0
0.0691825329422926 1
0.219701326226727 1
0.518044303041675 1
-0.149580871745195 1
1.00902961503829 1
0.483850494392567 1
0.294068129884932 1
0.147969566828605 1
0.753640313390965 1
-0.318680442098054 1
0.268576051435122 1
-0.0132757958442396 1
0.0627168051072159 1
-0.00749706327623487 1
0.858136933631608 1
-0.135090184128033 1
0.402950448274557 1
-0.0170920105525866 1
0.756718252627277 1
-0.0508891860920804 1
0.344483115839192 1
0.481278712705462 1
0.0912051606194579 1
0.313149084790023 1
0.305602550010597 1
0.52048811028233 1
0.416823863870657 1
0.0614786134974443 1
0.185085022835846 1
0.252693192927399 1
0.11775116229346 1
0.607233795493825 1
0.734217806798222 1
0.455500590978172 1
0.3841950818654 1
0.580440605114537 1
0.631863332367842 1
0.196866832268972 1
-0.00904567707470455 1
-0.0635531632159601 1
0.426963122680252 1
-0.0674786721398468 1
0.343307552325327 1
0.456946103674651 1
0.369767989645074 1
0.30577572202072 1
0.306370938829008 1
0.235496565897068 1
0.1919174136537 1
0.580237315956648 1
0.38762228426036 1
0.486950763228878 1
0.55593430919607 1
1.02503314380744 1
-0.12436780725326 1
0.240887599348465 1
0.0884768932697218 1
0.141346444512168 1
-0.139710365964979 1
0.456126303471958 1
0.119068354684565 1
0.517170494058968 1
0.545600653813024 1
0.250523379604916 1
0.324034483055625 1
0.618111397764296 1
0.602903478186748 1
0.653353217379786 1
0.416496862482846 1
0.0294611842084502 1
0.235385864535319 1
-0.0644202308757417 1
0.48927466646095 1
0.615098198032207 1
0.424675404997634 1
-0.00375912070470033 1
0.199730292171517 1
0.307467913056427 1
0.135527789989038 1
-0.0727119824063013 1
0.613341935856446 1
0.421194532912316 1
0.664070409438787 1
0.323276621168504 1
0.624383696676333 1
0.398276501887923 1
0.370829894500957 1
-0.0132262742916318 1
0.383428857208207 1
0.722649745853325 1
0.62163361102435 1
0.544892213094676 1
0.355938087307562 1
0.328245704779829 1
0.781973521268461 1
0.411988973514198 1
0.10991633337118 1
0.302428508377623 1
0.997527253457229 1
0.00270936515411577 1
0.696036415897678 1
0.340879329650149 1
0.589734839955779 1
0.372576024899281 1
0.387172860943503 1
0.106156721511209 1
0.617378528514576 1
0.569298902890881 1
-0.239399713038645 1
0.344785453633934 1
1.13010876393432 0
0.37658502944302 1
0.189878911260585 1
0.299824538910123 1
-0.0889436648096824 1
0.319335772277138 1
0.211013352358406 1
0.383374664883985 1
0.467530456186062 1
0.532175009406731 1
-0.433609251990284 0
0.862287504082519 1
0.854071525704178 1
0.572614969006324 1
0.453233949011892 1
0.524607029311602 1
0.632262511102349 1
0.503061586711828 1
-0.103826857323782 1
0.0224549897853292 1
0.73781252428453 1
0.767440364298612 1
0.441100961437137 1
0.245545142236994 1
-0.138003139477347 1
0.239709527884438 1
0.0578481464896291 1
0.526498069653752 1
0.64728929358989 1
0.803425926270864 1
-0.0203063103230328 1
0.464131493908768 1
0.715643684277559 1
-0.117919036012924 1
0.259072226881339 1
0.257749998817011 1
0.695859528636236 1
0.389743141611986 1
0.693675232060411 1
0.629948378330433 1
-0.0218288434582471 1
0.264341350722351 1
0.196718207196331 1
-0.053688291130915 1
0.289686759245498 1
0.352943647998877 1
0.162672313692388 1
0.802315980253977 1
0.398967438661233 1
0.228633709386828 1
0.424632802212252 1
0.374533516956877 1
0.252515009092014 1
0.520384342532141 1
-0.15114002135946 1
0.560131535283118 1
0.0586528691560384 1
0.1891660004108 1
0.614776762446342 1
0.489699399549154 1
0.34965503801288 1
0.306281816235315 1
0.598923181884442 1
0.542166687283233 1
-0.160455255699107 1
0.250290771529206 1
0.795522608613234 1
0.439918903320287 1
0.425843892923314 1
-0.158699923263035 1
1.24876575066579 0
0.522803270979533 1
-0.132091110861801 1
-0.0669613463175679 1
0.671656972378018 1
0.386572085469939 1
0.638442391984655 1
0.334827564416378 1
0.698648987270857 1
0.322213477966062 1
0.972583420256256 1
0.0706001342821925 1
0.989425570780283 1
0.532543194086654 1
0.513594471714696 1
0.371819479029766 1
0.408057029417393 1
0.421508832676622 1
0.787184106364928 1
-0.148456018975134 1
0.449560477766507 1
0.523296226139741 1
0.180790958046136 1
0.608891477202426 1
0.276917942442281 1
0.361298932297848 1
-0.183771067270711 1
0.11783800735924 1
0.501493157373873 1
0.494052348153398 1
0.278166025841432 1
0.189901177780973 1
-0.113072628320696 1
0.150037937792955 1
0.542783885960821 1
0.651563326780099 1
0.00162836127436166 1
0.0249867500032966 1
0.481766859261014 1
0.333224887570431 1
0.449464301712062 1
0.169794826520776 1
0.505726308022069 1
0.576492919469905 1
0.0484643316580118 1
0.151605099738786 1
0.555144486374508 1
0.582496048721519 1
-0.24972170797293 1
0.527120314624508 1
0.0430139938420576 1
1.08849401708125 1
0.218895818640003 1
0.106863069100043 1
0.621057768803808 1
0.659401988586744 1
0.361913410512525 1
0.596780972151667 1
0.628521003994931 1
0.655235153365852 1
-0.0875153442138007 1
0.69471637199536 1
0.571857018255206 1
-0.205640532449697 1
0.342423247531047 1
0.286773968745126 1
0.112758740138524 1
0.327779162209756 1
0.648597805406375 1
0.406731782874473 1
0.0980606411376784 1
-0.0673857951827174 1
0.247161612426066 1
0.377077461837225 1
0.512465807546509 1
0.421817427947694 1
0.111790369691109 1
0.202267984390724 1
-0.135356986597567 1
0.185670957597435 1
-0.468405848233426 0
0.52262636032281 1
0.891580689489122 1
0.368614883841179 1
0.40853509366455 1
0.256870502325613 1
0.627747626430472 1
0.75297357390465 1
0.441548214035678 1
-0.0117051012120426 1
-0.218871785425106 1
0.53231952439339 1
0.0531953230274675 1
0.225950668172572 1
0.556892202695121 1
0.764667630077392 1
0.648637940244828 1
0.701085394430104 1
0.573576447182238 1
0.722218688987839 1
0.357311201270032 1
-0.731549692579821 0
0.228047289937681 1
0.0882612209457608 1
0.059077902113143 1
0.238544408263718 1
0.253279329113021 1
1.01444378042361 1
0.516734448347418 1
0.378230495659133 1
0.492535087169199 1
0.331955618288025 1
1.12753643024372 1
-0.0742722815051074 1
0.393259519334082 1
0.479653080178194 1
0.427991663255169 1
0.435698666379789 1
0.492448952331498 1
0.569685586762036 1
0.621170888898652 1
0.629531154317786 1
0.369862331399859 1
0.498195784682597 1
0.185608994089991 1
0.406730352821545 1
-0.24371366105911 1
0.93461842886817 1
0.545516827984088 1
0.0905865636953236 1
0.438005405159815 1
0.632525183724445 1
0.3246002685839 1
0.343973229842357 1
-0.0717194715113029 1
0.0201498073741491 1
0.968593178658505 1
0.263368134867998 1
0.779507991174482 1
0.0864860100787292 1
0.615361978239643 1
0.523714945238751 1
0.251938448537186 1
0.115002633523152 1
0.258028788989573 1
1.06883040562001 1
0.494291577425284 1
-0.150468152676796 1
0.353357452722045 1
0.113001080172592 1
0.0807349373994388 1
0.0668858164320631 1
0.44177934625596 1
-0.457747601684461 0
1.01673335652886 1
0.65837343810337 1
-0.0509298570120802 1
0.171149762214028 1
0.0903919989134711 1
0.809117842063518 1
0.276866414251702 1
0.289330272047632 1
0.0821279797218114 1
-0.00126662079337837 1
0.633172815615151 1
0.352291772435136 1
0.586031093879288 1
0.929512117189091 1
0.799815328021735 1
0.271986252435652 1
0.0521762365040711 1
0.147171638591704 1
0.495443664313558 1
0.782481608378647 1
0.30819589828967 1
-0.0752475192624798 1
0.577754471173066 1
0.44886350567848 1
0.958065832262738 1
0.59795337082211 1
0.34987752164687 1
0.016265595715077 1
0.609163438212969 1
0.439984364891305 1
0.67568693458806 1
0.321957748519121 1
0.532262035222136 1
0.110352024505756 1
0.556342033370675 1
-0.0209558623912377 1
0.220997524277727 1
0.35328445515537 1
0.0309680270303114 1
0.509419788534821 1
0.706409824880038 1
0.24723387454403 1
0.597790342642352 1
0.10905005615726 1
0.456348449490522 1
-0.0839872068145766 1
0.399065219769207 1
0.248456652805418 1
0.591235135033659 1
0.448457201229019 1
-0.23979746482674 1
0.414333511574977 1
0.170936884595484 1
0.301149055119738 1
0.498093896951331 1
0.0960029672339881 1
0.701082517935173 1
1.07235856150157 1
0.372015336058262 1
-0.371683880035437 0
0.347461004247526 1
0.504961486631698 1
0.0627502234681594 1
0.190702292706023 1
0.413563659482909 1
0.176591338970212 1
0.430080524789401 1
0.546569720397156 1
-0.0329391419324918 1
0.212317122298315 1
0.0977423374639236 1
0.109049049751348 1
0.00530803515113644 1
0.273833477081081 1
0.233054728215364 1
0.0868647639373261 1
0.428229513373958 1
-0.0404584094800739 1
0.412012619580833 1
0.332979036424425 1
-0.0429726222574359 1
0.398104583100796 1
0.323538440213137 1
0.845320785260966 1
0.331177621919704 1
0.881012360078011 1
0.602298928272018 1
-0.00657745480145673 1
-0.0572317291633904 1
0.56242045794899 1
0.252321956578156 1
0.88834645257915 1
-0.0685862016878928 1
0.229487811344386 1
0.393252157853283 1
0.135515940590834 1
0.0495980196335573 1
-0.00528112100809167 1
0.130718560375171 1
0.763693730623828 1
0.324359592571206 1
0.0929681699687007 1
0.490506122927465 1
0.232071697000767 1
0.0813236701761222 1
0.53457181378754 1
-0.13092451951159 1
0.118062981442465 1
0.248186531853542 1
-0.0272324112073562 1
0.717000636195614 1
-0.179982452430991 1
0.0367948968585707 1
0.331871516014717 1
0.323686871381741 1
0.411929505298972 1
1.45849872391436 0
-0.138590508177238 1
-0.102044437332573 1
0.347793881921075 1
0.339778179415612 1
0.642445059825107 1
0.268053870603452 1
0.158102721010612 1
0.202815794389789 1
0.127031221216024 1
0.422004690673749 1
0.203039170530328 1
0.674546541258497 1
0.180178363601102 1
0.437721133509512 1
0.313430605725354 1
0.550505719180853 1
0.144317889838191 1
0.399778479032391 1
0.868259794093893 1
0.454583168826736 1
0.494925217168108 1
0.299903649256124 1
0.29021245601495 1
0.604705206344211 1
-0.533207258159503 0
0.452844361974246 1
-0.374272612324062 0
1.01831695054669 1
0.819407733814918 1
0.462771911446252 1
0.482531572146103 1
-0.585017207253501 0
0.365960824892788 1
0.215392649780213 1
0.497947905936568 1
0.439611225530186 1
-0.428088149897544 0
0.55695202008697 1
-0.0790896877798722 1
-0.0336887365869933 1
0.826505526115829 1
0.44230262276361 1
0.422158980907499 1
0.60952613282874 1
0.409826672897511 1
0.393939841979112 1
-0.294529566357237 1
0.262799159939156 1
0.17738145125872 1
0.150010992051754 1
0.276824744570482 1
0.686205466845381 1
-0.0493672913160172 1
0.370993209832919 1
0.240832868438384 1
-0.114684064295467 1
-0.315980283277353 1
0.399358161050096 1
0.171428619694782 1
0.4316788115309 1
0.579152964755255 1
0.458758727334213 1
0.125243074422918 1
0.225118311652625 1
-0.0121541661104145 1
0.508456258370977 1
0.27406396040467 1
-0.116781513848643 1
0.210008092859794 1
-0.152391343082913 1
0.244662299887246 1
0.902555103072543 1
0.542683129567921 1
0.0607878064146299 1
0.144973878236223 1
-0.000707228995810334 1
0.325230852261434 1
0.653495558844526 1
0.135849824510811 1
0.0992209674821951 1
0.327935001858686 1
0.453491461333002 1
-0.071236435901395 1
-0.171091448436347 1
0.849140247657614 1
0.257809264432431 1
0.291123047890349 1
0.34070215063284 1
-0.0617956795312287 1
0.831085655859037 1
0.994336030093213 1
-0.0273192778742467 1
0.905520031090575 1
0.521166122565552 1
0.446632061369709 1
0.444274094090164 1
0.288685025648137 1
0.26529291115921 1
0.600709228117476 1
0.343992901531057 1
0.622767253810461 1
-0.272195564112238 1
0.504487423094423 1
-0.237527857675523 1
0.338278544813198 1
0.0361255069700749 1
0.591285679043157 1
-0.289173008415914 1
0.383407773039609 1
0.108516719220566 1
0.686281980191583 1
0.683312836583701 1
0.570207544490915 1
0.55926089513473 1
0.967041602061004 1
0.662637236175794 1
0.234335514537677 1
0.392068510627299 1
0.333731750682904 1
1.36485380948734 0
-0.021659922947326 1
0.113180453379304 1
0.171291654641054 1
0.280707148689809 1
0.467762643902348 1
-0.151468359733727 1
0.438391627931928 1
0.522983344168637 1
-0.0176690776925544 1
0.824080141289055 1
0.738751082177325 1
0.984977873276531 1
0.638920856360939 1
0.214687867162659 1
0.152923812741264 1
0.0765829689334578 1
0.490792874732749 1
0.170759305231864 1
0.953952970605324 1
0.592188042599386 1
0.337390582675013 1
0.387941848365817 1
0.677743229894665 1
0.233042103308164 1
0.914460404549743 1
0.852412963799388 1
0.107315400376789 1
0.612814046895324 1
0.0541384476162177 1
0.731909789576135 1
0.707498083477066 1
0.366792081496282 1
0.460823770174944 1
0.214614124242388 1
0.309524273895726 1
0.416152283952532 1
0.412261439612913 1
0.917295655578239 1
0.0103750231052306 1
0.163869641035329 1
0.371173957392965 1
-0.166149572366735 1
0.265337119626688 1
0.588814314892062 1
0.494947497544694 1
-0.198439972168428 1
0.765602500863817 1
0.368582034937647 1
0.488643565673252 1
0.149724953141252 1
0.343975487573923 1
0.309851474912554 1
0.651347327136472 1
0.320766887477956 1
-0.138320755883315 1
0.389543397872591 1
0.745583954712722 1
0.498281423425844 1
0.688280141592016 1
-0.256741902704014 1
-0.115472456896188 1
0.232652474550499 1
0.0875688640165932 1
0.172420023910992 1
-0.340963444998621 0
0.710969473968294 1
0.10569163136968 1
0.246341798038094 1
-0.09545839340122 1
-0.196186784310707 1
0.547123813855736 1
0.0562370743183724 1
0.777439691012166 1
0.660241129935951 1
0.495194444966945 1
-0.0756653201550848 1
0.0328070447388786 1
1.04017036789185 1
0.656152010619559 1
0.342436588463866 1
0.482899820293826 1
-0.0344581737323911 1
0.777772890838143 1
0.535031395875155 1
0.811344733945529 1
0.601072359321984 1
0.596754970243572 1
0.175233543291492 1
0.48649437131947 1
-0.0439406000814604 1
0.363356674701877 1
0.70626818600588 1
0.0580724323162224 1
-0.055099433335071 1
0.0830150730064542 1
0.0338389344098726 1
0.143921525200979 1
0.494631734440759 1
-0.213969014593937 1
0.245863002401691 1
0.486754966253525 1
0.554624507951899 1
-0.0294179517445417 1
0.281953664501935 1
0.527422127394845 1
0.256088474529147 1
0.640177597029747 1
0.705745063608942 1
0.186326292112589 1
0.107752756769819 1
0.459546446890601 1
0.980788693332205 1
0.5378077238911 1
0.598138328037885 1
0.301570599680144 1
-0.105086712817396 1
0.473951738299878 1
0.182905210100114 1
0.44520518001307 1
0.353977422022552 1
0.356509760241188 1
0.528464364256736 1
-0.269941743802269 1
0.600906030164014 1
0.155207935409816 1
0.140297736169155 1
0.438018076955997 1
0.581817147410322 1
0.518605109790386 1
0.8200751399914 1
0.384339246751771 1
0.211410712554645 1
-0.476504899064656 0
0.733684893266191 1
0.56471870525468 1
0.631238610364058 1
0.35927863886094 1
0.976406683041527 1
0.511152231477971 1
0.327538365832651 1
0.580317390587993 1
0.0858063513659755 1
-0.250950880686348 1
1.01137154435961 1
0.423311288904648 1
0.176048875397268 1
0.716813885917535 1
0.833922890823612 1
0.531666009966522 1
0.0817993342260611 1
0.238643586447526 1
0.0501435755204148 1
0.327723218909151 1
0.22652840115111 1
0.355776325825148 1
1.69031363583461 0
0.86452742324823 1
0.0291904799925772 1
0.362597207862591 1
0.474620591556627 1
0.212330415630893 1
0.31895519301427 1
0.415996843522703 1
0.589280938305339 1
-0.195855749777973 1
0.560005422661471 1
-0.12790093485659 1
0.0779726789177118 1
0.1931483349861 1
0.351703992660749 1
0.375698094544137 1
0.962106301316332 1
0.0513300238106058 1
0.418439947908423 1
-0.230113246730118 1
0.239160454955747 1
0.819655548208493 1
0.361315636110651 1
0.12035908919512 1
0.776730936327048 1
0.361262741562782 1
0.262915405096967 1
0.471635060469371 1
0.562225740254077 1
0.158722938234561 1
0.352442327016897 1
-0.0676260278405502 1
-0.118111417640595 1
-0.313940158864701 0
0.501377963007794 1
0.13622041362229 1
0.191647615255491 1
0.00314589374482881 1
0.281707509250999 1
0.172784154172512 1
0.816398059278917 1
0.244765424853124 1
0.078296185683061 1
0.352558659104588 1
-0.587269528420328 0
0.544647072100341 1
0.562278550721827 1
0.0239888659848406 1
0.309692803614548 1
-0.519653180463467 0
0.688898709449362 1
0.404305588016416 1
0.498789799077 1
0.409037665219905 1
0.301509674469825 1
-0.242154388263208 1
0.293680306221163 1
0.42306050338352 1
0.824323421637405 1
0.590900256224774 1
0.494226671479007 1
0.378925152674103 1
-0.223194634220638 1
0.868095418341382 1
0.846967842152835 1
0.501892165385125 1
-0.173192745862684 1
0.5499624152697 1
0.120928009473236 1
0.36268000407633 1
0.563851065798256 1
0.0581322471223891 1
0.702659655923092 1
-0.00698318254365208 1
0.647559306171305 1
0.344277139745562 1
0.2460541933306 1
0.420421884663746 1
0.413873893422116 1
0.201430459280823 1
0.194295783322101 1
0.145184733817514 1
0.524455758971812 1
-0.177161134707035 1
0.548030290667535 1
0.423326634066967 1
1.05981228792227 1
0.724490657804299 1
0.299722234038068 1
0.0366306355948135 1
0.659389553087349 1
0.771096840051902 1
0.368251387958711 1
-0.0108680576881507 1
0.98422411574145 1
0.988346529269961 1
0.604852815999613 1
0.157960384458265 1
0.106477204669197 1
0.331630137976558 1
-0.084318733039338 1
0.33351976376304 1
-0.118084755280663 1
0.531057379097985 1
0.577160288983565 1
0.377096324105795 1
0.597227554917254 1
0.479879908844958 1
0.47881286353182 1
0.336122770682981 1
0.673461083363066 1
0.102191316643597 1
0.502038318522195 1
0.563633531299846 1
0.274217181587783 1
-0.0212813389050269 1
0.130500168990832 1
0.57610978837068 1
0.04826027376487 1
0.110472856366476 1
0.414435443543288 1
0.556778308047667 1
0.658921872007061 1
0.849961162528059 1
0.207517259870826 1
0.562250129379619 1
0.81080559866797 1
0.511695137893324 1
0.526159170873614 1
0.506938307866758 1
0.477862541097451 1
0.0560601112969745 1
0.0827437150940754 1
0.279141278953145 1
0.837251651307886 1
0.308375764066413 1
0.560247073184135 1
0.186542892928169 1
0.144243111023705 1
0.489217354214641 1
0.318177497295642 1
0.592600016680719 1
0.818285985607495 1
0.650248173590645 1
0.561567091581921 1
0.334562014225163 1
0.560164098288877 1
0.505105889881565 1
0.622292788191113 1
0.352307538150396 1
0.00465951015072089 1
-0.279936596955901 1
0.0689837094734424 1
0.606876069318165 1
0.81871077868048 1
0.499222065626766 1
0.0652088668769013 1
0.0111831963289668 1
0.235127943633304 1
0.574538006545292 1
0.661042429497355 1
0.7428161088443 1
0.0856491286137323 1
-0.0514480235393012 1
0.484174037301054 1
0.360566399682763 1
0.0419791368481382 1
0.383052468798924 1
0.958543746970675 1
-0.015543584553704 1
0.810513398124033 1
0.638406782512548 1
-0.446957745029658 0
0.0679304198724221 1
1.0644015913135 1
0.212052209570539 1
0.82100773871046 1
0.108268116714022 1
0.676760758652628 1
0.244425120913835 1
0.330983138520827 1
-0.108628357965738 1
0.422796270308751 1
0.0202155965845351 1
0.849380166852234 1
0.121227511795899 1
0.424262889466274 1
0.939362698102149 1
0.311210221346289 1
0.596098038969811 1
0.055160477945268 1
0.0689602780079268 1
0.633001533442214 1
0.322255646669668 1
0.520643536896314 1
0.0757291905393437 1
0.380338095054626 1
0.414434083710104 1
0.697676912312532 1
0.74329828758559 1
0.207191688530356 1
0.294817039047212 1
0.122719321144827 1
0.655292783678259 1
-0.167195920516209 1
0.684086119321744 1
0.265217953832177 1
0.0180794082971527 1
0.45696063539608 1
-0.413381542832272 0
0.782523786024553 1
1.01411474538004 1
0.642220111804232 1
0.760706270080556 1
0.178479982536679 1
-0.222815033195791 1
0.266920270407788 1
0.178285576623891 1
0.503549814821908 1
-0.0169077223676497 1
0.37451185556096 1
1.0513138275839 1
0.274559808946517 1
0.558909459733664 1
0.244466349657704 1
0.0553188996902137 1
0.604097809425424 1
0.964890881813944 1
0.502741676326211 1
0.79865565325998 1
0.145739872697006 1
0.239753689385771 1
0.153675336057819 1
0.501255502629395 1
0.649644806085597 1
0.161034883681743 1
-0.445994674385914 0
0.361376750344771 1
0.122830110583345 1
-0.0672537947446977 1
0.0523753618483834 1
0.680634689675244 1
0.5513950205762 1
0.350044076809924 1
0.524655556672499 1
0.0149049674440298 1
0.359530890178621 1
0.317711675181891 1
0.124468585658961 1
0.715909838808924 1
0.45111741397369 1
0.751927422991707 1
0.458745340138419 1
-0.237785756237932 1
0.117219864653175 1
0.426533293859792 1
0.688331242585006 1
0.545560363065443 1
0.419825845334776 1
0.722271432609633 1
-0.267649088214657 1
0.564193110226119 1
0.66746131458812 1
0.309792508362423 1
0.394106989635156 1
0.174641989963283 1
0.342254954673118 1
0.683205055014523 1
-0.0179154347551271 1
0.457730308249344 1
0.166628944885998 1
0.341436751164394 1
0.666921865120697 1
0.0343581302814743 1
1.00708871019309 1
0.352829183701355 1
0.304190098747869 1
0.267477448991527 1
0.409888448555247 1
0.0483331529334747 1
0.552995603991173 1
-0.0717359373847721 1
0.704860844401459 1
0.302485919829202 1
-0.0776823989113303 1
0.122461036818087 1
0.762093919480789 1
0.928325872229021 1
0.703892208092513 1
0.147457212240399 1
0.49654027487799 1
1.28407866458045 0
-0.333086955913213 0
0.188498219384191 1
0.356842401390092 1
0.614059515313625 1
0.40014359827054 1
0.229899461464613 1
0.451485235254239 1
0.226396972497792 1
1.02330459432093 1
0.164823460657582 1
0.533783612820277 1
1.00660299636034 1
-0.109541976864508 1
0.456233847155085 1
-0.146002193092053 1
0.660825058246511 1
0.473297964424563 1
0.633728909666374 1
0.918479665750251 1
0.685313450909357 1
0.48246964149866 1
0.328822061077222 1
0.0372528900232342 1
0.421178093166406 1
0.211859910430221 1
0.525483130768597 1
1.0826507817059 1
0.640206265215896 1
-0.131877230541242 1
-0.0422233597629351 1
0.580868310382248 1
0.315757468850906 1
0.0546213806786721 1
0.0414372260186337 1
0.515708457663313 1
0.425439060410361 1
-0.221611633428622 1
-0.294742682069456 1
0.158372436741221 1
0.697509473957995 1
0.0150098754811161 1
0.28917896363681 1
0.559325013483695 1
0.19691815858691 1
0.206247248742252 1
0.069116679742796 1
0.351792197655242 1
0.840772377042434 1
0.0995903832062686 1
0.448150499772822 1
0.378448845115701 1
0.462287422941018 1
-0.268276667056995 1
0.49426527684691 1
0.430116114079944 1
-0.551255237417726 0
0.527216449477925 1
0.151295424214827 1
0.110741772234605 1
0.18864137345968 1
0.386886024190116 1
-0.139122123045125 1
0.595596595970657 1
0.551875638742338 1
0.208110510307203 1
0.437617450991861 1
0.76922836975063 1
0.714721137650958 1
0.309000097936135 1
0.634107734489768 1
0.344119049381535 1
0.198987477468258 1
0.114151880604492 1
0.780820875807418 1
-0.242662265195479 1
0.348221737872872 1
-0.0666476924821442 1
0.277835334738753 1
-0.346354162826209 0
0.156045620471331 1
0.659610169575818 1
-0.119203474068315 1
0.0977093352800698 1
0.756937385737285 1
0.765480912784915 1
0.178211145793058 1
0.638549284325559 1
0.474703710891083 1
0.389489392015521 1
0.343655699733135 1
0.761414225023283 1
0.360075823815245 1
0.469629756883961 1
0.757338678138534 1
0.260287793729112 1
-0.0199807488236865 1
-0.223565543422436 1
0.436852774473574 1
0.230042136683179 1
0.486031727205714 1
0.22660646934831 1
0.224675888951527 1
0.518132787844576 1
-0.379095811250924 0
0.590379753680184 1
0.349026647631966 1
0.265464621612223 1
0.545780335616478 1
0.889573722030908 1
0.167026340507728 1
-0.0111639779955139 1
0.0316393388366229 1
1.0023561144262 1
-0.0157766257984386 1
1.06000010764283 1
0.61427957414599 1
0.219437025752037 1
0.0679270476179943 1
-0.560416067047995 0
0.722756959070455 1
0.321749749867611 1
0.197874262523826 1
0.551341261672393 1
0.269342891430207 1
0.340581901159578 1
0.00105085327255885 1
0.364013968714435 1
0.961653510545467 1
0.0691095252649621 1
0.525632128201914 1
0.328959652802024 1
0.341030410390865 1
0.559634729100972 1
0.144918068535672 1
0.109308461308066 1
0.385182996847145 1
0.173244517937921 1
0.361997750508023 1
0.228372798065328 1
0.301883037662057 1
0.630916480798368 1
0.294092567620027 1
0.172335405389787 1
0.741279334034754 1
0.457427139465517 1
0.471820743785631 1
0.209130591369241 1
0.285146363352409 1
0.146926504950126 1
0.328662403997208 1
0.657844776540166 1
0.0900138287024137 1
-0.27525821887139 1
0.00950604241659465 1
0.411093712167926 1
0.423277912860279 1
0.0538223314132475 1
0.417854151912715 1
0.557080889714041 1
0.0361110647053626 1
0.0221313834565576 1
0.295582519889099 1
0.036837048035277 1
0.216431771230789 1
0.350294228467177 1
0.1297315787054 1
0.740114275901534 1
-0.19949453986324 1
0.409213937537812 1
0.826830824934918 1
0.23503632762872 1
-0.107698588884642 1
0.324696948041391 1
0.50709011828192 1
0.490955666344793 1
0.672284456281721 1
0.408554929412281 1
0.827190690830424 1
0.703612964302522 1
0.0752007782330718 1
0.754053544974268 1
0.586862648956446 1
0.739780276288745 1
0.383299316027647 1
-0.149414454768235 1
0.405971252504959 1
0.32254275094821 1
0.0163187942309486 1
0.554053450793795 1
-0.0838821843395781 1
0.110339399576394 1
0.359079753412513 1
0.45385710873074 1
0.418706452999724 1
-0.0163435595505516 1
-0.286414499829498 0
0.205527073655686 1
0.0721183842899955 1
0.305979190668218 1
0.367264340798992 1
0.917882268007385 1
0.379677292049014 1
0.0837089091845102 1
0.656475766969144 1
0.538083296549715 1
0.609743786406672 1
0.880569161928742 1
0.302838776338858 1
0.390265507162014 1
0.699119439886598 1
0.468891875330937 1
0.363801132269891 1
0.523306461641398 1
-0.0916235940454537 1
0.603911043723036 1
0.108435738321824 1
0.383649295889193 1
0.138109182062151 1
-0.0921036582263699 1
0.258743763096241 1
0.81172447815373 1
0.498374584109601 1
0.0740812976943196 1
0.305852634493374 1
1.02127638175491 1
-0.0583857287335712 1
0.383508982723562 1
0.248243669960043 1
0.240337656947724 1
0.226478506410361 1
0.0794552418793707 1
0.608929092356388 1
0.737711607776383 1
0.0610723324672072 1
0.236041582267185 1
0.266454277744925 1
1.04995199489969 1
0.151953950326785 1
0.800995480159745 1
0.375141766934933 1
0.391054850520934 1
0.249747514461533 1
0.0444655522511417 1
0.583396323596277 1
0.223209501554329 1
0.321941831282965 1
0.162341229621529 1
0.590671575985442 1
0.249539853718007 1
0.84235976337685 1
0.505193125917683 1
0.613870334510766 1
0.742036299938387 1
0.415163226631729 1
0.634734839684514 1
0.414971453823639 1
0.0273917792151358 1
0.82789308608514 1
-0.175980811624723 1
0.432313077279339 1
0.543631169956138 1
0.391884469065834 1
0.00454733114674671 1
0.364953732799823 1
0.961016016856333 1
0.507822020614108 1
0.585465504613414 1
-0.0695448503461162 1
0.264938442733054 1
0.645514199632722 1
0.264672868833834 1
-0.00826883154447748 1
0.308478440216167 1
0.488541724751445 1
0.477650134057483 1
0.871243062070827 1
0.189356723470873 1
0.725730829059821 1
-0.0237875423497851 1
0.387043491597434 1
0.685722718115183 1
0.0526967602954463 1
1.10710964254802 1
0.172244198328132 1
-0.323442467784872 1
0.413883490444902 1
0.279971377134114 1
0.163913675972461 1
0.697951974836948 1
0.419148414193977 1
0.503234533034721 1
0.675811242781923 1
-0.311448981693003 1
0.169688231447161 1
0.523922899467721 1
0.691536227601194 1
-0.0180910678314628 1
0.622448788596848 1
0.289924858062666 1
0.170489843088458 1
0.554087998568942 1
-0.230854172087024 1
0.517948159111865 1
-0.432085513974682 0
0.346684819070141 1
-0.210939456066027 1
0.62087618171231 1
0.944891201993973 1
0.72970890017782 1
0.183428517491193 1
0.418521095346477 1
0.502568893133464 1
0.276276149031912 1
0.639277072047507 1
0.615264343182407 1
0.968432634835981 1
0.251232938144744 1
0.555521130766617 1
0.295612965477712 1
0.556318182225129 1
0.232253440058721 1
-0.0473470025863126 1
0.307885436550408 1
0.130923355348068 1
0.26948849126846 1
0.797187980297322 1
0.487641425072866 1
0.232902508889657 1
0.0459935066538489 1
0.429586936730472 1
0.0765819741544193 1
0.591673335456859 1
0.730335141933259 1
-0.218691954498119 1
-0.170561818572192 1
-0.0804379953803654 1
0.7891942719294 1
0.534514763467699 1
0.895200749101358 1
0.575813313388948 1
0.28162729376016 1
0.352427185319225 1
0.641356744137768 1
0.392917838272575 1
0.565541012210423 1
-0.0836249182941873 1
0.149320439081938 1
0.296898698286968 1
-0.230062681619222 1
0.259560701672323 1
0.708262643687718 1
-0.246622567479448 1
1.02978689100547 1
0.105494712881415 1
0.40919382106511 1
0.410929573998391 1
0.682341011989149 1
-0.100955082900705 1
0.323074478004621 1
0.485765300727312 1
0.601252308641334 1
0.223867418522994 1
0.0506152245518402 1
0.784801544278111 1
-0.156604118215821 1
0.70087238259758 1
0.00277618359474801 1
0.0971262348572526 1
0.611294639609061 1
0.664352405188334 1
0.410911601585251 1
0.0833698861842606 1
-0.0189103631721221 1
0.321623949186468 1
0.257432331577816 1
0.567929657915038 1
0.11307881143553 1
0.38258519001384 1
0.156821031837399 1
0.175761555877478 1
0.439486883808335 1
0.0644139967389021 1
-0.00983435275977857 1
1.0523120608215 1
-0.217151285765082 1
0.159656638831822 1
0.891993545806238 1
-0.120460561860003 1
0.792420533353108 1
0.563781813436315 1
0.13158190380624 1
0.573396849530713 1
0.00656062269303014 1
-0.081380116858672 1
0.902548343524563 1
0.439130825679613 1
0.446868271796785 1
0.535890121410927 1
0.0278603964631943 1
0.17866128797842 1
0.00878076396116524 1
0.512235907067294 1
0.430058749290007 1
0.477308850970471 1
0.016816592385163 1
0.226230295834342 1
0.417931442428464 1
0.26803474917615 1
0.118494309220685 1
0.487703769163562 1
0.241121848403077 1
0.723337463468951 1
0.455355772517358 1
0.571847215157853 1
0.616469423150832 1
0.55314635071612 1
0.192055192966344 1
0.410370274214354 1
0.23445456620402 1
0.34764042344189 1
0.605796710558689 1
0.413272301983396 1
0.274064402924189 1
0.911654696835418 1
1.02746581479786 1
0.499517523055902 1
0.0217402962334013 1
0.570552632304523 1
0.279222022764291 1
0.43007157818531 1
0.647891445270281 1
0.196443524995551 1
0.475686573338662 1
0.866267561088653 1
-0.163477040976922 1
0.278470120705168 1
0.156701984313474 1
0.652388901258658 1
0.423416761725105 1
0.533877173635488 1
-0.105254602438741 1
0.0158828172759082 1
0.269319450968212 1
0.33282589191242 1
0.0459521813473068 1
0.75420326844301 1
0.552642581344086 1
0.546052939799025 1
0.845993755605262 1
-0.248949476531003 1
0.341745559264468 1
0.114107261722133 1
-0.0649984955658406 1
0.538426807353895 1
0.419938164252401 1
0.548534742997135 1
0.242209620929954 1
0.932995705614796 1
0.925212442996015 1
-0.0492674245634497 1
-0.0302582335210539 1
0.0906626576413183 1
0.83101309537155 1
0.121140720287943 1
0.672947765777967 1
-0.170163411691174 1
0.275610378276498 1
0.504991929738615 1
0.246732197524384 1
0.592421356685832 1
0.494934999260747 1
0.469124259453115 1
0.0722202739337593 1
-0.202673328645702 1
0.140242558564899 1
0.359729615127486 1
0.362966775161289 1
0.912385247481621 1
0.635708532443324 1
0.559867828974224 1
-0.0411784700055844 1
0.0373795605485941 1
0.468480908310328 1
0.176237231299508 1
0.669637928266572 1
0.0232783604747218 1
0.631778490326547 1
0.35113152603848 1
0.218364999177883 1
0.792725097450015 1
0.346996381316428 1
0.429928600915254 1
0.309786906614373 1
0.236697538371843 1
0.263284815612137 1
-0.399228909223129 0
0.301927641052104 1
1.10572847836551 1
-0.0618289602022992 1
0.249901857052158 1
-0.17082824351807 1
0.363037383514919 1
0.870108536894622 1
0.198828429642058 1
0.0967124936382976 1
0.421351518020204 1
-0.497563389428889 0
0.633974374433854 1
-0.121801850508976 1
0.575568123017133 1
0.414751245574238 1
0.338612748421861 1
0.39243586027264 1
-0.110322473792628 1
0.255937055026222 1
0.462027755500643 1
-0.1399301283591 1
0.57449834460551 1
0.688496474362696 1
-0.204315698730456 1
0.779601789452286 1
0.903755899018001 1
0.129791277534925 1
-0.0320497287145391 1
0.505398408188089 1
0.578518422069305 1
-0.0268263363515067 1
0.00867904511145312 1
0.814982584696731 1
0.60866830886763 1
0.733600994323898 1
0.241593907005841 1
0.192383007797574 1
-0.0713675047217458 1
0.684777410819209 1
0.629452362142048 1
0.196277107705859 1
0.492784559429886 1
0.393006414801403 1
0.126604587216471 1
0.120179500401809 1
-0.304492389596449 1
0.261873616962459 1
0.323090734104569 1
0.353292164491979 1
-0.0540503539767842 1
0.504478146760989 1
0.453939242756591 1
0.68166869325796 1
0.0995528358991515 1
0.620849689593667 1
0.392151772330191 1
0.740607313441497 1
0.322548474163953 1
0.118938196946678 1
0.0877998979815326 1
0.187448266696224 1
0.711716604596859 1
0.610256345142446 1
-0.217644750463192 1
-0.294829934799607 1
0.6247851923563 1
0.029510362817253 1
0.339800374206872 1
0.129035544433067 1
0.230692998938462 1
0.203695371324997 1
0.209560257904486 1
-0.0624773479238385 1
0.650197208041055 1
0.190722558141744 1
0.0975653623983734 1
0.488666596351754 1
0.29005318797167 1
0.825403624441863 1
0.334818553306912 1
0.667402972356197 1
0.50636526506162 1
-0.248216809253821 1
0.138764585601585 1
0.144851544027004 1
0.290160338314687 1
0.578964535474779 1
0.13946116778175 1
0.303920844599065 1
0.610227473661241 1
0.560657936946413 1
0.628875902913615 1
0.769847905486236 1
0.396697974282024 1
0.264085376801892 1
0.14627937811069 1
0.226526959925422 1
-0.154348496114577 1
0.457657730757638 1
0.761448341099852 1
0.347589258061498 1
0.381112169277858 1
0.318945024369672 1
0.428282476630019 1
0.0358197572012338 1
0.646377600703906 1
0.418448390446224 1
0.614150254568173 1
-0.0581750777844528 1
-0.236744890097586 1
0.207368276942295 1
0.170039328556046 1
-0.0447329529958704 1
0.538823388768574 1
0.383304303238813 1
0.65215710356308 1
0.501548813099446 1
0.591071610611544 1
-0.385196263394397 0
0.396944327752946 1
0.562491687966402 1
0.304973528945792 1
0.433862719623276 1
0.547116926240438 1
0.37909505578403 1
0.575365759357769 1
0.252255900826601 1
-0.205712294584825 1
0.249112020061005 1
0.99794736679343 1
-0.00967062577145915 1
0.284576826741191 1
0.461392948904885 1
0.337708132913258 1
0.457808583549407 1
0.353596002964781 1
0.627556431122376 1
0.352926465059356 1
-0.0943552209252151 1
-0.14612621329666 1
0.653675695943337 1
0.294466464619926 1
0.0266490748315486 1
0.935343273667961 1
-0.0342729427359516 1
0.459910381763847 1
0.400578264669518 1
0.799531243434653 1
0.332903118892539 1
0.0802115808575754 1
0.398301622190157 1
0.0592767664975787 1
0.369015962016506 1
0.424371754131271 1
0.92754194708743 1
0.681750895892264 1
0.313664924760284 1
0.0610416076612058 1
-0.0124374881015038 1
0.00118057939737981 1
0.706925031461799 1
0.563075142124073 1
0.203264543701493 1
0.194286822348641 1
0.486867130815509 1
0.357053717347821 1
0.295252928559274 1
0.355298587983005 1
0.330187132419268 1
0.0328865781178276 1
0.539813380328345 1
0.416462794863154 1
0.323839759917911 1
0.707689597066303 1
0.0440568436585001 1
0.0363447849300502 1
0.282825091696521 1
0.36558730105937 1
-0.234574151913576 1
0.565945342958563 1
0.368880812413863 1
0.365581684980481 1
0.463812642903715 1
0.155745172027285 1
0.345976528216212 1
0.637808339668622 1
0.392166574606963 1
0.632310407610634 1
0.281021696927503 1
0.63269369981256 1
0.296239093026666 1
0.630761042986598 1
0.38905425962991 1
0.00554835035609667 1
0.335254126214061 1
0.644362969190332 1
-0.224736161614411 1
0.279659329508611 1
0.402609827338171 1
0.187869573040252 1
0.680639879573738 1
-0.0130408565428307 1
0.634618161521895 1
0.102839465592762 1
-0.308568441480213 1
0.863346348424846 1
0.418655684209225 1
0.611432372744734 1
0.317259511424875 1
1.03924338202956 1
0.255646298174283 1
0.0442912012343077 1
0.00628032560220896 1
0.0481003464360146 1
0.756895570525407 1
0.362205873844612 1
-0.267495997966619 1
0.708294482352538 1
0.23633275218927 1
0.454597926138904 1
0.484288362802691 1
0.532188156747167 1
0.417222426210473 1
0.705758987544765 1
0.0648263685428806 1
0.485535841492426 1
0.728397026723568 1
0.196882083719046 1
-0.00571374089861048 1
0.511254701949795 1
-0.0507665795868375 1
0.143518053311606 1
0.104976677302557 1
0.627902186375161 1
0.501426901547986 1
0.506285285304458 1
0.503754372511543 1
0.728180874774662 1
-0.16069368379329 1
0.10558696532229 1
0.693177212037348 1
0.406902380409312 1
0.487083843293425 1
0.484534111716158 1
0.333113972350056 1
0.312055515606758 1
-0.0606006336620494 1
0.640595617946978 1
0.513970645285627 1
0.23744718958692 1
0.432643586413363 1
0.205454138437304 1
0.920664918112126 1
0.395426251520079 1
0.320317696587019 1
0.0966408658535133 1
0.37410844927748 1
0.227193935875679 1
0.288997997287419 1
0.462481208462632 1
0.413198382897802 1
-0.0715965331743411 1
0.738475594471774 1
0.222745092916954 1
0.118590485229726 1
0.652942169556047 1
0.362686267059625 1
0.727886221061898 1
1.02376163652 1
0.116571176805458 1
-0.0725989059087886 1
0.569543476570411 1
-0.259943910439782 1
0.643280932649566 1
0.36662543753338 1
0.388899516609073 1
0.806601660366887 1
0.0369608634138373 1
0.383389380101994 1
0.254866042129609 1
0.149663874571211 1
0.484559618864038 1
0.400119706987048 1
0.762494395777135 1
0.151309527296531 1
0.645181390661696 1
0.210625590997077 1
-0.0875393796961135 1
0.524280277090288 1
0.0348460747027473 1
0.248461220518798 1
0.11978541712852 1
0.523114367879493 1
0.80876022815116 1
0.157903696445705 1
0.575836681491235 1
0.545681131126341 1
0.524250027176428 1
0.255953210693272 1
-0.334183148097375 0
-0.09936859497831 1
0.338546806931742 1
0.333051107157797 1
-0.150882733492207 1
0.118930025695951 1
0.742604516699591 1
-0.013677432790413 1
0.782034537088467 1
0.994473204662089 1
0.0586401971980854 1
0.195623224023329 1
0.260807357922397 1
-0.0317981146226704 1
0.726537485214439 1
0.681460820672351 1
0.879590557607834 1
0.0182471993192273 1
0.351119663462806 1
0.355551305733329 1
-0.433677821290764 0
0.373910800832024 1
0.0909769620772683 1
0.859600294381285 1
0.323788569986501 1
0.0839889141326158 1
0.27523866439754 1
0.0733042927056551 1
0.07713750125082 1
0.649558843141804 1
0.425804149669626 1
0.174564372956522 1
0.246260081815531 1
0.655156994951521 1
0.557435916073943 1
0.610542437475809 1
0.723551695312222 1
0.484396466857482 1
0.740060192994311 1
0.326605070716828 1
0.732945061860623 1
-0.15400487061882 1
0.511619771755254 1
0.780204771182793 1
0.471816889822464 1
0.40427069797958 1
0.590431528640935 1
0.596057350061155 1
0.2941696554308 1
0.508801843690128 1
0.566228004812896 1
0.305032203745548 1
0.788466763363556 1
0.272181952752268 1
0.254317146664854 1
0.152653591813292 1
0.503788422762567 1
0.292490436164324 1
0.245776693516267 1
0.21757547691513 1
0.264466196445178 1
0.406422108652477 1
0.176791788374281 1
0.116522817810553 1
-0.114512546185662 1
-0.422143735214811 0
0.180110526310092 1
0.645176470721512 1
0.353086654160045 1
-0.0131076315323792 1
0.0572938309069159 1
0.0641301345651081 1
0.163641164469903 1
0.813308569653338 1
0.901931435078817 1
0.285523509600018 1
0.31554624236444 1
-0.0471214799551126 1
0.054870086781944 1
0.495842214284556 1
0.60038901898232 1
0.249244504430682 1
0.320342010915654 1
0.732472437773414 1
0.42009305426539 1
0.252571952474276 1
0.758591739867573 1
0.397224406096422 1
0.0319585846866531 1
0.279914233096435 1
-0.188439590525621 1
0.441865078237809 1
0.0671950833087886 1
0.112867089439654 1
0.11816305334705 1
-0.175989947720793 1
0.087334593376998 1
-0.422292197054007 0
0.161428897031376 1
0.0927155806689497 1
-0.0243224459607485 1
0.28786248689605 1
0.350527918624898 1
0.570236328023778 1
-0.0288718012061038 1
0.364851164252975 1
0.681882042662507 1
0.246243332368331 1
0.134505775475423 1
0.664331254687374 1
0.288880285281641 1
0.523845136312098 1
1.03027787083988 1
0.663007752678703 1
0.435517370809256 1
0.792368466141678 1
0.443776181262531 1
0.265475166944654 1
0.350983793478024 1
0.747496571336398 1
0.552281546094985 1
0.703139080534245 1
0.764071063931287 1
0.229401207033709 1
0.358857641434889 1
0.619681827580525 1
0.260226215762981 1
0.421803605811704 1
0.835342851753681 1
-0.0540894852693746 1
0.434122702631076 1
0.44279352341893 1
0.63595805924434 1
0.245529973917568 1
-0.375497218713125 0
0.139732738254585 1
0.222535764863649 1
0.108086313985043 1
0.260227398307871 1
0.398604091268693 1
0.411602936478757 1
0.806963468188696 1
0.367135400402529 1
-0.156854031976208 1
0.281427235108891 1
0.681327672927414 1
0.465861020671462 1
0.29603308843619 1
0.66618206586995 1
0.467019059966634 1
0.491065635333022 1
0.43124565157562 1
0.373161826076592 1
0.210684376822225 1
0.395601451367931 1
0.433963496642673 1
1.07095526216455 1
-0.191345753261012 1
0.914156567580415 1
0.487741522820785 1
0.523257845934865 1
-0.363872557107228 0
0.327117287435417 1
0.435842706142579 1
0.161494232447312 1
0.082427066690369 1
0.318955170914819 1
0.16692309831252 1
0.0727959791835713 1
-0.0073814493573758 1
0.433068602856368 1
0.030702088308265 1
-0.0843949234037424 1
-0.0569209722642923 1
0.402679707407076 1
0.346018467440536 1
0.151006208277847 1
0.56068827124715 1
1.29525607703791 0
0.871114300162975 1
0.130816842420397 1
0.401150498401113 1
0.994729361841272 1
0.347730858067867 1
0.863397122621471 1
-0.0300591589349741 1
0.18185411363357 1
0.435590698862586 1
0.41210036291539 1
0.00959279838038848 1
0.0405262324253603 1
0.38175932662482 1
-0.130491092765685 1
0.0710946780033353 1
0.0816553522116969 1
0.80258537959805 1
0.291949927674547 1
0.40962898974066 1
-0.0212313386397587 1
0.382523919029099 1
0.253390163835879 1
0.882611763465228 1
0.620536846692254 1
0.477314945059025 1
0.71266543623994 1
0.158120596118611 1
0.288741877318409 1
0.639195257201164 1
0.0046793119388118 1
0.155108712257665 1
-0.50912314260906 0
0.496055559612462 1
0.406353953625479 1
0.578869217919191 1
0.564055559572874 1
0.650958710160476 1
0.657742760497463 1
0.406054070917272 1
0.358511214410864 1
0.157804824147744 1
0.554089893248977 1
0.485697643780037 1
0.572585892291961 1
0.174040277360578 1
0.275604601891769 1
-0.032621986013483 1
-0.201831859516575 1
0.0982950753696328 1
0.427975223563819 1
0.274296192321439 1
-0.238915424776526 1
0.499251513654538 1
0.63983174091116 1
0.198735368618093 1
0.113124256848211 1
0.362154482652949 1
0.358392931963912 1
0.472131016861866 1
0.0231028760809172 1
0.395075919036661 1
0.0473839337191844 1
0.749136387711925 1
0.594946485802587 1
0.44195656501242 1
0.485696660941797 1
0.236385325864616 1
0.175782778622703 1
0.216533313994704 1
0.444249200157398 1
0.460156017444963 1
-0.246263260769874 1
0.180934186598487 1
0.601180355415965 1
0.621602607542613 1
0.518423879210432 1
0.297436259020855 1
0.173757329447699 1
0.902834310588157 1
0.645165433084234 1
0.685895883021464 1
0.810222393178618 1
0.156837667199547 1
0.689249761443778 1
0.371870338109593 1
0.489243285891345 1
0.236867910347749 1
0.462513447835001 1
0.141789232683857 1
0.208599496461204 1
0.663499018018343 1
0.284080497463356 1
-0.0570438785156594 1
0.271505899489344 1
0.402565487378296 1
0.269974240143339 1
-0.269430135627472 1
0.59957458671031 1
0.599618867987685 1
0.467010803748226 1
0.191086565294338 1
0.43209578006295 1
-0.086826098101742 1
0.051348737546576 1
0.282206889810683 1
0.394041019747594 1
0.427224361006321 1
0.952924153931317 1
0.507389105606184 1
-0.28618955808891 1
0.760616939191789 1
0.332076870913503 1
0.41803462588107 1
0.718568278918443 1
0.578668590705362 1
0.685145196625859 1
0.440884830349467 1
0.188141963593908 1
0.200366451037415 1
0.0474373491086426 1
0.520638057933087 1
0.572838894579282 1
0.323054983952263 1
1.11365072541516 1
0.505666727269129 1
0.170271262239502 1
0.206888921747535 1
0.0418657881027893 1
0.0679833587707809 1
-0.176282368296931 1
0.684709294535738 1
-0.000471796508484855 1
0.276150515849785 1
-0.221261889798649 1
0.479296242692782 1
0.117782290258326 1
0.023242444867444 1
0.585641873268299 1
0.609552201740175 1
0.229285482282542 1
-0.219209614362187 1
0.625970796751974 1
0.0820726376563955 1
0.396180455007873 1
0.367688087426517 1
0.421096801573216 1
0.570248263627126 1
0.01259616267605 1
-0.197945963139345 1
0.819402616347014 1
0.458919220039151 1
0.840204985189614 1
-0.100524894286131 1
0.587848522273489 1
0.208113591280714 1
0.0760900329057349 1
0.241057472495124 1
0.977221008416094 1
0.408144902940014 1
0.0433383905887721 1
-0.0278030575410848 1
0.0832843682408281 1
0.650233707571858 1
-0.436859615848813 0
0.219426442967046 1
0.427553625132892 1
0.804062162810407 1
0.360704077135551 1
-0.312285619001635 1
0.738589372905298 1
0.312380927973628 1
0.487043824267796 1
0.0143172844799021 1
0.331148546119875 1
0.128492326376452 1
-0.651706387658985 0
0.0774906891114065 1
0.00913443446787774 1
0.917425102359952 1
0.438292630609112 1
0.146506776238865 1
0.585321519125096 1
0.322309498279165 1
0.442302251572124 1
0.331113170445616 1
0.64075196521497 1
0.637785852610067 1
-0.129174217701818 1
0.50465250140212 1
0.0836680003338506 1
-0.0696974578341597 1
-0.0583587823382601 1
0.408471999231382 1
0.575170586805655 1
0.633367907604907 1
1.19034668382448 0
0.447900659337211 1
0.180823273748234 1
-0.723615204413779 0
0.170443410397407 1
0.700946027498005 1
0.145879946726026 1
0.732037880840588 1
0.215185953443025 1
-0.218010927799593 1
0.850565511870402 1
0.449394943832822 1
0.699303265588507 1
0.22244655274592 1
-0.0861333000261696 1
-0.133480321907379 1
0.329115049486869 1
-0.31956408184497 0
-0.00227734000505572 1
0.720896839044877 1
0.251558173475113 1
0.100645883862356 1
0.68730873320741 1
-0.0108819908634635 1
0.00797958236712973 1
0.00450280698720902 1
0.206503640890704 1
-0.186131325114929 1
0.473029188399315 1
-0.599758173343515 0
0.518260030360766 1
0.438018212559184 1
-0.0176138009995431 1
0.310351452507826 1
0.195749997185757 1
0.164540679127575 1
0.0626189956254688 1
0.44523169846677 1
-0.0217580267551593 1
0.4460297501233 1
0.90355326517951 1
0.173107669339576 1
0.280788383670011 1
1.04655661244727 1
0.00990924938238632 1
0.740225964642264 1
0.321789635903249 1
0.556732040894503 1
0.413631464945278 1
0.401235197144249 1
0.230398036926703 1
0.255941543561339 1
0.357088528358762 1
-0.0978874165477968 1
0.323577153478012 1
0.439635767225032 1
0.0908439292253051 1
0.390871454769821 1
0.333760917206446 1
0.354908991250472 1
0.906752270960891 1
0.921478816091981 1
-0.0668295627826955 1
0.125760296845105 1
0.0844153941353415 1
0.238373916291241 1
0.764351437150723 1
0.20713278759474 1
0.785624600321945 1
0.0609094752598137 1
0.253978871390684 1
0.329882251984612 1
0.49682917363475 1
0.292385358213149 1
0.488378408319172 1
0.148893184303137 1
0.592573464620658 1
0.442773359715159 1
0.150760744669733 1
0.320049022965334 1
0.225748647525826 1
0.665633603141655 1
0.802136291941702 1
0.263787847216984 1
0.376597385187749 1
-0.160469608821793 1
0.480119969437591 1
0.474190330000015 1
0.757562794296648 1
0.112414418885706 1
0.605154796220721 1
0.360700656207767 1
0.141644140641916 1
0.516453012209557 1
0.178084936061812 1
0.142527418709458 1
-0.267504750111411 1
0.277157997556254 1
0.17136908749696 1
0.333712414386798 1
0.492044298481972 1
0.256119702525223 1
1.1835501415198 0
0.176013975159212 1
0.583340057823458 1
1.10495699046395 1
0.433770268479141 1
0.801012800272472 1
0.462312983324449 1
-0.00830082577113432 1
0.0524114211270209 1
0.351184038825009 1
0.476865520798647 1
0.519280111198957 1
0.532859827810932 1
0.375564897696922 1
0.235742086216359 1
1.08013521230693 1
0.728807337986473 1
0.279856548321185 1
-0.159771941985707 1
0.0931533041561786 1
0.178154800269011 1
0.214277536780248 1
0.330745975591691 1
0.420260404191644 1
0.164725478688744 1
0.177960932102872 1
0.694523019815654 1
0.307484248982695 1
0.753775025538548 1
0.830855000936667 1
0.551350599235395 1
0.918774498473628 1
0.537311804154848 1
0.662004487761504 1
0.181885288984988 1
0.642697567299986 1
0.312210265985755 1
0.171223526273183 1
-0.149555045733499 1
0.673112452951345 1
0.430520680560087 1
0.521356779609406 1
0.594088461380014 1
0.50993462288054 1
0.749004727643954 1
0.21420073538188 1
0.32547615587815 1
1.01044914710052 1
0.810890779609362 1
0.345652995951546 1
0.807671604543602 1
0.120635365212051 1
0.871543897653845 1
0.466083365018793 1
0.305105014868215 1
0.682139434112077 1
0.6113881498943 1
0.638374381688804 1
0.774792898855181 1
0.233661281782574 1
0.526722423769352 1
0.488975219486378 1
0.715563133444657 1
0.306776858084461 1
0.251056387394897 1
0.52068681462496 1
0.419283132668026 1
0.252715328138425 1
0.859018739680036 1
0.0747931265605275 1
0.323522491903975 1
0.330578747328572 1
-0.0231646605871923 1
0.287267529272129 1
0.501494498777865 1
0.588250752097664 1
0.37589341753432 1
0.420119089527157 1
0.341871732186941 1
0.0341083082179653 1
0.0913107213638532 1
0.611057917943765 1
0.91932295865546 1
-0.361877109273507 0
0.207254623857409 1
0.11370820638973 1
0.319723832750129 1
0.439401894410593 1
0.116440586927579 1
0.469965949947979 1
0.112903436609999 1
0.0464051037313738 1
0.634626900961871 1
0.642497364677039 1
0.51052042390429 1
0.800635480695882 1
0.23657432888309 1
0.200530564410098 1
0.142071073144337 1
0.382448240595377 1
0.734349275936453 1
0.552084830019851 1
0.393765154979558 1
0.70149978079826 1
0.0132670589661496 1
0.514516939257437 1
0.266065126754516 1
0.592243438284435 1
-0.464081735161926 0
0.178936864802659 1
0.339016387715046 1
0.460500597497117 1
0.646140296722 1
0.812988998367192 1
0.359941170432266 1
0.55487698012407 1
0.405484026707653 1
0.0480975362728819 1
0.254335940419514 1
0.596856594219926 1
0.667508748317606 1
0.228712092214298 1
0.134191277779222 1
0.114184819814645 1
0.458071710912344 1
0.4374518019571 1
0.50738501146667 1
0.297766387653348 1
0.33883457380364 1
0.517022248347054 1
0.103261967518079 1
0.393143665946833 1
0.143159250086859 1
0.0330348066181698 1
0.336900906314805 1
0.308083238922434 1
0.616620645122845 1
0.197715621410886 1
0.876532971530307 1
0.52795440284531 1
0.490009506799098 1
0.49119899766238 1
0.0709320863300814 1
0.527332071536635 1
0.461677337095742 1
-0.164487088867886 1
0.370749095203983 1
0.0178001311458927 1
-0.21471169208876 1
0.912634969734983 1
1.17021104513948 0
0.625875278253525 1
-0.0734689235931425 1
0.336868678255922 1
-0.137909279932573 1
0.420944710512118 1
0.804476192469504 1
0.505679350344846 1
0.0886842428954027 1
0.522551946250866 1
0.674260190848794 1
0.700160977342913 1
0.220881187742849 1
0.09812709099001 1
0.235680262248617 1
0.319483363987208 1
-0.00906197110812822 1
-0.0507186162088432 1
0.418128425814369 1
0.360400866077703 1
0.0345477286946018 1
0.0715541557532506 1
0.400065263313182 1
0.286695098553364 1
-0.00438951439042534 1
-0.472246302835046 0
0.114450548459594 1
0.4109228498191 1
-0.362621326603181 0
0.218316849710626 1
0.0135795039004317 1
-0.157293976700528 1
0.390527161171904 1
0.143778241552592 1
0.418594394903516 1
0.145622315633184 1
0.134984272844489 1
0.0673491875598727 1
-0.0062469611364222 1
-0.221312590825776 1
0.503553304700439 1
0.155691487481886 1
0.547003599814282 1
0.147530200742613 1
0.437225783307666 1
0.652963350450981 1
0.393992234278998 1
0.269338410450775 1
0.833421673975166 1
0.556554092887034 1
0.748666296625983 1
0.23481492657206 1
0.00932255960512972 1
-0.0464856918028218 1
-0.237927259658314 1
0.32467138973928 1
0.509617862710269 1
0.423396355414205 1
-0.0788701501829901 1
0.726661249393989 1
0.195311247285877 1
0.243509438474632 1
0.947723663539783 1
0.598920244169334 1
0.473190792550759 1
-0.165801097019613 1
0.213657925697693 1
-0.115346521040169 1
0.480828695769127 1
0.502730216044823 1
0.34146636435818 1
0.113556592293639 1
0.897759662426637 1
0.0571726821372434 1
-0.06988813379508 1
0.30662556405533 1
-0.138608914845566 1
0.310899617492643 1
0.392316030640309 1
0.675436388367524 1
0.0344102267762989 1
0.190526943941582 1
0.519625741352404 1
0.528920666101792 1
0.375504212365007 1
0.128336354763481 1
0.00883537288433592 1
0.411237920208239 1
0.587234780083656 1
0.584289275142885 1
0.105369137934718 1
0.168786625778826 1
0.870168794461902 1
-0.0179818064735831 1
0.628584367374045 1
0.179989273293902 1
0.674190724593574 1
-0.28366454506763 1
-0.0751195875076638 1
0.47312963697886 1
0.278659290035122 1
0.311250826632965 1
0.359528753488876 1
0.533426728185692 1
0.445431282921869 1
-0.0443173469751068 1
0.329717302510637 1
0.225577630000821 1
0.0417217015948901 1
0.418353363247663 1
0.684342375989819 1
0.570284577880103 1
0.589898080998899 1
0.460711945608516 1
0.680354677725663 1
0.413943602962862 1
0.0281990637723826 1
0.163731020291028 1
-0.27129168721782 1
0.68018151833401 1
0.136648245554506 1
0.749014551180171 1
0.42873187927674 1
0.465916916511098 1
0.369254104737123 1
-0.10990878704816 1
0.208979176097743 1
0.402365009600423 1
0.848151892212319 1
0.192387425038794 1
0.0973374793378539 1
0.600975749536633 1
0.643265565610004 1
0.168598918906849 1
0.223676183259317 1
0.18539678990786 1
0.624332235472223 1
-0.0401283053883723 1
0.0514726931135045 1
0.613974301037287 1
-0.333311199638311 0
-0.135673725135238 1
-0.650149506107538 0
0.530590312996815 1
-0.0259260329036354 1
0.439312435327762 1
0.226400216591308 1
0.300404851285384 1
0.279843769878033 1
0.610519822957454 1
0.22074442138072 1
0.59662794869874 1
0.148368834787987 1
0.0379099470087977 1
0.349367988660165 1
0.177087434036781 1
0.648124977524426 1
0.282364202558016 1
0.687110096444274 1
0.363873055970611 1
0.208509134157638 1
0.143662385111973 1
-0.590721725317857 0
0.598137884755073 1
0.122564028203329 1
0.245265265104415 1
0.178049416187151 1
-0.435515442304889 0
0.365505748160063 1
0.453941660765638 1
-0.169361693733669 1
0.317695561675691 1
-0.327086323380627 1
0.893996825990532 1
0.565227761283996 1
0.566566232048041 1
0.184538314243447 1
0.331942305744225 1
0.910028855672129 1
0.689716784215056 1
0.353432892671319 1
0.0709929558729939 1
0.889669892827875 1
0.696572232784061 1
0.46088470575004 1
0.684761895196258 1
0.902249398956881 1
0.57993187176057 1
0.138221324090268 1
0.967947445025791 1
0.442940025163567 1
0.794480026402099 1
-0.107546458982314 1
0.211381424959863 1
0.643891503393297 1
0.642764581947192 1
0.587822948160766 1
-0.221534824120571 1
0.491025380323236 1
-0.159805732831743 1
0.318871320483145 1
-0.403413134146931 0
0.363451681605973 1
0.478732688322287 1
0.0401449698998745 1
0.0504167738517445 1
0.717515677243035 1
0.0118556545225638 1
0.175498717497165 1
0.688730444832305 1
0.0601929415697513 1
0.879960271380067 1
0.312622181282229 1
0.631473802440997 1
0.590446313255879 1
0.505875986771565 1
0.454995149221838 1
0.0247461726480582 1
0.0210951990293745 1
-0.0573564319601214 1
-0.0143580004506885 1
-0.00169164235775091 1
0.246315474711049 1
0.527949175554213 1
0.425165176495616 1
0.580530769581544 1
-0.0180936950902841 1
0.538472146821217 1
-0.00143144589858555 1
-0.00851102660125233 1
0.0654510525971775 1
1.04232520605097 1
-0.182397087777571 1
0.267279602117517 1
0.0155278325439617 1
0.145211935247096 1
0.412920898045589 1
0.369324348880447 1
0.524650703371127 1
-0.153496119947117 1
0.975177492074942 1
0.628789614753762 1
0.297648911488345 1
-0.460128160919413 0
0.287900383836116 1
0.358641591316277 1
0.0709949818910482 1
0.658518231136087 1
-0.102099802215423 1
0.594417262736654 1
0.301784678419925 1
0.50095296666182 1
0.429619542561998 1
-0.0743148270211475 1
0.681283936731333 1
0.211578517117523 1
0.275105473668182 1
0.116259100521114 1
0.104848953102865 1
0.256515929882257 1
0.149019688810665 1
0.638241812053602 1
0.356897128254304 1
0.092428022472337 1
0.294105936239814 1
0.2055410651286 1
0.4668097201972 1
0.362224047324509 1
0.0982861686106621 1
0.256179605023484 1
0.444739790975892 1
0.219885620228667 1
0.202079090113082 1
-0.207924195917096 1
0.268097613862348 1
0.139306238921456 1
0.588671002776473 1
0.635133399027646 1
0.136180787837592 1
0.358460800027346 1
-0.12155979522094 1
0.714790164597747 1
0.164912264149313 1
0.159675077066457 1
0.372538754712451 1
0.665353468023551 1
0.878837120977644 1
0.594625630058228 1
0.361474733534639 1
-0.0465469340123355 1
-0.404286720646876 0
0.0577841223971774 1
-0.0143558103755864 1
0.811945391361257 1
0.213803596863941 1
0.466248814143519 1
0.31012346850473 1
0.572748260728371 1
0.310322144262301 1
0.355647539848031 1
0.453030614365753 1
0.623304534834981 1
0.561928203649248 1
0.268865212546245 1
1.05462272779137 1
0.627299929432597 1
0.385507209073626 1
0.572590612592253 1
0.268285228326235 1
0.465721022928593 1
0.996631281291073 1
0.447601860146093 1
0.916465732257664 1
0.18344094545382 1
0.395240247562423 1
0.694079668640833 1
0.604588559195867 1
0.0957814554057781 1
0.740929923072313 1
0.148440643876018 1
0.173536127765872 1
0.314800985165127 1
0.800553238658203 1
0.32573384401383 1
0.161973357525485 1
0.685452992718313 1
0.585653325744598 1
0.0356922758306058 1
1.08274575083641 1
0.122309539406035 1
-0.189274274992059 1
1.65229610214845 0
0.452631615246684 1
0.261544843967595 1
0.273498094423586 1
0.393046196507045 1
0.313026078574332 1
0.377223683289133 1
0.375718616901343 1
0.524484426973844 1
0.323829013232095 1
-0.0240736566405331 1
-0.0695990359464206 1
0.816821739042495 1
0.53639742933812 1
0.569656691907436 1
-0.102660767695556 1
0.451460747010796 1
0.232903766842498 1
0.228219527473209 1
0.16344541650658 1
0.461926116450368 1
0.174987423073095 1
0.883015870809719 1
0.616801518762435 1
0.252118155691248 1
0.328847374086823 1
0.523814741869081 1
0.507517815083671 1
0.38193306324214 1
0.383603009650802 1
0.538464408895658 1
0.0322477904153562 1
0.425959207267514 1
0.134795641693661 1
0.360543476596216 1
0.963981160300435 1
-0.101597995302139 1
-0.161619244515487 1
0.583452830686125 1
0.474077373163291 1
0.020112533469362 1
0.585054989878469 1
0.372478075265855 1
0.957558703152698 1
0.77202223637422 1
-0.122570272235188 1
0.320371746701723 1
0.0331647961538985 1
0.304753877420774 1
0.192405007943233 1
0.696616472293465 1
0.498421913043538 1
0.858661115211489 1
0.469050797276031 1
0.518160390755235 1
-0.230302350513215 1
0.976605410816044 1
-0.0152852462038433 1
-0.00354512390466896 1
0.0201184303851198 1
0.904531952267511 1
0.0392369461016558 1
0.400428868629506 1
0.373777050203874 1
0.440713104510184 1
0.106745527960873 1
0.451799423511172 1
0.369437036655333 1
0.592989209739132 1
0.593222518441938 1
0.626505392519681 1
-0.0260701407781897 1
0.15434247229743 1
0.142700422745253 1
0.47536204703823 1
0.656415937688195 1
0.638093908608878 1
0.919066236888119 1
-0.1878146373283 1
0.615595781617457 1
0.136572959023102 1
0.529644620881973 1
-0.0127625160325378 1
0.166836866098438 1
0.529571921009096 1
0.384348876618767 1
0.343993388039567 1
0.252561218061515 1
0.308354165070988 1
0.253445693792986 1
0.674303938897858 1
0.563791705943018 1
0.795083521424935 1
0.258962294604222 1
0.340008083608312 1
0.0803095443442495 1
0.433425712854703 1
0.626846796527575 1
0.330037328243225 1
0.767139633880311 1
-0.283023523512881 1
-0.0772365105159355 1
0.36320876415276 1
0.575481866983885 1
0.447398625098125 1
0.275782236836454 1
0.220090040428097 1
0.295472349106421 1
0.453769674997934 1
0.390118135120556 1
1.05859270628292 1
0.492108156982252 1
-0.0778061894393577 1
-0.077490234220433 1
0.927806054074054 1
0.44316427644167 1
0.0680972030318822 1
0.438022453746418 1
0.730554199657736 1
0.706685348633776 1
0.900808246546481 1
0.126800410320788 1
0.899714212267582 1
0.359287504639403 1
0.0862574231979055 1
0.382131517767402 1
0.452539421565344 1
0.451375615324543 1
0.368487190503762 1
-0.0527219045535787 1
0.63175786633767 1
0.459081951938344 1
0.139843015358763 1
0.545803593279137 1
0.387359605141689 1
0.246759468162264 1
-0.113240816178898 1
0.109864850438149 1
0.694085690936198 1
0.217180785152356 1
0.571982527038581 1
-0.0486570323914018 1
0.657630428974644 1
-0.178264127548965 1
0.123129949789587 1
0.588297644221293 1
0.615529234855247 1
0.227906998129568 1
-0.130528296493182 1
0.3469223657049 1
0.609119555356264 1
-0.426218994001929 0
0.314943287300165 1
0.549106501551638 1
0.611774370714737 1
0.605501191211682 1
0.543669694759271 1
0.840897209910529 1
0.437222035591222 1
0.536213892561155 1
-0.265461411145924 1
0.494506270523944 1
-0.196221983714344 1
-0.0748798998450287 1
-0.238752415568773 1
0.351630511457153 1
0.154562750345054 1
0.811329377777399 1
0.224986790531745 1
-0.199554979952445 1
0.292680353086687 1
0.0655596359345552 1
0.336558326664083 1
-0.0280126154629517 1
0.700171455093193 1
0.792248026778705 1
0.596086246256333 1
0.24964801858897 1
0.716176282713455 1
0.9255725427385 1
0.578055246189826 1
-0.07968347106117 1
-0.116767099195727 1
0.554422700813465 1
0.722740321713038 1
0.609484855778691 1
0.49452507502369 1
-0.0484085031898541 1
0.736823414843384 1
0.075414614872378 1
0.149342256622548 1
0.0745976224779303 1
0.319022268947175 1
0.0314419749680764 1
0.380234567443567 1
0.598712388497528 1
0.229228537330528 1
0.745826602046631 1
0.83314404752944 1
0.381288831266938 1
0.749418394431113 1
0.477367384478419 1
0.315204466448824 1
0.250859109237771 1
0.715057523777511 1
0.541420529859257 1
-0.245182663937998 1
0.475940373456006 1
0.387725229416291 1
0.358514089087496 1
0.369802011920309 1
0.529590262925138 1
-0.0453561011006335 1
0.334178066513686 1
0.396279779256047 1
0.431008171067107 1
0.835252971039496 1
0.350090190016832 1
0.724027029613717 1
0.23388583563181 1
0.527755432294811 1
0.869986318285785 1
0.54144029926923 1
0.0190200761847465 1
0.963163676529404 1
0.781135344518523 1
1.17339795958149 0
0.454590365473552 1
0.614505503193428 1
0.0527663077847684 1
0.399691733587509 1
0.107162692758097 1
0.37484887781339 1
0.0550087167994258 1
0.51200858830125 1
-0.149821628461193 1
0.381965717252013 1
-0.171977477757834 1
0.591569107064833 1
0.750312220036844 1
0.343725655656165 1
0.223786608221629 1
0.339940855450278 1
-0.058578419500517 1
-0.00328480886285944 1
0.362738172054817 1
0.0842185354559887 1
0.385511842629532 1
0.629769053329045 1
0.975879661973779 1
0.614303360444553 1
-0.138516746545967 1
-0.0978303323993871 1
0.326420410293109 1
0.418621994284582 1
0.874191088501007 1
0.658021293533002 1
0.328682254325837 1
0.0562533317448833 1
0.971786180662769 1
0.159492067605455 1
0.289838463624873 1
0.0582033190440978 1
0.56468131110664 1
0.0920907838774419 1
0.537359957899759 1
0.319507183611127 1
-0.110177305868535 1
0.197526825721387 1
0.927650394648468 1
0.20942940996471 1
0.214610426682432 1
-0.0107099306364797 1
0.45471174171819 1
0.503803968955829 1
-0.083144739868797 1
0.217659907034131 1
0.157619948632743 1
0.352270023666543 1
0.187344546597817 1
0.281757252336333 1
0.631409206919988 1
0.123306596630308 1
0.0665360432956824 1
0.531774317206084 1
0.314395623499063 1
0.363235157285518 1
0.439418846619985 1
0.212669729047933 1
0.293280499429367 1
0.410558519763239 1
1.51508015115718 0
0.527340725859667 1
0.769464474631919 1
0.846006020131181 1
0.613619741437033 1
0.00173179287599759 1
0.657421296255132 1
0.0730152603746566 1
0.183437090367442 1
0.470342552222076 1
-0.174034043679187 1
0.241329623664615 1
0.00783315283490058 1
0.605181234050552 1
0.398097067068438 1
0.520287319849028 1
0.281827962859591 1
0.444007851978991 1
0.34841871202683 1
0.467181241892262 1
0.0540279686835971 1
0.0541148293676085 1
0.328105374306253 1
0.359727217247535 1
0.0129588241595845 1
0.0829405803972025 1
0.375362319609877 1
0.480849045980243 1
0.786664046948342 1
0.211909037397739 1
0.297481693943803 1
0.841469412033373 1
0.535690486309013 1
0.798860654157557 1
0.291213575725273 1
0.306055630572832 1
0.572392692006354 1
0.929667980966619 1
0.464992671365518 1
0.0803746449825714 1
0.219304275416091 1
0.479024869932317 1
0.270256054130997 1
0.590733018905881 1
0.132269601180241 1
0.779057078513887 1
0.227137751982236 1
0.185474590567664 1
0.225441490862472 1
0.0444598273234017 1
0.199858916065072 1
0.556209370927313 1
0.376339028592836 1
-0.0893284893992986 1
0.400817690039401 1
0.778602854397572 1
0.0935283148385455 1
0.491391938054754 1
0.948961718690868 1
0.419529221631225 1
0.71874491026636 1
0.673134438751712 1
-0.219579371387116 1
0.625141100139385 1
0.354252202386909 1
0.763664007893002 1
0.772350875021297 1
0.306306015956625 1
0.33121964890405 1
0.299893550940204 1
0.0957149689851421 1
0.49114759088095 1
0.55359987892669 1
0.583138939997869 1
-0.00590235459507862 1
-0.133757432397144 1
0.351944246466864 1
0.201112560139634 1
0.563519598136283 1
0.373376497261725 1
0.512390192436636 1
0.147012474450726 1
0.324736971151271 1
-0.176385987813116 1
0.818030075162809 1
0.470450857595491 1
0.288973576934374 1
0.885370389260646 1
0.441442122005055 1
0.0996740968075304 1
0.421228132930021 1
0.783359460620907 1
0.553946599023071 1
0.22905981232421 1
0.430715480972589 1
0.308610348151776 1
-0.294473437834792 1
1.10003435940037 1
0.259805636690667 1
0.599609862613501 1
0.582106075921029 1
0.312088768297814 1
0.33523995859003 1
0.996089618578537 1
0.393171733887078 1
0.928698041382002 1
0.429169625636597 1
0.615638397252585 1
0.0138682738325299 1
0.69370738630954 1
0.585944745983564 1
0.662356888402087 1
0.191458962691488 1
-0.283241221333808 1
0.0850280399328586 1
0.842009385276582 1
0.531623508871573 1
-0.222252806647823 1
0.146688817646328 1
0.187617688920272 1
0.349928203878582 1
0.530085095821398 1
0.175862994368132 1
0.319128233575144 1
0.29611780983774 1
0.39188502386955 1
0.664716655571215 1
0.198880016194873 1
0.732867129524856 1
0.104104980864449 1
0.0803371980813475 1
-0.0368854229674914 1
0.281301743717602 1
1.07003178285667 1
0.24030991860444 1
-0.0124827253680796 1
0.322079442910097 1
0.473003020869475 1
0.0177234604854596 1
0.21051746743497 1
0.422672687209302 1
0.651215284781908 1
0.80839524760596 1
0.700675773983306 1
0.410162927572937 1
-0.0297597710108491 1
0.266857603353275 1
0.178252521569397 1
0.543095958303993 1
0.331398463357693 1
0.141612910416066 1
0.376409787790519 1
0.215788278255004 1
0.691437081451945 1
0.438762780951999 1
-0.04163708116843 1
0.503609486108156 1
0.920580386352053 1
0.242667756864412 1
0.0128202545335667 1
0.462425816528336 1
-0.020543215524684 1
-0.110097641048862 1
0.594152068946956 1
0.917853842221943 1
0.142705168574776 1
0.321436201143369 1
0.781676302326874 1
0.0774752165619197 1
0.298255361109498 1
0.626522084041094 1
0.176719906821992 1
0.128021650261844 1
0.399339443809585 1
-0.0577645667074254 1
0.783372075204194 1
0.363939884923456 1
0.287140195106562 1
0.510866749936565 1
0.589396087572029 1
-0.0776916738971216 1
0.182760566009077 1
0.308253629593318 1
0.589706829458963 1
-0.0856447606632488 1
0.556158560473364 1
0.28075647523597 1
1.04101629781367 1
0.52066581697024 1
0.602254246720786 1
0.0748415542512665 1
0.4479767402043 1
-0.0748944812624415 1
0.456880488071908 1
0.522719596125002 1
-0.141863944990146 1
0.914776968145473 1
0.450836757335779 1
0.2205953215126 1
0.551986513813354 1
0.24650476089137 1
0.515324419886876 1
0.184357301713104 1
0.219809841599079 1
0.206655008042382 1
0.556514669505839 1
0.341908756448099 1
0.857457143125214 1
0.163497288815495 1
0.280687927698517 1
0.257486103460122 1
0.267409258161663 1
-0.345372480541983 0
0.276289589755622 1
-0.0198138007430465 1
-0.049916115749362 1
0.51277399386716 1
-0.298440896475808 1
0.265955277928578 1
0.45233841687508 1
0.708484405972187 1
0.482411888057023 1
0.348456807006863 1
0.53117224870676 1
0.510199871601739 1
0.156806510375723 1
0.233553196248363 1
-0.105287426094744 1
0.294640135618543 1
-0.316699470814415 1
0.218688018393497 1
0.479250658370586 1
0.488955995461784 1
0.597762213591828 1
0.353652055190436 1
0.633166396589625 1
0.448753459398533 1
0.578925038004778 1
0.285606439714958 1
0.569382112716509 1
-0.174969583640638 1
0.0607611354131406 1
0.491520285957884 1
0.315192604053811 1
1.1202827825851 0
0.774059465198287 1
0.537017478301369 1
0.350301369802926 1
0.568956191750315 1
0.0748147864188874 1
0.371979125686046 1
0.669058913182397 1
0.0695317450914109 1
0.484442160869673 1
0.724799950066435 1
0.63161247602797 1
-0.148523005274838 1
-0.00741638294990386 1
0.551368589996984 1
0.956777321906196 1
0.111259265788177 1
0.154083584570888 1
0.153764970231577 1
0.521567832033374 1
0.15444293178056 1
0.00256937339708224 1
1.37424138633481 0
0.281660413786707 1
0.606885365024051 1
0.257441149362237 1
0.356588716909012 1
0.150155638446806 1
0.501361862985097 1
-0.0717412694626758 1
0.122468435825808 1
0.0163723146729167 1
0.259865715503316 1
0.31285611203685 1
0.547818398811932 1
0.532383808284075 1
0.708977847220442 1
0.572564594678157 1
0.0641267689234807 1
-0.0111542653502701 1
0.590441228065616 1
0.096371445094317 1
-0.126222491258992 1
0.275340064620234 1
0.621406412441271 1
0.316356516081744 1
0.678722753631784 1
0.573270639103408 1
0.120416287526201 1
0.339129928111382 1
0.371920746247634 1
-0.232324770014208 1
-0.00676616010660538 1
0.360989592068647 1
0.549884124975077 1
0.297087514017852 1
0.904589970825528 1
0.0847733876628634 1
0.469410774789625 1
0.353122052109971 1
0.219028708358282 1
0.440192338970568 1
0.445244105921179 1
0.226937590932706 1
0.0898607229621528 1
0.294360646504268 1
-0.00341874041403278 1
0.0576152170187215 1
0.773123873525666 1
0.803487791771561 1
0.459407045666195 1
0.556880990650988 1
0.421083098368078 1
0.136211594372115 1
-0.0588748591470621 1
0.290287178489649 1
0.647893519398576 1
0.517530600003046 1
0.0131922839502012 1
0.0334397712815894 1
0.661001952076354 1
0.455957430786837 1
0.424165688843104 1
0.10579660854966 1
0.313758496569812 1
0.139186138920937 1
-0.0866212714893844 1
0.905279328358365 1
0.739111032912995 1
-0.19624091696147 1
-0.0282680180147873 1
0.735617004155647 1
0.46696810846608 1
0.652037002178756 1
0.605687298874503 1
0.53022739034086 1
0.256491907129729 1
0.418615334765374 1
0.785773014318499 1
0.112352486453996 1
0.618340389224943 1
0.534119213928837 1
0.274999558410446 1
0.779223994365927 1
-0.0771605979034374 1
0.76875787686571 1
0.800613695298759 1
0.768392540964734 1
0.298289428370533 1
0.342387841329197 1
0.450081125935133 1
0.466890566971062 1
0.572754002393907 1
0.437345378842329 1
0.449954368357223 1
-0.00822947961886075 1
-0.147099219219122 1
0.180447856380569 1
-0.140581271258913 1
0.260345911249638 1
0.528545346706678 1
0.375083096188577 1
0.0424195809573838 1
0.300382022389546 1
-0.232608344626044 1
0.570132909186667 1
0.370810581303363 1
