# Supplementary material for: Bias caused by sampling error in meta-analysis with small sample sizes
Source: PLoS One. 2018 Sep 13;13(9):e0204056. doi: 10.1371/journal.pone.0204056 (PMC6136825; doi:10.1371/journal.pone.0204056)
Supplement: S5 File — (ZIP) [file pone.0204056.s005.zip › results N = 20 theta = 0.4 tau = 0.2 sz = 50-100.txt]

"dl.theta" "dl.cp"
0.383451526843045 1
0.506253395881826 1
0.308134756217812 1
0.337966894360325 1
0.357933601084601 1
0.28463804088275 1
0.287697568436135 1
0.432512403603994 1
0.361104818011092 1
0.437997273745361 1
0.513561626828227 1
0.420048313385991 1
0.453212407504526 1
0.450553268057505 1
0.31301037230469 1
0.434576596296291 1
0.60724428025392 1
0.356505759554666 1
0.322296091175494 1
0.27374836214168 1
0.333575461579331 1
0.544241866891878 1
0.471759412099919 1
0.569983896717007 1
0.27279198278169 1
0.487746634666458 1
0.494111392384245 1
0.427575519191276 1
0.310993612993287 1
0.348264257248847 1
0.544288223532711 1
0.484505985833381 1
0.533904966483699 1
0.418965749349551 1
0.411477400888324 1
0.25933200355752 1
0.292320721421123 1
0.47205506266923 1
0.280684952418524 1
0.427357954639087 1
0.340007872007699 1
0.391978373112187 1
0.301265261376311 1
0.369914680331793 1
0.522644755452595 1
0.244267331833052 1
0.446504649657058 1
0.417189231949303 1
0.537200391079083 1
0.486109455784936 1
0.371819828108515 1
0.381632290004195 1
0.616943146990673 1
0.449514030984249 1
0.417790262121149 1
0.34778603077168 1
0.50151687571245 1
0.41750714549679 1
0.211326096677696 1
0.3782048106957 1
0.629936056318877 0
0.281407001465872 1
0.317789923449092 1
0.319200085232714 1
0.253407437562229 1
0.356160683039042 1
0.16225182823631 1
0.394747523845751 1
0.451304673714661 1
0.355877157113243 1
0.420424215237027 1
0.491651114573174 1
0.226251587837565 1
0.317013318029441 1
0.380500553470596 1
0.423088808891506 1
0.443646027718101 1
0.472059818302041 1
0.42433314926969 1
0.193516103816493 1
0.198090604572829 1
0.427464337371732 1
0.359899925073116 1
0.415648927023825 1
0.255208707210497 1
0.35824438429892 1
0.583376312471711 1
0.416024294247096 1
0.54151104949897 1
0.216130209327836 1
0.284092602724357 1
0.240721071313185 1
0.278502347525472 1
0.433827563679625 1
0.246350380501327 1
0.532222197408788 1
0.442198133287095 1
0.400598279537445 1
0.425405662082144 1
0.245054634953805 1
0.536552064622 1
0.376866700464704 1
0.524550898709088 1
0.316306162625578 1
0.549649603234076 1
0.172047261925707 1
0.246069455352528 1
0.534870807111096 1
0.387795364799843 1
0.348556302757048 1
0.407929589395935 1
0.570267949803524 1
0.462341939638023 1
0.388664613841178 1
0.502272386184104 1
0.554204540144971 1
0.702863959631641 0
0.445717153320741 1
0.237003973988245 1
0.254076943437533 1
0.380204201521056 1
0.461242108991855 1
0.410001666257452 1
0.140348117805895 0
0.334558845381485 1
0.439343616270429 1
0.592658423553429 1
0.270779753029707 1
0.552548501597615 1
0.426147464449038 1
0.215361979460244 1
0.442505678366782 1
0.515693051317408 1
0.441421999583661 1
0.282921889659954 1
0.381295828211736 1
0.547705585230703 1
0.495879126530774 1
0.145399323260541 0
0.403323164450464 1
0.513683842912086 1
0.567382567172038 1
0.439141962866957 1
0.683385530031122 0
0.501120147729108 1
0.401400109835534 1
0.353370336930242 1
0.483137514064762 1
0.42444042124808 1
0.274909656450499 1
0.325358398648817 1
0.50873103726363 1
0.503317312530626 1
0.266047257621551 1
0.481796153753984 1
0.513450016548116 1
0.346112711502994 1
0.491258571159689 1
0.489667432476494 1
0.399277992066325 1
0.338336822171099 1
0.366067265115443 1
0.462814208681188 1
0.427475912217874 1
0.348437829914415 1
0.521908469535895 1
0.755453852040113 0
0.331396409362596 1
0.468671867127545 1
0.500547101215537 1
0.417522964382996 1
0.229155351211359 1
0.396511556043271 1
0.455544052600841 1
0.424808396317345 1
0.434461751725658 1
0.506431639622324 1
0.228616532634685 1
0.422420095633985 1
0.517328404116453 1
0.196675065696085 1
0.224767001237245 1
0.482330726148178 1
0.419793887813721 1
0.270306736020092 1
0.460265957186621 1
0.389956754888249 1
0.52610576227768 1
0.401670770191339 1
0.400877105168745 1
0.273454741320052 1
0.530261965139971 1
0.153049437440187 0
0.518219977715678 1
0.488744391840501 1
0.279846563980801 1
0.501718186069665 1
0.313805031074345 1
0.477137133506846 1
0.443476211205545 1
0.37156830581616 1
0.341596645537895 1
0.430220930763516 1
0.29825437255134 1
0.184486264137658 1
0.470572454052738 1
0.42145245535605 1
0.430184872418187 1
0.422536913028947 1
0.174807918606735 0
0.717458238767102 0
0.386394379432406 1
0.422755469786628 1
0.579154458289212 1
0.30941443413073 1
0.245529114841771 1
0.347522171768585 1
0.338433124091846 1
0.4112585363418 1
0.377047973883316 1
0.393983511074394 1
0.538316887655003 1
0.30555329088991 1
0.373548170284144 1
0.437352592532153 1
0.285490900032689 1
0.363743067406398 1
0.389624592122491 1
0.483006150327637 1
0.585861275256982 1
0.195434127764731 1
0.471901738650507 1
0.320057307366211 1
0.403442248695092 1
0.568218120342873 1
0.533965163588304 1
0.424135258750784 1
0.181221830975391 1
0.427176944452562 1
0.428200449558152 1
0.296073137806422 1
0.512855372539163 1
0.460732591259384 1
0.56857414029429 1
0.487885321699739 1
0.432250195591177 1
0.409143441560918 1
0.54919387744502 1
0.359709032327966 1
0.32488316555131 1
0.588180551982124 1
0.451433495859144 1
0.247303207577116 1
0.426975550616698 1
0.529668074722275 1
0.423623962696845 1
0.407608234781056 1
0.45015887389567 1
0.52761266993135 1
0.295673380513178 1
0.383997754260183 1
0.279584307205136 1
0.226132600916992 1
0.292159004014268 1
0.388962950813949 1
0.566500806621319 1
0.464967638158201 1
0.479559467775293 1
-0.0363565029443018 0
0.449269686304744 1
0.385410690766006 1
0.467933661974271 1
0.402818717976258 1
0.240912259510457 1
0.35336845278299 1
0.565945170175283 1
0.415082539791433 1
0.138992458939248 0
0.328648068737415 1
0.336858441852958 1
0.408292973520492 1
0.31987877636851 1
0.356317935615735 1
0.647300923586301 0
0.427052899203966 1
0.520507128198483 1
0.492597300194469 1
0.308891610141789 1
0.217437590980923 1
0.315624948015139 1
0.426289698082726 1
0.492606208696501 1
0.577489954097331 1
0.324411074359269 1
0.345697681541817 1
0.0847145233871014 0
0.34686025382188 1
0.401534027130874 1
0.510080158446328 1
0.416258717924206 1
0.479733862131768 1
0.323956141200677 1
0.509528640880208 1
0.373682884235786 1
0.288333696231804 1
0.484224539520346 1
0.259937752155016 1
0.422369303325479 1
0.329379099055446 1
0.300506036845412 1
0.403986770958455 1
0.527702755125563 1
0.369415077246568 1
0.189704657002181 1
0.41063963673319 1
0.41042976007505 1
0.319554315522684 1
0.385072546995817 1
0.303978122917789 1
0.195708675186862 1
0.325916805503082 1
0.337124868634852 1
0.429150365241082 1
0.444452458874687 1
0.28118252424301 1
0.558610243543378 1
0.379571714150064 1
0.434225885563876 1
0.449303814443916 1
0.275966733337944 1
0.492254414752642 1
0.385699753576686 1
0.434409286073651 1
0.530667953774727 1
0.244719041974127 1
0.35872232339623 1
0.387788761716387 1
0.352360219997886 1
0.379149250515615 1
0.369294030080178 1
0.469827546694475 1
0.250953707126233 1
0.281702551757261 1
0.641734100810335 0
0.392859741406077 1
0.29947820588274 1
0.327909321188425 1
0.314202440960406 1
0.310010946006021 1
0.419518012615852 1
0.542551823025138 1
0.223705693564765 1
0.495826669281207 1
0.220837265943697 1
0.315256330916322 1
0.371979342565714 1
0.498992020908632 1
0.540464365132281 1
0.318845223239712 1
0.398399450057691 1
0.395145565323329 1
0.381461887529347 1
0.556758724123091 1
0.343033451885292 1
0.329630469013537 1
0.457551592783845 1
0.433112625942497 1
0.416325228931818 1
0.556954305971535 1
0.47248281328198 1
0.257820263840933 1
0.151989373824915 0
0.362912284284485 1
0.612793285572258 1
0.274962206429246 1
0.423148067602575 1
0.365293036004169 1
0.362909486322973 1
0.479301244275428 1
0.257443421228602 1
0.54364931654407 1
0.630363569419309 1
0.260497023508721 1
0.438171583730438 1
0.543418240052092 1
0.215458090515948 1
0.500702373355984 1
0.471969906864813 1
0.443572586792267 1
0.377313517145173 1
0.529161405981251 1
0.374071445953117 1
0.240175601024242 1
0.295151547464133 1
0.311117348610769 1
0.477826399499374 1
0.284478611891651 1
0.391386007451347 1
0.462182430888344 1
0.438322672897118 1
0.381439528104332 1
0.191617834343444 1
0.567103570661448 1
0.406196849084869 1
0.380754702329964 1
0.402454433066608 1
0.331560502216188 1
0.478366592803311 1
0.202130130453746 1
0.235035155254805 1
0.494456746166677 1
0.212476043212883 1
0.435241274464067 1
0.235745035152694 1
0.372276166055739 1
0.410630525029202 1
0.512710276236655 1
0.494938044696776 1
0.216552131897111 1
0.254691785949575 1
0.459617659868544 1
0.454915846372842 1
0.434013753487409 1
0.284320788494183 1
0.365521233581339 1
0.503332655036998 1
0.70267818359846 0
0.563028808374236 1
0.507032183273754 1
0.558712211963443 1
0.417438071489983 1
0.267190701090679 1
0.385996308541549 1
0.278438859988073 1
0.487850086379338 1
0.340573946995591 1
0.280791887160226 1
0.422356007473807 1
0.390313112837184 1
0.316483266110269 1
0.452215571444163 1
0.216027563448124 1
0.41183468401681 1
0.32856796656242 1
0.360935329521873 1
0.419525248123978 1
0.28429496544212 1
0.323562529144367 1
0.494992510519748 1
0.372218712531333 1
0.385649995179296 1
0.267943138966819 1
0.548162072482188 1
0.340559421570403 1
0.312439284331062 1
0.18117711270566 0
0.431461870873313 1
0.46199231093594 1
0.27584485184265 1
0.386066374625441 1
0.420783724337649 1
0.43142459709505 1
0.258030067436679 1
0.456394490813115 1
0.517743067674547 1
0.487192428412927 1
0.439446914143996 1
0.505142825040025 1
0.36309977760611 1
0.490706603709039 1
0.218504613764498 1
0.567246095503739 1
0.31303786377416 1
0.297119651932489 1
0.460611987296524 1
0.457412501978465 1
0.350222171874837 1
0.35697496258538 1
0.456627870380737 1
0.667844733140799 0
0.1444165358291 0
0.418057768263584 1
0.445787129770174 1
0.376916702941041 1
0.422113099869247 1
0.263804459502396 1
0.479366965852969 1
0.496866326993576 1
0.135912049666151 0
0.335534339754277 1
0.484243199036411 1
0.546826893122617 1
0.367184917870285 1
0.360719210773821 1
0.756029996729031 0
0.49210552729978 1
0.164001009004989 1
0.294575854940523 1
0.25578157698415 1
0.341398707281357 1
0.554554332491715 1
0.431862523266712 1
0.497424305466913 1
0.388363235912643 1
0.216312653583575 1
0.469132679458069 1
0.419586903038312 1
0.644846975001033 0
0.492354177031214 1
0.386065978031104 1
0.291570649027776 1
0.411649013361282 1
0.377476064795905 1
0.485537702071853 1
0.185071587518283 1
0.380598917695771 1
0.416812881505221 1
0.362295534582092 1
0.456953350016605 1
0.437305213123258 1
0.290410456796598 1
0.487203753939935 1
0.517202477332801 1
0.134171897842758 0
0.3230136429192 1
0.280956749836549 1
0.164361033904446 1
0.421799575852156 1
0.49238287122019 1
0.255905402092105 1
0.2998991482789 1
0.361718467865723 1
0.369553783721762 1
0.537392073298596 1
0.27844772903157 1
0.323826727227727 1
0.569837625096733 1
0.597598413440958 1
0.170999399317118 1
0.549274246179667 1
0.537832700301928 1
0.495408113687994 1
0.31072042163965 1
0.545668231299225 1
0.441099878443231 1
0.634057019717498 0
0.499734473178591 1
0.557402607821699 1
0.404612778340573 1
0.534545892464822 1
0.403144584454214 1
0.558277497290774 1
0.298643314200733 1
0.42923800442285 1
0.370675807461225 1
0.435678333990195 1
0.250875553837122 1
0.324833161817739 1
0.505323462604439 1
0.292393430680221 1
0.336155267093052 1
0.23154189450082 1
0.222549534402776 1
0.521613649977377 1
0.521122560379899 1
0.313167108945028 1
0.285212914665896 1
0.427577041359837 1
0.542267678058011 1
0.228865281357363 1
0.522524136501999 1
0.489960468884749 1
0.319855770608413 1
0.328380263805452 1
0.530420019553228 1
0.503791568655877 1
0.49906125088381 1
0.334686527490413 1
0.294098906942829 1
0.495045128251447 1
0.438799740384184 1
0.146149924066571 1
0.457908960993724 1
0.274358526454052 1
0.363006841190579 1
0.0222640815348132 0
0.412202194927415 1
-0.0130740740701669 0
0.36346995049414 1
0.431717527455596 1
0.486573261708694 1
0.550241960585212 1
0.334166975576177 1
0.641673236153205 0
0.317293839766792 1
0.475887691050755 1
0.436071004653791 1
0.229961260867072 1
0.684002502148216 0
0.549877724666363 1
0.424849134019081 1
0.300296951696236 1
0.614323189783026 1
0.385452159095473 1
0.515576373061759 1
0.448015605156664 1
0.428886421440707 1
0.285830807843032 1
0.291192755950826 1
0.252397836255518 1
0.37937654928872 1
0.342366323368524 1
0.580075070531955 1
0.37086910848189 1
0.405478460070995 1
0.502616978146449 1
0.349337272100503 1
0.493905842743088 1
0.503027917284377 1
0.265281433015062 1
0.333192163221336 1
0.512074055636304 1
0.291491186968362 1
0.207450881245016 1
0.455101235826028 1
0.529462687263467 1
0.481411248537914 1
0.418572886017588 1
0.358807142453665 1
0.265130691178151 1
0.352051519233492 1
0.551076570386711 1
0.412700227309113 1
0.333122611899937 1
0.531644692973518 1
0.471791140592976 1
0.399786372404583 1
0.399165155326089 1
0.352683038651868 1
0.350964946072915 1
0.337688077797432 1
0.332401354620912 1
0.644167604803407 0
0.443783603949111 1
0.424428590144929 1
0.377110137782748 1
0.249725376893148 1
0.375237629088737 1
0.46476041544859 1
0.315682425386966 1
0.386918682590183 1
0.352385517650516 1
0.381588803370878 1
0.268676912120854 1
0.200728365097965 1
0.202098913398405 1
0.444660938144265 1
0.43571345190212 1
0.489373226437711 1
0.361200587933398 1
0.145561876563111 0
0.38350059961865 1
0.47691155313673 1
0.52956673397685 1
0.434040503788032 1
0.463922452603836 1
0.348423611680623 1
0.402007407371432 1
0.504948555145969 1
0.471723422784797 1
0.475398026881453 1
0.492370062555985 1
0.301937511704844 1
0.522597295615438 1
0.417828187018178 1
0.688128303374963 0
0.456441926674804 1
0.631043870700681 1
0.331539267926788 1
0.500655001824331 1
0.24940165212381 1
0.376659215226206 1
0.309216554367281 1
0.229110283938089 1
0.276598176750253 1
0.457975476002856 1
0.485661607976013 1
0.232979342769761 1
0.156845533997169 0
0.384893221088063 1
0.396720166773565 1
0.521887203878903 1
0.485604705233086 1
0.220325840357281 1
0.490203354655065 1
0.395741181594458 1
0.435205765891293 1
0.646485754007892 0
0.355265291866193 1
0.342627028193015 1
0.289349120319281 1
0.514888319639453 1
0.514592741828661 1
0.618764214579612 1
0.556552945220856 1
0.407470976820414 1
0.605824607167994 1
0.372315991663696 1
0.417145451131852 1
0.247532995272719 1
0.633005376168917 0
0.235375651530365 1
0.636629750703209 0
0.349003660452406 1
0.234645193019787 1
0.310112415609501 1
0.343130511340918 1
0.329321070611576 1
0.383089262258113 1
0.56443703478609 1
0.435454415838714 1
0.52277717890142 1
0.255504604807946 1
0.409292671773373 1
0.297207787971611 1
0.366079035479365 1
0.546575530509604 1
0.444231264588939 1
0.294986267806099 1
0.489949898589544 1
0.299143041251585 1
0.545089635278872 1
0.374062202140043 1
0.348058171570449 1
0.370435836161437 1
0.454662197381894 1
0.202449820608676 1
0.381453994444048 1
0.491851694891385 1
0.35914375880896 1
0.392791843283129 1
0.415916465808085 1
0.443341202956286 1
0.544432631809172 1
0.457407865766591 1
0.464981374851613 1
0.321630737559471 1
0.51133789037066 1
0.48391761300002 1
0.510857051612799 1
0.316368481834146 1
0.258688475220134 1
0.461942146015973 1
0.447370233724136 1
0.349384037222746 1
0.454292191418732 1
0.527400802153721 1
0.259286237260022 1
0.651173368200861 0
0.327831128374444 1
0.496662029593307 1
0.357906306541682 1
0.49864824825802 1
0.25930718622381 1
0.649484452649172 1
0.484373265450544 1
0.326246166967787 1
0.521295887852095 1
0.344516636862199 1
0.28031258417142 1
0.355033013520045 1
0.362104686046526 1
0.376687374677216 1
0.592558897833559 1
0.327817666412959 1
0.27303993144235 1
0.322801294310848 1
0.359230448635268 1
0.274020912238814 1
0.290136512167416 1
0.298880399798925 1
0.513886518880083 1
0.462155983119012 1
0.315590816071223 1
0.260606346340049 1
0.239925993131662 1
0.497860083346366 1
0.183932835180195 1
0.289156364893761 1
0.488747666944328 1
0.310435934649579 1
0.323502564118823 1
0.457395733917644 1
0.578970811250711 1
0.635402067986967 0
0.452392841227909 1
0.609012380131373 1
0.360663319950155 1
0.28780930069159 1
0.601559377183577 1
0.290531532792928 1
0.444260216614414 1
0.241811272792592 1
0.299403710868014 1
0.551213608684039 1
0.330441898052742 1
0.161882867738481 1
0.347104827065437 1
0.551582861279177 1
0.298212244408818 1
0.315250175403621 1
0.448878316775925 1
0.252311555031269 1
0.446780877120515 1
0.360530434230889 1
0.36081134028696 1
0.399262318345632 1
0.471893980553327 1
0.348970070643912 1
0.374824816939692 1
0.375125050619638 1
0.54377558637585 1
0.519854233331361 1
0.577369491666868 1
0.325555938813777 1
0.438388820253876 1
0.289580907926774 1
0.380121477949907 1
0.6740005829388 0
0.503258921958735 1
0.377840348752549 1
0.736044456684745 0
0.426180016899448 1
0.391236439763118 1
0.498426458871785 1
0.444360503132818 1
0.43889266720647 1
0.370460423848339 1
0.392591034427212 1
0.299608169579685 1
0.26961160173222 1
0.245399649764038 1
0.422649512839296 1
0.336018654329133 1
0.43836375141012 1
0.534105062999625 1
0.14317828313221 1
0.375371567824535 1
0.343265883748403 1
0.336725151963618 1
0.54526120584234 1
0.31215894738739 1
0.318535925969516 1
0.40786807417428 1
0.472844495101918 1
0.514800678740163 1
0.599560819881275 1
0.363639402454234 1
0.343482653221358 1
0.528928666490969 1
0.482622780118245 1
0.880145508446759 0
0.412827684663398 1
0.378380526801098 1
0.341607594861039 1
0.136398159002737 0
0.363861470157369 1
0.406460416869259 1
0.46454825053191 1
0.373289594256093 1
0.547380342746904 1
0.533521326176276 1
0.231039827749267 1
0.292732941489434 1
0.492566680789612 1
0.481235108987629 1
0.358491515841617 1
0.377028806390422 1
0.353336379530922 1
0.46243159968479 1
0.255217267847333 1
0.364388504744216 1
0.431461829289543 1
0.415527333984301 1
0.468179974117757 1
0.187876231390825 1
0.500202809012605 1
0.453106918593483 1
0.324869694152156 1
0.467036699940079 1
0.358540139008274 1
0.640355322128495 0
0.546629795884901 1
0.283223943221809 1
0.62656936320364 0
0.449345758650968 1
0.332781762953213 1
0.463067974174594 1
0.458447756665922 1
0.213935169484445 1
0.351109316696749 1
0.326477324900294 1
0.393349173921986 1
0.232552374891344 1
0.514667947218811 1
0.312240770604664 1
0.291530463556131 1
0.230819441277521 1
0.392782448375004 1
0.314388131085945 1
0.34582136907323 1
0.247200092738575 1
0.46685388543348 1
0.295448005911765 1
0.508847464784425 1
0.489448071473169 1
0.272223690116687 1
0.270831631907951 1
0.489214448408078 1
0.641180988708368 0
0.177291280917518 0
0.334542981091418 1
0.446784907760306 1
0.170360723267802 0
0.387412818538133 1
0.351234798087263 1
0.403728980752491 1
0.197023172239677 1
0.478856505714013 1
0.298512961244026 1
0.49121691298732 1
0.395591983871549 1
0.510757191044515 1
0.325475933743239 1
0.325868081731329 1
0.232672047692125 1
0.270325182576771 1
0.112521884294354 0
0.396906208468267 1
0.286400953852655 1
0.43118609286088 1
0.365052836444667 1
0.324053229021891 1
0.413509890012011 1
0.344021514459352 1
0.497335822332686 1
0.469799318879345 1
0.262325538447132 1
0.393574370139545 1
0.317358077262205 1
0.411300538750883 1
0.290445376416304 1
0.327894948248225 1
0.47692610862021 1
0.410459342956862 1
0.429768187219657 1
0.518127509383133 1
0.535718531354342 1
0.31887842045316 1
0.37516861581355 1
0.295947877583866 1
0.514983936289725 1
0.441077239019153 1
0.614008937865268 1
0.361260307840173 1
0.445444136325636 1
0.175259313504747 0
0.38137505813248 1
0.475898931028613 1
0.35661808723119 1
0.365971874066787 1
0.276122308342566 1
0.426539659825445 1
0.380165896178489 1
0.286672959617169 1
0.327055289597582 1
0.408719393663672 1
0.235502585005862 1
0.630819008535026 0
0.501141090138585 1
0.406861156617983 1
0.547994485270418 1
0.462060371235364 1
0.290047634610026 1
0.328949371082917 1
0.596206877591656 1
0.407290176828542 1
0.489815624209403 1
0.221922492238884 1
0.512447687632809 1
0.338497421606396 1
0.548737080458113 1
0.347594850534421 1
0.368071652651506 1
0.308982223229124 1
0.544172441230513 1
0.465618007015421 1
0.152431877502558 1
0.38387177016445 1
0.424230170591991 1
0.246071398659292 1
0.549051820394528 1
0.165776784575197 0
0.351727122006458 1
0.426939573881908 1
0.359518530783738 1
0.417725221335799 1
0.467971725156835 1
0.360476709073811 1
0.603688916205131 1
0.209143007844211 1
0.575485717629272 1
0.42643854386129 1
0.470221537137105 1
0.432569257125162 1
0.41114655364952 1
0.37013963122034 1
0.63199400880158 0
0.200406046667909 1
0.476869812987253 1
0.411697031366472 1
0.227937932943895 1
0.220495606854532 1
0.283296008489727 1
0.133473543595861 0
0.466815974725084 1
0.398477600970308 1
0.243450250588251 1
0.430932930776086 1
0.256319116280895 1
0.199146854511692 1
0.392127748551941 1
0.182000848696059 1
0.448755820986366 1
0.346959455923905 1
0.60104162216014 1
0.412743733417269 1
0.324061159012276 1
0.236631184614077 1
0.26139668896147 1
0.538292670721587 1
0.497232880811611 1
0.41734132107909 1
0.316452510552963 1
0.277101480506439 1
0.452629142292661 1
0.540231189709786 1
0.331080936375743 1
0.375496588559598 1
0.385850909819226 1
0.844085455551903 0
0.591396571376465 1
0.266790481636884 1
0.499245281441186 1
0.405451668466798 1
0.28085815017469 1
0.28608414521005 1
0.177442433258171 0
0.51502035579869 1
0.624298000021051 1
0.375496183804899 1
0.308155197442771 1
0.297149446953868 1
0.120088898207722 0
0.265058722173969 1
0.36449116799467 1
0.236324432012728 1
0.266649412580342 1
0.151740788729889 0
0.344077552923461 1
0.433886495376826 1
0.464436186454192 1
0.331575497129957 1
0.306151566794445 1
0.509356922604202 1
0.182004588719983 1
0.557037957990916 1
0.348522723423141 1
0.373804222582965 1
0.522263546988413 1
0.200471820697409 1
0.225548768287602 1
0.25546357685202 1
0.547320017785335 1
0.121038639692515 0
0.483632348681868 1
0.449914141636825 1
0.616798624640053 1
0.533989077181939 1
0.339637109949584 1
0.477545612603305 1
0.316499528120171 1
0.429306247077919 1
0.471207392351731 1
0.404575546387593 1
0.331046236325229 1
0.505231585904294 1
0.471050212518006 1
0.278211313511284 1
0.486516815555005 1
0.343414968641509 1
0.375573615602324 1
0.350565378991688 1
0.278557592145174 1
0.317233863180782 1
0.303708613700627 1
0.254451054879027 1
0.426257228455025 1
0.579883076740261 1
0.511426793664462 1
0.34712771345754 1
0.457249628685746 1
0.58722975610624 1
0.368798872463711 1
0.319623264899263 1
0.225414961356262 1
0.17801128411581 0
0.377591011884932 1
0.345725389264382 1
0.249797994361951 1
0.180486937942316 1
0.279249466617542 1
0.444129352772788 1
0.338248979269122 1
0.393872488683404 1
0.378026270330684 1
0.292984484085934 1
0.487928027255835 1
0.343281340818421 1
0.338439005608306 1
0.215736317369536 1
0.444769830616786 1
0.377238312895271 1
0.0803305383523073 0
0.29609608042783 1
0.397970843851262 1
0.123971172614075 1
0.363709410110714 1
0.460359199075999 1
0.224074392182259 1
0.311583528379823 1
0.323326130297716 1
0.398774067525472 1
0.518863088605011 1
0.36190848458127 1
0.341209272933713 1
0.339508020259353 1
0.459209592941359 1
0.32705878616542 1
0.298861485415271 1
0.541001286901501 1
0.320204699988264 1
0.353164078256663 1
0.295559658001899 1
0.272795719301311 1
0.232296029132722 1
0.296032538540944 1
0.506866751399394 1
0.399886614977274 1
0.234490297176139 1
0.375408508746813 1
0.426350968069133 1
0.480041173701985 1
0.346460835868057 1
0.397266549588393 1
0.597384731106312 1
0.45215656269312 1
0.391446245790435 1
0.266806433760354 1
0.596920056063849 1
0.11115577408213 0
0.407964825284625 1
0.433475328620826 1
0.387297441424964 1
0.36098230024616 1
0.470463645422279 1
0.317435683248231 1
0.515090719488155 1
0.356191698065161 1
0.319364371761321 1
0.45954918825742 1
0.483801521978702 1
0.582878389368289 1
0.47832902723381 1
0.465365625651168 1
0.166063685500462 1
0.399225295974078 1
0.65530161579351 0
0.482594674951971 1
0.397188198280769 1
0.488272498680399 1
0.12892086960418 0
0.566238161248987 1
0.620549634654254 1
0.591769007927146 1
0.264790591868459 1
-0.0175108077659285 0
0.510145809274873 1
0.441118180471207 1
0.435911953070364 1
0.31197948828475 1
0.199465628819373 1
0.525003199014561 1
0.31836185199935 1
0.364024830971135 1
0.397841315970068 1
0.468767453775218 1
0.40443647652063 1
0.155098160594778 1
0.555835870726491 1
0.292196387385999 1
0.4746547938702 1
0.550033023041699 1
0.351166344631449 1
0.397484953981201 1
0.559749064053012 1
0.303519576926734 1
0.708398846743408 0
0.365980752250214 1
0.203739003298368 1
0.435729858060727 1
0.42767674546897 1
0.321193144576328 1
0.440519976976417 1
0.0902745940955392 0
0.425969335085106 1
0.360003456679174 1
0.544562389250514 1
0.424639908981558 1
0.296964018492599 1
0.466909635669336 1
0.426381856960464 1
0.44181095109582 1
0.304749569744385 1
0.173287558991056 0
0.28627722765178 1
0.489200320420848 1
0.243865998656322 1
0.473680239561719 1
0.569146437327445 1
0.505895475668711 1
0.506671664268344 1
0.363015292678867 1
0.595639953684197 1
0.649450793606066 1
0.42099552263792 1
0.362695718610985 1
0.536312282934926 1
0.354549772363703 1
0.216777223651714 1
0.291158758375175 1
0.538775531342384 1
0.513284688591034 1
0.452798007752723 1
0.580474064331908 1
0.552882297317209 1
0.377019894457528 1
0.531283670737139 1
0.46904219848247 1
0.222493263118386 1
0.382266292894302 1
0.631900202267487 1
0.447510223709052 1
0.233289429216611 1
0.410358565652068 1
0.138454804934147 0
0.472573002669339 1
0.450780922737885 1
0.372600682324126 1
0.184298258233115 0
0.594432432293337 1
0.316754975112919 1
0.307577469593856 1
0.455200336771588 1
0.407222119233475 1
0.464001199278495 1
0.278829309486749 1
0.520221423828028 1
0.425286974318246 1
0.381318493728941 1
0.537776586067169 1
0.316503669561863 1
0.496147502062352 1
0.513331837398143 1
0.685874345329567 0
0.427991052163268 1
0.588058659388454 1
0.346695409276011 1
0.282711329547404 1
0.218581156757693 1
0.293486284686885 1
0.37005011104763 1
0.345614938621116 1
0.330069600807534 1
0.295555565784224 1
0.448541856029241 1
0.432827388212764 1
0.20074130102723 1
0.31309327486946 1
0.515469499384911 1
0.242359875473992 1
0.69917359920272 0
0.534634353931285 1
0.22491761530156 1
0.410733069887142 1
0.675107767212482 0
0.231679207538265 1
0.408794633689297 1
0.553163594767412 1
0.334760335764743 1
0.375541596070409 1
0.38711661002898 1
0.351267676839352 1
0.639885275094195 0
0.304859924514381 1
0.453245885143756 1
0.433702271585681 1
0.266457018348643 1
0.356102265002851 1
0.539452769128473 1
0.38029645863611 1
0.307850175671448 1
0.462968483035389 1
0.335944331118248 1
0.430858970239394 1
0.479793344864984 1
0.457093694878141 1
0.469785335890263 1
0.472213507340915 1
0.505560039398131 1
0.332038786517281 1
0.341942441559512 1
0.419691971767364 1
0.472403033518241 1
0.255197331959322 1
0.293635852687154 1
0.310407011377586 1
0.323551523047683 1
0.23485375814829 1
0.390316908636446 1
0.233492552543499 1
0.582318436659393 1
0.580387988599433 1
0.584925031198285 1
0.463401410356224 1
0.522217803570101 1
0.448716824123948 1
0.403116429036826 1
0.614689890117352 1
0.398319538040653 1
0.518786127469724 1
0.370709033779633 1
0.573728927264993 1
0.265706854207498 1
0.578748823173655 1
0.422744356148245 1
0.40205264668252 1
0.348156558446111 1
0.23054781735014 1
0.372962075120042 1
0.485040779317417 1
0.326183863483114 1
0.221356367008022 1
0.510804091591036 1
0.611765271740433 1
0.50317925108721 1
0.377978599547317 1
0.421536584740275 1
0.546024324892193 1
0.191746408529057 1
0.431750670777541 1
0.535685233869576 1
0.293480371982489 1
0.325587446633703 1
0.124448998488641 0
0.159187018209984 0
0.294000659724492 1
0.407039119688742 1
0.558161567125829 1
0.524339551321003 1
0.500089858313001 1
0.473113271537558 1
0.619317909796085 1
0.629564338339023 0
0.351478822149477 1
0.490654690408498 1
0.416609013106211 1
0.147128280142758 0
0.493037884711641 1
0.430590623449017 1
0.553574825323355 1
0.432800287515677 1
0.371827749547303 1
0.252467615206984 1
0.348470056667299 1
0.353501366864975 1
0.434922948707158 1
0.389469331420952 1
0.285468965469393 1
0.272312029143097 1
0.393536904978395 1
0.261121145365677 1
0.509412202076895 1
0.300068555897587 1
0.391321641466158 1
0.267595832771137 1
0.393942598906345 1
0.364728318969871 1
0.307890642553883 1
0.415455553415319 1
0.594299038596085 1
0.325725977771754 1
0.276962226461614 1
0.499659077979486 1
0.0972966547186325 0
0.408565250232701 1
0.4831432101288 1
0.251888801099157 1
0.296675623824819 1
0.531880346346428 1
0.552282573265029 1
0.574168884532427 1
0.509969406285762 1
0.455611874597966 1
0.51261636865413 1
0.439133179846225 1
0.378618797596203 1
0.332662996607416 1
0.204560823116564 1
0.525080368190994 1
0.575917473636109 1
0.31705489020129 1
0.406749729992205 1
0.553911635357888 1
0.610468948766532 1
0.418996287292482 1
0.278594113467682 1
0.231810092116654 1
0.458466443244183 1
0.581395824700228 1
0.314789699475534 1
0.362874194505276 1
0.36224150313474 1
0.537522209315858 1
0.197162861394997 1
0.413237560156477 1
0.141602289944046 0
0.463899814141079 1
0.125696295942462 1
0.340745151842584 1
0.305269041359037 1
0.549460936328915 1
0.259748596560051 1
0.353855684836546 1
0.257141891555695 1
0.235430680627356 1
0.542234570624668 1
0.45721437110772 1
0.505801440882836 1
0.43733555460881 1
0.411944654361012 1
0.472604246604519 1
0.280457056257446 1
0.559972254959743 1
0.201597889751555 1
0.30263863838075 1
0.383953075677808 1
0.52042599906333 1
0.452881522739849 1
0.418615702874792 1
0.550141163957741 1
0.390949253594618 1
0.343841495195673 1
0.564377638729186 1
0.37554592993435 1
0.0601895017737106 0
0.285989754368513 1
0.487729249984446 1
0.465034809982059 1
0.466514705160908 1
0.502673778316301 1
0.522696271911032 1
0.527987785171505 1
0.419267171119379 1
0.352061875648718 1
0.393654605571775 1
0.233238126398822 1
0.57106461134854 1
0.4150782242384 1
0.272590236617755 1
0.362761900634528 1
0.374270472971121 1
0.247182922540774 1
0.511718365942844 1
0.314955498545481 1
0.206762218558734 1
0.376072733793788 1
0.409954217343659 1
0.445405311774869 1
0.389516379093856 1
0.349536184904156 1
0.501294127260029 1
0.388727941918903 1
0.484450871098389 1
0.375357006549459 1
0.455029569898494 1
0.364533509899073 1
0.501840159989959 1
0.249911099015977 1
0.362072638703129 1
0.260074536735591 1
0.375829292515103 1
0.322257780186527 1
0.472646944165504 1
0.306248910950015 1
0.525231815021794 1
0.693987570400572 0
0.39667593841942 1
0.52635994322209 1
0.336112348035048 1
0.480136734051018 1
0.535905420421295 1
0.537260263569753 1
0.365412144768876 1
0.434259273082319 1
0.464677555199955 1
0.553694574869623 1
0.454420276437371 1
0.340462509544679 1
0.312095203037577 1
0.354909887160337 1
0.34707025042656 1
0.400979538809639 1
0.548945858009309 1
0.403606183340247 1
0.467293275786361 1
0.403125219077523 1
0.355007403473945 1
0.548909044025715 1
0.0861030704124626 0
0.323853624016633 1
0.473817122868666 1
0.377889366934633 1
0.494815896093532 1
0.321619059194565 1
0.295008230470663 1
0.443891177655718 1
0.559387611851462 1
0.481120288116434 1
0.298565990718573 1
0.584160375425912 1
0.59436782622015 1
0.462613696039861 1
0.216358660441854 1
0.527739706103271 1
0.234548067594198 1
0.294637401783197 1
0.270423428359575 1
0.327546562132943 1
0.219166109628467 1
0.208877652488727 1
0.50082968419574 1
0.533102193310213 1
0.370650896710218 1
0.348822853590791 1
0.590045238918108 1
0.484014423903457 1
0.459575324483502 1
0.345475938550939 1
0.670087665690988 0
0.513690588065286 1
0.277131713576919 1
0.225594169879486 1
0.454280938371703 1
0.251544625016361 1
0.565708119401369 1
0.397550051903068 1
0.368047415121446 1
0.467023693809976 1
0.36545543693448 1
0.479548404430355 1
0.614117828002868 1
0.328821101005096 1
0.339747143026701 1
0.478742596720781 1
0.464392309332685 1
0.433502620584474 1
0.380002136317775 1
0.45246096949039 1
0.406701626500928 1
0.31925460433719 1
0.301567845274372 1
0.258246068408088 1
0.541083246129379 1
0.406399907425859 1
0.351308121025773 1
0.431836588078662 1
0.12301521474921 0
0.381050077775194 1
0.309307556910406 1
0.335664966603645 1
0.234375431885319 1
0.371171151669577 1
0.576549183053919 1
0.421363303042527 1
0.353949376808122 1
0.332148214470675 1
0.356734122311247 1
0.3873339452768 1
0.3674363145085 1
0.355520033253188 1
0.359018519208891 1
0.162606398748598 1
0.569507152044704 1
0.272757011380457 1
0.342903621707036 1
0.354934659961777 1
0.434152962610417 1
0.385399680219318 1
0.306052115823081 1
0.406238529365391 1
0.353129932247707 1
0.408936661893899 1
0.571951609102823 1
0.507099497255997 1
0.492261536960902 1
0.304419764759984 1
0.352533519570207 1
0.316865198163727 1
0.201587636309924 1
0.560724854727869 1
0.346404940429348 1
0.286979777008244 1
0.507127808505824 1
0.45888396263335 1
0.300406508923695 1
0.419608725809616 1
0.295771243556342 1
0.4015474189611 1
0.467242440837232 1
0.487641299484845 1
0.407681689038959 1
0.646980160021501 0
0.426649762921259 1
0.409207504615199 1
0.259146362229045 1
0.473872300394306 1
0.434256462768812 1
0.38973531400238 1
0.649936517541375 0
0.638379032339071 0
0.467875780808365 1
0.54973197814846 1
0.46914317175311 1
0.407966691799414 1
0.384861923199165 1
0.446317773712851 1
0.425427222944786 1
0.253566174331309 1
0.381700363132048 1
0.346595790155652 1
0.518198298831021 1
0.337249498246081 1
0.587624265009559 1
0.44243273028995 1
0.426919593498891 1
0.36729652642013 1
0.41649556674214 1
0.526125098588045 1
0.257174715630801 1
0.237607849978206 1
0.484921768818032 1
0.59045385357973 1
0.340813716883804 1
0.489567163709033 1
0.508074766636055 1
0.29426002926267 1
0.65248921341915 0
0.614800264596389 0
0.556712235160116 1
0.43349686470237 1
0.368489512934782 1
0.438340772795671 1
0.356720852402104 1
0.525897750419143 1
0.560990415787431 1
0.218034339703779 1
0.465709260158942 1
0.217106099688845 1
0.51425842707209 1
0.320953682898504 1
0.404986118796928 1
0.417633929988362 1
0.422135149015246 1
0.461359761156318 1
0.266485701424555 1
0.459425936011983 1
0.381703141121747 1
0.297325085198132 1
0.243759307514236 1
0.30696864506267 1
0.415509653353356 1
0.398685887755425 1
0.504250363965005 1
0.32707441143137 1
0.190751938882163 1
0.393279109982261 1
0.332870161566072 1
0.429055657918204 1
0.350218541047226 1
0.312469268684709 1
0.668414176248353 0
0.328666018994473 1
0.438075381772691 1
0.137923831619532 0
0.415198356196128 1
0.567535808349495 1
0.344690672324709 1
0.422903679285343 1
0.427683188586011 1
0.566192810085111 1
0.328719421400612 1
0.413764806122097 1
0.292486918203627 1
0.638503133010182 1
0.434761099559624 1
0.452601876042191 1
0.312979644930881 1
0.529418518047394 1
0.327202416449706 1
0.645620963567243 1
0.409979001867905 1
0.352000253689407 1
0.590705735753884 1
0.491273088230604 1
0.35136435976593 1
0.508244900538787 1
0.474632617022964 1
0.42129547289536 1
0.484847800992626 1
0.467828948642448 1
0.270284703008053 1
0.515155995096336 1
0.449421189929943 1
0.0905947220186191 0
0.457265568814849 1
0.372006829418619 1
0.328214051675605 1
0.485014486491656 1
0.443000574747574 1
0.372959148008897 1
0.471498198350377 1
0.384776533982324 1
0.583346092712808 1
0.433021332245544 1
0.32580167698319 1
0.305272608427372 1
0.366664512006215 1
0.339522083571496 1
0.36397903491759 1
0.38602142664095 1
0.522788695100945 1
0.481492240525252 1
0.233097714706038 1
0.441683906186451 1
0.452837626154743 1
0.507238255669103 1
0.554668379026253 1
0.473862926873837 1
0.192952761817615 1
0.380241362845202 1
0.681599673296576 0
0.461871024037302 1
0.594516643968999 1
0.301234459136197 1
0.500249747379239 1
0.40731137557496 1
0.357814174310975 1
0.475143850121114 1
0.248710003457734 1
0.611399180359435 1
0.301395519530132 1
0.290026666154675 1
0.430151770451263 1
0.340109908080485 1
0.458323682412122 1
0.491679490127862 1
0.518280938532573 1
0.44137574941167 1
0.307823989991889 1
0.332983986425898 1
0.456100177683728 1
0.39087118908391 1
0.403198669038817 1
0.397590234473761 1
0.392157488655868 1
0.405991217488092 1
0.546156155102982 1
0.333979373682601 1
0.592046981427191 1
0.33224693427528 1
0.562563235599204 1
0.439591630408542 1
0.594605228180256 1
0.422856395687662 1
0.202861416447349 1
0.498257380428547 1
0.343846843112114 1
0.327363959228808 1
0.242783858141377 1
0.342673869934318 1
0.497134085419314 1
0.354065292606008 1
0.450883682592573 1
0.385241654803176 1
0.336933441675397 1
0.21942357090379 1
0.422506146734106 1
0.154785580811552 1
0.297769280513629 1
0.291425537690624 1
0.116521147180251 0
0.512411620432415 1
0.212117935998142 1
0.325039575390182 1
0.441182902786486 1
0.206376270098935 1
0.497610365306417 1
0.341271463712719 1
0.318186469603831 1
0.421774276770909 1
0.18556141138354 0
0.442895942120057 1
0.294605961516782 1
0.414236512814639 1
0.490420778176864 1
0.321499608430338 1
0.320682322330726 1
0.493982493370341 1
0.525406212341606 1
0.346015908586425 1
0.255291679886578 1
0.389411411585185 1
0.395767350841868 1
0.494831113580627 1
0.518388606925016 1
0.454745234409218 1
0.411146603866725 1
0.572836461422107 1
0.393067862352599 1
0.343965221588837 1
0.356815444267707 1
0.431854681109003 1
0.144790837108073 0
0.517498594756026 1
0.366464942495155 1
0.21868725982981 1
0.368734994027884 1
0.471718784614096 1
0.267116066594221 1
0.38270307236404 1
0.442765997869004 1
0.258702000869256 1
0.367384521747647 1
0.33767985877367 1
0.461998817711169 1
0.472714927061925 1
0.329946511263906 1
0.293063639530709 1
0.497463292204861 1
0.417522752325813 1
0.383047006021985 1
0.196864608241424 1
0.57603505421055 1
0.383015293892225 1
0.424166380979577 1
0.360037654203649 1
0.261770597644361 1
0.413706076597125 1
0.386029518128783 1
0.308037762468013 1
0.619891003790047 1
0.414084266136598 1
0.336320843927979 1
0.431499569388703 1
0.382893368755716 1
0.41165754127295 1
0.49760135226439 1
0.353356620514208 1
0.34386961579917 1
0.312814194758142 1
0.326215602350615 1
0.405716975712114 1
0.32675398042876 1
0.345755802784612 1
0.423538880312444 1
0.212717988444368 1
0.479739213149107 1
0.240625586550698 1
0.424598093535165 1
0.440305526788375 1
0.44500012256428 1
0.26891842213622 1
0.362635038982049 1
0.409324351503018 1
0.380611526054562 1
0.244452220228236 1
0.649642941430396 0
0.510225072593145 1
0.256033436828849 1
0.572968354643957 1
0.296341120585016 1
0.5222578861202 1
0.507543300831697 1
0.473133082304932 1
0.550327154170457 1
0.279787759796268 1
0.399291133866575 1
0.403043481246214 1
0.497382211349453 1
0.500725063034217 1
0.570367913277986 1
0.516993377901914 1
0.513413979812443 1
0.527209373146452 1
0.341972387360651 1
0.418404371544351 1
0.415746607477351 1
0.529349511288434 1
0.145075443760913 1
0.324544485557582 1
0.425527148380551 1
0.417524612779082 1
0.362044783411403 1
0.657184164073504 0
0.224425814061736 1
0.484033718537931 1
0.216367767956443 1
0.309089260151429 1
0.239515161335822 1
0.621035685523092 0
0.28212845561092 1
0.618204355044586 0
0.477951520007038 1
0.6547629016161 1
0.493381311252214 1
0.385677765111571 1
0.420714256190049 1
0.409895675042166 1
0.424883825572199 1
0.283416560577652 1
0.444253789921511 1
0.401952843484726 1
0.438140969947557 1
0.375009164987759 1
0.627242730564677 1
0.488528006380744 1
0.187209823897876 1
0.472640864581099 1
0.433410355326815 1
0.512406718516253 1
0.620276358022056 0
0.435370298194701 1
0.456819796495502 1
0.395890438568641 1
0.25326649600003 1
0.478580691329028 1
0.472737349636861 1
0.455861774322148 1
0.587308074205279 1
0.330943803117053 1
0.552119976670143 1
0.206600865327647 1
0.468622857523825 1
0.524612320466697 1
0.417386780101711 1
0.467642336063733 1
0.143992697831126 0
0.386382122420181 1
0.213386182382347 1
0.559641872856067 1
0.41269671904058 1
0.432344484606594 1
0.466159351290903 1
0.478995532529918 1
0.299173765126197 1
0.258367491975007 1
0.374735994597345 1
0.335174124230522 1
0.313164149075807 1
0.419988390323192 1
0.483714037650933 1
0.496158572030505 1
0.357080507762519 1
0.373657251689377 1
0.331066747286614 1
0.593000894223628 1
0.477266044500267 1
0.191186457470953 1
0.364436980798227 1
0.215531993267502 1
0.598580169478684 1
0.312184873347691 1
0.244189726239572 1
0.238769450645463 1
0.443090177355208 1
0.301480774638217 1
0.525614499236299 1
0.378993988057611 1
0.415639459361073 1
0.169382415797123 1
0.447259267281941 1
0.620208978162441 1
0.511515447978161 1
0.266100298147527 1
0.238236984096251 1
0.313999978572518 1
0.350788854759005 1
0.384773261299257 1
0.437757093940842 1
0.458478557222168 1
0.252078351262012 1
0.460560052568492 1
0.338344062328463 1
0.302881722191563 1
0.446565233370849 1
0.320854229809038 1
0.236698250730367 1
0.364865433198886 1
0.433458734547541 1
0.428396306622984 1
0.442795438689007 1
0.374529862770077 1
0.265478530164632 1
0.400496309460858 1
0.307452041939059 1
0.609293258994711 1
0.325169441546841 1
0.432580704210222 1
0.308737743951434 1
0.403719844564341 1
0.493941277585979 1
0.343220519994027 1
0.481243348386379 1
0.373193400269559 1
0.510712313579204 1
0.589028733771006 1
0.454194698039105 1
0.401362378778687 1
0.403626125546791 1
0.311803884218292 1
0.295558509748314 1
0.42305754941225 1
0.3666376744238 1
0.363778663848313 1
0.586846226745329 1
0.319367338073382 1
0.404284124392068 1
0.526311146798177 1
0.396917581687401 1
0.410055718056406 1
0.464632167578949 1
0.313091427816785 1
0.445247438575198 1
0.438356047983091 1
0.370314273885293 1
0.329037827611535 1
0.440648147147255 1
0.552808598415388 1
0.603676452751877 1
0.39911060646151 1
0.115910248566271 0
0.575296090600505 1
0.410935073485976 1
0.470665840705403 1
0.300305804283703 1
0.329369101482226 1
0.268644739158004 1
0.52273247268043 1
0.516208131485557 1
0.352439598538715 1
0.540120734135852 1
0.38241940811251 1
0.524690336707761 1
0.596029547408665 1
0.387840825239026 1
0.499894017075225 1
0.457448571008001 1
0.521639344642779 1
0.379323749412645 1
0.324158957095926 1
0.294615101949611 1
0.346781129133391 1
0.35037085816402 1
0.425538385579729 1
0.300504659803627 1
0.4241592348594 1
0.516420272041335 1
0.512575591839474 1
0.365174317100477 1
0.405872999814804 1
0.260588054047008 1
0.398754000981667 1
0.411030206671169 1
0.461737200029133 1
0.376459109741229 1
0.468730060920663 1
0.359970715089304 1
0.255296836955423 1
0.437791157485566 1
0.355942848802416 1
0.375446274331989 1
0.609544537858187 1
0.480876907650589 1
0.494249168896509 1
0.358461268752206 1
0.365952791391808 1
0.29565436298208 1
0.515655154133403 1
0.477526785883935 1
0.511860356010482 1
0.279388024705467 1
0.407095740907819 1
0.496501947994334 1
0.458287435975659 1
0.295436013122508 1
0.370744725588126 1
0.571948570134558 1
0.273299932971213 1
0.328350611034504 1
0.37799308978563 1
0.21577437586499 1
0.32985754630043 1
0.570703589119168 1
0.503055529687877 1
0.695794897804497 0
0.428635125418224 1
0.596659770660015 1
0.544562536636695 1
0.479849113006036 1
0.460519135145828 1
0.523332022893877 1
0.579440157236009 1
0.419500899503165 1
0.185805750854177 0
0.420457148449531 1
0.430431028180646 1
0.237935294999688 1
0.503106859390733 1
0.314414758803258 1
0.526574165592426 1
0.509149192008407 1
0.495457344330445 1
0.516450739216324 1
0.378989224046319 1
0.348973084864782 1
0.363406352493805 1
0.260621433476299 1
0.27492885712415 1
0.53850901201322 1
0.438005657545337 1
0.460138265024689 1
0.216975635640286 1
0.622458916007775 0
0.491983134869421 1
0.433245967514604 1
0.537786093374362 1
0.504347861943545 1
0.317961413193838 1
0.256812547018754 1
0.358523622544791 1
0.320997074510435 1
0.25156304553564 1
0.338257224505518 1
0.25571263413213 1
0.563623673098034 1
0.448667442915376 1
0.468414912040043 1
0.404866889086624 1
0.413574817766121 1
0.281584641521302 1
0.340089510933596 1
0.369999433842401 1
0.453834123172353 1
0.448789156558199 1
0.426336073952024 1
0.421552815719323 1
0.391370305025828 1
0.369780218064212 1
0.449524494836029 1
0.387663083010514 1
0.326453042270709 1
0.31764328533778 1
0.194219347365843 1
0.360411506619533 1
0.494798794450263 1
0.27795592844631 1
0.817906873494659 0
0.305487851639465 1
0.339614977409983 1
0.273236257396383 1
0.55918796557864 1
0.276961490478956 1
0.366711000033438 1
0.438807932802288 1
0.182980901364416 0
0.444720819720747 1
0.420112459819806 1
0.40120567407317 1
0.314422085427664 1
0.320093533568067 1
0.31484786823963 1
0.254801368113478 1
0.223839498662411 1
0.377726057814023 1
0.452227019912709 1
0.42626648691312 1
0.346967475241993 1
0.268482769214713 1
0.671780505902859 0
0.418739175838805 1
0.33939289866331 1
0.121367013217173 0
0.354426357893792 1
0.578119830032984 1
0.401356295206349 1
0.155009215045021 1
0.433757141679197 1
0.441636484276264 1
0.350512158572118 1
0.386301114070346 1
0.255128260129099 1
0.5097290539333 1
0.461658641184232 1
0.369679843701905 1
0.531939272321055 1
0.389935697348452 1
0.38535461791367 1
0.399970430772413 1
0.377359349073458 1
0.361963197161255 1
0.352904760002264 1
0.248086025836839 1
0.298347250996386 1
0.530536414466772 1
0.170520601207341 1
0.48347244107947 1
0.360536934209223 1
0.422040740725311 1
0.441632839847578 1
0.421445680138389 1
0.585567278161883 1
0.428907808253126 1
0.32269424752566 1
0.491516182411266 1
0.406320262159701 1
0.337499800061287 1
0.418245067483606 1
0.354881009448535 1
0.403032986228992 1
0.378916310259049 1
0.316239009417295 1
0.455008210132772 1
0.429706437677551 1
0.0867749497216281 0
0.555808599048412 1
0.193825953981263 1
0.337858790190923 1
0.501251645404557 1
0.240247523842353 1
0.281673370357594 1
0.368628720885171 1
0.371319230221601 1
0.331618941144618 1
0.393213627155499 1
0.590356935931947 1
0.351862588381367 1
0.486444751645802 1
0.476427127745998 1
0.619520410135846 1
0.345704215086041 1
0.427120187415697 1
0.457905340385226 1
0.519472026483394 1
0.362366408740419 1
0.507575860124616 1
0.480308619557215 1
0.234138412578821 1
0.462238962793343 1
0.566924138633441 1
0.457446057898253 1
0.360902039047476 1
0.382081044819395 1
0.247925745212175 1
0.287414029150561 1
0.198997753149032 1
0.14586324822297 0
0.305034629130641 1
0.414457083649353 1
0.401728367155138 1
0.630712666555092 0
0.135512448347362 0
0.251069516328902 1
0.474073056788971 1
0.535094454714597 1
0.202340905849376 1
0.308897233716173 1
0.39866499950551 1
0.395756613960055 1
0.307502986328946 1
0.385584103230289 1
0.340321972329791 1
0.455988071831409 1
0.276529326770899 1
0.58540549680081 1
0.414487183023441 1
0.408399649201302 1
0.245395042160335 1
0.521963456694846 1
0.289911916390622 1
0.415129434177158 1
0.524423376144428 1
0.210906556790424 1
0.516956019514839 1
0.355555670011 1
0.49019637076983 1
0.356556385712553 1
0.382143328474778 1
0.322082920903794 1
0.465719299527158 1
0.615798422440835 1
0.337987931122522 1
0.300257224404718 1
0.459128462511319 1
0.463516085214633 1
0.382081090669356 1
0.22754937464924 1
0.531501185679689 1
0.449928109582116 1
0.443037554467226 1
0.386273392844981 1
0.449297783168195 1
0.368819876689526 1
0.328550671396349 1
0.240014309717972 1
0.277143021999784 1
0.232049938016278 1
0.411622555707596 1
0.273252899172233 1
0.305253173646633 1
0.209948227310388 1
0.249192676323361 1
0.172190224356622 0
0.463733238314676 1
0.454688739805986 1
0.452748083361264 1
0.427824277626975 1
0.313192427855489 1
0.423675921954396 1
0.513031731803612 1
0.244624592905963 1
0.41075911898542 1
0.272713567450926 1
0.513982354149559 1
0.467485338546492 1
0.459503053497155 1
0.333126222446224 1
0.457951316186624 1
0.41744862384707 1
0.209379774063272 1
0.435085052947731 1
0.370899525659307 1
0.526102847344845 1
0.27863082615385 1
0.166391783572837 0
0.560551337220136 1
0.531776587080526 1
0.345655879635224 1
0.423650053790304 1
0.56020231389445 1
0.588077091462387 1
0.342097818880474 1
0.344267528492132 1
0.529516917825747 1
0.455978892570717 1
0.430438238198968 1
0.604291477861587 1
0.477860609596064 1
0.257843090361545 1
0.390496936314477 1
0.19815114376663 1
0.280004326495153 1
0.147628187192147 0
0.527121129577202 1
0.355327017831063 1
0.36551074786595 1
0.543831577198012 1
0.315112336027999 1
0.458550897463862 1
0.434806290752006 1
0.164897440635664 0
0.618026999148722 1
0.49458256401588 1
0.315848018274401 1
0.305528314584023 1
0.631887169963338 0
0.4474356774025 1
0.402697843176062 1
0.501209134448796 1
0.484498796518013 1
0.455723675496897 1
0.303111879086197 1
0.448791130179353 1
0.658563030125597 1
0.44486153257494 1
0.407780139074947 1
0.294114071770447 1
0.497468642725623 1
0.344939029556911 1
0.409283762281628 1
0.394830476108828 1
0.231570870894644 1
0.457836650153801 1
0.469631488905161 1
0.376066209069213 1
0.292831819027471 1
0.31882519335438 1
0.326722609959711 1
0.433655477773149 1
0.438477045056019 1
0.277957079514456 1
0.443912213863965 1
0.360460623059343 1
0.510695904349362 1
0.320135246386408 1
0.282557158740558 1
0.458435281170761 1
0.443459769113046 1
0.297399614287038 1
0.280896509475581 1
0.340651928605092 1
0.512063099526389 1
0.327090827780862 1
0.54923486000292 1
0.265801628082412 1
0.255625441700663 1
0.302292615366012 1
0.580072344705365 1
0.197736424420446 1
0.390554827696456 1
0.418732308519436 1
0.614087537889597 1
0.376779868565491 1
0.36762269672077 1
0.41882155759137 1
0.127442143607081 0
0.545136021584678 1
0.443160304111538 1
0.540880135394333 1
0.506909535784828 1
0.257460002352874 1
0.390438656385865 1
0.267369042960873 1
0.335243645550806 1
0.373464327966515 1
0.376498725342296 1
0.428836731790362 1
0.144839402504118 1
0.45026265526515 1
0.527656547415228 1
0.279750798436109 1
0.496692773621429 1
0.46661785605332 1
0.505269728849774 1
0.386839874157978 1
0.598486981079932 1
0.438957000618673 1
0.486001919460984 1
0.151015252465565 1
0.359634459840114 1
0.384386492872026 1
0.511129990866529 1
0.414996955816167 1
0.539549214043968 1
0.463321309118836 1
0.62509041482748 1
0.472080210961299 1
0.397987300750213 1
0.53402387696582 1
0.540173223663163 1
0.339686912065714 1
0.374109527535211 1
0.243844252117349 1
0.485919974423173 1
0.417246350011922 1
0.446162239894375 1
0.654521839784947 0
0.482426023235292 1
0.537292859984646 1
0.239972895364873 1
0.588953379095004 1
0.456670928758622 1
0.589636109579298 1
0.512269439865412 1
0.277688176807102 1
0.315696314998086 1
0.537997655771765 1
0.194036342040302 1
0.282124921343722 1
0.431594066907542 1
0.540262159531606 1
0.277516956299325 1
0.338015707755535 1
0.498929941963776 1
0.537855238901401 1
0.381544855040456 1
0.517280461063254 1
0.388954197591253 1
0.499838004320118 1
0.181407534191305 0
0.368086058973512 1
0.413338341054926 1
0.485260333418752 1
0.487548322887151 1
0.465155911469675 1
0.353782603847935 1
0.458473501512893 1
0.509530576075788 1
0.240225719637443 1
0.590070403342586 1
0.420597520661993 1
0.409137089174149 1
0.457065872032617 1
0.617083280458395 1
0.370096860051201 1
0.500689628783243 1
0.303638119821244 1
0.27788172302449 1
0.259741476486339 1
0.384154238058729 1
0.418556094257741 1
0.55383733775696 1
0.487555032452885 1
0.44752942155223 1
0.353513316750293 1
0.520021612406863 1
0.50982963731995 1
0.519344836873022 1
0.474369982006943 1
0.502464918981057 1
0.214258068427545 1
0.490248832037579 1
0.402232324365198 1
0.425636514028216 1
0.480532627374097 1
0.467479840582008 1
0.564899256004551 1
0.498415800145942 1
0.40595304625057 1
0.568017764875995 1
0.422078453972741 1
0.416527494114013 1
0.208825521386293 1
0.434461120139808 1
0.25229115246501 1
0.600132786062285 1
0.141462964331773 0
0.523944654906459 1
0.154175295895173 0
0.439502207577976 1
0.294934380476594 1
0.379081984246064 1
0.449739376920352 1
0.312610370595121 1
0.40111823124332 1
0.516228676069791 1
0.390671901331753 1
0.314738859456072 1
0.386027429668858 1
0.439518666470011 1
0.183641498073508 0
0.423530332359213 1
0.422334394496029 1
0.585221181683173 1
0.261410174450199 1
0.312241756368907 1
0.326788043841374 1
0.399463076036787 1
0.358052998539884 1
0.447005884833357 1
0.480766314349244 1
0.335251973903693 1
0.297265540555849 1
0.539276289039567 1
0.106339677243632 0
0.546536009236161 1
0.350093850837298 1
0.526330042066891 1
0.40728042739482 1
0.544262796130918 1
0.333399284617546 1
0.372749580598931 1
0.125272916665294 0
0.498427070136011 1
0.322284688709892 1
0.508207820319395 1
0.39727081108054 1
0.521712683927907 1
0.37702959450569 1
0.242651349859851 1
0.598437619302844 1
0.550911306223641 1
0.450443529652352 1
0.433109277977301 1
0.489214405225927 1
0.43366619626861 1
0.0801144131477824 0
0.460152877150306 1
0.578570257467721 1
0.4200140773031 1
0.432775981265494 1
0.477071514364184 1
0.645498963774858 0
0.250799724166668 1
0.360697975313012 1
0.451274370502877 1
0.448673026174276 1
0.190309365535175 1
0.310100870060869 1
0.415335187145841 1
0.426031380135754 1
0.581921449924981 1
0.289286938324056 1
0.419537864105494 1
0.601824296142031 1
0.460560844685055 1
0.14488932720262 0
0.376443790457252 1
0.226227562060117 1
0.584897608880382 1
0.353639997973743 1
0.581406876201678 1
0.335829625101852 1
0.481390643610365 1
0.644936315851815 0
0.358399324728025 1
0.388498397258504 1
0.496133866690247 1
0.388131945214267 1
0.500260894086389 1
0.358907899426769 1
0.500412333947421 1
0.339498137199698 1
0.278981022222302 1
0.324586895486638 1
0.280143660570589 1
0.271962443274972 1
0.317336186052184 1
0.42524639478446 1
0.211926383447022 1
0.429921085587265 1
0.569235623027186 1
0.467734849965649 1
0.4602670637505 1
0.412512780184495 1
0.208665052036235 1
0.32692407537945 1
0.269283573143027 1
0.486060073854538 1
0.422001126467427 1
0.387380613088935 1
0.462829749361798 1
0.405185796269232 1
0.235546838607612 1
0.374882731155371 1
0.232215792555519 1
0.602895702777436 1
0.343797931896921 1
0.419086099299233 1
0.092330498138302 1
0.61471846886594 1
0.499502146001508 1
0.331267653220768 1
0.485151994002497 1
0.259474970524717 1
0.291407241711939 1
0.322492192139486 1
0.610061798973927 1
0.437906273955127 1
0.429586182005699 1
0.437328062789297 1
0.453393902702018 1
0.273660146586404 1
0.726184970162438 0
0.461481383490241 1
0.388580972488461 1
0.396395739989972 1
0.4840755506099 1
0.44411868478458 1
0.547506211014133 1
0.343532746270592 1
0.290815470154482 1
0.272984665493109 1
0.410255522293926 1
0.169200421815242 1
0.509465793140696 1
0.463595991022238 1
0.430779325000473 1
0.546700217951638 1
0.333698166496229 1
0.47897031162548 1
0.283904346179775 1
0.438225348909855 1
0.617729992970226 1
0.41696793161665 1
0.369249482223271 1
0.623854482482156 0
0.599506093551643 1
0.435768812022923 1
0.302475754541148 1
0.314961280203438 1
0.327650862830807 1
-0.0176159787156688 0
0.422849459918145 1
0.587286685955478 1
0.405666102504524 1
0.525753593686627 1
0.468016961860944 1
0.311053231140483 1
0.259199076236963 1
0.359185496243721 1
0.292098246043056 1
0.342860028797896 1
0.453588807690242 1
0.458936078748097 1
0.242032840084489 1
0.44286417229815 1
0.252540343008745 1
0.534911300033905 1
0.362179099109938 1
0.602792039348078 1
0.380319189496065 1
0.330260306556934 1
0.49206781253253 1
0.47366105814696 1
0.261295177240668 1
0.53302503223021 1
0.372592824449637 1
0.323093727308475 1
0.302940924533041 1
0.405131106444802 1
0.404075756331849 1
0.329525864985793 1
0.361739734867947 1
0.327374647135696 1
0.539394867348188 1
0.290820995200251 1
0.524350008658683 1
0.457848705439528 1
0.541523224041247 1
0.470402240840388 1
0.431512404421077 1
0.316741605298447 1
0.362065905348071 1
0.342453714639499 1
0.285608796373654 1
0.292380173884188 1
0.389116079019089 1
0.405566583968272 1
0.319864881331596 1
0.373078108242599 1
0.344108460937288 1
0.311287400935115 1
0.633202889434808 1
0.570579564198184 1
0.288042288108398 1
0.449966016373489 1
0.22364058224025 1
0.679396701928886 0
0.606206260480137 1
0.340097416609036 1
0.526443555192483 1
0.559579621508486 1
0.227477504824079 1
0.531452688051963 1
0.34333070100346 1
0.274980182991055 1
0.235708947224922 1
0.509889320730187 1
0.467916807162574 1
0.151167465482528 0
0.354230338532497 1
0.505830276083119 1
0.560916320822536 1
0.480045712267776 1
0.375621842236583 1
0.518154961916136 1
0.272603162206065 1
0.618849419220146 0
0.362198535747054 1
0.290698733298911 1
0.368237494092785 1
0.523670417042205 1
0.384978983402906 1
0.146983858891787 0
0.633430463741647 0
0.306121389142249 1
0.463807395596382 1
0.437071477511818 1
0.467623576543508 1
0.231798523556421 1
0.201321496788552 1
0.273863817008165 1
0.43122839517588 1
0.297827372816731 1
0.505787793936399 1
0.346238283449225 1
0.327313163819703 1
0.655290967078645 0
0.156340517168911 1
0.448413606642711 1
0.288130861825505 1
0.441313119282476 1
0.463509731298422 1
0.16875814684281 1
0.483285250202562 1
0.26756589965287 1
0.422513750111188 1
0.334322084423948 1
0.402542376071451 1
0.49454877360308 1
0.271981117720341 1
0.117455794121891 0
0.225110918240881 1
0.326390117694241 1
0.432307254290423 1
0.357291695037774 1
0.350136886043993 1
0.243753982070786 1
0.467435650165512 1
0.67258888480392 1
0.600778697161029 1
0.340751824340298 1
0.382591915361525 1
0.502788463170338 1
0.39814926728875 1
0.397687453399803 1
0.298884173998431 1
0.225530804572787 1
0.356520525890445 1
0.514773349046362 1
0.338352703381658 1
0.567214945768537 1
0.273684813972797 1
0.393584468320603 1
0.357873349780657 1
0.52861380775884 1
0.294114534924828 1
0.274727811326498 1
0.338360983208645 1
0.332506845230835 1
0.555693535796739 1
0.586866061376207 1
0.482590188608068 1
0.384475122181677 1
0.649209863528166 0
0.146770878125127 0
0.441438532036169 1
0.534906758144782 1
0.217867927461947 1
0.388213841619442 1
0.482799872025274 1
0.476989499073877 1
0.343822548688081 1
0.462979796033678 1
0.506790177334728 1
0.322175731218923 1
0.701287188979041 0
0.297474632542199 1
0.427615932958204 1
0.337368951900494 1
0.44833110987025 1
0.346410934684258 1
0.0825227164116435 0
0.486459041980868 1
0.414621611008165 1
0.334948811088864 1
0.203456359153452 1
0.386651741108233 1
0.400248434728318 1
0.471590912673041 1
0.716902240994681 0
0.27902126989984 1
0.508902405587471 1
0.561648198773977 1
0.264916702408728 1
0.384813729345721 1
0.448573985000458 1
0.29221087566028 1
0.546701630630266 1
0.657556999984941 0
0.33656257495455 1
0.351942355272409 1
0.301535367784527 1
0.523868190565217 1
0.344801488848618 1
0.399006694592712 1
0.424454653019126 1
0.261141835220104 1
0.338032895188293 1
0.489206170996342 1
0.421561007029719 1
0.360448801522618 1
0.456472008144279 1
0.469542576473934 1
0.332608548226629 1
0.369675917872818 1
0.41979305104175 1
0.295843278836625 1
0.320214248521409 1
0.348384864780561 1
0.375814984263339 1
0.403922502993382 1
0.524311065751657 1
0.557664874065692 1
0.442189667963585 1
0.237249417728116 1
0.362949302594528 1
0.564366657228319 1
0.275494965375607 1
0.188646673641432 1
0.363947743591459 1
0.531612265782165 1
0.219917141140105 1
0.511909961882506 1
0.154779196812113 1
0.420938670573611 1
0.38820684690427 1
0.541022855000824 1
0.202924539108904 1
0.282316354491542 1
0.385090487158993 1
0.404969039602673 1
0.494288191109849 1
0.57492356642639 1
0.453618679958044 1
0.473053651156822 1
0.369727700637955 1
0.276907733008647 1
0.390624533882303 1
0.202222168391599 1
0.307935644070683 1
0.604426291989316 1
0.298936101679762 1
0.446136536625073 1
0.373510914386232 1
0.216793565790011 1
0.495381646219289 1
0.575640805430814 1
0.38218987102417 1
0.249480713082793 1
0.593178129245317 1
0.144060930154548 0
0.518914635125049 1
0.42845994304753 1
0.245388364762358 1
0.291652612432927 1
0.348458577156004 1
0.56323535984572 1
0.484314975424762 1
0.415967826142499 1
0.505718478059054 1
0.25052703154823 1
0.491822572194194 1
0.379890062835217 1
0.323430522568987 1
0.403381393874034 1
0.506409384893967 1
0.285112299726253 1
0.465896365878611 1
0.40138097282588 1
0.544016711912211 1
0.323882291263487 1
0.3973807503303 1
0.0198756925002005 0
0.453023096654304 1
0.475403226858041 1
0.379474305536297 1
0.613568816005683 1
0.313758273473827 1
0.578489132331724 1
0.44340332925322 1
0.397665593278146 1
0.430556853330575 1
0.270694240108634 1
0.526500895255312 1
0.293801855011447 1
0.38740704428095 1
0.249838098704781 1
0.27557717777199 1
0.255951968479372 1
0.411187315629023 1
0.44800193401777 1
0.206719014811242 1
0.533822175023728 1
0.514430460286668 1
0.295240357241514 1
0.436495561354079 1
0.353535310328368 1
0.345498698348024 1
0.309165718252422 1
0.316509766993996 1
0.399612973514055 1
0.239157360570053 1
0.285916065033142 1
0.294427572234626 1
0.501560009206377 1
0.589829873402845 1
0.555508854990512 1
0.211725449898642 1
0.365227875426939 1
0.567226269237357 1
0.570142765721974 1
0.34470482879692 1
0.487704056441165 1
0.44564529084584 1
0.494650059766036 1
0.453084952700743 1
0.301192185275554 1
0.584450831147423 1
0.365682975818971 1
0.302104497239091 1
0.411452758175549 1
0.429381350276344 1
0.371397075986801 1
0.242150537766228 1
0.344127165850576 1
0.269149015837151 1
0.428771067101205 1
0.412310643496976 1
0.489884336141108 1
0.386465603255608 1
0.412327596324823 1
0.38837985749619 1
0.43349215684768 1
0.465367672620649 1
0.388037652203762 1
0.417375159855594 1
0.463711308916273 1
0.43094340429784 1
0.467362120890583 1
0.456694552371848 1
0.221512726981673 1
0.389529718693325 1
0.342633398456218 1
0.413959867548279 1
0.0481547837496983 0
0.592180153959609 1
0.519065344739729 1
0.229460312877245 1
0.383070949882756 1
0.353042369612866 1
0.444074063071913 1
0.180002877472374 1
0.34162503361259 1
0.353090091775961 1
0.472224309690457 1
0.326130976304167 1
0.370387038892437 1
0.390826238380838 1
0.411178256723185 1
0.131809166583257 1
0.417561503621667 1
0.297312387137195 1
0.232602809601531 1
0.520571518121249 1
0.543790569738014 1
0.265267535677648 1
0.482557261041745 1
0.392780790399269 1
0.509505718676279 1
0.476011697166749 1
0.227924067764533 1
0.382163801920125 1
0.564978510083462 1
0.18975925333071 1
0.406528633511941 1
0.337932495125343 1
0.520587833927362 1
0.526730882095499 1
0.373068490532796 1
0.344744620674643 1
0.317421627979704 1
0.456832950124446 1
0.415062298511908 1
0.201399724791612 1
0.27032044404569 1
0.466468732618275 1
0.363743070349573 1
0.304305539217306 1
0.567986597398768 1
0.346833444538515 1
0.531826336447045 1
0.279165492242698 1
0.294474774064992 1
0.573365393979792 1
0.319677641354467 1
0.569992121409628 1
0.526951096529115 1
0.585860114781994 1
0.443245431446784 1
0.526822207159384 1
0.372919139057071 1
0.464206230314933 1
0.308062787468957 1
0.29374792407337 1
0.52128459479755 1
0.373580693588623 1
0.364257876556122 1
0.392383355022079 1
0.581350071901333 1
0.289237319673349 1
0.409299293937972 1
0.242495681843173 1
0.543319056524374 1
0.0782157792291059 0
0.361426424295628 1
0.647654057722735 0
0.379386019227396 1
0.468853391198726 1
0.153571488260859 0
0.352336020603753 1
0.263009416668625 1
0.433418611896616 1
0.346899008644585 1
0.537948933859414 1
0.16903216656921 0
0.366297570486027 1
0.456319165977208 1
0.613275708653317 1
0.580101338934775 1
0.284229050433633 1
0.364012251617967 1
0.429283827594394 1
0.513784109712281 1
0.576361734706534 1
0.270272404449727 1
0.509073516459843 1
0.390860994417427 1
0.359542081877418 1
0.445473729274314 1
0.257877714601425 1
0.235132742283279 1
0.352714458282389 1
0.313225317487895 1
0.549919763372377 1
0.410005676446358 1
0.383400059971939 1
0.456990574828405 1
0.426716448822794 1
0.556671297944519 1
0.387642124512878 1
0.542883963506919 1
0.28141842390107 1
0.520612780269278 1
0.400055383469234 1
0.247256865577214 1
0.459897563453623 1
0.498148303529775 1
0.24830579706802 1
0.444745907981478 1
0.556657847821997 1
0.294767052747351 1
0.338745528771452 1
0.284770679986458 1
0.335829516995444 1
0.334491450248814 1
0.543936988977771 1
0.478644414412283 1
0.474659900060501 1
0.298176135032315 1
0.562820502701097 1
0.269577576181845 1
0.301824465038122 1
0.0828179318338644 0
0.548196824618628 1
0.556848088422549 1
0.429269782152906 1
0.395614587111004 1
0.341433239732271 1
0.458540446502888 1
0.602055383310461 1
0.483895271833528 1
0.345876394491724 1
0.229815614239245 1
0.434923024897058 1
0.287939536713543 1
0.399519312200406 1
0.235037505644572 1
0.257787184945809 1
0.216814022159473 1
0.202777692728084 1
0.495972453236847 1
0.518607186398992 1
0.49498997420613 1
0.38053305516437 1
0.32599858886595 1
0.449327915623723 1
0.462843325170027 1
0.367421148941601 1
0.419442077074537 1
0.463223925529633 1
0.504966154393455 1
0.4784224643779 1
0.506792945422394 1
0.42403216515605 1
0.378550456498054 1
0.0861693677998014 0
0.391634505373962 1
0.419157729276024 1
0.238560633758398 1
0.263319319054355 1
0.283130417983153 1
0.29345341377303 1
0.47439873858355 1
0.332332769318851 1
0.456991701605085 1
0.297682528419971 1
0.283756788454947 1
0.436431993739709 1
0.3728714726763 1
0.365846588777419 1
0.403514650955876 1
0.584049256106494 1
0.551141131442514 1
0.488329321970839 1
0.258351987660542 1
0.456167369434598 1
0.439917785366999 1
0.531455281228487 1
0.362486700623889 1
0.34005700298986 1
0.493912049536527 1
0.408177442945913 1
0.34075973502676 1
0.352130370749553 1
0.245336179177119 1
0.299035111393317 1
0.29701859009184 1
0.506455924800958 1
0.587042869979409 1
0.426073885060561 1
0.453844637852715 1
0.39852019869573 1
0.2945716908885 1
0.239018961305236 1
0.406947863738565 1
0.484050323790839 1
0.487270439716217 1
0.458529555816173 1
0.279636506755677 1
0.466473813066267 1
0.236505807085481 1
0.414168059780798 1
0.515313729981703 1
0.524193053704661 1
0.359469606295267 1
0.491112377210115 1
0.426816985562414 1
0.382353438315501 1
0.312302347648294 1
0.282759598322635 1
0.440351264535176 1
0.334101404915541 1
0.523404390413608 1
0.417657697678083 1
0.58944720450558 1
0.443599827197891 1
0.357552623460098 1
0.284007666946098 1
0.473585805285257 1
0.40561781430656 1
0.305113030176216 1
0.251125116473104 1
0.475931451917929 1
0.380821187292851 1
0.405634936804923 1
0.295190659596676 1
0.390331685531708 1
0.584420575748078 1
0.301990382798952 1
0.463507211497547 1
0.296014716141594 1
0.350084318501402 1
0.46581876307775 1
0.390380361373513 1
0.521250755999239 1
0.39194300265507 1
0.341106976512385 1
0.737602051534956 0
0.521907693469583 1
0.245451640828567 1
0.550828599609077 1
0.477794595917606 1
0.523749105744862 1
0.388967844967852 1
0.32865708592892 1
0.584127095547614 1
0.3030305944823 1
0.415099935747918 1
0.476069360220802 1
0.136677483415852 1
0.505340977275033 1
0.490042385690587 1
0.314735527387337 1
0.31669923136384 1
0.336212932947603 1
0.369161544607559 1
0.56359889283458 1
0.371278724808905 1
0.570930228567385 1
0.326336867306891 1
0.25235011881384 1
0.341919127719005 1
0.453368208572537 1
0.470715744319675 1
0.505049863148176 1
0.466024967293275 1
0.506202972670236 1
0.492967409550415 1
0.57134272051603 1
0.370737321748903 1
0.378932169495152 1
0.337516058369862 1
0.511078498338489 1
0.43711761048291 1
0.24850100370956 1
0.450410788068635 1
0.301473566902477 1
0.348054843791979 1
0.245147625784334 1
0.416861147490846 1
0.389758115158224 1
0.358717295708035 1
0.0935398002134803 0
0.322849289778349 1
0.581361515178709 1
0.490414082115579 1
0.412055900437615 1
0.506866641891018 1
0.582609758836604 1
0.0978815656562078 0
0.369161915160693 1
0.387434328903049 1
0.375926298578409 1
0.345388565791288 1
0.192326370939319 1
0.42658139862932 1
0.464187172312899 1
0.43468136117004 1
0.365999268218562 1
0.340462806062222 1
0.507261630681398 1
0.373657425302903 1
0.170568488751749 1
0.497877316220181 1
0.431184264945856 1
0.187759261173076 1
0.349664607392057 1
0.242222627224791 1
0.715735565568806 0
0.451240856280787 1
0.348410532767437 1
0.466172470783926 1
0.217632084195932 1
0.360270828828395 1
0.384005843548578 1
0.333714580816943 1
0.363851760066028 1
0.338831138753972 1
0.206555167335301 1
0.384567047196082 1
0.336823176776989 1
0.361792968910492 1
0.455018017362188 1
0.358978790160207 1
0.455321176145098 1
0.419665596775574 1
0.53585286643056 1
0.511340401076153 1
0.249548788141932 1
0.470073738902252 1
0.312844399497413 1
0.307645418176169 1
0.443800368283017 1
0.271667640829889 1
0.579194982963733 1
0.395362952399726 1
0.451026133381771 1
0.335402445753708 1
0.692511734274075 0
0.317617297611664 1
0.348739473825994 1
0.418106136380125 1
0.384713301962001 1
0.307113234521672 1
0.423669861704206 1
0.160439013622942 0
0.439244451843126 1
0.261785317573227 1
0.401443753119946 1
0.196479406432129 1
0.504470602085907 1
0.45618142503368 1
0.456480809007432 1
0.431221555612399 1
0.468613985666956 1
0.192446714508843 1
0.422586533108411 1
0.391991473064007 1
0.367360222446426 1
0.491411476990352 1
0.410523394804857 1
0.371951854637001 1
0.345104600886716 1
0.280781164685195 1
0.60646292578464 1
0.478930350372255 1
0.262142329328545 1
0.473744942023339 1
0.330551287447307 1
0.268817162041323 1
0.588722901601304 1
0.427001459192205 1
0.415176913083963 1
0.315396548228047 1
0.412505102407762 1
0.377733315483584 1
0.591766202392278 1
0.402877025597518 1
0.367767747182198 1
0.393155777634271 1
0.196205813071131 1
0.440202651972818 1
0.493161069682883 1
0.62852670965884 1
0.476553028234713 1
0.430074910201688 1
0.313441999804524 1
0.52165025446951 1
0.443992390820243 1
0.510617499520653 1
0.498032451145864 1
0.256341876623268 1
0.461783162701813 1
0.547198515551958 1
0.257488754545821 1
0.36384155069733 1
0.231171960149749 1
0.340710994647712 1
0.559734526124361 1
0.350410935780195 1
0.561479954175711 1
0.329216010852547 1
0.254963491318807 1
0.294074255308245 1
0.56464274387076 1
0.448885449319576 1
0.540449501228624 1
0.286837791782787 1
0.564622186438224 1
0.349470509303909 1
0.432099078715037 1
0.447041240150573 1
0.40556360492122 1
0.29224821167577 1
0.509908205730057 1
0.282455115763159 1
0.3697242894357 1
0.397561009514908 1
0.351592173679382 1
0.26424334775879 1
0.541244451497998 1
0.374727994782365 1
0.452077434284738 1
0.391473953736299 1
0.328099084017376 1
0.719682279846409 0
0.31052697883912 1
0.435874199530371 1
0.390269303023172 1
0.461436458805271 1
0.515239020591015 1
0.456578832365473 1
0.173885437963979 1
0.297702092440177 1
0.385639870754142 1
0.412143777381623 1
0.22282208583977 1
0.445907433571296 1
0.363554087788368 1
0.245484666943873 1
0.273892952401238 1
0.335639345228927 1
0.427547356279672 1
0.376561219630161 1
0.406296453264613 1
0.273833273210615 1
0.321756862133223 1
0.338939086931896 1
0.370600516512556 1
0.438840261427766 1
0.51985761813153 1
0.365393798801297 1
0.371020777172298 1
0.214585275905179 1
0.400046203772968 1
0.431091392345898 1
0.582792229062166 1
0.562859667000327 1
0.366917493299077 1
0.414276766879778 1
0.24470309677983 1
0.501550334311113 1
0.479603637800258 1
0.434700233573524 1
0.488225404369496 1
0.566371678023963 1
0.410078124760193 1
0.406332113159461 1
0.550910964867762 1
0.334073192940712 1
0.38568898399741 1
0.44475733817706 1
0.22696825706771 1
0.623199978080536 0
0.373727453839244 1
0.482547472143722 1
0.0824918712297234 0
0.509063289928922 1
0.425141989147409 1
0.385471884289817 1
0.511167938336825 1
0.279801868467889 1
0.139995349497179 0
0.438400336561762 1
0.369558051835687 1
0.574437213010488 1
0.386115991318838 1
0.469175734493892 1
0.134719944238186 0
0.378717374647959 1
0.170149574672651 0
0.528022388431778 1
0.160880054808653 0
0.390646533526788 1
0.188766992283899 1
0.381080090322415 1
0.218815738569217 1
0.477602330421397 1
0.62825091639876 1
0.490599360424158 1
0.384162948379638 1
0.486472137896126 1
0.454859061796396 1
0.370441151372056 1
0.506303282891587 1
0.387263547069295 1
0.166508877431217 1
0.27244640637021 1
0.41184035168585 1
0.406493672247958 1
0.638661463835118 0
0.588624693984679 1
0.249901824046332 1
0.366934721329983 1
0.496825246474145 1
0.513455138622393 1
0.376552588791952 1
0.437008115145535 1
0.394022478810215 1
0.334730675449919 1
0.499841472737997 1
0.496320281764897 1
0.472322112700324 1
0.353732974250664 1
0.688695282721244 1
0.456617186193621 1
0.453072073349039 1
0.514300904312344 1
0.520116739390619 1
0.498153142096885 1
0.243425817207071 1
0.435679939730306 1
0.614672900204442 1
0.449149578206983 1
0.309355240658231 1
0.532772662588501 1
0.180797617674164 0
0.465047437134749 1
0.303881121108434 1
0.39642108844296 1
0.442069787918817 1
0.342007990327759 1
0.548378764274503 1
0.540574919964156 1
0.485616366377959 1
0.358379314303626 1
0.441766810067893 1
0.571828424794757 1
0.423113026868817 1
0.356626641499622 1
0.418969768855203 1
0.602649548901286 1
0.506598017624655 1
0.76268861331019 0
0.393595629539591 1
0.312749007102496 1
0.392586709691797 1
0.648057673906805 1
0.437588668296898 1
0.389442562198224 1
0.448875933410168 1
0.362210979546515 1
0.361516191538397 1
0.391797062496842 1
0.502342248465123 1
0.405557033827966 1
0.568484002385223 1
0.317129668645747 1
0.322004608735785 1
0.375959847056272 1
0.246733545346887 1
0.314704849559538 1
0.485929574707526 1
0.33754379072214 1
0.554962387531219 1
0.267011550693784 1
0.428501417397834 1
0.148141664643077 0
0.403743946400362 1
0.438694229077327 1
0.310462680575428 1
0.292915936780671 1
0.370937123488164 1
0.532688473744459 1
0.52991576078136 1
0.0413522970441147 0
0.320221869290663 1
0.288452446542444 1
0.250095275304841 1
0.475568447989262 1
0.271603055338331 1
0.453493056006471 1
0.325061947768452 1
0.239505087722228 1
0.410953901536053 1
0.489816519717118 1
0.489702060557251 1
0.496046020650508 1
0.715468042501558 0
0.186297257921176 1
0.21380495039088 1
0.196056139198864 1
0.502174580725636 1
0.37491743983489 1
0.487959623429976 1
0.463749759147477 1
0.416346500266549 1
0.231845211593261 1
0.428326542224016 1
0.418212773318945 1
0.444324287057992 1
0.440879503153791 1
0.530676319855337 1
0.350110532490821 1
0.567487450301243 1
0.273086990253761 1
0.531318161405937 1
0.294844034058902 1
0.277477160108953 1
0.507928688243814 1
0.347209655348813 1
0.258571991170495 1
0.352576018668004 1
0.337841630272018 1
0.286629811761852 1
0.43951236447227 1
0.366137967362381 1
0.371460871151087 1
0.303023283793685 1
0.272020038674493 1
0.415655958485603 1
0.248026322987193 1
0.356449238656186 1
0.527272434223579 1
0.537433703291892 1
0.269801630161601 1
0.497460858647759 1
0.582375999766557 1
0.283991127613763 1
0.395851458186897 1
0.466937098297107 1
0.442966685369117 1
0.36158296135096 1
0.471968799666435 1
0.309062376283821 1
0.256445526150332 1
0.384037071134146 1
0.412745042033957 1
0.434857819209305 1
0.141305130073012 0
0.197040976928684 0
0.357231028230691 1
0.0734806032046287 0
0.255282047181368 1
0.319626625329103 1
0.46783496229105 1
0.232825710090748 1
0.458502252004726 1
0.505211966265639 1
0.306817878258237 1
0.56121581374442 1
0.680263504895639 1
0.347555102518547 1
0.239859697377559 1
0.30804324572928 1
0.315600970901109 1
0.552914928526587 1
0.483158722907432 1
0.450281684091842 1
0.35303844074816 1
0.543513876682122 1
0.23928914923135 1
0.566861295957259 1
0.419990938846873 1
0.334451675995758 1
0.462974622324358 1
0.630076636701329 1
0.482915729660459 1
0.518935443191932 1
0.499819562623979 1
0.450823635918196 1
0.34281096354435 1
0.528017165129174 1
0.334707151356891 1
0.439720499200757 1
0.140881089319263 0
0.467818134796276 1
0.320480534860242 1
0.463973539759787 1
0.368332949144584 1
0.314368854202123 1
0.601679727827058 1
0.592079064686807 1
0.13454398349168 0
0.270777716657694 1
0.645945636319387 0
0.64861249119712 1
0.313236073423176 1
0.461605167096346 1
0.298948879942254 1
0.48457169874525 1
0.674159871768718 0
0.611375448955249 1
0.256560620993939 1
0.427474384672521 1
0.336496018667191 1
0.410577710451189 1
0.545286063989607 1
0.290023250485286 1
0.39332987162323 1
0.372221624347715 1
0.626367461300107 0
0.236342592951276 1
0.255512615279625 1
0.354829777315742 1
0.443231801730125 1
0.187084740404428 0
0.397227683178218 1
0.319514401910835 1
0.218639371076978 1
0.537505595655349 1
0.264523899248763 1
0.484853533383236 1
0.320405446134338 1
0.317413379446318 1
0.203949104706939 1
0.500435115148861 1
0.340747596691094 1
0.443219250817185 1
0.441168665176539 1
0.343708029883768 1
0.157835602530281 0
0.493928094127985 1
0.165662769153599 0
0.490679580196416 1
0.32970909763741 1
0.355008341322529 1
0.447512442207098 1
0.331350484969766 1
0.194130199449008 1
0.473794368811748 1
0.609071329592501 1
0.230421123485851 1
0.375482679712524 1
0.46246155311653 1
0.544866014048343 1
0.336369560836274 1
0.500513623293075 1
0.348604093432062 1
0.225413442068058 1
0.440235584952498 1
0.384802373202568 1
0.437971035769038 1
0.354072017451244 1
0.467739905816784 1
0.446743216931272 1
0.287141378104005 1
0.55017677239152 1
0.384738297682243 1
0.548231912205517 1
0.448344311347222 1
0.540429084079435 1
0.50438366333097 1
0.538128716500171 1
0.157556772410218 1
0.494719801809374 1
0.470503520124405 1
0.502689270759597 1
0.382390253596126 1
0.540190728154808 1
0.602876331215045 1
0.484664093451882 1
0.542467299853138 1
0.56878056091244 1
0.321515645345861 1
0.572897515714654 1
0.349805547158204 1
0.19551269583254 1
0.568069536652293 1
0.354591085351719 1
0.275563076647556 1
0.435178128561195 1
0.477876585214323 1
0.363987675626219 1
0.1060150186183 0
0.400101209411514 1
0.151447138352327 1
0.38707122640474 1
0.483798500428871 1
0.6190947972361 0
0.414446624601132 1
0.497713182968008 1
0.403270823853796 1
0.447859978315436 1
0.354005870299809 1
0.486024356853274 1
0.381492159783247 1
0.369948510412094 1
0.329042149224699 1
0.2778385999993 1
0.392154901573556 1
0.302210701406868 1
0.471154190814835 1
0.457442627566177 1
0.278947528101617 1
0.334384740719696 1
0.371624606591279 1
0.250862148038685 1
0.33958842657989 1
0.512726422194556 1
0.288579188799773 1
0.345327719537363 1
0.445078760230756 1
0.576513277329853 1
0.260081380251479 1
0.499348367131487 1
0.640968729888622 0
0.438919280369975 1
0.366011147014347 1
0.329486481210831 1
0.379336075181445 1
0.461105516458161 1
0.569387704507829 1
0.474430852897024 1
0.440566149048523 1
0.401696023873445 1
0.210788212155019 1
0.493802610135163 1
0.23261657256188 1
0.28597081883235 1
0.25940047359929 1
0.17298853876808 1
0.229322671145984 1
0.367647460441304 1
0.334858933902379 1
0.491867732118377 1
0.266115286927463 1
0.471400495289852 1
0.429604906272903 1
0.539228709877728 1
0.225428073322675 1
0.191616491503193 1
0.493997786590965 1
0.46923024168263 1
0.305361543487409 1
0.283192586167032 1
0.57342756208443 1
0.427987213529247 1
0.618363287605019 1
0.42837815842108 1
0.359701559168122 1
0.492072066757618 1
0.249403147923376 1
0.355359836479835 1
0.22442515853018 1
0.281212299414479 1
0.568100210447542 1
0.429370459511276 1
0.399573351602548 1
0.459878411454505 1
0.0987925100604055 0
0.335652343697515 1
0.37687529977831 1
0.448627836821485 1
0.550540911755323 1
0.48302519663141 1
0.263324258307936 1
0.282896698224627 1
0.228602381912922 1
0.524465652933875 1
0.381446573298931 1
0.345388016009133 1
0.226439646657545 1
0.346218044789436 1
0.354741006083704 1
0.420310474614218 1
0.465069062065476 1
0.313346953867028 1
0.277604977803796 1
0.333938341177152 1
0.40525068540492 1
0.223537200887694 1
0.54407644110567 1
0.4499005909771 1
0.342705881029887 1
0.522709727096939 1
0.447365816404614 1
0.515892240407692 1
0.35770157445608 1
0.629450798246676 1
0.463137322705802 1
0.506685265652786 1
0.322778791248208 1
0.378348725812429 1
0.162488728449092 0
0.188104610822254 1
0.489507373918449 1
0.389927306905369 1
0.379853378752018 1
0.26614692341112 1
0.379161989323071 1
0.52571630144576 1
0.255364169879205 1
0.478597730617846 1
0.441704777722778 1
0.279660471844902 1
0.438417705596768 1
0.548706537242053 1
0.546257346057117 1
0.451848610854107 1
0.459006401875378 1
0.511564788588243 1
0.515113482171667 1
0.311097073039671 1
0.448994356180203 1
0.452261536253791 1
0.294352787999891 1
0.502629555896898 1
0.416341373288827 1
0.27394695492076 1
0.284469753344053 1
0.341107034222681 1
0.315026705944203 1
0.0976080697158955 0
0.243594124175723 1
0.302801399226218 1
0.37319906127364 1
0.416050777210616 1
0.336907126009341 1
0.536871982543948 1
0.327017415778086 1
0.425143119307787 1
0.261234308034139 1
0.346008113754087 1
0.555859837946978 1
0.35775318052492 1
0.343928985438299 1
0.388917004053117 1
0.36116820620203 1
0.409740627706557 1
0.437719899185505 1
0.449749681248657 1
0.163587996369949 0
0.430885747831382 1
0.207939945049747 1
0.542069994581331 1
0.763165933416548 0
0.447397272868486 1
0.385111289809651 1
0.277988812739545 1
0.452473511105526 1
0.277622273687156 1
0.371119488106778 1
0.51790141812095 1
0.338090272440425 1
0.233644135228582 1
0.189824368540158 0
0.410191384029813 1
0.585300274415834 1
0.118763610959013 0
0.494995558045234 1
0.380412097516236 1
0.36367677775259 1
0.388632677223091 1
0.32514820323342 1
0.277703986402816 1
0.485677629271577 1
0.331484063352542 1
0.191207660067614 1
0.442522754287518 1
0.464956893591545 1
0.374420758165192 1
0.479599475361107 1
0.506977238675474 1
0.320663477516055 1
0.650892671101782 0
0.633202220618983 0
0.443767771002124 1
0.326347864834806 1
0.470542277603133 1
0.560792729818319 1
0.200829356055355 1
0.385826863044687 1
0.402992902498511 1
0.506149450681486 1
0.632245226298926 0
0.255219374039776 1
0.452023558077926 1
0.666187106644634 0
0.46726094600331 1
0.310953527214832 1
0.159291630871847 0
0.354562559210525 1
0.289724670693374 1
0.384369637380672 1
0.450034891580893 1
0.351343589394168 1
0.386317574759875 1
0.297654052585808 1
0.275340013962393 1
0.590012981611965 1
0.281740580589615 1
0.4164072047026 1
0.363226947579348 1
0.312099729898955 1
0.574946695800599 1
0.368731146470759 1
0.0534889675874258 0
0.293454863036944 1
0.36531859347959 1
0.298228503941264 1
0.459427780446637 1
0.38643459713949 1
0.352348936918262 1
0.266726615657692 1
0.39829921105123 1
0.543500511550306 1
0.311828522789721 1
0.249657405245758 1
0.358102522734534 1
0.584645291438293 1
0.386163219809865 1
0.433287455427384 1
0.466024490652991 1
0.492245378824461 1
0.303130206751734 1
0.330680996558095 1
0.372844979185596 1
0.619074907721622 0
0.302587294500548 1
0.324474304981799 1
0.375659676455247 1
0.425346323721033 1
0.307034382261711 1
0.443824583170896 1
0.40653397322888 1
0.27251196841069 1
0.341148839316743 1
0.358569311724198 1
0.316603660719915 1
0.538431196216983 1
0.523957648751514 1
0.630201386202172 1
0.503829778593641 1
0.370577868243908 1
0.395224400736879 1
0.427988396040745 1
0.533491025093518 1
0.473745533202444 1
0.614716938853774 1
0.52977432939498 1
0.628045589456918 1
0.29220850798975 1
0.37356182107438 1
0.460803860652169 1
0.364938625333626 1
0.436327737464844 1
0.291864118771287 1
0.279030319399281 1
0.373528818318077 1
0.508111795726214 1
0.485111270999914 1
0.311501092175678 1
0.327012587673973 1
0.36780336290185 1
0.354123298422815 1
0.555643749514117 1
0.373534646520497 1
0.578859270636658 1
0.319736177365238 1
0.359856687115588 1
0.455094788313633 1
0.303617232471627 1
0.265816883815695 1
0.591653443937186 1
0.465703023268507 1
0.518555344737527 1
0.214046365175226 1
0.469993183530261 1
0.526614068739777 1
0.497451238563383 1
0.226063953193024 1
0.477540194245774 1
0.433382602683737 1
0.446138265939649 1
0.493889402558838 1
0.333438790987641 1
0.458737950912396 1
0.618739869702254 1
0.408315167413992 1
0.390368905288456 1
0.286517313488888 1
0.244650512355986 1
0.452408586191183 1
0.495017075369382 1
0.57582212615887 1
0.295504934288998 1
0.302894327875971 1
0.45969687235487 1
0.346746856950145 1
0.495761028438412 1
0.214652951454412 1
0.367790801213241 1
0.517959512728596 1
0.261053968630515 1
0.246884860293859 1
0.396394389688366 1
0.247038344993526 1
0.562835396217036 1
0.496811834162693 1
0.603968985878224 1
0.554456785624629 1
0.320254379420753 1
0.537082243509544 1
0.212192797935836 1
0.40535490978308 1
0.188486623857978 0
0.608665651546982 1
0.406814411654212 1
0.213671434818709 1
0.430273706312762 1
0.577648398483754 1
0.647732473433577 0
0.680171747967332 0
0.311027404766723 1
0.354039176555177 1
0.353938089321369 1
0.255438232836467 1
0.343760895432906 1
0.483722819025553 1
0.426141962162657 1
0.569213273894479 1
0.300454561742995 1
0.33894282333291 1
0.255091691535152 1
0.397058811197618 1
0.483667133499432 1
0.327369597645225 1
0.457095241653824 1
0.447969661219125 1
0.685690344957983 0
0.226504105683694 1
0.558209265781739 1
0.45849645756931 1
0.387627022409459 1
0.538425209711418 1
0.234008500410897 1
0.236387939825569 1
0.674030621601231 0
0.418726252763866 1
0.49038810197525 1
0.409659634303496 1
0.334677623600673 1
0.367433358852323 1
0.726440797864608 0
0.517582750179352 1
0.589232997831239 1
0.299651971679058 1
0.570583907283311 1
0.40570063466068 1
0.405371920355309 1
0.478791881127163 1
0.464843135934029 1
0.422444149250013 1
0.349080696567419 1
0.33533407414887 1
0.22985605599639 1
0.269464971493104 1
0.326582411933052 1
0.42447980745513 1
0.489072632637443 1
0.503758785657911 1
0.451720031085472 1
0.155045227850371 0
0.412715175805424 1
0.456588584774175 1
0.20124022461899 1
0.415484514738817 1
0.608196480126534 1
0.386582589011066 1
0.282119456264375 1
0.361824113032087 1
0.408488736342813 1
0.441074561590893 1
0.168075078383479 0
0.619559825851568 1
0.385080265925024 1
0.467282581408107 1
0.481811746382897 1
0.580446258769831 1
0.255704581329193 1
0.303788095989289 1
0.360718678358822 1
0.300061274452296 1
0.352540064085561 1
0.52928918026438 1
0.450452069770858 1
0.379744572763303 1
0.526169251882394 1
0.338795366995201 1
0.279180858934512 1
0.659063228859936 0
0.30833659386654 1
0.657448289086631 1
0.273076991061342 1
0.411579474973171 1
0.492331469605181 1
0.449525350065108 1
0.324020180626534 1
0.549394887295833 1
0.56612690480964 1
0.332008168297522 1
0.357934556117133 1
0.372372141470278 1
0.336532324806986 1
0.442185027731692 1
0.128432026317358 0
0.269786081657591 1
0.455790816451569 1
0.423638951264461 1
0.422977629344991 1
0.475371135289127 1
0.328479661528973 1
0.507748410025481 1
0.424991873979783 1
0.326276103656901 1
0.249604323085838 1
0.640112243160941 0
0.319728844736031 1
0.448806457526631 1
0.360543057633127 1
0.433318006501275 1
0.363193612856207 1
0.570116369351353 1
0.509909081804953 1
0.57787882261422 1
0.487452726593346 1
0.350478810958723 1
0.380535894980037 1
0.5085587940434 1
0.362593779359348 1
0.444983291887067 1
0.410205147565698 1
0.39095915231884 1
0.242877181578845 1
0.222633872071691 1
0.368711246442772 1
0.425909971660375 1
0.387320197982633 1
0.443591199535129 1
0.276447729041022 1
0.357182689757853 1
0.48124843714794 1
0.450108649206247 1
0.35845411454279 1
0.463440915157468 1
0.499117346639567 1
0.366936641739424 1
0.250681603983739 1
0.500465592047319 1
0.373601332334908 1
0.422507856516153 1
0.167917704242725 0
0.323408923491236 1
0.439266624473059 1
0.403956603839011 1
0.34797676114192 1
0.251537965585004 1
0.27896185351554 1
0.48973164982791 1
0.457319841563634 1
0.403520269602071 1
0.335059442064997 1
0.399425677501341 1
0.420938317336189 1
0.550974855383902 1
0.482846892877783 1
0.397773138741589 1
0.315890592557465 1
0.452858877137219 1
0.359507857936451 1
0.290333035166511 1
0.586920415341573 1
0.554861139918403 1
0.398226183513983 1
0.372753592659218 1
0.451125288582232 1
0.359084037796901 1
0.336048388596001 1
0.423441768431723 1
0.475592527022088 1
0.258376786406161 1
0.520051203506932 1
0.118211533035125 0
0.349125829295554 1
0.367628210677336 1
0.52458830450377 1
0.448218189395341 1
0.187649241973861 1
0.195724179432492 1
0.679820003155239 0
0.521488357148739 1
0.437323861713442 1
0.324557134241594 1
0.430573793161206 1
0.231137856635592 1
0.248507797778626 1
0.134981127440513 1
0.499717043587113 1
0.410958107783443 1
0.278567445258091 1
0.501417253292134 1
0.352256060519063 1
0.509057444975625 1
0.662754117462892 0
0.422022820403211 1
0.127848488544096 1
0.338509861571294 1
0.522172638790354 1
0.547467771029974 1
0.385126870738823 1
0.431994761943109 1
0.256767964649894 1
0.561413188558579 1
0.42521803215962 1
0.462041076862609 1
0.350321938431117 1
0.412128209510567 1
0.196731454810521 1
0.294558440194284 1
0.327334364938596 1
0.560996109196143 1
0.252358735355925 1
0.46713682356683 1
0.365171356898986 1
0.231590825269211 1
0.462911187242734 1
0.387640625138149 1
0.266510331004249 1
0.468165698115477 1
0.487728640308261 1
0.472744227092783 1
0.388749592825119 1
0.34193320991649 1
0.470010016978918 1
0.385502356556256 1
0.358791665240068 1
0.310558780843746 1
0.314714430699712 1
0.446420999045558 1
0.265720874968154 1
0.583992870838735 1
0.556811168121298 1
0.569714882953453 1
0.465044082580669 1
0.425085029844699 1
0.428047633529238 1
0.14707408766667 1
0.34436665704128 1
0.483034210832496 1
0.396252370861571 1
0.242763782039565 1
0.345208846456804 1
0.436884639400197 1
0.487756891363459 1
0.428086658926005 1
0.427536170930649 1
0.40238114401128 1
0.230377884976869 1
0.390394615912025 1
0.511277285943431 1
0.390380520882242 1
0.44773286525482 1
0.423939146222232 1
0.452146076330348 1
0.27343902319192 1
0.32891355369879 1
0.461329210789749 1
0.460161051761087 1
0.21402475536805 1
0.407221230790644 1
0.489965726940699 1
0.425992272172639 1
0.349831559284117 1
0.359913370844296 1
0.376652336960267 1
0.352327556956322 1
0.327661960431396 1
0.339401280067268 1
0.303655593459802 1
0.392523733642452 1
0.362608035828811 1
0.2741412982426 1
0.473904145139163 1
0.324630156088361 1
0.383659052666264 1
0.376713147897816 1
0.422263352514628 1
0.53038579447583 1
0.395968057174594 1
0.510822573415044 1
0.367627642291328 1
0.374931937652735 1
0.318640213621794 1
0.482268564124595 1
0.58141952593698 1
0.216290844108166 1
0.440435792055588 1
0.304031912076794 1
0.269756689803624 1
0.284329500722413 1
0.230205472521989 1
0.110933243988391 0
0.32316173800037 1
0.438654608805623 1
0.478488517326543 1
0.308649316807956 1
0.411556294942502 1
0.357367471571366 1
0.434475186866603 1
0.486107096591827 1
0.368848549419034 1
0.536017572255679 1
0.415855577570382 1
0.519155631913398 1
0.814735381849857 0
0.459895714322987 1
0.447536909510727 1
0.341337671777021 1
0.45079009237197 1
0.348645292072445 1
0.234864474839483 1
0.373017902691376 1
0.390335167923184 1
0.41049761913707 1
0.544985723211819 1
0.498671371699537 1
0.488519404492761 1
0.355181960361423 1
0.287425223654953 1
0.406164232543746 1
0.507774279995253 1
0.510671108933304 1
0.277832523661267 1
0.351604041504459 1
0.518546620250531 1
0.466518514677799 1
0.208680770854071 1
0.240478201120519 1
0.527328156431162 1
0.428226419787871 1
0.310756143502453 1
0.674625490536257 1
0.263340687350922 1
0.463366455993097 1
0.459449774573484 1
0.478095533394712 1
0.396232482682506 1
0.373412538035613 1
0.649781305907233 1
0.314212570951209 1
0.151665140984537 0
0.442542692324886 1
0.163448590177482 0
0.44570129278337 1
0.488340924056678 1
0.42273766554244 1
0.379860187230371 1
0.435498512395427 1
0.47893411740456 1
0.40478225591983 1
0.38636215652139 1
0.567757144181675 1
0.282139487299766 1
0.423278184755841 1
0.436677088846041 1
0.469818274224118 1
0.36808925686589 1
0.587246375284442 1
0.392243877778252 1
0.327570787652793 1
0.766829808679922 0
0.468850179461878 1
0.531269897743176 1
0.260416895806137 1
0.374748265788193 1
0.444242605495448 1
0.425652006690671 1
0.587853296843292 1
0.401847396542582 1
0.326111223345399 1
0.511319889460772 1
0.231905000169516 1
0.603788653624601 1
0.342918974205073 1
0.311851896341954 1
0.383316677935162 1
0.643456432920718 0
0.362629613689774 1
0.479870301903819 1
0.359767432622056 1
0.272355876383429 1
0.521458529823797 1
0.304113613673469 1
0.333379853432279 1
0.392858694858094 1
0.627756368188352 0
0.513171113126957 1
0.318749611263453 1
0.257723970456235 1
0.213356126784186 1
0.560367849605284 1
0.377383268099193 1
0.655890980205057 0
0.509536707575054 1
0.542161953497135 1
0.367413537892553 1
0.412075945527298 1
0.280520173024739 1
0.361454047324165 1
0.319767966740278 1
0.292213201989084 1
0.343601374468077 1
0.394839713995749 1
0.385443899919372 1
0.400379697165366 1
0.350513395191808 1
0.446740919624679 1
0.17741963633208 0
0.482097960005761 1
0.631262085746188 1
0.393378476092986 1
0.243958552324536 1
0.387122572674115 1
0.514952254789128 1
0.330711384288036 1
0.448608628285156 1
0.371979451964514 1
0.305912838664655 1
0.451990662176634 1
0.412275453332221 1
0.289526452204046 1
0.40100548494237 1
0.294074146306728 1
0.272454480059909 1
0.23665058248744 1
0.338795068828085 1
0.540004389526339 1
0.595011544182126 1
0.315526563532353 1
0.447182033258744 1
0.477677713325142 1
0.457083536958985 1
0.335288388102668 1
0.360319010010655 1
0.374058361835731 1
0.350666971436408 1
0.363113225287426 1
0.282568690000571 1
0.271925751598779 1
0.330682436250093 1
0.115131528215954 0
0.514893790721788 1
0.471461835570431 1
0.547969377510462 1
0.380829259700281 1
0.440728117978407 1
0.103546125004984 0
0.206385439627374 1
0.291185026271196 1
0.313919677633064 1
0.396979785168562 1
0.42596538043037 1
0.626279822001779 0
0.422623268630411 1
0.538460028669184 1
0.555897928597198 1
0.427559362598239 1
0.383226577926752 1
0.374494385634301 1
0.449344458953688 1
0.697339241904586 0
0.367429281018688 1
0.414231566208662 1
0.346104371407455 1
0.404869113824823 1
0.400638565804954 1
0.531803413940998 1
0.385424298263986 1
0.282681141514158 1
0.387469659992963 1
0.305388741910059 1
0.491362522757989 1
0.428381581021514 1
0.39141446446534 1
0.362704354465435 1
0.251755336404714 1
0.327906300894102 1
0.316280881516559 1
0.513703432912218 1
0.567719666620515 1
0.434114762839591 1
0.259219995854494 1
0.214140950451329 1
0.482586162280335 1
0.346572077776481 1
0.14935328564178 0
0.44961308476114 1
0.526006496669133 1
0.5713596321858 1
0.31847399367974 1
0.419644128886253 1
0.312063781119892 1
0.669660437784473 0
0.523853761701881 1
0.513051538662375 1
0.65895020181675 0
0.389987941403099 1
0.28909041301749 1
0.278795478844157 1
0.542088094050563 1
0.362762523234738 1
0.285613447911427 1
0.493035843120887 1
0.368353549479494 1
0.465032059593356 1
0.12964756572034 0
0.406080917486735 1
0.452635363152004 1
0.406213450915602 1
0.555987674542828 1
0.107404636352174 0
0.504655287209248 1
0.204291202194263 1
0.592548683730217 1
0.326300781795783 1
0.299591406288716 1
0.50665186185442 1
0.508835241881239 1
0.462855086410589 1
0.480068073770551 1
0.407179304597639 1
0.305044699871331 1
0.405848903273059 1
0.492082525406177 1
0.471641233361291 1
0.481472585345126 1
0.258330367190335 1
0.499221547834613 1
0.430656017551781 1
0.317098966526999 1
0.520127640574458 1
0.335914978770574 1
0.52686909390465 1
0.510044947378061 1
0.434226033981082 1
0.27808539989821 1
0.461406677291998 1
0.441245104150135 1
0.372845069635972 1
0.283891122899665 1
0.321635260866043 1
0.534563035648266 1
0.629028798052356 0
0.332783758632127 1
0.261428710648251 1
0.301741972653033 1
0.468898031812557 1
0.432307094222777 1
0.344028707555701 1
0.374282143765445 1
0.419579459163332 1
0.423417212182428 1
0.422207385017205 1
0.208072115418103 1
0.532378614600191 1
0.415083430380922 1
0.282780689824535 1
0.41036926761988 1
0.351626845263724 1
0.356132335292768 1
0.495475083233209 1
0.562393880495463 1
0.357481385294235 1
0.569728778353284 1
0.38716048105386 1
0.360683475030045 1
0.530637646665943 1
0.539325177574605 1
0.416362228489777 1
0.306635943721206 1
0.404587354705638 1
0.516850530240839 1
0.468328901493969 1
0.401280678502489 1
0.398704596628952 1
0.408363593781984 1
0.487412177068793 1
0.300378742562331 1
0.604402331545681 1
0.33070051501895 1
0.464376494586236 1
0.305400164462146 1
0.459854852818652 1
0.597392459620213 1
0.559060019380234 1
0.477920443425153 1
0.480886030042282 1
0.393860372752359 1
0.452880740168351 1
0.330762774000125 1
0.50216593371839 1
0.506044311540355 1
0.561910384997049 1
0.413026612880678 1
0.401803290031242 1
0.393636194295781 1
0.420006294601473 1
0.669576297051013 0
0.578114258302678 1
0.517537861478861 1
0.548481099733707 1
0.410975526209491 1
0.342497094897721 1
0.28993625744489 1
0.358735369806578 1
0.339819091760489 1
0.248443135665477 1
0.377641897657342 1
0.149115678112151 0
0.406246565544409 1
0.504604672079901 1
0.496233012155893 1
0.420507375524187 1
0.339186052005662 1
0.536404092920411 1
0.47710110164438 1
0.333105027135669 1
0.450372089400908 1
0.263543054281631 1
0.462443291025321 1
0.463386327933387 1
0.539701670688195 1
0.395927844668659 1
0.180607612874377 1
0.401878626102788 1
0.409959801836856 1
0.348116828789627 1
0.569441954119395 1
0.395558109334377 1
0.22519913590805 1
0.447182100158729 1
0.376523666358152 1
0.325113773542706 1
0.413126453269645 1
0.480540736540718 1
0.387521157353071 1
0.304797538831512 1
0.478543237692045 1
0.439181249739017 1
0.465281332268756 1
0.192531319226218 1
0.399697803157293 1
0.386090609099441 1
0.500262756094412 1
0.305348748978065 1
0.35563871808869 1
0.450641229127032 1
0.249358572137856 1
0.468433596515069 1
0.519333870983105 1
0.273691520542407 1
0.353832570835193 1
0.362630821592838 1
0.430723132026164 1
0.431407759013498 1
0.336465163638631 1
0.413026018351225 1
0.355364447283862 1
0.543640028404729 1
0.369657092658485 1
0.4444374568466 1
0.271968799586938 1
0.298358171141769 1
0.343415406890678 1
0.347596003159926 1
0.471652310486592 1
0.507626209556605 1
0.462911511511774 1
0.238937287359008 1
0.385613085637371 1
0.372325432895872 1
0.336110613855572 1
0.387957071555129 1
0.324926519156673 1
0.344501284596649 1
0.398365822368947 1
0.563794882469987 1
0.52029625011087 1
0.304394439952466 1
0.256040021446396 1
0.280900094505784 1
0.344871955313903 1
0.459309352073048 1
0.511302085307752 1
0.449575421492374 1
0.4483679747132 1
0.366659441741632 1
0.408514898084954 1
0.637104594071282 0
0.484599842568578 1
0.257630152591937 1
0.260076784087658 1
0.367941122745099 1
0.276263213462966 1
0.247184767064315 1
0.575898727611443 1
0.386429294708552 1
0.333266297915152 1
0.345123278874354 1
0.425008953028581 1
0.250635521240079 1
0.07274060904395 0
0.30523643711156 1
0.44402676488549 1
0.261953528310068 1
0.259608076532719 1
0.444037499662173 1
0.55863101054682 1
0.447963686492162 1
0.335237256684556 1
0.451314596452671 1
0.595656836926798 1
0.323889598736195 1
0.510730979012671 1
0.421627729068572 1
0.219973100604053 1
0.461694731079505 1
0.425429951084905 1
0.548063077599935 1
0.386664748050731 1
0.418102209381436 1
0.262595475797499 1
0.417522515543381 1
0.333234123561505 1
0.316309793330753 1
0.449348295875575 1
0.421497923416875 1
0.468021225190786 1
0.477460487269666 1
0.318446181398944 1
0.422197390129699 1
0.446153334018329 1
0.209334410382382 1
0.394343602443566 1
0.575252148988264 1
0.649703348914243 0
0.21555368278011 1
0.465223960404157 1
0.130605775507751 0
0.306358933069603 1
0.447273670263315 1
0.314689152338751 1
0.235640505005801 1
0.460709953233583 1
0.409241846199105 1
0.695523942111806 0
0.499189624225053 1
0.218105205358312 1
0.52416177019936 1
0.476483633457746 1
0.453701479005209 1
0.416494301520935 1
0.2032334383943 1
0.291965428098165 1
0.356807767661715 1
0.38870928841925 1
0.598841198829197 1
0.15239431924215 0
0.487648330331376 1
0.588014862714134 1
0.460465650573891 1
0.540573764737046 1
0.490189296687338 1
0.354455092090613 1
0.365492433755083 1
0.562758050545089 1
0.555149336785233 1
0.393036689223253 1
0.63910811074053 1
0.318637752217763 1
0.540733894374959 1
0.464046039238713 1
0.397205771372909 1
0.438233579369653 1
0.283289303669963 1
0.292242682945394 1
0.262396493804584 1
0.40795232955588 1
0.397887406125621 1
0.343396949725037 1
0.238088605277669 1
0.346550253140971 1
0.547380005695463 1
0.699276920029511 0
0.261642413867677 1
0.25703574183594 1
0.486645591459256 1
0.334735643079795 1
0.350176298804419 1
0.37812431793596 1
0.511812817829807 1
0.562697411888552 1
0.494132404880518 1
0.260046604590023 1
0.246228156571202 1
0.450893793107506 1
0.742865926607642 0
0.267744304612938 1
0.342533235336687 1
0.324623425711154 1
0.326357522337537 1
0.510427314850261 1
0.384700984914378 1
0.41463096129593 1
0.34522907966927 1
0.220132367779737 1
0.276493363949612 1
0.393211513445007 1
0.529228125341275 1
0.340894400601879 1
0.529684620787784 1
0.158146977775186 0
0.41439897768291 1
0.237829683201205 1
0.347441898226023 1
0.18867321879427 1
0.270689036804756 1
0.391691141206585 1
0.277176037890119 1
0.306269269696604 1
0.527789914850986 1
0.359231900865908 1
0.31788321767571 1
0.285480238946205 1
0.472967761161532 1
0.409184365726904 1
0.218639584568745 1
0.430524708927635 1
0.450146143504259 1
0.441979779115635 1
0.455494012452328 1
0.539573364490474 1
0.213563794372265 1
0.38483018935204 1
0.545761131711528 1
0.36399409917884 1
0.453857136907044 1
0.0782271055651405 0
0.383448423416823 1
0.335263249993132 1
0.424197373738364 1
0.45397818279676 1
0.394221241307536 1
0.329288957708367 1
0.21282451007565 1
0.48766134912566 1
0.272673265832929 1
0.348502325156548 1
0.520570199465303 1
0.230750239847482 1
0.378783260983332 1
0.313371097454394 1
0.497053246978377 1
0.351176616649989 1
0.419031253975412 1
0.220265889061583 1
0.248177554938689 1
0.169997819841634 1
0.259463723431189 1
0.473304884057049 1
0.463578819218946 1
0.502062320909386 1
0.378139131714862 1
0.47373022626823 1
0.55963576559493 1
0.482195248081948 1
0.218845936574503 1
0.500499444244786 1
0.672738867168835 0
0.296119495184005 1
0.266943216881535 1
0.395719206789277 1
0.506595280158365 1
0.542095346104606 1
0.460532498867488 1
0.276089409751074 1
0.288611385923341 1
0.477539104516268 1
0.318898553028701 1
0.409877561316435 1
0.433717575169197 1
0.308673189631076 1
0.285439042409177 1
0.36021569013486 1
0.445222156945461 1
0.297270798385845 1
0.430537851147273 1
0.166685246363879 0
0.372349035854649 1
0.372245970206622 1
0.336907756790371 1
0.279901970661121 1
0.507183077409773 1
0.508384808444773 1
0.231387578232062 1
0.274399384159204 1
0.313247225494249 1
0.356659251130381 1
0.36787890417734 1
0.603434921810462 1
0.397354757486219 1
0.0937723689096129 0
0.421182501694099 1
0.338297117981185 1
0.362912120036104 1
0.398317742692635 1
0.393928252848402 1
0.222813990667516 1
0.51205709134194 1
0.476531125313652 1
0.467466194755259 1
0.277841611598325 1
0.403511809826884 1
0.381661922605504 1
0.279370291418509 1
0.395980632556921 1
0.452307216318536 1
0.413779886266509 1
0.364884343024891 1
0.454888461904821 1
0.319394079121898 1
0.37217219199108 1
0.453643876716564 1
0.130400481114856 1
0.293986861925289 1
0.465849058135894 1
0.512922289954707 1
0.491689593842463 1
0.202652550116079 1
0.469476078699631 1
0.603207720464159 1
0.369773564106342 1
0.362245613478543 1
0.336385905973178 1
0.396264964901749 1
0.35979007528668 1
0.1080343786036 0
0.281713947558995 1
0.392238151055624 1
0.224100210696671 1
0.19909435376879 1
0.297199163913462 1
0.452687763919164 1
0.160156901368818 1
0.303998071818924 1
0.321188567927369 1
0.541505597211609 1
0.452233788450453 1
0.528598021442588 1
0.411175774027481 1
0.322866916466476 1
0.5493379228577 1
0.408993629510769 1
0.347670696843524 1
0.374080440913182 1
0.417258699001819 1
0.458743070542508 1
0.434851550843387 1
0.543857765466521 1
0.526851237310376 1
0.504184154067798 1
0.421059782391934 1
0.306142530106455 1
0.438294709734869 1
0.392004126719504 1
0.40687211974847 1
0.47608937274145 1
0.576811766057392 1
0.31331478380302 1
0.632856630408486 0
0.56375304915306 1
0.33071701709555 1
0.45578817249894 1
0.3438759533208 1
0.38558601201125 1
0.481122861672113 1
0.514508465179748 1
0.705320343896431 0
0.456263730448791 1
0.337870052755211 1
0.473101799950167 1
0.614208522818301 1
0.505702591828013 1
0.538602211772601 1
0.379368390596909 1
0.479512689493934 1
0.436436768054261 1
0.340809407710355 1
0.435405997691182 1
0.317647386938203 1
0.352208527214558 1
0.299503630422982 1
0.322145690071035 1
0.267143027119862 1
0.697544832079511 0
0.523707343798563 1
0.0940159830395808 0
0.476322290343985 1
0.388397916234989 1
0.429622388065389 1
0.396447959759314 1
0.341165092088505 1
0.397152237217697 1
0.319932318923946 1
0.301836079526276 1
0.269076371495113 1
0.293608419355024 1
0.250272662733637 1
0.244836792123157 1
0.34050563422557 1
0.225022963508385 1
0.447561106792428 1
0.53810817982007 1
0.313641254103801 1
0.355426313749066 1
0.414535060252205 1
0.709531988073854 0
0.577778108997238 1
0.621719644831725 0
0.367483685009895 1
0.294276382990611 1
0.32894882573498 1
0.537435835053888 1
0.247704844147398 1
0.514678085674547 1
0.231326014541549 1
0.610116977403101 1
0.414287160499128 1
0.202285128992914 1
0.371972138123287 1
0.38648813888768 1
0.30640165920363 1
0.516784218251558 1
0.387423293720165 1
0.23246487257449 1
0.417995451659985 1
0.312136804695788 1
0.372970500049072 1
0.356399456371839 1
0.391699645052064 1
0.609225422676218 1
0.365818386640783 1
0.253874442340837 1
0.227409945359611 1
0.50092489463179 1
0.322334730067677 1
0.481108392875672 1
0.318369694607091 1
0.329537784023147 1
0.300635159066131 1
0.422258727198114 1
0.308932967935257 1
0.463051839172605 1
0.337138337106277 1
0.295091486391962 1
0.433029691296101 1
0.429614350961922 1
0.437753325717313 1
0.501533910877459 1
0.371915594190266 1
0.281277031289047 1
0.473004012173293 1
0.553346513500198 1
0.334270965125647 1
0.518467359638331 1
0.437450002165965 1
0.620920364337831 1
0.626473346541137 0
0.399348625853871 1
0.239613546378206 1
0.281329007256924 1
0.418012512912611 1
0.391330379913565 1
0.50711122951232 1
0.339331523364429 1
0.498772577451136 1
0.275189178742195 1
0.697883576950462 1
0.0660789869313713 0
0.490654447062895 1
0.562252375730389 1
0.372994379166778 1
0.532000445634286 1
0.3864046505653 1
0.428825010067307 1
0.367543373763052 1
0.376011670181483 1
0.231034304984754 1
0.452225240344736 1
0.360655149897668 1
0.401785787424653 1
0.232388710713155 1
0.426971445506328 1
0.104813205640247 0
0.433053683664341 1
0.555396754582342 1
0.348116673520429 1
0.433746596927967 1
0.434593496243012 1
0.297880471121318 1
0.582814869084145 1
0.357614789458364 1
0.45997968184067 1
0.393065986703287 1
0.119959818643076 0
0.398248784025534 1
0.463741018706569 1
0.612537480929244 1
0.47076325161714 1
0.437667927589109 1
0.211643961081903 1
0.455421244412859 1
0.617596385059551 1
0.262059552572962 1
0.350288407108962 1
0.444064142995696 1
0.325107515427423 1
0.231622503684967 1
0.471516089713535 1
0.241847992268484 1
0.262308007430656 1
0.401848081032686 1
0.217290476232403 1
0.469402346315437 1
0.223267362503233 1
0.306060069135769 1
0.398953637139964 1
0.55027434658088 1
0.502875816372403 1
0.264222911101749 1
0.446470968025461 1
0.427511404496135 1
0.534618800185942 1
0.241873790981152 1
0.285551032983755 1
0.524462617556091 1
0.462742810634653 1
0.576984726295406 1
0.254846118047022 1
0.417120125278075 1
0.500577901535443 1
0.397970168339187 1
0.359872355815872 1
0.362847231420215 1
0.39407401120434 1
0.452051697407782 1
0.153569800379441 0
0.288300583062508 1
0.359811290903344 1
0.418115607036833 1
0.547488644003884 1
0.414325786087283 1
0.437127577683603 1
0.460914797408162 1
0.356463927664647 1
0.496311896985184 1
0.590199263306011 1
0.193412635735624 1
0.267022428644209 1
0.483637144261224 1
0.120477807019205 0
0.396786762560617 1
0.267687578413503 1
0.481623378403141 1
0.366182702492022 1
0.528279668410739 1
0.714173186415724 0
0.250977874549057 1
0.729917238894851 0
0.241511575505495 1
0.298702180651582 1
0.515939035519523 1
0.305905176898385 1
0.477153901374845 1
0.386269223364892 1
0.562647410658829 1
0.225935991311563 1
0.518570625739359 1
0.525967024039289 1
0.326481991330412 1
0.243772649518091 1
0.390981855987812 1
0.313453433113949 1
0.352514292988487 1
0.341470167168894 1
0.312770004618112 1
0.642433092369632 1
0.255302481604205 1
0.363425171325194 1
0.335123250019478 1
0.497717499080768 1
0.353548627062554 1
0.244002772858134 1
0.331123335890444 1
0.359656199594839 1
0.46806730792693 1
0.371656794543678 1
0.241081413345275 1
0.192209192334525 1
0.393035294111757 1
0.210904448858423 1
0.444396945642809 1
0.45435191126982 1
0.444536166582864 1
0.329253554111522 1
0.451941127092722 1
0.477685617985009 1
0.533412211840879 1
0.401299364919414 1
0.364454711749979 1
0.31119323095195 1
0.383901682247685 1
0.344928293180576 1
0.595637825579988 1
0.360950529725823 1
0.285283392296838 1
0.499456364854478 1
0.653434297627488 1
0.34315960541366 1
0.468412256290786 1
0.411168537933057 1
0.451481964442687 1
0.185423532529397 1
0.379944362292757 1
0.486076599406436 1
0.49028382036912 1
0.187191538152374 1
0.418125015980144 1
0.476453444592633 1
0.351304166568971 1
0.423792015558435 1
0.477477512184837 1
0.47964312306065 1
0.509799132476903 1
0.282687191890208 1
0.477173669223567 1
0.454253251205669 1
-0.0589342041037284 0
0.309808030118782 1
0.295522519570175 1
0.374581294052114 1
0.277351361998775 1
0.696814647685034 0
0.426677016529417 1
0.274618713221345 1
0.526500360352267 1
0.105787462375634 0
0.346677961476413 1
0.307118200261749 1
0.47034701211003 1
0.444596492124583 1
0.379387736060589 1
0.348955575342659 1
0.294469730022701 1
0.479854827161066 1
0.324680782031004 1
0.423336767500738 1
0.302317008960274 1
0.118607101976191 0
0.681118305214737 0
0.384879570034793 1
0.289044214165462 1
0.574992089184835 1
0.581275854115126 1
0.555961138712008 1
0.411520401356729 1
0.356231494074796 1
0.495924865178834 1
0.337177145005821 1
0.259844486362119 1
0.391218776709678 1
0.356281189952928 1
0.386704405449297 1
0.551861504064223 1
0.438592364871589 1
0.364145093519932 1
0.323724540992749 1
0.387432155184747 1
0.300492404826832 1
0.544861250973052 1
0.223231208130349 1
0.25786331229572 1
0.365406337866446 1
0.613529608170624 0
0.231433432373573 1
0.498568213969476 1
0.388763213858873 1
0.50515514050781 1
0.36601432201002 1
0.410640953669104 1
0.401747511547168 1
0.343888518637993 1
0.453423568732288 1
0.585817507532755 1
0.173718059971046 1
0.336647002429978 1
0.437729246485651 1
0.24309572513847 1
0.482858415643809 1
0.542038226662371 1
0.528485171613138 1
0.21736064534281 1
0.467870108951491 1
0.57049090604767 1
0.290258448433676 1
0.592223605960237 1
0.518920573153078 1
0.688765907981999 1
0.267830057000281 1
0.392214282647027 1
0.317126822075677 1
0.403381459279067 1
0.295199328117923 1
0.504108502242745 1
0.321491374788507 1
0.407490180220844 1
0.421535485342792 1
0.162793752373381 0
0.461910532251533 1
0.288170836540724 1
0.426925735687411 1
0.580256160735683 1
0.443835091092352 1
0.435683996675763 1
0.1795512530192 1
0.126662465727682 0
0.405638218619809 1
0.368884913436563 1
0.451149187568176 1
0.391899264469679 1
0.533274084282732 1
0.344934640024319 1
0.252012120706501 1
0.375693366120729 1
0.542282940677388 1
0.317622213660912 1
0.401765178750068 1
0.560862566805751 1
0.432348564214123 1
0.473611125052006 1
0.504701257906268 1
0.638490141328009 1
0.352444130316095 1
0.436345935357164 1
0.485349823954162 1
0.320871610475957 1
0.665205378372059 1
0.393157545892696 1
0.552676075471472 1
0.240284447289519 1
0.458191001990065 1
0.465345829384131 1
0.33362376508792 1
0.4038296136405 1
0.496665240279124 1
0.347364658922622 1
0.349480656142863 1
0.315073705788072 1
0.33680234128691 1
0.298358626070499 1
0.260756817183208 1
0.713351719886455 0
0.341137585095964 1
0.409708191455842 1
0.790731818136097 0
0.20661328763746 1
0.500204753251586 1
0.540602898669722 1
0.398026254969282 1
0.594859026711475 1
0.241231086119779 1
0.371339920637953 1
0.396566302651064 1
0.282178923218963 1
0.299090994472187 1
0.57539938242604 1
0.27577629816873 1
0.503670375004213 1
0.472835393750073 1
0.489216911046836 1
0.282045650746722 1
0.357892475170297 1
0.539881875410041 1
0.397582729596319 1
0.395887771219168 1
0.482692213034031 1
0.413439545716922 1
0.278383357991214 1
0.620355696727243 1
0.380039099462598 1
0.415138947627482 1
0.280483498027106 1
0.372875940919078 1
0.396139326505499 1
0.550138548470236 1
0.377826493515406 1
0.297599512801307 1
0.391584822800155 1
0.414331986414116 1
0.522565308780199 1
0.44093366350033 1
0.382558118097497 1
0.336659839525909 1
0.336796680590743 1
0.329043964957595 1
0.356818769536339 1
0.389555960105693 1
0.259186480901806 1
0.219793429995632 1
0.250286262023391 1
0.518056905552293 1
0.285523967583766 1
0.536629352392763 1
0.502340848975692 1
0.370925199140879 1
0.396813887261584 1
0.499055206762183 1
0.198550284654808 1
0.506832842194475 1
0.372762854756193 1
0.247759899886668 1
0.428026892018805 1
0.544503272618719 1
0.259835409180199 1
0.24182099704669 1
0.327026239308897 1
0.447768236597418 1
0.280262795911837 1
0.528468721534932 1
0.55572872940866 1
0.546691681168032 1
0.438840656558829 1
0.389003132566247 1
0.404264999380683 1
0.527352824353562 1
0.479163295870446 1
0.405178122513378 1
0.254832937612279 1
0.30388877113314 1
0.277899501395394 1
0.347511674314975 1
0.444359620133696 1
0.300499171327033 1
0.505668291865441 1
0.292194359003225 1
0.59786226328105 1
0.305564119820371 1
0.320700489774454 1
0.443063869464777 1
0.174264364052183 0
0.266301279132353 1
0.406065593762184 1
0.13388701232839 0
0.362211246473181 1
0.326559332891537 1
0.428930164444602 1
0.623354026105051 0
0.341988912005307 1
0.728537588694479 0
0.378980110437198 1
0.437749978290253 1
0.393822609174891 1
0.343341465742351 1
0.469124024396224 1
0.527867424752322 1
0.363651768781888 1
0.386753344703238 1
0.537263232322429 1
0.490111253817541 1
0.518529826250365 1
0.280934858211595 1
0.444470833495325 1
0.420752703960258 1
0.273130885370379 1
0.431778021153013 1
0.352469819565402 1
0.376404993829756 1
0.476697786359372 1
0.331188611050456 1
0.215521143313881 1
0.236757519636963 1
0.333283118173834 1
0.524662011385826 1
0.327139203805892 1
0.332176377141372 1
0.394400879698584 1
0.196773137710889 1
0.35598973964485 1
0.564130097047464 1
0.400393531324752 1
0.315447671275263 1
0.337375208177639 1
0.468838411137756 1
0.289401136453737 1
0.449398735199015 1
0.386091678622004 1
0.340670343314517 1
0.450871585197479 1
0.244214771413733 1
0.468852866704695 1
0.307423120172952 1
0.37179136466125 1
0.530177532449223 1
0.358443226835403 1
0.499294100949702 1
0.357163782660634 1
0.15878284812366 1
0.245631368834846 1
0.633775871133438 1
0.376172298448023 1
0.213216559424096 1
0.345047462097921 1
0.556069109540925 1
0.30896362571744 1
0.170381699856955 0
0.628862746830889 1
0.349807643907115 1
0.269107740343044 1
0.335903983335385 1
0.515949543862239 1
0.434696217620425 1
0.349891926380273 1
0.411691853858808 1
0.441780659983106 1
0.388132263266511 1
0.409411937706955 1
0.370134955966703 1
0.4670115790684 1
0.528192834810641 1
0.277487761309392 1
0.354782582939109 1
0.396785021086041 1
0.43724735979343 1
0.42822287901646 1
0.380505478162395 1
0.435632511999407 1
0.262166047874989 1
0.428834755976204 1
0.52936344287181 1
0.47108815042537 1
0.338278765928546 1
0.270512807502888 1
0.293937350869763 1
0.337310149006055 1
0.213746926873199 1
0.446404490429973 1
0.531972258554199 1
0.315200440462662 1
0.524628732456248 1
0.308414299139876 1
0.606013041682119 1
0.409972321479743 1
0.412040464346669 1
0.281337264128337 1
0.307560537280892 1
0.413415101547504 1
0.419609838246556 1
0.340771936192812 1
0.263439481520549 1
0.47686352435699 1
0.447488026267851 1
0.350357905501829 1
0.314391057045072 1
0.292551845344276 1
0.499055350263167 1
0.433375519187413 1
0.239512226390265 1
0.469038980606279 1
0.426662428615484 1
0.517386121315224 1
0.398580788137842 1
0.289868005570777 1
0.514506717628983 1
0.582852757327402 1
0.444741294014355 1
0.547053329354501 1
0.181311349220028 1
0.270158257850907 1
0.586755313282671 1
0.333681679715063 1
0.302546417230345 1
0.443758044997576 1
0.243478650746481 1
0.446469699512364 1
0.587224431566683 1
0.35325462671659 1
0.639266132302093 0
0.370284925191096 1
0.471107909652459 1
0.0994129205207227 0
0.383854964456669 1
0.345822756133925 1
0.596364107693409 1
0.270881284706186 1
0.361436480742085 1
0.374633124143651 1
0.361084417516661 1
0.215479789651231 1
0.448880144353657 1
0.495257566170523 1
0.427926036444115 1
0.594944963415336 1
0.543619845292821 1
0.323550125572102 1
0.433822461757306 1
0.27535483045172 1
0.336553976907491 1
0.419048751762366 1
0.41887828383601 1
0.316034050809762 1
0.304175944505795 1
0.497624013219828 1
0.504394874461019 1
0.481159564640611 1
0.385934220951554 1
0.427449932563055 1
0.336221859711988 1
0.283414666385244 1
0.497772323695779 1
0.268115589532046 1
0.350158184040062 1
0.277968309017403 1
0.414696544210102 1
0.522231366731293 1
0.300135729535618 1
0.441483581329373 1
0.289222837917949 1
0.483063539196575 1
0.406408341989739 1
0.28789346071689 1
0.463278628236516 1
0.36412299400979 1
0.417174134245449 1
0.374844803057019 1
0.592135887673288 1
0.460034347282504 1
0.232806395992149 1
0.359626083810082 1
0.376603893179865 1
0.55009017067989 1
0.278794333164911 1
0.386254809082402 1
0.524087612498436 1
0.325794664095166 1
0.25536214252039 1
0.327816271205837 1
0.340373369345882 1
0.293452698763764 1
0.364850297409165 1
0.588461991895214 1
0.398343854884789 1
0.496907028549353 1
0.48546253643731 1
0.422742378066332 1
0.714832194169509 0
0.503593004974327 1
0.223558519668197 1
0.570389901482054 1
0.312322173827557 1
0.403162067702867 1
0.552697072178947 1
0.507308131174403 1
0.538845607358984 1
0.245744028201727 1
0.245582004338722 1
0.547822461493706 1
0.344245332993416 1
0.390163937144945 1
0.493646941069421 1
0.52626584926628 1
0.408398746312881 1
0.497215636556139 1
0.355862748695998 1
0.575355947850911 1
0.525277108922122 1
0.386338709654758 1
0.521694086879879 1
0.398348872943137 1
0.411600843451463 1
0.458395330023312 1
0.443950722368645 1
0.312863871588039 1
0.420330228027712 1
0.307134960292748 1
0.297389953073034 1
0.371739233357726 1
0.28823070394214 1
0.152042665048331 0
0.568800105845485 1
0.548872531899483 1
0.602232523469243 1
0.423694419419752 1
0.502834046449011 1
0.511978397801889 1
0.536072806320981 1
0.479919687110056 1
0.318032618973307 1
0.417517676619432 1
0.531142846257846 1
0.44123944354586 1
0.332277344307105 1
0.40403082655642 1
0.397624284417559 1
0.670649925970756 1
0.494012007444776 1
0.32677844223486 1
0.323061807080253 1
0.392055544692657 1
0.374130481021006 1
0.360670127692389 1
0.212113820995041 1
0.490000995988723 1
0.502864085005021 1
0.46408156000423 1
0.317568161711617 1
0.33709901568429 1
0.322203239921623 1
0.294833735543615 1
0.427058256577003 1
0.361165209801389 1
0.654429469935146 0
0.442214659342965 1
0.610260295475079 1
0.474271944723535 1
0.509533746741367 1
0.683346853983537 0
0.36965592056927 1
0.358523239117834 1
0.338193373798005 1
0.473109269058255 1
0.27271407296124 1
0.533981773734051 1
0.220625643411853 1
0.488518472860909 1
0.290360184907056 1
0.379504977029404 1
0.530254204802735 1
0.510413007528958 1
0.484928465919859 1
0.402539438401928 1
0.241304349763467 1
0.352681004906938 1
0.335195192750611 1
0.460501425202724 1
0.386967771111917 1
0.422618026275823 1
0.193191826106491 1
0.391989780511286 1
0.662550989722685 0
0.341131407678012 1
0.660214188777528 0
0.428278337464693 1
0.560106000826338 1
0.420828888897653 1
0.131870409121644 0
0.64250850743147 1
0.421415611543154 1
0.348216713682565 1
0.248747398903956 1
0.486663493892668 1
0.352104145483664 1
0.353952153318243 1
0.447445549842174 1
0.353239286151817 1
0.218659963521165 1
0.0415580135383008 0
0.455553895494009 1
0.400817300156379 1
0.370973911134452 1
0.50457629502276 1
0.302604239125137 1
0.280755500919031 1
0.474671669160098 1
0.448298205377174 1
0.348020593390094 1
0.502261346409563 1
0.413415008717469 1
0.474556376113234 1
0.260348866242245 1
0.544406979238706 1
0.383114852063641 1
0.338826627496463 1
0.34441795845736 1
0.576014733774039 1
0.472564357919111 1
0.275695781932649 1
0.557037085820124 1
0.242278806320884 1
0.435107282870381 1
0.248360426107841 1
0.436770302498291 1
0.505924416145192 1
0.53555168834838 1
0.425150866446058 1
0.484536799540633 1
0.363521649637981 1
0.558325825111505 1
0.276730144374158 1
0.393054689941813 1
0.281439183034646 1
0.260245173963714 1
0.126334918299512 0
0.487919524062617 1
0.590092678361964 1
0.461288416409104 1
0.362101003597876 1
0.318174189939653 1
0.311206892308899 1
0.395370615533548 1
0.391007696712681 1
0.364794004726475 1
0.27311656201987 1
0.417026115479502 1
0.489415007689562 1
0.179244129970026 1
0.45375979543625 1
0.372716002470521 1
0.377815059556582 1
0.369642862418088 1
0.277615065383212 1
0.392355701410029 1
0.338296418277277 1
0.559925465723974 1
0.5634181608415 1
0.306939011125526 1
0.453963756985168 1
0.455588345762255 1
0.427366375786725 1
0.397040856106387 1
0.620035656899647 1
0.454589368268309 1
0.520703529457161 1
0.284562834468497 1
0.360816812901051 1
0.573811126155758 1
0.326811903973986 1
0.354208659920267 1
0.411284038774645 1
0.512321376913249 1
0.311809701874136 1
0.3198780628865 1
0.554192646404853 1
0.411035788506435 1
0.360053107695808 1
0.326546943217506 1
0.392326245797628 1
0.315359525187065 1
0.395114531208607 1
0.527069207083115 1
0.464649911704745 1
0.471405312140317 1
0.35723843558245 1
0.51934512958954 1
0.60895920345318 1
0.272019297342916 1
0.664095578980676 0
0.324183393748338 1
0.428604629179674 1
0.553437395151253 1
0.373965794483884 1
0.406597730934492 1
0.265876108369336 1
0.347037145218954 1
0.368049798342847 1
0.514032459501476 1
0.327113004117239 1
0.421578345085802 1
0.41577132983543 1
0.474677609376213 1
0.279840062760844 1
0.366318424349068 1
0.298532782352775 1
0.368358136774061 1
0.303492596617976 1
0.419738247073176 1
0.508565144027836 1
0.369588608165242 1
0.437237915211756 1
0.289554025657535 1
0.675486301482737 0
0.550780789827778 1
0.345542363613232 1
0.476763421625032 1
0.393998370768661 1
0.604530966525335 1
0.425267619726823 1
0.405657774123799 1
0.406117701062697 1
0.239800886412274 1
0.547630110225161 1
0.207982131073064 1
0.367051454508018 1
0.49043131684068 1
0.435378905657388 1
0.372234116726191 1
0.529605012891574 1
0.492826342532104 1
0.550492212129551 1
0.449337361865279 1
0.422700207133827 1
0.673521221019939 0
0.483382408604964 1
0.565777342540717 1
0.573463963250869 1
0.135364817628607 0
0.39599755939364 1
0.515080838738196 1
0.447644652226009 1
0.638795280309699 1
0.45860937253493 1
0.55357427199089 1
0.375616151635838 1
0.477520464793649 1
0.266030676593276 1
0.667609852135642 0
0.319471388458774 1
0.365585272972031 1
0.300493811598565 1
0.449401457685648 1
0.402446734652658 1
0.379886543450713 1
0.624954200929334 0
0.0587813342980942 0
0.58276911840215 1
0.129263654290742 0
0.407564964934708 1
0.296585471897114 1
0.403127379960241 1
0.229664700842494 1
0.351474153492045 1
0.253535388171834 1
0.312410673099487 1
0.261262345222379 1
0.509308982445087 1
0.408488715578132 1
0.227877868433703 1
0.393960116414663 1
0.460058995788479 1
0.283153573212312 1
0.500141045505459 1
0.382563607039102 1
0.422816851319549 1
0.533960181824428 1
0.277739740956651 1
0.44223991481294 1
0.311473991625229 1
0.388257263792083 1
0.258992790850898 1
0.403221769317149 1
0.341743679914773 1
0.488743986527798 1
0.42239883014495 1
0.545153658165643 1
0.403107594288657 1
0.315305646732426 1
0.349869380880252 1
0.378892024360534 1
0.45724387569621 1
0.535613735661431 1
0.400355909134718 1
0.34438364204781 1
0.303772914209993 1
0.355368520200583 1
0.352063860939444 1
0.342479835499847 1
0.480074643151348 1
0.666936670097805 0
0.607824598401311 1
0.335567241848954 1
0.335697016267983 1
0.558456797792676 1
0.399208867910263 1
0.463696019726922 1
0.365324573458815 1
0.551768985472408 1
0.654122441233442 0
0.23851192943794 1
0.418676745300875 1
0.255369609000547 1
0.469998521313115 1
0.206187907490512 1
0.60403831223847 1
0.255461632360189 1
0.332478138798945 1
0.42602993069829 1
0.540106605890923 1
0.547056532530415 1
0.391058866470019 1
0.506573999550937 1
0.164253505358777 0
0.384214024513793 1
0.227644300411605 1
0.459651582389976 1
0.48035867684222 1
0.394757615988363 1
0.359857809281472 1
0.418484429633953 1
0.262676138166176 1
0.575072064519574 1
0.621164736079042 1
0.120686199656197 0
0.392042708317151 1
0.418218764896517 1
0.436959949548058 1
0.354201115536238 1
0.485760719614746 1
0.209228302403612 1
0.344882025337134 1
0.543910136408965 1
0.501297695822646 1
0.279499247937718 1
0.405570128474915 1
0.422833983307233 1
0.388584042725473 1
0.270026432096462 1
0.43663839780919 1
0.330906031171273 1
0.381169184872809 1
0.350063503207999 1
0.231644622096049 1
0.554218650219654 1
0.450367720762837 1
0.324675000548182 1
0.378952947233453 1
0.33701210835234 1
0.230960149820605 1
0.397922968646245 1
0.277164857998354 1
0.366003625791129 1
0.375508955829618 1
0.357310366497011 1
0.485719881261117 1
0.493448540308479 1
0.486679460125103 1
0.262255440243785 1
0.721234127214919 0
0.437437612889331 1
0.361718224946124 1
0.559919547018941 1
0.4366938277599 1
0.143952297705 0
0.290531061727356 1
0.0228207157643803 0
0.358019539731108 1
0.417812623164203 1
0.527065193777036 1
0.265243477464561 1
0.497946445043092 1
0.468003734115887 1
0.498724670308078 1
0.483668082909391 1
0.474844313736884 1
0.430580890983763 1
0.362456934778568 1
0.341716277540017 1
0.509412364635852 1
0.402929368315312 1
0.455312886370379 1
0.441240560841459 1
0.374281111568806 1
0.600486196135814 1
0.419558126398083 1
0.516976477547725 1
0.130739307172195 0
0.497577918738597 1
0.428512117184299 1
0.423194575749121 1
0.306059070437785 1
0.325651678706116 1
0.516716401046897 1
0.394744724840196 1
0.607648297493773 1
0.195802843710648 1
0.377690186301902 1
0.308837254799215 1
0.38847863938582 1
0.465600523552604 1
0.436487678239041 1
0.398990265323596 1
0.438076904631564 1
0.449010132464799 1
0.300168966365289 1
0.330576893928653 1
0.406605892513864 1
0.365813492918514 1
0.48921324970797 1
0.440209332393376 1
0.476230998622679 1
0.539398492940621 1
0.414022270081451 1
0.505024308774379 1
0.181407970065157 1
0.508875094119553 1
0.495848076222489 1
0.35923954758344 1
0.408637569061071 1
0.528645619239954 1
0.621067421542594 0
0.394941255033372 1
0.491548294290501 1
0.409977064511096 1
0.501009745539494 1
0.692271085678481 0
0.446713418658157 1
0.195495694229227 1
0.260244029629266 1
0.393940066047205 1
0.431623005823754 1
0.406434856629885 1
0.477660974199438 1
0.356799892718253 1
0.444084230501573 1
0.549895835194933 1
0.50173155718619 1
0.44062311706415 1
0.232252641051073 1
0.365170943219905 1
0.333309294933283 1
0.423838569281493 1
0.39076752883503 1
0.48215408346197 1
0.352074628114129 1
0.575267145279848 1
0.581902835276099 1
0.303002999600273 1
0.306457847900609 1
0.188704369615509 0
0.459505598592606 1
0.320612356933652 1
0.468737245364218 1
0.436308687870021 1
0.54547358084205 1
0.355567177983512 1
0.288024697881504 1
0.340080663361069 1
0.403838019532504 1
0.558092903823438 1
0.342961836634198 1
0.37840314834708 1
0.499712728989543 1
0.235377063611814 1
0.55030227971154 1
0.487445332230704 1
0.482654228153836 1
0.331064344630176 1
0.44580995423571 1
0.365888697178509 1
0.218146949408824 1
0.393365449073598 1
0.339466756672468 1
0.517260664741646 1
0.469262794700603 1
0.341942621466623 1
0.327587993177224 1
0.282799806699593 1
0.407399920432249 1
0.332109432026388 1
0.556056356861628 1
0.222542344800605 1
0.311971974680612 1
0.354147266720469 1
0.574848600576186 1
0.316519440371042 1
0.272070431309628 1
0.404879015658355 1
0.415242091519571 1
0.412954203867617 1
0.588027449798249 1
0.340480434714154 1
0.325841196026052 1
0.410421324187017 1
0.310979421161389 1
0.380907550816091 1
0.731238552410353 0
0.161409222681033 0
0.462712514688977 1
0.314701310742486 1
0.427353801820028 1
0.422773028944487 1
0.403332431765912 1
0.604464255374788 1
0.373002307212473 1
0.312064528233921 1
0.359243238992788 1
0.398242395396427 1
0.425240177964391 1
0.445619670389172 1
0.292468567775758 1
0.442845313826306 1
0.464549997726084 1
0.521377083876248 1
0.44468945903157 1
0.289939696542623 1
0.219245097999342 1
0.440749786491762 1
0.388804036571047 1
0.41314589746982 1
0.360445994129753 1
0.379518213735201 1
0.316711348490912 1
0.442416036025321 1
0.401546732360043 1
0.444841511110458 1
0.399918509908281 1
0.384969590321186 1
0.381528119538587 1
0.270924247645558 1
0.395618894335063 1
0.173911358582435 0
0.178981080651889 1
0.711787784290515 0
0.320554488951702 1
0.403220552146647 1
0.44629080823824 1
0.510485916064209 1
0.303745484670356 1
0.464595221914592 1
0.615677043964992 1
0.345912931472529 1
0.410610025250336 1
0.248680706952957 1
0.435509237634351 1
0.451509974339956 1
0.310787936126898 1
0.624265082211473 1
0.500014028709725 1
0.255133722206386 1
0.49686719834941 1
0.365854700449155 1
0.152649297439432 1
0.338474265070056 1
0.532846199602701 1
0.247512971380957 1
0.260967944312499 1
0.567755554747462 1
0.501544974399443 1
0.337030938228697 1
0.555185009307198 1
0.514815935527653 1
0.628022476811107 0
0.295755006580365 1
0.133400940424563 0
0.534782372919536 1
0.453477761195447 1
0.394118452444706 1
0.39706297075003 1
0.439063106087747 1
0.483942966217868 1
0.364200894067295 1
0.352430684815736 1
0.401531412623532 1
0.410568791454147 1
0.435987491923548 1
0.226040842429033 1
0.587852814843473 1
0.422702248696891 1
0.326503993480294 1
0.462976604345655 1
0.384041513859952 1
0.49016523409277 1
0.423998767598033 1
0.358197671574137 1
0.502270409547212 1
0.431278043241292 1
0.621216368926481 1
0.415849694795209 1
0.40456502462969 1
0.333490865781852 1
0.448205906652097 1
0.56661188878914 1
0.511365739713543 1
0.493513824837541 1
0.584634505325808 1
0.240089164629075 1
0.3869392539638 1
0.423782619266331 1
0.167668019310029 0
0.347277803725771 1
0.414580213137877 1
0.604740686998517 1
0.476738485568121 1
0.564154925309222 1
0.555701412835739 1
0.831194572876197 0
0.546627746139893 1
0.114263466071644 0
0.461356971749769 1
0.274221965681941 1
0.365070934978962 1
0.343704829086701 1
0.322519911858394 1
0.535472824373891 1
0.464010881739869 1
0.339561731236407 1
0.488196596619329 1
0.422859186538603 1
0.483188447745418 1
0.475170130311118 1
0.459430532085246 1
0.457350581049682 1
0.488123303060679 1
0.357553027152197 1
0.320888156542079 1
0.354836089223314 1
0.403079638223307 1
0.327297133985717 1
0.235962657826039 1
0.332821706834747 1
0.462790534279401 1
0.397846952978576 1
0.284119554905667 1
0.362580981984013 1
0.269512631365449 1
0.382384717284857 1
0.327406255264799 1
0.457528025396142 1
0.383729679468374 1
0.376531509269666 1
0.375985774621738 1
0.621733479347162 1
0.247339953159749 1
0.46607560156542 1
0.247449498448987 1
0.404813169980566 1
0.111929722292613 0
0.553608334278532 1
0.574753559626426 1
0.21560430473285 1
0.368860226719055 1
0.277667811831577 1
0.396482396318355 1
0.28920477791927 1
0.298730558681009 1
0.384655495202815 1
0.50757295874844 1
0.431880065205405 1
0.465076899674595 1
0.215541085136991 1
0.527705327522081 1
0.410975342964866 1
0.30277458630813 1
0.411137286594504 1
0.390903441080858 1
0.371421484638579 1
0.464553951055979 1
0.622760113888169 0
0.227141441896144 1
0.413357120961713 1
0.470580820612418 1
0.271066721021513 1
0.427809619625558 1
0.399816463321689 1
0.375763149119169 1
0.442768208646695 1
0.29944252536637 1
0.411876087837941 1
0.513402452506576 1
0.457166007039359 1
0.302672500568265 1
0.577415043536484 1
0.240881958459281 1
0.420165867563695 1
0.382108625881107 1
0.530506620225145 1
0.463519616736552 1
0.489636578323971 1
0.647137334359628 1
0.528942853871449 1
0.38829507375478 1
0.345284642771963 1
0.500228890345439 1
0.279660988221746 1
0.220995917543615 1
0.372148942353908 1
0.39964003402284 1
0.273853908816685 1
0.451215310441842 1
0.305870632631179 1
0.47805683806346 1
0.401208394393591 1
0.307255388931414 1
0.294122310077347 1
0.560941726721194 1
0.209079805450279 1
0.152492627102111 0
0.275529380830739 1
0.363697538683506 1
0.371666823728386 1
0.245073528100904 1
0.600037128716014 1
0.476938667543363 1
0.368007485154564 1
0.371244476126305 1
0.525669481625123 1
0.25080164242236 1
0.316770653408657 1
0.263431504219251 1
0.294766750948552 1
0.21295323658683 1
0.551121937443315 1
0.276815201610149 1
0.409022100821287 1
0.23690486330359 1
0.565713895423543 1
0.227080357522232 1
0.453472105687333 1
0.435664320622388 1
0.302463119862051 1
0.409101929747066 1
0.45427846754017 1
0.483706846769504 1
0.458496252925798 1
0.308169429397117 1
0.440099158557435 1
0.331303113639058 1
0.300456884916782 1
0.503875769599589 1
0.539659338120083 1
0.459624631801149 1
0.443831202346024 1
0.378092200547486 1
0.465143969249226 1
0.408997902159308 1
0.264480562821318 1
0.254923754870888 1
0.431369350909882 1
0.312913949710639 1
0.472142224578558 1
0.48832894747537 1
0.400811785372735 1
0.40409004216854 1
0.338796304625671 1
0.405735331133529 1
0.290990937263468 1
0.441140426082532 1
0.404509275898876 1
0.480747233266575 1
0.338437988736538 1
0.80526772613168 0
0.216339926762421 1
0.324659051883157 1
0.262555262758167 1
0.344755592888776 1
0.236304706352538 1
0.479173325267029 1
0.323538233008214 1
0.401078302169274 1
0.480544559097647 1
0.371075559108907 1
0.319864739088601 1
0.595778195736939 1
0.491522007885918 1
0.45756317898046 1
0.384045872188192 1
0.312287229498109 1
0.354775393733788 1
0.305654700996282 1
0.477147973341654 1
0.420239941760881 1
0.420615686621072 1
0.269445556480525 1
0.409548355361946 1
0.318352243810963 1
0.315352836297382 1
0.278283721788452 1
0.466039351187146 1
0.36079443071576 1
0.444118522085852 1
0.323694189946372 1
0.440968381345537 1
0.487047247585321 1
0.36980318269385 1
0.352954101016897 1
0.389994164277957 1
0.454049937220156 1
0.560472249123333 1
0.412447260071389 1
0.404866679594008 1
0.363295990068329 1
0.530535529269018 1
0.394336723063019 1
0.312969076068309 1
0.429007211083707 1
0.688264706318743 0
0.231207050136526 1
0.502664608743289 1
0.407963951868617 1
0.502894341207695 1
0.376056112642179 1
0.554899447638671 1
0.291555226140274 1
0.426395127258119 1
0.502050282076606 1
0.190931245846148 0
0.364028704259978 1
0.598081302840795 1
0.45421967871731 1
0.250146613840974 1
0.382787233507964 1
0.222622870072241 1
0.362700982726298 1
0.286960924390073 1
0.520733554029916 1
0.407238245007454 1
0.56681731678066 1
0.0405021900046803 0
0.577681077589948 1
0.526858095615794 1
0.383102195117772 1
0.506600784782299 1
0.461211997023302 1
0.486502201117682 1
0.473152788402964 1
0.345763130946134 1
0.344031143448901 1
0.524840510847291 1
0.563931930454348 1
0.407731646792911 1
0.367320070283983 1
0.257898882706139 1
0.397257136713695 1
0.326340700522664 1
0.508855132256438 1
0.446389767453633 1
0.59910333977615 1
0.325672403845767 1
0.443811648338748 1
0.533503303300114 1
0.127888525166923 0
0.303889867210251 1
0.415588170282929 1
0.422399863574447 1
0.444302656181465 1
0.502618464964211 1
0.455745573566695 1
0.317595293683754 1
0.417072376748254 1
0.269070956602653 1
0.296635081442418 1
0.370258449855613 1
0.412070827650355 1
0.348745476629368 1
0.486594886772985 1
0.420234097188507 1
0.386941275866525 1
0.464800899678536 1
0.454806554374634 1
0.364479811848022 1
0.44311452036525 1
0.110340570742888 0
0.446358411927107 1
0.335402084200736 1
0.352303035724261 1
0.474979618955865 1
0.471591963815458 1
0.44969999471518 1
0.362530393156735 1
0.536733752212155 1
0.461188492612512 1
0.192578868776887 1
0.402412172311039 1
0.564328856170935 1
0.441669013122882 1
0.518821258747661 1
0.272284603139823 1
0.647075420760618 0
0.520323974029349 1
0.270820575998202 1
0.253280617533165 1
0.46728243201398 1
0.336288424079678 1
0.552222705000477 1
0.409680482217076 1
0.513174852082247 1
0.4125147460698 1
0.473782686848631 1
0.275722581974665 1
0.532125495487918 1
0.416973898008689 1
0.566655129188378 1
0.471460794317385 1
0.392029148159072 1
0.46250296006685 1
0.523135676435267 1
0.212148053816538 1
0.461634648396473 1
0.434261580280644 1
0.358017966954567 1
0.517658755341437 1
0.311447495672184 1
0.353213632455287 1
0.240512461351792 1
0.391666593733866 1
0.441585421129837 1
0.472853559276188 1
0.38969718590887 1
0.371071996859423 1
0.250861226228246 1
0.288007114100984 1
0.545882884117209 1
0.518869282222045 1
0.27811912587531 1
0.279482259887808 1
0.446775230175544 1
0.34610081397451 1
0.369997291480814 1
0.3352297249804 1
0.43190290783816 1
0.419124823783011 1
0.319138969403255 1
0.325681880977979 1
0.490517105357675 1
0.547069944337796 1
0.20945146042637 1
0.430935353287815 1
0.351820409689147 1
0.608288857453526 1
0.374615552494097 1
0.312627441938517 1
0.410040958254607 1
0.513194539682757 1
0.439209883591535 1
0.527478531339498 1
0.414615363226119 1
0.455388153067648 1
0.322472355472167 1
0.466492742083585 1
0.588181336000051 1
0.219088444023507 1
0.43551783775508 1
0.357780287519528 1
0.219912852026679 1
0.374930444847819 1
0.386258280280469 1
0.387061925849476 1
0.216387200037377 1
0.305241809769727 1
0.346201773053762 1
0.414382207027199 1
0.328825632484488 1
0.415652466564942 1
0.305317928479547 1
0.404859197397157 1
0.287166182557982 1
0.360601716036719 1
0.141440557269005 0
0.430306496627254 1
0.642874480494032 0
0.44378221146427 1
0.421880810211614 1
0.343105443702501 1
0.511940596148167 1
0.470882612059878 1
0.419724587467832 1
0.217285059975653 1
0.215781721385592 1
0.504684346045086 1
0.247491206794724 1
0.296958031729407 1
0.572710070783971 1
0.580571174264458 1
0.554957700059101 1
0.550513160762308 1
0.545927424821103 1
0.541221534656518 1
0.311528538328007 1
0.0031702337148544 0
0.41746897488699 1
0.315021051831824 1
0.409145292078525 1
0.368877447920758 1
0.325091529525357 1
0.515229795690861 1
0.488180420788489 1
0.476972437494641 1
0.463851254795409 1
0.381530906935528 1
0.604612738182345 1
0.187612770343381 1
0.465668367089219 1
0.510395957720115 1
0.469249947474578 1
0.391034391226034 1
0.369449714459203 1
0.487425617361897 1
0.551779397365199 1
0.495611371514781 1
0.458000185468995 1
0.426403038599152 1
0.281974744450094 1
0.377349899386799 1
0.186881402010687 1
0.527488897893239 1
0.43286408918229 1
0.342506768243353 1
0.455202778903869 1
0.484823663611256 1
0.365327465957209 1
0.458517431592309 1
0.186303871813228 1
0.184498382032097 1
0.620630882178092 0
0.395947099785346 1
0.642375889069987 0
0.240798119979051 1
0.385527899227335 1
0.446938502424892 1
0.387617805678718 1
0.331869344399354 1
0.405820507954664 1
0.682498252531067 0
0.409759406070866 1
0.25296488088888 1
0.387849025198133 1
0.318424781298251 1
0.319281377832023 1
0.318069778069789 1
0.366194429247185 1
0.166395422602067 0
0.676631597853457 0
0.447746651672043 1
0.3497208943673 1
0.397036850172003 1
0.224293650566051 1
0.525836404707665 1
0.362135513047328 1
0.377060370554203 1
0.278612547101327 1
0.326945241764561 1
0.543157444941325 1
0.414748480364818 1
0.525055126905611 1
0.583422971160317 1
0.487304153259824 1
0.415556633660651 1
0.325737271074495 1
0.312434471622651 1
0.422601950841313 1
0.545508084006212 1
0.373320304356986 1
0.227567331434764 1
0.462723861806613 1
0.413566583773509 1
0.462674670139173 1
0.528761938692806 1
0.382141180655004 1
0.302410071628953 1
0.491954578438693 1
0.361677036872812 1
0.605937587538079 1
0.369714758725366 1
0.508912548078814 1
0.365887234320946 1
0.467291340637502 1
0.310146133757784 1
0.314354006165046 1
0.441701359463682 1
0.264855721201448 1
0.484671851174338 1
0.526623508527958 1
0.319890341521062 1
0.559985853057177 1
0.316259858407818 1
0.50945439223306 1
0.279003871251871 1
0.459722506914775 1
0.470815316977354 1
0.566213696828701 1
0.386620042007394 1
0.140324988912472 1
0.444282676019732 1
0.311948959174947 1
0.375861051177636 1
0.417461966715915 1
0.341967980229006 1
0.472210515224424 1
0.580240485796611 1
0.315290909037139 1
0.139214615246937 1
0.372775152955953 1
0.447486761574614 1
0.248978568969924 1
0.352053033667432 1
0.480020733591409 1
0.401601230209332 1
0.46924145416104 1
0.427880861552006 1
0.324379607428746 1
0.320782322707501 1
0.266418735076754 1
0.332953716508703 1
0.328543963464024 1
0.355192059772068 1
0.36146146906231 1
0.298163667200196 1
0.395030826148644 1
0.252457033831833 1
0.39794143610099 1
0.381969230264922 1
0.226854931219081 1
0.411247199219074 1
0.3910897594866 1
0.55891156894379 1
0.412983036677182 1
0.61930916248363 1
0.36359579189337 1
0.260156188817367 1
0.252900465559992 1
0.574953940819779 1
0.318546512338745 1
0.606747583023057 1
0.279361815550088 1
0.386786960846806 1
0.400113158623607 1
0.369802101690956 1
0.337564312600498 1
0.256941140139069 1
0.288407464142283 1
0.51271349820261 1
0.346975711450673 1
0.28154737730799 1
0.405879016307427 1
0.353261232423405 1
0.259213804053038 1
0.507918970170963 1
0.290352981001181 1
0.3386373484688 1
0.36074475866266 1
0.301486085745839 1
0.497006954948645 1
0.304938394109675 1
0.23028743270157 1
0.366233881615984 1
0.389717844800568 1
0.424826365210162 1
0.780742989124001 0
0.28789552727853 1
0.260111674192505 1
0.346342825282281 1
0.403463784011165 1
0.510947390592835 1
0.483481581263473 1
0.34794455398317 1
0.276903569244185 1
0.322406272202295 1
0.424593294170719 1
0.387901712976072 1
0.550557788389197 1
0.37542873954375 1
0.471439878663972 1
0.40504450572431 1
0.427215640080727 1
0.301391779020991 1
0.369678690729195 1
0.626380924108241 0
0.404191191646002 1
0.443688469722281 1
0.337580383492906 1
0.363268506647561 1
0.575602745624473 1
0.0704779634629744 0
0.428907974207703 1
0.0621660850353418 0
0.613093931440347 0
0.523438459688513 1
0.469176923028856 1
0.408052438658743 1
0.0190115039681333 0
0.34207880442844 1
0.305664938731897 1
0.465220886742243 1
0.416171879779881 1
0.159461632206943 0
0.502840750284431 1
0.199860000710599 1
0.282888972163642 1
0.494750747222539 1
0.420551302761495 1
0.409702974187915 1
0.538351419138441 1
0.417957260172108 1
0.401756182725386 1
0.163334537420652 0
0.326438107970995 1
0.308497594889958 1
0.432481592756339 1
0.418261097863481 1
0.506147753676866 1
0.190930236180607 1
0.378677606392701 1
0.34605769506966 1
0.198728754441458 1
0.160075332630327 0
0.368619678982487 1
0.402240558759749 1
0.378555142701107 1
0.538200339277593 1
0.461529949034241 1
0.330325096560699 1
0.329926997305897 1
0.304735130766589 1
0.513891863208288 1
0.381180296215666 1
0.23657173259787 1
0.296269283584765 1
0.13679241706786 0
0.349888412511007 1
0.51178775184183 1
0.520721687423302 1
0.257000996895717 1
0.329903625327165 1
0.322190004418551 1
0.448538578489025 1
0.477315450131762 1
0.345834590896328 1
0.317103146229824 1
0.311174475327428 1
0.367736113899431 1
0.372980191294297 1
0.145919805961969 0
0.570036625645304 1
0.386181127503224 1
0.285714486696735 1
0.35454722852841 1
0.179171555893909 0
0.504344267855867 1
0.517988860305361 1
0.349484861610035 1
0.524062301980113 1
0.384079990873365 1
0.39391153450284 1
0.457070586240919 1
0.286121255648583 1
0.335291314600334 1
0.456510128050468 1
0.329481472595774 1
0.470323832712083 1
0.273265667207912 1
0.505035381244072 1
0.283677003956741 1
0.369143089335925 1
0.292885947195691 1
0.479502916814037 1
0.202170892613435 1
0.429970310314626 1
0.249544968616828 1
0.476496852889743 1
0.527169343217818 1
0.409292699837823 1
0.45029222552478 1
0.600709294417158 1
0.524810073244837 1
0.375001018046869 1
0.431310761961286 1
0.429287444793686 1
0.660041143041168 0
0.347821599843027 1
0.295027769883006 1
0.262231331714631 1
0.470519792474904 1
0.447288550780909 1
0.122654511147768 1
0.431913609324258 1
0.481115988101897 1
0.191429572006831 1
0.610505593197265 1
0.506275495816369 1
0.506915036234676 1
0.597194755967723 1
0.387916953098718 1
0.377852105413409 1
0.31923577983316 1
0.417541465660428 1
0.204623252120628 1
0.592605283879297 1
0.465900631789854 1
0.485311355818943 1
0.431244266735925 1
0.435910806381021 1
0.292087353216901 1
0.557788563144619 1
0.516328574231049 1
0.390798794051501 1
0.556073377577223 1
0.302707492899213 1
0.506855699816352 1
0.447057093763411 1
0.498933318348001 1
0.429371553850166 1
0.339872946816413 1
0.439528560206456 1
0.317967296423606 1
0.436183268753677 1
0.562238089013412 1
0.296783349792709 1
0.296628968496429 1
0.438867876009061 1
0.291500306163402 1
0.443294983385602 1
0.454013137136758 1
0.376653800162388 1
0.210078536641426 1
0.527310509000216 1
0.326519356128445 1
0.466216390101205 1
0.361251661334393 1
0.423485199572032 1
0.349698621299484 1
0.495695472357761 1
0.417509373126288 1
0.265564661537555 1
0.481059521617964 1
0.604244000016858 1
0.454470290812332 1
0.451506706833104 1
0.226833518291479 1
0.174145749987282 1
0.29434603216875 1
0.316172277715536 1
0.404565747355862 1
0.101511339086858 0
0.473403196502287 1
0.269152577272244 1
0.337174378899457 1
0.232361283825869 1
0.287904374386993 1
0.43251016050221 1
0.288199759044968 1
0.52688635606245 1
0.4244737716989 1
0.50446352956483 1
0.25262832551114 1
0.282597193707714 1
0.623496778401227 0
0.536351354150268 1
0.392695551683825 1
0.437955809319536 1
0.338869531084456 1
0.573284715396639 1
0.416914044733162 1
0.554958863124109 1
0.379333835627143 1
0.474666315576117 1
0.302709249618747 1
0.398253083218756 1
0.208182601489346 1
0.378887520045411 1
0.507619515001055 1
0.361803823165769 1
0.274996566209712 1
0.34337908604291 1
0.242914385552706 1
0.341737745417788 1
0.436951191790387 1
0.208856990864504 1
0.243124742418492 1
0.411704662379781 1
0.481158287037507 1
0.276721075375568 1
0.366759873009924 1
0.438493217778607 1
0.34272377329808 1
0.574195985034773 1
0.53258978883138 1
0.314871329185504 1
0.38433430780414 1
0.415466476697922 1
0.52725387960147 1
0.471294967408726 1
0.43218732354355 1
0.410042578656642 1
0.260730507796923 1
0.448764390515463 1
0.371457657886124 1
0.413485747371853 1
0.391455617855744 1
0.307226962856223 1
0.380250119236701 1
0.254496022838957 1
0.529447882712831 1
0.341346325789401 1
0.321600956363577 1
0.399248599427808 1
0.327531502898705 1
0.42616545131289 1
0.487159498009463 1
0.407192024040839 1
0.317082345227327 1
0.0781537862796215 0
0.497869982945716 1
0.491725636892061 1
0.578285757755524 1
0.33906142134781 1
0.640764939119898 1
0.331189406208848 1
0.349591688944096 1
0.408771024179729 1
0.351657685818664 1
0.221616010471135 1
0.650478599159938 1
0.418284723282434 1
0.378600671914714 1
0.560568574053205 1
0.635669914510588 0
0.440393768493997 1
0.336299604228266 1
0.284530792394712 1
0.299565378013391 1
0.337976971105645 1
0.381287617427144 1
0.377168043255054 1
0.84251529630228 0
0.482889781659026 1
0.214866532923404 1
0.423126248520255 1
0.441329765015882 1
0.370463209153837 1
0.381507065562755 1
0.467393265847735 1
0.470216552534637 1
0.269371498298566 1
0.364767109831664 1
0.210175783420411 1
0.304772442288323 1
0.422895233199301 1
0.450324414204576 1
0.396333429425222 1
0.686883206882473 0
0.292802788839088 1
0.390642460776778 1
0.212707460738612 1
0.42899004751488 1
0.511887347839203 1
0.388508603636224 1
0.374759096198274 1
0.647402558554036 0
0.405999919326213 1
0.308491493727102 1
0.430579204040714 1
0.463385305653162 1
0.348206371498235 1
0.373343460151515 1
0.167619084258036 1
0.193177799738899 1
0.0842114266828433 0
0.369440045559276 1
0.323140936454034 1
0.349307824517903 1
0.26767909941584 1
0.325631638285315 1
0.318260289651119 1
0.600887031028945 1
0.349773781475732 1
0.313087127165047 1
0.472933304270605 1
0.110052993892368 0
0.399285210577644 1
0.486892090193014 1
0.265358904095841 1
0.500539879397781 1
0.18226672651039 0
0.557132203686369 1
0.452559197013228 1
0.445711999564148 1
0.514121994722234 1
0.317880916539654 1
0.15202888766318 0
0.371642990155999 1
0.383156583889322 1
0.484357251417246 1
0.432269076833741 1
0.339823892723627 1
0.432285519294797 1
0.324623525329407 1
0.618251215424216 1
0.610011715020289 0
0.521062492810846 1
0.232061481815101 1
0.478237665550643 1
0.28535863250758 1
0.418873452110833 1
0.448721964873145 1
0.308159406592184 1
0.517381943225552 1
0.240829540515086 1
0.503377775510088 1
0.361530995184625 1
0.429579360091436 1
0.414375565651305 1
0.3546777655786 1
0.303310646573479 1
0.32341917869529 1
0.343333925943028 1
0.341518623736088 1
0.231079158907915 1
0.509043924199291 1
0.461569530553035 1
0.695153136100781 0
0.502395433679305 1
0.427209267217134 1
0.329989200284065 1
0.49706970383584 1
0.517654448148538 1
0.339354578476914 1
0.291879759733511 1
0.673763081665385 0
0.572160327631123 1
0.441988054857974 1
0.325478256751086 1
0.364998813798606 1
0.388546698436765 1
0.389612272215091 1
0.346806885491037 1
0.26591101037867 1
0.396755576072776 1
0.548238432651988 1
0.351842020912904 1
0.425257163398133 1
0.445216964736175 1
0.440142812008571 1
0.278978585262002 1
0.485569695077702 1
0.327982688720875 1
0.400037879995361 1
0.354892355623646 1
0.416815168355891 1
0.250988856392433 1
0.321577797867498 1
0.36936209398389 1
0.262506690908403 1
0.28557533062757 1
0.412747256852881 1
0.422889824087578 1
0.418733913850916 1
0.503699896007969 1
0.418432178793475 1
0.442088265091858 1
0.559392299324542 1
0.515402274871021 1
0.509926241189795 1
0.423935965596296 1
0.379430590253194 1
0.28440110014071 1
0.323137475363322 1
0.411923511608362 1
0.626382877796018 1
0.431129406292935 1
0.492929092253101 1
0.390056601137722 1
0.384629901523867 1
0.499575005473225 1
0.3119847218306 1
0.491666039969971 1
0.615808578671499 1
0.448072935958882 1
0.523304957192171 1
0.412789869366394 1
0.484033862845699 1
0.422914436700062 1
0.467905890153662 1
0.399207620721414 1
0.348098192662366 1
0.163893547536646 0
0.25815467093315 1
0.490135217882552 1
0.56331958164174 1
0.402763246272893 1
0.146793308297139 0
0.227853812401327 1
0.360412522781214 1
0.481332683799588 1
0.454984583957303 1
0.585071762100419 1
0.227366643852218 1
0.211553094349248 1
0.334672817177315 1
0.467499339625178 1
0.426837141595528 1
0.410220304727571 1
0.594931610790654 1
0.246050541300326 1
0.500298128805395 1
0.425528679080467 1
0.151434487383822 1
0.338192483037482 1
0.564463243454532 1
0.296716737685602 1
0.53517569424993 1
0.226673112815255 1
0.534006671241194 1
0.37694185984064 1
0.364508785186691 1
0.240323689310672 1
0.369722341000483 1
0.253782992883874 1
0.573270551040589 1
0.249992128867443 1
0.465877667055348 1
0.653828380879479 0
0.349406847691665 1
0.504167511859955 1
0.271459295124047 1
0.309114756138355 1
0.615439285938466 1
0.361012192812446 1
0.443079842034612 1
0.296493678046614 1
0.482444302670718 1
0.474139603410912 1
0.572872953622572 1
0.575577484842298 1
0.349209951966884 1
0.365127824529333 1
0.254224038116326 1
0.485095679177953 1
0.164794478719598 1
0.464380612096808 1
0.411142643571006 1
0.259695627872151 1
0.465209234222629 1
0.171371949914077 1
0.59956131296288 1
0.658604195533443 0
0.40527288688654 1
0.514473864567026 1
0.406676685254576 1
0.167348868703947 1
0.42484356064871 1
0.30668098786966 1
0.519333247686626 1
0.219252071454363 1
0.375858394305899 1
0.652822980409017 0
0.35309739305164 1
0.452223398742211 1
0.373988972448349 1
0.239561068407372 1
0.525477380501674 1
0.615501991528503 1
0.332009405893377 1
0.610170549044521 1
0.236239164222498 1
0.376433864105588 1
0.355948964930577 1
0.509274687464195 1
0.511593037896025 1
0.360615624794417 1
0.120221029425321 0
0.380306154833556 1
0.292023082465461 1
0.197754300512418 1
0.273971217824559 1
0.670848366840199 0
0.42368994939559 1
0.431433713898984 1
0.446413989993117 1
0.348035817969162 1
0.389814678692521 1
0.352467402227476 1
0.46532365589711 1
0.545704784947468 1
0.502218072520366 1
0.478285904646997 1
0.395011950447512 1
0.167191417980446 1
0.197767693485921 1
0.496510876802356 1
0.529336782519434 1
0.485744410183204 1
0.538698838582719 1
0.464367281085146 1
0.226272458561505 1
0.44519897283898 1
0.496359575084635 1
0.331660888253788 1
0.409981497876858 1
0.360539846847249 1
0.458818800825743 1
0.518433566454983 1
0.307504023572736 1
0.513709289159965 1
0.333460602168126 1
0.442973481673907 1
0.502667755549294 1
0.287415334472836 1
0.634301383672354 0
0.273318945017096 1
0.392487230645427 1
0.397772103008522 1
0.293632305175321 1
0.212688284917483 1
0.490051389517193 1
0.235637959303658 1
0.491963599831567 1
0.444617625731994 1
0.277676172894089 1
0.233224663256572 1
0.476157698005575 1
0.633761023143991 0
0.537615267352276 1
0.38063426542863 1
0.427569318771676 1
0.687281781512432 0
0.145253547201994 0
0.37874137797972 1
0.358068847838631 1
0.454908540311236 1
0.396517274641323 1
0.332664728205792 1
0.518894880601682 1
0.309683292208688 1
0.692301366634022 0
0.342256601862224 1
0.3996671357211 1
0.585105537666475 1
0.295154041943872 1
0.576865597481787 1
0.215351251519795 1
0.527321692332208 1
0.410564179896804 1
0.51622288220045 1
0.666718729444779 0
0.590944063033867 1
0.386078759576442 1
0.480490962554815 1
0.24849201642538 1
0.440101532317638 1
0.339106663008372 1
0.527082280329421 1
0.653162849726677 0
0.575790145608785 1
0.197894876965545 1
0.30069208302912 1
0.447753735732611 1
0.365856384862555 1
0.301992429959066 1
0.312474083956962 1
0.573637493058395 1
0.506746108174444 1
0.123400305792997 0
0.139591425610847 0
0.299034694386463 1
0.527779158155396 1
0.289713942211386 1
0.340261862651286 1
0.530823536255441 1
0.321030060955279 1
0.326477071615354 1
0.36074094168216 1
0.465102504991732 1
0.485416860332899 1
0.368935687539152 1
0.484389311481361 1
0.40120814061035 1
0.428173493410235 1
0.165433561559276 1
0.386770192596194 1
0.40076157761688 1
0.0913686432549958 0
0.447291642781219 1
0.357511369414091 1
0.28893488965048 1
0.373589339572213 1
0.434968222696853 1
0.167561279771623 1
0.502151615582612 1
0.336100119410392 1
0.295190884074171 1
0.38229365759478 1
0.470780054481083 1
0.508641099320006 1
0.462508594237737 1
0.517716623152976 1
0.457836842573337 1
0.383529552858889 1
0.379050271861701 1
0.501336785716897 1
0.15823215467873 1
0.365454673435334 1
0.318815322234899 1
0.408339546231972 1
0.118679764775748 0
0.192790834704959 1
0.441876794146096 1
0.254671870083827 1
0.279530808346268 1
0.51609779209969 1
0.51770969401998 1
0.351277350360961 1
0.474204169138479 1
0.526411132501937 1
0.448958053126989 1
0.443122366830367 1
0.533319464269027 1
0.442821670234514 1
0.465257593492219 1
0.490078969865949 1
0.286012710115128 1
0.246355857745342 1
0.292110934355037 1
0.450320933137698 1
0.390336754702513 1
0.423150174630155 1
0.355033781653528 1
0.409888431388983 1
0.521516305366913 1
0.074863225413978 0
0.439923331176077 1
0.403914983704343 1
0.308537680588846 1
0.437798951954837 1
0.597717335323283 1
0.313367417889545 1
0.251699116846891 1
0.298523492410359 1
0.713169097607697 0
0.308722578754707 1
0.703443925330379 0
0.500362035906211 1
0.357944343545028 1
0.330265055062157 1
0.114296300643713 1
0.591287958088612 1
0.404319466301964 1
0.331491976506781 1
0.578900709777762 1
0.420137405704487 1
0.308014111711255 1
0.218266644897197 1
0.416954685537824 1
0.5676690541008 1
0.338674950989226 1
0.411388185881666 1
0.350419343309998 1
0.396064454224116 1
0.475887133578957 1
0.249967922835123 1
0.234080200817623 1
0.426907082571841 1
0.414194332943866 1
0.36866861932957 1
0.267492013360343 1
0.347887789386544 1
0.527214424784182 1
0.37617675641797 1
0.324905878940318 1
0.556030580191845 1
0.387556208329823 1
0.401514741423048 1
0.385039785657047 1
0.392285911193137 1
0.340674331115184 1
0.384985611445552 1
0.456017459803675 1
0.292107343999336 1
0.193570220190674 0
0.246559951418765 1
0.502181394366269 1
0.450906611404642 1
0.338494716188123 1
0.380529195277855 1
0.501556590781238 1
0.309228579471402 1
0.253898310460145 1
0.339908272766906 1
0.290032575272063 1
0.374517384775086 1
0.470444320516838 1
0.334837212496062 1
0.526638567691038 1
0.161087772639617 0
0.345260614371313 1
0.505729131611852 1
0.388393086446907 1
0.158689002386047 1
0.437740257294432 1
0.548471275295946 1
0.427596623978219 1
0.485682047000265 1
0.437089081080139 1
0.487386198663472 1
0.514639250386468 1
0.276213514498304 1
0.585291764083942 1
0.481634457482901 1
0.53797285306976 1
0.543306650846815 1
0.209035988048833 1
0.447094619641288 1
0.369319933150356 1
0.329501636721357 1
0.397932504129883 1
0.324749847158925 1
0.327839843184311 1
0.395859320329572 1
0.462404850341531 1
0.299699149810193 1
0.272732757908764 1
0.21799458782686 1
0.346180544207592 1
0.386158055507323 1
0.468217260117773 1
0.369964257232912 1
0.503671849154325 1
0.49359901759096 1
0.280252793023445 1
0.549567638036038 1
0.555357177086699 1
0.46381784032686 1
0.634450348309737 0
0.487154803150103 1
0.373499536185541 1
0.554826188685085 1
0.447079154564149 1
0.397362233071591 1
0.45558224346589 1
0.313468524589477 1
0.515805030631258 1
0.328982549990786 1
0.269052922745074 1
0.386545182119186 1
0.134875309288217 0
0.39116732407985 1
0.526077757710247 1
0.522167172891037 1
0.354493225706236 1
0.400649337659408 1
0.644867083079424 0
0.21245422806988 1
0.391362314688895 1
0.371763587330604 1
0.283275172873067 1
0.434334488091145 1
0.28767722601627 1
0.482569785785368 1
0.481342726511407 1
0.272312894566431 1
0.335654236872384 1
0.334977697523177 1
0.659376135696315 1
0.418329719307951 1
0.557912347950176 1
0.412117898194172 1
0.407482796908181 1
0.41191631417721 1
0.292285789823035 1
0.467087450099253 1
0.351273181893256 1
0.441440813237246 1
0.358869489299487 1
0.462919748552629 1
0.370491805138254 1
0.597098608855099 1
0.436066627545002 1
0.486514554412815 1
0.552740953704571 1
0.414787592209502 1
0.515054316096234 1
0.447302677800956 1
0.302876739184925 1
0.541389232994875 1
0.230719188149976 1
0.470231580627975 1
0.438964489281462 1
0.438152162381397 1
0.285658610756556 1
0.388617973894569 1
0.611127987885089 1
0.510893522827412 1
0.49347317539325 1
0.190703175569423 1
0.388731207974841 1
0.524374241673221 1
0.520620545445736 1
0.310672411058049 1
0.357003383080832 1
0.434565816753925 1
0.413890865143117 1
0.498823742713271 1
0.342277099302531 1
0.456970239569637 1
0.239670209533319 1
0.425263410442408 1
0.552813070698538 1
0.343746527540872 1
0.641531752518532 1
0.30376435101109 1
0.198174013157734 1
0.405636465042416 1
0.394022188005461 1
0.337959237247767 1
0.499163566942413 1
0.326020553702095 1
0.44229894181216 1
0.418255006274244 1
0.0626908418704875 0
0.448247856005746 1
0.412662533044553 1
0.6078275992464 1
0.338585624876121 1
0.491642518369794 1
0.366907038491369 1
0.337802777864567 1
0.445700163445768 1
0.265304355070316 1
0.410778244051749 1
0.0690024777238162 0
0.387968421575393 1
0.233930252981819 1
0.519991062814351 1
0.538376808415339 1
0.406138340073661 1
0.416952088469093 1
0.460531726037588 1
0.382511088278925 1
0.391426782287045 1
0.454917486932118 1
0.508858994987305 1
0.622947993383522 0
0.401028980508189 1
0.498458187209144 1
0.50130409402533 1
0.539912110138538 1
0.322616930179346 1
0.211480091644961 1
0.333266212852972 1
0.328829565231973 1
0.340772925163349 1
0.524552723269344 1
0.335692063316905 1
0.331282014174145 1
0.230292329540098 1
0.457253511900743 1
0.389098622570209 1
0.505165106731213 1
0.581219351547741 1
0.159141588880352 1
0.186851196358611 1
0.337261321813339 1
0.657097971693128 0
0.449568907196655 1
0.511668425413368 1
0.434643392855584 1
0.333457506458982 1
0.34350668475743 1
0.454208886669559 1
0.441746969289819 1
0.457793278359791 1
0.174910899210137 0
0.272463886736382 1
0.373086442033055 1
0.155154349635026 1
0.284593605310354 1
0.411353655322188 1
0.1701449191873 0
0.577002657907881 1
0.38641951041289 1
0.453094679517485 1
0.435715296084939 1
0.572681853492228 1
0.169566225575776 0
0.361385045251728 1
0.519784254178624 1
0.484885121520115 1
0.31677120067225 1
0.263820966405208 1
0.45874530178826 1
0.211410717378764 1
0.504969362570561 1
0.353604123860434 1
0.300624335108066 1
0.442315493419135 1
0.471019876678508 1
0.40636283328086 1
0.350057037973151 1
0.333313232974286 1
0.434121677569696 1
0.359926057777189 1
0.551072037638449 1
0.293532119207047 1
0.43201676691512 1
0.236041321945219 1
0.295517441592772 1
0.500765566048339 1
0.296338619324478 1
0.281695942932947 1
0.653042926129965 0
0.177905526694013 0
0.29918736702994 1
0.572911107872728 1
0.316467249578096 1
0.5447363006586 1
0.489071387007766 1
0.315503775458592 1
0.473959657494248 1
0.241182176465928 1
0.258435636431667 1
0.600361224774105 1
0.373242367106702 1
0.367135454089694 1
0.398425024896146 1
0.244419601690782 1
0.338690188205317 1
0.336449574112871 1
0.489048196568312 1
0.389532143393664 1
0.359439796275908 1
0.309633337143471 1
0.316802370612226 1
0.398553316011947 1
0.290798939205508 1
0.321363940967252 1
0.402888424992742 1
0.346134284629418 1
0.440894172830581 1
0.480110974250507 1
0.536496428760587 1
0.536662119587231 1
0.464094019114943 1
0.420281539025846 1
0.375954592184236 1
0.34869902129884 1
0.341428608768194 1
0.428599569462045 1
0.438888091347348 1
0.347988338553735 1
0.658611579737158 0
0.617343153400493 1
0.354637634159755 1
0.224390368267086 1
0.49363187586123 1
0.38678578101551 1
0.434763370455317 1
0.494359131789712 1
0.318411635557898 1
0.434594317756807 1
0.543556225707745 1
0.175907490455368 0
0.382897128675313 1
0.371768105729384 1
0.486654212189134 1
0.429455030516554 1
0.435165347487351 1
0.26061218597567 1
0.276881984484339 1
0.32741662830321 1
0.53377377077148 1
0.215133019877374 1
0.553199323967582 1
0.491396640332373 1
0.449244669995413 1
0.629608619767558 0
0.261535294777431 1
0.377287946366902 1
0.305892642466462 1
0.263308423629298 1
0.381045057485692 1
0.471864830300746 1
0.488102575759268 1
0.337730582094893 1
0.670823569907859 0
0.516946909955366 1
0.26325240469963 1
0.248599445102107 1
0.398055273394838 1
0.482423344972878 1
0.402295584192194 1
0.462808428811013 1
0.204470792603378 1
0.452396473987535 1
0.407749402727876 1
0.383027975639108 1
0.491642412834163 1
0.400745250237287 1
0.48008833605562 1
0.406700751042111 1
0.192319764100277 1
0.267798923754011 1
0.573107302564831 1
0.530787599074854 1
0.599826022682662 1
0.41010420133753 1
0.61660279052356 1
0.127581197810357 0
0.234692033937082 1
0.407842291814161 1
0.342550479366756 1
0.516093097476329 1
0.271483645469166 1
0.510842487173566 1
0.474089601715688 1
0.382789230396285 1
0.600631056343536 1
0.447775710789249 1
0.512127665942058 1
0.450733444654187 1
0.315526800014904 1
0.250147903468702 1
0.0687414514620382 0
0.425112604912166 1
0.648813796972144 0
0.284358553471146 1
0.351171883669908 1
0.253196178856654 1
0.400391997971775 1
0.585228493991117 1
0.406263200248776 1
0.30723423242948 1
0.394615723661976 1
0.116438590129023 0
0.485007887705087 1
0.198264881442734 1
0.467140350049258 1
0.489195560157943 1
0.346716376113152 1
0.342469838497379 1
0.321038320533932 1
0.307770920406283 1
0.463706634945936 1
0.326544392376929 1
0.421328754889919 1
0.439955479550028 1
0.272293926068524 1
0.536136475349733 1
0.568945205808666 1
0.275427674863039 1
0.232650049282622 1
0.450157529507233 1
0.487226990883812 1
0.292014901988816 1
0.381570640877762 1
0.592183966655875 1
0.48673960584067 1
0.46515436398512 1
0.364814687318357 1
0.351282476143589 1
0.262235882447127 1
0.467209591956723 1
0.365308201615518 1
0.299518356528571 1
0.324162639406112 1
0.478651985598648 1
0.310476033816124 1
0.294939491938663 1
0.239550326703563 1
0.423658632453967 1
0.357811602099387 1
0.319595691925501 1
0.262786227150289 1
0.419999679951516 1
0.393969084382295 1
0.564176075467414 1
0.280585974414297 1
0.464675522303718 1
0.435978222556198 1
0.503375276154647 1
0.328771150454971 1
0.323468960348999 1
0.242500664173781 1
0.334873904702846 1
0.463195161408001 1
0.470991733849461 1
0.169082296549814 1
0.309881450121168 1
0.568791872712244 1
0.309531849004257 1
0.434033690001006 1
0.379119342754893 1
0.365955943655661 1
0.434726919669864 1
0.408441941339407 1
0.290324323741107 1
0.545132991200123 1
0.306571413883127 1
0.328558765257232 1
0.464951821261191 1
0.378900193754315 1
0.542210745492488 1
0.351014025057706 1
0.448878316768858 1
0.422946539878686 1
0.246946261429359 1
0.299965614942978 1
0.213700153499884 1
0.392212025053628 1
0.585780600534943 1
0.327394117005266 1
0.374245398501354 1
0.533316254793982 1
0.449493774188684 1
0.446858195453279 1
0.550260798644512 1
0.454684797422534 1
0.302216684868842 1
0.3256530079424 1
0.353688877231348 1
0.209859462948774 1
0.412626571820543 1
0.490426788401425 1
0.307163867714841 1
0.421686264473821 1
0.457886487393025 1
0.450446036212001 1
0.283874752305012 1
0.595621620405227 1
0.36294278854172 1
0.451000281831416 1
0.207240927537664 1
0.167052225484241 1
0.412172054844233 1
0.281854660556624 1
0.317348666490649 1
0.455779602450242 1
0.325531913129751 1
0.494810300225734 1
0.51234722363166 1
0.488016886816922 1
0.208883897283414 1
0.397210076865026 1
0.483717114569968 1
0.304865625469059 1
0.325025511008837 1
0.549528837109858 1
0.451851311722685 1
0.425503160859863 1
0.356222928725725 1
0.250941073926912 1
0.38858668686857 1
0.54938876628705 1
0.310632495650779 1
0.354144988755077 1
0.343459817179012 1
0.38959467388179 1
0.48199801818361 1
0.420831238524943 1
0.445077513255974 1
0.391509557892914 1
0.221302011782607 1
0.250026498100803 1
0.496705868615114 1
0.462574318925637 1
0.290504457673474 1
0.618330013395365 1
0.285956372029799 1
0.504199576499535 1
0.402478428104979 1
0.646166857487052 1
0.378483829155798 1
0.238823438415994 1
0.421687022996035 1
0.305660826672541 1
0.521684759765054 1
0.455916577232634 1
0.558955404545364 1
0.484507349387734 1
0.341027637764616 1
0.250315363176824 1
0.298277188844612 1
0.324537355897911 1
0.449913539675522 1
0.521717057549116 1
0.30357690057249 1
0.334026293059176 1
0.364438072856672 1
0.380926931337259 1
0.423610087974343 1
0.383125321415588 1
0.402686318279608 1
0.225424496579323 1
0.443822947449234 1
0.422285117884131 1
0.412473427181967 1
0.456208412983936 1
0.260465197186254 1
0.337176312739072 1
0.452394688233389 1
0.379184662230137 1
0.236290354029111 1
0.468711858559211 1
0.43350976005489 1
0.377484492272792 1
0.393864776927246 1
0.283299082833798 1
0.418578908502576 1
0.437658546592394 1
0.34809800111348 1
0.490256851680802 1
0.400145795134722 1
0.504645141879159 1
0.475856651753411 1
0.511208237225735 1
0.382831374309549 1
0.257612163517052 1
0.445421664396383 1
0.428987286632145 1
0.16210541077256 1
0.331249787132627 1
0.490973143724116 1
0.346327459723715 1
0.538270954254996 1
0.282279808612719 1
0.455668957437492 1
0.420792322769398 1
0.133866815225229 0
0.552618312214274 1
0.421534125311447 1
0.519571124539034 1
0.298038663831564 1
0.742237483477656 0
0.352771883896322 1
0.287490492040378 1
0.358441558017352 1
0.251579142131831 1
0.528457018534393 1
0.345395282927233 1
0.199580199132997 1
0.522148726459656 1
0.389964609682337 1
0.480370868977411 1
0.40612634916807 1
0.439332362654644 1
0.337954970117821 1
0.584138646206121 1
0.293355935264465 1
0.446732765291774 1
0.55559648375522 1
0.369372881655332 1
0.316076340755191 1
0.544637168510053 1
0.198861319420686 1
0.319001085428903 1
0.308179304525556 1
0.510628404369455 1
0.451119953099853 1
0.393796994815329 1
0.421813868268523 1
0.533647948417862 1
0.248971990727402 1
0.322673743076649 1
0.561303774743333 1
0.414717343580284 1
0.430451598086832 1
0.451856250339864 1
0.412997943589799 1
0.340891839204708 1
0.167362753489497 1
0.513185615441313 1
0.436142251547956 1
0.419584604604065 1
0.436033952431208 1
0.284388507613948 1
0.6298588342478 0
0.476462924307057 1
0.397586647949545 1
0.287351089900241 1
0.342191761011477 1
0.343567791494706 1
0.47382365923392 1
0.405416149681565 1
0.431247222940379 1
0.252338241574568 1
0.527847812835577 1
0.385321372929143 1
0.312298014797977 1
0.498126837492112 1
0.453754558478146 1
0.509869955294448 1
0.658130832073458 0
0.37836153820687 1
0.272316248359741 1
0.424212657393347 1
0.17753117140258 0
0.555120078481586 1
0.400016921400343 1
0.422210116667769 1
0.689945509283399 0
0.269446817678791 1
0.471709972687184 1
0.440977687961088 1
0.313823831104574 1
0.554215066506627 1
0.457059549835196 1
0.47430101685473 1
0.327202334501668 1
0.497036473861759 1
0.357979166665568 1
0.37263791902228 1
0.514159672733264 1
0.15256414065401 1
0.415860511001837 1
0.382067951319904 1
0.485282409967936 1
0.619510633180378 1
0.384893004522748 1
0.491548501339101 1
0.370113043112299 1
0.491716122927957 1
0.323293889216011 1
0.211975564512333 1
0.167819715352182 0
0.418830640897038 1
0.363789153752914 1
0.195562762876676 1
0.332322306133665 1
0.553839555041726 1
0.341528922524815 1
0.514933709944887 1
0.738472901805212 0
0.182957473543725 1
0.429783212274364 1
0.399106239849191 1
0.39184695698355 1
0.529559174187247 1
0.383593666744861 1
0.577242023079 1
0.247862887151436 1
0.450651965608224 1
0.424162272137598 1
0.194431619052695 1
0.410820670293863 1
0.369075224008795 1
0.564709818454582 1
0.324867772713976 1
0.371496286086225 1
0.3450925552253 1
0.294706951609669 1
0.341046241971411 1
0.521066119897767 1
0.326056399627502 1
0.343282750329313 1
0.341117369073841 1
0.488310782508653 1
0.516586481128079 1
0.517705384211842 1
0.522898407797347 1
0.423737402102506 1
0.487329556240883 1
0.414002916232915 1
0.482034663645265 1
0.273870324575519 1
0.537251922122394 1
0.572297118515366 1
0.50397593776038 1
0.386737764980346 1
0.363034778142119 1
0.458586605002428 1
0.311738160244507 1
0.459901096264646 1
0.524836034342292 1
0.43716584642573 1
0.430418950112803 1
0.396497024452986 1
0.404324715040029 1
0.213491939075176 1
0.414472330441676 1
0.387766407313409 1
0.350646173128658 1
0.350747757018986 1
0.404500050216132 1
0.454459304537627 1
0.326805890416539 1
0.308145788901143 1
0.341032152518616 1
0.0682538900836366 0
0.342554893889483 1
0.5733138221976 1
0.445869841847771 1
0.279172112343688 1
0.308796589447754 1
0.260743138272181 1
0.269532910562463 1
0.594976330759192 1
0.620170595679018 0
0.313072048338592 1
0.399994793613096 1
0.267538549546619 1
0.390457673136014 1
0.517505470756632 1
0.46732285312942 1
0.329996855859442 1
0.412494763051705 1
0.588172691875821 1
0.397718686684411 1
0.426501099649843 1
0.535930934234885 1
0.353225082141151 1
0.399652699387594 1
0.416422005586907 1
0.199593579301101 1
0.360740309266796 1
0.403317741595962 1
0.333228277366022 1
0.322092923994459 1
0.302093488677979 1
0.289640517197061 1
0.118584479071241 0
0.363683151612137 1
0.344692916682745 1
0.287995667853875 1
0.354346533870115 1
0.416820799312846 1
0.601010334411543 1
0.275922660177972 1
0.357300528500239 1
0.454869620585726 1
0.37149140691271 1
0.301618983977671 1
0.574722441398495 1
0.418613401373944 1
0.430613906179176 1
0.632731370274103 0
0.502822332136417 1
0.518315915104319 1
0.643562837316482 0
0.448726148971535 1
0.334975378531656 1
0.416195273702187 1
0.475008300582835 1
0.53814928505168 1
0.611891832716648 1
0.503114129477367 1
0.387666674401548 1
0.430313376666526 1
0.518414194602267 1
0.335560866685025 1
0.472317540501781 1
0.485316791778514 1
0.273625516652107 1
0.370467913269686 1
0.292394910087635 1
0.569721583119954 1
0.414536517420755 1
0.131570373051097 0
0.36330510362653 1
0.350359273939693 1
0.389939039250144 1
0.352222555553448 1
0.356980446817796 1
0.404076082166384 1
0.580687436697547 1
0.354836316428859 1
0.19324011690709 0
0.381632003847017 1
0.584067590350795 1
0.518813929599389 1
0.321474572317991 1
0.518561387401067 1
0.491622441036829 1
0.495737287748061 1
0.328114259686991 1
0.308610816201551 1
0.362955012898904 1
0.357976129665899 1
0.441874491705549 1
0.696018925214582 0
0.227683537725935 1
0.583083725693364 1
0.458742795478956 1
0.434161290609817 1
0.111935598499901 0
0.350390216326364 1
0.436343009505201 1
0.302336422989119 1
0.308559410663856 1
0.393875578871477 1
0.417923933619783 1
0.351709000296537 1
0.236270623553764 1
0.32912072374075 1
0.36220191501723 1
0.328577126343685 1
0.244326446248274 1
0.362682508321656 1
0.405093695563444 1
0.294304424870534 1
0.489606545233102 1
0.729031121798105 0
0.609649443009523 1
0.339431507586442 1
0.452468225865104 1
0.653095575949398 0
0.448694392270519 1
0.587814166400693 1
0.256267792271034 1
0.269520560915072 1
0.504471604155002 1
0.416268000187718 1
0.338909650333944 1
0.133195663392298 0
0.478178228801189 1
0.136306350481816 0
0.298614864626001 1
0.334490685763842 1
0.564962706018064 1
0.446937546594425 1
0.388623643296054 1
0.354927885531032 1
0.441286247767123 1
0.322226523716324 1
0.479677893736921 1
0.50088144890443 1
0.385268986245705 1
0.535781825914584 1
0.37290124601933 1
0.379112930435373 1
0.543404562451519 1
0.210061873087042 1
0.348154692430602 1
0.123164859863347 0
0.510752455429521 1
0.443872250726404 1
0.461090908307065 1
0.388128563127397 1
0.495034908746683 1
0.549935416104473 1
0.52252701025471 1
0.437632679039446 1
0.333682440179314 1
0.478175338944159 1
0.415933893881804 1
0.518684732608947 1
0.349495928405177 1
0.421771385476755 1
0.316621205076431 1
0.272025693772966 1
0.297856555569968 1
0.440074783198272 1
0.376484558832891 1
0.143802377136581 0
0.430420726614474 1
0.583183208297942 1
0.42949214228572 1
0.382739785152134 1
0.393480511562871 1
0.360464601623267 1
0.370380353514886 1
0.322444281442328 1
0.404096892238542 1
0.257914595529056 1
0.578018920608788 1
0.416819068074204 1
0.509165960493198 1
0.478369457839914 1
0.387299488198162 1
0.250824944401193 1
0.437526215743647 1
0.474257555881006 1
0.478003344131067 1
0.213624547065986 1
0.332591328647296 1
0.521830941729054 1
0.488396292037846 1
0.460505172729548 1
0.443643829548021 1
0.358366366557833 1
0.702628869479022 0
0.536246812113833 1
0.475598115568179 1
0.513085476247971 1
0.34486751176743 1
0.461657973015665 1
0.386050634701888 1
0.439159952080607 1
0.280727915402405 1
0.365393074122927 1
0.28766286681542 1
0.292411355174558 1
0.532425769704412 1
0.445904896020653 1
0.244278620981331 1
0.438689395809533 1
0.453514346514005 1
0.375906157015324 1
0.158884452523833 1
0.480223678831224 1
0.519029405901378 1
0.457490732472478 1
0.393763662460914 1
0.353027455402238 1
0.26121415379469 1
0.31177112229422 1
0.388240955177994 1
0.393305761478036 1
0.426766006877765 1
0.786866474887822 0
0.454281177418888 1
0.136824468757724 0
0.515429968070062 1
0.410782079142504 1
0.350683644435295 1
0.472372540097951 1
0.528592256850824 1
0.525982089284338 1
0.440306772159674 1
0.32948398816671 1
0.365627092825391 1
0.259154265311087 1
0.503117817164068 1
0.487779286312997 1
0.353682102384182 1
0.605155414765475 1
0.463415807694191 1
0.364656780645616 1
0.401885216499551 1
0.402688232974756 1
0.292452382049961 1
0.126331426495801 0
0.511306641947712 1
0.295467145373896 1
0.372402925456693 1
0.223549695569248 1
0.533092274560466 1
0.316340140076232 1
0.243718175080387 1
0.392272487859429 1
0.450735313514456 1
0.308524279036838 1
0.150821391034781 0
0.599239378366259 1
0.235036409226699 1
0.446736682679346 1
0.48968507295301 1
0.433010009956602 1
0.441241972614279 1
0.29077032302701 1
0.210214966128396 1
0.608698124441349 1
0.361825883989627 1
0.550207027437808 1
0.213352811590919 1
0.507615000595894 1
0.386988449754514 1
0.301205313342312 1
0.291408707645982 1
0.560861066730896 1
0.484851790908506 1
0.295256980938981 1
0.327535088148587 1
0.284681936269737 1
0.435220130951115 1
0.0868554233137174 0
0.38185556697624 1
0.447265902718786 1
0.503987181109614 1
0.345519169389434 1
0.165536691778397 0
0.516418171915937 1
0.267527714810393 1
0.381471147267005 1
0.251966903042065 1
0.417970181708905 1
0.29649296584601 1
0.0303588426696782 0
0.34770797620137 1
0.279414781657216 1
0.573877533708857 1
0.454354581520677 1
0.389677036571187 1
0.464436229393499 1
0.412477816517819 1
0.408604204637128 1
0.387259312936143 1
0.458836344729762 1
0.454019656095 1
0.223274517403625 1
0.450749084165668 1
0.310486483036705 1
0.315255281209318 1
0.202778932799311 1
0.382946645846475 1
0.450014974714976 1
0.447722134300452 1
0.693873622376381 0
0.402999419417305 1
0.314737490025472 1
0.0875242221854026 0
0.392686965660673 1
0.4231576729647 1
0.368362902605548 1
0.54096395840819 1
0.377128137459204 1
0.208816993957385 1
0.496546096604441 1
0.397435937113347 1
0.501731000107379 1
0.295950055676836 1
0.247447659961141 1
0.227722608912635 1
0.329782107732723 1
0.1209850638857 0
0.288406978304223 1
0.519581962316226 1
0.37410354227862 1
0.33289734536092 1
0.531188099346277 1
0.314074637609004 1
0.311195590331684 1
0.294210342391048 1
0.406602539463652 1
0.2960107225998 1
0.444984541664837 1
0.0239423130474626 0
0.463400823034305 1
0.452706579147962 1
0.206767800424178 1
0.259537389766926 1
0.391471165505133 1
0.330480912539702 1
0.30132869068735 1
0.459191309348209 1
0.20418738577535 1
0.449862923519615 1
0.463419798953511 1
0.253052762908402 1
0.380070076067035 1
0.645577413907979 0
0.269232638922727 1
0.460183972890351 1
0.499013153322856 1
0.443876127083249 1
0.352467869980224 1
0.368729849593957 1
0.317459972453239 1
0.351955441774538 1
0.454871978922805 1
0.20100905894985 1
0.350869617778861 1
0.389422754637832 1
0.318297352554509 1
0.365078702645351 1
0.449233596168643 1
0.362509622051914 1
0.539863060937333 1
0.531195137635789 1
0.191937623307675 0
0.385466680921362 1
0.309530200629267 1
0.40510738350021 1
0.556199060942749 1
0.353119060783698 1
0.598381134802191 1
0.264656258340758 1
0.342787221018758 1
0.360473693024823 1
0.349538352585507 1
0.38384967658637 1
0.383737271727026 1
0.294301995773229 1
0.514717749160213 1
0.355144815801577 1
0.330519811330114 1
0.419517294969166 1
0.428766183716106 1
0.507665426237263 1
0.482078669170203 1
0.374046562083445 1
0.447763672937772 1
0.166722815610626 0
0.507736656843686 1
0.450376333175839 1
0.454973910549583 1
0.375365716489845 1
0.506993607779399 1
0.329468542679733 1
0.309526028798179 1
0.428968469615793 1
0.368291655295479 1
0.397512691793831 1
0.17483429423641 1
0.329504220983376 1
0.229812079453383 1
0.367218767443399 1
0.402252169343042 1
0.392818802928956 1
0.638488508025419 0
0.311262779703189 1
0.483062545732808 1
0.622150634917069 1
0.480877499205888 1
0.709286223565428 0
0.390015293019051 1
0.189285105475792 1
0.327947569396715 1
0.502105575225548 1
0.4086720132929 1
0.652868553913645 1
0.537200414706966 1
0.406586670656095 1
0.335505331473804 1
0.653337874773047 0
0.499007233593837 1
0.430911585013122 1
0.298865741225292 1
0.346687060874231 1
0.31544465205659 1
0.340629494859197 1
0.432687235022877 1
0.38589226375829 1
0.273530847978538 1
0.349363175221506 1
0.554467918505083 1
0.355805663978355 1
0.49251910408015 1
0.496549730799933 1
0.496706435100902 1
0.666623210960999 0
0.388676121917231 1
0.502382483227801 1
0.345563545685627 1
0.493886318683206 1
0.254902413753178 1
0.388964028411165 1
0.217310608466747 1
0.531825639108267 1
0.329498465822601 1
0.40134950876144 1
0.497672518164652 1
0.487484560857389 1
0.487677058346904 1
0.352227597347828 1
0.418317741766228 1
0.675154907475804 0
0.55882270072123 1
0.337119416325498 1
0.667967790172746 0
0.285449985118665 1
0.598281849759021 1
0.438266528903025 1
0.357990791503681 1
0.580468447337938 1
0.50227621408716 1
0.413288045833902 1
0.640160844090402 1
0.38463788848753 1
0.518289940439551 1
0.440421296767403 1
0.559177554044178 1
0.357680671592515 1
0.324924598057934 1
0.451611020113537 1
0.39360344632218 1
0.384392052951566 1
0.554462848722772 1
0.276065198531223 1
0.373348138183754 1
0.303118297909057 1
0.262379447108942 1
0.380082694281625 1
0.470476633199602 1
0.404876884428568 1
0.454956874218424 1
0.511692208131453 1
0.525888836004147 1
0.287481501055517 1
0.260440337915864 1
0.493856547628584 1
0.557539809311599 1
0.0625315520512985 0
0.35850662672052 1
0.440290793899724 1
0.405301309888498 1
0.374042522874336 1
0.251198833212282 1
0.408704772373551 1
0.320218692701658 1
0.283253862330545 1
0.531392805130512 1
0.491257804073034 1
0.450288645232984 1
0.556463601891864 1
0.281001926858453 1
0.330064667594269 1
0.316431885434743 1
0.448539887856448 1
0.531815977088898 1
0.4083891781946 1
0.439587879552477 1
0.466946628345952 1
0.32634997941056 1
0.488963135011734 1
0.363497834324801 1
0.461265618670193 1
0.0734735768433271 0
0.378411520777532 1
0.382801141018945 1
0.511303000836949 1
0.475469220196389 1
0.507781246216148 1
0.396080582998943 1
0.404179508168076 1
0.363200595699881 1
0.348404826817868 1
0.365722631566396 1
0.53823720625998 1
0.553287988604567 1
0.341804754377691 1
0.35289486482157 1
0.301900346926727 1
0.401126045200647 1
0.491764052542 1
0.595433250458516 1
0.403454011660904 1
0.444411649087303 1
0.456751705339235 1
0.221502969105178 1
0.476177115431999 1
0.37872323741823 1
0.219479353327529 1
0.451553054664343 1
0.463373985732289 1
0.468028964849692 1
0.256194345275595 1
0.586541162943696 1
0.453971040767344 1
0.502131700538129 1
0.367253593514825 1
0.275204755239625 1
0.545598016735651 1
0.401746204997077 1
0.253155593650066 1
0.485155036337 1
0.338065854286066 1
0.332609603195369 1
0.668511498773205 0
0.648897028609682 1
0.461538926003467 1
0.294909898319717 1
0.406121021492577 1
0.271630367943402 1
0.512110574923384 1
0.559815083055001 1
0.434370027507675 1
0.409942869261184 1
0.381698946934043 1
0.565466920116351 1
0.519229126454614 1
0.209435047851584 1
0.299115026635572 1
0.333827865150526 1
0.54860061555943 1
0.317983009626869 1
0.2692217050807 1
0.410216420813699 1
0.375280515194786 1
0.273839233834265 1
0.256112009772441 1
0.429097573422673 1
0.367398742175298 1
0.349672065982781 1
0.178278522308621 1
0.28193414178605 1
0.412694171226998 1
0.142175109027099 0
0.270032245856568 1
0.283627446724839 1
0.289668777842193 1
0.352825987529183 1
0.335569863125934 1
0.423982851672526 1
0.349157359254645 1
0.37957853556469 1
0.274635793174215 1
0.226440258893357 1
0.31433967482271 1
0.315658057792149 1
0.343396694415984 1
0.543014812543137 1
0.341012464620023 1
0.35130544756727 1
0.498731236701809 1
0.411261246204778 1
0.395723425446238 1
0.568056344456232 1
0.384478679111584 1
0.455843974255852 1
0.343796376411669 1
0.269292948776765 1
0.219171089115392 1
0.154283718498469 0
0.423309367926551 1
0.489372622734936 1
0.400019119142976 1
0.245062582998074 1
0.505511129366406 1
0.300180855505734 1
0.425897871405022 1
0.709549606256802 0
0.492312953677587 1
0.408485663344916 1
0.264059448821898 1
0.361969192038023 1
0.154947751187163 0
0.462556754434009 1
0.436825984277381 1
0.406708545695524 1
0.351522616441885 1
0.654951264219859 0
0.361840106202854 1
0.217917657685905 1
0.358525226981966 1
0.21172835978118 1
0.403280281075588 1
0.401769835071434 1
0.457052613208945 1
0.17886778712013 0
0.285227465448006 1
0.474367351109929 1
0.495256030480247 1
0.387294540707942 1
0.333766447009205 1
0.274818986638355 1
0.393115880087182 1
0.453028036261985 1
0.51103566972231 1
0.318535465733181 1
0.303134866143723 1
0.574643044482651 1
0.270686567406189 1
0.525425308397249 1
0.307265741481851 1
0.516792556622584 1
0.239699341986604 1
0.255744616052852 1
0.360027307539548 1
0.479084691151663 1
0.383143786150142 1
0.37493182872577 1
0.47733582664264 1
0.472145293287169 1
0.250517201878093 1
0.334791903384921 1
0.371188463883601 1
0.275166880340109 1
0.464030838788831 1
0.508263022952949 1
0.532868134123445 1
0.394830186882571 1
0.453459874786257 1
0.524879964593035 1
0.398535689286878 1
0.296797441367235 1
0.378938550517379 1
0.158109122884248 1
0.50207320612271 1
0.256956521011901 1
0.58228476365578 1
0.46066333393533 1
0.440622916267972 1
0.485510262350314 1
0.32461171174483 1
0.400971241738628 1
0.417261736959781 1
0.519161419492887 1
0.297618126641001 1
0.304883661570407 1
0.511313633329256 1
0.481294523249263 1
0.380701272881972 1
0.349699855332145 1
0.388858045406482 1
0.447680143472379 1
0.174778538363154 0
0.319332054698653 1
0.444880630042366 1
0.134516268242905 0
0.277965578250883 1
0.0435054429742034 0
0.442702378876248 1
0.405356710090287 1
0.380442506300932 1
0.24037563073179 1
0.371204552404222 1
0.361109922666309 1
0.512984684630375 1
0.37782014536972 1
0.438776725522902 1
0.33104851798532 1
0.306523969740348 1
0.548672161595085 1
0.301145372874108 1
0.43506795166269 1
0.374646359832029 1
0.468348419670536 1
0.401346168677226 1
0.467315636768671 1
0.286525793901588 1
0.0174278480564831 0
0.489537819526974 1
0.295780429526527 1
0.339753980133963 1
0.276760581774496 1
0.189056244975748 1
0.433601576713685 1
0.385880132532246 1
0.239374818313774 1
0.498505709998931 1
0.204402786690118 1
0.505353504245591 1
0.448408026043416 1
0.438656142487857 1
0.280517130780556 1
0.355253075330004 1
0.608489982047508 1
0.498345809013464 1
0.358556286516572 1
0.323560343932249 1
0.607171710673331 1
0.527932475945497 1
0.49068220838048 1
0.549299869609181 1
0.548390834921167 1
0.391094277373076 1
0.323956917632947 1
0.671647388578959 0
0.388286722483269 1
0.625168043620534 1
0.345553539204229 1
0.310425761121403 1
0.415481865100342 1
0.509336052847991 1
0.474836920697482 1
0.18609277646087 1
0.433291624124574 1
0.212208473737571 1
0.428698692741117 1
0.108364513287793 0
0.390905255272017 1
0.462838195969273 1
0.321349111445862 1
0.263624087618002 1
0.495316876481647 1
0.186188253514666 1
0.364504267769439 1
0.51933791363118 1
0.395062827666379 1
0.459702326024687 1
0.404028321674466 1
0.489448930647625 1
0.571423244962297 1
0.441042348398169 1
0.391546911754826 1
0.223100629265943 1
0.256744335655238 1
0.30142755310032 1
0.201995775471308 1
0.30542679142532 1
0.336909037688454 1
0.507186120606168 1
0.534604003669669 1
0.464132064739401 1
0.212827884842765 1
0.338035721257658 1
0.317609806994976 1
0.298955493663147 1
0.314444071704648 1
0.637375188290497 0
0.271306763818613 1
0.383292357578227 1
0.307763120495554 1
0.357211180563498 1
0.377364417745888 1
0.424648401798032 1
0.421398521377421 1
0.219702066289603 1
0.662720197371211 0
0.417299848335936 1
0.361548588507473 1
0.159671899319227 1
0.352110428634046 1
0.391243015007537 1
0.37616228261703 1
0.541018563752339 1
0.286909901436396 1
0.470969149831829 1
0.445151745594231 1
0.465819131868969 1
0.494273171793602 1
0.335794145467483 1
0.395772354877018 1
0.333468103055093 1
0.290532713947042 1
0.356331580718821 1
0.333129560766057 1
0.285882676469786 1
0.311185379022885 1
0.549157678336381 1
0.355771613317879 1
0.343794146195825 1
0.3676941953242 1
0.447642780573138 1
0.427562308565651 1
0.420557814788218 1
0.320115202322088 1
0.400571475695039 1
0.401572924765714 1
0.39801158785439 1
0.349956909170523 1
0.209238599578345 1
0.285135493026451 1
0.366207361325888 1
0.430439480317925 1
0.49935179252576 1
0.342117055207172 1
0.329028019455141 1
0.26023212638423 1
0.468944632902229 1
0.291633267519229 1
0.27814550779565 1
0.35279010986676 1
0.442356448028966 1
0.536144604751913 1
0.496234324263951 1
0.405984662251916 1
0.295880277212466 1
0.194548544649342 1
0.323465679592705 1
0.337903893330025 1
0.540978982226097 1
0.325487142852349 1
0.423737734757213 1
0.41496793348525 1
0.553686844692737 1
0.337152805436733 1
0.4267749799372 1
0.420354082648774 1
0.587043760773315 1
0.468406503594686 1
0.42599128000284 1
0.611126028086518 1
0.52400495359043 1
0.288803727448971 1
0.579522664816299 1
0.386695744915441 1
0.394313450951501 1
0.644310036048972 1
0.563828748283973 1
0.635261664246747 0
0.319805429868008 1
0.365588484466145 1
0.461825461735484 1
0.48420072818081 1
0.406273427085651 1
0.528268911976616 1
0.262875049065598 1
0.298326869119132 1
0.357867670025903 1
0.516656339257673 1
0.338744482284398 1
0.340554175021565 1
0.499053559180792 1
0.477165994128023 1
0.278335362645452 1
0.678123279445545 0
0.283502024583206 1
0.16763136262922 1
0.822809762701115 0
0.481657696237077 1
0.293085448569232 1
0.358527777323846 1
0.499383161141225 1
0.406332924206951 1
0.277230432024723 1
0.422533831065801 1
0.484960896940861 1
0.40263859590634 1
0.244796669362873 1
0.268374366606279 1
0.536800646682834 1
0.47289591890115 1
0.478951972747632 1
0.255847011951619 1
0.406591772274623 1
0.396104497977718 1
0.362906379686102 1
0.266330254595525 1
0.426587028365112 1
0.346656187025509 1
0.658990370461706 1
0.480639630084829 1
0.402939638038154 1
0.460033187169211 1
0.46294943147123 1
0.380297376268008 1
0.365527525777666 1
0.448606462083722 1
0.365269385546832 1
0.261862732818886 1
0.466713795947763 1
0.379914020914669 1
0.428926300056338 1
0.655601582876127 0
0.197399162054911 1
0.282760455918689 1
0.486638697791606 1
0.558766172928383 1
0.316696344645854 1
0.428073343825455 1
0.413650943123447 1
0.744856830085072 0
0.509293717851406 1
0.2998494322323 1
0.36787690893102 1
0.24886507465916 1
0.424383780521345 1
0.356925670630177 1
0.461299182739915 1
0.447924653558065 1
0.59278002279649 1
0.364977556154257 1
0.440558152431423 1
0.115140477259026 0
0.556262322136272 1
0.243890563796382 1
0.285101460059951 1
0.253293796503534 1
0.584308921871739 1
0.22936074407243 1
0.4054419993116 1
0.360079130525051 1
0.466578396267405 1
0.245947766818331 1
0.419580970104295 1
0.273782914433968 1
0.446970337244297 1
0.475974772555015 1
0.599611057218545 1
0.330601308426607 1
0.459033435084647 1
0.333519051082066 1
0.503005821108857 1
0.420277447241772 1
0.484192163074609 1
0.628901077125168 1
0.194229784314526 1
0.415457691406958 1
0.186003851087309 0
0.398451379287135 1
0.284698758608447 1
0.31766183031359 1
0.433663895169181 1
0.392463524069648 1
0.341258058918534 1
0.437118842801369 1
0.431459537870982 1
0.2943711172763 1
0.575078498963917 1
0.425976230663217 1
0.533098716347926 1
0.450080997823553 1
0.394488100403453 1
0.276969581723102 1
0.56469849419695 1
0.628026571987415 1
0.347370382240536 1
0.505793025652304 1
0.140909173467155 0
0.400001899764366 1
0.437219819429215 1
0.496866441897461 1
0.416175153524337 1
0.43211492047742 1
0.370397345352823 1
0.350158649888605 1
0.540972905790553 1
0.358542930686573 1
0.633750028438864 0
0.483333675118437 1
0.136034994196002 0
0.25840483038815 1
0.629704352827446 0
0.408686671045786 1
0.25427849465447 1
0.405865162267371 1
0.590641256710991 1
0.473844218920163 1
0.566645763606132 1
0.33106121993456 1
0.54240494721005 1
0.353252867093396 1
0.305316876982641 1
0.506302998869889 1
0.441540308426321 1
0.47178707414767 1
0.356907506284865 1
0.285498999570326 1
0.465656021088184 1
0.444409846731406 1
0.226439527634257 1
0.452522875096602 1
0.363472623464673 1
0.401300927229222 1
0.283390045016939 1
0.206157947362656 1
0.572390894354452 1
0.394747904851283 1
0.477886490675765 1
0.224944689042297 1
0.499406851239295 1
0.278367067160774 1
0.301383211208642 1
0.373960639372745 1
0.513194141215689 1
0.30903871375315 1
0.255324265963434 1
0.35395018185155 1
0.472629456307316 1
0.159886518122203 0
0.370565567246592 1
0.485817343111651 1
0.393155407963118 1
0.45806157162993 1
0.5004112168339 1
0.482197124740367 1
0.390714950920376 1
0.459634968881752 1
0.155237321557981 1
0.39212229893762 1
0.18414264132459 1
0.213581518586022 1
0.113860127931735 0
0.410091056287224 1
0.388747951253666 1
0.492790088085311 1
0.405071434000068 1
0.158571706536228 0
0.364592031299957 1
0.328828740533515 1
0.461958794039153 1
0.27182533408314 1
0.469263822145203 1
0.60518635542827 1
0.451591647272385 1
0.329255654311715 1
0.531241178074011 1
0.557672656283068 1
0.470990198654378 1
0.224062857711317 1
0.224060520933075 1
0.467447910408779 1
0.458469443454535 1
0.471017194317355 1
0.473260580978123 1
0.24327579352285 1
0.474381245662368 1
0.294510832085919 1
0.388159688546302 1
0.201112762381576 1
0.351150602241719 1
0.241649071723733 1
0.421667231486785 1
0.388413896777641 1
0.402327413902581 1
0.505717254846513 1
0.580554285417694 1
0.414034789610699 1
0.524940473418343 1
0.497421825566294 1
0.381069375530853 1
0.392594197142792 1
0.593354630459678 1
0.452384209580568 1
0.169567580427496 0
0.397401566103173 1
0.343221948531639 1
0.385622636237139 1
0.367577249005189 1
0.405101431203587 1
0.291157081817791 1
0.292718860324902 1
0.449607946732565 1
0.457482555153017 1
0.607133275444487 1
0.351188961965008 1
0.537357715195393 1
0.343654501319088 1
0.504607135460585 1
0.596779621841902 1
0.448582725108682 1
0.312998790560064 1
0.615805716538762 0
0.533679512478965 1
0.679480829957037 0
0.365707430634962 1
0.541984251033462 1
0.311010735730387 1
0.350932340477004 1
0.407593782320607 1
0.480303129503095 1
0.276822457998195 1
0.438228397623204 1
0.203765680097201 1
0.356925809201902 1
0.225988554209869 1
0.463460000758013 1
0.557664073112821 1
0.316869732745057 1
0.342324895175489 1
0.350970615630368 1
0.260990016311296 1
0.2947738011779 1
0.585811763853875 1
0.259903366161758 1
0.368187195554592 1
0.577273358320495 1
0.744324451154884 0
0.385424043079474 1
0.192839451593559 1
0.238988611117936 1
0.403566294435451 1
0.511446763082214 1
0.589402888315261 1
0.42585080042586 1
0.418306186027405 1
0.256545861211737 1
0.627365739687012 1
0.399334278255621 1
0.370149054400324 1
0.345113104280347 1
0.484401239534979 1
0.345728410634287 1
0.446477508685028 1
0.479086102282237 1
0.227116672669118 1
0.373927983258739 1
0.560181448519095 1
0.281164863612515 1
0.372387804662834 1
0.21960276721578 1
0.44097873083524 1
0.452383563946166 1
0.253647766894875 1
0.3683459409225 1
0.378107410439738 1
0.374923919928139 1
0.348614104603641 1
0.375878905332742 1
0.542307229101519 1
0.213398706586954 1
0.345430577482273 1
0.440554078501381 1
0.38843791714091 1
0.418906514207953 1
0.454997243368207 1
0.376593346501429 1
0.31003151683019 1
0.444334118442318 1
0.749836985776638 0
0.450770135781523 1
0.655062955760441 1
0.635155293523063 1
0.53866718220377 1
0.238110437374881 1
0.451592325504901 1
0.288491747082019 1
0.345534678037897 1
0.369059127139132 1
0.279992494163467 1
0.409551860150613 1
0.303215415744474 1
0.499982054546763 1
0.466349970949921 1
0.403188719082624 1
0.352990512466778 1
0.398536599838808 1
0.380108153095902 1
0.471960523270684 1
0.275177384483359 1
0.231522489345783 1
0.40063906877528 1
0.448757974166895 1
0.214459046970574 1
0.330142105339195 1
0.314272159731408 1
0.475053544096239 1
0.538168764621491 1
0.363953155162147 1
0.380579759304454 1
0.524999471032064 1
0.497666302530235 1
0.576799081922942 1
0.372423079895674 1
0.401902737239884 1
0.531412144695023 1
0.551131841072351 1
0.375212964036863 1
0.377027713318963 1
0.330430847663007 1
0.421918212508991 1
0.312894942765813 1
0.409648032892053 1
0.375170111421795 1
0.47912537574495 1
0.349930797592662 1
0.295430196617043 1
0.363609662990636 1
0.283448763653312 1
0.380870044957831 1
0.405123598083864 1
0.312683242864932 1
0.25186266519508 1
0.394678084409337 1
0.529164724914262 1
0.333055561323708 1
0.46171071837466 1
0.588418566990925 1
0.469040540034266 1
0.417032090437195 1
0.40975675748398 1
0.21152457099207 1
0.452890787823663 1
0.38715016832871 1
0.590157336214391 1
0.615175285261791 1
0.359291249561405 1
0.344421558637053 1
0.395472553466266 1
0.351691936775438 1
0.440851206223381 1
0.497841620755613 1
0.449883571016236 1
0.290169933384473 1
0.272176145992393 1
0.35991668297014 1
0.344776405202872 1
0.441380878366121 1
0.442258403637665 1
0.518159083697265 1
0.298935861978263 1
0.455860039575594 1
0.206738122191283 1
0.527226182996267 1
0.415161848874253 1
0.318915421532299 1
0.584018885664774 1
0.474083444636574 1
0.282149878585114 1
0.50867893525105 1
0.55847337492584 1
0.455625000917594 1
0.359884103198753 1
0.280518065408148 1
0.4453182734039 1
0.119606556110184 0
0.745556170910433 0
0.396088855042354 1
0.577475740698124 1
0.430842013018277 1
0.436571303387816 1
0.435539615987874 1
0.716934399202308 0
0.445396711101909 1
0.658524301945796 0
0.489943652394855 1
0.526572921415987 1
0.212650821963115 1
0.631818901283905 1
0.457767991374703 1
0.522841876399643 1
0.441711256558225 1
0.125956275584807 0
0.458224612885349 1
0.695295613124974 1
0.469356191367811 1
0.182616271340703 1
0.346414513321462 1
0.313799481777219 1
0.350462315055775 1
0.476872575841836 1
0.285442912771883 1
0.420330789353958 1
0.439346592505962 1
0.409790755627346 1
0.438830110274583 1
0.3850967614239 1
0.567559641782575 1
0.310499774984535 1
0.301511957176955 1
0.32433178184317 1
0.380766899408253 1
0.589814454447698 1
0.329135709921038 1
0.287378197780049 1
0.453560444292172 1
0.426697411273342 1
0.227012419521138 1
0.24559562565347 1
0.458058531342572 1
0.405401297266998 1
0.532063396911962 1
0.522343219687221 1
0.423819284656283 1
0.285571742537789 1
0.342249009668076 1
0.312262991502689 1
0.454302636920504 1
0.340167586243388 1
0.302444721702115 1
0.476196589574673 1
0.33321107040683 1
0.423728887260795 1
0.499286786461867 1
0.194209905854503 1
0.551146616549629 1
0.636428106895061 1
0.404796379548245 1
0.297456781747314 1
0.377154510356969 1
0.307030550009946 1
0.308255985355858 1
0.520644491936072 1
0.582652602260018 1
0.330674564222026 1
0.357967611590779 1
0.527419462119993 1
0.329855770003012 1
0.366677108256176 1
0.444813217965739 1
0.339701292065992 1
0.28255940031378 1
0.467889830115944 1
0.240511560889049 1
0.517489955322017 1
0.423239109419084 1
0.461689156824295 1
0.46969648872915 1
0.524118910395321 1
0.222461970920277 1
0.357852868915005 1
0.420190152403467 1
0.430356432495177 1
0.233215469197284 1
0.499353444348676 1
0.425336661324519 1
0.562124500683894 1
0.484097027446042 1
0.449194774936759 1
0.304077332110858 1
0.443307501651262 1
0.219723977348882 1
0.471799866818247 1
0.45918540186231 1
0.272960771644209 1
0.62428809643905 1
0.484303769488071 1
0.293379485400001 1
0.451631616717967 1
0.387986823364869 1
0.475252434172656 1
0.379789020034746 1
0.329066500112975 1
0.364095360718845 1
0.473020715959575 1
0.434827136945884 1
0.56971706843493 1
0.309888295925243 1
0.406681114982376 1
0.339612490954323 1
0.355302202880196 1
0.226347917348382 1
0.483697610166994 1
0.251633671482083 1
0.248349923643973 1
0.48163994078732 1
0.180558498543861 1
0.382985430606595 1
0.45629028139992 1
0.502665552325262 1
0.455709347054417 1
0.283444021440203 1
0.462644725996443 1
0.343153474525258 1
0.371801414781499 1
0.318909802104484 1
0.299366095743864 1
0.400205915925081 1
0.137294771698975 1
0.381796393150795 1
0.437625711828145 1
0.526331061531528 1
0.422964396911685 1
0.37576134523753 1
0.531911922766688 1
0.501262092643395 1
0.598775339984893 1
0.342690650353641 1
0.412943488947432 1
0.163558270578532 1
0.322847153044849 1
0.436413190583215 1
0.372058695560184 1
0.641759962969585 0
0.509416614719342 1
0.39679125399596 1
0.356177581766309 1
0.396874157459267 1
0.366850963245069 1
0.338409701368618 1
0.512771054255031 1
0.184544775922443 0
0.372811019934742 1
0.592502432234904 1
0.624553494549648 1
0.283785840437474 1
0.270250290777885 1
0.442776270747698 1
0.640622599299508 0
0.29994348582017 1
0.266009504011141 1
0.245517256875256 1
0.488676783011021 1
0.406752407007084 1
0.345454748786318 1
0.788322752511196 0
0.407979309319778 1
0.452219562764714 1
0.378950092494743 1
0.324904165420253 1
0.38005794978924 1
0.37808079174746 1
0.32513960025165 1
0.340765894826137 1
0.27822653407451 1
0.37633157046773 1
0.320608573359406 1
0.479706870153344 1
0.414929711283784 1
0.523233918525348 1
0.450450927995485 1
0.208210987285938 1
0.231156872869902 1
0.500210928521976 1
0.312774439583303 1
0.26602734124015 1
0.382269509594235 1
0.564259427451807 1
0.397321073661772 1
0.518296167538991 1
0.549398540785572 1
0.244716897050694 1
0.456021982258975 1
0.360513808270721 1
0.191367606286389 1
0.265387706082006 1
0.41817925549098 1
0.463106110333819 1
0.353295331259219 1
0.609046261346997 1
0.270438121480806 1
0.396013129276363 1
0.300763787655528 1
0.319634230443552 1
0.427640900251266 1
0.331642323180081 1
0.375929612695993 1
0.273683472238633 1
0.368930395650908 1
0.211696279301939 1
0.247577498678188 1
0.614598193914491 1
0.485103308276632 1
0.403040593048043 1
0.391571189123714 1
0.398799366155992 1
0.274898412457491 1
0.247709261265382 1
0.339774269808328 1
0.519102100910829 1
0.470992329678005 1
0.368763214459201 1
0.227018106292375 1
0.452036678850187 1
0.397064431764969 1
0.515036685854513 1
0.354111777047599 1
0.349126083704027 1
0.268032496205485 1
0.202974747048098 1
0.648766888291105 0
0.451223288138755 1
0.228436224969783 1
0.332608836525878 1
0.505578345106815 1
0.414052562856577 1
0.435130177812131 1
0.512764692212903 1
0.547963104838533 1
0.32031995339875 1
0.393055249654493 1
0.571794256955693 1
0.205291380711867 1
0.348362822875158 1
0.451659571991795 1
0.443693678813199 1
0.439065904787172 1
0.18809493372617 1
0.534376025089171 1
0.487206937527052 1
0.548501415176778 1
0.548059975046317 1
0.460628531379554 1
0.462719809174806 1
0.476545236415605 1
0.542693261789773 1
0.436946771901386 1
0.422504177162819 1
0.264477723279889 1
0.212295542726921 1
0.354960676346394 1
0.209795752465546 1
0.322950058383972 1
0.418258936289979 1
0.305982047104021 1
0.278690399672943 1
0.387034570031893 1
0.251716610769302 1
0.513271920957237 1
0.428938122542812 1
