# Supplementary material for: Bias caused by sampling error in meta-analysis with small sample sizes
Source: PLoS One. 2018 Sep 13;13(9):e0204056. doi: 10.1371/journal.pone.0204056 (PMC6136825; doi:10.1371/journal.pone.0204056)
Supplement: S5 File — (ZIP) [file pone.0204056.s005.zip › results N = 20 theta = 0.4 tau = 0.2 sz = 500-1000.txt]

"dl.theta" "dl.cp"
0.354990931448976 1
0.386866384661751 1
0.428979316828133 1
0.504048879654433 1
0.351047482804844 1
0.495851903213745 0
0.363070013000914 1
0.311004135617807 1
0.343021927569015 1
0.478211488193265 1
0.389873718975388 1
0.407939708400603 1
0.338944049835855 1
0.406022851378024 1
0.485562332164792 1
0.387706116571889 1
0.412614429436503 1
0.442930157481154 1
0.361851680379296 1
0.361400879599335 1
0.44024299970803 1
0.388459138609595 1
0.385334698561502 1
0.334243930712429 1
0.345914699626725 1
0.384332709200219 1
0.447219966614324 1
0.391971645167584 1
0.488409171319427 1
0.377407948565667 1
0.514279374554521 0
0.302305376847911 1
0.411113662168586 1
0.473617574566202 1
0.512769889845847 0
0.330445719784092 1
0.387638052633181 1
0.488015812044474 1
0.39000242681757 1
0.440985261372708 1
0.407436929763283 1
0.296268914016914 0
0.363848845577882 1
0.417704594486435 1
0.31991672054572 1
0.357404789669678 1
0.490258349983832 1
0.364836637791444 1
0.343369404505874 1
0.434273803059428 1
0.376244169380054 1
0.421189689384715 1
0.448238708047879 1
0.508092902490323 0
0.393179476070521 1
0.463777512723108 1
0.393797563849036 1
0.375143386605899 1
0.39973743316801 1
0.391864950149759 1
0.443255650721657 1
0.381906019179724 1
0.343892619258647 1
0.39362115646078 1
0.328642934782217 1
0.433709873698119 1
0.413658595699213 1
0.369391274963332 1
0.348944110093887 1
0.318829327718911 1
0.379133891377651 1
0.476924192992475 1
0.422727023818543 1
0.350883787726606 1
0.376620638850587 1
0.272379516042193 0
0.331425604673857 1
0.441939238069966 1
0.386284826895084 1
0.326493590868744 1
0.425388599015282 1
0.443808082530895 1
0.467634778963421 1
0.471592866258563 1
0.323409938919504 1
0.417887021531632 1
0.460161709386745 1
0.507576124256346 0
0.406812657891453 1
0.404524240190867 1
0.39364892325853 1
0.385965174172803 1
0.464893484444 1
0.4595003089008 1
0.384310657542245 1
0.368318101262228 1
0.30718646944306 1
0.416591741229378 1
0.440161073874826 1
0.322762379090451 1
0.464531236236799 1
0.428456943350117 1
0.393807574716867 1
0.395835899183774 1
0.401342775438432 1
0.42669243532315 1
0.327713596653778 1
0.412522049834507 1
0.393016465931223 1
0.431332447613738 1
0.430117953757882 1
0.451600352358854 1
0.395209014007849 1
0.480963891504426 1
0.445554862757321 1
0.462478287611215 1
0.432404042797464 1
0.387140724919489 1
0.440103427323739 1
0.371308268639935 1
0.427372158372194 1
0.383925625214237 1
0.402761682202895 1
0.383605803613179 1
0.335505717116356 1
0.405111674116064 1
0.418620445413871 1
0.37533225444327 1
0.408665301115134 1
0.464990645549582 1
0.384257285197761 1
0.453655000881694 1
0.429848469790008 1
0.345242276537752 1
0.324094998553819 1
0.306087186572028 1
0.417347440599924 1
0.447986372857118 1
0.503081658705339 1
0.394934035572573 1
0.443225325714533 1
0.503685439964255 1
0.431180938115165 1
0.48538434064087 1
0.459627546290488 1
0.426734178356948 1
0.384147065278 1
0.461665006023803 1
0.36136194895829 1
0.290017665715321 0
0.399309913374501 1
0.427449871056902 1
0.474568894846584 1
0.38242755521252 1
0.369100336689083 1
0.368464431969105 1
0.461043357845492 1
0.464697988442433 1
0.401949341082005 1
0.352827842745301 1
0.405206835024608 1
0.420175699699668 1
0.360850128992798 1
0.430550082776459 1
0.336176171305139 1
0.417981069888077 1
0.667653877339299 0
0.438615487372022 1
0.420764178496933 1
0.373661893890501 1
0.387740268343541 1
0.343692455180135 1
0.325704730692012 0
0.539368681355228 0
0.533446898564666 0
0.387025298863224 1
0.378431030688203 1
0.354085928339714 1
0.330400446491422 1
0.333568992569654 1
0.290955017696286 0
0.336868574670613 1
0.499102481663196 1
0.368105627474021 1
0.404075779493967 1
0.381577843491448 1
0.428758070842571 1
0.391051181061664 1
0.454656201262735 1
0.391470563581901 1
0.392321584218101 1
0.416343603134746 1
0.391213266955766 1
0.581136007217696 0
0.401625436628907 1
0.403721337211494 1
0.434715100978181 1
0.351084911713729 1
0.435047810687849 1
0.475428085232061 1
0.339419513112647 1
0.329851197884239 1
0.523956818117248 0
0.363459473828383 1
0.374126613643636 1
0.41089226781647 1
0.372772873739318 1
0.485640488313413 1
0.393880547549011 1
0.308055031433753 1
0.486786978855578 1
0.547365777950045 0
0.385280769679546 1
0.304326040753907 1
0.366312947738512 1
0.304518746071932 1
0.385675705586434 1
0.402745567618962 1
0.309040222308641 1
0.523717261228755 0
0.440927866249062 1
0.469726999927409 1
0.351533734918967 1
0.45585597073387 1
0.470950348709893 1
0.430898719549093 1
0.387700528717955 1
0.405089446494567 1
0.479211036357079 1
0.447178645201856 1
0.462773439550046 1
0.437684395531104 1
0.42745263981171 1
0.390148968193003 1
0.360518643754397 1
0.414871270885074 1
0.452955795879698 1
0.4240318544844 1
0.45077097062114 1
0.454700224003723 1
0.421882390307877 1
0.443665339963982 1
0.337940722823602 1
0.397224639860205 1
0.36922331542924 1
0.342853103813532 1
0.437978267548348 1
0.447151686818229 1
0.434472522843731 1
0.366413734751231 1
0.483142345175337 0
0.371795368921504 1
0.291236054095494 0
0.465203328871255 1
0.463858245641965 1
0.429303557401663 1
0.436185739036827 1
0.379590570187604 1
0.46200690556182 1
0.376269093090536 1
0.44015558419652 1
0.383130023745335 1
0.386954627968206 1
0.469980052389943 1
0.450509657736641 1
0.360305101284938 1
0.437205504757322 1
0.341887480196519 1
0.335821697644174 1
0.371603054298225 1
0.34968434396876 1
0.48224476069131 1
0.424238318033523 1
0.463274773817193 1
0.389031040390656 1
0.488934969381269 1
0.432538292213178 1
0.362599039319103 1
0.511265998176164 1
0.444816865466731 1
0.334695306657814 1
0.463742998897827 1
0.460665789232436 1
0.486422127937652 1
0.331425252055917 1
0.395915452184929 1
0.431679990370571 1
0.416524146993252 1
0.349448520818341 1
0.387684000518236 1
0.300981693103525 1
0.463325613206253 1
0.322332622254381 1
0.342904994945968 1
0.453914781706735 1
0.261366944390596 0
0.444497200046209 1
0.321588608030887 1
0.414413358687019 1
0.418210938834771 1
0.461257391400466 1
0.344844470013214 1
0.406269631108893 1
0.339717347040893 1
0.280806040290626 1
0.461883699707112 1
0.315798082915527 1
0.49391103634194 1
0.295016224613484 0
0.413061954533621 1
0.368018517653151 1
0.527092694311874 0
0.501485729107567 1
0.352264613920777 1
0.321686459088977 1
0.39137477917671 1
0.36329086993156 1
0.434151347506146 1
0.316109334214993 1
0.419605854170011 1
0.36370254894746 1
0.402538784919099 1
0.459300740266256 1
0.50364759958225 1
0.425930123810928 1
0.480030034149367 1
0.369921169865003 1
0.424393102416387 1
0.478652994187668 1
0.390918312689084 1
0.437610127180796 1
0.386142737989219 1
0.391850733316863 1
0.479104821314923 1
0.313631382757532 1
0.386658279705232 1
0.404303742693694 1
0.388191862858969 1
0.480499172757252 1
0.39622121216559 1
0.389599822601592 1
0.433997637413874 1
0.318613692164799 1
0.460712681937365 1
0.35559515858754 1
0.40444197005988 1
0.377216666674485 1
0.213799367065504 0
0.359687786850589 1
0.389435677810199 1
0.519401528567638 0
0.333395451130744 1
0.371135393046379 1
0.292546369877576 0
0.367556006588721 1
0.411711063241201 1
0.463472410352548 1
0.309017121592943 0
0.367074056347038 1
0.346991412653779 1
0.390065495966448 1
0.387891917907664 1
0.4041392846019 1
0.361445163128179 1
0.382514105272063 1
0.397508280495971 1
0.389890532805979 1
0.383689645971367 1
0.397627345258345 1
0.291283809064259 0
0.304795903681956 1
0.40274371069299 1
0.427214049940648 1
0.406519484373418 1
0.32632159786505 1
0.452423976491475 1
0.386017663003697 1
0.40525622099364 1
0.405917613187123 1
0.375098250479005 1
0.445646475728794 1
0.416504506651349 1
0.472992570933674 1
0.372131659646313 1
0.413585090298134 1
0.471176408093806 1
0.364812006036424 1
0.427885590830819 1
0.303625872298069 1
0.380689682960942 1
0.45774059857673 1
0.452948944694408 1
0.447689339928157 1
0.463659931420453 1
0.456617335100413 1
0.391968378577463 1
0.325358537388074 1
0.372842153443271 1
0.383559119198665 1
0.387568674495316 1
0.44002906611783 1
0.400244472348588 1
0.459727389983362 1
0.406250516192661 1
0.423765187616114 1
0.398249224924831 1
0.334584293745328 1
0.443867937146718 1
0.369604866290848 1
0.545178828214522 0
0.431277782618891 1
0.463587763237569 1
0.417321619419847 1
0.305050934039089 0
0.477444431007597 1
0.402824060849552 1
0.428005148578435 1
0.403482724881765 1
0.402917041618865 1
0.346629684521375 1
0.368184198293177 1
0.452106549443296 1
0.45489311554111 1
0.392838900594921 1
0.403929031836594 1
0.359859070506794 1
0.458909828470117 1
0.409836627455719 1
0.439986282208182 1
0.487214166721304 1
0.362558427236293 1
0.29349076816055 1
0.391428025125502 1
0.46947080520982 1
0.425633157515731 1
0.451117357264108 1
0.350181158547145 1
0.394218844537305 1
0.383440669782876 1
0.284171049111734 1
0.418596321121915 1
0.423820347380915 1
0.442833669358248 1
0.45204510083704 1
0.336373563585939 1
0.345399520875713 1
0.408483058278784 1
0.4757497753899 1
0.427858674037937 1
0.322638226205583 1
0.444583649176062 1
0.419736778484878 1
0.486088127644217 1
0.342966603540044 1
0.370268337571707 1
0.340490034998488 1
0.288857072035221 0
0.382397399731966 1
0.404677598376374 1
0.438612580534334 1
0.441656749500943 1
0.476180139612885 1
0.452084572640709 1
0.424083129273206 1
0.476332209328015 1
0.42381172606684 1
0.439926524710218 1
0.378044159108637 1
0.326856742173489 1
0.363593455673917 1
0.251977017760969 0
0.472477971834618 1
0.421785301453039 1
0.501349225545563 1
0.304621085096634 1
0.44261064002456 1
0.398797268062946 1
0.375004738270623 1
0.316351337159514 0
0.475084609208157 1
0.352544027227225 1
0.362620529321421 1
0.401375111242531 1
0.344126381819774 1
0.311818170627654 1
0.307506993504216 0
0.381684958258373 1
0.381946307434377 1
0.39404828022204 1
0.376079861968191 1
0.401930140455632 1
0.442726202840515 1
0.365966337764307 1
0.414523426644714 1
0.461976607176268 1
0.478011679556237 1
0.447164234705507 1
0.363655672351462 1
0.408324606820872 1
0.405033145523463 1
0.284406137495214 0
0.3559168349629 1
0.364753354136919 1
0.32884981557355 1
0.406106316233435 1
0.452426407551214 1
0.440875505849902 1
0.508634922499402 0
0.417690968463566 1
0.4143450538763 1
0.472615416991126 1
0.392584527680013 1
0.316651045000964 1
0.475211662575451 1
0.313475287001931 1
0.481871452700267 1
0.414131139038453 1
0.445886004224913 1
0.497656110530084 1
0.486893265412907 1
0.4033866426149 1
0.407069240309248 1
0.397596337974334 1
0.351489009144405 1
0.376607520919035 1
0.404816184877195 1
0.332196526478497 1
0.400726612366678 1
0.371539095283581 1
0.410167831059817 1
0.428618088246189 1
0.464154717728465 1
0.443356297382929 1
0.426679073661666 1
0.389124483085109 1
0.332658206690248 1
0.553814885285188 0
0.342409897864566 1
0.362996949445104 1
0.371718572839076 1
0.392976506361534 1
0.462158628671576 1
0.435172833146962 1
0.382093352855241 1
0.382625341234134 1
0.483281392371228 1
0.329119423424292 1
0.409368761588238 1
0.341599586855905 1
0.349960463687178 1
0.337668403266685 1
0.439039076394026 1
0.442823024792896 1
0.487374449216768 1
0.301992519074537 1
0.365509498422263 1
0.453303784148018 1
0.269288643842963 0
0.487516719029769 1
0.430557415636292 1
0.502342592751367 0
0.458710966071966 1
0.394583025921915 1
0.320126147089334 1
0.448732299784238 1
0.393502090859662 1
0.416750235806624 1
0.498018082141524 0
0.470348538257313 1
0.294538403948022 1
0.398432649198659 1
0.284530359017124 0
0.479465065975566 1
0.377224241076954 1
0.416266386780736 1
0.351750176066621 1
0.3980579390238 1
0.384861589283986 1
0.392182335985874 1
0.4867531214767 1
0.396798961671963 1
0.324135822456128 1
0.398012185289137 1
0.473364794825375 1
0.421690824483365 1
0.30138605808678 1
0.31957455194956 1
0.270401797850761 0
0.440308962561539 1
0.386232116599763 1
0.381529284892487 1
0.417340735645653 1
0.32839435300475 1
0.52989192479031 0
0.362735356846095 1
0.387729713760538 1
0.440722416504743 1
0.411583966105499 1
0.46807322712664 1
0.450561683330608 1
0.411878614711738 1
0.30396217573549 1
0.409255837052101 1
0.370900827719165 1
0.451835753294016 1
0.466630474489215 1
0.480085639938916 1
0.378327442928211 1
0.386514210570256 1
0.391909723597156 1
0.50800819331316 0
0.317524213765957 1
0.461217493476347 1
0.415303594192997 1
0.374297189780824 1
0.401455405195187 1
0.260357607008926 0
0.373478452609099 1
0.391099388080066 1
0.401800692795871 1
0.400326108766947 1
0.436367636746564 1
0.453835282307881 1
0.388365035094315 1
0.45666208447529 1
0.457346829136519 1
0.401889349605044 1
0.41757677923313 1
0.419352884509484 1
0.330663200916056 1
0.40750435277206 1
0.43449253536577 1
0.401908253856419 1
0.400205505149551 1
0.454599508545612 1
0.38763734827499 1
0.40443088442751 1
0.311310480012336 1
0.409436397820933 1
0.455243113390634 1
0.303232870235204 1
0.385194574320123 1
0.550126795199242 0
0.439748611151771 1
0.365940898329624 1
0.359121657875175 1
0.305679251257969 0
0.466830191617284 1
0.419173578196829 1
0.350356171841461 1
0.381861044226936 1
0.417339543884816 1
0.400759531204897 1
0.392806474924135 1
0.417079887761725 1
0.442006437002837 1
0.394879004005293 1
0.365452453427222 1
0.444051850716901 1
0.362372817323628 1
0.35769382637536 1
0.405040945260745 1
0.469117345918746 1
0.429569977695962 1
0.451361424748878 1
0.390355552217309 1
0.415659772077045 1
0.407034232125096 1
0.449031848445534 1
0.370090675821303 1
0.40299470073605 1
0.463089684971243 1
0.353615898406823 1
0.462464849411856 1
0.35875360979076 1
0.589364605949287 0
0.333752110445675 1
0.458500291761741 1
0.364929782345098 1
0.462260583713226 1
0.380538888905156 1
0.349005847461123 1
0.418004935426779 1
0.303058745836565 1
0.478131161593003 1
0.400728028371161 1
0.40827282447229 1
0.350343375746449 1
0.299578226071371 1
0.335485219584194 1
0.359322960176672 1
0.369820108360688 1
0.425792196617346 1
0.364262561392642 1
0.478937686781644 1
0.350606111523076 1
0.312290347257988 1
0.465181455020895 1
0.443094146729901 1
0.296857781966742 0
0.427373513345761 1
0.43674176844141 1
0.440547022575975 1
0.467204738418439 1
0.430527768092511 1
0.479155703590832 1
0.395705455044023 1
0.373846588155455 1
0.422694390428095 1
0.410707948700904 1
0.407635419520671 1
0.361800750701992 1
0.295518484141904 0
0.437390300878092 1
0.428881506439671 1
0.330063664536425 1
0.337608265168866 1
0.470972574436298 1
0.338331226100246 1
0.384457929453127 1
0.427642026790547 1
0.428537019848362 1
0.394411187955949 1
0.350817459353125 1
0.445527028668884 1
0.42779267470757 1
0.376271815336705 1
0.401131962579967 1
0.443151186170176 1
0.35505978998878 1
0.296860201478167 1
0.414814103014827 1
0.357846531506516 1
0.423046444429432 1
0.416200216037318 1
0.301755543463106 0
0.361792276293373 1
0.417074156229025 1
0.392492470260207 1
0.371660534299316 1
0.458611842098311 1
0.372183430622899 1
0.27376584625537 0
0.429279305589443 1
0.437025443376865 1
0.433723153950099 1
0.449972205004754 1
0.499187384362979 1
0.446446509292929 1
0.375025516799284 1
0.421870538294805 1
0.410556927276925 1
0.434527286945133 1
0.49422482446804 1
0.493968869763558 1
0.411207792747119 1
0.481052231067974 1
0.326987977507495 1
0.331874912942598 1
0.403330389634477 1
0.443518100025915 1
0.383248457887743 1
0.407478072201935 1
0.385437804514485 1
0.4803179303249 1
0.394885093365399 1
0.306409400569537 1
0.436745050211267 1
0.340770143243138 1
0.30695119747013 1
0.375255557006056 1
0.362663670025865 1
0.449280984713586 1
0.438582861160199 1
0.349993814755949 1
0.364224575067664 1
0.449651995536704 1
0.415744218680112 1
0.367089511201726 1
0.420704354754487 1
0.36698034293634 1
0.375855908449932 1
0.445995115886936 1
0.453618406035069 1
0.335502737583065 1
0.350085780502464 1
0.460123220343286 1
0.371664455661464 1
0.396569108051422 1
0.476352510273469 1
0.393731764815487 1
0.413697192593251 1
0.369298404061274 1
0.514449579966212 0
0.545255527418021 0
0.440799852276623 1
0.457366071467623 1
0.352158864073218 1
0.299916403930431 1
0.371897151292735 1
0.470774827257764 1
0.408125250022908 1
0.351423588916031 1
0.439309117548827 1
0.41629834892705 1
0.47205174486154 1
0.394208413282557 1
0.390377929373767 1
0.485761166887399 1
0.45007462668868 1
0.371219990145656 1
0.498496875495515 1
0.436499536994743 1
0.41145590686911 1
0.396599892685599 1
0.350304836022128 1
0.345317452537661 1
0.40069824663746 1
0.42268963225338 1
0.384760509269593 1
0.352618426377698 1
0.26864374132954 0
0.437445598462073 1
0.382765257321027 1
0.430178055753477 1
0.313847212253892 1
0.366016683133049 1
0.476196877789933 1
0.422543513993873 1
0.390574883007472 1
0.415594313446893 1
0.534518088679 0
0.358015539100647 1
0.246253062208265 0
0.368332556868976 1
0.507083176164439 0
0.495678147295275 1
0.43386666547395 1
0.381462557285668 1
0.350016454152581 1
0.347639510907573 1
0.322170730818628 1
0.448340947753256 1
0.356680611759442 1
0.252026528743523 0
0.363951730948024 1
0.402031684939157 1
0.495988852359255 1
0.420623325720386 1
0.340530410745317 1
0.474700077333872 1
0.323411108234316 1
0.455772817304098 1
0.459849470863618 1
0.474557757221992 1
0.470044848336269 1
0.363564327794059 1
0.346086868448607 1
0.36062581658303 1
0.485893620244265 1
0.392491723294181 1
0.466840866147111 1
0.388915369279928 1
0.394709437320012 1
0.269648369511589 0
0.30181634701503 0
0.371605064530348 1
0.413057373928708 1
0.478025101739633 1
0.429801655044978 1
0.394557044383732 1
0.359770245170116 1
0.483800825425475 1
0.319566433821156 1
0.451126959439767 1
0.455537900537823 1
0.39561641272485 1
0.36638423102616 1
0.418663622830802 1
0.456349115874256 1
0.367694682961489 1
0.376069863072264 1
0.446912424644245 1
0.396358754809631 1
0.313489207770175 0
0.326790770919488 1
0.355304694241552 1
0.33789694461604 1
0.41012260195766 1
0.425943538140175 1
0.305162196134569 1
0.46551783615186 1
0.484477833036846 1
0.364110546029664 1
0.438561695068592 1
0.453170147086843 1
0.354867380623625 1
0.407197722203873 1
0.46059334366755 1
0.37725930996939 1
0.351120456426924 1
0.346557543743397 1
0.45098222163687 1
0.366649868869522 1
0.473258371940847 1
0.424444236119919 1
0.46106395192507 1
0.386760808598716 1
0.432991247661657 1
0.389072326266946 1
0.30586013591567 0
0.426929993119679 1
0.550535753804822 0
0.370035657144503 1
0.369052174325409 1
0.465967857725241 1
0.351230911253443 1
0.42713521103984 1
0.425985812773452 1
0.399438566279036 1
0.340799343119668 1
0.378650602062238 1
0.3717720957408 1
0.387824820007353 1
0.360027761450429 1
0.359362721708222 1
0.487042047803087 1
0.404413019861692 1
0.451974855537067 1
0.373693853564232 1
0.400569406658701 1
0.404848490992063 1
0.428504820088899 1
0.352371874563094 1
0.361320379612467 1
0.392173333931901 1
0.344519585867288 1
0.337984171757111 1
0.460474650097326 1
0.313430803160857 1
0.454090388186753 1
0.327496530147422 1
0.426919704314594 1
0.455234366521838 1
0.409945257897401 1
0.56262094595672 0
0.434632085145428 1
0.381146769896748 1
0.416097458489968 1
0.476545444173761 1
0.408097706105087 1
0.410227471717912 1
0.496812077051506 0
0.43416755898262 1
0.372060453146809 1
0.500152378411767 1
0.45168266430395 1
0.351200865248426 1
0.444527545952246 1
0.353838919272341 1
0.400857979463186 1
0.354257408458499 1
0.405231404755028 1
0.413611759554907 1
0.433755682453746 1
0.475466752911957 1
0.386930793655613 1
0.384228746154947 1
0.342239703042429 1
0.391340698772282 1
0.403940405756267 1
0.399583167260969 1
0.300556242795699 1
0.53641890781911 0
0.35252625534127 1
0.451038302138055 1
0.453011894034353 1
0.355647802310521 1
0.516137592606732 1
0.410530883449556 1
0.439585134347108 1
0.463737938754163 1
0.389895847885177 1
0.377860439184393 1
0.405197019767424 1
0.435153677196152 1
0.424522304129036 1
0.276696059044346 0
0.395217226446195 1
0.41326500279626 1
0.437031660954926 1
0.360736526347793 1
0.408987348383292 1
0.344269731099969 1
0.321807671300217 1
0.428107062970754 1
0.367717240396587 1
0.378676350054382 1
0.407199560633005 1
0.380433016988399 1
0.39688183887942 1
0.491541750484491 1
0.471216774281135 1
0.411812750251801 1
0.39626117006611 1
0.396626023167721 1
0.360752325671096 1
0.463120411743333 1
0.296552563357408 1
0.423668293573931 1
0.338682421719592 1
0.482064202468902 1
0.316233680071823 1
0.322771187150473 1
0.434120365231439 1
0.462589694546375 1
0.452703499498669 1
0.513455752235264 1
0.331137587434552 1
0.376550344884371 1
0.45790201593113 1
0.370565994592882 1
0.322927785744572 1
0.398045848513813 1
0.357639974483065 1
0.452630560554832 1
0.41372060865048 1
0.350328313803952 1
0.372355063348429 1
0.392244320919738 1
0.3529351313661 1
0.55597269660319 0
0.371430654878961 1
0.375415280748687 1
0.363468099235005 1
0.420325860468273 1
0.508283934901621 0
0.323444361614615 1
0.365123911730109 1
0.369502022466772 1
0.462362399845039 1
0.426033431034131 1
0.365401339275626 1
0.363108040020827 1
0.383569636004713 1
0.459654852671995 1
0.389270483895902 1
0.374935562242601 1
0.458560474643275 1
0.465519525528411 1
0.459658990183741 1
0.547069044791984 0
0.363612235897337 1
0.398006381784031 1
0.357734739350425 1
0.400262722900043 1
0.452799746179637 1
0.427379800269032 1
0.351704714240659 1
0.424250285305643 1
0.413438462383965 1
0.398798722792173 1
0.399776118887585 1
0.412410211461442 1
0.404474803327732 1
0.470643196622348 1
0.382952897500483 1
0.397554130226139 1
0.264755823055243 0
0.429150078853766 1
0.431271200968162 1
0.429624142952702 1
0.431034572209119 1
0.373232414244971 1
0.422579390434096 1
0.305955542355102 0
0.427475990920718 1
0.359669111254695 1
0.261259444617901 0
0.432066684891283 1
0.50352274540423 0
0.400447035042714 1
0.416092133603995 1
0.371471475023061 1
0.432554740685541 1
0.399067064133116 1
0.461335147353549 1
0.439032894845352 1
0.400320831184509 1
0.427057399496404 1
0.447244432634691 1
0.385978174338742 1
0.341861636017415 1
0.318609486842102 1
0.342734373612146 1
0.409829060786698 1
0.400827667923462 1
0.391678858087048 1
0.412032188854064 1
0.420280102879345 1
0.412486831525647 1
0.303140430635271 1
0.463949475731738 1
0.395802907601413 1
0.352481083070973 1
0.442148674346396 1
0.400002741336717 1
0.367421029277948 1
0.429273620099503 1
0.424000848798313 1
0.389503941994075 1
0.366428398235633 1
0.357533653736178 1
0.31436492761634 1
0.385417559062675 1
0.348771063238822 1
0.339792047582424 1
0.371600389622271 1
0.448471220588904 1
0.401572798106008 1
0.311031827214768 1
0.278323134029653 0
0.413867588271209 1
0.422993947069719 1
0.41296637665981 1
0.500136510337647 1
0.314785664816198 1
0.327305787634781 1
0.397114513600263 1
0.352952759672322 1
0.411487003374351 1
0.294165222635106 1
0.372219869326239 1
0.362060178581643 1
0.397949132616135 1
0.425861485036699 1
0.368212093384317 1
0.44398011369053 1
0.419548494528625 1
0.309445524878025 0
0.368259164803471 1
0.45810409804346 1
0.403602485603506 1
0.400938375601514 1
0.429598689757433 1
0.374565948064948 1
0.402419791705841 1
0.52524290122636 0
0.458128644121743 1
0.363171571394694 1
0.389020085570897 1
0.405871765246859 1
0.513943061249081 0
0.524318757484588 0
0.408035180550122 1
0.370905802644737 1
0.435775538193572 1
0.392928229093149 1
0.459102545823004 1
0.261665676230445 0
0.440639090734467 1
0.356063835646385 1
0.329435051719566 1
0.343157412751093 1
0.390938667718958 1
0.448017013711007 1
0.387513132996431 1
0.387577387588851 1
0.399008951668001 1
0.497426224735958 1
0.493619829828199 1
0.354728800381984 1
0.364184340419288 1
0.447540385274863 1
0.340614467827945 1
0.314099000245415 1
0.427387035713259 1
0.406318015904154 1
0.474175716336912 1
0.30804224458674 1
0.381141480039955 1
0.423010417771586 1
0.39226773987308 1
0.376753586326234 1
0.409714055044712 1
0.326936996564158 1
0.369535113407236 1
0.482043528166059 1
0.484785629105958 1
0.388552685138495 1
0.323853090509047 1
0.247432220557165 0
0.480883154368177 1
0.494743173114533 1
0.398622924560678 1
0.425270434220515 1
0.323040988197514 1
0.375893609564434 1
0.400247379100882 1
0.355328087457174 1
0.432305405548793 1
0.251091534061144 0
0.551941207975002 0
0.437093727472876 1
0.357023221180301 1
0.383890902795154 1
0.392291658998054 1
0.367807844338553 1
0.337201644705784 1
0.358296409234135 1
0.392025605265344 1
0.511790357051853 1
0.438196020333282 1
0.383378915836135 1
0.43118079612082 1
0.401385505734597 1
0.362738191077431 1
0.330058181691201 1
0.358740064407281 1
0.348345458888612 1
0.400481336701981 1
0.521645001388837 0
0.405493256044261 1
0.39576360772835 1
0.386179235823078 1
0.397975213419208 1
0.379083307183033 1
0.371693764346662 1
0.286981174361252 0
0.412892030331815 1
0.533418375449811 0
0.36800584336481 1
0.434582268288698 1
0.323065878577253 1
0.378325616624119 1
0.460696245863885 1
0.368850261661428 1
0.415482197174143 1
0.472150416256172 1
0.345926915513505 1
0.430479535264909 1
0.391759438689254 1
0.506130558415021 0
0.454516694181006 1
0.387379179434328 1
0.348869252026276 1
0.345534975311415 1
0.427263336986488 1
0.323590945685251 1
0.340624425123095 1
0.410699165299126 1
0.371420201567347 1
0.413981886349651 1
0.399022729843212 1
0.418214243864042 1
0.345480810722312 1
0.37411054903922 1
0.468532014522045 1
0.376079092347116 1
0.293008712894205 1
0.329603355079924 1
0.404686101060584 1
0.413186102756834 1
0.398195031320924 1
0.487656339182414 1
0.364293516794628 1
0.401583298562206 1
0.472261030126486 1
0.461786358943871 1
0.362799911748346 1
0.461111496073705 1
0.474469478854607 0
0.450838940569369 1
0.473642249152696 1
0.410913676982003 1
0.390585810844511 1
0.427530476977876 1
0.385640161781683 1
0.415671775235427 1
0.384320057396275 1
0.423368608612193 1
0.346049821476015 1
0.532378097757687 0
0.437238956421423 1
0.366986541370038 1
0.442544029814218 1
0.446330623421754 1
0.419498129024769 1
0.292918620916123 1
0.357917917405694 1
0.305149249546931 0
0.353881668419561 1
0.372360335980872 1
0.347745929718375 1
0.378544380256225 1
0.296478448689228 1
0.464735935853116 1
0.267852186369898 0
0.460294779124065 1
0.550684896776823 0
0.367789582716423 1
0.415317008868986 1
0.301337218714624 1
0.350479442425777 1
0.312530316570198 1
0.475047410678507 1
0.365377215920442 1
0.370760032374589 1
0.472660890794288 1
0.379625099047648 1
0.282609989435479 0
0.46146421397721 1
0.477617866582172 1
0.459788092128332 1
0.460619964843134 1
0.390249727556987 1
0.448647264931009 1
0.349545785778799 1
0.438900256265646 1
0.40552034710292 1
0.409943742201568 1
0.467779441681244 1
0.377865076357328 1
0.351568912365253 1
0.472468531717747 1
0.430803274033286 1
0.339653338504254 1
0.464550419175842 1
0.463195546661503 1
0.295762046732442 0
0.296605183609798 0
0.443123698051361 1
0.404247118088228 1
0.356548815365493 1
0.29392604083865 1
0.364031712574852 1
0.342760990451976 1
0.333403494055995 1
0.363755466988115 1
0.340510587720324 1
0.394735233827825 1
0.395900853466413 1
0.461315592248117 1
0.380717461283958 1
0.316804514498196 1
0.401883206259693 1
0.511166160084432 1
0.490186346019325 1
0.396972074041744 1
0.398353941714526 1
0.410430344116799 1
0.433514038277581 1
0.414765389405532 1
0.359983640330222 1
0.416172252856681 1
0.326402821652838 1
0.326723028797484 1
0.338634489820021 1
0.36114306558101 1
0.355557953784167 1
0.353626705327247 1
0.35446307122573 1
0.312737511811195 0
0.455168585023492 1
0.426104291089626 1
0.400515925029537 1
0.347134980173582 1
0.351075809506235 1
0.413092794250627 1
0.34584958946559 1
0.48178787299537 1
0.511101021526718 0
0.281155424985567 0
0.356621584320282 1
0.44158251756328 1
0.348380671829123 1
0.413514908315811 1
0.42214711081741 1
0.387435692744337 1
0.342541294898405 1
0.422611054341108 1
0.389853081356973 1
0.538173944307628 0
0.509946491577112 0
0.312782344501608 0
0.448549251769202 1
0.352701035394328 1
0.395943718495863 1
0.412871398355552 1
0.542859519111492 0
0.407647038282483 1
0.402694623916121 1
0.345099371671813 1
0.457238741081048 1
0.387541278366702 1
0.416170925122439 1
0.370041800154335 1
0.397731480160191 1
0.320999014507977 1
0.412204947807296 1
0.470192751192072 1
0.389257323587595 1
0.41049596133446 1
0.450715807302061 1
0.340828175399008 1
0.388394384353116 1
0.458118954058957 1
0.351761559110691 1
0.474075890667122 1
0.453779680910873 1
0.416982235707688 1
0.384209463687564 1
0.443722743921439 1
0.390739851513604 1
0.36258301620291 1
0.545139076790929 0
0.349324853161498 1
0.387282011779561 1
0.366937544738456 1
0.463815118940526 1
0.483890120487562 1
0.396172636499522 1
0.417215012057697 1
0.417499721157959 1
0.36152099978634 1
0.39768016715188 1
0.283504068477078 0
0.30455688936691 1
0.313749489866762 1
0.399494755711492 1
0.324208137579949 1
0.415594951386535 1
0.284564722429983 0
0.381610187446836 1
0.465004366451423 1
0.386933528535 1
0.394960400551408 1
0.410466738806394 1
0.44288322681131 1
0.474330861381665 1
0.39597293531881 1
0.399811738114931 1
0.35553615813875 1
0.339536901479035 1
0.474143572511451 1
0.306528131580111 1
0.349283170603763 1
0.453736771988985 1
0.349419692115238 1
0.34328227980454 1
0.330650412974738 1
0.479364594747472 1
0.296803072026402 0
0.480036356386706 0
0.350939619609782 1
0.402296380464218 1
0.458647742541131 1
0.415840495987751 1
0.417192998374815 1
0.352897826840206 1
0.401496085968181 1
0.283865364821216 0
0.459723964129722 1
0.440756663202945 1
0.305928006026278 0
0.381680105308575 1
0.488978045971558 1
0.307341881385123 1
0.353056424396715 1
0.427042298870797 1
0.376219696346594 1
0.333561483884185 1
0.396343136494618 1
0.276581198708831 0
0.458151518980849 1
0.371971541495111 1
0.400016084705404 1
0.424421081478456 1
0.402044558259231 1
0.329193002488243 1
0.422309100540438 1
0.428803605306837 1
0.424028947805698 1
0.427825665801102 1
0.414136465529716 1
0.375985283305935 1
0.36257119176281 1
0.454685065113124 1
0.406782374637709 1
0.461077706691187 1
0.381147151321255 1
0.462919545450735 1
0.263106844996495 0
0.401935068057736 1
0.497294286545234 1
0.313740356737338 1
0.364877995340334 1
0.314567885841692 1
0.41506480114504 1
0.406940744270195 1
0.384868552133295 1
0.403904933354342 1
0.400582776217651 1
0.469583663685435 1
0.385296345314044 1
0.404260772701522 1
0.402801542743356 1
0.350306457644143 1
0.415699189660444 1
0.414738571797062 1
0.315736777853608 1
0.389311976523289 1
0.410016483395597 1
0.429687564540489 1
0.397025525941796 1
0.458369802721948 1
0.353669445962399 1
0.415695661783264 1
0.392779977813533 1
0.278664609884166 1
0.45935640481628 1
0.436791549673157 1
0.455612906184649 1
0.521223198612132 0
0.342271094107772 1
0.241208258100275 0
0.467445499059023 1
0.436308418195587 1
0.340616444557963 1
0.42279490942966 1
0.390814406792433 1
0.385869487181503 1
0.366065405042016 1
0.432320594656805 1
0.446024587516385 1
0.445095448666104 1
0.305614434236106 1
0.441682062152333 1
0.449087542671889 1
0.380908879189399 1
0.329007759480658 1
0.302374360048641 1
0.351339530296399 1
0.462523062679981 1
0.382860620146648 1
0.429139542216044 1
0.366422333970806 1
0.397663675892465 1
0.405258375917171 1
0.399777968333442 1
0.555595436378915 0
0.418923113241218 1
0.363841800813402 1
0.350455191969573 1
0.380237796304626 1
0.4455402806051 1
0.431805559662542 1
0.411302227726039 1
0.402920388130315 1
0.375003226887209 1
0.475747119565079 1
0.430435958432116 1
0.392514621203997 1
0.339570974367728 1
0.363582183078473 1
0.482717438482922 1
0.408216950663672 1
0.390542640890686 1
0.402030531059271 1
0.430947331115635 1
0.424273849236147 1
0.390359931470489 1
0.324004325809348 1
0.419857432829865 1
0.393878813625552 1
0.45342961661771 1
0.371195586955209 1
0.461469109337756 1
0.35852021747528 1
0.398300356913722 1
0.423889640129149 1
0.476365675972953 1
0.372029530394125 1
0.42167437188364 1
0.430554156184641 1
0.382588357402099 1
0.373236095317447 1
0.352021892011896 1
0.407748805613403 1
0.402941222391511 1
0.298647256422412 1
0.422310929371966 1
0.501286680349362 1
0.357942980873935 1
0.364533045913415 1
0.337068344606216 1
0.379429971957679 1
0.329041081175544 1
0.327165861639369 1
0.413637979033992 1
0.401507341787738 1
0.451381416488652 1
0.446932175768655 1
0.469336375140508 1
0.46045085846417 1
0.395449649476425 1
0.344799146949319 1
0.406495150541939 1
0.398215531035047 1
0.3263117951546 1
0.461164830066336 1
0.493177765111256 1
0.3497031495036 1
0.500814640533494 1
0.474997305355166 1
0.466994456772607 1
0.432546065517604 1
0.307060291063121 1
0.420452839442031 1
0.337198071228707 1
0.352872820951771 1
0.386342012021696 1
0.337749596831334 1
0.441347210961061 1
0.402303510073331 1
0.482439487373109 1
0.308292914629269 1
0.359008270846309 1
0.3496069694695 1
0.412646582361567 1
0.398962788626071 1
0.381047101653368 1
0.318767350830955 1
0.357591085119605 1
0.494804409357996 1
0.412531527973542 1
0.519666554628741 0
0.40096894701421 1
0.445504120147239 1
0.280261150702814 0
0.373311270371814 1
0.375652450152502 1
0.380804927449766 1
0.437850179942766 1
0.4668609235986 1
0.451663163468135 1
0.426035177864001 1
0.40000306768395 1
0.445953975000671 1
0.494127089618777 1
0.35534722614511 1
0.372700843628155 1
0.449575987651415 1
0.425932564823913 1
0.447260266927967 1
0.407386058591238 1
0.338440933553481 1
0.514315725747866 0
0.226257199126961 0
0.35552776207794 1
0.288881183551265 0
0.346631049267037 1
0.395301325477598 1
0.391482019839572 1
0.384593874721309 1
0.402273748371033 1
0.426436556785433 1
0.483341581034607 1
0.446276482933901 1
0.380583833818572 1
0.457248269721848 1
0.443919490294306 1
0.433202563065209 1
0.411085629663617 1
0.473510218048291 0
0.407520894099638 1
0.344809089181696 1
0.506503032876482 0
0.476994987578822 1
0.461999671376751 1
0.419249107731678 1
0.396471393336356 1
0.470518978412274 1
0.455826791681945 1
0.442225504916701 1
0.446037413758281 1
0.426381097544635 1
0.386292486436862 1
0.342897569426344 1
0.356024230459058 1
0.395007094008169 1
0.453861632210817 1
0.370076971834547 1
0.443883258728538 1
0.481384147753629 1
0.439905572487788 1
0.478891954507428 0
0.393992196006962 1
0.367092696870147 1
0.289241436727643 0
0.406000275707388 1
0.430962172915735 1
0.386724332599674 1
0.357966716837478 1
0.402864446036482 1
0.347948070390633 1
0.491986284618614 0
0.363086785413701 1
0.336877348551902 1
0.33910512990734 1
0.347102205312107 1
0.451826982789078 1
0.465005973380397 1
0.408276620647231 1
0.275630095801622 0
0.446514246728094 1
0.406228644819755 1
0.397898272719763 1
0.392016795650829 1
0.36441754748147 1
0.378796332622098 1
0.341164023635084 1
0.4513537303885 1
0.280885107080236 0
0.445683451250872 1
0.395085221673563 1
0.366593043839317 1
0.427415565872273 1
0.393505801759406 1
0.380795580829832 1
0.484326130672941 1
0.459682204868079 1
0.416796922669405 1
0.431582413083261 1
0.367830872573816 1
0.380980651359422 1
0.436589937279843 1
0.452728936828077 1
0.456571732526438 1
0.456339427063865 1
0.481769529778512 1
0.376361163017338 1
0.378032337422889 1
0.341886376598578 1
0.274771154815396 0
0.413325594266067 1
0.385736307051508 1
0.363778338750232 1
0.342888364509024 1
0.41392221344309 1
0.420681281122184 1
0.389371878583252 1
0.375222152499964 1
0.562137757720068 0
0.350640113364212 1
0.534354124966344 1
0.402684446656288 1
0.370564566930531 1
0.368365973567842 1
0.451447029992667 1
0.415515910616068 1
0.378175449378626 1
0.446188963366579 1
0.382513879151439 1
0.40802415343547 1
0.360866741082487 1
0.399214742469365 1
0.378438076485841 1
0.362171978611127 1
0.352133340113536 1
0.462770871195596 1
0.392970804886355 1
0.379864363562532 1
0.357031088884571 1
0.435230338083663 1
0.400717139727022 1
0.407167992694466 1
0.391296630080563 1
0.398202493368585 1
0.341830128827301 1
0.40113552174746 1
0.415413828905375 1
0.339267322776177 1
0.441699131387362 1
0.427155757239642 1
0.434927179356223 1
0.483457089727799 1
0.479482238494826 1
0.434983341398215 1
0.263650184467638 0
0.425356376199755 1
0.500310833663208 1
0.506461129846499 1
0.350120382623562 1
0.33971173533381 1
0.428280421386572 1
0.465984080662003 1
0.391828207714678 1
0.431680887071752 1
0.412070365199693 1
0.416933347792876 1
0.400686744543567 1
0.394149411815064 1
0.438218597434444 1
0.390447285038397 1
0.438667183660985 1
0.374287290855511 1
0.319264854508532 1
0.35697290172209 1
0.295825941444837 1
0.391935804392266 1
0.44835007718524 1
0.368322163112994 1
0.438731185410722 1
0.416265997500822 1
0.318417483434968 1
0.309497749432961 1
0.396464915909829 1
0.291915364156268 0
0.345490589719797 1
0.426418448401984 1
0.325377999439132 1
0.416613806372424 1
0.415078396895926 1
0.380646817363096 1
0.441326411779929 1
0.380212615429381 1
0.379723978709358 1
0.385604536981124 1
0.265920861412692 0
0.322651410173123 1
0.284474030045186 0
0.352896553039014 1
0.356114248384289 1
0.450589134315095 1
0.389089503283744 1
0.323768234815965 1
0.402392366725543 1
0.453963474507904 1
0.465640876993325 1
0.366740669506719 1
0.291182896873407 1
0.410729772374937 1
0.430360551821687 1
0.435201489380285 1
0.436054554778284 1
0.546684006929669 0
0.420821578270608 1
0.457447328822749 1
0.446920593671793 1
0.419863541641818 1
0.322101222780555 1
0.367518140637164 1
0.367663291799292 1
0.394773600345904 1
0.427562527951541 1
0.383749036298291 1
0.442668172179711 1
0.441690093493999 1
0.414727492881653 1
0.387428216815158 1
0.414780446099714 1
0.366627405546205 1
0.324147736805007 1
0.351836339043438 1
0.390796530408454 1
0.412567677624776 1
0.41905093871387 1
0.371625781914913 1
0.384427417304 1
0.47226646545444 1
0.386380035195445 1
0.436558353910809 1
0.427415336120081 1
0.378019611434443 1
0.40544444252359 1
0.352877710954839 1
0.366424980307323 1
0.388397972321428 1
0.423931896981701 1
0.385254280567993 1
0.362567358603589 1
0.40027672297653 1
0.406408809015167 1
0.340677487847964 1
0.342777678776347 1
0.265417793658051 0
0.459745379032871 1
0.325751438147049 1
0.412881936762207 1
0.349221862331449 1
0.331593119264315 1
0.364219721424108 1
0.350830278026485 1
0.480815249787384 1
0.441049413891353 1
0.411346995372948 1
0.350214260197627 1
0.334050936832303 1
0.450030300894376 1
0.455433590674535 1
0.391818873717628 1
0.341990216083047 1
0.331973663344697 1
0.314241750065213 1
0.403776416265334 1
0.302740706465699 1
0.366787500828054 1
0.412107926595882 1
0.349031123355282 1
0.440831260224165 1
0.423890585755212 1
0.423209815675526 1
0.449288985998177 1
0.420944381290516 1
0.406423873449971 1
0.351299594068317 1
0.473633354359533 1
0.334342924147342 1
0.437401291959281 1
0.469245354195257 1
0.519197638233645 0
0.370202551928769 1
0.415762389346514 1
0.409107065426298 1
0.403317470426723 1
0.423262849812503 1
0.361692129672259 1
0.314854789739985 1
0.387987672356235 1
0.34357206754717 1
0.294540507709337 1
0.453319121253126 1
0.369701704712021 1
0.511111600445461 1
0.378161221561303 1
0.375240439632687 1
0.423973660554318 1
0.475060558482714 1
0.365785181585717 1
0.44815911472329 1
0.326164037057413 1
0.457539772529274 1
0.41984780001062 1
0.378421702530947 1
0.397771545796042 1
0.362423790060506 1
0.307885802623307 1
0.348028985740269 1
0.321737936516619 1
0.332122155762641 1
0.435717450510125 1
0.424470716751772 1
0.505127222418993 1
0.393028668697549 1
0.546970907670858 0
0.418039145581817 1
0.306858315332981 1
0.404345117689472 1
0.282365860934617 0
0.35541431832742 1
0.462703417360844 1
0.377979241904789 1
0.409960606947369 1
0.277437299057828 0
0.413073775268031 1
0.387228664134722 1
0.428587929615828 1
0.51490847622086 1
0.313190231281127 1
0.294342653616087 1
0.421541827001932 1
0.396434095675782 1
0.486797901036905 1
0.42463089060038 1
0.315080761718355 1
0.514327341535021 0
0.42032633993448 1
0.404460344962334 1
0.352482929661432 1
0.313460902685606 1
0.36877972861063 1
0.318328739238548 1
0.454772846013792 1
0.462684745343633 1
0.357776361688565 1
0.493449777677071 1
0.296360290666444 1
0.311481810925497 0
0.524967064942259 0
0.409071063723412 1
0.324220927274166 1
0.386283397094831 1
0.412230242655154 1
0.414433933028572 1
0.413892224644681 1
0.304086437848758 1
0.451571167035287 1
0.387335497100792 1
0.471619913162432 1
0.349494300961756 1
0.425351787897734 1
0.397257507843682 1
0.308114344268251 1
0.41013033325395 1
0.368785340184577 1
0.373088382704783 1
0.592155397026056 0
0.448194948307375 1
0.400373476922671 1
0.394190185713706 1
0.327758474540899 1
0.496849572167708 0
0.350915211561211 1
0.434959107867518 1
0.343188554799706 1
0.424932245120909 1
0.453061968859037 1
0.343133152203726 1
0.334911557474341 1
0.35214544532525 1
0.37733729523232 1
0.496851565443683 1
0.315003391191442 1
0.34207390995871 1
0.38793644077914 1
0.406127884689112 1
0.406695713180703 1
0.395319303150465 1
0.333592509127599 1
0.440293756295565 1
0.396533482125329 1
0.491117377150155 1
0.427999481012723 1
0.327354928877116 1
0.329647273486647 1
0.471783991437518 1
0.297756894588004 1
0.411229926326167 1
0.368974301288111 1
0.443685337023598 1
0.396723727903035 1
0.33663094829528 1
0.419067179044445 1
0.414738850260268 1
0.41799067481543 1
0.377512341830998 1
0.410809500778279 1
0.404548302780737 1
0.332930455199063 1
0.344815452395364 1
0.349316449427929 1
0.370059930987737 1
0.30904937509917 0
0.362661843150071 1
0.421056601223296 1
0.336011681342783 1
0.278679847342111 0
0.476608122314726 1
0.417401651864886 1
0.397428886540935 1
0.400740522666506 1
0.366589917676758 1
0.411029757190922 1
0.495597436182231 1
0.452552047291631 1
0.422821197952079 1
0.39171384668364 1
0.342826287663173 1
0.451839865388912 1
0.484734998434596 1
0.273989576246985 0
0.363671106938836 1
0.467479034965386 1
0.404343672742815 1
0.462363578385286 1
0.309627321974087 1
0.430343691926718 1
0.4186841768599 1
0.451809865999756 1
0.28162091440602 0
0.332549042395059 1
0.299335297486917 1
0.470423764786994 1
0.500635276639635 1
0.342919561705387 1
0.420039010062222 1
0.372335237379638 1
0.512729686637177 0
0.397990605406788 1
0.423785952260075 1
0.423107533527512 1
0.372459456403773 1
0.39134310580066 1
0.35620520971178 1
0.400061001936565 1
0.394992485198475 1
0.417806631331961 1
0.337074038558712 1
0.450397900977671 1
0.353824622604076 1
0.365703027121172 1
0.405277772972933 1
0.353368943453577 1
0.524907793561579 1
0.445940636362879 1
0.394099050050453 1
0.315313887877189 1
0.428319909565322 1
0.467821382709244 1
0.382257629099147 1
0.381733358732353 1
0.440823020258836 1
0.273574517871055 0
0.535130420990056 0
0.390557835879059 1
0.489203789874994 1
0.391786441886574 1
0.358183157804433 1
0.413556602615679 1
0.394165948916792 1
0.321916550561313 1
0.496932353358084 1
0.43590671758506 1
0.351880194867965 1
0.443027782781126 1
0.435296943558283 1
0.392148666508729 1
0.316090642728807 1
0.413491419532458 1
0.320702029082221 1
0.415254821820715 1
0.281556965309884 0
0.423434836141542 1
0.449350860303744 1
0.421320739255625 1
0.397947311384922 1
0.436281939071633 1
0.460146607471996 1
0.413373331559246 1
0.39394975513998 1
0.449773825519585 1
0.449812961410908 1
0.388028856623125 1
0.375281936136834 1
0.439442922084992 1
0.463200738423848 1
0.294418106942418 0
0.441016709635996 1
0.38900059319888 1
0.441676898205273 1
0.494265236777919 0
0.373258261040672 1
0.375893649597999 1
0.424034444247466 1
0.339488833812289 1
0.404630418856523 1
0.40472965316061 1
0.45306322861857 1
0.516032394490454 0
0.407841472341256 1
0.522103035281069 0
0.411430423922797 1
0.43869347927649 1
0.443721319864004 1
0.447105118767103 1
0.371181902164004 1
0.48793189733512 1
0.437913040698824 1
0.498294384802032 1
0.334152693923775 1
0.430837228906888 1
0.32253314189028 1
0.380054908853181 1
0.367521279882243 1
0.37394843434741 1
0.358902206267085 1
0.326294978661298 1
0.358414017378976 1
0.392962464604114 1
0.377365247885059 1
0.397670356850622 1
0.444157335900387 1
0.373949030712186 1
0.40158263059118 1
0.417742258813516 1
0.367126964141719 1
0.41199713117481 1
0.472027626643842 1
0.392978593628961 1
0.309571615373987 1
0.453960697705752 1
0.400562216755478 1
0.26854038412833 0
0.384458020410476 1
0.410061477706487 1
0.350225650950727 1
0.369642906866841 1
0.365809676829199 1
0.330334463369385 1
0.295872939515378 0
0.448187414570775 1
0.362616562706397 1
0.450417504130735 1
0.380053939755577 1
0.418008727910817 1
0.2831339285706 0
0.366752379745507 1
0.406662704957175 1
0.31603242120372 1
0.422106992836293 1
0.508284025583252 1
0.38436039113421 1
0.349564928254365 1
0.443789096078144 1
0.409717897828863 1
0.423604853466089 1
0.373743083344736 1
0.429851717166151 1
0.452925587475539 1
0.391898176112356 1
0.452768631259268 1
0.298336618283685 0
0.411960968785873 1
0.394444063132704 1
0.485481354992867 1
0.366544094230558 1
0.369544215901777 1
0.377837558535128 1
0.400469889011714 1
0.400078834823057 1
0.414731168228728 1
0.335691143169258 1
0.381283096061886 1
0.370606110943744 1
0.372038853452413 1
0.459190982068173 1
0.417627077094359 1
0.39380371212369 1
0.429676443233728 1
0.468066051086247 1
0.418760347912927 1
0.392994493840762 1
0.396222485145146 1
0.345226173684094 1
0.362841031887174 1
0.400186007636254 1
0.376259553838723 1
0.344537557028926 1
0.430194648735844 1
0.385556860454571 1
0.344631800204576 1
0.411310361739107 1
0.520227581798233 0
0.319585225958178 1
0.400784694886815 1
0.41613641938467 1
0.453645034451493 1
0.433791540535631 1
0.482111113970954 1
0.411119957469928 1
0.35869410306423 1
0.354932151574609 1
0.39016684506299 1
0.301241087602026 1
0.324399166667342 1
0.387995946571637 1
0.390458529428483 1
0.301373838129459 0
0.395053552886074 1
0.460441824772421 1
0.439671909763577 1
0.47941665231883 1
0.430900382719496 1
0.403180504024873 1
0.465132421233843 1
0.368547753840478 1
0.406669561966154 1
0.400642664971322 1
0.355562726604492 1
0.328699174730174 1
0.322342075632539 1
0.466987694878978 1
0.480031134628556 1
0.438362790580996 1
0.424664900351458 1
0.373998759527055 1
0.294766166371304 0
0.420163464313611 1
0.376965439611454 1
0.397310115484085 1
0.351590789081277 1
0.43786067531402 1
0.366373398413084 1
0.414475376233264 1
0.444905279952437 1
0.304268661845255 1
0.342627554955027 1
0.353136222033283 1
0.334842890920395 1
0.400239638013501 1
0.349329683111992 1
0.357869524505715 1
0.405052451145452 1
0.458354099072569 1
0.359988544942162 1
0.445308501166004 1
0.426083224538752 1
0.461429651350117 1
0.351522587464786 1
0.359271491861139 1
0.38002828843686 1
0.460458947667864 1
0.347378857614254 1
0.444522238583208 1
0.268060213925225 0
0.39998520410328 1
0.350795246961548 1
0.431525028769178 1
0.400400249140481 1
0.425670376869943 1
0.399808331611117 1
0.398845843885389 1
0.338342150365147 1
0.399816211347815 1
0.477283959962113 1
0.432343479603578 1
0.456000236418685 1
0.33713548383443 1
0.444405572254838 1
0.437944054635669 1
0.399225070502049 1
0.355912050836696 1
0.421431870959168 1
0.333270991088379 1
0.448657260646232 1
0.402761123108351 1
0.427181818743599 1
0.393926324019906 1
0.430657568081101 1
0.333029156111252 1
0.462842010286327 1
0.366657483848108 1
0.464612095339429 1
0.449318669550176 1
0.347819933481183 1
0.401985194213855 1
0.342078667125598 1
0.376260292927822 1
0.313512722464625 1
0.409049248483372 1
0.385828567448747 1
0.354931038305171 1
0.388027931590248 1
0.472866806451943 1
0.434912586734978 1
0.359237326004392 1
0.379646394498271 1
0.421947680403414 1
0.505239835626063 1
0.357477861332155 1
0.48983775183053 1
0.420304302787598 1
0.507758629112107 1
0.427818485801114 1
0.441622557701449 1
0.459162188629212 1
0.389529822784471 1
0.38223623533987 1
0.345308453687097 1
0.37509774794692 1
0.432482533335522 1
0.451626907795473 1
0.342992478249438 1
0.289522798867542 0
0.456315306727238 1
0.446147834636959 1
0.424544774696541 1
0.454275491112365 1
0.388933265853032 1
0.388520071683619 1
0.396647717352104 1
0.409837673524421 1
0.413387950691569 1
0.42493962674203 1
0.343853854394442 1
0.449501469078952 1
0.343359722521585 1
0.386451202548497 1
0.423898740430966 1
0.389716615687499 1
0.352980681931498 1
0.351429022445073 1
0.43036713153925 1
0.423290307528624 1
0.382267901263171 1
0.537735939961386 0
0.388426505727714 1
0.403565901189448 1
0.452349638180268 1
0.293208019734253 0
0.339836576600208 1
0.407340408773012 1
0.441179126192168 1
0.383503150468085 1
0.47406294512972 1
0.375956597949514 1
0.43815691008039 1
0.382794456027371 1
0.363866318556975 1
0.427212265111111 1
0.36650193989703 1
0.414930813200097 1
0.330386683532124 1
0.394580526926361 1
0.38745749547207 1
0.426082327872702 1
0.41237352905106 1
0.41170194144175 1
0.468273455760264 1
0.306516896214199 1
0.476781146592584 1
0.292577642651796 0
0.388725729848787 1
0.383949680299972 1
0.359755696872589 1
0.291687418634872 1
0.306000517375818 1
0.336261913078094 1
0.364838708081245 1
0.390641715917332 1
0.416006091005585 1
0.320122836559264 1
0.366187044892739 1
0.387202476722354 1
0.277452024292953 0
0.366185319977313 1
0.373134074958507 1
0.364516040137277 1
0.397775954994279 1
0.492728036033736 1
0.392925903719025 1
0.432087380502311 1
0.360458123951918 1
0.485554245705963 1
0.412587137646114 1
0.33851557729193 1
0.469359397663146 1
0.384801074309833 1
0.424233496260564 1
0.371173446433919 1
0.436081657546857 1
0.352320076883419 1
0.461625770009077 1
0.357590328031973 1
0.372986014001661 1
0.475171351062888 1
0.268490526748055 0
0.435739459881376 1
0.45270439175059 1
0.27998281699103 1
0.417215490833074 1
0.417824943439372 1
0.395257390124096 1
0.440332347363249 1
0.4278186798352 1
0.442290347242041 1
0.384288181964211 1
0.390726384751838 1
0.537966420620521 0
0.3805786073093 1
0.393449500910289 1
0.463987446582488 1
0.476106295469735 1
0.404177293427742 1
0.429548826096015 1
0.334682513669729 1
0.510238179411035 1
0.36362110453812 1
0.382347760044413 1
0.365564052807982 1
0.451304532872846 1
0.394805446872929 1
0.417049647899451 1
0.393497945731749 1
0.36700901456855 1
0.375351074840518 1
0.422147372105017 1
0.40554868438079 1
0.378210533324563 1
0.420620228028984 1
0.39920450212227 1
0.393102073998395 1
0.388802242044034 1
0.295851373433863 1
0.461745066624167 1
0.369240078617537 1
0.437777782545937 1
0.347582413879899 1
0.314188073375086 1
0.442677559505854 1
0.302060532285519 1
0.46801779638313 1
0.436966631930484 1
0.35462955137713 1
0.499802683086036 1
0.439999592550478 1
0.379469522284129 1
0.328532932557782 1
0.323326343292871 1
0.370093601170303 1
0.46429424384912 1
0.44828680777733 1
0.428036709923412 1
0.475626996306821 1
0.331293532238758 1
0.43943188050209 1
0.378895590924273 1
0.519141628913273 0
0.35028925562492 1
0.338239031306998 1
0.328316177583104 1
0.409573631843203 1
0.303508188683884 1
0.399045492855301 1
0.352184289052969 1
0.430022884802473 1
0.464590728505553 1
0.329655317067275 1
0.384828953350955 1
0.402897573827224 1
0.365102835960512 1
0.429921630052363 1
0.485908290164975 1
0.347646060003243 1
0.371383715617896 1
0.406613188394379 1
0.44332839740506 1
0.349971538597981 1
0.507754984228879 0
0.328075542769898 1
0.342210222026792 1
0.36627421467946 1
0.40453022863593 1
0.344434776623107 1
0.325347501479905 1
0.397675524452939 1
0.430549662890267 1
0.347238338324037 1
0.527524703189332 0
0.297234271912169 1
0.432699999791707 1
0.376647496826716 1
0.421611707065553 1
0.420249285056581 1
0.429191421501792 1
0.41118846974823 1
0.394480982267923 1
0.408476995777113 1
0.394626527084364 1
0.420052778340266 1
0.479362416142117 1
0.47417046767463 1
0.335501627705522 1
0.34625394423919 1
0.441265667061574 1
0.34964088399083 1
0.385940894963961 1
0.405904983744698 1
0.291233837288704 0
0.415877571963647 1
0.371220508547059 1
0.40336160932373 1
0.396569238431919 1
0.37179532307575 1
0.473022121776914 1
0.392878838211215 1
0.353887415420234 1
0.427769577672212 1
0.357297885569436 1
0.359127550843967 1
0.370697532199898 1
0.446707115360043 1
0.371447580027977 1
0.388143797488299 1
0.357772215999205 1
0.387955511164329 1
0.389778921435644 1
0.399832606653695 1
0.380201350735913 1
0.420220459221111 1
0.436935968825025 1
0.33279923541858 1
0.398488513324053 1
0.305940992307535 1
0.468822278783612 1
0.412716060910563 1
0.362367743014371 1
0.387105174602733 1
0.482163896235683 1
0.425867340707271 1
0.377722695578559 1
0.352425344102333 1
0.452718531414861 1
0.392069250685279 1
0.413336204633281 1
0.413557995705204 1
0.383186415022364 1
0.423391574515648 1
0.398937000370021 1
0.399654786001052 1
0.39386919888649 1
0.282291829204004 0
0.402364317678532 1
0.516564100507078 0
0.40486890187549 1
0.377909977222505 1
0.332484930962007 1
0.45412870786922 1
0.393964914121046 1
0.408536086114418 1
0.438044508492895 1
0.440730197558499 1
0.420902244650216 1
0.459933103075172 1
0.370806188144707 1
0.285193748866314 0
0.291664400955056 1
0.394771852539359 1
0.347265764419998 1
0.40166191389454 1
0.426450300609464 1
0.368808959914555 1
0.338378765574404 1
0.358263568757929 1
0.40183357011869 1
0.312782779589056 1
0.280136518493867 0
0.438528611386967 1
0.362478980014459 1
0.480856676562807 1
0.432695313408532 1
0.479217452921025 1
0.434644488261621 1
0.487202571492992 1
0.422481617830591 1
0.452139116001349 1
0.368701980537707 1
0.343014763569608 1
0.454443050877941 1
0.39084517008102 1
0.39598991537448 1
0.424099256447047 1
0.357511146468621 1
0.395564049159002 1
0.380130930783307 1
0.332684038196264 1
0.414829807645327 1
0.357101880064278 1
0.335502396326576 1
0.402039026733382 1
0.547223969523182 0
0.424224430326097 1
0.344675360227587 1
0.412739511180607 1
0.37727765014094 1
0.369158399208825 1
0.395765046273003 1
0.463658006581644 1
0.407363712221622 1
0.392855393498092 1
0.402279106356951 1
0.411163434697787 1
0.398058609983431 1
0.391050927874853 1
0.361371172113386 1
0.413129523228123 1
0.345956881814973 1
0.410533119124194 1
0.385520375998793 1
0.450031146071528 1
0.407542184733015 1
0.454814380278942 1
0.389645376104789 1
0.373664327387064 1
0.416122500606184 1
0.380652819339474 1
0.471682130186839 1
0.36772277948513 1
0.361377551889937 1
0.473147748611559 1
0.441651471517721 1
0.3481045929939 1
0.452735607574105 1
0.440118360283236 1
0.445363848065479 1
0.452204670320069 1
0.430486882267382 1
0.366899874444298 1
0.36018817466382 1
0.409935905515351 1
0.318576171141675 1
0.363556689302022 1
0.410886426208272 1
0.362382722810592 1
0.366295858336841 1
0.36969252690626 1
0.417008691296658 1
0.429204236522763 1
0.402973313490632 1
0.458787675488858 1
0.39852010499582 1
0.447729451230475 1
0.410606900879992 1
0.415808115928278 1
0.359148105016181 1
0.423496517891313 1
0.43490046790018 1
0.435841355109802 1
0.387703483856638 1
0.470264306422737 1
0.294999500749652 1
0.301890186480602 0
0.431847388055777 1
0.47176515585236 1
0.327240715932931 1
0.405977256555527 1
0.380177812554676 1
0.393730894991065 1
0.425101863071466 1
0.309792754977957 1
0.355615882322 1
0.374634115211878 1
0.448311701653335 1
0.393458609426351 1
0.35536519281404 1
0.418584048422725 1
0.327995639926852 1
0.457528733611767 1
0.296048689713776 0
0.388681933721502 1
0.418202894818127 1
0.372023145387966 1
0.419726622172464 1
0.526776335502414 1
0.350143234634404 1
0.450829791196289 1
0.365975219068695 1
0.423677580167425 1
0.412295265226471 1
0.33819538851354 1
0.330470595410381 1
0.429585033870912 1
0.361202265330328 1
0.38052668806947 1
0.477792202968364 1
0.404735708180692 1
0.45630807638272 1
0.32285950849897 1
0.431950845772238 1
0.380345141506669 1
0.396515986080471 1
0.378130121393583 1
0.333297665300436 1
0.399888349803383 1
0.402437191615034 1
0.451525474491262 1
0.421137566375686 1
0.302644124159959 1
0.347361232024423 1
0.379704868629491 1
0.492822562951055 1
0.431671710430253 1
0.445725391471647 1
0.432568039198441 1
0.422305579822109 1
0.509878076728677 0
0.474666130185527 1
0.477782556812142 1
0.338193857333414 1
0.512573818524603 1
0.443809105166511 1
0.46789791932783 1
0.386423615176273 1
0.439272545828608 1
0.444132862008373 1
0.382016182653375 1
0.268613449444608 0
0.337510503076583 1
0.476165805245752 1
0.386208892151243 1
0.50235537970132 1
0.467903895578008 1
0.471095865571467 1
0.471237521951175 1
0.371041616236131 1
0.383886058170372 1
0.421703730780228 1
0.352388254676676 1
0.312376282920148 1
0.476132220433111 1
0.333584626971058 1
0.384184604493494 1
0.450699149956909 1
0.411129857283057 1
0.433982210165447 1
0.422039553945616 1
0.49246698192286 1
0.40462666794182 1
0.347318381107069 1
0.318795959447481 1
0.449224240279343 1
0.392897617910744 1
0.400284792851278 1
0.439599979566142 1
0.360544256766847 1
0.360456972581238 1
0.356610215666986 1
0.486741798080393 1
0.438067824472092 1
0.399456053918155 1
0.412909056817487 1
0.456090424033099 1
0.399861336833412 1
0.325163708774619 1
0.341129235361596 1
0.502507233959956 1
0.48023420171984 1
0.393836762914024 1
0.421295213167405 1
0.464054529427936 1
0.38877109008782 1
0.32491822605182 1
0.422550411331509 1
0.368089501052638 1
0.504114944100886 0
0.306572852608534 1
0.367368488078857 1
0.442833550553596 1
0.428691327574038 1
0.412341681740501 1
0.478319656074191 1
0.349418140744522 1
0.45684506039275 1
0.386963965233401 1
0.479755066376265 1
0.37732685737657 1
0.504633467244231 1
0.386313107696498 1
0.363528227981541 1
0.451331491587272 1
0.370356352230374 1
0.377360708905757 1
0.389857664407745 1
0.374595548604859 1
0.360107106834358 1
0.442260540643114 1
0.307128162365216 1
0.470761295726562 1
0.438676099646459 1
0.384722265073622 1
0.436529697918852 1
0.406317990640991 1
0.427140845782369 1
0.337398823287114 1
0.55102296002004 0
0.328686437750109 1
0.379014510976102 1
0.379199975321558 1
0.340572727690164 1
0.415482464864188 1
0.400315681361627 1
0.358165233879896 1
0.449974145062242 1
0.441418466755719 1
0.352013290391921 1
0.333190769813245 1
0.455836089493989 1
0.333997691024138 1
0.397053147304841 1
0.359387195622503 1
0.358559975015385 1
0.464108535279329 1
0.363034196263143 1
0.442495285220537 1
0.510028754271409 0
0.367137855838552 1
0.372284019853872 1
0.372338653002656 1
0.377872393762582 1
0.467008090649488 1
0.376138023615125 1
0.369055631216839 1
0.507321043527586 1
0.372897441690311 1
0.382402552768252 1
0.450549986289094 1
0.442944093374138 1
0.399022899796095 1
0.389416791717821 1
0.49383202477563 1
0.41962835930829 1
0.484438548878901 1
0.45537737585228 1
0.401138132522093 1
0.45371301295143 1
0.35590198398703 1
0.333808000335193 1
0.343278804702469 1
0.30453923067391 1
0.393302291317773 1
0.446612697743721 1
0.267836978203985 0
0.415820297433517 1
0.39676046956297 1
0.466823130481286 1
0.435377968536101 1
0.464246778621342 1
0.358058407047848 1
0.36599169026862 1
0.434629928891417 1
0.375304944260344 1
0.42576219173695 1
0.376550230426423 1
0.348671492604607 1
0.426574852853221 1
0.395324710759515 1
0.355825746295256 1
0.405882522384304 1
0.402585870791755 1
0.311587897997487 1
0.381282655747741 1
0.382929283319056 1
0.318865197139261 1
0.484334841460668 1
0.372399878663837 1
0.428378601712706 1
0.359729059157865 1
0.437016630676726 1
0.354410036129428 1
0.345525817396745 1
0.370644131044997 1
0.388527404506573 1
0.377971843110439 1
0.371877273452393 1
0.383361605288677 1
0.44451999786743 1
0.334828843471198 1
0.448173903042423 1
0.369549674706628 1
0.319608412829036 1
0.342286907036813 1
0.451678552634256 1
0.301543049753724 0
0.363464311433682 1
0.403506460753143 1
0.338026817569485 1
0.492057678600941 1
0.417925343447554 1
0.425821036759122 1
0.368019016712901 1
0.508253973779001 0
0.426890873045215 1
0.431572789465754 1
0.481423638462451 1
0.398904404638388 1
0.483691780707885 1
0.389601427978034 1
0.422020382615817 1
0.358624376903448 1
0.408953356865846 1
0.456010044650506 1
0.407697957632736 1
0.308313931037559 1
0.370614385764654 1
0.434169402763774 1
0.276503795692939 0
0.481242823588862 1
0.381264730777845 1
0.433659109342533 1
0.43223406320322 1
0.282235570218206 1
0.320201218738471 1
0.327182039433177 1
0.338343012351755 1
0.365860698801976 1
0.384222173096267 1
0.37677430813278 1
0.52947691680052 0
0.42628370489132 1
0.449868189384493 1
0.406702855034771 1
0.403078724226932 1
0.425931726544987 1
0.423949991303877 1
0.45206870043232 1
0.335744897693428 1
0.37161099114594 1
0.367659208348258 1
0.409578556786245 1
0.379288340998554 1
0.322732051155494 0
0.451296829065015 1
0.412234602601183 1
0.354985593652043 1
0.367930428173046 1
0.358171609103507 1
0.418240231820372 1
0.526451206988448 0
0.46051854058357 1
0.247977189954126 0
0.427371086655291 1
0.467234859618474 1
0.366971187552673 1
0.296794439537586 0
0.413042424640325 1
0.37725727959757 1
0.4870160726857 1
0.547312012560842 0
0.438381440704306 1
0.421378598610832 1
0.429446041128192 1
0.333800242661889 1
0.330761064180189 1
0.516741503058121 0
0.440552221262482 1
0.412641207463838 1
0.475486898550417 1
0.314964273270143 0
0.413921164706599 1
0.377349969181684 1
0.420908846428388 1
0.379018671684978 1
0.381396360273074 1
0.320597776986517 1
0.396688668809449 1
0.397901463167775 1
0.551853349422472 0
0.34896553407234 1
0.311509357105908 1
0.382121439978592 1
0.372807089544272 1
0.509570700554346 0
0.345170344308186 1
0.429841952295782 1
0.42145255303604 1
0.373465863897343 1
0.419212675990886 1
0.368159376305341 1
0.39240669240562 1
0.457755202652633 1
0.468871108505867 1
0.31640834213096 1
0.430882421233226 1
0.327148341076766 1
0.446540127361045 1
0.410022359486429 1
0.416908339104808 1
0.496322288588026 1
0.40212836581375 1
0.320934457226415 1
0.34804271004134 1
0.420175388232932 1
0.258516376031286 0
0.321160839951128 1
0.372698008481929 1
0.44253918159259 1
0.423791584081343 1
0.35171376146283 1
0.64688496613875 0
0.482088753459826 1
0.339915425218256 1
0.346500449784196 1
0.406990014321158 1
0.402951457141352 1
0.341956651065901 1
0.363459146726574 1
0.309257422952877 1
0.445285133266616 1
0.415922624673883 1
0.351511518827076 1
0.404775754535156 1
0.324977936241779 1
0.381007570028531 1
0.462669714457014 1
0.304959029911926 1
0.445068608966072 1
0.364988672384498 1
0.408929637861953 1
0.441154508242334 1
0.415488937855956 1
0.495788721553865 0
0.3497894767185 1
0.320541232113027 1
0.389841056770625 1
0.379999290250235 1
0.401559058419596 1
0.402252696950257 1
0.279243427372317 1
0.323811619082534 1
0.431677924560898 1
0.220309206445123 0
0.48749080589263 1
0.380658439537579 1
0.476750224689582 1
0.428483372169977 1
0.349875992238117 1
0.455330890196495 1
0.39128371946005 1
0.458831933242315 1
0.489809424891844 0
0.418801632481502 1
0.327998857391862 1
0.356995561280287 1
0.400466375970446 1
0.360743411485787 1
0.431668560932117 1
0.252884785826436 0
0.354166460133702 1
0.461289052309383 1
0.386250056384171 1
0.3863948086575 1
0.450284953894423 1
0.31347700008248 1
0.385583888266935 1
0.279638170516846 0
0.445155720056515 1
0.41806740979503 1
0.341728760124533 1
0.437935305006552 1
0.346381330601434 1
0.455843540713872 1
0.410260250947995 1
0.406426241882467 1
0.442878619535586 1
0.406868544423248 1
0.314761599361561 1
0.333359945384318 1
0.484704265681059 1
0.410117957460063 1
0.484135153567359 1
0.313523824599793 1
0.407506726213267 1
0.42998133059235 1
0.4565648958976 1
0.336219583969842 1
0.361049921221113 1
0.395525994829954 1
0.343469214939487 1
0.410615279357544 1
0.353261283592068 1
0.448270900377145 1
0.347708412754878 1
0.403587137835629 1
0.243064464696583 0
0.398888918790468 1
0.31281320830092 1
0.38939890369269 1
0.371113963362518 1
0.401516409170287 1
0.468112095347191 1
0.419270236196549 1
0.414349874880252 1
0.309663079131912 1
0.425508546757611 1
0.483201832662895 1
0.386818891118613 1
0.388898008553732 1
0.338402244119812 1
0.308048789714275 1
0.418041397762052 1
0.430082642384358 1
0.38547124259646 1
0.465620428597223 1
0.370447615694551 1
0.351666175635052 1
0.362702278090604 1
0.519717202084608 1
0.464348293952947 1
0.334435292753551 1
0.363947450821162 1
0.389912084247208 1
0.487167099252943 1
0.369915119536325 1
0.415257538661467 1
0.38822665780636 1
0.434596951224056 1
0.395469664036764 1
0.39117900918623 1
0.40643645967026 1
0.458320445950931 1
0.49284077947932 1
0.408817073686971 1
0.39534577445583 1
0.362674071790621 1
0.446362105489349 1
0.365648393993764 1
0.366311558116107 1
0.401660526425982 1
0.328856290095736 1
0.309055475696029 1
0.409540828237282 1
0.365535909518131 1
0.503963763085782 0
0.446456460343638 1
0.330868166109929 1
0.356451092685647 1
0.506957177876337 0
0.405750907482933 1
0.418143886886963 1
0.504811152359779 1
0.426598737547583 1
0.407323814330132 1
0.440921310120023 1
0.409331492791555 1
0.513869666224676 0
0.412090230916771 1
0.339400595573504 1
0.336888227156846 1
0.347201901370376 1
0.306744176914263 0
0.349449122996696 1
0.48415941166907 1
0.377291542075801 1
0.365634633938237 1
0.329682593497239 1
0.439214918757224 1
0.331527540931531 1
0.415325520682744 1
0.368302238110223 1
0.36744791436745 1
0.368399481005915 1
0.394920870929064 1
0.466034505413163 1
0.360050314833722 1
0.47843298780079 1
0.361244267516633 1
0.387385997142689 1
0.274174824560606 0
0.384278369518982 1
0.398387787781548 1
0.306693249698301 0
0.480448830163445 1
0.464209121159146 1
0.381835539930464 1
0.405583749516683 1
0.379781324915897 1
0.452788107528272 1
0.474811930351017 1
0.438809965582409 1
0.404713113465856 1
0.354145572712643 1
0.401812775844281 1
0.327790256981114 1
0.370324766923792 1
0.382639236165603 1
0.468811501907221 1
0.497945269330408 1
0.448534261132053 1
0.362982945960193 1
0.40972265285813 1
0.399107326973981 1
0.312385141350749 1
0.362689720574418 1
0.488428998699626 1
0.393614890050174 1
0.361449082405149 1
0.409660568572306 1
0.427358729261861 1
0.42889049791698 1
0.335550263458648 1
0.332516613530187 1
0.388402921516712 1
0.380788575135108 1
0.303402269973747 1
0.367007879666595 1
0.426280994445664 1
0.348973445480467 1
0.498062082393603 1
0.343608338776513 1
0.489843057881447 1
0.345455835932385 1
0.370410761699631 1
0.377756330936861 1
0.379961999420967 1
0.4955206803022 1
0.325437016440455 1
0.449181346795666 1
0.340359914221207 1
0.425485676743065 1
0.49900797451182 0
0.495693946327932 1
0.429275047990721 1
0.316304658541398 0
0.421133299050009 1
0.375004464120352 1
0.405822391531064 1
0.452048932899133 1
0.446413001235033 1
0.507109510494175 0
0.515697113712021 0
0.353303864741546 1
0.403610840668499 1
0.503521886424905 0
0.364054574470411 1
0.478983266700291 1
0.423669852156851 1
0.439168382185923 1
0.406199648508233 1
0.447040164552173 1
0.390405702542137 1
0.333255726917171 1
0.466769710612806 1
0.417064288134433 1
0.401894703322956 1
0.368165024050823 1
0.357266325061708 1
0.417114234699537 1
0.379682505632327 1
0.429875701977301 1
0.534961855408092 0
0.428541598299146 1
0.375913865692332 1
0.379951954002793 1
0.490416759829178 1
0.444790079002747 1
0.408914605825114 1
0.424770018188042 1
0.320109160771022 1
0.394674522989272 1
0.407599758262714 1
0.324417333338698 1
0.372464162992165 1
0.463856012261471 1
0.383052553127913 1
0.457159739923105 1
0.375913971931136 1
0.408451111029585 1
0.437808652235229 1
0.448010219996401 1
0.426612488762287 1
0.433151429161782 1
0.328130789771889 1
0.37903898840598 1
0.363948036238709 1
0.385245756208804 1
0.329424481655401 1
0.477158260917545 1
0.423871373893681 1
0.389356917189668 1
0.501242685198546 0
0.326470564284872 1
0.379042165289315 1
0.510257928189009 0
0.288179299509451 1
0.346076957892196 1
0.350742096044091 1
0.37404189491944 1
0.459071052169433 1
0.375256120680403 1
0.364332120363288 1
0.372101612013434 1
0.453074120710149 1
0.449229314464205 1
0.374893154101539 1
0.467250090871884 1
0.450218058587313 1
0.334391996438538 1
0.369221903502632 1
0.386901990346984 1
0.54408608679969 0
0.352978340895727 1
0.369661263655402 1
0.444168967916813 1
0.409188010070508 1
0.396587282781588 1
0.37471225192594 1
0.2726656235933 0
0.379850620450266 1
0.434234001802637 1
0.342197589163188 1
0.460608664193096 1
0.381237042256777 1
0.360991510509609 1
0.48681385715517 1
0.398402373566604 1
0.428063016807553 1
0.382691268265466 1
0.389239880818673 1
0.389099214071104 1
0.396314513212087 1
0.345513590229955 1
0.36096195314032 1
0.338692763066414 1
0.418893077003823 1
0.303846285500802 0
0.459801031352764 1
0.467687344266652 1
0.399134376874305 1
0.39411330771029 1
0.499444723829008 1
0.497206239079945 0
0.378083714344192 1
0.388801793181688 1
0.449110062068747 1
0.431780361207549 1
0.452839432962123 1
0.366991379487501 1
0.318936296624912 1
0.374466737716668 1
0.438802633553412 1
0.336977328747647 1
0.509571022944187 1
0.396809791917487 1
0.40393899689174 1
0.499196102648469 0
0.373542540845418 1
0.417061626744891 1
0.362617368251669 1
0.423604231833391 1
0.405592473753271 1
0.388425295837322 1
0.413289047880678 1
0.334807315288968 1
0.35555165336511 1
0.343464272068622 1
0.432051169187628 1
0.381659065409003 1
0.414490664540104 1
0.469259655205995 1
0.415277944647438 1
0.355254148834963 1
0.390234912868081 1
0.364303009054708 1
0.404435060803111 1
0.345979345111029 1
0.366507974810628 1
0.41447568780935 1
0.431807266294484 1
0.393825628989514 1
0.395865397917527 1
0.32561906237424 1
0.416641334027052 1
0.333280107925172 1
0.367183817311483 1
0.422974309104007 1
0.410796422546237 1
0.446199533543217 1
0.36841079255214 1
0.381645499853253 1
0.373244412169807 1
0.386681760004566 1
0.425640355149619 1
0.37548702904597 1
0.431038237151237 1
0.286850619353276 0
0.372396538326947 1
0.473786292638409 1
0.334034763100037 1
0.39771113887248 1
0.430337700301945 1
0.439173356770775 1
0.383698533629329 1
0.397035652073373 1
0.363251229475261 1
0.402220693473422 1
0.398698125790308 1
0.435876115290202 1
0.363615453046708 1
0.425081786639457 1
0.421550642208422 1
0.330647847321032 1
0.264968983500637 0
0.456832096101775 1
0.436681069520917 1
0.429851319197796 1
0.368377977345211 1
0.4034161506132 1
0.421407882682065 1
0.392753622900075 1
0.386238552386574 1
0.47809609551814 1
0.405480152454259 1
0.372457898526831 1
0.444980064684518 1
0.374710766820713 1
0.263974475330277 0
0.389125142286707 1
0.397460832038486 1
0.448398920487421 1
0.370185357486474 1
0.330191420448221 1
0.424377693547352 1
0.461743366370402 1
0.324589453759184 1
0.398910325197035 1
0.362130161613913 1
0.40785509917774 1
0.301090364752011 1
0.42509925986165 1
0.409650816363077 1
0.344047383766081 1
0.28695522746517 0
0.296038015408581 1
0.406608261955481 1
0.323814036774429 1
0.379828539661237 1
0.399435277896608 1
0.289163791417543 1
0.33741622090571 1
0.444673289899145 1
0.245224172343064 0
0.469397184726517 1
0.349627290361952 1
0.354883235005115 1
0.430085964118221 1
0.377474732284733 1
0.308394373748329 1
0.403842975145472 1
0.420627971681862 1
0.249012621003434 0
0.414126022367746 1
0.364270053874007 1
0.437545237140485 1
0.446564277379258 1
0.515410854941198 0
0.387118673229902 1
0.34689501435011 1
0.382918330028034 1
0.325676464281874 1
0.431658337422959 1
0.443818039007173 1
0.464679434541899 1
0.417986036814182 1
0.450139521067582 1
0.475655305687469 1
0.437611603694456 1
0.388952025792913 1
0.369813034446457 1
0.480776599458263 1
0.443952165288144 1
0.446948133100157 1
0.493230192086662 1
0.346696474971629 1
0.380287411483494 1
0.313352327181617 1
0.326458223650427 1
0.436807905713613 1
0.40089818433655 1
0.420795507740272 1
0.408266100204098 1
0.371172000739712 1
0.232784366209653 0
0.427132363371963 1
0.368406705689571 1
0.44978362882744 1
0.351077632252839 1
0.324603447207155 1
0.362236343512773 1
0.310045628230102 0
0.480573128819597 1
0.479020259112538 1
0.327341029940033 1
0.433927631294303 1
0.406474527946644 1
0.320629302380037 1
0.509250699184809 1
0.368881703224173 1
0.349539975331855 1
0.365677101978056 1
0.39758588962718 1
0.401253239716095 1
0.453755976007088 1
0.34554214227058 1
0.403516673309595 1
0.394909951601506 1
0.451616634910044 1
0.415740374787425 1
0.361737508477956 1
0.405461345704748 1
0.3653934151273 1
0.418443885847769 1
0.476748840357343 1
0.42714569212022 1
0.424070525436531 1
0.406169671232516 1
0.3915878139417 1
0.417434763800854 1
0.476542835871197 1
0.518451658143484 1
0.380923893724102 1
0.398503118256827 1
0.333982075601064 1
0.403371017360175 1
0.486824734925911 1
0.437968485443658 1
0.430758866440763 1
0.433595801869966 1
0.318649828001057 0
0.402720860299834 1
0.407284006934991 1
0.353890246276569 1
0.353117963119132 1
0.439481900413403 1
0.441566234810011 1
0.447033699048679 1
0.521627537017576 1
0.431492188723529 1
0.350017952628536 1
0.38126691318565 1
0.334923589046851 1
0.389329672496032 1
0.452343122939351 1
0.483488641336747 1
0.501046949534655 1
0.50345720164873 1
0.497332752740473 0
0.301221594683042 1
0.421670023809354 1
0.384948869946922 1
0.500021769379377 1
0.340216931994744 1
0.443054872929427 1
0.481659276837353 1
0.378810442782259 1
0.414142838049787 1
0.36956865529109 1
0.355716692657127 1
0.429223203083323 1
0.458299376104587 1
0.366220669487071 1
0.388001124920352 1
0.421945349896652 1
0.352884724003645 1
0.317211833721007 1
0.368542467899947 1
0.387699377560078 1
0.439467095008658 1
0.434363467010705 1
0.342995807678859 1
0.408320803144858 1
0.361860119762437 1
0.394159045627055 1
0.4283659795732 1
0.496986561083245 1
0.425570702698659 1
0.453815983113356 1
0.278476208198229 1
0.304679190348194 1
0.368422772692659 1
0.401475329888291 1
0.420548731994296 1
0.344536649789397 1
0.374197437859507 1
0.286291292219862 1
0.317228490294641 1
0.401949225976421 1
0.430851816824506 1
0.391458922354828 1
0.438691173635758 1
0.449929044285388 1
0.404394166486911 1
0.327177512300965 1
0.388059552084673 1
0.389755989755877 1
0.428866378807607 1
0.426975675864718 1
0.358563633673721 1
0.377640595789479 1
0.347370046270145 1
0.3495403987248 1
0.443104106943409 1
0.334236919081776 1
0.486655775546054 1
0.332304303231735 1
0.47775614270599 1
0.344206341139877 1
0.35392292827965 1
0.47616357618376 1
0.329249270666285 1
0.334064523615698 1
0.340430924998391 1
0.425222675985225 1
0.322842993745475 1
0.466272215971169 1
0.394294415585946 1
0.225890738316997 0
0.308322132483377 1
0.38354104071162 1
0.379474580436572 1
0.414903070740455 1
0.335098288600379 1
0.413422136448767 1
0.389976234370667 1
0.410151807008383 1
0.391680803952205 1
0.382343557687555 1
0.36512937904737 1
0.427338766485573 1
0.424461466190053 1
0.361121133793801 1
0.413490491188869 1
0.371702799064827 1
0.318498470600823 1
0.499077904433722 1
0.43412628492794 1
0.477676164958235 1
0.399244249016625 1
0.451101735524105 1
0.283296350969889 0
0.457428490595401 1
0.440119915653791 1
0.452356028568297 1
0.480549709068583 1
0.282939698522318 1
0.404395908624181 1
0.476200547826448 1
0.497286177474866 0
0.29167425248279 0
0.430293077993352 1
0.410736499387124 1
0.4419682264055 1
0.450268116036498 1
0.500986439998624 1
0.395343057222898 1
0.350750214039587 1
0.436195539910976 1
0.468648527143522 1
0.422929369036548 1
0.352432448443876 1
0.365020943683909 1
0.441368386244234 1
0.37842082113025 1
0.32500586929445 1
0.411690508519313 1
0.387717920117452 1
0.315185290111868 1
0.445301025275443 1
0.361997090103715 1
0.41294238495276 1
0.346759642132272 1
0.476738716450061 0
0.405206024533557 1
0.363441759808037 1
0.431761795945122 1
0.369954399470711 1
0.466800868381548 1
0.294875845298923 1
0.379019800477189 1
0.344063107661415 1
0.410696808587443 1
0.302399115164425 0
0.365460969239826 1
0.45541346652316 1
0.465083646374332 1
0.424205432691849 1
0.320932111270227 1
0.464161297012126 1
0.441173702425199 1
0.290015410757355 0
0.389157897442231 1
0.300602766959018 1
0.413497469800398 1
0.421793107748517 1
0.435024374856691 1
0.44085588220257 1
0.374377922071568 1
0.41803991711575 1
0.450042399443775 1
0.332255850427774 1
0.319390049601155 1
0.380885112911844 1
0.37538644973263 1
0.49285050000429 1
0.374316494347529 1
0.336651142938731 1
0.442386751492536 1
0.421586268563506 1
0.354599077641436 1
0.574959353119008 0
0.335609800140319 1
0.30728354566587 1
0.467235636155672 1
0.314808692734531 1
0.353651640508464 1
0.373661003052605 1
0.303375450330731 1
0.389210384329641 1
0.604797115257695 0
0.336932878366709 1
0.389536451136841 1
0.438009329814927 1
0.444955635334483 1
0.302595587050675 1
0.357604152029656 1
0.405580747473746 1
0.467774308089716 1
0.388761432396067 1
0.322933155282947 1
0.454418411265394 1
0.444278235910705 1
0.320443232481423 1
0.321570360761522 1
0.433127628574442 1
0.442970017029941 1
0.498220629637023 0
0.413509025437094 1
0.414874821077077 1
0.453113824010951 1
0.4924444518319 1
0.361868600997461 1
0.453724313746453 1
0.486554901969138 1
0.435837172190432 1
0.447977553176961 1
0.434931004179286 1
0.359133756018819 1
0.396711735263393 1
0.395488848349736 1
0.455847201317637 1
0.328868070297239 1
0.457737765588815 1
0.339270033753678 1
0.40929593546142 1
0.295678677102543 0
0.364572229246887 1
0.371061610185781 1
0.524534443470722 0
0.364513734703744 1
0.507314806694865 1
0.418730797835304 1
0.488703010244801 1
0.40359659645386 1
0.437880208123995 1
0.340514194479089 1
0.42600272088842 1
0.393660728137204 1
0.493892928827235 1
0.403271758886437 1
0.377726687447715 1
0.399777324812457 1
0.527827840223212 0
0.405352753648643 1
0.459716558416133 1
0.331448043673452 1
0.403825132899507 1
0.389112426697706 1
0.434732123786207 1
0.330873970486287 1
0.416153408199866 1
0.381255383823524 1
0.385014813496812 1
0.444588522388829 1
0.442843735388447 1
0.412293025024061 1
0.427680504320529 1
0.436769896477932 1
0.490773410597329 1
0.313351769928069 1
0.285899425969672 0
0.374806342494325 1
0.433878959550341 1
0.358053611354945 1
0.333618063334963 1
0.428314167461442 1
0.495310926664992 1
0.373708850285517 1
0.351708056902083 1
0.342901540121914 1
0.318044291465534 1
0.415518707311487 1
0.397039305419178 1
0.459341173076547 1
0.371128122727693 1
0.332724910237839 1
0.368566599905156 1
0.397108722388974 1
0.415018258871753 1
0.466131491007667 1
0.424914425189465 1
0.425681421250909 1
0.41553979453509 1
0.351088317220218 1
0.495441369000122 1
0.404049248130344 1
0.533531642364698 1
0.390420769113687 1
0.337017147831316 1
0.358877343025806 1
0.346481726525851 1
0.333240443524465 1
0.432511045554841 1
0.272239681066029 0
0.458531891420658 1
0.484286603585232 1
0.437773491752756 1
0.471033230084153 1
0.417329854506531 1
0.425719428814648 1
0.405589274038619 1
0.442663348025192 1
0.432580798608258 1
0.400198285888393 1
0.380510875676105 1
0.399598100262191 1
0.419182371310159 1
0.457195102616105 1
0.35009748652654 1
0.408853444776095 1
0.469478074261801 1
0.406243061715864 1
0.336764636039823 1
0.366552432835393 1
0.422567001507438 1
0.399576260672839 1
0.450882598032557 1
0.373465230190814 1
0.449233096694303 1
0.400255267463064 1
0.458424059045054 1
0.40959794190898 1
0.447066673367785 1
0.383414360995573 1
0.385430583063177 1
0.353351882645022 1
0.408800257110009 1
0.48006442837439 1
0.315969309804255 1
0.405758558008998 1
0.439559531465538 1
0.324805998947876 1
0.432081528807652 1
0.436209844057721 1
0.402769791071104 1
0.282535317376023 0
0.439607009230026 1
0.399541371344162 1
0.341531335335832 1
0.330561531071782 1
0.367424290961892 1
0.372671071981563 1
0.456692775826474 1
0.441550474194222 1
0.369589119422354 1
0.416423732831202 1
0.485715703644708 1
0.464870497756793 1
0.475579268685644 1
0.434607776505225 1
0.383248699920322 1
0.449144923212245 1
0.513086580433182 1
0.417185073197626 1
0.481858588442359 1
0.404642521473708 1
0.442079986578752 1
0.355885769221881 1
0.35688465665509 1
0.415256375675732 1
0.461579838038525 1
0.404949229975473 1
0.428224498790686 1
0.391045633104685 1
0.336942368279265 1
0.39192980571831 1
0.375234662238503 1
0.493267708510707 1
0.393807488528739 1
0.330183202456888 1
0.382582047802974 1
0.478996078389397 1
0.390401731197273 1
0.251134174033267 0
0.318445714915233 1
0.402650125130892 1
0.263272522821052 0
0.416046319297324 1
0.372129729722748 1
0.389636093275035 1
0.372497693331112 1
0.413979789096144 1
0.347011488724921 1
0.311619385480743 1
0.40413326949014 1
0.40208901657207 1
0.416969167053203 1
0.390913073475379 1
0.477204966138066 1
0.369546499886931 1
0.398365602281698 1
0.388658292075112 1
0.401055747677772 1
0.372343513691484 1
0.363093628550855 1
0.377368015235772 1
0.389821289582938 1
0.294826671683831 1
0.376050301198361 1
0.272443306307634 0
0.366655943421044 1
0.543972884888604 0
0.351913595396745 1
0.43793205200758 1
0.390257026302922 1
0.35059553606816 1
0.392997611822132 1
0.375129476651137 1
0.422931047342553 1
0.443840350686677 1
0.457436070702432 1
0.305393561595792 0
0.374515332642606 1
0.484048138724274 1
0.394320163939173 1
0.413133142234726 1
0.466778967798888 1
0.301983417362389 0
0.352859888796583 1
0.403961606677333 1
0.37386168768393 1
0.533441638349744 0
0.43031563150303 1
0.402054057931252 1
0.384546755948968 1
0.398516888860519 1
0.349670391155496 1
0.407904058811761 1
0.385802403829073 1
0.468318721124028 1
0.37683560341304 1
0.346361133718132 1
0.432449802215653 1
0.443312413494776 1
0.325761559082778 1
0.33339472448728 1
0.460627399231359 1
0.40567872734942 1
0.486056208972248 1
0.348261043278101 1
0.311131217621073 1
0.379601187772085 1
0.305863381415649 1
0.48066016721988 0
0.382612275000984 1
0.441048555950499 1
0.31605240646693 1
0.500017721786355 0
0.523225232862759 0
0.374622812125761 1
0.403930322704672 1
0.427936549247257 1
0.441049439510308 1
0.289660972460373 1
0.375787722123189 1
0.397216382031942 1
0.382068537932831 1
0.370884714429029 1
0.390132312944023 1
0.388825957029125 1
0.37482210495333 1
0.457855476144565 1
0.366468748155505 1
0.456701352163134 1
0.302441405456839 0
0.357301482919783 1
0.450785450399675 1
0.430029488888915 1
0.4319154110619 1
0.293626732724029 0
0.295897455502108 1
0.345772993705585 1
0.320815549982252 1
0.398161052857716 1
0.427281929388334 1
0.405972700534044 1
0.401991097309568 1
0.43858361361925 1
0.507048079674907 0
0.501271206862447 1
0.397554214054546 1
0.291402000075505 0
0.513465257286107 0
0.405333788075704 1
0.357376884841239 1
0.458668285458068 1
0.405225410627097 1
0.343453527107184 1
0.338633391408768 1
0.334784590007479 1
0.269816053185663 0
0.466038405264862 1
0.352188023958192 1
0.317812123594322 1
0.389383403283485 1
0.461614712354583 1
0.340859910442673 1
0.380681556288937 1
0.281137507659723 1
0.347474884545842 1
0.471937118426591 1
0.366602594449925 1
0.427309987929496 1
0.351569642495866 1
0.419444320014263 1
0.474381243431512 1
0.511733046636175 1
0.42611559758058 1
0.438398254591202 1
0.316977417016652 1
0.431489849253613 1
0.43438327881939 1
0.38499183246504 1
0.459023294697909 1
0.467730189425489 1
0.477711978079339 1
0.328271086804985 1
0.462437663468198 1
0.390505495854071 1
0.410934730803532 1
0.387066552598827 1
0.386261820161616 1
0.355630777950507 1
0.350899804998384 1
0.389578001503262 1
0.39870025206091 1
0.278602023503674 1
0.527056619978533 0
0.446358975524392 1
0.452101793135 1
0.317461973165941 1
0.410419049710736 1
0.346058077545783 1
0.355521272798502 1
0.268941254754679 0
0.350310757092021 1
0.394100471555551 1
0.39576037433465 1
0.482805454403511 1
0.425121369251625 1
0.342402507422311 1
0.41130851338375 1
0.357047075343324 1
0.357264541718265 1
0.371840099908971 1
0.435273289656184 1
0.524773974674144 0
0.41716129912992 1
0.464113302829761 1
0.364065561331062 1
0.364043601837236 1
0.406504187187351 1
0.342132518110238 1
0.418138252606342 1
0.446031175448106 1
0.239235905904383 0
0.460842986166353 1
0.401035928738014 1
0.40136731199321 1
0.477836183654829 1
0.475420322232704 1
0.433372071849507 1
0.40192711127277 1
0.385350259409674 1
0.349329229742578 1
0.295177416251036 0
0.512357737506324 1
0.403606946336774 1
0.453994666725081 1
0.483142882707323 1
0.353656517422688 1
0.393476975405608 1
0.388768461037716 1
0.373284694089899 1
0.366949728038239 1
0.353635084248714 1
0.350867994029119 1
0.209447549527394 0
0.388762839610346 1
0.368017666973676 1
0.481669412764621 1
0.401560584138621 1
0.414492238977466 1
0.363358749032281 1
0.48601517137509 1
0.483322591938266 1
0.417717550902858 1
0.438988228042966 1
0.335779974873761 1
0.355477065997777 1
0.390995246624206 1
0.339241970289531 1
0.398483554073033 1
0.46196331094129 1
0.430524610521412 1
0.480268530843903 1
0.398221988241099 1
0.320308068641364 1
0.340394881251923 1
0.436329190716885 1
0.444086453418291 1
0.399577005279938 1
0.430463434993771 1
0.438211794882897 1
0.448542624556288 1
0.45638031569136 1
0.402751818527961 1
0.443619455601061 1
0.410963929420523 1
0.442488431292332 1
0.353244785362956 1
0.458738450428634 1
0.479020112658597 1
0.380078933860802 1
0.428082674338335 1
0.420676093015559 1
0.350517105381029 1
0.49140349752243 1
0.541698037985215 0
0.470787744134897 1
0.414692164897135 1
0.47986633500332 1
0.450218225743323 1
0.337985925850987 1
0.436545589295 1
0.455419649679647 1
0.497046743603865 1
0.44701539371173 1
0.347052533907987 1
0.338239800639492 1
0.432607448026159 1
0.490230420392917 1
0.385782245512159 1
0.290485869311234 1
0.426236124507011 1
0.442013369487086 1
0.262638619886186 0
0.381436403972673 1
0.416116102819891 1
0.353807481928398 1
0.365768297638212 1
0.38229995338083 1
0.369255188587995 1
0.303140907707663 1
0.397991302381623 1
0.353597596124579 1
0.4469028054574 1
0.303615671920402 1
0.427220356730484 1
0.317966578108412 1
0.436199107388174 1
0.406457467640095 1
0.379221913927265 1
0.302408849901168 0
0.354314205069505 1
0.375316887207997 1
0.42425682701438 1
0.402673730831183 1
0.381928857006887 1
0.49131264201092 1
0.428065066140293 1
0.493630377564138 1
0.409351163742521 1
0.425084095829158 1
0.474948856342938 1
0.467506223854237 1
0.414649688092886 1
0.455673760752941 1
0.411726528975856 1
0.515382260779947 0
0.379904677662453 1
0.290487411053657 1
0.462409285469913 1
0.434127310211294 1
0.396884429928075 1
0.315812877415174 1
0.264754356734348 0
0.37809134442088 1
0.339061087299713 1
0.364288249978472 1
0.347559616523695 1
0.405145125272344 1
0.412949922656782 1
0.378401200000451 1
0.441267173705009 1
0.320042768877259 1
0.455247508775595 1
0.465535729069438 1
0.413937972023881 1
0.440991100981325 1
0.359100294134092 1
0.406403752946779 1
0.385807925864671 1
0.396449833513577 1
0.52696904470239 0
0.420847117323405 1
0.46902168961709 1
0.438847122850539 1
0.417150754675966 1
0.349045186756503 1
0.382783138293402 1
0.371085092893146 1
0.423254778343624 1
0.507856860540834 0
0.449794548765746 1
0.468366751109118 1
0.404807927137218 1
0.285344326035466 0
0.294181644288455 1
0.359519098478445 1
0.395277174648655 1
0.437184864051297 1
0.362176876263548 1
0.36723990755401 1
0.428076711020363 1
0.505421095297317 1
0.309600245194385 1
0.328307921322489 1
0.419951356024796 1
0.414674298103516 1
0.504452183293774 1
0.413220246515041 1
0.389288238357201 1
0.410769869461518 1
0.426568318194336 1
0.310140927859655 0
0.342861821077343 1
0.348629468569595 1
0.403261444378719 1
0.386536732001068 1
0.319294373956546 1
0.420256519501625 1
0.483046885113834 1
0.404348239340425 1
0.402040256495318 1
0.40353241530047 1
0.37784261406609 1
0.347021674069534 1
0.445668750433028 1
0.363375962957161 1
0.318625470989167 1
0.433579007455978 1
0.494376015528068 0
0.353294774829941 1
0.376377434435619 1
0.414713180939215 1
0.466704379357535 1
0.389088865368698 1
0.308005867900146 0
0.322737486602516 1
0.391420802990028 1
0.431232601525596 1
0.353304798694891 1
0.487238759227554 1
0.490912672100121 1
0.466017591933681 1
0.378908355325482 1
0.403392733031821 1
0.388043132951033 1
0.494247549021651 1
0.456239789418546 1
0.390791840647992 1
0.383250527203843 1
0.518786869283184 0
0.492181845097185 1
0.328919537993809 1
0.35727333152973 1
0.28976433897532 1
0.443982750836351 1
0.33213098555838 1
0.352654478187612 1
0.345388392513483 1
0.441883682829861 1
0.402721553224876 1
0.470036773343824 1
0.362912380794821 1
0.377774872413414 1
0.425496822943428 1
0.293125664234573 1
0.362243174790952 1
0.376011530984948 1
0.438703947743697 1
0.445982409505312 1
0.437005678566035 1
0.484633687754157 1
0.337906369560221 1
0.394598412366041 1
0.35951635115935 1
0.351809766799811 1
0.406457176145009 1
0.332690951310578 1
0.379975225037873 1
0.393881098189412 1
0.433440864197408 1
0.409766846396462 1
0.29297305865908 0
0.449992111042634 1
0.362097865165195 1
0.401740710803557 1
0.440621111165335 1
0.431843835454858 1
0.39188379976381 1
0.410922545071704 1
0.28642603105282 0
0.426459527365396 1
0.445921854131397 1
0.45901667280444 1
0.448065718477784 1
0.413995855699667 1
0.362568581882223 1
0.389431675644529 1
0.329717625376589 1
0.491365352907925 1
0.309209212751142 1
0.428494917198686 1
0.462505402954897 1
0.448240483538397 1
0.389307265953008 1
0.3940537010328 1
0.393570566111759 1
0.385932874403441 1
0.412736423275753 1
0.480346445157261 1
0.403799447265289 1
0.365602519296941 1
0.427581344573089 1
0.448260368408766 1
0.357841306742383 1
0.398567603722432 1
0.420395508007258 1
0.489371188264137 0
0.340693408187527 1
0.439557406346959 1
0.46699016592118 1
0.388495871962233 1
0.415008525215878 1
0.361815832492698 1
0.376065198442744 1
0.386293848900332 1
0.314684162143901 1
0.432381528013266 1
0.433549925940207 1
0.246933371666356 0
0.361760009439989 1
0.409989213172079 1
0.400222549138459 1
0.347211786483446 1
0.428467425562663 1
0.429221525704112 1
0.345644764309132 1
0.375758383454788 1
0.373812650277114 1
0.40914977586958 1
0.351420996412105 1
0.418514295341122 1
0.424916215482423 1
0.381968536008625 1
0.422464027941183 1
0.335527894029098 1
0.375509425553853 1
0.374826834448291 1
0.323687365050018 1
0.30732470098715 1
0.451254467923447 1
0.357764351536996 1
0.383080796702583 1
0.426491357955887 1
0.438215095175522 1
0.390376063724252 1
0.377786953553929 1
0.477050767597691 1
0.302943149739094 1
0.442214667287222 1
0.414903719902054 1
0.346430612337458 1
0.34623813290653 1
0.396917651436697 1
0.431665424865616 1
0.46455332554026 1
0.28799106429961 0
0.282574259142923 0
0.343735903086982 1
0.401980923434554 1
0.401772727496834 1
0.434645785566099 1
0.362728521913914 1
0.37296245543869 1
0.455700980001302 1
0.39639074165832 1
0.416607394052235 1
0.451210927270527 1
0.38106347017342 1
0.380594551932478 1
0.339226135784955 1
0.384355918833716 1
0.349178087986537 1
0.407616778497402 1
0.371361207827531 1
0.434392617529531 1
0.370288431856462 1
0.476687587288249 1
0.406392698191707 1
0.403628651396808 1
0.396622260031086 1
0.324420450079553 1
0.355327851674692 1
0.367158638858153 1
0.42011204612132 1
0.422909585007735 1
0.33773969507305 1
0.282315201849714 0
0.309128341494077 1
0.517220560597064 1
0.479522547452547 1
0.395255735150122 1
0.450079916084286 1
0.302523115708834 0
0.489333782467026 1
0.419724250531355 1
0.454889851216578 1
0.361331058113885 1
0.351277794332663 1
0.484577699007475 1
0.399282907201635 1
0.34483965773261 1
0.400033587062543 1
0.429803165905801 1
0.340122759091729 1
0.347471817971362 1
0.355405033706108 1
0.426991647963585 1
0.501356801032244 0
0.327864549891522 1
0.387908966419625 1
0.445864851522935 1
0.414636531571687 1
0.33285711652879 1
0.419971830744935 1
0.38870297926039 1
0.433437624046674 1
0.395121438820304 1
0.440017220355338 1
0.467900758498733 1
0.43527501109792 1
0.423866483752346 1
0.393642553119551 1
0.493798627181447 1
0.379073509356206 1
0.511097445162668 0
0.366535619188068 1
0.358978377757215 1
0.399322950645198 1
0.359062871560865 1
0.324531659650075 1
0.472540110127304 1
0.390634784486502 1
0.426040609347765 1
0.348428819151693 1
0.394830819511047 1
0.494830828633657 0
0.400924314353365 1
0.304748596000254 1
0.460201467807756 1
0.360322940616316 1
0.34454298753549 1
0.404390672193429 1
0.412215677282092 1
0.247125260822375 0
0.429742748546856 1
0.496340368282748 0
0.41578905096375 1
0.276459762089807 1
0.329955816694333 1
0.40319413291804 1
0.419463497016163 1
0.31988390011416 1
0.350299196043456 1
0.373633277310293 1
0.466655937722148 1
0.316108551188457 1
0.510901644947483 0
0.395184132639424 1
0.390624709835309 1
0.439631039863335 1
0.417100477792587 1
0.414542553874912 1
0.455181039761873 1
0.366861637257078 1
0.559786873957365 0
0.357918208206464 1
0.324841506863744 1
0.379653028102701 1
0.39123869718961 1
0.471606242118529 1
0.318713835159983 0
0.411248461285161 1
0.430345101973846 1
0.396004369469742 1
0.341455032182268 1
0.373168319050506 1
0.389398252114835 1
0.440490956007968 1
0.435332710346454 1
0.460341773988017 1
0.409943392557278 1
0.396062168594014 1
0.483227008608251 1
0.39951763432171 1
0.414383054726229 1
0.415648678487039 1
0.370019165725285 1
0.471658402939982 1
0.422826080555952 1
0.519721500354968 0
0.483756508698528 0
0.397896035031529 1
0.43386586366224 1
0.345929870214211 1
0.352424894885622 1
0.388123633939856 1
0.350230655860194 1
0.396030619893659 1
0.362342825533951 1
0.412251391166742 1
0.307980415718508 1
0.414121413508361 1
0.451634040501097 1
0.463543267380724 1
0.400914050840012 1
0.414115584967993 1
0.465649053814791 1
0.366117644952119 1
0.360942013927594 1
0.415952943579873 1
0.407211591035992 1
0.284932256859107 1
0.32521493375108 1
0.378344067047838 1
0.292505577239995 1
0.430482323510178 1
0.420289919427739 1
0.340986247115392 1
0.444044476328291 1
0.423276415345417 1
0.363291012729276 1
0.411682789105404 1
0.443286966567342 1
0.269661011705158 0
0.40016598992346 1
0.279809255110438 0
0.507657992760077 0
0.442934613572624 1
0.414592631907762 1
0.387431229912395 1
0.368937268953147 1
0.453268056455084 1
0.442381838460935 1
0.461525944236965 1
0.339806865534199 1
0.346767858587733 1
0.407363227974869 1
0.292210927734828 0
0.393440607162093 1
0.399399993249366 1
0.371438320822608 1
0.348471454804572 1
0.421503637928319 1
0.337754537353606 1
0.306021184152943 0
0.55624229104412 0
0.418491309950627 1
0.380774118444891 1
0.438739806229425 1
0.380035855153423 1
0.381983513048695 1
0.307153538386534 1
0.440190273160291 1
0.355367597627346 1
0.375985152386802 1
0.457784936272749 1
0.334821964431233 1
0.359022197317799 1
0.388357400139962 1
0.419833306251614 1
0.404096159746682 1
0.317957686297116 1
0.440362265971887 1
0.314324993715031 1
0.40172203590138 1
0.354173991623465 1
0.478451788097303 1
0.39266279959428 1
0.330838379433783 1
0.386235376183272 1
0.30948629507669 1
0.412002769119194 1
0.402255341464362 1
0.413655366606391 1
0.26091677947279 0
0.418908810065406 1
0.46242746666019 1
0.476161082784407 1
0.41709289112261 1
0.408144686183224 1
0.487160179759622 1
0.325380545166493 1
0.463689896281589 1
0.456404687033774 1
0.307069453936142 1
0.364412867438409 1
0.320424133996653 1
0.452372194925974 1
0.460891943517346 1
0.319734590334229 1
0.455743413019633 1
0.36377800318454 1
0.498848786872492 1
0.387598504926748 1
0.472477626107604 1
0.333157076002639 1
0.451399377498946 1
0.339963879932564 1
0.386557843176355 1
0.318460170064524 1
0.334965349167042 1
0.481720337656139 1
0.401441259196302 1
0.403255732566122 1
0.471764181352852 1
0.403477008407025 1
0.369423293050173 1
0.378865009962413 1
0.414376600054123 1
0.360714797057907 1
0.356984593614467 1
0.400363993935723 1
0.305532857048977 1
0.399431809884231 1
0.395726991671472 1
0.419876050278478 1
0.378161705481692 1
0.421015402718171 1
0.397569723774454 1
0.437976395944767 1
0.256313040981451 0
0.408199568102281 1
0.47535923449574 1
0.450439414049638 1
0.390211609710729 1
0.419078185604284 1
0.408032316711221 1
0.443073320355074 1
0.435681672420401 1
0.359094406340586 1
0.361920644763178 1
0.432104743353453 1
0.444377686478333 1
0.326779928362927 1
0.356598528170643 1
0.370786681603516 1
0.428230494622757 1
0.446844129723457 1
0.422333426795022 1
0.367683454240891 1
0.449636429205837 1
0.386752042717164 1
0.254946339976496 0
0.42400305596959 1
0.387074955716208 1
0.461128121664308 1
0.352659775562305 1
0.369263584987686 1
0.417086499507774 1
0.379196587760075 1
0.413722253337439 1
0.409818606172529 1
0.471782578929442 1
0.385388674516246 1
0.475394240650924 1
0.395285610890688 1
0.343962562514753 1
0.334241793679923 1
0.431293121346347 1
0.42622667694147 1
0.394531257255348 1
0.404062037611893 1
0.419230905355327 1
0.381051193775368 1
0.338798465735837 1
0.489304625417425 1
0.369873396807397 1
0.329289008666045 1
0.325729210024288 1
0.413556896825258 1
0.413806574728177 1
0.380969359027191 1
0.368479321149045 1
0.396315694634669 1
0.402341786608671 1
0.402425292397595 1
0.403609488898163 1
0.484594177985329 1
0.395262011870628 1
0.304983872302184 0
0.434623855365026 1
0.399792224513198 1
0.362836088337828 1
0.42626988780383 1
0.323084371446838 1
0.382946774524587 1
0.366084282881727 1
0.395218615035704 1
0.40400148981429 1
0.297600729551058 1
0.47455978724535 1
0.357346215373055 1
0.273251842700875 0
0.527573270226767 0
0.401141676693624 1
0.390962496962053 1
0.374524694348886 1
0.389033003613729 1
0.318295293852889 1
0.364299202815885 1
0.433072057849036 1
0.379418709254275 1
0.356019736104568 1
0.419185982988655 1
0.358922069831946 1
0.304709438634502 0
0.41333689319986 1
0.428513429858859 1
0.47887286223313 1
0.384764432992746 1
0.412099133609015 1
0.288829070935113 0
0.328520125141851 1
0.332740899916576 1
0.281910615689908 0
0.359993399175103 1
0.46418607609238 1
0.424320634935557 1
0.374168478172888 1
0.350804422313715 1
0.481290509827915 1
0.384211382703845 1
0.428081469444405 1
0.39866015209549 1
0.437452289863156 1
0.349039286334237 1
0.311276522352982 1
0.392415146755656 1
0.465979874443457 1
0.382815024329519 1
0.368318021260427 1
0.351741307379113 1
0.382105855100781 1
0.369573835584511 1
0.324715266072832 1
0.471188641947358 1
0.305542512681942 1
0.439579023868836 1
0.3314632914495 1
0.261007631267855 0
0.374525880569708 1
0.511127705137352 0
0.420185513370978 1
0.471763779808099 1
0.382047294456422 1
0.372766322703284 1
0.37411345591312 1
0.41999046444722 1
0.442687680769765 1
0.517762828116904 0
0.409560964375184 1
0.275411632926851 0
0.399717842459794 1
0.385566401286486 1
0.421854573329345 1
0.423640302134257 1
0.4176150227243 1
0.418308980889174 1
0.411249945557424 1
0.394737766970832 1
0.431286112154885 1
0.338705608656411 1
0.347874969109239 1
0.405877010676032 1
0.382271803562457 1
0.395745129208765 1
0.394702993710341 1
0.461832595267559 1
0.372139241990728 1
0.350423767873709 1
0.394541930490185 1
0.474943401641191 1
0.398544520200758 1
0.363551874081002 1
0.513144529969477 1
0.385843975458146 1
0.339935232114363 1
0.443480738523576 1
0.387126719212674 1
0.374909398297573 1
0.435085276847284 1
0.529691114093419 0
0.473178032673347 1
0.452133457460901 1
0.429193310194184 1
0.441134250333015 1
0.439971938763338 1
0.366870847876552 1
0.430308694871268 1
0.429539060992143 1
0.409317191189418 1
0.419042766272761 1
0.405974291555943 1
0.480505684185893 0
0.369314468253577 1
0.387651554325027 1
0.466017402124619 1
0.371512518656663 1
0.353895782461703 1
0.273143926275438 0
0.451280860088388 1
0.39325694628047 1
0.411076785909939 1
0.423880269703796 1
0.491136706056912 1
0.450053071932427 1
0.380957589259427 1
0.309267937741756 1
0.479987706750595 1
0.39099205335663 1
0.286371905631201 1
0.43608471081284 1
0.499992993395318 0
0.378265734282875 1
0.350041625294909 1
0.404287026506334 1
0.389074856382196 1
0.296969541133908 1
0.322923420445058 1
0.437099562403463 1
0.424456909011107 1
0.382127478199308 1
0.423989430582172 1
0.44182693058833 1
0.355758316878715 1
0.46603046921339 1
0.437284485497394 1
0.451693025497093 1
0.458012320385823 1
0.395599964922978 1
0.467608437977483 1
0.402373228099546 1
0.363674705278944 1
0.480165606681046 1
0.32881738676413 1
0.45672182194304 1
0.362223241192306 1
0.454857539908123 1
0.353641775479812 1
0.430531592132268 1
0.462960537601254 1
0.486934699479059 1
0.577352790681245 0
0.47455200181998 1
0.252925199732746 0
0.422346169320336 1
0.392138681406473 1
0.400887453374808 1
0.351295358221318 1
0.371256686783216 1
0.419061275344556 1
0.474548010045056 1
0.406101294067214 1
0.350900155343657 1
0.330360892125544 1
0.399188093431537 1
0.47277429252818 1
0.300886988271961 1
0.406327554133396 1
0.44889381306048 1
0.391186800410744 1
0.428404976390844 1
0.388969071222166 1
0.501891944258989 1
0.455067885517652 1
0.366709335670178 1
0.356595049470477 1
0.300731161504928 1
0.466600526537245 1
0.40270532820499 1
0.419352398794116 1
0.317880740594453 1
0.455440520533102 1
0.361578637826672 1
0.398202212281447 1
0.352627226752746 1
0.316754493037573 1
0.380189453986688 1
0.508127903063518 0
0.467307299362524 1
0.393072981040333 1
0.365101040258766 1
0.39183730685057 1
0.3449869891884 1
0.455255285699678 1
0.391773769891901 1
0.375696529387531 1
0.415893024052876 1
0.298208509213085 0
0.460489619411232 1
0.392652018937851 1
0.486912809862038 1
0.43174456059304 1
0.386328040297816 1
0.412192430648169 1
0.324676683152597 1
0.312076527476231 1
0.422986381330858 1
0.421595055708358 1
0.34927555337643 1
0.426614793057414 1
0.379928164147588 1
0.45957801789827 1
0.261811373281926 0
0.339916491668523 1
0.468729869021213 1
0.486528786732429 1
0.357946504252288 1
0.415719982497397 1
0.283686881643956 1
0.447560402126326 1
0.292329481478543 0
0.425241239690431 1
0.352732897863801 1
0.344636097093123 1
0.352518076992689 1
0.323017112037578 1
0.456082302220537 1
0.339748020626627 1
0.39031234412818 1
0.452929248943145 1
0.38494557609384 1
0.35046304501149 1
0.44108664058991 1
0.525601185546622 1
0.365916622446284 1
0.399457612890565 1
0.388598867270057 1
0.446145063412284 1
0.320246331842814 1
0.353000137958188 1
0.417548305937519 1
0.371084212276406 1
0.440772630867951 1
0.404066056931738 1
0.396662843001649 1
0.434809532435203 1
0.417639149810206 1
0.315513747653729 1
0.539688197781768 0
0.332326586555703 1
0.404577464438078 1
0.334978324833951 1
0.330483755882889 1
0.444441108744637 1
0.401073312066415 1
0.321195136548236 1
0.339589467324189 1
0.328947502409801 1
0.348657559323192 1
0.37091510177792 1
0.419287182196175 1
0.347147538477207 1
0.417146280687128 1
0.344056954800402 1
0.407107629677076 1
0.4707453501097 1
0.482699363483321 1
0.386649342627218 1
0.388094320585838 1
0.398525672227361 1
0.357670863242628 1
0.391050053192242 1
0.438725738257538 1
0.312972347429598 1
0.409411381604993 1
0.416435576346485 1
0.280068112969297 1
0.450851998020857 1
0.427748389842075 1
0.401718113736732 1
0.384978138785498 1
0.39930765141362 1
0.386010564204102 1
0.444894085518178 1
0.435729839151653 1
0.321077129573079 1
0.373808062484294 1
0.378673745343495 1
0.380896913064699 1
0.421200841212511 1
0.482753802487064 1
0.398627643013537 1
0.318973969454011 1
0.390364597909306 1
0.316331064661277 1
0.511438593672775 0
0.407116250189135 1
0.362578911659337 1
0.375533239446541 1
0.502448026795324 1
0.392174154183365 1
0.493356284569726 1
0.35906311757969 1
0.323608722608181 1
0.435055038605565 1
0.47091786396288 1
0.402977315029319 1
0.385497231777223 1
0.283596112896854 0
0.491318058641753 1
0.414051352351102 1
0.418079415664029 1
0.347384185062346 1
0.315142738896692 1
0.507135228256202 1
0.337021981355469 1
0.406810918114581 1
0.379170335849605 1
0.455448678128903 1
0.313704316186667 1
0.337489168134607 1
0.30573177501488 0
0.436370397197585 1
0.360721077095803 1
0.386770062952443 1
0.417467145720055 1
0.380583599556521 1
0.467086062170266 1
0.321708081096336 1
0.356432190152287 1
0.417489956573951 1
0.391030025181794 1
0.403852314098331 1
0.44403253495393 1
0.461539188012337 1
0.407042069680028 1
0.442142545216221 1
0.368667761760133 1
0.464288306905394 1
0.442224611985011 1
0.373992720567405 1
0.366851634728988 1
0.40546692572226 1
0.51907268943339 1
0.376615622346795 1
0.417497305896254 1
0.437628504613539 1
0.317066692709417 0
0.364642921616138 1
0.404383622864249 1
0.491394899828079 1
0.369833864974392 1
0.340487740069415 1
0.376995030438971 1
0.483538312484509 1
0.429772629693261 1
0.327043371199637 1
0.459345872148967 1
0.4054572514069 1
0.457970050142412 1
0.382958112995557 1
0.36956248391049 1
0.325146341008876 1
0.356691122783932 1
0.452615822710789 1
0.277464974514056 0
0.350186963608503 1
0.275596297852249 0
0.36407535959774 1
0.3557358841013 1
0.371310834767242 1
0.485695723890899 1
0.413164459023879 1
0.298160423103059 1
0.406610989662341 1
0.39861082958118 1
0.384583238340891 1
0.387478234321683 1
0.383382457554466 1
0.365465718412245 1
0.393412931214548 1
0.432058603588049 1
0.376693475229087 1
0.419830831825689 1
0.38503974216039 1
0.498162428900861 0
0.404892971662996 1
0.443044869524582 1
0.453817269613884 1
0.381714788099155 1
0.389947141277964 1
0.281577528527606 1
0.398976323038648 1
0.485389099101573 1
0.370844181965184 1
0.358078783849311 1
0.400014496988657 1
0.38602639775705 1
0.43841875795346 1
0.408391997227695 1
0.41363353658762 1
0.397272696546592 1
0.405735621745375 1
0.422108140517162 1
0.439296686090735 1
0.426676579519712 1
0.461547376069198 1
0.438036188033038 1
0.435770856112668 1
0.43377893421451 1
0.296095646006219 1
0.358706149129063 1
0.474905825807065 1
0.353157586732869 1
0.464301623815855 1
0.368023259701796 1
0.34512283186396 1
0.472051244012248 1
0.441668445010216 1
0.418591073350295 1
0.399818939356206 1
0.451195287967185 1
0.364490074651956 1
0.430964543598148 1
0.487454236755298 1
0.392024588665824 1
0.441066547413899 1
0.364167932421446 1
0.435361809281761 1
0.353413724431355 1
0.457872671665372 1
0.478216789582227 1
0.325957446053201 1
0.428754127578635 1
0.429666013764297 1
0.402218235307169 1
0.44282443106217 1
0.402336144239527 1
0.319715639604404 1
0.466361427352375 1
0.504547346431833 0
0.400196381773562 1
0.369870939709317 1
0.340897797667569 1
0.42885177432216 1
0.405622052690102 1
0.405518273054244 1
0.396812523771602 1
0.346058974581142 1
0.400128024425809 1
0.281650909292755 0
0.4543349846226 1
0.416288504389058 1
0.419610941009087 1
0.417588327303392 1
0.458142764659721 1
0.410563267807909 1
0.36420667837532 1
0.426565584596202 1
0.303569963124658 1
0.348961456648529 1
0.457020387448871 1
0.323617128968619 1
0.414023368407503 1
0.347527231463843 1
0.479267664044971 1
0.403360998472863 1
0.375972408148037 1
0.386903382409917 1
0.395350033181546 1
0.366957002252514 1
0.38187210380581 1
0.369717366502639 1
0.365414401581474 1
0.395525196424741 1
0.450445725732401 1
0.468529570342289 1
0.379920793244919 1
0.484821245496237 1
0.358676341537193 1
0.419989992462424 1
0.402168918557559 1
0.396492287771258 1
0.437388468184248 1
0.390530023519053 1
0.4205096708981 1
0.304095089654098 0
0.339303065242672 1
0.421223283653264 1
0.460924016185244 1
0.376998617918924 1
0.396161608496729 1
0.386776543682281 1
0.46995254995407 1
0.498420495569087 1
0.38619655454985 1
0.406513396926345 1
0.445734516020797 1
0.417600689183477 1
0.39042765663482 1
0.385302660544914 1
0.557258735518783 0
0.381594528677492 1
0.447704340829381 1
0.469320396679087 1
0.374408870028077 1
0.413593421394091 1
0.285949633290287 0
0.446269044525433 1
0.523334897404527 0
0.303768572104627 1
0.363963042979179 1
0.350071367990291 1
0.311650880509931 0
0.408690471162156 1
0.407493104179835 1
0.423629781026954 1
0.284103689413581 1
0.412270792184729 1
0.433362551254476 1
0.49686116182046 1
0.395189913442044 1
0.406126734444178 1
0.337267369180238 1
0.422427681520406 1
0.370247674190974 1
0.428905844894687 1
0.361908187700084 1
0.410964356705456 1
0.344747447066747 1
0.439831129404135 1
0.321880789373268 1
0.493093676506559 1
0.356832165080873 1
0.335774060634828 1
0.474474620415075 1
0.330860250525439 1
0.407293912217437 1
0.281396510457386 1
0.42263948811937 1
0.406326795439688 1
0.407543268648694 1
0.379685243825196 1
0.427189923869881 1
0.36414583023548 1
0.371825011573596 1
0.534207698069189 0
0.466237023508786 1
0.276698400538964 0
0.350719635902465 1
0.478694522456717 1
0.422665081195066 1
0.265965298627448 0
0.330943218555598 1
0.411000563700971 1
0.433643791864486 1
0.329371761572222 1
0.347111128674613 1
0.325046665629709 1
0.405230668595844 1
0.380094160103877 1
0.292183729241204 1
0.426754278281558 1
0.345009280520784 1
0.346874061847586 1
0.305746914526854 1
0.345351460949328 1
0.373141528653303 1
0.333458993326008 1
0.412216707286651 1
0.412098460738942 1
0.440111468439253 1
0.384687765458466 1
0.414689999685453 1
0.382874626574982 1
0.424241876205241 1
0.441067477303345 1
0.40944585341922 1
0.417042493015162 1
0.38647894967074 1
0.421857528622013 1
0.357961592511903 1
0.427246133298192 1
0.405067459083315 1
0.456302850879854 1
0.394541415242185 1
0.476516695474105 1
0.461654397090129 1
0.399108415633543 1
0.425054881524655 1
0.44074887284715 1
0.26554302999843 0
0.523573469183151 0
0.450547897721603 1
0.45264546391719 1
0.303457252199172 1
0.407809256376479 1
0.384657362542693 1
0.382885558871217 1
0.393054375933607 1
0.448106444742982 1
0.492233364560387 1
0.375221658147903 1
0.426527930886202 1
0.359046252224983 1
0.421442487697097 1
0.336907132300536 1
0.371864478278375 1
0.495218381638975 1
0.38104361349154 1
0.467027368888995 1
0.416770945394642 1
0.290516662263014 1
0.429989879442347 1
0.434256531433767 1
0.328875467248672 1
0.35489720697674 1
0.394636363585358 1
0.395948111157316 1
0.374870636517344 1
0.379910937827644 1
0.338653075030154 1
0.490113627400211 1
0.385719416048613 1
0.336233061568663 1
0.444602832217451 1
0.427596015045196 1
0.382222894620719 1
0.417996968096186 1
0.355949645441274 1
0.304933859065737 1
0.385703569401064 1
0.366553255898559 1
0.389669605591907 1
0.374038770188268 1
0.405447759132585 1
0.490150050106839 1
0.313841865562684 1
0.401411714178726 1
0.311002439097641 1
0.399927646898254 1
0.361861480754942 1
0.405536940843244 1
0.362160038032232 1
0.262081610920497 0
0.376410843205353 1
0.34428487415945 1
0.384931103617387 1
0.349776053485391 1
0.355485452334576 1
0.288221291676568 1
0.408599892713383 1
0.459530223754147 1
0.375270276327391 1
0.398628169760679 1
0.403425129133725 1
0.365927203016125 1
0.448066646601359 1
0.424260403144959 1
0.388564396763657 1
0.355021553123262 1
0.528258156427444 0
0.404621364322621 1
0.467420206999852 1
0.403487280354753 1
0.420095512825645 1
0.464802724842387 1
0.446629014399201 1
0.356214979041306 1
0.423131837308161 1
0.440851115857717 1
0.360533295382056 1
0.369167945955702 1
0.387226955753487 1
0.4746093091322 1
0.360219065776999 1
0.355844591642542 1
0.303053109645182 1
0.409463282320845 1
0.43384258863076 1
0.394296188186578 1
0.293009903501634 0
0.397085063828048 1
0.395635262681028 1
0.38846692101373 1
0.417910973893561 1
0.358778484057488 1
0.388291833725401 1
0.384720406123866 1
0.386232410531817 1
0.41557390211696 1
0.453263844139849 1
0.406475492102217 1
0.3002231400825 1
0.26251754021891 0
0.44363580743584 1
0.373125259409297 1
0.453635570139304 1
0.387732246865043 1
0.430945064005326 1
0.426140974833391 1
0.431056879427443 1
0.423692249111898 1
0.402821380294757 1
0.324757052710257 1
0.450499577115652 1
0.519362717006401 0
0.415330872173907 1
0.472878502961213 1
0.429774715564971 1
0.495571666574452 1
0.362651521396446 1
0.406379792461154 1
0.45638621768796 1
0.325332080512619 1
0.451162859049827 1
0.409640423765044 1
0.359028166047821 1
0.399893972497633 1
0.41178553720592 1
0.412790436482753 1
0.426821332349535 1
0.4031246414849 1
0.375646977737806 1
0.426213428499534 1
0.514283182430355 0
0.412768891303946 1
0.429557156113014 1
0.419562492330293 1
0.428632841582542 1
0.468122735135108 1
0.41424910823114 1
0.416138339495074 1
0.497144928796414 1
0.322435568821377 1
0.353882785986822 1
0.423079628000783 1
0.388759764555074 1
0.506312947077649 1
0.416404516803843 1
0.422123158010289 1
0.383812801656327 1
0.42550880727485 1
0.384975050354853 1
0.438575654539472 1
0.412081723976277 1
0.392833140608873 1
0.44698297144913 1
0.493384538469613 1
0.348512576208631 1
0.398278484090724 1
0.396177047654329 1
0.31520155619563 1
0.374250383813444 1
0.459672815708239 1
0.35854893644902 1
0.343306717440749 1
0.334675019572617 1
0.320012394487952 1
0.407682638821132 1
0.445191686597046 1
0.50330053194471 0
0.298256919779362 0
0.3783130282529 1
0.40964902609703 1
0.264796794526663 0
0.417781718847082 1
0.408227199635493 1
0.456811203151455 1
0.324175864930051 1
0.36480647863388 1
0.353699869259404 1
0.479411662112897 1
0.415234936270543 1
0.358240676432864 1
0.44632192704846 1
0.30608172890409 1
0.333209628909935 1
0.374771323420987 1
0.417142406153725 1
0.432760610480495 1
0.44957877260556 1
0.479869472388772 1
0.328140006273066 1
0.497699177322387 1
0.381939575941162 1
0.35011650236507 1
0.397188158356618 1
0.439157905319056 1
0.338928054415763 1
0.341995401303152 1
0.367349632048928 1
0.426206272107473 1
0.427864335582949 1
0.529307275399836 0
0.440841888236282 1
0.373941152212149 1
0.489929414824265 1
0.352810323230533 1
0.408626984388997 1
0.423782588790163 1
0.362820145937636 1
0.355582436958858 1
0.375065652834922 1
0.371995652757733 1
0.343104429832829 1
0.330755941634764 1
0.396082326449884 1
0.441912136063618 1
0.44844654306694 1
0.414997812160762 1
0.250816509221179 0
0.336586035624049 1
0.384171935557196 1
0.412444591267945 1
0.387810743269375 1
0.37916467775141 1
0.415245120903761 1
0.30196252408172 1
0.430298950766947 1
0.415745578253529 1
0.380771988852931 1
0.430086460556501 1
0.380681774008338 1
0.423662192242536 1
0.325371642946735 1
0.318510397370446 1
0.432167927300304 1
0.442051119876994 1
0.327126836761572 1
0.388974400584761 1
0.354657353609376 1
0.288622181768595 1
0.48958911493199 0
0.302260513392672 1
0.44183162483464 1
0.391154007992762 1
0.465598952672256 1
0.447055209714669 1
0.357784760697823 1
0.372643024990957 1
0.396380943407563 1
0.340026607995444 1
0.45629090257689 1
0.387348028361145 1
0.413129035624491 1
0.397227249079349 1
0.408313784876029 1
0.412743721332347 1
0.435876164377433 1
0.415236254913198 1
0.298669791704512 0
0.387493841522896 1
0.306540538294918 1
0.389119452710361 1
0.404929852225743 1
0.383158826947808 1
0.37369731492509 1
0.377920564978857 1
0.256397406804977 0
0.429891537610694 1
0.356828393480011 1
0.377918182050543 1
0.365154649245026 1
0.347037572995511 1
0.420404296683901 1
0.38447264217624 1
0.316627954797681 1
0.384889770315491 1
0.378614343754914 1
0.437329711194071 1
0.439098284309121 1
0.435473971839946 1
0.415650583043204 1
0.463438723160497 1
0.347490373441006 1
0.394059208064859 1
0.368819616778517 1
0.421415730191814 1
0.37344659128617 1
0.441333575647122 1
0.367934371734499 1
0.456965556990945 1
0.340493357509987 1
0.426629395113722 1
0.442947191738429 1
0.226434757983369 0
0.407557865677937 1
0.358803378054003 1
0.461478721192597 1
0.398933944855144 1
0.404560799658066 1
0.33951642158005 1
0.395577904967605 1
0.317367599519057 0
0.395119179963573 1
0.400814222671762 1
0.395414044391266 1
0.360622161560248 1
0.416270734953398 1
0.425979945524574 1
0.367019843954414 1
0.324314783921086 1
0.293563180606647 1
0.39118836660265 1
0.482324337220748 1
0.463034732172439 1
0.465997591642833 1
0.479573906204281 1
0.401963621118948 1
0.371242448631652 1
0.39315670175038 1
0.462005080388615 1
0.409037687581019 1
0.416819936392011 1
0.326025315766013 1
0.440544782984381 1
0.423607658544014 1
0.414848051556824 1
0.539995090450002 0
0.464382067536197 1
0.302373813688405 0
0.371314880718602 1
0.47932771426606 1
0.352749393598038 1
0.411688283768537 1
0.345517308416084 1
0.405343650719463 1
0.418218430455643 1
0.399311012446897 1
0.443604248361666 1
0.47702748120103 0
0.386026378014691 1
0.42279436443927 1
0.385787385745523 1
0.36967685666589 1
0.369170929630872 1
0.388862468062904 1
0.351558633383518 1
0.398190996419635 1
0.435642231723558 1
0.285842682724353 1
0.448378545620149 1
0.401166858694156 1
0.466056684678676 1
0.347268001464503 1
0.386157949306381 1
0.431450099622539 1
0.339812066124451 1
0.338450987986769 1
0.474032512227808 1
0.37631944750508 1
0.42556988777196 1
0.444060137311017 1
0.325609703628773 1
0.321250074454398 1
0.376470062326409 1
0.421897300025903 1
0.361331512148098 1
0.29631133342353 0
0.331529517676307 1
0.414422268457195 1
0.401115867439514 1
0.403648179933988 1
0.370758950559461 1
0.370370351648339 1
0.348362642837771 1
0.279655096672798 0
0.403535911275733 1
0.362750375085539 1
0.461631397264261 1
0.459231509627301 1
0.417082984093535 1
0.418035873982118 1
0.360657726273974 1
0.343183178256801 1
0.442900946157159 1
0.397083262852033 1
0.275185773477887 0
0.397722749639742 1
0.361115684004147 1
0.398960223311855 1
0.443139006976761 1
0.393024819165323 1
0.346897419675426 1
0.413208401674657 1
0.352733339748464 1
0.436659851991471 1
0.450943564323048 1
0.364479089959084 1
0.382939526878808 1
0.344554152439754 1
0.287121269204064 0
0.332296839658689 1
0.296120663701467 1
0.315580874197708 1
0.437962206749389 1
0.312696402256248 1
0.345445637390533 1
0.39846676291146 1
0.399007246469441 1
0.358768319176655 1
0.373353843924217 1
0.463967649769809 1
0.39137508349595 1
0.363426673209398 1
0.438957948376137 1
0.395978313319614 1
0.421504645469331 1
0.371602452947608 1
0.315465104142402 1
0.425696941635484 1
0.420852065937395 1
0.370075761349845 1
0.391142864256744 1
0.446989234794545 1
0.344499339071057 1
0.530496636880639 1
0.409189496430516 1
0.339863542997051 1
0.441764774202883 1
0.421815203083624 1
0.409652573067152 1
0.493998755537861 1
0.371770889739332 1
0.362159982684695 1
0.399661100173168 1
0.368478539077445 1
0.450362556409691 1
0.366432844656869 1
0.475396071640738 1
0.286869240380401 0
0.416704041551554 1
0.305777110546675 1
0.504336909534096 1
0.394553949797396 1
0.435150460920988 1
0.467881900800686 1
0.46321272917835 1
0.321248692711154 1
0.362304201944215 1
0.358762676533371 1
0.42534926119672 1
0.351496363881944 1
0.426193345306964 1
0.431056800670271 1
0.470036811194536 1
0.334177591074386 1
0.362031314162213 1
0.37156284991208 1
0.430051309912579 1
0.448648394033454 1
0.389432302594266 1
0.466576618919056 1
0.3530193355438 1
0.309677338013177 0
0.317575101844757 1
0.40406690195055 1
0.260669372574547 0
0.362835280714778 1
0.409028384897563 1
0.409277804318488 1
0.40976650470407 1
0.3664614354771 1
0.296158496338394 0
0.357330140707122 1
0.387418599371343 1
0.419702060341239 1
0.427618535742954 1
0.426872673976002 1
0.461881852522037 1
0.361882658343021 1
0.424249740213383 1
0.419009460834643 1
0.437201154023203 1
0.367688041513173 1
0.452584556097003 1
0.305619342788312 1
0.395219212219228 1
0.368051998511361 1
0.382926135731691 1
0.417119522200744 1
0.38827513914178 1
0.400272368776825 1
0.464945621994031 1
0.394551010710416 1
0.363266920884982 1
0.434057597887792 1
0.327307078475543 1
0.406633256970415 1
0.358195287721851 1
0.49324484092146 0
0.341972501458757 1
0.385391801886004 1
0.516118501077577 0
0.329208375303572 1
0.474743862497978 1
0.419333161549923 1
0.365861016611165 1
0.445923633631257 1
0.471580651675858 1
0.437505759506343 1
0.444220490116507 1
0.439248639856619 1
0.388395780899292 1
0.455532029126398 1
0.428627948868889 1
0.441567384057266 1
0.464724285468713 1
0.471595278909021 1
0.224736609142006 0
0.415605025176797 1
0.409267683550167 1
0.33818522384212 1
0.38668440000024 1
0.338445371424361 1
0.439313069109025 1
0.426020598247946 1
0.444675314369305 1
0.351415739801355 1
0.411905308800049 1
0.397121746968075 1
0.451599097286611 1
0.354400066712998 1
0.447128738171595 1
0.362644912556297 1
0.306048850770816 0
0.382599017530849 1
0.490800374975053 1
0.35061187275128 1
0.365829988397743 1
0.352777578805814 1
0.406899405134513 1
0.347260803769738 1
0.434494059999936 1
0.305717221782082 0
0.371235114053505 1
0.391345123301926 1
0.405769703732317 1
0.431144421495058 1
0.309037797371997 0
0.451217912831138 1
0.449168295731138 1
0.478458856843383 1
0.467804519880725 1
0.324044666434798 1
0.356966511370052 1
0.399381836076145 1
0.407972716975727 1
0.42288138057185 1
0.299329864334862 1
0.40527871265906 1
0.451375135984437 1
0.406559550760638 1
0.383868185738037 1
0.497342182746459 0
0.361741309221228 1
0.403430505886678 1
0.387409252515651 1
0.426566339845008 1
0.325107955829607 1
0.421523762968784 1
0.348415082332026 1
0.46981153251002 1
0.461693697146071 1
0.418146543494887 1
0.403044241174494 1
0.305037565558753 1
0.362885568052744 1
0.405760131948331 1
0.382933010986266 1
0.403693759960288 1
0.466800355483699 1
0.368873844347074 1
0.365966368753987 1
0.295978544081446 1
0.344631195859492 1
0.464476478537502 1
0.398990688880261 1
0.392623506639575 1
0.385696774273803 1
0.460096862430894 1
0.434758449710147 1
0.461285040756251 1
0.326582153926096 1
0.393182831642686 1
0.443983327310139 1
0.335778165700677 1
0.376026883183243 1
0.308264394009017 1
0.399952958134475 1
0.406987848566663 1
0.447463522470123 1
0.323960562715368 1
0.424694803391819 1
0.473297893664236 1
0.455932086120618 1
0.363768110468592 1
0.474664710910372 1
0.415362874090854 1
0.402151310332558 1
0.48840700486012 1
0.370663660782819 1
0.460511573231751 1
0.364302007583789 1
0.474154772442664 1
0.441913134024871 1
0.33868533686379 1
0.445414609477762 1
0.376531451086673 1
0.372786998166351 1
0.335304348337717 1
0.391668420964925 1
0.419499659890846 1
0.342491730715131 1
0.381016255863305 1
0.426214844707593 1
0.360891567201053 1
0.271444895752581 0
0.4119213803545 1
0.414726871140172 1
0.455769616684552 1
0.413776164803853 1
0.416956913424619 1
0.368710349170459 1
0.4269645487602 1
0.395311577974749 1
0.344160248356132 1
0.48634831671253 1
0.435261469934244 1
0.346452231601289 1
0.384907797946941 1
0.344098991674984 1
0.457897812780806 1
0.422332895301945 1
0.322870826451465 1
0.385599041695754 1
0.48334282277394 1
0.452008950367319 1
0.478293973492592 1
0.404102605888644 1
0.322365695815264 1
0.413825461976174 1
0.349713382659472 1
0.545656545567895 0
0.328120204778134 1
0.375450005829754 1
0.371189619472364 1
0.514589951214322 0
0.420382277177148 1
0.3827097334082 1
0.394154148136533 1
0.387029791905607 1
0.424452952987345 1
0.43664133060232 1
0.373352394275482 1
0.476410294587666 1
0.314002187462959 1
0.474690145721476 1
0.44948742435793 1
0.418866275966303 1
0.317075805570291 1
0.450592014150354 1
0.502963929638847 0
0.501310685369953 1
0.465063501332936 1
0.406446966736879 1
0.487542129974093 1
0.366055481047654 1
0.464304319376671 1
0.469736673445878 1
0.396175830801041 1
0.336071240221566 1
0.337427608280815 1
0.408178593273345 1
0.427598986994084 1
0.394067933102608 1
0.33071654416479 1
0.465657342206509 1
0.412854269816451 1
0.413736067117991 1
0.297376407654989 1
0.399403296304918 1
0.385062740432113 1
0.41718986026178 1
0.287325314947183 1
0.315190558007269 1
0.372859199984002 1
0.473560511369077 1
0.353178035393767 1
0.40756189749461 1
0.325251979587195 1
0.527018885334849 0
0.517683355561526 0
0.448680787796858 1
0.441735602532405 1
0.384004364199084 1
0.322032528640857 1
0.442300877518517 1
0.416774352207547 1
0.355119105269167 1
0.32500257723132 1
0.434349748746336 1
0.323483099429989 1
0.424248316155369 1
0.502153234559488 0
0.405333058090397 1
0.356715282981532 1
0.437329782164587 1
0.392765115093231 1
0.386728144172646 1
0.462868820241084 1
0.390142072638038 1
0.378824327341052 1
0.38296382097189 1
0.369886503155767 1
0.456351133062584 1
0.304749384644424 1
0.389921851150557 1
0.446440314032794 1
0.399588114543736 1
0.460489038205679 1
0.516130741732383 0
0.313851486737998 1
0.378158763210056 1
0.381725811312143 1
0.41645837149696 1
0.422786046931457 1
0.372521361537378 1
0.328749339593623 1
0.264938880844103 0
0.413804087520927 1
0.369102401036993 1
0.38427601888796 1
0.483778471960695 1
0.573086778565214 0
0.490079681959597 1
0.391916280446691 1
0.414705814191328 1
0.349752659465874 1
0.373714680762047 1
0.404559895628295 1
0.430170122841805 1
0.465175688867315 1
0.458133928999174 1
0.36118251527139 1
0.375768146265077 1
0.425399357832765 1
0.376147547252988 1
0.309609189667692 1
0.442143294029558 1
0.474674587423787 1
0.379875316140464 1
0.386422839732642 1
0.40318972572962 1
0.425255873758092 1
0.480611101696473 1
0.44030989079373 1
0.379558841673357 1
0.414085235144124 1
0.363142944286252 1
0.395811946142592 1
0.354255477618164 1
0.403932748970924 1
0.413979093443846 1
0.424334206623864 1
0.398630575769604 1
0.487186073345196 1
0.520871444841153 1
0.452903564994482 1
0.318726906150537 0
0.415197125669633 1
0.281962860574108 0
0.421261843968296 1
0.435242129100206 1
0.36303722605093 1
0.317852067558978 1
0.495592158798652 1
0.426192322241074 1
0.37770307717962 1
0.371869590722944 1
0.428235670473066 1
0.553825197207904 0
0.360645198694637 1
0.497962946231506 1
0.39455606966141 1
0.408216635188274 1
0.323395285066261 1
0.441603785063969 1
0.407425917197108 1
0.383533904590051 1
0.458628203714912 1
0.396225469792202 1
0.418780924190756 1
0.377640213667044 1
0.47401426776541 1
0.340778803291223 1
0.428417322390266 1
0.452353830386587 1
0.389113438365386 1
0.404060667058009 1
0.48814831407243 1
0.449736731599076 1
0.352713694126177 1
0.521400725154116 0
0.42834727606496 1
0.448436550722002 1
0.486393807240017 1
0.435923025052037 1
0.38534028247927 1
0.374726424040588 1
0.26478616325343 0
0.307357201916813 0
0.411797695460308 1
0.411041189397853 1
0.355641396272146 1
0.401498482065291 1
0.375202637816273 1
0.475808138582931 1
0.36317805870203 1
0.386473118178435 1
0.501542010623788 1
0.37476399200405 1
0.344195426607344 1
0.399972229927594 1
0.469852995559998 1
0.406639387733317 1
0.373374659057955 1
0.391557403457378 1
0.453684764957702 1
0.403832702959434 1
0.485389091394663 1
0.334235948484041 1
0.409030731583621 1
0.409172295628079 1
0.366880988824173 1
0.328577871275698 1
0.339975613667186 1
0.513174390773178 1
0.42808237231682 1
0.372229003865068 1
0.345485770086409 1
0.502577964101762 0
0.44683765100642 1
0.35066362252233 1
0.444406608902026 1
0.406461019271787 1
0.343043700141147 1
0.355805122964983 1
0.377047883626339 1
0.38608366394606 1
0.374627916876354 1
0.412011246379216 1
0.331322841874452 1
0.428504827581978 1
0.453485787397 1
0.442862607859656 1
0.405705855829079 1
0.398683876392452 1
0.299656509148887 0
0.330644430980556 1
0.424597893026775 1
0.444265018907172 1
0.369264329969871 1
0.416745624050198 1
0.456608143604477 1
0.461947970446969 1
0.3996275717804 1
0.373320302111218 1
0.435109737613739 1
0.464550903620825 1
0.37619025031505 1
0.388718855647167 1
0.264901178606793 0
0.311384583633155 1
0.455129599175034 1
0.271907360430084 0
0.379779836937465 1
0.462078087710244 1
0.452016493949185 1
0.519925644810416 0
0.376130519345374 1
0.411287971832592 1
0.360121068982129 1
0.288196187737035 1
0.459887868103863 1
0.351689220661987 1
0.471544727175265 1
0.417183899418 1
0.485975637107894 1
0.478246260873418 1
0.325413708547919 1
0.491699597612212 1
0.314149625843241 1
0.311616888402703 1
0.267228581757784 0
0.29491383146045 0
0.388486011768585 1
0.438661051837418 1
0.384138797722288 1
0.580348252808581 0
0.453279061135693 1
0.385830817275739 1
0.314429306187535 1
0.446039567845403 1
0.422383782318252 1
0.404930681054302 1
0.427716760525491 1
0.489887235593379 1
0.364803875771279 1
0.42792674201248 1
0.384100381824768 1
0.461157640098996 1
0.395694123975396 1
0.385761955424486 1
0.47760411195865 1
0.313828234267172 1
0.369509333289054 1
0.451314783876684 1
0.466551330083328 1
0.398283786896196 1
0.390933552940489 1
0.333627342858756 1
0.298093019510216 1
0.453120774331884 1
0.461738678721857 1
0.393443175480206 1
0.316280562499925 1
0.309485176256526 1
0.46152594250095 1
0.40691465009715 1
0.382798059820699 1
0.475682852489707 1
0.306006708216768 0
0.344020052264328 1
0.438613554198884 1
0.47856623356137 1
0.309330663134016 1
0.461094900106455 1
0.380441638566212 1
0.410808099140255 1
0.397119263773057 1
0.387158388183611 1
0.339074296201594 1
0.476148557110457 1
0.38289755061331 1
0.41931375353144 1
0.385272004306524 1
0.4342712399542 1
0.426181869404567 1
0.414235501988301 1
0.318354201810683 1
0.474764151779213 1
0.439850386764732 1
0.299477463347834 0
0.398800406623321 1
0.407231812112911 1
0.363176987410998 1
0.344520454213526 1
0.436676050981277 1
0.374240927593681 1
0.378341725950201 1
0.403089805049322 1
0.376513913463824 1
0.398443856684293 1
0.368937108879097 1
0.396532331676594 1
0.348446870151428 1
0.423016622108919 1
0.397285445895005 1
0.27885043895073 0
0.335183445503828 1
0.435915301488749 1
0.284514498773765 0
0.406883833191001 1
0.339283747653517 1
0.329754403275196 1
0.312574962828532 1
0.358431668841767 1
0.367598846760483 1
0.430216311207422 1
0.384357495382572 1
0.442374185589579 1
0.417858998124418 1
0.353417069361758 1
0.365178544129874 1
0.477194159532495 1
0.340674548150732 1
0.42259952773043 1
0.477321219813244 1
0.40364093601849 1
0.366073838690781 1
0.380284033508631 1
0.368702951593445 1
0.291307684852558 1
0.324954087745681 1
0.383044612094163 1
0.362807146248536 1
0.379138732861259 1
0.34621413389316 1
0.317368744242108 1
0.376115534288513 1
0.399566067755214 1
0.386518876924306 1
0.344675626044496 1
0.382356319005299 1
0.392241574010304 1
0.400928232806211 1
0.577455176893387 0
0.425054097569248 1
0.282179822382778 1
0.340270367960696 1
0.408816455427245 1
0.303537921748767 0
0.417289828495801 1
0.343362709684883 1
0.435464715472139 1
0.484658125327071 1
0.451190459211032 1
0.376744448065146 1
0.35323847410896 1
0.510368022492309 0
0.447928487344975 1
0.421270811075834 1
0.404449901811357 1
0.489388960577806 1
0.387719835928737 1
0.502835378617801 1
0.35566109789171 1
0.399922521215336 1
0.447384683811168 1
0.417584816921803 1
0.348309315823724 1
0.444647094342705 1
0.469925848165692 1
0.367334984303709 1
0.449811215965724 1
0.36924074271413 1
0.471009668567251 1
0.476626077576157 1
0.398870744823167 1
0.393245119342807 1
0.32499579247377 1
0.355843314775837 1
0.457648792233475 1
0.333667508105263 1
0.464581164125729 1
0.420600684678522 1
0.525749193036207 0
0.304170126011187 1
0.400819866544418 1
0.286496724582759 0
0.48663786172756 1
0.459465058242619 1
0.407523215884592 1
0.409995342612122 1
0.377360090271913 1
0.378770647446375 1
0.364094214703083 1
0.378414497547432 1
0.437251717809255 1
0.395557649638023 1
0.377579926678958 1
0.357836145579962 1
0.383661371440288 1
0.422151654431128 1
0.443998766989025 1
0.360229337971908 1
0.398823796348599 1
0.346639813656877 1
0.470212309584396 1
0.356817494081713 1
0.359177103471132 1
0.335055197205103 1
0.47381153653708 1
0.306273252950125 1
0.395315466942919 1
0.45497130398787 1
0.384701274792538 1
0.310753548948379 1
0.424142289055895 1
0.398618770975739 1
0.377276152232562 1
0.396021553193648 1
0.411351832100413 1
0.437850043085342 1
0.386021201669667 1
0.404065827330684 1
0.453365562628407 1
0.403202281035145 1
0.409200586847242 1
0.309541541209381 1
0.35310850808304 1
0.508175807923039 1
0.533207648627385 0
0.504589879928751 0
0.344862737204851 1
0.350994443696818 1
0.401897633924938 1
0.276914879499272 0
0.253548413889304 0
0.373259978312592 1
0.384153614084106 1
0.428350758786475 1
0.413406271478952 1
0.462520139986623 1
0.320102576011597 0
0.578774327654218 0
0.339220982576794 1
0.452814899772218 1
0.456309253716548 1
0.345227119503796 1
0.428267362482614 1
0.350383418532009 1
0.566108399392471 0
0.354203966045515 1
0.469935903174086 1
0.367715587168316 1
0.371446052952644 1
0.443981291439608 1
0.499413011727802 1
0.491769463321322 0
0.46714502282109 1
0.372404362408697 1
0.478000693962362 1
0.42374787989606 1
0.396500003957641 1
0.219282230535532 0
0.443564789168819 1
0.362752341725782 1
0.382582725823273 1
0.369791284629099 1
0.453522351470733 1
0.460874090339666 1
0.370571882182252 1
0.402803246757312 1
0.53896251668247 0
0.368574133343551 1
0.394122775725812 1
0.370938201884247 1
0.353546149315576 1
0.39833750051925 1
0.405920529457303 1
0.44936563720894 1
0.383729181591883 1
0.453740214828234 1
0.464377241391877 1
0.440383917995705 1
0.295222240207782 0
0.4955038481965 0
0.411753539009434 1
0.426716418592193 1
0.342390083123327 1
0.337208645712898 1
0.383749604003584 1
0.42089499976786 1
0.435298141262219 1
0.436346787696513 1
0.452519201392154 1
0.466865075410102 1
0.448925500633591 1
0.352505485065243 1
0.358029922178739 1
0.396461626203663 1
0.429386431369182 1
0.301666200456234 0
0.379070096967098 1
0.296889079594312 0
0.350189590122597 1
0.386569692951744 1
0.390941801663746 1
0.354226773063028 1
0.388574578656015 1
0.384320205623936 1
0.464344382694177 1
0.40250415988008 1
0.395740227786081 1
0.382246311445706 1
0.474180426587577 1
0.448262904423154 1
0.343049669353527 1
0.381639178145775 1
0.536421759901855 0
0.366004285032093 1
0.387063078719964 1
0.440360357090392 1
0.427091060231856 1
0.409420725158061 1
0.463609298493423 1
0.339232203089818 1
0.418566200982852 1
0.463992248420507 1
0.472047806973461 1
0.384827426471648 1
0.432606359943961 1
0.399668593538394 1
0.426918916177485 1
0.418971788431212 1
0.435357058378978 1
0.358500646111708 1
0.420202341542493 1
0.364506552478456 1
0.314372387494298 1
0.430746928210248 1
0.402859261433179 1
0.367156772530599 1
0.29866500843293 0
0.428931824742931 1
0.349311667866886 1
0.340653151902459 1
0.421714374998994 1
0.363804421208515 1
0.414527641712537 1
0.400731305492053 1
0.41940626719405 1
0.36842360955622 1
0.482626390651638 0
0.376008079279271 1
0.434064973606451 1
0.397529863650735 1
0.415086097770312 1
0.420298086449762 1
0.331001235166572 1
0.382976193795799 1
0.446210397309235 1
0.415080486234397 1
0.345067046078015 1
0.426603856298844 1
0.304913213070391 0
0.389840909600739 1
0.394461282369619 1
0.362987028745549 1
0.35584910358942 1
0.412547545725621 1
0.434847462341885 1
0.477505872209869 1
0.322035450239913 1
0.368211510718221 1
0.38929700580409 1
0.377359182021383 1
0.382615491501134 1
0.480018121709554 1
0.300298158268653 1
0.38092362252826 1
0.423071318370786 1
0.38277660161547 1
0.398143820482975 1
0.440697698695501 1
0.494911274498398 1
0.42672261231978 1
0.390304221205913 1
0.409160520815115 1
0.530191161452866 0
0.421655800290702 1
0.378167922524636 1
0.444851551670073 1
0.400564467538477 1
0.438643575552428 1
0.447994959497456 1
0.391361573737337 1
0.3382795030673 1
0.537196883840532 0
0.434135704088329 1
0.360556937756836 1
0.373696012359936 1
0.524467391319005 0
0.34793781632885 1
0.320418993305113 1
0.352149503527082 1
0.366882446322104 1
0.381673474547362 1
0.480897115449675 1
0.455372465096987 1
0.564838029701016 0
0.295992924001176 0
0.439911013645364 1
0.321229713566472 1
0.333305209032418 1
0.484015559432422 1
0.511596066000583 0
0.399264234519703 1
0.443751562082372 1
0.371493227318413 1
0.470437564552836 1
0.455073251207202 1
0.423154210829256 1
0.382161332693562 1
0.492148894618835 1
0.464870126198793 1
0.389592776228411 1
0.38847593974087 1
0.438428596841874 1
0.460085828776798 1
0.391196251943727 1
0.446986174982289 1
0.464222007857138 1
0.461600228298982 1
0.238602242314772 0
0.380772474036301 1
0.524079848161222 0
0.378577438148764 1
0.403590429599924 1
0.33424424532529 0
0.382177982334814 1
0.410211071263317 1
0.361537274327118 1
0.361246721277004 1
0.453509854472233 1
0.413920772924704 1
0.37245184035818 1
0.331627346659225 1
0.380911452181829 1
0.478251024974016 1
0.296283316799235 1
0.396981560902046 1
0.415931767383584 1
0.367411804039891 1
0.322884650104772 1
0.357262554115771 1
0.300794857569491 0
0.458383692580744 1
0.447688270519797 1
0.469996620331083 1
0.437302986787321 1
0.499130621142676 0
0.365026962997464 1
0.442383890826151 1
0.4033032392558 1
0.411805914859328 1
0.379236079259718 1
0.469028011904056 1
0.503649255962988 1
0.507402734813558 0
0.427838172211074 1
0.462614900567159 1
0.458100847230019 1
0.41099086427555 1
0.433573256116342 1
0.396471689993728 1
0.332842824230046 1
0.483966633876983 1
0.370439485467828 1
0.423762936881493 1
0.393115465090534 1
0.398507059682921 1
0.468330458549299 1
0.339387046488301 1
0.42912260867546 1
0.5132426209256 0
0.423124003877435 1
0.371830360545854 1
0.494811478636251 1
0.419864474943592 1
0.424810192621777 1
0.284336589410494 1
0.421097744255294 1
0.511725873922691 1
0.366963983209772 1
0.379313078263668 1
0.380867750880109 1
0.342831270648494 1
0.433138160838328 1
0.452257325330457 1
0.374975351234838 1
0.388500012971154 1
0.420516439725951 1
0.396101302196977 1
0.398410506301427 1
0.390754275320276 1
0.417389921728794 1
0.415730961021556 1
0.361159346407664 1
0.387102173599674 1
0.330117646806889 1
0.367250075461068 1
0.388910813258102 1
0.432310854735178 1
0.33727700148775 1
0.341170318936778 1
0.389899428110061 1
0.377679222807398 1
0.47189776111445 1
0.424734353717525 1
0.397120313559962 1
0.397273984576489 1
0.327520771295338 1
0.403686701416601 1
0.422388140656228 1
0.304050589780548 0
0.436123310830195 1
0.360706207559094 1
0.504750380936354 1
0.303472297350359 1
0.345571657955076 1
0.43253731663706 1
0.415266789670789 1
0.476093484609095 1
0.317740454136612 1
0.415871228327874 1
0.369553619435414 1
0.345015913062735 1
0.506930781558663 0
0.315327857045929 1
0.333437861511928 1
0.368948495597732 1
0.408466084951816 1
0.425986748304483 1
0.408894095449996 1
0.315265617583349 1
0.427132525881297 1
0.479722095913843 1
0.420675722463973 1
0.417829658360338 1
0.435460195455408 1
0.331673380091287 1
0.425729477543175 1
0.443971433144778 1
0.3478447515495 1
0.397877425081601 1
0.442689064714643 1
0.387643554355225 1
0.447824227621743 1
0.397621170619649 1
0.266303280405891 0
0.29739984445035 0
0.473400834092144 1
0.314600902911352 1
0.316349128451543 1
0.494897259064865 1
0.396708469310948 1
0.365303432788484 1
0.413398962464555 1
0.487576352394311 1
0.355853810812183 1
0.348700292971769 1
0.424766997989646 1
0.428319177343736 1
0.454361342397293 1
0.440115576262717 1
0.435832162003123 1
0.410231623697834 1
0.355483012925889 1
0.515175821847254 0
0.431403811273933 1
0.450978450565357 1
0.375091321412845 1
0.456125119037373 1
0.264018690808753 0
0.338805744664853 1
0.451923957267816 1
0.440172019221278 1
0.407571921923719 1
0.325874292578211 1
0.420330047828382 1
0.417046478055701 1
0.355902314994993 1
0.367807012967779 1
0.444653618599014 1
0.354476847313036 1
0.296790050072683 1
0.42707554880783 1
0.411070774184058 1
0.432938578074107 1
0.442396185088287 1
0.420285766844071 1
0.387143620632886 1
0.427262184764873 1
0.392429721970522 1
0.355273003083122 1
0.359857466814168 1
0.485992441104276 1
0.411462267339666 1
0.48202063130789 1
0.361066484858738 1
0.335645918470787 1
0.408750715811529 1
0.473049819550671 1
0.383206557649759 1
0.37369312649305 1
0.418127482207502 1
0.438755415046845 1
0.419727055808752 1
0.404623166570591 1
0.526092585041474 0
0.369349373288989 1
0.391691519519564 1
0.402106391343734 1
0.40839245911733 1
0.469154363007472 1
0.352978270426813 1
0.446284086353246 1
0.400525258758207 1
0.294569171701777 1
0.316224471829775 1
0.373257314119945 1
0.450941423470177 1
0.319167178780152 1
0.394149129639519 1
0.408383109791467 1
0.384776928092742 1
0.492746601109019 1
0.472387403734238 1
0.389507797736951 1
0.3986680954951 1
0.370916189564891 1
0.424244208907301 1
0.368826079125914 1
0.306781855409349 1
0.423250174479131 1
0.418701488590096 1
0.375803138250961 1
0.396368948510084 1
0.360201678480175 1
0.400253176425535 1
0.426434625469335 1
0.385953103925846 1
0.422864745314005 1
0.3549343180397 1
0.443402710998306 1
0.323133826627972 1
0.378628638043235 1
0.488444133403244 1
0.368720695259231 1
0.345064909583832 1
0.319255964871019 1
0.477768440564438 1
0.42155132950813 1
0.451217264662245 1
0.404898082120013 1
0.386577555353144 1
0.417561380355324 1
0.477725898984821 1
0.477058398740649 1
0.385350718893144 1
0.395635273514033 1
0.439627289805827 1
0.306512181250621 0
0.388686365779761 1
0.429900603198755 1
0.407221898341808 1
0.345146250445168 1
0.346844417008718 1
0.394225743000105 1
0.322925078539609 1
0.338462582443333 1
0.408028037021571 1
0.295061315731707 0
0.346341985745621 1
0.381539621499728 1
0.359906765353181 1
0.495055005133367 0
0.419771470303742 1
0.390407419224553 1
0.335815459649137 1
0.43226745851285 1
0.349636378370971 1
0.406541248922266 1
0.373938492387658 1
0.42420766465932 1
0.27686006491102 0
0.320574740800013 1
0.450720385469926 1
0.386902932178113 1
0.415321988957042 1
0.389143901959722 1
0.460073677956167 1
0.470862687651361 1
0.364955552632082 1
0.339941423183444 1
0.403480863224601 1
0.4282085973159 1
0.392339465892908 1
0.444825900230323 1
0.412528827956359 1
0.264307783180802 0
0.3741731425153 1
0.426067516778732 1
0.480202320986907 1
0.287570367787736 1
0.340047757754391 1
0.526611133601274 0
0.424535192691304 1
0.484205211544826 1
0.38356886513323 1
0.409794720235855 1
0.370016887270381 1
0.355916924655255 1
0.31411423384167 1
0.286404398371198 0
0.330518229564105 1
0.31617796752219 0
0.429300850023355 1
0.341939033582172 1
0.432056232323444 1
0.405633573508166 1
0.355325007382334 1
0.298321411638803 1
0.367880975362832 1
0.386118826001458 1
0.409299590908112 1
0.3182925572103 1
0.391973262024025 1
0.280276711110145 0
0.36944362837783 1
0.448336426913636 1
0.475817062677605 1
0.399054196946278 1
0.383807531712886 1
0.306446893597575 1
0.418510974175159 1
0.366810486104346 1
0.334082044027802 1
0.347588869649958 1
0.314189732424351 1
0.421296259935821 1
0.435763797275342 1
0.380288839708758 1
0.371483454851738 1
0.421213121026217 1
0.395438914386644 1
0.330459143851703 1
0.390437279301074 1
0.432454219535091 1
0.38740109178131 1
0.520403199549541 0
0.30652801630466 1
0.41182478824078 1
0.329767487275197 1
0.431457305239839 1
0.386138477834238 1
0.408498646483863 1
0.366958211861118 1
0.399278769630025 1
0.354707414266431 1
0.368853468980032 1
0.450225962830431 1
0.274751493940715 0
0.377538689268591 1
0.287833394307305 1
0.411843146748918 1
0.393385750087554 1
0.371883506730435 1
0.399133743842475 1
0.285246981824143 0
0.427511769929537 1
0.394966423316349 1
0.410727684328877 1
0.370356723334181 1
0.45068585297207 1
0.412873815618635 1
0.344910191436497 1
0.32097148261694 1
0.389429302592808 1
0.473310700626735 1
0.541539710548118 0
0.417422155448663 1
0.285573052568018 1
0.309572682162142 1
0.397876782439282 1
0.413908874108207 1
0.320292183300518 1
0.498391931622494 1
0.410600855184672 1
0.447300050450025 1
0.386349559999213 1
0.476775156571544 1
0.373473458860476 1
0.405371542850705 1
0.412473958220774 1
0.395646798120138 1
0.456020483554565 1
0.404775321456857 1
0.449021750608039 1
0.362396570577062 1
0.281914081993813 1
0.420987072763943 1
0.324491801932217 0
0.492561542919332 1
0.317487503014886 1
0.462417500851256 1
0.443088488846059 1
0.441775337783411 1
0.418096544347291 1
0.42943268602195 1
0.366841466248029 1
0.340580040872612 1
0.39004448509931 1
0.454017731958169 1
0.471081286876988 1
0.379867050451287 1
0.390637585243327 1
0.385607069839535 1
0.373540293807339 1
0.341814757502018 1
0.263282472298881 0
0.444384769723501 1
0.435170836633813 1
0.344434585158654 1
0.380371113176732 1
0.407785484904599 1
0.371552700582115 1
0.358187566364211 1
0.459872755805224 1
0.329049080355194 1
0.417311084931717 1
0.338481401651545 1
0.454763187524808 1
0.472565424767787 1
0.431250017430581 1
0.330439088365191 1
0.404706649032752 1
0.468514227237023 1
0.373054593020681 1
0.479906115260985 1
0.387235497770522 1
0.454129336878548 1
0.360620422505691 1
0.374022290600417 1
0.376743714663467 1
0.536235098963526 0
0.339241096102737 1
0.405698585577879 1
0.455974428789527 1
0.477876262328399 0
0.35852402507997 1
0.447119276609709 1
0.377212935312676 1
0.337342733392894 1
0.412694057026593 1
0.416148893994058 1
0.286361138505415 0
0.42860492249444 1
0.389757841840508 1
0.283082732163673 1
0.445788077149495 1
0.537145996488382 0
0.276299216746896 0
0.43824528990142 1
0.438995644929399 1
0.357056033740822 1
0.403491587113919 1
0.418458061447738 1
0.339784556303103 1
0.395672918071908 1
0.213207605530257 0
0.447794805660911 1
0.440928451591097 1
0.33984992112573 1
0.371241683978048 1
0.485310135253277 1
0.436694466251103 1
0.36899372260006 1
0.509590933999176 0
0.358750244106413 1
0.409973705821923 1
0.266921706469182 0
0.471165125299156 1
0.448942075565693 1
0.360787834278015 1
0.461056146229195 1
0.344150203176028 1
0.471734860413705 1
0.366185377529998 1
0.400449736884195 1
0.307296815661993 1
0.377922906987345 1
0.413081539110073 1
0.48038725093827 1
0.379146411319696 1
0.367336583479466 1
0.453830459383204 1
0.406637959061216 1
0.256781499217743 0
0.383472265979569 1
0.42880984659274 1
0.457894369378711 1
0.336556178793219 1
0.419672821258224 1
0.341229752228751 1
0.416310950822364 1
0.438875636970539 1
0.462650395556075 1
0.35693973003542 1
0.390463052286051 1
0.45860459506792 1
0.384622846772636 1
0.44414013528841 1
0.444759058762586 1
0.389433983236787 1
0.338369397167334 1
0.365736969996745 1
0.392083209965754 1
0.406350979103373 1
0.376125251753156 1
0.44785500696186 1
0.386708920363953 1
0.365840541632383 1
0.420917648056182 1
0.286688787687565 1
0.358232398417754 1
0.397166298516993 1
0.40364876245747 1
0.444187376932957 1
0.344866910581681 1
0.458738753811442 1
0.418323090603635 1
0.281934657423003 0
0.453799792527853 1
0.46753624125188 1
0.43132985146127 1
0.382461052578139 1
0.470677583637264 1
0.401616081833531 1
0.333077906939734 1
0.36572192847732 1
0.344193429825067 1
0.469078723071631 1
0.422806591258647 1
0.42659286007593 1
0.450330693782018 1
0.423213962136498 1
0.37519201368849 1
0.458331002398294 1
0.442955727827852 1
0.289695060613326 1
0.258820021235773 0
0.381925042661859 1
0.42999426491791 1
0.392791847720774 1
0.401655198331869 1
0.357772462895876 1
0.537469662441935 1
0.388918748618272 1
0.364167030323662 1
0.458455034277748 1
0.383135842809889 1
0.373118725618522 1
0.442881672077224 1
0.417187774630552 1
0.424411798603573 1
0.420140834718128 1
0.390993099174233 1
0.406610313282017 1
0.386476765722546 1
0.370625508994979 1
0.337478204637175 1
0.316690646029647 1
0.434330256362341 1
0.383557136644207 1
0.406870015953968 1
0.485940404378551 1
0.428719968442068 1
0.373524997296107 1
0.360057929768536 1
0.450573873015503 1
0.329121073118143 1
0.310442096399685 1
0.263215511432955 0
0.416225944037169 1
0.361386942475889 1
0.475548411534909 1
0.334556254639974 1
0.420025684380678 1
0.399027178014838 1
0.37266524791573 1
0.336118066363063 1
0.47499264566533 1
0.324547654253527 1
0.393839783503967 1
0.442737699837487 1
0.372209249084037 1
0.415482871322463 1
0.481778004482794 1
0.396651140151844 1
0.417581252165148 1
0.396757568199719 1
0.391613181472644 1
0.337486601520937 1
0.427488438059401 1
0.451267812775098 1
0.486180856778656 1
0.335385330525272 1
0.305319913918741 1
0.393808251593092 1
0.471037970446411 1
0.399287241843925 1
0.355796698734141 1
0.456557924644334 1
0.372288626308232 1
0.421397135872504 1
0.319545891404519 0
0.356013333916011 1
0.31002453301133 1
0.513256647131858 0
0.480542022238672 1
0.341112201737282 1
0.418312297698318 1
0.382128261196239 1
0.388306679070799 1
0.431424469493728 1
0.427310264225706 1
0.456848993624339 1
0.502929438935252 1
0.43326457786185 1
0.401469396700183 1
0.399150896767136 1
0.343029940108827 1
0.41842472322429 1
0.37343769147159 1
0.417048192697941 1
0.327603551513789 1
0.42202038536335 1
0.384498984196076 1
0.38217545958028 1
0.375734902976111 1
0.423609177480394 1
0.368795893578887 1
0.345779674755595 1
0.370487107658436 1
0.449325862572133 1
0.498243794666491 1
0.367740920650059 1
0.407210631004653 1
0.440520450070721 1
0.41796136058068 1
0.383103317816687 1
0.431551590267804 1
0.368457233986677 1
0.465467331754615 1
0.466010134962088 1
0.450516077125539 1
0.476814872766929 1
0.368150615987744 1
0.473810358696298 0
0.426302356074314 1
0.354574758275167 1
0.285012488297769 0
0.396436494442377 1
0.334455240859968 1
0.441258577626629 1
0.341603446807813 1
0.532409848174809 0
0.513766957534747 0
0.453417569689079 1
0.456845744424435 1
0.491468694485759 1
0.371844705027629 1
0.41387353771658 1
0.359845948887905 1
0.386449133152338 1
0.411447378325535 1
0.400786984706709 1
0.431424167114789 1
0.37110718885958 1
0.364884635260669 1
0.417715082643809 1
0.426766047181585 1
0.437722185643595 1
0.453899754341238 1
0.304195372735377 1
0.264011846744576 0
0.441552843935097 1
0.33993651340494 1
0.413810194497713 1
0.395403770654952 1
0.433447521748551 1
0.412438632331884 1
0.424117076150463 1
0.374678215453085 1
0.364242848169085 1
0.426723830607845 1
0.37693001659211 1
0.357256954988945 1
0.333515336939481 1
0.375971980960088 1
0.352233941873357 1
0.31761236166807 1
0.4268452927173 1
0.433025228199542 1
0.384971272648813 1
0.381145671811934 1
0.348602121911039 1
0.460392559327145 1
0.372161614362173 1
0.389934534949966 1
0.33033313331081 1
0.313535848318449 1
0.476924100729721 1
0.472831294296037 1
0.247682718757635 0
0.475920760737236 1
0.465550798098391 1
0.29742388894564 0
0.340669803927244 1
0.412501052238399 1
0.389165927830512 1
0.357542804681821 1
0.383572227099258 1
0.396442477494995 1
0.322586088339492 1
0.447900645215746 1
0.386548737416274 1
0.376065794278309 1
0.353989493072716 1
0.426027448135415 1
0.378979064038049 1
0.446145664202243 1
0.390852935810665 1
0.469008718284438 1
0.332158166467992 1
0.306335466894126 1
0.381617855234591 1
0.432524625783989 1
0.421819999911889 1
0.495313784737284 1
0.460806212215291 1
0.39607436437818 1
0.4492594000396 1
0.434475957181109 1
0.523503511721872 0
0.313508312757806 1
0.437093155433968 1
0.457214850037295 1
0.369182395197444 1
0.450396323182001 1
0.367302732679631 1
0.414647588597231 1
0.414496928585366 1
0.38720926220719 1
0.383969918091563 1
0.428847787343402 1
0.401460872178024 1
0.382358516218196 1
0.419678928709341 1
0.300061534912741 1
0.419564125030016 1
0.262569703117729 0
0.38889376052519 1
0.389369748776684 1
0.42528251394343 1
0.376270603833364 1
0.386514001127479 1
0.372832632798347 1
0.337342132911161 1
0.387012413465444 1
0.390166943055447 1
0.376535553527222 1
0.471480690631284 1
0.436838109548081 1
0.36866327055377 1
0.376471978715509 1
0.407822421968597 1
0.353060114353859 1
0.392579691939627 1
0.440506308997175 1
0.347877198405885 1
0.355922507257675 1
0.396323974446717 1
0.428587132545908 1
0.365961892068779 1
0.379373226687396 1
0.426797122342572 1
0.373036992199317 1
0.455863319903994 1
0.3735014198142 1
0.364958953109687 1
0.542512322259011 0
0.45049949196396 1
0.387123178202028 1
0.444852498244548 1
0.400797284569132 1
0.401722050007448 1
0.427558662905887 1
0.454874444831488 1
0.415035595544702 1
0.377276113864112 1
0.397387796660964 1
0.504222081245153 1
0.377617066837068 1
0.378228225816214 1
0.509219628139662 1
0.394577643803431 1
0.385500165110329 1
0.396891655826635 1
0.384414195754404 1
0.337632857481616 1
0.358328639675155 1
0.433648097071916 1
0.362880913924746 1
0.430355986816687 1
0.501049789278323 1
0.438114331586323 1
0.316433733133513 0
0.358063006537692 1
0.331083689898314 1
0.320609787933966 1
0.480104744684609 1
0.450610712865006 1
0.37714790086295 1
0.372667826757998 1
0.476592984487182 1
0.437749793685959 1
0.446752803913735 1
0.403304186442516 1
0.411341463186773 1
0.382687179599256 1
0.403415078452393 1
0.406091417438217 1
0.402586453410909 1
0.438655212633151 1
0.391382406956134 1
0.405889736614012 1
0.389948015148279 1
0.494334018006519 1
0.451935907860678 1
0.347382705005306 1
0.477314093169587 1
0.394383914811532 1
0.364412974443668 1
0.376493848869083 1
0.446173480176804 1
0.488405562710157 1
0.413185760423208 1
0.365422261612463 1
0.39008374282131 1
0.410271227388749 1
0.401592039499463 1
0.377267332558784 1
0.556560753178685 0
0.511770521704581 1
0.533411514477587 0
0.435236102744297 1
0.396862765164928 1
0.338190722069748 1
0.349559162855518 1
0.36045619993082 1
0.304164782092552 1
0.421895140723586 1
0.439614461886151 1
0.312915274071565 1
0.389971548701088 1
0.473706246169975 1
0.433605341245803 1
0.351762813334293 1
0.440887763314307 1
0.454106445036671 1
0.457789406249096 1
0.390344285782175 1
0.425276334470689 1
0.422154297469985 1
0.377527545692049 1
0.34436713429422 1
0.311956122237189 0
0.449097533789286 1
0.45011098241597 1
0.309397534624593 0
0.466208513924388 1
0.427622523326358 1
0.39901301105878 1
0.415456582523485 1
0.396901823497763 1
0.309345769788122 1
0.423842449633203 1
0.457196454046116 1
0.309136578494377 0
0.39518060306331 1
0.397471489076391 1
0.433971811112029 1
0.378533524880598 1
0.497409904462429 1
0.497820390683972 1
0.368623735326011 1
0.39631904032754 1
0.47196288743489 1
0.33392495803715 1
0.347607823954563 1
0.307251385704262 1
0.464188793046303 1
0.476938036338586 1
0.390852410326637 1
0.429710591258553 1
0.422881807621406 1
0.311747837540739 1
0.386674724687354 1
0.416073572701394 1
0.56251441165142 0
0.389057124193726 1
0.463526304983647 1
0.323765000738282 1
0.416187413134025 1
0.423885807417756 1
0.451493156007164 1
0.319978854751425 1
0.451991015402182 1
0.357330771933425 1
0.420821641093788 1
0.382175838272358 1
0.45031304177714 1
0.36520158848611 1
0.474551928450622 1
0.305419297487349 1
0.424207136596701 1
0.447325814080964 1
0.376189208311473 1
0.469413359833995 1
0.374040707349505 1
0.466581395311188 1
0.373019856495132 1
0.382175551274818 1
0.397194039494956 1
0.33502719127317 1
0.423117880249923 1
0.425629683929886 1
0.426355782221187 1
0.441001996418148 1
0.382084569772925 1
0.384146580994912 1
0.364882520986931 1
0.405065844162401 1
0.373920069826702 1
0.396471387127377 1
0.419223764452444 1
0.339017850228352 1
0.417215185060861 1
0.273967219554251 0
0.316742239246936 0
0.348093489571342 1
0.39405518703431 1
0.303212555042124 1
0.517319086914739 0
0.376615627465059 1
0.488573187094888 0
0.37748717004791 1
0.358349532729329 1
0.413599544754906 1
0.303968547696922 1
0.342285204304258 1
0.371953658739008 1
0.425335431088794 1
0.394443887706319 1
0.4129094261541 1
0.460372192938747 1
0.370722372184883 1
0.38991975680211 1
0.482336417695102 1
0.369991505072755 1
0.423400743358696 1
0.47005260779976 1
0.334812423696949 1
0.414139979532354 1
0.359625176201923 1
0.342419475754584 1
0.483832872367046 1
0.338752384683696 1
0.363085064002417 1
0.47075179826722 1
0.420124964794465 1
0.390455323343019 1
0.455895615213779 1
0.463994319012183 1
0.43880289790922 1
0.378700229714868 1
0.329064557829693 1
0.418814177631613 1
0.53886343042844 0
0.370717424325836 1
0.351302041623374 1
0.34436114218499 1
0.359240366896901 1
0.416722734372957 1
0.430466534269295 1
0.404342774671156 1
0.384029193315466 1
0.318545358992312 1
0.450152923282855 1
0.262174393390684 0
0.331970418291315 1
0.37137909979038 1
0.340552318790217 1
0.376866819647534 1
0.488763293046405 1
0.417851259709111 1
0.379867189665912 1
0.502351713173161 1
0.499921214671146 1
0.513507458098852 1
0.409346534870014 1
0.429416609823915 1
0.361403530272992 1
0.392629482106879 1
0.448970459910199 1
0.490666907868116 1
0.513262720792493 1
0.392291790601934 1
0.444283548697276 1
0.347436375057419 1
0.353644926312471 1
0.419858936313892 1
0.519221903058169 0
0.442042175007429 1
0.414356684438117 1
0.306494256618169 1
0.404506909381535 1
0.37098849693224 1
0.381270345895401 1
0.368576394705404 1
0.391479628377496 1
0.430510824387183 1
0.404684370554444 1
0.327137011944956 1
0.385071803687908 1
0.406783326893754 1
0.466259470919926 1
0.400245695465126 1
0.326866308286528 1
0.413189649543374 1
0.386225039256611 1
0.387620002871333 1
0.457626433069251 1
0.361678867048616 1
0.50890483525835 1
0.400243521235742 1
0.424560976387387 1
0.395015483062819 1
0.33224440308884 1
0.363084351611323 1
0.356326743886753 1
0.43757917017764 1
0.297687475164869 1
0.39673034602228 1
0.388223457780778 1
0.51078025529024 1
0.353461149494101 1
0.343522916831869 1
0.339009933046681 1
0.423371151144129 1
0.397392857291164 1
0.442167468599205 1
0.393983501157745 1
0.29700885338631 0
0.30530160134879 0
0.422948540760297 1
0.365211891528371 1
0.41036058162408 1
0.46807398165019 1
0.428497978536047 1
0.377028728850281 1
0.33603235540213 1
0.469385147289476 1
0.373474131431326 1
0.370598322834066 1
0.431040197928691 1
0.46042588896261 1
0.410345443701292 1
0.421879813249218 1
0.427842538187722 1
0.314813637575292 1
0.497578867976717 0
0.439271907385019 1
0.399784276904012 1
0.432832915552362 1
0.45592198415064 1
0.497588993158448 0
0.314814056209482 1
0.400579702054148 1
0.343656580047115 1
0.412516247310816 1
0.423375972414171 1
0.443435942096076 1
0.442507350748431 1
0.35859015389973 1
0.453345270034789 1
0.379688071279855 1
0.427807575529728 1
0.439009577364452 1
0.324113484163504 1
0.487031342930811 1
0.463990040747488 1
0.369096116256338 1
0.379971234335662 1
0.283427374382395 0
0.327820536289809 1
0.417375806807108 1
0.404225331603793 1
0.46231262676304 1
0.431545487033754 1
0.501682345147105 0
0.397907693357185 1
0.394568899530164 1
0.500077067797526 1
0.31719266086807 1
0.388730542495914 1
0.404015244901988 1
0.42418705889607 1
0.439425392101245 1
0.344286641378797 1
0.4040624423192 1
0.317695816615902 1
0.403417441112915 1
0.366175103405897 1
0.233764547471181 0
0.472886681008072 1
0.394433114664262 1
0.425771636686195 1
0.303599180728396 1
0.414242799186556 1
0.315533128838093 1
0.412852515944845 1
0.477099681403648 1
0.433827167321042 1
0.396694259324064 1
0.490835187236001 0
0.362208960826467 1
0.514948370200401 0
0.363510324043774 1
0.461469417032668 1
0.447111978616997 1
0.437017399387301 1
0.46061542958482 1
0.362901826236642 1
0.338704843622438 1
0.515891372036845 0
0.363357083949904 1
0.450092121035145 1
0.425358811793762 1
0.463812894708034 1
0.500051165334535 1
0.460071271865794 1
0.465446343558221 1
0.43247754876458 1
0.455692937669704 1
0.365868131080406 1
0.405137852360866 1
0.42882107530517 1
0.417369443911502 1
0.405427616260476 1
0.43721528304514 1
0.492947944100846 1
0.462062726926036 1
0.37708337254038 1
0.416133160823008 1
0.41571659589868 1
0.43224743527565 1
0.472174110727949 1
0.316393051755796 1
0.487068324043085 1
0.394825132989477 1
0.33834611971411 1
0.425180021872037 1
0.276889406884275 0
0.34804795040659 1
0.378716847243383 1
0.438396294607459 1
0.468237405847288 1
0.402873782220694 1
0.337288342719276 1
0.337340473302962 1
0.507752892305601 0
0.464804790728673 1
0.466661721664387 1
0.386132747401371 1
0.319095600501877 1
0.385060191729924 1
0.394552103725802 1
0.413183517690717 1
0.389410764468974 1
0.345862820614129 1
0.470675535973559 1
0.39810022157395 1
0.329335915663207 1
0.34976967895923 1
0.38212504887921 1
0.322309903170307 1
0.413566692054246 1
0.407430219376954 1
0.34186818165433 1
0.267701821560526 0
0.395166654095724 1
0.419613458858935 1
0.305819781153429 1
0.274736376975361 0
0.40036764260609 1
0.38810869899814 1
0.30220207627352 0
0.422905663257401 1
0.447876253175569 1
0.441050210537495 1
0.413265951307618 1
0.453506521594934 1
0.380307429937749 1
0.394968036088337 1
0.413512470025884 1
0.335356864297968 1
0.322428520062478 1
0.429909284192782 1
0.294946854967637 1
0.443954942487011 1
0.414491980673026 1
0.361393206360362 1
0.430920684271432 1
0.327509029014731 1
0.463477455616483 1
0.497097703748943 1
0.373352323194559 1
0.461419924272635 1
0.352191197930636 1
0.444891995638519 1
0.47548136172509 1
0.4459956523474 1
0.464275254773448 1
0.291059934934681 0
0.356231559504712 1
0.370829310837795 1
0.344620435982072 1
0.388625188702705 1
0.343276193988913 1
0.4676576676726 1
0.345952328548791 1
0.356809922206348 1
0.380461222569403 1
0.36950485982219 1
0.363612961273227 1
0.320314270645837 1
0.432696253158925 1
0.374017533856431 1
0.32334053845489 1
0.515964256200156 1
0.401798494739273 1
0.430428617119098 1
0.315263038715784 1
0.38600066315543 1
0.494088720704341 1
0.35573649913711 1
0.397813360166804 1
0.429150606600428 1
0.326682526553709 1
0.41622288860415 1
0.36994711826693 1
0.4952051840095 1
0.371982313168787 1
0.411109091940299 1
0.395421662103162 1
0.372150122720731 1
0.397354257504805 1
0.483114387486505 1
0.397033456656903 1
0.390097222812628 1
0.539125757690376 0
0.298772167799446 1
0.482197181794438 1
0.328058803891927 1
0.400823418646644 1
0.517764474011093 0
0.401872216623032 1
0.367963648527927 1
0.367536065781238 1
0.462156850070344 1
0.405662341756673 1
0.490750476278895 1
0.476625013030183 1
0.464612108903041 1
0.505289278700674 1
0.284289623411873 0
0.424979373533883 1
0.493997343728341 1
0.423665693446849 1
0.423557542945152 1
0.38461886016729 1
0.33811993984751 1
0.37467971445822 1
0.402876824863741 1
0.38949806200163 1
0.36699842020336 1
0.366636638126285 1
0.382412702052462 1
0.401173737989049 1
0.449509250372799 1
0.379719464271666 1
0.332308207043623 1
0.317146243269132 1
0.352911787395976 1
0.449651530991872 1
0.356537949159271 1
0.352980849541942 1
0.478311476431002 1
0.412370960146501 1
0.433986527249618 1
0.410616801624175 1
0.522266279086232 0
0.491349075973254 1
0.507268039016785 0
0.370290018858573 1
0.463168401082674 1
0.440473974652051 1
0.367537896363199 1
0.364808502317884 1
0.376272513515141 1
0.371870287234097 1
0.420025535842208 1
0.341327324777913 1
0.54461312828341 0
0.39275732703182 1
0.351348859740729 1
0.322206595516586 1
0.296718097510162 0
0.493200008611028 1
0.2729386051909 0
0.447863907556649 1
0.383529811037409 1
0.372000546583564 1
0.493715205218611 1
0.316621116083676 1
0.433179946657053 1
0.367738189307543 1
0.402279402773249 1
0.492330261087319 1
0.372679266419242 1
0.412732069172908 1
0.450793512755412 1
0.36144438075291 1
0.415001548411898 1
0.390604676007417 1
0.326091862331783 1
0.38344717106992 1
0.36272898906889 1
0.386962099020231 1
0.53677997521429 0
0.350809168732679 1
0.384213893062312 1
0.484287355196615 1
0.472812501299362 1
0.320527885496437 1
0.348658747298333 1
0.422488919433415 1
0.353480770021178 1
0.350909462635588 1
0.40509325980719 1
0.397892149951446 1
0.458822525563764 1
0.402069491546561 1
0.403831261550594 1
0.449638299642384 1
0.467550351900704 1
0.419434910657408 1
0.368516249203 1
0.454458146990121 1
0.299353991827486 1
0.370308818038193 1
0.542328019145643 0
0.516585606194491 0
0.311081607293343 1
0.441091633499923 1
0.370672135892925 1
0.32428401363465 1
0.301094190945749 1
0.474297448039592 1
0.42959230660871 1
0.394102464893741 1
0.407341611914533 1
0.510592939058403 0
0.396512327548951 1
0.550560310705011 0
0.329582496802381 1
0.483739265309871 0
0.424082037117016 1
0.452955713410478 1
0.321176455213463 1
0.31079583174055 1
0.45090906639677 1
0.37328836803018 1
0.430767039609198 1
0.388502121826632 1
0.385660511553504 1
0.389069878129641 1
0.36730719559494 1
0.408422185761549 1
0.393126946823451 1
0.280739182830835 0
0.483680357147211 1
0.317939225160397 1
0.371626929465353 1
0.387189502283581 1
0.452452843568964 1
0.325945664128769 1
0.347339253362637 1
0.469555064351915 1
0.281117802743504 0
0.395842125164075 1
0.41564059142072 1
0.339064597282477 1
0.416419029020239 1
0.396143050083657 1
0.487211792745818 1
0.423995392209312 1
0.354861947428899 1
0.341534482761604 1
0.480973620992493 0
0.376734414907659 1
0.494456831485919 1
0.541858933300369 0
0.354599482770757 1
0.437436544263274 1
0.445492836418556 1
0.354374782745598 1
0.35642520367893 1
0.433982816553351 1
0.32259780519528 1
0.381942680180841 1
0.402716351204565 1
0.325920418940656 1
0.434792952349003 1
0.382783621305702 1
0.371447483315588 1
0.444092767706175 1
0.397848995240334 1
0.359256376930628 1
0.348718876074875 1
0.3830834914521 1
0.388531476020142 1
0.365726522761193 1
0.380414617979816 1
0.396057954671153 1
0.434416803456922 1
0.388603533902787 1
0.443652969417819 1
0.352113782794213 1
0.442179225711402 1
0.383719951940008 1
0.384601128276717 1
0.301299652689246 0
0.359342277097942 1
0.377691840941583 1
0.334699364854646 1
0.402193045614357 1
0.485737715080775 1
0.397060835990105 1
0.385783966404381 1
0.436331372660755 1
0.451724252813238 1
0.470236589370132 1
0.357570722874627 1
0.415457723891473 1
0.381542469794734 1
0.359278070114935 1
0.476182865879009 1
0.416677629637117 1
0.367067319710009 1
0.478140764807347 1
0.392883492460811 1
0.351427127665844 1
0.359376677585753 1
0.4045336589721 1
0.437235419816361 1
0.305876375607482 1
0.516384637415942 1
0.361981648680362 1
0.449626663819817 1
0.421116276721909 1
0.403623442259553 1
0.333562747554255 1
0.388650857471606 1
0.509719361349845 1
0.336986674922819 1
0.420680193936195 1
0.392119265938786 1
0.426754027349268 1
0.370253455342776 1
0.390517707567579 1
0.326152589026638 1
0.482476023354777 1
0.415871502702829 1
0.452299449056221 1
0.38856088355261 1
0.410064362345602 1
0.330329722942756 1
0.367715413483863 1
0.362152254321878 1
0.342009214013302 1
0.447140486819064 1
0.42302029388872 1
0.442163107005695 1
0.396256441686105 1
0.323455690099533 1
0.454592383447975 1
0.355119809731085 1
0.376861171972717 1
0.409862027942303 1
0.292210882008786 0
0.380599198528536 1
0.419803202192926 1
0.294959131432756 0
0.498570632791232 1
0.467180373737646 1
0.370317765283082 1
0.39583907457319 1
0.403124858863918 1
0.458934942667508 1
0.434012750308339 1
0.481346943114951 1
0.377113543486525 1
0.323506925832203 1
0.434462798092282 1
0.504121016475926 1
0.375457022609035 1
0.383011643757341 1
0.413417199359834 1
0.420952575241115 1
0.425706230173399 1
0.375363890312039 1
0.411838159568516 1
0.416951975694831 1
0.423265711860265 1
0.362635408612413 1
0.433169100224487 1
0.468416075315396 1
0.458521535072959 1
0.346839073262726 1
0.342468747335444 1
0.445506095787588 1
0.349235928697639 1
0.480410602774305 1
0.368698914892004 1
0.531498064157059 0
0.428096836685382 1
0.405556005969513 1
0.381787123143289 1
0.434925394207775 1
0.413578053062097 1
0.226927965889126 0
0.326948361582955 1
0.353910168577773 1
0.370800210383643 1
0.36925380296945 1
0.384114607618255 1
0.486152212362433 0
0.357095494917972 1
0.354340118252511 1
0.423474384362979 1
0.363707891946132 1
0.455378951679049 1
0.341120799680144 1
0.468062355370672 1
0.324844640206396 1
0.397093360384212 1
0.518545427242703 0
0.429197709763721 1
0.37891683224137 1
0.471177311067669 1
0.441381083981448 1
0.412266934099579 1
0.308337322621676 1
0.406585009162475 1
0.390959845012518 1
0.417855027195592 1
0.336549639363063 1
0.290070441035712 1
0.44410233182885 1
0.450738456290362 1
0.381611110867242 1
0.412491840207279 1
0.390449479987965 1
0.38667524972936 1
0.427437564952743 1
0.469972890445447 1
0.230065114489252 0
0.438564837482796 1
0.442026113670286 1
0.41779210923628 1
0.39625589812042 1
0.420533830449077 1
0.453342589356179 1
0.471802466188071 1
0.378379595964355 1
0.290237999599453 0
0.367831341355997 1
0.43464138609959 1
0.284573627479317 1
0.493626373575903 1
0.431556573275647 1
0.381569139185035 1
0.467464842175958 1
0.438605499858763 1
0.355013819159479 1
0.362476942786293 1
0.355007546528335 1
0.391584008713436 1
0.525941712234671 0
0.409892049204537 1
0.49055086691957 1
0.463573127010499 1
0.341913547808572 1
0.416633315709214 1
0.427809762521665 1
0.419319910415019 1
0.51644712907159 0
0.31124817243013 1
0.449066356531585 1
0.440617632043823 1
0.326298635246465 1
0.461453855541087 1
0.362548010299781 1
0.425316974698806 1
0.419486189447074 1
0.373524928411116 1
0.366818120178132 1
0.387799915666979 1
0.36336987724768 1
0.398385106573407 1
0.376902033472319 1
0.382283682078046 1
0.47189117349326 1
0.414636862138412 1
0.396841911696985 1
0.512116331610611 0
0.31090360147281 1
0.419359999822387 1
0.381295071777879 1
0.420383348264385 1
0.497613530506964 1
0.349875172521835 1
0.483858014756021 1
0.541904709883081 0
0.393383011117401 1
0.425194778610534 1
0.375301911759107 1
0.417483493624533 1
0.466763063991015 1
0.380103871906937 1
0.525069026574145 0
0.348591588532662 1
0.396703683948547 1
0.295827113319104 0
0.453453571347074 1
0.41018386241126 1
0.434187586209448 1
0.35673925417227 1
0.478503460371145 1
0.385379366034824 1
0.410934921767108 1
0.368208916487501 1
0.4382110450404 1
0.473717147156239 1
0.369608410096877 1
0.397127980128911 1
0.465074907493101 1
0.361917258654318 1
0.3453402122425 1
0.463056751755667 1
0.375620144631974 1
0.498566040968801 1
0.412225669075155 1
0.336433422333183 1
0.391224166729232 1
0.504724396879436 0
0.411602460153725 1
0.430894580918375 1
0.424801390941904 1
0.403412673737985 1
0.405244801875369 1
0.304091837166599 1
0.38465632475827 1
0.407391032973625 1
0.479487212768812 1
0.484582771654533 1
0.38007212932748 1
0.484687326720058 1
0.367577497651628 1
0.362390885745437 1
0.301128460127156 1
0.280519706379962 1
0.386671442816012 1
0.293086816874354 1
0.385685644667977 1
0.387359467602724 1
0.393413520106457 1
0.389204572755547 1
0.515823353302342 0
0.365035304506364 1
0.465111908836383 1
0.45076633852062 1
0.494004823389345 1
0.411536090094643 1
0.32427109263678 1
0.367710922174591 1
0.34203869585349 1
0.516373052488406 0
0.289068611076631 0
0.41648512319005 1
0.418612849450711 1
0.407808697392123 1
0.416741046073374 1
0.363724814329753 1
0.313199643536214 1
0.415015091962059 1
0.370747764913695 1
0.394501688327582 1
0.415173164695262 1
0.336489867537808 1
0.398821799557332 1
0.349524711954661 1
0.405449651260166 1
0.384707251099885 1
0.434803645918189 1
0.382693871233268 1
0.382753539552941 1
0.361265996216478 1
0.358199075740585 1
0.319519724943505 1
0.446928800084696 1
0.459286690993178 1
0.475673040995804 1
0.46914571825376 1
0.397765667844314 1
0.402866448189214 1
0.420337225596708 1
0.419762567589517 1
0.417113788967474 1
0.448847298832564 1
0.470847191900921 1
0.340421513882643 1
0.416523280310851 1
0.422841489074764 1
0.276399517479303 1
0.421527843536677 1
0.437458754157408 1
0.397220148339164 1
0.493953608540671 0
0.388960249924163 1
0.399456010018512 1
0.392978009152788 1
0.425128024108107 1
0.345293747640893 1
0.317574650163084 0
0.314739687122303 1
0.365083409847169 1
0.443955545291101 1
0.423946260936667 1
0.412582799482947 1
0.399343831170647 1
0.302796402492435 1
0.383200908050092 1
0.436962553541449 1
0.435182876598725 1
0.417029244191911 1
0.421643889045661 1
0.348244123669704 1
0.529179579871776 0
0.411630163912458 1
0.342940430126897 1
0.378758442145939 1
0.44758264899458 1
0.499327809711125 0
0.351020082210057 1
0.435968745063157 1
0.40770225656636 1
0.439616801189645 1
0.400610302004136 1
0.395969862942839 1
0.392346862055388 1
0.390475233380248 1
0.450894390715353 1
0.421816035800067 1
0.46098761554144 1
0.344775644566428 1
0.44241875168987 1
0.406267467666935 1
0.286309100144206 0
0.365852571691528 1
0.313273917129392 1
0.399647748915494 1
0.470000232805197 1
0.387906320374213 1
0.267010636037325 0
0.30097039417675 1
0.425567638730155 1
0.398163172878236 1
0.449491682411337 1
0.418154605140541 1
0.506873644236658 1
0.333824752168491 1
0.345951110112883 1
0.408536269126501 1
0.545671309946891 0
0.45103171863557 1
0.450092967624599 1
0.44806399480693 1
0.325223460011783 1
0.323662816957245 1
0.46622643720606 1
0.477573995250174 1
0.435755832382275 1
0.434102001706202 1
0.407277980298407 1
0.33405411921846 1
0.376293275648422 1
0.365546900155829 1
0.408452555664894 1
0.330598915279573 1
0.377682340935433 1
0.419236880434415 1
0.374899912529129 1
0.356488673808602 1
0.414290467408712 1
0.371491966498743 1
0.501118157162908 1
0.463088393075443 1
0.363422188050725 1
0.366685404251789 1
0.358271834949042 1
0.316628123992253 1
0.431134310973363 1
0.420497565954208 1
0.436398471756828 1
0.488083239819054 1
0.328297996451828 1
0.390942186543745 1
0.504109636783599 0
0.412126727757001 1
0.279733510096549 1
0.326518164426212 1
0.425118624399347 1
0.43053458422207 1
0.417753750853794 1
0.465768431327052 1
0.445506114527919 1
0.413953621534605 1
0.421423584358446 1
0.489383273096782 1
0.364679248044247 1
0.391409350823446 1
0.321322557280419 1
0.453191192458377 1
0.372287027768943 1
0.327128819160121 1
0.456352194891039 1
0.455420974399548 1
0.341268650690367 1
0.313751169990615 1
0.42391144089376 1
0.47521107182745 1
0.392473593985087 1
0.431378055924763 1
0.378046913954758 1
0.477575147855803 1
0.431761322596292 1
0.389517732871483 1
0.416295254156943 1
0.457919516896151 1
0.35752891698888 1
0.402460054963717 1
0.438411997438286 1
0.449214099020242 1
0.370608426445064 1
0.343550420272106 1
0.539537541244945 0
0.400026904470046 1
0.501197004825861 1
0.404625940522594 1
0.369375116691406 1
0.264280996383823 0
0.454222123622373 1
0.402476358630849 1
0.43742155052681 1
0.398100339133475 1
0.399883497450206 1
0.4007360236801 1
0.375889811437449 1
0.347879979511534 1
0.415237766161784 1
0.456995106740034 1
0.363761943496671 1
0.341276847549422 1
0.452540632385656 1
0.491518648631513 1
0.446318456338985 1
0.390506847859786 1
0.41453899667717 1
0.469641463957035 1
0.449403827568016 1
0.478274602814572 1
0.360530071103754 1
0.374889888558287 1
0.480728664444212 0
0.457081689181677 1
0.449056854907687 1
0.420866819030119 1
0.408306313618687 1
0.329130501076785 1
0.400686281525671 1
0.391157193619286 1
0.45405366919527 1
0.429612034741478 1
0.500667326977204 1
0.466925249821644 1
0.453332766861904 1
0.416792857668868 1
0.437261256775814 1
0.354083187896582 1
0.400461047387478 1
0.461825795625766 1
0.479610565037578 1
0.473464269869836 1
0.407317662882142 1
0.351033363643243 1
0.289813206501054 0
0.463418146819752 1
0.368013063919968 1
0.352509046792081 1
0.405345516910257 1
0.401675240613126 1
0.46128558425042 1
0.402336413765028 1
0.451119775862236 1
0.326440820414125 1
0.433976373912975 1
0.389383979100692 1
0.403697127769667 1
0.438810389965318 1
0.453385080662617 1
0.448987478891985 1
0.45155121420563 1
0.420242521700486 1
0.39682497408802 1
0.380537601722867 1
0.495861862500624 1
0.447829177107976 1
0.395603265985221 1
0.385319445188983 1
0.468309785427476 1
0.416589327714786 1
0.410122899861609 1
0.41152094436347 1
0.369745820816108 1
0.36591885993449 1
0.403568043762835 1
0.423324511842215 1
0.485380478032475 1
0.408245064700181 1
0.375959131079247 1
0.423327000200024 1
0.428847318251406 1
0.374793600870337 1
0.321658774242634 1
0.429779802533264 1
0.382360008498432 1
0.345209213283161 1
0.445809240536272 1
0.30755479391514 0
0.394555354034199 1
0.407130723828849 1
0.400748415261347 1
0.353474125400505 1
0.423565686940082 1
0.516848429414232 1
0.367347290434395 1
0.419125058039173 1
0.360972536957243 1
0.400478459804317 1
0.374705962629315 1
0.323499811749946 1
0.461075911529441 1
0.408853340645814 1
0.404655195438711 1
0.313537715754815 0
0.429498250615881 1
0.386174559492288 1
0.422932107658547 1
0.398226710384421 1
0.360821019736784 1
0.387604447923454 1
0.36323446441351 1
0.442871293294532 1
0.528133470151466 1
0.504366222454287 1
0.458354278487071 1
0.333116247766725 1
0.374453848158326 1
0.436753925652509 1
0.342553619646659 1
0.362568172111999 1
0.451362838888434 1
0.344379892986463 1
0.40476706294512 1
0.405136456466035 1
0.391595703396434 1
0.368625299114719 1
0.367274845657485 1
0.496017461029855 1
0.407674589599525 1
0.438384497122684 1
0.405390127260604 1
0.361965973696434 1
0.272344839138505 0
0.281314711595396 1
0.373705614028127 1
0.384092939330776 1
0.396327152739386 1
0.421251492801809 1
0.441900392967203 1
0.384119962521614 1
0.423892521849809 1
0.398091383500745 1
0.30995336594278 0
0.324058732920491 1
0.416201397442934 1
0.328970949497572 1
0.422342109574806 1
0.399455289477799 1
0.463380733742002 1
0.353360449824422 1
0.473328188481919 1
0.350269263257744 1
0.373557019876249 1
0.308004936034873 1
0.381845331901923 1
0.387606156078757 1
0.45265305618379 1
0.267040132884769 0
0.314285128695238 1
0.405232317906637 1
0.338400541794975 1
0.359665876918511 1
0.416176340558114 1
0.389860971511798 1
0.349130318908551 1
0.44517916939606 1
0.445852975309862 1
0.479548650147122 1
0.380729733103877 1
0.377646287705967 1
0.396761740272713 1
0.444534051263087 1
0.356238955849674 1
0.229720641146451 0
0.42640051632582 1
0.36493281161771 1
0.400791965617259 1
0.333425477415132 1
0.402951567184563 1
0.380244029316592 1
0.387410458928381 1
0.490795915475458 1
0.391486799788399 1
0.40448720929313 1
0.46182477171768 1
0.448697552740577 1
0.397334228154419 1
0.352816408112927 1
0.360384610332223 1
0.348541655075674 1
0.425224183893491 1
0.374658565259165 1
0.391157447633746 1
0.495286999903193 1
0.384703122111371 1
0.419179252382879 1
0.382757743426819 1
0.395864878025372 1
0.360939007146299 1
0.352268565270146 1
0.394871938098453 1
0.368040318626796 1
0.313326229632363 1
0.300657012226839 1
0.405100435646768 1
0.272883993774843 1
0.412166996969005 1
0.511752139461461 0
0.510194148141474 1
0.393304767186096 1
0.243543584905977 0
0.446700497369197 1
0.524129023513515 0
0.318687953824797 1
0.369655273372177 1
0.388177609249397 1
0.410876327249919 1
0.387197141613403 1
0.381131317461446 1
0.405402841208474 1
0.423187671470891 1
0.369682616899777 1
0.357284669713409 1
0.430238458077957 1
0.312980230362937 1
0.333583078415324 1
0.407604426234248 1
0.455054070282541 1
0.379318558558344 1
0.403742205406801 1
0.396642585886807 1
0.30260471099804 0
0.349534571384535 1
0.402120845358208 1
0.367060776964818 1
0.403663413614015 1
0.325943674008442 1
0.416384418466168 1
0.403481344811363 1
0.442935150897482 1
0.381491015922701 1
0.374508685616014 1
0.334682191862863 1
0.283062018375784 0
0.42793817399225 1
0.445494631778591 1
0.530081027813033 0
0.48129290487786 1
0.38700947405072 1
0.399026680422589 1
0.392804640754424 1
0.407519706168893 1
0.338223061681351 1
0.348548287471709 1
0.39354525958624 1
0.360736954467579 1
0.345046650704977 1
0.370735972774671 1
0.347691765641102 1
0.342410801225615 1
0.389496516668752 1
0.462246599097293 1
0.327846447278891 1
0.441525937068421 1
0.420656527389492 1
0.409373004044666 1
0.297181748513092 1
0.488594736619169 1
0.362830983002963 1
0.424319766859523 1
0.47570354308328 1
0.447786995020278 1
0.338255823228153 1
0.364350290947541 1
0.288676706522993 0
0.383084433209756 1
0.414718429866418 1
0.36492748942449 1
0.257354348414569 0
0.272487016011032 0
0.309349763786611 1
0.265241251167833 0
0.445530119137513 1
0.373511410803834 1
0.380545669795326 1
0.376198032774876 1
0.481100526201778 1
0.37643505814984 1
0.473451681713603 1
0.420288280423777 1
0.423251046711038 1
0.498100435720898 0
0.434091433348737 1
0.350448365164392 1
0.487968785082191 1
0.342006278694996 1
0.377050292552573 1
0.367556437591364 1
0.397051050363715 1
0.490526670639388 1
0.475985574872153 1
0.43966277452045 1
0.380646598981187 1
0.436992429945444 1
0.355856275446206 1
0.359203442220952 1
0.363807733246572 1
0.292736504366891 0
0.409344452582987 1
0.471278060665586 1
0.377591666725061 1
0.451762928331732 1
0.36645809254204 1
0.382442616182258 1
0.494411896981071 0
0.38916398988693 1
0.448038876899101 1
0.400704095604829 1
0.386525076237265 1
0.301282610795287 1
0.441136565043697 1
0.251300629474405 0
0.468480446829775 1
0.301291474966201 1
0.29614558144862 0
0.360647073657255 1
0.443807974530903 1
0.302406313424832 0
0.551567366184049 0
0.404877631307229 1
0.489568735209932 0
0.440056537967535 1
0.366191508163262 1
0.407499134271793 1
0.516113941787128 0
0.459434233099731 1
0.408797264613436 1
0.369334798343685 1
0.493120639217408 1
0.393400535230991 1
0.397489656959439 1
0.403519071398607 1
0.502260876093288 0
0.474691153194998 1
0.466226880119175 1
0.431461458253607 1
0.405123285353411 1
0.415949640394937 1
0.36120680304642 1
0.418715501371444 1
0.370892772600908 1
0.41855590886422 1
0.439112743058472 1
0.347586458554796 1
0.382555204455811 1
0.360441598134795 1
0.328964912071846 1
0.392417687181767 1
0.372157036070863 1
0.413781644753053 1
0.526235253837631 0
0.418191345513791 1
0.272323476654442 0
0.332039724215312 1
0.336341455049721 1
0.34460749877266 1
0.308110901217157 1
0.410019221741016 1
0.465428555142821 1
0.406267498122033 1
0.310259365515981 1
0.382938854297325 1
0.353675489192046 1
0.329835896575828 1
0.384149028464663 1
0.434603898329523 1
0.417740198194381 1
0.388218203871002 1
0.296563471194919 1
0.358979641537808 1
0.387677049029504 1
0.43537770734428 1
0.338129974792227 1
0.428232992454216 1
0.347733952799876 1
0.471016620496127 1
0.386242738841218 1
0.368330228577483 1
0.398082890212384 1
0.383662173654966 1
0.407101157353548 1
0.350808194068205 1
0.411649648906855 1
0.371499558478432 1
0.391505479057803 1
0.415293959784451 1
0.404018076540001 1
0.379942235866309 1
0.374317848924286 1
0.351063123268937 1
0.382946390914502 1
0.341661010045484 1
0.509668292314607 1
0.41192205964748 1
0.371219024436267 1
0.430658087803158 1
0.396992842521097 1
0.431702580827279 1
0.490522439744456 1
0.479699877290716 1
0.489655539443802 1
0.410548506317361 1
0.451526136520959 1
0.376914814730078 1
0.490031100479313 1
0.453908111762713 1
0.419121253990314 1
0.441296975324147 1
0.443644732012582 1
0.373084981173494 1
0.376444668434022 1
0.417365860276482 1
0.374923504981044 1
0.413945185233631 1
0.380019051639092 1
0.396973013513279 1
0.470946993178013 1
0.232162052720583 0
0.510132569337347 1
0.391573908228476 1
0.49405033121386 1
0.484888516061317 1
0.422128520284596 1
0.383711363542797 1
0.442890499442501 1
0.429266056040121 1
0.405159232523527 1
0.444133543863609 1
0.478918017363793 1
0.298494184287901 1
0.340378885673884 1
0.435042757185226 1
0.374872013647315 1
0.463456612738028 1
0.393356049128939 1
0.366676137078453 1
0.332242870001154 1
0.342309969581046 1
0.528404286241618 0
0.449885030397438 1
0.367541152760106 1
0.333801187220122 1
0.302655425440186 0
0.308221796056384 1
0.389053356099729 1
0.466053408045831 1
0.292088697758723 1
0.463669774049645 1
0.383872074366293 1
0.400316151627447 1
0.310870680083818 1
0.352392174275821 1
0.377583767397128 1
0.340138998242799 1
0.35111849391872 1
0.392613387642004 1
0.492898726712527 1
0.335419594880786 1
0.479364714399846 1
0.471510603009823 1
0.340937019560763 1
0.392355054983042 1
0.425802105101753 1
0.359421156673976 1
0.50332246884511 0
0.377686259543396 1
0.36309088050231 1
0.381245971884443 1
0.40850096685009 1
0.366747273338427 1
0.432500288038052 1
0.466646823848822 1
0.383207509417715 1
0.376662415147634 1
0.473141909780898 1
0.484456131629032 1
0.344815053637703 1
0.365056851095281 1
0.391428245355081 1
0.425406042889727 1
0.357978403181311 1
0.436170018789191 1
0.424531141288202 1
0.394319241204 1
0.402798478731211 1
0.41204196553894 1
0.382312898470313 1
0.355645358641459 1
0.433662049540498 1
0.389498906398883 1
0.376725857873677 1
0.431715611018795 1
0.291807006518337 1
0.4030459686937 1
0.412682896761003 1
0.482118561712263 1
0.478622476115106 1
0.40834159636599 1
0.410885361973971 1
0.415439829313719 1
0.407318409281267 1
0.309290330901787 0
0.414256273951723 1
0.310365042428974 1
0.29788053136773 1
0.445198213553815 1
0.448902374706213 1
0.371481191442616 1
0.421327320062276 1
0.460216254363027 1
0.465515883087506 1
0.382483444433263 1
0.439918948775751 1
0.393363937903562 1
0.422865465794506 1
0.462175381097089 1
0.391595001751942 1
0.371359826900267 1
0.410816588916877 1
0.399279247962533 1
0.472050865185515 1
0.340464596516701 1
0.34699585925023 1
0.471176969035201 1
0.338037040092189 1
0.34123607928453 1
0.500171108082067 0
0.470812452227118 1
0.374365954822814 1
0.366757029450812 1
0.407158660304269 1
0.403462544438339 1
0.344202609877381 1
0.452505570310608 1
0.480986649376563 1
0.362588326622217 1
0.387271865245568 1
0.451163707945341 1
0.381668072478275 1
0.411785109939424 1
0.493092960506306 1
0.388835278005815 1
0.419022635915768 1
0.359870032022008 1
0.450862853385528 1
0.464324288203673 1
0.375495063742018 1
0.46341079923693 1
0.371926707716351 1
0.447563058220116 1
0.417543233165319 1
0.45956624968681 1
0.357596162565985 1
0.381208640553477 1
0.413258857103526 1
0.377693660955371 1
0.398850801657409 1
0.381969516918519 1
0.50115257975016 0
0.405035063893072 1
0.36778589107884 1
0.44813945158195 1
0.431185135560505 1
0.310828156612197 1
0.333597917463144 1
0.399480611545443 1
0.420942388183977 1
0.442613477711354 1
0.387464143850657 1
0.399751269915235 1
0.413414221847308 1
0.465584204494695 1
0.28256816664105 1
0.48545186220838 1
0.385880986259252 1
0.3796285859103 1
0.429466976044299 1
0.44057632309238 1
0.398169087435619 1
0.34741675947782 1
0.357379419994504 1
0.372012928971223 1
0.421604552556421 1
0.427465812147373 1
0.39200604713109 1
0.370153808681259 1
0.340458662557636 1
0.410606091612994 1
0.377762173897339 1
0.420853899388122 1
0.437141162382698 1
0.38443539921507 1
0.331287805032011 1
0.353592190948091 1
0.455954960138024 1
0.317731954347497 1
0.393030642876212 1
0.30339583673834 1
0.412181966065015 1
0.277433586355686 1
0.313287336737977 1
0.498740298719963 0
0.322371422462281 1
0.373127034041022 1
0.447061136903751 1
0.407466860140787 1
0.420824043875696 1
0.413507642466809 1
0.415302266622854 1
0.340957558706901 1
0.292286266693744 0
0.412194753137374 1
0.531363508466313 1
0.398569794719733 1
0.361463021836517 1
0.538085340394951 0
0.317098684487757 1
0.348319052411606 1
0.40491168146265 1
0.401316513768534 1
0.371467125977809 1
0.36200175427771 1
0.332746637222014 1
0.389461653016387 1
0.35667040311844 1
0.459686863479745 1
0.368764786285827 1
0.439705473030633 1
0.33953995875666 1
0.382259642490679 1
0.34947488099131 1
0.409948296781437 1
0.401901090439871 1
0.369721002215826 1
0.41260370914254 1
0.491781924583138 1
0.447006974975614 1
0.475649317913353 1
0.399412064997717 1
0.342228678637084 1
0.397027699244029 1
0.365967402920419 1
0.509543801028539 1
0.368625884213796 1
0.442253364474204 1
0.374135550870198 1
0.364290997549995 1
0.487425880416691 1
0.512355260374206 1
0.353461656605069 1
0.383789868672257 1
0.462362738610598 1
0.380026115943054 1
0.410625457431132 1
0.441355446167369 1
0.487357465896415 0
0.37046630638487 1
0.429371352373882 1
0.406494178059775 1
0.414511633368905 1
0.396823812099654 1
0.325593108923491 1
0.360232225655518 1
0.424150545650536 1
0.39532157730316 1
0.361814108693578 1
0.538321498517969 0
0.363718080012416 1
0.443988071091577 1
0.408749946304445 1
0.360125346692327 1
0.420149748015326 1
0.374046558417939 1
0.410286851898428 1
0.482613660861522 1
0.42551920646624 1
0.320957294933835 1
0.359479231384252 1
0.379208897990719 1
0.407605154932563 1
0.546793593449159 0
0.388583294269566 1
0.413642459822624 1
0.369440364524921 1
0.495584810654807 0
0.415380075325254 1
0.373307964500104 1
0.376456646869538 1
0.388350292792492 1
0.446679236882078 1
0.519659089395722 0
0.353631339747383 1
0.383119906856096 1
0.360033370188304 1
0.390510034338178 1
0.350020369276583 1
0.383274366897148 1
0.419802560499587 1
0.401538186876784 1
0.398918206715516 1
0.401385754175615 1
0.352541010788368 1
0.456345319700296 1
0.460814082356406 1
0.340760866733741 1
0.355530869642534 1
0.314423656004655 1
0.412860411439632 1
0.338767348148475 1
0.333449541879028 1
0.394253063416875 1
0.392290029548107 1
0.422430373361289 1
0.453731946001665 1
0.388920566182901 1
0.492098071489946 1
0.421758620922701 1
0.380392963402181 1
0.407469117545438 1
0.417498745487234 1
0.438302820925002 1
0.355847034149014 1
0.451162021108896 1
0.46128850137113 1
0.476432407689631 1
0.38639071179917 1
0.446382353078902 1
0.316121938304829 1
0.423543326645922 1
0.364679900941027 1
0.425333344048749 1
0.378530823885037 1
0.401807336804768 1
0.39068704241359 1
0.453563449430689 1
0.466772639986432 1
0.387719338215626 1
0.408409905459919 1
0.522834706343635 0
0.416469431669173 1
0.471068027680415 1
0.409943422927093 1
0.444934262300519 1
0.401225679354796 1
0.335113469596232 1
0.471358489836279 1
0.349777050798726 1
0.412177950568843 1
0.433006731867369 1
0.417546165293414 1
0.419549096485542 1
0.355006081466731 1
0.343287819751811 1
0.363708667806806 1
0.401702822302586 1
0.390922345616055 1
0.374557925005778 1
0.41927960350451 1
0.47680527041764 1
0.464187473649685 1
0.345499882914314 1
0.360700322114451 1
0.410680476715575 1
0.362011160278881 1
0.457223708456322 1
0.339752122951731 1
0.420046906230003 1
0.417587120396779 1
0.428037892682485 1
0.413194606841097 1
0.397583676147624 1
0.363723800293401 1
0.331615535923334 1
0.347757109266354 1
0.368514830319979 1
0.371186230930135 1
0.422228454278773 1
0.310706262113757 1
0.529783780079885 0
0.453525538233269 1
0.372918258316959 1
0.374107761626074 1
0.372427047413451 1
0.386875083196671 1
0.325587398920407 1
0.315890358796486 1
0.418991329542306 1
0.408276987003387 1
0.408639173794168 1
0.348732328637078 1
0.405455879915896 1
0.340563133434257 1
0.421823479409922 1
0.429750639178704 1
0.356506691275829 1
0.390506204557073 1
0.403603565457925 1
0.542378604645802 0
0.299758943858964 0
0.357677281517621 1
0.397272108251746 1
0.416499819649858 1
0.320647926757172 1
0.477222750345407 1
0.396624799072995 1
0.471118822575857 1
0.452270868084398 1
0.49127707297424 1
0.483939526054153 1
0.342838163100202 1
0.353292381301697 1
0.406567786626326 1
0.395594863137369 1
0.395613012200956 1
0.354694473268518 1
0.31945855727214 1
0.40371612922704 1
0.303360360957754 0
0.49078323608402 1
0.390003425552484 1
0.428333143598065 1
0.298723514659284 1
0.418018343960653 1
0.496258351059494 0
0.479718425608869 1
0.433994071691502 1
0.494509078552357 1
0.396411706032812 1
0.394903680012909 1
0.406224478855756 1
0.399603413185794 1
0.377968108245854 1
0.36231206013964 1
0.36874199095522 1
0.270623835339388 0
0.299867576596916 1
0.356325683129939 1
0.398909954969049 1
0.419986355340946 1
0.473610854560698 1
0.346275382522771 1
0.478194433742326 1
0.453524461186628 1
0.341474493288134 1
0.413493901995665 1
0.443979291572925 1
0.446048108267381 1
0.46052876164845 1
0.409687704457597 1
0.33168387317605 1
0.561810832576917 0
0.465709468585882 1
0.354237846048345 1
0.486232178310939 1
0.334163819490665 1
0.392361625200679 1
0.341731125455053 1
0.371753640225777 1
0.361924415310115 1
0.407245099295558 1
0.507456523527943 1
0.36437928666594 1
0.402842022529507 1
0.420085380762537 1
0.509315430982285 0
0.464540707548624 1
0.283156495535678 1
0.339478494305447 1
0.400763558679058 1
0.324885602551285 1
0.388535092673487 1
0.386210441896189 1
0.431287459108653 1
0.342090591163753 1
0.308951523771005 1
0.371696906990372 1
0.32925235973251 1
0.434164026244997 1
0.419605705659869 1
0.548319165280216 0
0.36028567069457 1
0.527754457628119 1
0.375270641334461 1
0.459657895086613 1
0.447293487811283 1
0.419243433690059 1
0.338470440552652 1
0.396295472390437 1
0.326650197913167 1
0.437189139282258 1
0.364365596167768 1
0.341174186882456 1
0.378933819234768 1
0.44228184857299 1
0.379521081129259 1
0.317020804453677 1
0.43355345901639 1
0.46401887078539 1
0.420361010984394 1
0.350174761007763 1
0.504243271173115 1
0.28801330873708 1
0.457543526849715 1
0.32291530964211 1
0.381594526477539 1
0.475134418856422 1
0.364056397705354 1
0.493981546085774 1
0.308355611852584 0
0.344011190196213 1
0.39226710753162 1
0.289483433346617 0
0.404963434705564 1
0.465250983739676 1
0.300021678520548 1
0.376375819457401 1
0.315557226189383 0
0.297552637096953 1
0.511329797454381 1
0.369090284485528 1
0.392679870238112 1
0.259955819819742 0
0.309057791867912 1
0.339039534126737 1
0.392422405283504 1
0.439721870012922 1
0.447177133851845 1
0.351792878644673 1
0.321516098455108 1
0.452437116830017 1
0.335472446972556 1
0.305981115756016 1
0.427083477827265 1
0.402121099265718 1
0.414808122424283 1
0.329535568003519 1
0.357797138674628 1
0.39344720099233 1
0.290098430305192 0
0.428345406746295 1
0.509341738938551 0
0.399177552925389 1
0.380454566645981 1
0.405915876348858 1
0.476970259548705 1
0.28945248804705 0
0.371128245915443 1
0.351046214662265 1
0.393751894204102 1
0.357520896086543 1
0.388506286497581 1
0.38641420437569 1
0.480627868581487 0
0.391796681769984 1
0.378971253543831 1
0.515732179528724 0
0.486423337197544 1
0.468757502092176 1
0.518180474730142 0
0.396131823462961 1
0.331671712012418 1
0.445528854912883 1
0.369111045216484 1
0.409425079259832 1
0.438470985599968 1
0.354114027876666 1
0.459488744858416 1
0.260904468672216 0
0.338963347155163 1
0.434276546951453 1
0.423300794038789 1
0.319368707998848 1
0.41227020616219 1
0.416157400022147 1
0.40123287805426 1
0.38084761098653 1
0.426349949077395 1
0.343036536862745 1
0.424120656917508 1
0.37711106622414 1
0.433914426426952 1
0.336929145233484 1
0.458919211649167 1
0.439350609594663 1
0.393722788810407 1
0.462649776575396 1
0.506226922283778 1
0.399133544529206 1
0.376454591959105 1
0.342505569462724 1
0.347937191683076 1
0.444672340523358 1
0.401279562515765 1
0.448636028451832 1
0.3158815221353 1
0.394335305655928 1
0.462954257784676 1
0.395102968775793 1
0.340281007976312 1
0.544140895754557 0
0.366039389870351 1
0.35676577031776 1
0.461283524103543 1
0.461537562378558 1
0.348135492179925 1
0.40166428868972 1
0.340603618972412 1
0.417257183749724 1
0.524584100279534 1
0.482676661217179 1
0.358346548334931 1
0.469555275466868 1
0.351526312993241 1
0.378729538323009 1
0.412238332877402 1
0.379670605213748 1
0.465995622935864 1
0.473342413039361 1
0.341414961467942 1
0.401309990838401 1
0.402002379830666 1
0.43613913978492 1
0.327281596242991 1
0.39095056280738 1
0.396270179427878 1
0.438660146508304 1
0.298858221197487 1
0.337920450393371 1
0.395525118655716 1
0.251635218848231 0
0.364554941598713 1
0.374153942947545 1
0.431352332047286 1
0.420294209538165 1
0.375641810697715 1
0.507863156956524 1
0.328313675157773 1
0.385081698847252 1
0.418900359443743 1
0.359978595506404 1
0.330842281628676 1
0.477894797588143 1
0.402968395256231 1
0.329909154551368 1
0.422699646931066 1
0.426473295595983 1
0.368144918923552 1
0.536196767638365 0
0.481660685515435 1
0.380232339520706 1
0.348788555622359 1
0.25715127633885 0
0.361894439789207 1
0.409556363474084 1
0.34221085792504 1
0.429646396550626 1
0.517551815354047 1
0.420204495867774 1
0.449530668885396 1
0.465018503383758 1
0.42134143264308 1
0.414485077727531 1
0.390419309898043 1
0.404803546959812 1
0.396996605950561 1
0.424145845892147 1
0.392612156975235 1
0.475840624012287 1
0.458806654134717 1
0.29291091545258 0
0.415507536707442 1
0.325290604441074 1
0.353624682887263 1
0.405561879301017 1
0.414936282061835 1
0.350021648289571 1
0.417845079032581 1
0.460890187865425 1
0.418550335911172 1
0.359747763011759 1
0.400770530880009 1
0.461590439485056 1
0.379417882065444 1
0.381566970885234 1
0.401352825712703 1
0.38114706623296 1
0.423972035207427 1
0.395129239955969 1
0.369842253438692 1
0.451002687093988 1
0.40700539179008 1
0.367199643029408 1
0.435344487616266 1
0.426403346842125 1
0.419628288348949 1
0.356577791357308 1
0.289902535872033 0
0.42634234489034 1
0.432576043949011 1
0.331378502262982 1
0.527947633863181 0
0.322976351965295 1
0.422329339045787 1
0.422951725749802 1
0.408668809568571 1
0.37649248999771 1
0.281976153097281 0
0.492396761093578 1
0.425486384589669 1
0.362127914554173 1
0.464720288601795 1
0.44526717836674 1
0.406237250314469 1
0.382448432136834 1
0.445817798486113 1
0.384547399482574 1
0.378147486204342 1
0.349327722044895 1
0.337358158079418 1
0.315863175429966 1
0.426420996645104 1
0.391586311268176 1
0.402906778349109 1
0.425506952517482 1
0.415139261993784 1
0.431271720427698 1
0.362374679191397 1
0.48561340238132 1
0.417148400835958 1
0.436943096270987 1
0.391970652315608 1
0.390317448990985 1
0.413772753874495 1
0.450240322021953 1
0.346437681108822 1
0.441539208897516 1
0.340649664046886 1
0.451556022299883 1
0.407135792902453 1
0.403110858650121 1
0.453126281688018 1
0.35287806822633 1
0.483321744467216 0
0.390048560445791 1
0.501183928417636 0
0.334307539081285 1
0.352801489520659 1
0.350244600536215 1
0.478221599301103 1
0.398920626877552 1
0.482879853713203 1
0.454243966371473 1
0.386419963944581 1
0.292384564409995 0
0.415989971519963 1
0.446416237693605 1
0.428097053567029 1
0.504602201418573 1
0.353716960306513 1
0.460242832264646 1
0.476329367123383 1
0.357476574233833 1
0.390293076751624 1
0.380328885180526 1
0.400376569654884 1
0.340520832011473 1
0.426497535101508 1
0.297669397564833 0
0.36267477711399 1
0.34623040643558 1
0.360348168867109 1
0.355641483704805 1
0.408724543677227 1
0.402989085559907 1
0.413767277480706 1
0.402147107538448 1
0.407823946598817 1
0.36761939788473 1
0.401225149863159 1
0.335517821397759 1
0.440462456263527 1
0.42972019141831 1
0.338663273802037 1
0.389867746874882 1
0.299452739582536 0
0.334740610578093 1
0.377522923673021 1
0.430605733722674 1
0.390281462583283 1
0.392817800948161 1
0.39949732386389 1
0.349384733097031 1
0.472410666305828 1
0.395352528517111 1
0.311635571782579 1
0.410531354926452 1
0.380780095805264 1
0.375375826300307 1
0.310416081657303 1
0.421159187386225 1
0.476620624977454 1
0.398296699995894 1
0.37936536161663 1
0.329904122246086 1
0.422482406620948 1
0.390561801588331 1
0.432723071796597 1
0.536081916879674 0
0.462771367885666 1
0.337944306324281 1
0.338007194338123 1
0.316655444547359 1
0.418071763306369 1
0.444883387289038 1
0.370509084201296 1
0.465654974224022 1
0.36856283573927 1
0.378161470423823 1
0.448572065836627 1
0.378148865998952 1
0.345514706475529 1
0.420739086338361 1
0.437919666121096 1
0.393624660002379 1
0.362913895853932 1
0.400708131169239 1
0.311239468054633 1
0.393213730625469 1
0.412809730934784 1
0.360383076410459 1
0.428250655482745 1
0.451549795437225 1
0.389328419217784 1
0.489942189838768 1
0.453568189831399 1
0.438635206759785 1
0.418631024398084 1
0.364117952853727 1
0.366966802849271 1
0.311218082786769 1
0.406093477829964 1
0.362059290102496 1
0.451112442895889 1
0.398960316355609 1
0.397144291968663 1
0.332491271111178 1
0.46696630500405 1
0.403849988841157 1
0.281974246574023 1
0.422963098739316 1
0.386026086521569 1
0.457808888621312 1
0.449731557228367 1
0.373531219919222 1
0.402787184385284 1
0.354830718991014 1
0.418846843068101 1
0.41493087557245 1
0.40735501592736 1
0.360606640534694 1
0.36393502315015 1
0.433124568141802 1
0.393942504757337 1
0.324139000081728 1
0.472740923414139 1
0.459012545643199 1
0.475230429800309 1
0.324916135185304 1
0.413736622147089 1
0.403770490747068 1
0.464660625961839 1
0.426693300316024 1
0.347983257696968 1
0.455237819045184 1
0.24295746816182 0
0.344974404337816 1
0.3930470685605 1
0.47833212236908 1
0.264919470218884 0
0.413481124668437 1
0.460639316937193 1
0.338699484077877 1
0.587573215314731 0
0.402626291310811 1
0.345240416254619 1
0.309598784399662 1
0.510198305641236 0
0.422082010740829 1
0.437723055796396 1
0.366591325759482 1
0.420082912669351 1
0.339970532126182 1
0.361769065611406 1
0.339593961384844 1
0.39555583759934 1
0.414232177575231 1
0.46529757156503 1
0.390124543751794 1
0.397245953457556 1
0.41674723925942 1
0.413019234115408 1
0.358388041856902 1
0.49061072282107 1
0.360734276147037 1
0.458540662834868 1
0.35960708703461 1
0.336117608516647 1
0.395691247534058 1
0.449857123351246 1
0.462044034332986 1
0.448042234570447 1
0.468353967065382 1
0.42909470900516 1
0.456757343367255 1
0.344801096938036 1
0.390185819039502 1
0.430583196383063 1
0.409313530316552 1
0.417660300374259 1
0.445988921023892 1
0.442724984715031 1
0.372551691161881 1
0.369601610205868 1
0.465730578044147 1
0.422509804642656 1
0.395980530471352 1
0.409956083800892 1
0.337643540917067 1
0.36505954251642 1
0.437641616592409 1
0.485567246982306 1
0.406240163568397 1
0.49542333098638 1
0.408121601088231 1
0.391199331084902 1
0.451651655008024 1
0.331052963707047 1
0.309139111098095 1
0.407631539399406 1
0.31513782263285 0
0.328534181109294 1
0.3466682730069 1
0.370614726966502 1
0.472586407938526 1
0.328647020199327 1
0.308694551532013 0
0.26698360329105 0
0.343152202351031 1
0.330721867138704 1
0.379805736493264 1
0.413622629903824 1
0.385025742623567 1
0.404889663422396 1
0.375183439162866 1
0.398626178563488 1
0.391824165036914 1
0.38838258088206 1
0.394154152703481 1
0.312921076928872 1
0.396968543585988 1
0.381870031039502 1
0.372852160910281 1
0.33410466296672 1
0.371745859919553 1
0.373459620757305 1
0.39593159815459 1
0.42479791798584 1
0.474821177161618 1
0.345075171331367 1
0.312345994490657 1
0.382201743231845 1
0.484137931602833 1
0.428966710713424 1
0.363071193065595 1
0.358184456466505 1
0.411705233540248 1
0.429317142701929 1
0.462221455519008 1
0.325006664057156 1
0.366426452767841 1
0.414592997326885 1
0.390659281257248 1
0.421194597121783 1
0.485203228382515 1
0.444253604769868 1
0.318165308117049 1
0.347060923367941 1
0.479764888957975 1
0.408185061606556 1
0.399111674593962 1
0.437766101586682 1
0.458154425297429 1
0.393894459087567 1
0.316769877489086 1
0.41299444709176 1
0.391286607190168 1
0.378710281271913 1
0.495375834701063 0
0.47228298167239 1
0.414869593129384 1
0.458283462569076 1
0.52109777095069 0
0.392926277840618 1
0.347001001049173 1
0.383624605329715 1
0.393398760762182 1
0.452823147328228 1
0.428266567685206 1
0.349196617483596 1
0.391788752173521 1
0.367042059538956 1
0.505672786616367 0
0.38104740072217 1
0.43123331919591 1
0.35837203375299 1
0.416087042102773 1
