# Supplementary material for: Bias caused by sampling error in meta-analysis with small sample sizes
Source: PLoS One. 2018 Sep 13;13(9):e0204056. doi: 10.1371/journal.pone.0204056 (PMC6136825; doi:10.1371/journal.pone.0204056)
Supplement: S5 File — (ZIP) [file pone.0204056.s005.zip › results N = 20 theta = 0.4 tau = 0.5 sz = 10-20.txt]

"dl.theta" "dl.cp"
0.360436735365439 1
0.417563714495447 1
0.170135537504275 1
0.201961874067101 1
0.27003245287295 1
0.18905420655632 1
-0.117090644177419 1
0.255988546554877 1
0.0696358870836897 1
0.51569215138769 1
0.644547020795253 1
0.239510797489744 1
0.40267607498587 1
0.554087968866804 1
0.156000403902578 1
0.36424662510214 1
0.875156391826639 1
0.347469245864927 1
0.338215197876434 1
0.115181310926651 1
0.482957448849643 1
0.743457720084097 1
0.654015936847587 1
0.459505431617004 1
0.194796562849662 1
0.779467847705929 1
0.309827145907167 1
0.391694597804363 1
0.32006278427184 1
0.33235230907331 1
0.814985963856899 1
0.640226525406911 1
0.551160309933634 1
0.25062090055617 1
0.616910661863414 1
-0.0573740718655209 1
0.443043057992222 1
0.568320043675593 1
0.242969966440854 1
0.470326913798897 1
0.398932109205762 1
0.289238187074762 1
-0.0524802041127413 1
0.423306241196919 1
0.503395347173761 1
-0.0384353343224319 1
0.52464242562186 1
0.462637267947606 1
0.397471059019153 1
0.570323603368379 1
0.0955556791412161 1
0.269955709789321 1
0.670182760907884 1
0.628204043456653 1
0.718784179510729 1
0.182157597309795 1
0.574123008857864 1
0.423890159207268 1
0.0304919586470094 1
0.510074118033282 1
0.502869565849202 1
0.328949454364224 1
0.387603021503291 1
0.213640414025116 1
0.239307660644577 1
0.409338679168377 1
-0.0695170221336908 1
0.418437456029778 1
0.413677006805195 1
0.252861213257164 1
0.358016540102771 1
0.477834888460902 1
0.0180197541443993 1
0.317022351452695 1
0.384103798807793 1
0.209946743489495 1
0.574783949297967 1
0.509551461179347 1
0.290957036627157 1
0.0563314483041097 1
0.107188563525754 1
0.477996729137144 1
0.412831538102854 1
0.508582630004551 1
-0.0349888706404508 1
0.283701589523765 1
0.881680111129746 1
0.613065009460604 1
0.588524862787691 1
0.103015562888611 1
0.214153061570079 1
0.122224646507834 1
0.120310472448383 1
0.727962179059727 1
0.125504392220097 1
0.781542529998166 1
0.110065558550322 1
0.524440660716481 1
0.530975117569017 1
0.0414791986440269 1
0.589025132745157 1
0.378250354648027 1
0.64092754620012 1
0.183623489834223 1
0.677575191516279 1
-0.10025216062914 1
0.212037069424977 1
0.728750005409233 1
0.38271199563198 1
0.396695872226559 1
0.387151646183394 1
0.731542448181909 1
0.626822787705646 1
0.411774259002177 1
0.465573423291741 1
0.804789239009925 1
1.13699956598301 0
0.345634356093776 1
0.0308204197017727 1
0.0842870437702016 1
0.503392531483292 1
0.173279827617132 1
0.343474119252073 1
-0.150421512350767 0
0.202210094665516 1
0.425318072153128 1
0.779811808121858 1
0.28096721514727 1
0.463218881481802 1
0.517750440719914 1
-0.088513922030841 1
0.684603422553241 1
0.498823748223582 1
0.41980646997118 1
0.0594001891671311 1
0.256714936321999 1
0.430861475893514 1
0.593209067917334 1
-0.236932913019377 0
0.484675220073055 1
0.346404645641879 1
0.635834178824322 1
0.603823732750466 1
0.751403946379693 1
0.359374896696689 1
0.340778303663101 1
0.412132836110998 1
0.426861243103818 1
0.616687102762265 1
0.217121245881413 1
0.348930242775831 1
0.63920060509579 1
0.523810360839376 1
0.0975660599811093 1
0.517102051549019 1
0.582588228780837 1
-0.0631014236370667 1
0.486941704427253 1
0.674794268761194 1
0.526397920581361 1
0.228212949272339 1
0.422308839839021 1
0.281451473646136 1
0.409210682729025 1
0.143225227933274 1
0.465746722907023 1
1.24454138788231 0
0.280417744761537 1
0.429520198992153 1
0.609859107005381 1
0.412885803536809 1
0.125152094739014 1
0.376650660587504 1
0.418702656031422 1
0.607211879526908 1
0.413360160566406 1
0.354418763258669 1
0.0669757198107238 1
0.310587439925389 1
0.5736014862202 1
0.253258640376656 1
0.0795559573290498 1
0.251991152927968 1
0.352397830811824 1
0.157045442359205 1
0.484000141376338 1
0.383428936012572 1
0.507576619736412 1
0.474105661701996 1
0.314666957082857 1
0.171939858952438 1
0.470224417557147 1
0.0114916997518176 1
0.659934630418513 1
0.669724442406823 1
0.189335887926391 1
0.680552137370572 1
0.145619454943496 1
0.510440373138366 1
0.577225719625699 1
0.334512412605704 1
0.330286540057304 1
0.584681690468579 1
0.167775656413303 1
-0.12942539594033 0
0.768758526399799 1
0.404236012132393 1
0.314487768739567 1
0.503597841335695 1
-0.0693583206132366 1
0.860216071334334 1
0.479251142045575 1
0.414460626070387 1
0.729900800892265 1
0.287896768934589 1
0.325048810883888 1
0.247314555997517 1
0.260484696954754 1
0.157090317086008 1
0.405375384118407 1
0.377672022504427 1
1.02484697401142 1
0.113452919870531 1
0.0845464036653586 1
0.429729296324764 1
0.0906224813913361 1
0.268854508558708 1
0.21455344112835 1
0.512976571187586 1
0.386233223529216 1
-0.204267687753144 1
0.481841838698144 1
0.412783358306125 1
0.329433880421162 1
0.717756728283911 1
0.476215604813667 1
0.330453535043236 1
-0.14700373191273 1
0.506724175508311 1
0.329220247344983 1
0.322625113968431 1
0.440445287629517 1
0.751394354161057 1
0.6398326448239 1
0.561278275190239 1
0.625762041879579 1
0.447928667357186 1
0.739656254439615 1
0.0842656993504725 1
0.29435196270144 1
0.587320499598294 1
0.556178866793745 1
-0.000609487212853616 1
0.403066541561642 1
0.976658873608332 0
0.311446654608229 1
0.362251403026787 1
0.737359405623658 1
0.531343808932093 1
0.0964649223308792 1
0.428401838842747 1
0.0931782879622108 1
0.0102299954141567 1
0.361179798657393 1
0.586599282705305 1
0.875501066476202 1
0.447195509726546 1
0.528966191336321 1
-0.472819120441752 0
0.336097279194534 1
0.468729701249101 1
0.498271355707305 1
0.262707115982066 1
0.0810010695102116 1
0.251646789913224 1
0.873136343983516 1
0.362701207386006 1
-0.130921768647995 0
0.253260387848843 1
0.211028950068812 1
0.0607989038913421 1
0.139131831885899 1
0.20420631323503 1
0.469965970864596 1
0.547247924847381 1
0.399479657863992 1
0.684415188055481 1
0.0318819927304324 1
0.0369632466418523 1
0.277169433477507 1
0.467557298424785 1
0.592742713774964 1
0.680044572033998 1
0.37240990565641 1
0.2322802483362 1
-0.18415737130675 0
0.447171805414035 1
0.354613745285989 1
0.636458604507103 1
0.430002085661932 1
0.53421302948711 1
0.322497709323774 1
0.544287112708613 1
0.568058403552146 1
0.208643392085317 1
0.784946476185127 1
0.110915608371713 1
0.353175648887654 1
0.265938634818174 1
0.33841283381084 1
0.357071670811155 1
0.656725151645917 1
0.282682681183404 1
0.252550598990996 1
0.215037213987341 1
0.631724758929719 1
0.0613972853285326 1
0.423253014665048 1
0.25781846324216 1
-0.112986007543468 1
0.229683801343884 1
0.653596452354142 1
0.490595769073212 1
0.589896445092788 1
0.0809239231877563 1
0.720579662826324 1
-0.0579554009063845 1
0.334854601359293 1
0.405884917013927 1
-0.0542946895196479 1
0.452275564983908 1
0.447115914347212 1
0.405589033719632 1
0.487095698957015 1
0.138052938348671 1
0.073913846846144 1
0.390734854368892 1
0.232659243493501 1
0.307087819061851 1
0.177297678666688 1
0.567344837913386 1
0.0457128323742346 1
0.0797151155475455 1
0.886765205888676 1
0.390692081614471 1
-0.0521430699093598 1
0.126362859363132 1
0.0196705266924006 1
0.0724478998079612 1
0.369225270094053 1
0.768024279558217 1
-0.132611074618202 0
0.355703473678913 1
0.109099694847119 1
0.00294732057445888 1
0.35834840898312 1
0.527478169307928 1
0.689800894859811 1
0.386353976863354 1
0.555674649257474 1
0.252260396081257 1
0.32599576254514 1
0.599265009513361 1
0.0250676094743774 1
0.194027853228329 1
0.419026367495999 1
0.336281713942051 1
0.45862069732197 1
0.736940043407509 1
0.711495725159792 1
0.212030993588488 1
0.104715669704619 1
0.327467281392422 1
0.726752984231564 1
-0.043504876719251 1
0.509472606928069 1
0.282578876412188 1
0.28517097580604 1
0.733246905313226 1
0.160122509618884 1
0.718609762222176 1
0.527186227797249 1
-0.0353957499379723 1
0.480690325487732 1
0.611186530141249 1
-0.0271625620751871 1
0.380469935954938 1
0.663092648665349 1
0.202753406114589 1
0.314258501800096 1
0.738882492142318 1
0.233460643497419 1
0.244942040346646 1
0.224870845532714 1
0.321452646378378 1
0.529687923421252 1
-0.0448460829603864 1
0.165532046372574 1
0.622128583954536 1
0.280280059204215 1
0.391096984464192 1
-0.153725774449649 0
0.786712667879462 1
0.367596982946058 1
0.206879657376118 1
0.45726989973407 1
0.0380767521349613 1
0.678776357806448 1
-0.111594619324445 0
0.112981164790835 1
0.761466095069778 1
0.0925758993160669 1
0.451902366683056 1
-0.0288541584339641 1
0.179693175017903 1
0.497019138355873 1
0.543662799268654 1
0.420100454897787 1
0.306449612687751 1
-0.0269350844849306 1
0.52717435152269 1
0.535009721144127 1
0.584362740220896 1
0.0839629689304901 1
0.425694239945594 1
0.330196490541193 1
1.06397509450645 0
0.615240668493619 1
0.70959750828371 1
1.05685060240645 0
0.367138250005928 1
-0.0041046550335206 1
0.282886154246025 1
-0.0265530701734683 1
0.577317305575895 1
0.280968031656018 1
-0.010629414731778 1
0.488557409079127 1
0.130535702717586 1
0.0437041759833428 1
0.442477199119681 1
0.161762670874698 1
0.364151141484086 1
0.406557200141388 1
0.333422081144278 1
0.395585260946456 1
0.378490762086181 1
0.0531861311771402 1
0.549917640384948 1
0.388130126470603 1
0.251019978759262 1
0.150845217366217 1
0.595174906626916 1
0.292598495896826 1
0.184055067531703 1
-0.119947191599106 1
0.148780223469483 1
0.352299991753371 1
0.0905734325243693 1
0.390800025403627 1
0.403820757208566 1
0.511012306890182 1
0.0945433362686857 1
0.606673104230418 1
0.782894190127164 1
0.315007927670455 1
0.407920422286215 1
0.426689656228344 1
0.123169448409742 1
0.434254634954922 1
0.120675320325909 1
0.796184105158421 1
0.307435670527746 1
0.248573954523736 1
0.314118693081692 1
0.540454594535832 1
0.406857350525088 1
0.309265109916323 1
0.636967952354082 1
1.20574952872145 0
-0.128745511597561 0
0.272027910975675 1
0.63451279197928 1
0.307704804539457 1
0.630528721105961 1
0.0597832438284084 1
0.474235693302474 1
0.485743744282538 1
-0.189642125999535 0
0.334533900881406 1
0.611887012291411 1
0.631069937060757 1
0.315796617951302 1
0.450347000079801 1
0.998468552129661 0
0.654650023537044 1
-0.0922311046162465 1
0.513649823120945 1
0.268172364339099 1
0.206097795314705 1
0.671258387772978 1
0.194106686149329 1
0.42518444099905 1
0.199883138624504 1
-0.0531040382157822 1
0.481240170654216 1
0.391558510462312 1
0.8002267728667 1
0.375197603010842 1
0.320428831714075 1
0.273552599391082 1
0.333334511271244 1
0.242909258755874 1
0.457405127806116 1
0.0886345175121174 1
0.604289024097995 1
0.383985323141059 1
0.438493407106181 1
0.501906319078075 1
0.536766330326828 1
0.183612650296848 1
0.477331279397563 1
0.663898554330499 1
-0.0859849333814621 1
0.216452781694099 1
0.209851354572917 1
-0.132710922884021 1
0.406131863119337 1
0.436459650342813 1
0.116347067750359 1
0.0876192355103201 1
0.258716336274604 1
0.179313520757536 1
0.671993111753859 1
-0.01707094369141 1
0.373599412896637 1
0.657142095759028 1
0.470503247650517 1
-0.30769937498151 0
0.603572288856467 1
0.507007787619779 1
0.791984255959543 1
0.116620084345021 1
0.66843602071187 1
0.472673975461786 1
0.914293518804729 0
0.526163185529658 1
0.889422861921983 1
0.189577626080062 1
0.609460237456039 1
0.456035123751406 1
0.511820410467144 1
0.19853187162991 1
0.233768491962634 1
0.244697684844634 1
0.463539831485622 1
0.254531818646607 1
0.12407045602283 1
0.493455160890475 1
0.185310524137536 1
0.262056000821311 1
0.00672815690753526 1
0.0526515058522994 1
0.698263105113904 1
0.617933184492604 1
0.557287342114304 1
0.13929972582539 1
0.432564372381627 1
0.790527851796984 1
0.171555196397057 1
0.632752547475082 1
0.426197986012581 1
0.439128566555061 1
0.232035005996273 1
0.399591904322194 1
0.45943746337587 1
0.655976543521635 1
0.212458896027372 1
0.353929368916917 1
0.558928237286873 1
0.514025186652781 1
-0.200718023176305 1
0.554876049807244 1
0.0608237253476604 1
0.29781230710335 1
-0.260174168350802 1
0.403102815293954 1
-0.442881933878633 0
0.606858259740715 1
0.318752462603322 1
0.551238609599823 1
0.532519312277922 1
0.175495947183249 1
0.82703167153744 1
0.353476342244772 1
0.3640019477739 1
0.452632065346043 1
0.0689378477657041 1
0.875478597220008 1
0.614241642040951 1
0.339400673256931 1
0.0670844220961841 1
0.825383457803245 1
0.407875734332244 1
0.361754228297111 1
0.571882083708412 1
0.344078939113381 1
0.187128164648963 1
0.187222304806533 1
0.262378206460885 1
0.32858640034429 1
0.207826211194136 1
0.754988996225775 1
0.366694998309405 1
0.412053829370063 1
0.554705171974684 1
0.175797035692242 1
0.554303776364258 1
0.821247214597648 1
0.275594339621012 1
0.26507688587164 1
0.640322381294358 1
0.104426644553697 1
0.0205259677205633 1
0.41792855669155 1
0.53884769325 1
0.209068549365957 1
0.364586575503476 1
0.28976207549109 1
0.0486118038504177 1
0.124630025031265 1
0.630005584619208 1
0.289590033073229 1
0.282732769480371 1
0.70126122656409 1
0.390516347789049 1
0.254400129946549 1
0.463092167552118 1
0.377862807616952 1
0.151255125313901 1
0.111985640759935 1
0.131254925585107 1
0.916010113755881 0
0.37060303611781 1
0.33854079050861 1
0.0509017522280403 1
0.113077455379429 1
0.429069121477685 1
0.486211086127018 1
0.271867073125086 1
0.352469391725235 1
0.239709023970906 1
0.332108605418245 1
0.28832906262793 1
-0.187918966088806 1
-0.158616439560037 0
0.499908965296753 1
0.42421348302147 1
0.577776431619241 1
0.256011285146501 1
0.0483434686619617 1
0.134273156907348 1
0.361957338390964 1
0.538599413684744 1
0.452987037052311 1
0.767320226221302 1
0.450921363865757 1
0.706457518595718 1
0.651554794081708 1
0.36452180762574 1
0.458245628281554 1
0.579501501891639 1
0.185527714535665 1
0.563025603494511 1
0.521978523366042 1
0.842212383173383 1
0.637235491057577 1
0.812721771604411 1
0.292810910560931 1
0.613026817744583 1
0.120935104557704 1
0.275102715213817 1
0.423734008203493 1
-0.0959204372249963 0
0.183667465483999 1
0.321161958376773 1
0.460411019800463 1
-0.159292411735412 0
-0.167301816346925 0
0.273342221427968 1
0.586971273150648 1
0.557526934724596 1
0.690454628540425 1
-0.0717926719191135 1
0.505427558014284 1
0.361031691567882 1
0.364935951506032 1
0.786948708333696 1
0.494087316156462 1
-0.178829445960798 1
0.248004408830328 1
0.506143846424505 1
0.603970389469479 1
0.759382550785933 1
0.508186725622476 1
0.679519368901372 1
0.581848411170581 1
-0.038183561689503 1
0.309028468116338 1
0.212430278742698 1
0.887303705579603 1
-0.0313594939413138 1
0.944458575562568 0
0.213531663765859 1
-0.0169087891339672 1
0.0884916824729118 1
0.302874392261351 1
0.291686862562998 1
0.202338241451991 1
0.826411839078763 1
0.407904068171608 1
0.602774175661706 1
-0.0899025377283563 1
0.57153623699451 1
0.277694765958252 1
0.302992009518106 1
0.675796474280502 1
0.471819053620824 1
-0.00406016273004994 1
0.809465171948394 1
0.0781452626712486 1
0.753146210809875 1
0.166235689164905 1
0.338609384401328 1
0.350232670766079 1
0.403547811287365 1
-0.108121413750994 1
0.282171506075413 1
0.342512912293194 1
0.271924639817888 1
0.380848608758367 1
0.294521037848123 1
0.389489433151231 1
0.623222714541412 1
0.623637083983746 1
0.377597379295622 1
0.361294204813357 1
0.453126889371609 1
0.692746172170716 1
0.723031333976371 1
0.370393672307774 1
0.0387777034031476 1
0.495540397461074 1
0.403349512649839 1
0.211732100974352 1
0.664964002036035 1
0.596753896629479 1
-0.0627769554093064 1
1.00645253330207 0
0.239021169280052 1
0.587685929976206 1
0.360261779732473 1
0.448610383694281 1
0.0281749770764486 1
0.988369037463965 1
0.460390018842829 1
0.284551500522224 1
0.857032150828803 1
0.0952822791247256 1
0.38478773952146 1
0.322529110898817 1
0.451933175787564 1
0.245300318101607 1
0.799105635586062 1
0.0281976208679446 1
0.140126855275467 1
-0.0641763977837722 1
0.26611959857725 1
0.232402267150803 1
0.343720166206261 1
0.0875469453401163 1
0.654713185067181 1
0.441356467985241 1
0.220115603936524 1
0.171450569455184 1
0.0272910059121957 1
0.550580455860093 1
-0.0520917670783665 1
0.337729530145823 1
0.571311118391735 1
0.234846208375747 1
0.0286220481143157 1
0.51497036227957 1
0.760552815472398 1
0.935444294341223 0
0.44005610689506 1
0.777148133125197 1
0.232487223347278 1
0.181686269403627 1
0.683947026501786 1
0.141296203178747 1
0.612669213105455 1
0.167221453646783 1
0.291814065717001 1
0.67730636788647 1
0.509225205606796 1
0.149543877761557 1
0.367867038206875 1
0.773795723849711 1
-0.0258105502472487 1
0.346152880643105 1
0.425480873423083 1
-0.0855358009308044 1
0.450556578936072 1
0.335069554653411 1
0.203315224438999 1
0.322427851321093 1
0.414430443638627 1
0.393194707049281 1
0.533333494205322 1
0.317909274832704 1
0.499904565028365 1
0.661761809018836 1
0.930398527426746 0
0.250560661798344 1
0.66427248787091 1
-0.0915510663161125 1
0.427667924249597 1
0.891437521265351 1
0.342497102164182 1
0.393284245258194 1
1.12397315419459 0
0.40702300917593 1
0.228202140034618 1
0.484161850871106 1
0.530290717950282 1
0.396914360548781 1
0.261963961288735 1
0.198023943088589 1
0.120252817904907 1
0.246246086076598 1
-0.339094403057596 0
0.692041786299943 1
0.13244270699308 1
0.486082719859546 1
0.568311741514362 1
0.105495041262097 1
0.375418292007026 1
0.180348391500444 1
0.28975688129252 1
0.703563206041438 1
0.281800970255867 1
0.204628154673836 1
0.46180593146278 1
0.298942342014036 1
0.49222203025839 1
0.570658604422517 1
0.24936682715423 1
0.497010991018253 1
0.53221005012753 1
0.418953572941148 1
1.5211165077645 0
0.27039033906458 1
0.524067142379714 1
0.0979277881772131 1
-0.149563914151548 0
0.4185493096882 1
0.353013348169098 1
0.518186629108257 1
0.215206424827535 1
0.713596026492413 1
0.524631089387048 1
-0.0480288238021284 1
-0.0325121020727006 1
0.417567910101328 1
0.737776626200442 1
0.229038971357244 1
0.336182487149076 1
0.383591452630891 1
0.474947479004066 1
-0.0439340257049901 1
0.35617125879196 1
0.328310075911548 1
0.408966499633626 1
0.226106184177429 1
0.0818079979438681 1
0.709476669086534 1
0.579900320711116 1
0.168812021797025 1
0.593149759852958 1
0.434656445936861 1
0.901074173567995 1
0.562058130872434 1
0.216881932568216 1
0.515046253049831 1
0.338171927574372 1
0.216625760220694 1
0.559973960412795 1
0.334668562538909 1
0.158439084035529 1
0.414680523576973 1
0.030193408423921 1
0.15585088696375 1
-0.293377930397029 0
0.633777671937379 1
0.397487415043743 1
0.16491365949063 1
0.132957514506411 1
0.194347795747441 1
0.126952098787344 1
0.169398946894676 1
0.158390056587385 1
0.696716666177066 1
0.156307830652915 1
0.392130221405708 1
0.647989515102902 1
0.221985616065927 1
0.108911625644285 1
0.596921808423089 1
0.603294762786547 1
-0.0516732925972349 1
0.242664702024395 1
0.52959962950486 1
0.0273050267153118 1
0.146773671823307 1
0.200810888735814 1
0.343192588750774 1
0.346533383772411 1
0.644506324464779 1
0.3044080200145 1
0.567813673677406 1
0.408819943977921 1
0.728734776133247 1
0.12250070307327 1
0.0836212948402582 1
0.167846433679339 1
0.22349840265447 1
-0.196598998428985 1
0.247166245945862 1
0.288982784065643 1
0.409377318772262 1
0.452176734717034 1
0.309270384149904 1
0.503537867346614 1
0.303980626640211 1
0.437852158233582 1
0.280204137357693 1
0.31862118035166 1
0.176184231223876 1
0.519006682467047 1
0.395838136559081 1
0.386928749598092 1
0.140719116840599 1
0.779796039702216 1
0.496195830879385 1
0.50397815748941 1
0.509194415382364 1
0.717773676086043 1
0.206696389413108 1
0.342807705485881 1
0.316538272957626 1
0.661971985996297 1
0.46369460200463 1
0.55290065081852 1
0.374427476684889 1
0.426638120715794 1
0.0495902753506516 1
0.470487225626744 1
0.391005348636698 1
0.519453906099 1
0.453630121053728 1
0.121171964187166 1
0.482947832738102 1
0.154165367721629 1
0.128505827384394 1
0.261738419767085 1
0.291378738297792 1
-0.23156369677241 0
0.753071339744443 1
0.561453628409203 1
0.185025241750804 1
0.802108702439904 1
0.588555306447596 1
-0.0238152266005744 1
0.149084988287797 1
0.598581705932687 1
0.256698518465421 1
0.357054378408551 1
0.114456006480485 1
0.675352958157925 1
0.592292470418891 1
0.881617056081477 1
0.393961248099293 1
0.152460178325968 1
-0.150571088225258 1
0.609292901801326 1
0.467506357982255 1
-0.191468552969923 0
0.300895719487729 1
0.168670174954373 1
0.101534290605844 1
0.676817645607334 1
-0.0525348183657533 1
0.380545801653746 1
0.463699695667305 1
0.00282051817677324 1
0.357074485721031 1
0.709720694252464 1
0.16153777830043 1
0.719519917465797 1
0.462599413052071 1
0.895440114791893 1
0.24441871893149 1
0.360677069563855 1
0.3843587004577 1
0.440290778359632 1
0.129757912702284 1
1.03453106839623 0
-0.160074731110506 0
0.43500987567733 1
0.633286851928659 1
-0.111309861679496 0
-0.199033557403274 0
0.143890425685317 1
-0.252577253927699 0
0.565491770163544 1
0.576628828166519 1
0.110747109602665 1
0.405966825293175 1
0.133408919494709 1
0.36473324503951 1
0.301562124178254 1
-0.0693901684111629 1
0.315013534043561 1
0.214697292393384 1
0.82500019863653 1
0.351819428674116 1
0.389782989048942 1
-0.116080435958135 1
0.103661662986576 1
0.480962025219371 1
0.41706502798658 1
0.384917648984346 1
0.259818889827119 1
0.134135432821337 1
0.475080108490889 1
0.559362260561239 1
0.421443984321558 1
0.433675286928857 1
0.36727444021432 1
1.34371546205374 0
0.648754440681699 1
0.0103892908503397 1
0.396814979551444 1
0.242217358269098 1
0.06000695746418 1
0.156222889639605 1
-0.0407837731443371 1
0.423138167279995 1
0.876714478481706 1
0.301173038583744 1
0.301294727206195 1
0.121399364744253 1
-0.298570782246081 0
-0.0372517627311574 1
0.503270659285849 1
0.237640074957645 1
-0.12205663705887 1
-0.213855478225358 0
0.479740684239282 1
0.759992574279379 1
0.534246599315708 1
0.386350426114805 1
-0.137990065394869 0
0.76482988246878 1
-0.101835375688229 1
0.861213785085301 1
0.008030338014077 1
0.331030687664056 1
0.722573232130463 1
-0.00327612420734794 1
-0.0142419902381837 1
0.00553818554685839 1
0.687853500329842 1
-0.211387382720252 0
0.509177828561878 1
0.53264594854255 1
0.573499302661517 1
0.787614005105102 1
0.176658776152792 1
0.537456436443087 1
0.183632954091185 1
0.185992339535938 1
0.593132588292253 1
0.134901150118688 1
0.323153015930861 1
0.590760564460374 1
0.531313039613898 1
0.116625144685598 1
0.397518148798819 1
0.298886895506956 1
0.392996802299969 1
0.285548932563323 1
0.0667355892814795 1
0.193297371168205 1
0.047318330025428 1
0.161528002487875 1
0.533908427436803 1
0.834505557246117 1
0.850475825426688 1
0.0685177962581983 1
0.27238008907184 1
0.309396069103274 1
0.343070155834144 1
0.247213882353893 1
-0.149398236713723 0
0.266977695223274 1
0.449136551198233 1
0.186076870618433 1
0.124686132712362 1
-0.172789683562045 0
0.245087035115745 1
0.482879765607645 1
0.142315247425973 1
0.384408927557058 1
0.223958505058726 1
0.111558542519263 1
0.431740901312012 1
0.242694912570161 1
0.41586669018954 1
0.076375637099324 1
0.30724303506012 1
0.280424549679879 1
-0.408919013914587 0
0.0500497135623186 1
0.354289475527581 1
-0.158662125935144 1
0.222401237240475 1
0.619313555837376 1
-0.0426099410679715 1
0.352426206259407 1
0.261943992400756 1
0.460254380003183 1
0.690697503515743 1
0.1572932315189 1
0.160204590761844 1
0.320185270526672 1
0.559292763569819 1
0.227020720491321 1
0.238917690664259 1
0.664545458070348 1
0.0578760567144407 1
0.344548882155898 1
0.133143871862676 1
0.227208607266758 1
-0.00423454258073193 1
0.413023877826382 1
0.414707143601736 1
0.342639891772875 1
-0.0853135815793331 0
0.24034048602429 1
0.504684596457289 1
0.388061422577133 1
0.101230332627927 1
0.189469637822863 1
0.834226669413632 1
0.240545810230591 1
0.276927357484523 1
0.127218761564875 1
0.796507866694209 1
-0.351096099893593 0
0.259647063351268 1
0.341611296559747 1
0.474802480662353 1
0.0947882947580614 1
0.187098491422524 1
0.441437791625347 1
0.642878588089997 1
0.354267816089347 1
0.333284135504458 1
0.659785475475275 1
0.740893357355401 1
0.676698321247587 1
0.785523447402849 1
0.474104797598985 1
-0.068935972088398 1
0.329357726061485 1
1.23741464547038 0
0.50940582482439 1
0.420573101847165 1
0.44259410673436 1
-0.232009428833829 0
0.682617713606118 1
0.719290999200562 1
0.892899903072195 1
0.157979984727056 1
-0.653182777715334 0
0.610488127734034 1
0.447308492084069 1
0.586286832617115 1
0.368975115480812 1
0.118302592848574 1
0.534179272911707 1
0.247724950109085 1
0.43144268103089 1
0.333800337548283 1
0.51783636992611 1
0.294092575055223 1
-0.104581521828277 1
0.766586177298571 1
0.176839686581775 1
0.671859290598699 1
0.727638105779868 1
0.355847226180315 1
0.540039673812011 1
0.317857454343135 1
0.300348237302856 1
0.634639504713653 1
0.508123488122415 1
0.530672459534074 1
0.442021835325779 1
0.75830383311831 1
-0.00836263528994113 1
0.475758890630901 1
0.0169284838128819 1
0.602371193467672 1
0.363694727385515 1
0.651481275288824 1
0.426153116067813 1
0.410838318497593 1
0.535992304092818 1
0.317677577238917 1
0.511136087869697 1
0.127421564413419 1
0.041967608052002 1
0.0845724776128558 1
0.560121050964555 1
0.133382452832705 1
0.622544954765654 1
0.962202447515388 1
0.435987570650507 1
0.655135327896833 1
0.373785671371468 1
0.703518954417554 1
1.02513267394365 1
0.466382007545835 1
0.268768287753539 1
0.608288715666101 1
0.026638963622811 1
-0.229851704817544 0
0.14017713793276 1
0.666768819587485 1
1.03462626914585 0
0.721291478213002 1
0.762240380279482 1
0.613881070818508 1
0.538622957796878 1
0.689068068964903 1
0.581220145070279 1
0.0413270526634625 1
0.172524982468109 1
0.794293613261118 1
0.278969807065608 1
0.0729282474007556 1
0.497039208496711 1
-0.0691259779171106 1
0.739126557829602 1
0.459206515224474 1
0.142714030827384 1
-0.0550065891372359 1
0.746827888552498 1
0.0455525027145488 1
0.35071216269907 1
0.695148747517347 1
0.381842336856046 1
0.608215838668878 1
0.155566876134832 1
0.61282386475337 1
0.440768300387395 1
0.47408167824309 1
0.713480464356966 1
0.243328696626135 1
0.617053018758592 1
0.669481425303182 1
0.835398608427696 1
0.594370868352735 1
0.797524782973379 1
0.431420152071362 1
-0.0672070970563329 1
0.0837663765933116 1
0.227940613747907 1
0.06038670600274 1
0.371262637882688 1
0.34182337601975 1
0.202760720332037 1
0.365072764203711 1
0.358539479086928 1
0.0411952649736329 1
0.0416989418985566 1
0.56016209124052 1
0.121352833821784 1
0.971654883888225 1
0.672720902346703 1
0.137349399464692 1
0.35967565660641 1
0.894188412553459 1
0.107128767139155 1
0.185475055256289 1
0.412416725667351 1
0.196790577355728 1
0.123789533159029 1
0.25423088733413 1
0.250935538448181 1
0.779672260032113 1
0.465124653060837 1
0.435601015494415 1
0.441392340617861 1
0.103934322852779 1
0.256786305013645 1
0.777306942612014 1
0.429650726742468 1
0.310790947145137 1
0.475734383693091 1
0.222157031012135 1
0.612043091831719 1
0.438056330810543 1
0.423603890742279 1
0.591272050322113 1
0.358950547982272 1
0.646111558516553 1
0.0807854157604381 1
0.207557838838475 1
0.523242777518996 1
0.715727685785664 1
0.122479541341947 1
0.0966061093361364 1
0.239090332227606 1
0.227982539394487 1
0.084134641927376 1
0.433238128492718 1
-0.0322107223007781 1
0.89964074406098 1
0.794894413069951 1
0.887299394682198 1
0.554068408676428 1
0.748087862403451 1
0.510344143589582 1
0.204267261117503 1
0.715575668616267 1
0.477484201689473 1
0.469906143278432 1
0.429571484216261 1
0.684253695633797 1
-0.0867762668741677 1
0.877783139052576 1
0.466163887954134 1
0.171743824723182 1
0.394967045177859 1
-0.0081263943319751 1
0.392819709231494 1
0.362006462419469 1
0.257635461817755 1
-0.102790978343804 1
0.648298737301219 1
0.685472446196497 1
0.541425180808598 1
0.357780333668545 1
0.290807844777736 1
0.528158181848944 1
0.121931654028178 1
0.491914000001227 1
0.785039644665408 1
0.156401475830675 1
0.3367977049757 1
-0.395669684191551 0
-0.205765377088314 0
0.200673128135495 1
0.377737982282429 1
0.668932016903491 1
0.602464719358121 1
0.655116551685121 1
0.565476338903692 1
0.707857276927856 1
0.784114801427679 1
0.100103140741561 1
0.401790996969952 1
0.416040717542002 1
0.0657351674896876 1
0.412264666859005 1
0.471554127114572 1
0.840495894627358 1
0.478396008030646 1
0.166257337099409 1
0.164443469264595 1
0.27175804255051 1
0.348932289710952 1
0.542309444375815 1
0.329373378417767 1
0.204669119642047 1
-0.0389676732099853 1
0.368507663254667 1
0.138088562961209 1
0.510930190864506 1
0.0874389468000087 1
0.285297785400668 1
0.0590431732682418 1
0.371895138092231 1
0.257423528341666 1
0.354192122655392 1
0.50886555466846 1
0.780795628502585 1
0.14898522706887 1
0.14784389686953 1
0.571917290216884 1
-0.15311020819549 0
0.374978260500126 1
0.451482490966274 1
-0.0804255104758263 1
0.0919119249952033 1
0.513214823801604 1
0.73574137024401 1
0.563247765257318 1
0.614178705788973 1
0.602766604914285 1
0.528656361162883 1
0.493322927709674 1
0.514089351749864 1
0.129031376688633 1
0.0678695936707824 1
0.55469426903818 1
0.710237255250484 1
0.109050693725165 1
0.161475899323241 1
0.621681132463851 1
0.78310142489932 1
0.295530890535773 1
0.0763826438383437 1
0.448543281771869 1
0.478317397696727 1
0.731229797232528 1
0.109402753608601 1
0.281064766438606 1
0.280665985116716 1
0.696511894441254 1
-0.0867068994326424 1
0.458856405424986 1
0.0508405685589722 1
0.554530475323984 1
0.0369425474472102 1
0.263010639163317 1
0.0851181485266546 1
0.513990414595179 1
0.128506039103284 1
0.402722171718827 1
0.192592738957653 1
0.0276276278133239 1
0.453483165615172 1
0.242744910102256 1
0.318453641885765 1
0.400751214799258 1
0.550095574401426 1
0.53423068195875 1
0.159528595464075 1
0.771207561006385 1
-0.233322475365505 0
-0.076532155263012 1
0.444623194492875 1
0.500095620554612 1
0.33483184322897 1
0.192916214533328 1
0.638616496934006 1
0.405548691234904 1
0.330785620385417 1
0.735543373843628 1
0.323934282214039 1
-0.306912091487856 1
0.18779737093028 1
0.591378485345427 1
0.498854875637809 1
0.345334073643428 1
0.50284373818254 1
0.661434368040661 1
0.561776994772052 1
0.103734437256317 1
0.562384613765462 1
0.44313894383811 1
0.137293450666887 1
0.714119535043752 1
0.341503476902314 1
0.210735083684643 1
0.273947913254211 1
0.472729928313458 1
-0.00412393011119828 1
0.729838251596441 1
0.171425293033914 1
-0.174917240394733 0
0.363469312282705 1
0.756114126583183 1
0.571001905395356 1
0.567454441235577 1
0.263238905745664 1
0.499518715825466 1
0.544714732264574 1
0.69424069424134 1
0.437008976677487 1
0.44345366822373 1
0.370156585533362 1
0.819011684554631 1
0.103661790672272 1
0.401768485335805 1
0.0677148857269486 1
0.44673860479326 1
0.177060399841232 1
0.418525855305497 1
0.198525499400543 1
0.74811811731698 1
1.00415185022741 0
0.413221531252093 1
0.793598167784976 1
0.176451866587233 1
0.443408780618806 1
0.556974374236191 1
0.800985389100027 1
0.264943180190649 1
0.173142828565889 1
0.541720632273207 1
0.836783888922151 1
0.583042407490769 1
0.211164958352344 1
0.31093485279362 1
0.311913113039396 1
0.151134220482203 1
0.466854142582842 1
0.587310456807268 1
0.521727016883558 1
0.492442520894804 1
0.298916541792738 1
0.354362170964709 1
0.84004621945433 1
-0.0485639691062995 1
0.114536950672052 1
0.560450709198544 1
0.38608222305273 1
0.785862913347135 1
-0.015085686587662 1
0.538306659855358 1
0.417155003991131 1
0.636066657009285 1
0.862107935740029 1
0.525307806592467 1
0.834244393870688 1
0.725905269456547 1
0.384301470216923 1
0.216684139193391 1
0.611324314768373 1
0.0385896635412411 1
0.131599275309081 1
0.438990625971638 1
0.174085015600129 1
0.110834827753233 1
-0.0761544385356698 1
0.543511979104648 1
0.433265339737941 1
0.277976409895488 1
0.141101060898055 1
0.775105641121931 1
0.355679649969253 1
0.501514110057095 1
0.553057925686653 1
0.929075103410745 0
0.710932074129323 1
0.0370351885086016 1
0.109752259596131 1
0.543973023359479 1
-0.018523988808461 1
0.781148779681706 1
0.48710205196007 1
0.336089093258244 1
0.292371926318074 1
0.391241374361592 1
0.541067042800244 1
0.904690487427517 1
0.0961966434006883 1
0.151670195023136 1
0.569909010002562 1
0.591208712635411 1
0.58945741388979 1
0.327559591140636 1
0.532760876725145 1
0.568532882590598 1
0.072809463691621 1
0.293705806975934 1
0.0679853616241053 1
0.519906846542538 1
0.339516611149911 1
0.340447901162749 1
0.599765008867079 1
-0.185975185666492 0
0.389469447274402 1
0.0851314684335919 1
0.263100760858949 1
-0.102131667176872 1
0.195060114074204 1
1.03764741043928 0
0.305763266380416 1
0.379147179520367 1
0.347110094004311 1
0.144089397442281 1
0.310388212813591 1
0.244340519987944 1
0.494757303930346 1
0.385450629485854 1
-0.16071026749214 1
1.10164014512697 0
0.444209351355359 1
0.240832353525946 1
0.379859654329002 1
0.419418758185327 1
0.516079082448923 1
0.274676520667105 1
0.430106135718217 1
0.268603347501707 1
0.239599045577378 1
0.82720040770441 1
0.670161900898415 1
0.452876409484937 1
0.274271610351195 1
0.0638185047063016 1
0.266472383451763 1
0.357977377297834 1
0.626559402299946 1
0.253512488963543 1
0.235462622232327 1
0.496311879513582 1
0.436804577958313 1
0.27019431495808 1
0.34052500814416 1
0.213773401367927 1
0.305064818982613 1
0.53120822278214 1
0.59924259187991 1
0.451919549149803 1
0.668660934132151 1
0.40900986221828 1
0.426283017097517 1
0.0705416571399598 1
0.43153873228072 1
0.415635473780967 1
0.411776428935677 1
0.728646173749734 1
0.934202592641932 0
0.471105797972516 1
0.565910952546593 1
0.415582682968045 1
0.322283268702127 1
0.208527673603824 1
0.334338550558623 1
0.319600136207297 1
0.277020634991466 1
0.251907698484095 1
0.0510057027085461 1
0.56068676965329 1
0.178869279158545 1
0.801503775872785 1
0.343090106106945 1
0.773728026088116 1
0.408891397810995 1
0.303523766174306 1
0.514224973293153 1
-0.061776325442293 1
-0.00344096323067138 1
0.667774483606552 1
0.881624097324976 1
0.403656108252295 1
0.736471657274941 1
0.279817074471762 1
0.215262550135593 1
0.923088892398333 0
0.951915671328884 0
0.771452437085623 1
0.202295000592045 1
0.389532188054383 1
0.325299166603155 1
0.198362162321424 1
0.805758528226576 1
0.713175607942853 1
0.118857582697963 1
0.654555931400643 1
0.0518968514589801 1
0.578424947617549 1
0.170217424523822 1
0.556012603947293 1
0.246178949555027 1
0.351691375092027 1
0.610508436473758 1
0.205800148529014 1
0.66659529710662 1
0.367091573255797 1
0.296444602255505 1
-0.132480032670972 0
0.284794671066246 1
0.522748498325112 1
0.254832701937209 1
0.63226350276074 1
0.484024821421778 1
0.0641002090060734 1
0.291883042384479 1
0.329435464647578 1
0.457812398179296 1
0.408035293077602 1
0.32719167267107 1
0.963909136916881 0
0.521177793429914 1
0.565484970949681 1
-0.0555205784230089 1
0.355100394399915 1
0.730999591871193 1
0.285062779374311 1
0.432718093745458 1
0.296233714790235 1
0.68779720164695 1
0.127734848179226 1
0.526196692395623 1
0.224082417239896 1
0.807473850205702 1
0.453793408145008 1
0.398309196603558 1
0.145549462188862 1
0.578192847837999 1
0.236584603907666 1
0.911599132677267 1
0.337519095984858 1
0.487462252857771 1
0.6292612387864 1
0.518156179334818 1
0.34598819562315 1
0.695600934624763 1
0.461993038991955 1
0.394269354970179 1
0.755996671766802 1
0.343839730555327 1
0.169588124167915 1
0.507517870375737 1
0.244927362659984 1
0.0124272388518983 1
0.494639277860587 1
0.349566845917659 1
0.410454349209563 1
0.660546641642333 1
0.512377409220801 1
0.201448634693166 1
0.589988936508486 1
0.320379351375736 1
0.661486834108998 1
0.541011142491482 1
0.423874327552757 1
0.122976402716202 1
0.28142635936333 1
0.276613055538828 1
0.119870359554426 1
0.178335413474719 1
0.498623308314666 1
0.631092611029908 1
-0.103499929544129 0
0.437368112917293 1
0.417690345134691 1
0.585589624788427 1
0.521164235952159 1
0.541246909642262 1
0.100257661105969 1
0.615061009935763 1
1.17546149027164 0
0.506452052614442 1
0.618545447193453 1
0.404965627442453 1
0.69484574405154 1
0.414509883566598 1
0.126033820766151 1
0.377151025010775 1
0.0774055458188911 1
0.968154583309681 1
0.180888811599432 1
0.267771385857714 1
0.421820023891771 1
0.41505203334647 1
0.48705373137279 1
0.856702117775815 1
0.593560854434105 1
0.433506755573704 1
0.309357857566392 1
0.24682866391104 1
0.559114283904028 1
0.236894772983201 1
0.467054796141726 1
0.190659132344125 1
0.170186393548241 1
0.234367982382541 1
0.545594107906834 1
0.0883763797193747 1
0.778698032942996 1
0.283441078921307 1
0.794280954785294 1
0.234055339908012 1
1.08727029983812 0
0.275596059154118 1
-0.0787888340931517 1
0.676964415229484 1
0.325672499644783 1
0.0180004550047489 1
-0.0907514802623191 1
0.313589638310458 1
0.552543062698369 1
0.380238322362835 1
0.619513386168896 1
0.512156792827325 1
-0.0606948625469606 1
-0.182398628241072 0
0.343755469502293 1
0.00220106437404609 1
0.105476806610107 1
0.261317315553991 1
-0.15552197379323 0
0.66318104784118 1
0.0830768798132869 1
-0.0551014077976153 1
0.498019473724019 1
0.0857576874960712 1
0.54113724764766 1
0.323944577228011 1
0.321968343677993 1
0.251647143351802 1
0.017820970037156 1
0.351608802967782 1
0.231504331674917 1
0.434476467358137 1
0.620440008327282 1
0.225042472280473 1
0.0105049026004035 1
0.685711239510087 1
0.446046713063409 1
0.177149468754037 1
0.047252687806897 1
0.396871947515118 1
0.323053300259874 1
0.673358861503799 1
0.646284884890975 1
0.28518212371052 1
0.531496311522669 1
0.81012722214677 1
0.309014585762933 1
0.256595948087784 1
0.189171392464269 1
0.257883303101064 1
0.137816979859379 1
0.527073835572213 1
0.325242171432908 1
0.199365540266929 1
0.247416016967215 1
0.463316988614851 1
0.0792850415596008 1
0.130140235214315 1
0.436958189064157 1
0.0443005484108938 1
0.212882597944556 1
0.359921886964527 1
0.494476935336638 1
0.376420412090844 1
0.196659963096191 1
0.0904792055750395 1
0.482635033968518 1
0.42561713564294 1
0.429453051728058 1
0.249257678582615 1
0.605881000277052 1
0.397531621221965 1
0.256412173571148 1
0.238110520415641 1
0.201067737292426 1
0.336545255624111 1
0.1787786940228 1
0.439528595087593 1
0.835281585643361 1
0.45868324883523 1
0.0870611418146034 1
0.336288614684816 1
0.225398665695416 1
0.444692739717358 1
0.501268267071716 1
0.238538590799241 1
0.149554501671714 1
0.212328966817991 1
0.0901307346406943 1
0.138928300748855 1
0.266440608653275 1
0.251668417225609 1
0.465634853171945 1
0.12884484944674 1
0.508208086795244 1
-0.0313640187104191 1
0.318705961453896 1
0.255597549196581 1
0.652179553253202 1
0.137708663380024 1
0.44285177402624 1
0.19725605603369 1
0.267347574691219 1
-0.0508286117157989 1
0.765396897599318 1
0.600995718534586 1
0.196567652509292 1
0.580941286315703 1
0.237878075640661 1
0.514318757558925 1
0.283096655523091 1
0.423297795614242 1
0.708736665169493 1
-0.0494888266049635 1
0.423639321227573 1
0.0778724346023288 1
0.647292273443815 1
0.515977535947761 1
0.820627740138745 1
0.672867043955087 1
0.722720332233294 1
0.586836968450567 1
0.0234981586955304 1
0.123187812463524 1
0.60943535782809 1
0.603145541466236 1
-0.065208129383284 1
0.373678737581235 1
0.26964130796505 1
0.361191719542579 1
0.300246784932895 1
0.951717203661725 0
-0.186843431764789 0
0.67832385195918 1
0.0836569429524079 1
0.0516622173332084 1
0.177405513257391 1
0.690877582878241 1
-0.119847117485017 1
0.721110441368564 1
0.504653331810815 1
0.722703639978473 1
0.296747581798098 1
0.42666994990422 1
0.511965747878126 1
0.324545932591881 1
0.473685414082918 1
0.207897230698973 1
0.364057612204986 1
0.247758774314131 1
0.449243099084388 1
0.250163787602787 1
0.489473990471569 1
0.533108429813777 1
0.00469122118024577 1
0.457537342922661 1
0.557098449882804 1
0.58620117811968 1
0.717609102462988 1
0.453533940730619 1
0.337772874520554 1
0.241623348366123 1
-0.122748427509661 0
0.622054679792377 1
0.368145813354913 1
0.551803388117735 1
0.563327025679889 1
0.338512773029861 1
0.579828489774551 1
0.000809344297062392 1
0.405471477498533 1
0.767046704817131 1
0.64332229146139 1
0.308336099887404 1
-0.105022581965126 1
0.170320777275769 1
0.0278113554614055 1
0.50732121411068 1
0.35359822000815 1
0.394875497034178 1
0.461913825681565 1
0.787027814374375 1
0.230713724622906 1
0.0682168479331631 1
0.404958087744418 1
0.26205293474051 1
0.169076598624668 1
0.410001011686684 1
0.503595294621563 1
0.512392758823132 1
0.314503018440864 1
0.316066381242631 1
0.422828461800803 1
0.791965827573206 1
0.619514541963366 1
-0.143712939790945 1
0.356838187942546 1
-0.110879830049469 1
0.38980714356675 1
0.101400806090749 1
0.0937860523039281 1
0.0355115396750662 1
0.695844440611841 1
0.250892900121371 1
0.668922825058526 1
0.322407657987594 1
0.263929376239345 1
-0.162241987345755 0
0.487389119362104 1
0.693011403509381 1
0.47422299025938 1
0.181308781260558 1
-0.163409033915942 0
0.214965181667924 1
0.28145053251251 1
0.250265506930018 1
0.314231578426733 1
0.410949995900426 1
0.287544831699279 1
0.541710294219176 1
0.226951042279955 1
0.17058651979453 1
0.438100576867927 1
0.379648284023969 1
0.100395677030156 1
0.423209459718675 1
0.620477750453767 1
0.464365627786344 1
0.483493585780912 1
0.287641865033348 1
0.425438263288316 1
0.306399453559633 1
-0.0473979948538914 1
0.79432268329185 1
0.110203968126212 1
0.322724307066383 1
0.0873792574393132 1
0.0903806734748924 1
0.578379567350496 1
0.238890454962862 1
0.606293993389609 1
0.289964925275294 1
0.654557130904255 1
0.74201708113242 1
0.530060075735534 1
0.35759160280349 1
0.397747753653643 1
0.0964523478099651 1
-0.0409388600967004 1
0.541035853309497 1
0.194619830490869 1
0.461136048360177 1
0.742811814867111 1
0.143172547163889 1
0.237895524636225 1
0.800243740693441 1
0.487407600853327 1
0.527288910255139 1
0.462361642415994 1
0.00178196162647895 1
0.469660529986471 1
0.745647707341612 1
0.371043263949227 1
0.194059324078359 1
-0.0758083265817629 1
0.789861964358575 1
0.746037315204256 1
0.314464358679515 1
-0.254309746269125 0
0.801642280950589 1
0.185084861461316 1
0.642018992343979 1
0.375520916619208 1
0.20782926207353 1
0.0465710434587337 1
0.545330249112716 1
0.549935277806044 1
0.18210195499723 1
0.60111205002476 1
0.33583013156438 1
0.535968550033807 1
0.702414538071211 1
0.210630031201021 1
0.526298096170922 1
0.538707002084139 1
0.44218160527553 1
0.443420758320554 1
0.343042476336711 1
-0.126717347086738 1
0.253915825682572 1
0.273732149218555 1
0.397451769017358 1
0.148557693881454 1
0.290799758418529 1
0.562878041993467 1
0.544415834076151 1
0.195543100701344 1
0.352507870040136 1
-0.0371566284001496 1
0.233734716353194 1
0.363833521663184 1
0.403160834556992 1
0.389407445548176 1
0.683836675339046 1
0.251582591314086 1
0.0920949619461971 1
0.323694778046971 1
0.163248966039305 1
0.144490036286066 1
0.72428545297985 1
0.440566669989973 1
0.573885479942056 1
0.462420113394289 1
0.229274684775365 1
0.120930654653824 1
0.389767014272045 1
0.565815777451338 1
0.659173853191318 1
0.24975784424325 1
0.3646946849513 1
0.57705702795706 1
0.35285999739275 1
0.278065611760187 1
0.294741971300474 1
0.727707025314412 1
-0.0358739894720127 1
0.160163679103889 1
0.481767808128951 1
0.0102563814603694 1
0.179744388691951 1
0.831036841801948 1
0.559742474422275 1
0.873534678321762 1
0.415369579048645 1
0.721417969422954 1
0.886061253645847 1
0.547710154259868 1
0.472319965312928 1
0.628093334874433 1
0.877663660414031 1
0.738955361359627 1
0.071976034845559 1
0.266103988874634 1
0.434734600841755 1
0.0790371107307038 1
0.427798564521738 1
0.192059264626833 1
0.499191310980857 1
0.513038225757526 1
0.613164153282552 1
0.674632517358992 1
0.338488869376069 1
0.135374906880377 1
0.302019492271062 1
0.205107443120793 1
0.078249453620164 1
0.539954932397522 1
0.619329421089925 1
0.451042502148334 1
0.163595584878876 1
0.859891831795392 1
0.511098591716522 1
0.505673670738839 1
0.514807549927249 1
0.412298322739144 1
0.0944079406241378 1
0.213300363177252 1
0.313455341073027 1
0.576074354839198 1
-0.0682538450960122 1
0.276095468481139 1
0.0478552593645445 1
0.825727290597515 1
0.47371016884661 1
0.480998357813017 1
0.387460735702922 1
0.315914849255577 1
0.18930390301579 1
0.258341138157672 1
0.334758967681118 1
0.545210559664742 1
0.53086564412724 1
0.334877316028944 1
0.545236138817761 1
0.399064514147429 1
0.39279376997516 1
0.358636915601811 1
0.0742899008966578 1
-0.0822228517358893 1
0.191559703390216 1
-0.0557638832529732 1
0.292362788252777 1
0.733332390796476 1
-0.0671604436808059 1
1.22254800274284 0
0.193232383425551 1
0.204901679256768 1
0.131866310892732 1
0.695758298635169 1
0.165434988562137 1
0.407942076719231 1
0.361023023136161 1
-0.069660066247423 1
0.415400367283083 1
0.380083310244688 1
0.346565249235664 1
0.0999403568742821 1
0.208708655986754 1
0.20048341065006 1
0.0324714747948812 1
0.0494620196911993 1
0.142288480950857 1
0.45496202134934 1
0.350268503237026 1
0.205077714709988 1
0.160956816533912 1
0.953445271621022 0
0.276485201619369 1
0.222905650910258 1
0.0131987175298406 1
0.093679160317058 1
0.694822328151391 1
0.289915711478944 1
0.0345298188245353 1
0.351900658409587 1
0.427179803101024 1
0.168624107143367 1
0.318631884507475 1
0.163744433374351 1
0.673570319151658 1
0.514888896589234 1
0.445691147764662 1
0.610436575246217 1
0.206129527989519 1
0.172083038670882 1
0.423631141204183 1
0.416768117274044 1
0.382749530235055 1
0.207127491907239 1
-0.138978101455669 1
0.194620236879453 1
0.438525035511858 1
-0.00605551593012147 1
0.442800058650934 1
0.414245423609102 1
0.246089392521139 1
0.428649601699265 1
0.376041311243877 1
0.771153609313089 1
0.623468741648743 1
0.177929959277668 1
0.560172219691548 1
0.208638526969793 1
0.409982014234479 1
0.464038054955402 1
0.333342004588258 1
0.18919568122346 1
0.388472085384445 1
0.305232476189869 1
0.595503373293674 1
0.403552205572566 1
0.0127873337938116 1
0.81519912707424 1
-0.0991047304991524 1
0.187792882099835 1
0.436689973187688 1
-0.00503133769454785 1
0.035680182214481 1
0.25065911009086 1
0.443725711914352 1
0.0762445747449066 1
0.313467042743653 1
0.753368690705414 1
0.433032621824206 1
0.625547473045778 1
0.468773448676053 1
0.79066799988261 1
0.141607356647882 1
0.621737327856986 1
0.420980731714669 1
0.736293726285857 1
0.348808918874127 1
0.568283500467836 1
0.476774308047626 1
0.0364218352584965 1
0.321993255186645 1
0.62812647634102 1
0.220754840554462 1
0.272853648246302 1
0.382506220636761 1
-0.0119966290250913 1
0.0451798377153138 1
-0.115875472690152 1
-0.207469674738544 0
0.182120312293764 1
0.356170525620767 1
0.212921318740973 1
0.730862440732861 1
0.0386409575583802 1
0.234593011404638 1
0.686562684273862 1
0.685103223435872 1
0.187597318395676 1
0.30687841688959 1
0.552772887671575 1
0.370257287301451 1
-0.0411620429831948 1
0.197839755184615 1
0.449408292084153 1
0.52302547370477 1
0.0771704616993881 1
0.777519784864139 1
0.394326346253442 1
0.550073381061892 1
0.155957952637375 1
0.513342344658268 1
0.178910003009909 1
0.302896618983012 1
0.404068588077989 1
0.0860584796754737 1
0.369886054186476 1
0.338353227658909 1
0.658061743453354 1
0.40419391182111 1
0.37024233627156 1
0.190261457286454 1
0.42688299103441 1
0.865667734587505 1
0.417766526719921 1
0.104201409139051 1
0.24541781567553 1
0.677832361587172 1
0.315019978398718 1
-0.000418701240112007 1
0.621290915687523 1
0.643405204226271 1
0.435629965312377 1
0.469972922733864 1
0.36559733427253 1
0.340199621562121 1
0.66442628807474 1
0.321491353946743 1
-0.0337110494912301 1
0.003768716323302 1
0.126677513914347 1
0.157473900388973 1
-0.0128085763069356 1
-0.113992597377126 1
0.162737194470751 1
0.0100665256965722 1
0.423073607389717 1
0.580587884777154 1
0.631171225875916 1
0.3941330175151 1
0.306602776653608 1
0.339014930838968 1
0.637719812008912 1
-0.0915064373612259 1
0.505306771447399 1
0.0322667613804399 1
0.418396515699224 1
0.403353185543859 1
0.433914900903512 1
0.253678968557672 1
0.447698832783084 1
0.432215739696965 1
-0.0588618738819226 1
0.2890333859426 1
0.344527585195753 1
0.443060391725287 1
0.330726087601114 1
-0.029548237935508 1
0.796659364210269 1
0.599370595926297 1
0.174832040782611 1
0.348023513691662 1
0.461306086749109 1
0.706075712594912 1
0.242019190204106 1
0.358292386175004 1
0.614069911704921 1
0.457759255050394 1
0.300207391288916 1
0.877093770883045 1
0.522160506626031 1
0.0248803349633873 1
0.480882617679705 1
-0.109400379864268 1
0.0382621917539189 1
-0.0985289732118053 1
0.418612149205221 1
0.338295520020248 1
0.262471172306703 1
0.462925839386927 1
0.393482038856636 1
0.36528412729821 1
0.423382221094783 1
-0.0140551491915723 1
0.909854773764388 1
0.613512370706755 1
0.0882282170087848 1
0.302537723534667 1
0.71614981857435 1
0.242243915414307 1
0.432446757321093 1
0.620188839533577 1
0.628296342007792 1
0.361194009167157 1
0.0184438851264118 1
0.413574692993375 1
0.762693189192989 1
0.604457243761586 1
0.484443955250596 1
0.2548855308174 1
0.590196092643465 1
0.314198298434224 1
0.535107266541943 1
0.223782795570614 1
-0.0543532961368565 1
0.565410052765858 1
0.556655434783568 1
0.29294911743638 1
0.412363937104413 1
0.193569847832816 1
0.502967312016532 1
0.505583929394287 1
0.398947636300855 1
0.268883096948313 1
0.701225375601616 1
0.408405168573296 1
0.540461892373675 1
0.217592094721536 1
0.00584139991444915 1
0.481256777416547 1
0.501536588091832 1
0.170260917072856 1
0.0295619016366068 1
0.153442352547499 1
0.911756525310385 1
0.226710728639052 1
0.713180329150666 1
0.140797889641419 1
0.112790636333979 1
0.230596416029156 1
0.700754214636811 1
0.205587879529134 1
0.310244327619965 1
0.197652955800275 1
0.741125835626931 1
0.126222270812234 1
0.292317073118171 1
0.615460097625598 1
-0.26097183231463 0
0.433578177250776 1
0.213887424738019 1
0.580532945157969 1
0.663780400894128 1
0.000411708336001366 1
0.315284621725035 1
0.265004417168135 1
0.215631401447313 1
0.213691754734962 1
0.359189681217215 1
0.40445960144336 1
0.050726643784622 1
0.713156912810899 1
0.604165287990554 1
0.108746218223642 1
0.621303962312901 1
0.543512804758225 1
0.805546560569949 1
0.340858150416934 1
0.898552014372263 1
0.416933699347475 1
0.612895613465525 1
-0.148654827557207 1
0.357278914599596 1
0.461369404183177 1
0.659653922344578 1
0.213449868826328 1
0.605879003735812 1
0.318030122824854 1
0.811416426032728 1
0.552496832255329 1
0.297385817291973 1
0.682657833038533 1
0.752698771841644 1
0.42256622629848 1
0.44083698355234 1
0.108525846001106 1
0.496969007691895 1
0.690657005948102 1
0.508729681892414 1
0.911067472144139 1
0.467961439116459 1
0.584054205962783 1
-0.031399109911162 1
0.505410958620567 1
0.697490159066412 1
0.668160644010143 1
0.500682238596597 1
0.28258933055397 1
0.39603729238394 1
0.471371706029014 1
-0.190808374814914 0
0.162267976040993 1
0.690440676395454 1
0.569801961905878 1
0.186950379397479 1
0.383338932000402 1
0.395612490161634 1
0.868474748561439 1
0.186316451507428 1
0.440748996208677 1
0.3672881720576 1
0.591208290465726 1
0.089800230505087 1
0.32201688054747 1
0.469862100073762 1
0.354769020271007 1
0.5781852382556 1
0.662201258311191 1
0.293111815959094 1
0.613504303898615 1
0.424577997664965 1
0.123334206431069 1
0.724767288004364 1
0.47025760973913 1
0.447114877884347 1
0.452971831875068 1
0.992482038308473 1
0.35432378718714 1
0.657727440448458 1
0.240933596150011 1
0.205600537543438 1
0.162203048109948 1
0.403609514239727 1
0.411354586127952 1
0.750199184951499 1
0.503089338956954 1
0.506289644478746 1
0.216616151459225 1
0.676816761281885 1
0.637947046131379 1
0.724423060451964 1
0.417259540766353 1
0.555205899039795 1
0.109236019414816 1
0.516465247935161 1
0.472547344723273 1
0.610573637831518 1
0.492648160972384 1
0.516359113880549 1
0.564775877009955 1
0.578796817985339 1
0.470162882921296 1
0.643251694931829 1
0.583226207852374 1
0.342710293498415 1
-0.0102188490513698 1
0.345008549532922 1
0.0464497928389993 1
0.707507946706596 1
-0.161558366294566 0
0.580164806649487 1
-0.113748015359637 1
0.432639057707201 1
0.185693560531954 1
0.414600729286166 1
0.360334615561562 1
0.172269357959473 1
0.337557616474676 1
0.607145401401864 1
0.220073636228518 1
0.0843644280960728 1
0.262886642031689 1
0.346495984990692 1
-0.0949007602917888 0
0.532747762751829 1
0.220151736319952 1
0.722457531884513 1
0.177195320152958 1
0.211122850207383 1
0.014230064725223 1
0.472825904786565 1
0.368415919934136 1
0.315508001423712 1
0.459994355169229 1
0.116172113319688 1
0.0249313952908911 1
0.65938928279443 1
-0.173393820464098 0
0.815012541017796 1
0.135066960240857 1
0.549451433591269 1
0.126044577719787 1
0.439183030191166 1
0.220188794968845 1
0.273103169046695 1
-0.152674011258144 0
0.659099054548485 1
0.23101822045524 1
0.532509552872447 1
0.400885535672586 1
0.657142050311431 1
0.414508345692535 1
-0.177461909474521 0
0.722069992476931 1
0.646003046767846 1
0.440975789737598 1
0.417666907101499 1
0.67269118647308 1
0.539104776100936 1
-0.355164434521005 0
0.413266782699941 1
0.68193645652733 1
0.492865522839112 1
0.321779045878732 1
0.409855397488357 1
0.864551269927678 1
0.148438242953122 1
0.386885584995827 1
0.37836371646068 1
0.522523779187361 1
-0.0114300017634789 1
0.327311166392436 1
0.471072052757562 1
0.791283906045704 1
0.578326270626885 1
0.16922202292913 1
0.334625968148505 1
0.885542154516736 1
0.478910279634039 1
0.10165415504026 1
0.151486146896636 1
0.108947779951076 1
0.762160268339029 1
0.298171573710006 1
0.745784749829207 1
0.44224725414943 1
0.749031264408266 1
0.982573696541269 0
0.254254368892467 1
0.307271793951806 1
0.373326839943838 1
0.219521649274815 1
0.578599753332528 1
0.356443132418622 1
0.512073314094162 1
0.124215679242386 1
0.15065173329483 1
0.0590799500754278 1
0.181589062038388 1
0.400408363807961 1
0.188527602899331 1
0.28921565273695 1
0.104525821405102 1
0.539552843180335 1
0.812130427392712 1
0.528063529649707 1
0.385036159110241 1
0.347188148446841 1
-0.0514734119923234 1
0.292269413946007 1
0.0116691134023447 1
0.397271364842342 1
0.352840574298752 1
0.283436775973336 1
0.581528090114123 1
0.617906067542519 1
-0.160910742898815 0
0.344846657371659 1
0.0104730700723903 1
0.778819148337892 1
0.361151756513494 1
0.181702148959592 1
-0.334594622089957 0
0.811456268599393 1
0.372934785820646 1
0.378369499801593 1
0.613827921573349 1
0.0283496742253386 1
0.116785743731368 1
0.197316537573875 1
0.847714016188308 1
0.409530254384582 1
0.535376258009552 1
0.403935030064369 1
0.35592507023731 1
0.265072618089027 1
1.09073297251746 0
0.538055412413903 1
0.506954592610326 1
0.316677778492855 1
0.541404588931574 1
0.475958290013429 1
0.526366505620324 1
0.3262356696031 1
0.165949871053021 1
0.275577254648017 1
0.325228192696232 1
-0.0997617417177789 1
0.458271713693323 1
0.470260403892137 1
0.48746507175363 1
0.683822807610917 1
0.331322999170337 1
0.477415660495566 1
0.111494939950498 1
0.487575080156631 1
0.640320565843031 1
0.321537422776761 1
0.247593154125484 1
0.868013109845877 1
0.806979291141389 1
0.473651241149561 1
0.0482456959932579 1
0.241199061966668 1
0.23385632011527 1
-0.497554009587195 0
0.511121180487079 1
0.797296695679191 1
0.550427981692685 1
0.455079531107252 1
0.405605954800174 1
0.244134266256262 1
0.167363286452629 1
0.518514811815085 1
0.149658978741599 1
0.216379695164924 1
0.366880835494161 1
0.489341530745261 1
0.0562630013106307 1
0.641387325359188 1
0.102976561002547 1
0.642687614702562 1
0.286306380096333 1
0.651161482140836 1
0.232167100754192 1
0.218359448780905 1
0.701198961955453 1
0.598629132694005 1
-0.0128121521032947 1
0.690155532809083 1
0.408923455868687 1
0.273393417707514 1
0.102557627303885 1
0.47919402106568 1
0.153423796642825 1
0.0837950880761282 1
0.0771934111831075 1
0.353680475647295 1
0.632029384927373 1
0.155776922021547 1
0.594033297906715 1
0.423614972700959 1
0.283353441941621 1
0.677915511484086 1
0.368464906853356 1
0.216247830015611 1
0.206561917395652 1
0.422716534903099 1
0.14876795852154 1
0.0874506740353323 1
0.427344612186626 1
0.221136788825597 1
0.238681748676011 1
0.165239818428149 1
0.215419127373173 1
0.183697377517584 1
1.01588542575672 1
0.771384465297436 1
0.039833790684851 1
0.515578712592151 1
0.0574008370331028 1
0.895688680654889 1
0.628050229219904 1
0.306623634331713 1
0.630104975259405 1
0.674162388034721 1
-0.0449833917105769 1
0.675114161134509 1
0.249252465113984 1
0.171670864492395 1
0.155349632846059 1
0.554411825788681 1
0.538472678378274 1
-0.359885289111231 0
0.390369976049792 1
0.48520238155697 1
0.904991631781643 1
0.249843767840299 1
0.340842828531514 1
0.903168562057029 1
0.232423605058328 1
0.757026146618299 1
0.285652873864962 1
0.296176595296749 1
0.430688646442223 1
0.750143994140123 1
0.207551406326419 1
-0.166285777963964 0
0.919650597038338 0
0.164301721281999 1
0.708624730100879 1
0.364692797349567 1
0.523412929931188 1
-0.0116148786975384 1
0.0482518155489143 1
0.0981243809403912 1
0.246352094794417 1
0.202547125975025 1
0.733970384275638 1
0.398227814417461 1
0.295685567291676 1
0.793687605466658 1
-0.183468585175535 0
0.345864844594218 1
0.239870398315039 1
0.452909421612764 1
0.326404116883344 1
0.0761614496077484 1
0.46277987348405 1
-0.0327839787119099 1
0.357085611306343 1
0.46043634557152 1
0.23904691106607 1
0.496496450107802 1
0.0873981514946594 1
-0.306184834233507 0
-0.1939147789462 1
0.249717862013428 1
0.319621755089938 1
0.107322281408728 1
0.191639340589788 1
0.148447344193835 1
0.531878280886016 1
0.799368591669781 1
0.773443926215057 1
0.173703885052759 1
0.28132353830544 1
0.338762744865074 1
0.555063794721864 1
0.434166913711732 1
0.238620056105921 1
0.018710763556636 1
0.142550285746015 1
0.548186445179264 1
0.330793518439152 1
0.626836095032618 1
0.172431559828609 1
0.320003506774199 1
0.449832224862013 1
0.855196443911221 1
0.192356871322798 1
0.362812481535806 1
0.177620095805478 1
0.261720356545997 1
0.659450100493739 1
0.809319184184029 1
0.56892493816933 1
0.286194327331824 1
0.807716817623386 1
-0.300004147004562 0
0.301978291643961 1
0.693003117612468 1
0.0491699360473788 1
0.471965168835605 1
0.442319236293743 1
0.431440131170444 1
0.285777656129508 1
0.499939549559064 1
0.630040817410054 1
0.169049145115735 1
1.07119711024661 0
0.283772854440053 1
0.511387446499554 1
-0.0973462197658826 1
0.361271091725039 1
0.158977904324252 1
-0.362940175823222 0
0.485358711206414 1
0.436691675552658 1
0.288923338725739 1
-0.0757518218682315 1
0.243393771253122 1
0.342822003635507 1
0.704006931518621 1
0.936467910463017 1
0.0962082054581546 1
0.587300280154227 1
0.5240993726642 1
0.0234666947425078 1
0.295405766374129 1
0.661877874546189 1
0.181861691272118 1
0.489250670418438 1
0.775540875670344 1
0.271036359271857 1
0.354712548198434 1
0.0827292211036305 1
0.499475657704432 1
0.487136534036087 1
0.318425231438798 1
0.44094481876812 1
0.132924093213613 1
0.224694748754198 1
0.537945841552542 1
0.225816598630761 1
0.456612888030375 1
0.459531578738386 1
0.544755986607619 1
0.299429544805162 1
0.271968137385039 1
0.363257210800183 1
0.246344582219449 1
0.241374427816148 1
0.456545857879821 1
0.17248889642368 1
0.472211823841263 1
0.605182450913816 1
0.439766832317205 1
0.547380697719137 1
0.279534293542372 1
0.191374080559509 1
0.815460548298245 1
0.298529316235381 1
0.0385599361673663 1
0.352089676176803 1
0.790275073524382 1
-0.210816966255455 0
0.68574390096148 1
-0.101768817672409 1
0.462321211658853 1
0.391114441386897 1
0.875995390435854 1
-0.184139069588001 0
0.20663608136362 1
0.523323316573464 1
0.221674115722278 1
0.383467688013349 1
0.695869558142529 1
0.520128433464411 1
0.543861300781023 1
0.601741866712123 1
-0.0552689966487749 1
0.361470365022437 1
-0.0935372612877883 1
0.165449862514664 1
0.707233775031016 1
0.178511027062263 1
0.528421480740087 1
0.527294863456133 1
0.0205618217015028 1
0.634819687007146 1
0.867975410913425 1
0.303282059928057 1
-0.0106704128957032 1
0.957893621431964 0
-0.129639842635088 0
0.520648579638707 1
0.53326069691616 1
0.0721458523219774 1
0.0700212695891447 1
0.343820170462365 1
0.738682721203676 1
0.396927104740016 1
0.404950528833544 1
0.582125984215356 1
0.0815688250616989 1
0.396000529327104 1
0.147223972735715 1
0.359385027087623 1
0.38547888913489 1
0.639600867519815 1
0.211084260011571 1
0.494072790074146 1
0.368592649026558 1
0.549556969947675 1
0.111971031947572 1
0.373401577560954 1
-0.414223649870538 0
0.597159647900876 1
0.543988820311892 1
0.448184700409076 1
0.880446675173582 1
0.313318036807383 1
0.94634967198909 0
0.661712141972544 1
0.477083152402045 1
0.398954531565732 1
0.0274536723617144 1
0.431631416544379 1
0.092889830402431 1
0.405258069520563 1
-0.00514845681320066 1
0.271720531920407 1
-0.100364690542995 1
0.374451194037789 1
0.399920699053628 1
-0.0543738142571659 1
0.663764327176842 1
0.614005767656356 1
0.15503359084513 1
0.885462854113442 1
0.238484594815407 1
0.116620015982354 1
0.116782074955294 1
0.36610491502313 1
0.270247707700874 1
0.0805871723588179 1
0.167964380045203 1
0.090661649538475 1
0.636368709496507 1
0.84433242427249 1
0.812461865699994 1
-0.0368519592934281 1
0.24628088227675 1
0.796115532337077 1
0.485542718701945 1
0.397930410822071 1
0.662428076822795 1
0.474860590874612 1
0.625077941280283 1
0.533240439850389 1
0.162176301627418 1
0.622480302139733 1
0.518490722005028 1
0.10193315860304 1
0.404081495413488 1
0.316149243505343 1
0.432798397187743 1
0.0753376553357468 1
0.204970840678263 1
0.0416736143352859 1
0.527780709128134 1
0.323610391285383 1
0.531680105034816 1
0.303636496631949 1
0.528250101133892 1
0.367464260567339 1
0.557309508375727 1
0.688020350495121 1
0.338466883367064 1
0.217133881110717 1
0.2346126413681 1
0.410105527637016 1
0.600335783721787 1
0.574653034340502 1
-0.0167833745559005 1
0.369824461087116 1
0.302886853953704 1
0.228912212827786 1
-0.14361512341597 0
0.895667787108297 1
0.701893868732904 1
0.237742835619526 1
0.109801194067725 1
0.285102424019415 1
0.339463212558532 1
0.0103006181019662 1
0.298043221997439 1
0.351388934945773 1
0.479862121719761 1
0.235861206897367 1
0.345362717306041 1
0.408174780044387 1
0.487948653793884 1
-0.0370051504024579 1
0.117377985415256 1
0.439889843545623 1
0.0791212073687522 1
0.353322103942934 1
0.397587189463884 1
-0.038089358345845 1
0.507227126106534 1
0.367211063576152 1
0.418459261718972 1
0.478332381441388 1
0.185464061810247 1
0.388997553738281 1
0.776099788522876 1
-0.0461458917564196 1
0.436011724964045 1
0.282454234828522 1
0.545766004394985 1
0.63900713427102 1
0.473307365966213 1
0.196348899498367 1
-0.0946709459505592 1
0.773703376738007 1
0.467623016265329 1
-0.151732079560891 1
-0.00514944981466678 1
0.633624003570636 1
0.16833684072079 1
0.38199337502906 1
0.408405630729416 1
0.307957298678037 1
0.496963917864857 1
0.17191086662813 1
-0.0864878311413536 1
0.866468904107005 1
0.233609069850065 1
0.750577775028802 1
0.716318864738856 1
0.772095497080938 1
0.477600867582886 1
0.508304474370123 1
0.228367914100941 1
0.592219279643744 1
0.183188931902567 1
0.290445946275344 1
0.609985415861837 1
0.0566258857569255 1
0.295289740772744 1
0.234828080752258 1
0.8667785605396 1
0.165824957176604 1
0.459859663444401 1
-0.134862099378607 0
0.519845240965704 1
-0.336226696758931 0
0.22275894112607 1
0.906343486238255 1
0.213355890078288 1
0.576592476463385 1
-0.260501794040665 0
0.243421371053142 1
0.157934656961 1
0.492747575439779 1
0.0811806769984158 1
0.488892922235298 1
-0.233292692821314 0
0.250831387579685 1
0.371890661270081 1
0.801910469652216 1
0.66018842990318 1
-0.0556537099533267 1
0.255418009178416 1
0.329691061156566 1
0.987080809706285 1
0.696900450624963 1
0.186307074743038 1
0.543115921245581 1
0.193482167238015 1
-0.00588223318009145 1
0.453549272267324 1
0.318396511000603 1
0.0847047932012741 1
0.18678377711326 1
0.159851679351443 1
0.856319237270827 1
0.613307008798119 1
0.543337720154265 1
0.257842443223793 1
0.406352313607218 1
0.600840407101428 1
0.291856053532951 1
0.841241100705141 1
0.280098375669435 1
0.426169942361531 1
0.423690297724812 1
0.18849847193104 1
0.417663333691951 1
0.525750961076738 1
0.00608581261493678 1
0.2830505819064 1
0.700413532066468 1
0.324191671277139 1
0.206513032014122 1
0.265490670238811 1
0.290493388616164 1
0.437209217134305 1
0.667641907555898 1
0.610779715932369 1
0.683901340541269 1
0.0544642684199007 1
0.803668405129913 1
0.196637400524738 1
0.2646535419276 1
-0.220888806982114 1
0.507630904378722 1
0.893771978899016 1
0.442324327767123 1
0.411310717416898 1
0.305595614769681 1
0.608833573000443 1
0.882873120672927 1
0.32329055736373 1
0.494140389686638 1
0.2461779335279 1
0.593600004914839 1
0.284366088479666 1
0.138078691150889 1
0.10347945303657 1
0.243483898599685 1
0.120017684847373 1
-0.0463870689998921 1
0.522770701939764 1
0.394500625087253 1
0.480903646888532 1
0.0604220753010165 1
0.372031626229931 1
0.57360910738017 1
0.49986769161661 1
0.487027505762515 1
0.385688677666116 1
0.467226563177623 1
0.638825252969553 1
0.676582334885728 1
0.53686599045596 1
0.127603193478861 1
0.383592598227834 1
-0.145415951078936 0
0.385865873129253 1
0.252780898335912 1
-0.0971597988853631 1
0.0037227850838656 1
0.12848187198542 1
0.254510435778935 1
0.438084745444958 1
0.30216405029935 1
0.481052309257661 1
0.52675175090877 1
0.219630870409433 1
0.348925479423914 1
0.246908186915614 1
0.300300639382178 1
0.349973785179497 1
0.606392793961266 1
0.834693618451431 1
0.605517255956854 1
0.112003210825797 1
0.679208747293461 1
0.297845436783128 1
0.483105157346743 1
0.351742309459276 1
0.246970561438019 1
0.526248347340204 1
0.155246593612833 1
0.0524757495680918 1
0.248875682949071 1
0.00650062004170265 1
0.154222492179537 1
0.273948179680526 1
0.605520353832648 1
0.651258986116794 1
0.361281153202331 1
0.624022921526312 1
-0.0399188628728006 1
0.214476132819835 1
-0.152212227121601 0
0.456003973131304 1
0.631115122414255 1
0.629247259314983 1
0.430424415399259 1
0.180867777081849 1
0.444221305611462 1
-0.0707369462245777 1
0.174870945887842 1
0.743034162890459 1
0.552427401436143 1
0.135363400562496 1
0.477892061992351 1
0.353900326609846 1
0.102889291757623 1
0.115130580805286 1
0.345904865224664 1
0.609898927809676 1
0.251876986389938 1
0.720773336567007 1
0.409007478615507 1
0.766949337224212 1
0.474517578375225 1
0.296331200156148 1
0.486873515386402 1
0.638234212198934 1
0.410718234244126 1
0.440196617163484 1
0.263406934607919 1
0.220502545442605 1
0.648843061638778 1
0.33413457568828 1
0.218186889687416 1
0.250126623903404 1
0.935539070232347 1
0.549600496870798 1
0.443189258318745 1
0.157636257139198 1
0.0753067715222321 1
0.43634420648434 1
0.499190379366899 1
0.5757245325569 1
0.431008480254991 1
0.1871353083695 1
0.945811632076186 1
0.625534591653383 1
-0.0490460805454469 1
0.577693799322775 1
0.683335158542042 1
0.448895458929779 1
0.390429907334428 1
0.190853376415209 1
0.829819013633622 1
0.410589911923624 1
0.373521938274244 1
0.528103573994803 1
0.0343960377581555 1
0.615596866420981 1
0.6356961526529 1
0.0637786998357193 1
0.169659506072892 1
0.179416934716936 1
0.287257577154947 1
0.383763223471062 1
0.305373686118805 1
0.724901290850491 1
0.260167692108449 1
0.0472332196872143 1
0.355086197460236 1
0.257176429669914 1
0.658013876756209 1
0.500046055003713 1
0.579051679206141 1
0.705426363564858 1
0.567387643397458 1
0.625176555456359 1
0.468329993153861 1
0.31707868126968 1
0.458487066591245 1
0.442835802691776 1
0.457562979784668 1
0.0605651009653097 1
0.351986041961496 1
0.062471236725627 1
0.311716562874624 1
-0.00406867569113837 1
0.195851096741205 1
0.23913488982181 1
0.405672986548659 1
-0.230079703923695 0
0.240512905218635 1
0.715553062402478 1
0.448702034043567 1
0.177935331566329 1
0.533160225273591 1
0.8568408301417 1
-0.26979307222926 0
0.406165579866866 1
0.47419414261583 1
0.188107133132704 1
0.106689505427799 1
-0.0351101203509816 1
0.371709481325866 1
0.352735279755358 1
-0.0293150449673378 1
0.356626061482571 1
0.387978678728728 1
0.492165952624623 1
0.459713245307304 1
0.272281722081567 1
0.531430084276164 1
0.363743877134966 1
-0.0690275150398027 1
0.356371270659938 1
0.10475750831261 1
0.652285360327554 1
0.448772638994911 1
0.202745322945711 1
0.478010795994156 1
-0.111207766901734 1
0.10630058524595 1
0.414850849233851 1
0.341834413987724 1
0.321763948060889 1
0.155781859259427 1
0.171761762233594 1
0.548105985535714 1
0.273773425309304 1
0.170078360325993 1
0.398963852562224 1
0.179157924699459 1
0.492249514635795 1
0.342783077697417 1
0.641867180977946 1
0.550755872614177 1
0.0670687857001338 1
0.381695346425238 1
-0.00237733848579796 1
0.257122655448367 1
0.575207248978222 1
0.0472938758628435 1
0.829742050994859 1
0.272094461944055 1
0.438847487218816 1
0.202571373713574 1
0.81933710194141 1
0.437006428019272 1
0.525742043936656 1
0.490391153184556 1
0.592077800938474 1
0.189939151020141 1
0.453126688059712 1
-0.0832858869173635 1
0.418926431905308 1
-0.117673370246868 1
0.344590196362413 1
-0.0299934409824241 1
0.665643739121972 1
0.603263732317234 1
0.432191019944217 1
0.501534701786611 1
0.391981307348193 1
-0.197049349014009 1
0.727079801505011 1
0.381220641575411 1
0.411287073647557 1
0.46038935730248 1
0.55826337163159 1
0.415028893958602 1
0.248228350605035 1
0.228883603869873 1
0.731001352728164 1
0.425853411991937 1
0.181842875550542 1
0.396931058055961 1
0.204264862623871 1
0.278488930493084 1
0.625626554691984 1
0.37095872617369 1
0.465487580577443 1
0.316211084109676 1
0.381409253829634 1
0.296617410904639 1
0.867592612820118 1
0.337376563778716 1
0.517334752258637 1
0.251356790414879 1
-0.0519761097165209 1
0.520673485074468 1
0.690256450559535 1
1.01758093212632 0
0.485061809290211 1
0.366232713560889 1
0.260096409863297 1
0.574556864969035 1
0.473257232382109 1
0.551228842193288 1
0.58294394794999 1
0.079178431214267 1
0.22346924987468 1
0.592832771532351 1
0.168481967685996 1
0.358685821824802 1
0.0830460601822095 1
0.314002505221109 1
0.680503893001549 1
0.375441524322821 1
0.798126180140973 1
0.434212871653942 1
0.00401197505569562 1
0.0747637517647858 1
0.630536537066048 1
0.61425569929031 1
0.527771034763582 1
0.342996327484459 1
0.612813751629224 1
0.465357756920035 1
0.245125583070654 1
0.148590711136273 1
0.534511163616062 1
0.136581795211338 1
0.563968553430192 1
0.121235421822538 1
0.310522110855299 1
0.226815903961797 1
0.336883912916739 1
-0.0625162956788263 1
0.60973288252928 1
0.644838299198091 1
0.470828012924567 1
0.411625283196844 1
0.0206602927747489 1
0.945579686107368 1
0.10610455387041 1
0.330304329102728 1
0.380054844486499 1
0.41445467854319 1
0.447445197201836 1
0.487830859405739 1
-0.175632717234427 1
0.0643975762923969 1
0.245311724700296 1
0.486408826722984 1
-0.408265870031989 0
0.727325678383989 1
0.080327830861067 1
-0.095054529827539 1
0.454325164845962 1
0.15227745110335 1
0.432205297980445 1
0.384625690158662 1
0.0994068705253428 1
0.469461892343396 1
0.249955169088378 1
0.465136989561336 1
0.199894895211666 1
0.438440182621875 1
0.740888610931873 1
0.15008956468537 1
0.299379039830949 1
0.0385156199690099 1
0.268206207617463 1
0.460237238855043 1
0.474592457042401 1
0.781331654635639 1
0.474268937575128 1
0.469755119288799 1
-0.0491203545922717 1
0.524922017898114 1
0.694479880873805 1
0.567341307571229 1
0.513674055739821 1
0.722323174044531 1
0.472170914680599 1
0.155631706401177 1
0.557982267166609 1
0.11520267341468 1
0.556308263141325 1
0.495979683569708 1
0.0752384931729867 1
0.809549068013514 1
0.395653592455752 1
0.488966782599183 1
-0.340763271450974 0
0.569950769718024 1
0.578287401243088 1
0.399248895647628 1
0.655961148209215 1
0.19316376237027 1
-0.030613395379818 1
0.467852697188711 1
0.0810912006568437 1
0.648054555619312 1
0.310459870422869 1
0.616805183236657 1
-0.00214125318903448 1
0.349438870355407 1
-0.0495795388335579 1
0.45691235312177 1
-0.0691572444448964 1
0.354209643951708 1
-0.108580242403384 1
0.360907907150327 1
-0.0513257110867717 1
0.373050163080846 1
0.96154845055914 0
0.648786068253255 1
0.201033831490935 1
0.571711096135977 1
0.671517534047141 1
0.289445845780055 1
0.774541728135953 1
0.22605335468657 1
-0.0764540135295674 1
0.208062058645368 1
0.130547796347296 1
0.621567031944841 1
0.805331632521723 1
0.759891100228572 1
-0.000668105128777199 1
0.453745061124258 1
0.528073763163783 1
0.753582952759119 1
0.306679465943259 1
0.330815789102251 1
0.311858143104762 1
0.452035038407105 1
0.346969078635804 1
0.678826558996497 1
0.532802173313243 1
0.38947188475856 1
0.806716446887331 1
0.612702131550525 1
0.681190155002503 1
0.568252948792199 1
0.660100390242582 1
0.544818038160464 1
0.0964288420700465 1
0.594012806132985 1
0.749038823759661 1
0.468952819679185 1
0.486432214002429 1
0.505841162798207 1
-0.105280893941093 1
0.477537178842973 1
0.181935493025144 1
0.347760768334214 1
0.193207499960978 1
0.366753974600087 1
0.614125899795722 1
0.706783840371359 1
0.494038176391916 1
0.342340827315299 1
0.445097039264891 1
0.748345578665527 1
0.279676562093366 1
0.297475914453376 1
0.402821408146238 1
0.735076550639483 1
0.386792954668562 1
1.34805640402758 0
0.168114974713929 1
0.0634713970459503 1
0.279327473800418 1
0.529586534185835 1
0.381384397848713 1
0.215975636613622 1
0.357036327291363 1
0.329253513205998 1
0.393396363898289 1
0.23378855889799 1
0.58110462323211 1
0.311201202776288 1
0.717167248853691 1
0.270851522271732 1
0.193678357901798 1
0.0932547078852169 1
0.019401749499679 1
0.282547588309821 1
0.618432984301238 1
0.368388095451741 1
0.817809403050477 1
0.161180828052012 1
0.465035700761154 1
-0.011799012656465 1
0.395301601226714 1
0.31757292600811 1
0.279941973768237 1
0.229884836690999 1
0.128755582841329 1
0.912082622528302 1
0.635827334106249 1
-0.290259117341893 0
0.291488434861617 1
0.379145747902842 1
-0.0953652443499743 1
0.497116549167452 1
0.0699981336300091 1
0.517216430946223 1
0.103243569133681 1
0.146984005932985 1
0.299472207036937 1
0.54246568438189 1
0.663866429102783 1
0.521150012475298 1
0.977385792104184 1
0.308687078288927 1
-0.0973419843542031 1
-0.0825652036507077 1
0.747222839666928 1
0.231951297503922 1
0.572733934139767 1
0.211715646667667 1
0.439506978112451 1
0.133281635766554 1
0.378236143723951 1
0.533309981564991 1
0.46539606667844 1
0.393472647537522 1
0.651419288572279 1
0.333620103343091 1
0.768923627946876 1
0.338947537148704 1
0.652911330789459 1
0.227674113144451 1
0.10528357793138 1
0.845809539246752 1
0.402217762900806 1
0.0951972217969374 1
0.202966015717156 1
0.0153304910967978 1
0.0729152564261343 1
0.336809074094848 1
0.455157132878054 1
0.236787765900041 1
0.192942884770332 1
0.102731450199272 1
0.0634993085371534 1
0.0447110002844731 1
0.161801198812555 1
0.709394022485631 1
0.666112311269307 1
-0.0674976962029835 1
0.793616123923498 1
0.722290267750555 1
0.127007642139843 1
0.558823486806183 1
0.48327560551725 1
0.409351666927742 1
0.244773592792599 1
0.750960073860567 1
0.167546262550271 1
0.0923372898294581 1
0.251757148770436 1
0.258212616480839 1
0.446430183215145 1
-0.275264479706663 0
0.130656760174073 1
0.316349691827442 1
0.0388456938955567 1
0.0894482238817181 1
0.364651276975326 1
0.260809808923899 1
-0.244237305454201 0
0.552313331506035 1
0.572523871150137 1
0.161915166473934 1
0.691295918164444 1
1.01271379158188 1
0.230489922747882 1
0.0865748107816512 1
0.179917207822829 1
0.301316826965912 1
0.408395174695023 1
0.690508770241192 1
0.473453268515464 1
0.249659386076415 1
0.922560486226413 0
-0.155298607934273 1
0.60335619960342 1
0.397241237772005 1
0.348789800733652 1
0.334177988124369 1
0.854004825857255 1
0.40213632424824 1
0.468310921940403 1
0.346019069869306 1
0.351396356870197 1
0.141567543714682 1
0.669921420873085 1
0.397652246278265 1
0.479180598783339 1
-0.425243838857908 0
0.469341833738124 1
0.0955911120857456 1
0.337661984239844 1
0.26576973890799 1
0.120030282483893 1
0.846176356714374 1
0.694304750139051 1
-0.248060567942075 0
0.121691185984157 1
0.997221826051684 0
0.89687230771451 1
0.191893740559871 1
0.48687331774324 1
0.256364449997622 1
0.66213081021446 1
0.923692124722022 1
0.867256447159986 1
0.127492771623986 1
0.513844713755847 1
0.221622913583701 1
0.477269406231142 1
0.659043925500022 1
0.138784064166691 1
0.399263042825837 1
0.254991561475003 1
0.883015411810771 1
-0.178602485775337 1
0.0816248475419743 1
0.0472782940529083 1
0.36906610758909 1
-0.0115529822435789 1
0.37107188791185 1
0.14752484105712 1
-0.102388302185002 1
0.714889440903131 1
-0.181696314855913 0
0.356446356359859 1
0.309826574800126 1
0.126192590727821 1
-0.0932223209628469 1
0.399198773566297 1
0.0713669301023606 1
0.363844171001242 1
0.273235398105384 1
0.435432247669929 1
-0.103569024659341 1
0.528871304969619 1
-0.243057668565637 0
0.601473704737703 1
0.146979730839407 1
0.421586299024032 1
0.396084123805938 1
0.259948641936878 1
0.0810614871051461 1
0.434522268875771 1
0.815677227250759 1
0.29410823151571 1
0.437450332181 1
0.34651679809041 1
0.583091479073829 1
0.374659306324676 1
0.749333458908679 1
0.151485456717202 1
0.138066828539652 1
0.689380521810725 1
0.222785622432214 1
0.344883367522919 1
0.274190195818914 1
0.445399661512002 1
0.53363217551755 1
0.0616224364348522 1
0.783188903553134 1
0.206817034558971 1
0.633869884562366 1
0.355844046171072 1
0.630152076010422 1
0.728391987787112 1
0.68403584344062 1
0.0851378850323746 1
0.615151275943205 1
0.536772875662855 1
0.626316169817138 1
0.33354214988368 1
0.692474327870558 1
0.719910088016891 1
0.457381476463899 1
0.476415316231947 1
0.814968975359019 1
0.0809665694067195 1
0.735236628969532 1
0.294478980243337 1
0.0519846016195331 1
0.905041086593943 1
0.459417149917686 1
0.205600578960734 1
0.527067396739338 1
0.401986403106677 1
0.299218429214647 1
-0.151082890042625 1
0.589913098325134 1
0.0666496993708838 1
0.380842433772421 1
0.401886493212688 1
0.994033929053232 0
0.273375693548146 1
0.638914230572248 1
0.231903209016164 1
0.391438455173619 1
0.341624307898103 1
0.765718311962686 1
0.368192960932248 1
0.205564974651754 1
0.0656871254375997 1
0.0547501468274669 1
0.602499568100447 1
0.217975598815455 1
0.61970065444842 1
0.442590621525448 1
0.0274753262203484 1
0.361164720068132 1
0.212167468810333 1
0.319615366563672 1
0.251366100740852 1
0.408928896800426 1
0.330574108144771 1
0.0620572044981896 1
0.577492866742898 1
0.809724143478238 1
0.222709305528625 1
0.622677912900354 1
0.863074205196996 1
0.409854336615258 1
0.120113522135737 1
0.162903993562456 1
0.208371648812044 1
0.505211380228291 1
0.80010172216002 1
0.527165895174395 1
0.405722024154229 1
0.435896490793586 1
0.174514846920857 1
0.346008477122298 1
-0.128185033925672 1
0.00222952300509789 1
0.140647200073995 1
0.0931988030074276 1
0.273405508847128 1
0.315589931069682 1
0.111079672282452 1
0.436077291100563 1
0.0867813743039861 1
0.697562054535644 1
0.417790282146172 1
0.532929428056609 1
0.177178091651817 1
-0.0398095797265171 1
0.435298940497328 1
0.761536060504404 1
0.18046744465836 1
0.257048473091876 1
0.718072434738852 1
0.48274360885532 1
0.824236835394488 1
0.590141470300294 1
0.228545937078435 1
0.692991027797095 1
0.0136192902808825 1
0.227159111743155 1
-0.133029145766458 0
0.286802879430256 1
0.792527513249791 1
0.363681221262492 1
0.207267934139589 1
0.463477821560646 1
-0.123179712473305 0
0.176002543006088 1
0.411609293208273 1
0.458865163790121 1
0.703178110244918 1
0.547126652244037 1
0.0665250409895708 1
0.0576670635030383 1
-0.0905415296274866 1
0.511398183340829 1
0.478586022961976 1
0.151012198242907 1
-0.0625189752855571 1
0.252773594790284 1
0.334088690160265 1
0.261456033337244 1
0.520630312919624 1
0.233167068093524 1
0.161313428919608 1
0.255510369711034 1
0.628393849774376 1
-0.0391357267685943 1
0.57102866778646 1
0.706064021483925 1
0.233428951856591 1
0.646612166500407 1
0.603494582816459 1
0.552436710812625 1
0.443348417815491 1
0.591073760574564 1
0.403423003023643 1
0.632585617880194 1
0.119182019554854 1
0.450850838376576 1
-0.196155628918069 0
-0.0669132557932252 1
0.615079110983127 1
0.654663729194912 1
0.312323276469327 1
0.450951402413135 1
0.291538554461977 1
0.436837024648568 1
0.0522795948134106 1
0.461490704317776 1
0.54158363935231 1
0.207964460923608 1
0.4941284425064 1
0.720243167329064 1
0.76819399439423 1
0.460533811771884 1
0.403536894953033 1
0.828056240306556 1
0.52591282291531 1
0.354402893634251 1
0.481435775482377 1
0.461392751544415 1
0.392608272225185 1
0.559323711294505 1
0.52479668785809 1
0.229676689499161 1
0.261068077538978 1
0.310686724085028 1
0.276090180813018 1
-0.167050495326098 1
0.02794189444252 1
0.248159057800214 1
0.337770635362809 1
0.307787335719263 1
0.101142295139573 1
0.6775342050509 1
0.295072308158144 1
0.395909592274921 1
-0.0962406277592908 1
-0.0263900811773332 1
0.566310020192246 1
0.304484549956309 1
0.433133473266648 1
0.379066711159204 1
0.184444087905838 1
0.376177549794844 1
0.565220756944149 1
0.337851418001824 1
-0.155846665841571 0
0.473757580995066 1
-0.204264145472272 0
0.713454400936257 1
1.04319874326726 0
0.351403519772901 1
0.177911857067507 1
0.0292728353126802 1
0.553297015653106 1
-0.0556265943214335 1
0.406876113090427 1
0.639268224327565 1
0.114978973536693 1
-0.0466918251233193 1
0.0471380413581285 1
0.2260118107013 1
0.723838948275485 1
-0.266996792117658 0
0.779161437816216 1
0.468720533179162 1
0.426192157981582 1
0.473875033331194 1
0.32838215190414 1
-0.149391920881373 1
0.796713176088196 1
0.258306477186667 1
-0.0175956341442737 1
0.585453648608276 1
0.673466126845301 1
0.168969591957021 1
0.445570540251984 1
0.717811473682874 1
0.248534092625015 1
0.856065360305781 1
0.739375633786664 1
0.182133425039788 1
0.145878733920023 1
0.314984113126259 1
0.767503802489799 1
0.142411170791774 1
0.426303317522203 1
0.305484253318453 1
0.617105700994024 1
0.79950101616029 1
0.0817636292227023 1
0.407314976829249 1
0.913586100618587 1
0.545892614911801 1
0.102902186050783 1
-0.245489794090194 0
0.218384502778891 1
0.121621085534364 1
0.100181782945697 1
0.519202251827188 1
-0.0737771517345741 1
0.205120085873986 1
0.132266109798135 1
0.0967808654616907 1
0.753938216064621 1
0.165525933963166 1
0.355604216110671 1
0.515435705752616 1
0.26983138288425 1
0.695600208007626 1
0.276165208388052 1
-0.13408381021226 1
0.288831822107591 1
0.365953261567614 1
0.203535013621636 1
0.609515491993154 1
0.421421426199696 1
0.398065680307558 1
0.259293072049386 1
0.471051791280098 1
0.603654576952979 1
0.22816081356015 1
0.0280100649783482 1
0.583314440850783 1
0.696282902648938 1
0.373926128100006 1
0.541164146805087 1
0.524866708171296 1
0.513375718098723 1
0.339286935509424 1
0.131347726611378 1
0.412149733813184 1
0.907376352606102 0
0.158983830492126 1
0.180625101776481 1
0.438775090785558 1
0.417384243284219 1
0.1015822605186 1
0.451314370423309 1
0.389325933120262 1
0.0397700493070835 1
0.308663761555479 1
0.549078726539879 1
0.266031143139307 1
0.583991738705032 1
0.648488972936818 1
0.790107449574455 1
0.822236620640497 1
0.42920652866728 1
0.297148355643297 1
0.384235412255107 1
0.633110906099329 1
0.566225744745365 1
0.989801508201969 0
0.617116460883806 1
0.75472152320059 1
0.459319125484762 1
0.180836865418935 1
0.457671723387131 1
0.281610355267611 1
0.554005942587346 1
-0.270792767036469 0
0.161640677149832 1
0.337178446913947 1
0.490288734744276 1
0.687700154183605 1
0.317619962854833 1
0.306651880759978 1
0.24180255740647 1
0.350291448169268 1
0.638712112362094 1
0.201274563669928 1
0.567921341285662 1
0.109768632012777 1
0.306776964817375 1
0.452905096780085 1
0.211299068255221 1
0.183119512071458 1
0.813168322589265 1
0.699469493866482 1
0.794421952910648 1
0.18868507993217 1
0.629010880570482 1
0.730521529574384 1
0.807109425667185 1
-0.0585531552314624 1
0.617494875721888 1
0.503184689259985 1
0.415740119772208 1
0.450590241351496 1
0.178132053716748 1
0.517271281833954 1
0.530748861668109 1
0.397165958966281 1
0.18031289738145 1
-0.145852261281086 0
0.109796114983956 1
0.516859582557365 1
0.44777781545334 1
0.611572359971788 1
0.269600972320719 1
0.0798809587108866 1
0.176886095383432 1
0.267903047048439 1
0.510004359712261 1
0.059244056890747 1
0.199129618697881 1
0.483456445427828 1
-0.201183038737495 1
0.0849015774014679 1
0.0658297712163996 1
0.138315980392446 1
0.709670016012395 1
0.680258789510284 1
0.770591603844524 1
0.686497498357267 1
0.325071556354067 1
0.507184855552453 1
-0.31065554502097 0
0.484643343688384 1
0.194944371612547 1
0.85352564271562 1
0.385335863576393 1
0.139824970608335 1
0.469844566173221 1
0.712040352367505 1
0.884619720107083 1
0.917895737048016 1
0.0991897452084236 1
0.320944582154743 1
0.410871497235505 1
0.353113442730537 1
0.244088271019719 1
0.779947747246881 1
0.315294329399011 1
0.741951103694401 1
0.0881067490570182 1
0.321742324328102 1
-0.0674019254086519 1
0.39717929116662 1
0.535853386323307 1
0.161129272935867 1
0.405996023644186 1
0.330683695398513 1
0.756560824619083 1
0.0363355695000964 1
0.724538936180295 1
0.527661618835374 1
0.00409888889848757 1
0.53361656451041 1
-0.0184331326098382 1
0.0585715896975558 1
1.02906970927768 0
0.503822740663319 1
0.382951750338268 1
0.338070816079401 1
0.24340672417467 1
0.306968987102722 1
1.16419360492095 0
0.564319602853623 1
0.647826466778887 1
0.0771507829425204 1
0.610217739334946 1
0.252222725694246 1
0.0894156729078323 1
0.601599605819235 1
0.376136522018698 1
0.32264795851818 1
0.334563035539061 1
0.38376263535162 1
0.100828213900242 1
0.113154391827857 1
0.0238568473013081 1
0.288016139652005 1
0.492016019423409 1
0.503867385890222 1
0.755300026542034 1
-0.253866466715947 0
0.250590981809744 1
0.477936764483078 1
-0.110261349141414 0
0.257862991965544 1
0.667217280329872 1
0.510562267435913 1
0.261996574928678 1
0.389953376258944 1
0.229900798774444 1
0.554527126140572 1
-0.335793383658191 0
1.010600001192 0
0.295782159907781 1
0.418605059994075 1
0.485717549679821 1
1.00175674187194 0
0.0502403516547523 1
0.0934918279838942 1
0.0936002984080745 1
0.181669260244154 1
0.37084001889837 1
0.701143975952967 1
0.323687070047887 1
0.171960553241677 1
0.700395351838512 1
0.282772271827047 1
0.313233253383256 1
0.727810011364542 1
0.337858347592382 1
0.741196584842531 1
0.129456054133633 1
0.434400717364609 1
0.34443772047278 1
0.450612949103914 1
0.291090253402879 1
0.635267224529602 1
0.652523821307284 1
0.0792557086763123 1
0.206973678750962 1
0.264447991237934 1
0.404105331529551 1
0.431195410493333 1
-0.029593308737006 1
0.219027170331701 1
0.654262193926038 1
0.555848443707773 1
0.359947340500015 1
0.444363296216081 1
0.258534935341759 1
0.575316696270288 1
0.422190767777074 1
0.342045176867371 1
0.0704499512235675 1
0.948368336783897 0
0.465978131617745 1
0.468257139577132 1
0.315230527724406 1
0.432771752392334 1
0.370073805741107 1
0.582936864455147 1
0.585830631101949 1
0.65987164825361 1
0.440662453760182 1
0.309283578591955 1
0.432708765476591 1
0.577443068978531 1
0.35497213048617 1
0.547089120540052 1
0.440206244564278 1
0.261675490896774 1
-0.0815930877289682 1
-0.0704957258308937 1
0.226838190923434 1
0.367182893047528 1
0.486764163782894 1
0.338749147585776 1
0.145437488828027 1
0.387334167635198 1
0.627207061153307 1
0.425103462864282 1
0.56907247621937 1
0.5257663057583 1
0.511842581753043 1
0.500973582063833 1
-0.006578961156136 1
0.688620829302031 1
0.345859904795699 1
0.42380070408171 1
-0.106465754284344 0
0.229438683448535 1
0.405576462043932 1
0.431048380007052 1
0.422030915307878 1
0.282232076265657 1
0.25664215669113 1
0.424277283448712 1
0.623224080227534 1
0.311703790638539 1
0.291853747894392 1
0.364548434576092 1
0.342878813250785 1
0.535011736788326 1
0.387358085351984 1
0.406346151507735 1
0.142038832541313 1
0.558095644209234 1
0.372291645678631 1
0.214782772413896 1
0.950707346628327 0
0.858204826238556 1
0.27799900380856 1
0.349444311360935 1
0.56504283849332 1
0.140458966481899 1
0.203857094607971 1
0.508519629824614 1
0.621657861803009 1
0.340193970177582 1
0.699198560869647 1
0.00212300098626731 1
0.293577696615415 1
0.412091464319935 1
0.458783892499354 1
0.348599174384129 1
0.208352617654307 1
0.0708250049766623 1
1.0673664239896 0
0.644119359845544 1
0.552588227464784 1
0.0412174793261461 1
0.350176633529994 1
0.00944711739862602 1
0.155273723710498 1
-0.0494809944245689 1
0.441828304522879 1
0.395138519679506 1
0.0341647478027647 1
0.687369104929278 1
0.257746938493726 1
0.579870067795665 1
1.03485115641927 0
0.309875876864126 1
-0.101821584077168 1
0.329613943681923 1
0.855191824072466 1
0.69312906108569 1
0.32351607773593 1
0.36244538905691 1
0.0170490482302845 1
0.642167039007354 1
0.588938435232043 1
0.524478749234296 1
0.268252245397235 1
0.484562796088543 1
0.0642765263700086 1
0.237285040413565 1
0.26961704401974 1
0.766556508078987 1
0.266652860898822 1
0.424657460305957 1
0.24095131574098 1
0.0387497558131843 1
0.549379659342669 1
0.281445296138338 1
0.134860591404077 1
0.528671944747675 1
0.707844039478934 1
0.436180430131958 1
0.542524832792725 1
0.382135114395275 1
0.47167075056218 1
0.297801781564387 1
-0.0619618524270149 1
0.166261256557691 1
0.141212282181566 1
0.414100250770684 1
0.0521387100072898 1
0.597912787537101 1
0.80084068957411 1
0.764818844216493 1
0.481516063244686 1
0.230437178942354 1
0.51489996472711 1
-0.304637282060968 0
0.27213384250232 1
0.514331396241349 1
0.371964843474995 1
0.0655900536137157 1
0.362489828425496 1
0.343804688756237 1
0.463665540933563 1
0.3579718528424 1
0.449365189776653 1
0.47519412074155 1
-0.011216287884791 1
0.200637252348118 1
0.506079495887454 1
0.312911917058506 1
0.403204176760164 1
0.448636894567685 1
0.393641122445046 1
0.0472163244262927 1
0.410229184967233 1
0.381669911243991 1
0.424351995417619 1
-0.038975385493735 1
0.515631272713797 1
0.506850341943444 1
0.242730688918767 1
0.277586655766219 1
0.192430960539687 1
0.233038254517284 1
0.368898726880677 1
0.230042324134123 1
0.272715379197438 1
0.131007814539104 1
0.298082307437085 1
0.404072699919639 1
0.135699360027067 1
0.533395979280325 1
0.547062584932476 1
0.0288810794165373 1
0.457975562657687 1
0.240388469783914 1
0.40685343167414 1
0.207586859629505 1
0.56559851276901 1
0.267884709331529 1
0.347783327614964 1
0.206866596685223 1
0.590921122909715 1
0.686457022422348 1
0.0220914863167022 1
0.218033779972277 1
0.218718670074588 1
0.114029944286817 1
0.0659832003896124 1
0.0809836603445987 1
-0.197142973523334 1
0.302604657718889 1
0.511633278733811 1
0.411327920329861 1
0.161715141637931 1
0.40561029155367 1
0.450161152424599 1
0.130362107007079 1
0.527635194735569 1
0.413033542583903 1
0.698362709013351 1
0.435698915683557 1
0.693723675965323 1
0.851550967739672 1
0.343262555059562 1
0.581717003448692 1
0.175106466425773 1
0.681537150772462 1
0.225872352077696 1
-0.110072099345149 1
0.469323557266958 1
0.457139388948597 1
0.498970835657829 1
0.771904208986327 1
0.660815415218573 1
0.523263900195736 1
0.206948918095167 1
0.0866010541692107 1
0.184414245710183 1
0.711307746776888 1
0.376242140086004 1
0.120679172378156 1
0.297396607157088 1
0.546418770770483 1
0.566629873311732 1
0.0761694144738179 1
0.0903859497948552 1
0.798966824537424 1
0.582502559640137 1
0.275967440583541 1
1.09075916760022 0
0.128032351529245 1
0.523423152158636 1
0.417298416813669 1
0.468029393662247 1
0.257470902585252 1
0.280861786267692 1
0.801284217114617 1
0.140249110999087 1
-0.144376463628166 0
0.567885920545476 1
0.0644219091238323 1
0.313849218634448 1
0.759584389762291 1
0.340914013803028 1
0.517536096344817 1
0.587080871161485 1
0.515741021154697 1
0.517432835282721 1
0.325076305290534 1
0.786896293824839 1
-0.122630516028095 1
0.364026998310709 1
0.438077623312342 1
0.602964139676108 1
-0.108567660225999 1
0.888825382642648 1
0.352554674671022 1
0.334985392955869 1
1.1538240236009 0
0.4840617596766 1
0.841378134289193 1
0.18781359161541 1
0.234123258535761 1
0.692757720606625 1
0.382087916143069 1
0.659735903480819 1
0.472480297348059 1
0.0912625355153207 1
0.839301280921163 1
0.30352267944096 1
0.782526701878635 1
0.240524747292067 1
0.23756300694989 1
0.56329214928134 1
0.767732807927381 1
0.394407318813575 1
0.738789882357441 1
-0.0415957247898115 1
0.281233538228996 1
0.585660529314787 1
-0.0196532420571563 1
0.154359412235537 1
0.284517536102826 1
0.878594087645032 1
0.50457545730864 1
0.249207567023082 1
0.254671045900697 1
0.0710235447533527 1
0.646147590655402 1
0.345830847980705 1
0.839188813975149 1
0.461180824946372 1
0.66094214903107 1
0.107091789501252 1
0.714990064605103 1
0.237546220191636 1
0.277297847425912 1
0.260276355418758 1
0.336227858685023 1
0.302210684462539 1
0.14015564731445 1
0.495216541486345 1
0.202151284835345 1
0.362759144771453 1
0.557463821241438 1
-0.150091985910107 0
0.642899284428016 1
0.974473001467215 0
0.286681474145728 1
-0.0100344965569219 1
0.336458782380677 1
0.416903856863636 1
0.190503947141179 1
0.484497696337548 1
0.247976361079226 1
0.19814303585547 1
0.605313513373647 1
0.627691999797566 1
0.0707913310042593 1
0.336793879153993 1
0.561354294316416 1
0.0489775697528968 1
0.128292107596797 1
0.243052869307545 1
0.807842145568053 1
0.545506574848398 1
0.32224994564722 1
0.464732471139988 1
0.319511521048813 1
0.567986216630719 1
0.298432443150874 1
0.243600591061613 1
0.343036394445964 1
0.38953740411179 1
0.120683341794042 1
0.203082340250591 1
0.0486299019148479 1
0.276626178130196 1
-0.333590582025759 0
0.662459599383678 1
0.687442911151569 1
0.634595179398667 1
0.157733717956098 1
0.549832961833106 1
-0.23556551489046 0
0.146547504015154 1
-0.362677464568729 0
0.172671677540585 1
0.541016948990326 1
0.44255018406934 1
0.807998991760191 1
0.396259847821135 1
0.567484171181585 1
0.780418989044663 1
0.628137862406696 1
0.167002014359233 1
0.307623671965326 1
0.540757859057772 1
0.938046411213476 0
0.369827476618627 1
0.378569393575455 1
0.536636625410544 1
0.403430247830454 1
0.49472620685741 1
0.54939604560064 1
0.492907316798956 1
0.202059714770253 1
0.368428261367114 1
0.152346510815025 1
0.509826788989353 1
0.320594395026784 1
0.362816286604317 1
0.252614094102126 1
0.143185763108907 1
0.526820206443867 1
0.0779415963062715 1
0.575153789161946 1
0.345844926173823 1
0.522171216805877 1
-0.0457656617409936 1
0.0543089103232924 1
0.554818370485603 1
0.158806916674109 1
0.00724165148997007 1
0.61476015033332 1
0.591021024148458 1
0.784863227785476 1
0.314644311524783 1
0.435453050155651 1
0.0562164539973504 1
0.795969293999263 1
0.831195035394769 1
0.718317131489409 1
0.810145876513416 1
0.308002328810812 1
-0.196246048981473 0
0.0356664882664881 1
0.529860829915665 1
0.288973783540608 1
0.185626957863377 1
0.674673709530236 1
0.260367901343227 1
0.793872702821126 1
-0.265287217003215 0
0.46276398101202 1
0.499549259971773 1
0.384504437488311 1
0.731392978822454 1
-0.215146474511504 0
0.656534311665199 1
0.132155474242641 1
0.67880122287883 1
0.224939743597566 1
0.187425182878901 1
0.691633115154198 1
0.554987883318295 1
0.402431012808601 1
0.364172264337584 1
0.355832686947363 1
0.108856899257366 1
0.415303218436867 1
0.499605309115745 1
0.185098798147518 1
0.745836421943185 1
0.0846643551763175 1
0.385063824943726 1
0.426464239328056 1
-0.0547901016038943 1
0.549024243385011 1
0.243926821346007 1
0.755872436194805 1
0.66620244170439 1
0.563326178897347 1
0.125326361241598 1
0.339890214051591 1
0.356871728219371 1
0.271185625861799 1
0.0617766422275164 1
0.185644013330581 1
0.666385658264986 1
0.929061355347613 0
0.251790621027519 1
0.105579050241447 1
0.30308059348853 1
0.534811048891369 1
0.280466933041125 1
0.152712623561146 1
0.114604018671632 1
0.606922596670234 1
0.400548238741917 1
0.230240072490113 1
0.156940864515231 1
0.660592460028206 1
0.387434866618446 1
0.0723400426986043 1
0.376344524793246 1
0.531319754010133 1
0.267316955290284 1
0.549137450212031 1
0.653156025562654 1
0.552919787808731 1
0.845032388722359 1
0.267487363174006 1
0.387772562832944 1
0.692109168548828 1
0.528090069057285 1
0.287063279910656 1
0.107253071153739 1
0.448916029782261 1
0.59228319200069 1
0.48814003402384 1
0.245503111280571 1
0.448029440573353 1
0.45948446921368 1
0.53993759383804 1
0.126001555270854 1
0.711108685570631 1
0.182885543775559 1
0.371443599700586 1
0.0570477926035172 1
0.465587485672375 1
0.733307037546486 1
0.517897271509545 1
0.536298047657931 1
0.455583922189585 1
0.285013909611807 1
0.385582944597968 1
0.142260993991766 1
0.681866591862784 1
0.613439278945245 1
0.664997669447483 1
0.413926001870764 1
0.185861490310013 1
0.479811489167012 1
0.564162275060551 1
0.831930045280479 1
0.812767916105776 1
0.468522028966777 1
0.433484072694737 1
0.524975672525346 1
0.0916037752543702 1
0.22768830691058 1
0.132376856757681 1
0.190847004246875 1
0.0599194732165902 1
0.351543995032904 1
0.038402097465194 1
0.499606642329544 1
0.506938480686067 1
0.746584085188683 1
0.316962069295253 1
0.0829776801899677 1
0.718456836508663 1
0.360338526793031 1
0.144339216302557 1
0.68002111051348 1
0.123530699316157 1
0.429473840223355 1
0.518782409443436 1
0.683764681094915 1
0.27536999768657 1
0.217190298360395 1
0.359485706567412 1
0.0833249507583509 1
0.434635526079606 1
0.664502738138375 1
0.453100323768733 1
0.386390102304696 1
0.549947827274961 1
0.354534055079338 1
0.0143836487703618 1
0.355096621011324 1
0.593644580768964 1
0.0555596011924028 1
0.465170141548602 1
0.579960490173866 1
0.395163511398819 1
0.3859169491039 1
0.103153409246814 1
0.384260504147433 1
0.424408446825727 1
0.570844886015377 1
0.105863118354179 1
0.340058168819382 1
0.3906611928327 1
-0.0605848253381514 1
0.534658110095729 1
0.769612143814131 1
0.0276997322947874 1
0.311382753104142 1
0.34868586179813 1
0.330508994681016 1
0.132698178816947 1
0.225724052536657 1
0.578904141120283 1
0.14014361121554 1
0.688541480732639 1
0.227091846923275 1
0.47736623024005 1
-0.0048152418036648 1
0.225284954326895 1
0.519280533009484 1
0.461390684730799 1
0.430035650234114 1
0.721839539815377 1
0.39078140987567 1
-0.394355974307306 0
0.228080886484232 1
0.13168546446096 1
0.154516839467303 1
0.173964244363383 1
0.157188224046102 1
0.211459848277519 1
0.4436515858489 1
0.66009064157337 1
0.887282675850272 1
0.250878463095095 1
0.0957436283399109 1
0.250313737807446 1
0.391614043048201 1
0.468538555045137 1
0.803069155193255 1
0.557757387468827 1
0.442868402856191 1
0.284810222524974 1
0.551357498769036 1
0.757569342040709 1
0.610143704185829 1
0.118047119046435 1
0.14358433160741 1
0.113791437814236 1
0.286159112865244 1
0.257518867137228 1
0.804984260644687 1
0.297422379785295 1
0.201179673751289 1
0.2430395796453 1
0.46406783406173 1
0.0274107837091515 1
-0.349390605385832 0
0.00818329560918073 1
0.483767188089106 1
-0.0996313930442436 1
-0.126909244867981 0
0.469886713053659 1
0.743408659411113 1
0.577512867731244 1
0.292053644413413 1
0.420003863376943 1
0.66998809235145 1
0.165091637238234 1
0.526953401342571 1
0.510707712006725 1
0.0342517234434677 1
0.815996972122148 1
0.21000072501533 1
0.602170162046975 1
0.378288992058299 1
0.392807655013754 1
0.424033109581051 1
0.473449753925798 1
0.2251752923203 1
0.252917889444436 1
0.576460680319568 1
0.407856019668866 1
0.428760872478209 1
0.559920611026348 1
0.383278139202832 1
0.393679884948154 1
0.626812590560342 1
0.188044218215078 1
0.306683132089018 1
0.646999304974879 1
0.890492456284239 1
-0.0219708051849677 1
0.337507536744164 1
-0.0217153155713868 1
0.00891534587028935 1
0.353005728707785 1
0.152860246063399 1
0.114333805040256 1
0.388579973808489 1
0.405846893179335 1
0.863583867542288 1
0.459844839490833 1
-0.213095202141505 1
0.526489893397702 1
0.576583806517691 1
0.506054309302266 1
0.55484030058914 1
0.0277444138658901 1
0.136579875222066 1
0.207872153234563 1
0.542942397796434 1
0.587293976022268 1
-0.0571495240399097 1
0.376266458622054 1
0.605848972711789 1
0.503410919789424 1
0.743399881671899 1
0.537380554048491 1
0.03560357054907 1
0.328721386320423 1
0.798833766373117 1
0.556170010504554 1
0.334512563165746 1
0.759298962277366 1
0.411271324983484 1
0.471814791576339 1
0.264205246862285 1
0.294375390122897 1
0.380443399524022 1
0.213213623294142 1
0.289902327620517 1
0.164694913090198 1
0.26739495872493 1
0.191301293585787 1
0.153168169726297 1
-0.0818829575119957 1
0.355709148792381 1
0.643055114486621 1
0.986008528819281 0
0.0684217448482904 1
0.120343781007014 1
0.673792269824125 1
0.216421973184868 1
0.190748975032365 1
0.379211362022185 1
0.574773550555817 1
0.785189719989657 1
0.807120052333913 1
0.302551111478673 1
0.155966213921543 1
0.439670404011928 1
1.23039468844486 0
-0.231292913430523 0
0.145884196707648 1
0.109762665988279 1
0.286710295653437 1
0.310012012589826 1
0.192680482797748 1
0.439185513225495 1
0.414516242538283 1
0.0817748251867783 1
0.0646583927019738 1
0.176043130201161 1
0.614053550940225 1
0.377432003655513 1
0.418392132830481 1
-0.0683331752256949 1
0.407508373507804 1
-0.0211638773782759 1
0.0606002441049481 1
-0.0849093559553723 1
0.0769773292270467 1
0.304455855128868 1
0.0702295676850713 1
0.212764993867635 1
0.710675258398957 1
0.333914545988362 1
0.170427886902471 1
0.0963901859709664 1
0.730233495563844 1
0.572761713011382 1
0.106234192224419 1
0.257165016603182 1
0.596737421826193 1
0.526415617546632 1
0.499383340712115 1
0.746868227084279 1
-0.0750181758988891 0
0.287073732726775 1
0.422585844623686 1
0.300570801837859 1
0.69519523454336 1
-0.42225022239076 0
0.360569595352347 1
0.182916884653503 1
0.55374163618259 1
0.166030269416367 1
0.749033535483017 1
-0.0134815773234009 1
0.0432040702872108 1
0.644747209343758 1
0.16466702892745 1
0.430481992264804 1
0.788799140715454 1
0.117337030733518 1
0.383363854142166 1
0.231489483017641 1
0.44498538770215 1
0.192092849349626 1
0.470292255708028 1
0.206022510286239 1
0.0497803457906608 1
-0.0723970998792973 1
0.18617670686877 1
0.571887824923841 1
0.610213776601065 1
0.555710592629119 1
0.277269013055707 1
0.468280627794657 1
0.718373386535269 1
0.500491151389934 1
0.0673452559208645 1
0.704104194473247 1
1.00001195485333 0
0.0118679459843342 1
0.0664986120614153 1
0.507215002868407 1
0.501374263732947 1
0.75450405720318 1
0.490435187196021 1
0.0878324492721502 1
0.192104573888013 1
0.535957809976764 1
0.168693720934751 1
0.369020203243975 1
0.453833239092885 1
0.28604733821696 1
0.0408653724765231 1
0.252682827390163 1
0.614185698525639 1
0.481448979051676 1
0.406944781305814 1
-0.0623993829799472 1
0.390399234066689 1
0.341762406499099 1
0.0993310563942387 1
0.158059336688904 1
0.654586671283888 1
0.61491012519048 1
0.0172596989070915 1
-0.0387136783145672 1
0.19478012662858 1
0.338054348354216 1
-0.0510958744471113 1
0.565783136562317 1
0.158699735544333 1
-0.276569514789034 0
0.409484755087045 1
0.330154684057351 1
0.326358090032577 1
0.181309031524761 1
0.438782362178636 1
0.223361628283149 1
0.342610708359635 1
0.295187823140191 1
0.436480050408042 1
0.352599977571244 1
0.404397453569889 1
0.364841531617087 1
0.0397492839623087 1
0.450501406765837 1
0.407028914167331 1
0.370911427192997 1
0.256729689484722 1
0.490041781949248 1
0.208839216358625 1
0.530018766061396 1
0.456917502607752 1
-0.255097172454105 1
0.00903707986643726 1
0.443548155521566 1
0.889541558900208 1
0.652289448831243 1
-0.369520563306744 0
0.560647038308388 1
0.926667159020168 1
0.374395906142934 1
0.370297487730544 1
0.398413541932224 1
0.27903608339774 1
0.360196457384935 1
-0.0961395602766879 1
0.210416064018897 1
0.340640535035285 1
-0.142722264558693 1
-0.00704265752465976 1
0.479673092538088 1
0.505757297469053 1
0.030557887680306 1
-0.0453789371669102 1
0.268712316964171 1
1.04160724026434 0
0.647165385191887 1
0.508146595338084 1
0.381101510447041 1
0.162632503689433 1
0.618294456296068 1
0.536498778332884 1
0.276403285961624 1
0.40512514015618 1
0.44468749845109 1
0.296987334887616 1
0.50139476645005 1
0.767975015846244 1
0.620462525966005 1
0.594228048691857 1
0.44120918610219 1
-0.0321639465825657 1
0.488340170367765 1
0.350508302967025 1
0.435287646389842 1
0.636928712415162 1
0.784613913191336 1
0.284145617105078 1
0.769114574750396 1
0.805802404219218 1
0.158190114241246 1
0.304728452757269 1
0.311103549718914 1
0.51963012705073 1
0.638950595078337 1
0.471852461729462 1
0.902218902173842 1
0.438373579498349 1
0.138370534335015 1
0.359299484554278 1
0.761498896143624 1
0.605329785634365 1
0.552472960254027 1
0.358665254514547 1
0.387729897958778 1
0.521136834731373 1
0.43764727666436 1
0.472368344823411 1
0.376971049691192 1
0.333188046909309 1
0.0513776825107384 1
0.0900989552100588 1
-0.560266927930432 0
0.819234034114028 1
0.673523139064834 1
-0.144979363572803 0
0.674883938139495 1
0.19629519800506 1
0.447812025446992 1
0.266095689642653 1
0.302030680744579 1
0.483944819025346 1
0.177918363651101 1
0.144665357081493 1
0.0507235818465467 1
0.0768656573932811 1
0.127642164188102 1
-0.00722368199915358 1
0.217289073775588 1
-0.0883578332940818 1
0.323449066365534 1
0.719733379291509 1
0.238565122073622 1
0.229460440502435 1
0.491906009279026 1
1.06672769530901 0
0.759225273708917 1
0.846759080309026 1
0.296079999563867 1
0.0315335858605556 1
0.292949212279308 1
0.572569222729905 1
0.117932222900138 1
0.719101513408687 1
0.284951066512228 1
0.769788065184498 1
0.415244276560889 1
0.0620399814682954 1
0.112208764402309 1
0.347392268565603 1
0.25616661507177 1
0.631819200510161 1
0.604828942748288 1
0.134785255284617 1
0.163439953379825 1
0.410675222843152 1
0.483068002431223 1
0.338000637659546 1
0.524468516448572 1
0.832373848680185 1
0.144691011850107 1
0.0814976657298942 1
0.0600944172450825 1
0.605611535428989 1
0.376346820926723 1
0.70160344730395 1
0.23828538224024 1
0.304902800213651 1
0.0869053040684901 1
0.506508253280499 1
0.0774912871172254 1
0.637233788771553 1
0.226699241643149 1
0.192940717128016 1
0.438239501316438 1
0.35407606962359 1
0.431126239162432 1
0.600805961167716 1
0.241805851171029 1
0.287361596018309 1
0.518440974699917 1
0.597570132201627 1
0.21912594547379 1
0.483164986621233 1
0.470687351082395 1
0.832518537165144 1
0.86128959513842 1
0.362504386964427 1
-0.00589439455464427 1
0.213625186082562 1
0.399903475673855 1
0.582804607513471 1
0.438308050002346 1
0.239790225865479 1
0.695501164229228 1
0.160149573122619 1
1.0547432793446 0
-0.20052028337142 0
0.757922876185862 1
0.761735908007609 1
0.233345494085141 1
0.684449815154947 1
0.500661573251445 1
0.39915893980491 1
0.354169722862859 1
0.469384109131579 1
0.0703768631723087 1
0.47424126709684 1
0.196063913580727 1
0.399044232192348 1
-0.0191214524213241 1
0.543009633576912 1
-0.452468395721093 0
0.447374400509518 1
0.828705621807558 1
0.491093993799151 1
0.319886143572216 1
0.278350366535994 1
0.354223408276138 1
0.829554561972689 1
0.372518466885555 1
0.411700961228585 1
0.494947372211231 1
-0.261826635117918 0
0.102755104286802 1
0.695350831708374 1
0.710343963501008 1
0.669460838801795 1
0.476548989191132 1
-0.13814075231699 0
0.432846741115754 1
0.853366885022747 1
0.372744156329624 1
0.478012834207832 1
0.608169196472839 1
0.312125934331668 1
0.0533337086981432 1
0.432205012146357 1
0.150250473229439 1
0.086370031979058 1
0.333283409379053 1
-0.00538787933304831 1
0.459181317066116 1
0.0241512086741333 1
0.390010600092513 1
0.554229977141055 1
0.637656785776645 1
0.608042260270182 1
0.138132700849498 1
0.517165118246145 1
0.294275212002805 1
0.523252719818956 1
0.0029899288039518 1
0.171787547805717 1
0.643480732207052 1
0.323140112208093 1
0.736561513011195 1
0.313816035238987 1
0.318930124705885 1
0.707689818189845 1
0.391669359100803 1
0.251895134237071 1
0.140068332313612 1
0.494672249693943 1
0.641324508241539 1
-0.275794561272656 0
0.140047541340964 1
0.430163996821926 1
0.373230759153898 1
0.527371558081157 1
0.301831964551058 1
0.459986311623881 1
0.397180167678753 1
0.218942207751184 1
0.52164828581246 1
0.588821469447581 1
0.143386877172469 1
0.274947388039233 1
0.609843222762617 1
-0.299859941002087 0
0.321290356173259 1
-0.0195313953930838 1
0.719611549925126 1
0.373436546422529 1
0.57314109069165 1
1.22626566284048 0
0.296063731872817 1
1.03870659109163 0
-0.0488012912238275 1
0.276705178728917 1
0.603990714316562 1
-0.0319220302845271 1
0.53761145735953 1
0.334248716994754 1
0.377553937210966 1
0.0609752052433571 1
0.721826483268813 1
0.816323119521265 1
0.218050183730808 1
0.0373327341268977 1
0.371000734188013 1
0.32467156784731 1
0.314062369389828 1
0.117180049481602 1
0.0688182218281919 1
0.876957949876163 1
0.0428322522874085 1
0.336161983674164 1
0.404118319156407 1
0.453402266743526 1
0.180589576498295 1
0.150665082871493 1
0.171338269477621 1
0.513319411007721 1
0.500676351748831 1
0.348838427371609 1
0.0260690751251844 1
-0.0827762737214153 1
0.380127614278688 1
0.0425099135439562 1
0.51179815471118 1
0.695740126252106 1
0.575447346150563 1
0.268107778144264 1
0.482963100528082 1
0.501487848190402 1
0.700435923081556 1
0.442403470713372 1
0.257007256318884 1
-0.094397557759403 0
0.407997567509227 1
0.106483569422897 1
0.477299240415449 1
0.44923890432581 1
0.197304960884597 1
0.949009610590685 0
0.830490343488224 1
0.453401293831591 1
0.476818910416947 1
0.476462286895011 1
0.447629416062203 1
-0.0852019464557692 1
0.194379834927261 1
0.404815552083387 1
0.575551319135231 1
0.125048160292715 1
0.499653615361292 1
0.576628033700156 1
0.163976957183441 1
0.350452183939789 1
0.715774220101337 1
0.523766443685795 1
0.610657756217583 1
0.0583896599401686 1
0.631333528007372 1
0.512040525709509 1
-0.44040604993881 0
0.175542618276976 1
0.191859793733674 1
0.462331057646875 1
0.084595376468482 1
0.93199855534518 1
0.412964569382824 1
0.0802381066540466 1
0.469524100793378 1
-0.0236700499062617 1
0.0935770259730269 1
0.202250089580793 1
0.514164166476692 1
0.337405249058856 1
0.310275583221163 1
0.274739841077439 1
0.233823434835646 1
0.487838155366055 1
0.103081901103279 1
0.784560500861422 1
0.0284120522157602 1
-0.144894535781709 1
1.13767109735874 0
0.409354189529801 1
-0.0449549224949345 1
0.64689794665552 1
0.814587481094061 1
0.552907300370503 1
0.292391246416405 1
0.355872633113908 1
0.496399954634247 1
0.239164857969449 1
0.238367271936787 1
0.373980489402265 1
0.121710620130865 1
0.351067082788674 1
0.5414557121686 1
0.272978904144199 1
0.158552234446912 1
0.116544594443573 1
0.335006001438521 1
0.108761160539061 1
0.538002761201549 1
-0.110527652927578 1
0.0332716934757729 1
0.469211814516998 1
0.891301512211156 1
-0.247176882268366 0
0.616390480792358 1
0.364222236460981 1
0.684402821026284 1
0.587882814197978 1
0.47208466091621 1
0.520980064255706 1
0.181527501815822 1
0.522634778965033 1
0.738268936964625 1
0.240223325664551 1
0.202070709731723 1
0.450846392764242 1
0.0292154759490623 1
0.364042393387224 1
0.334253418831934 1
0.631578543515603 1
-0.189523937058681 0
0.704107598948243 1
0.860428761927817 1
0.342408568558155 1
0.693362421801609 1
0.341322767761054 1
0.723392420192388 1
0.136124135519953 1
0.270072977395245 1
0.187486815361757 1
0.457286914038708 1
0.196016253927202 1
0.736485830287886 1
0.126983064894814 1
0.495941319937641 1
0.607019990374274 1
0.174139181180249 1
0.743707367277078 1
0.0793938807282145 1
0.635355281421009 1
0.616018674056867 1
0.52733168542559 1
0.486997520147274 1
0.0608549250846909 1
-0.325669553835105 0
0.139553443026662 1
0.166636380261398 1
0.552477474957599 1
0.265088296848772 1
0.454080651404394 1
0.295966978167201 1
0.174832865126649 1
0.184197836049007 1
0.576192884097227 1
0.365638331257485 1
0.318431697028036 1
0.667311959881046 1
0.496893163849744 1
0.671987633795221 1
0.477681631053972 1
0.790173867010179 1
-0.0319679643852307 1
0.396478184894414 1
0.697795116220307 1
0.125441479390145 1
0.960888267624114 1
0.219763500803413 1
0.678592251159833 1
-0.12145719860368 0
0.472498854509408 1
0.46960882048031 1
0.489682762390002 1
0.409425154557968 1
0.639307753955647 1
0.185125908738728 1
0.370956113431265 1
0.274857017876844 1
0.249569211260773 1
0.0343792379924449 1
-0.0578561996396612 1
0.866784161340562 1
0.242652238291238 1
0.319705662007796 1
0.772710926706374 1
-0.0880822953227858 1
0.617449409239549 1
0.591937119291235 1
0.485700742476852 1
0.839070759543567 1
0.058557987627772 1
0.213082211214996 1
0.459833517135316 1
0.206997257841139 1
0.0978688610370645 1
0.680904994422409 1
0.0566551369840161 1
0.504407613017203 1
0.820303892151181 1
0.487409267631994 1
0.135731457626756 1
0.316892777144631 1
0.720330984723985 1
0.197290479793448 1
0.255527263745169 1
0.590827898470047 1
0.410938303024686 1
0.12394039052523 1
0.443211251310063 1
0.169886694687448 1
0.295465984571244 1
0.163753209130562 1
0.277065723956678 1
0.473411866388055 1
0.48684614916889 1
0.0734654397730436 1
0.152806345243513 1
0.405657071486442 1
0.322050518978379 1
0.480988134060555 1
0.405121205826639 1
0.28155090827158 1
0.122534447650901 1
0.0863824016470696 1
0.44927882891037 1
0.630116474025966 1
0.41414502091517 1
0.142653109750258 1
0.0266412635177162 1
0.032732542540929 1
0.696518716525619 1
0.232890655665761 1
0.767386335880589 1
0.670532630062327 1
0.254196640910515 1
0.353017537726983 1
0.421317094568836 1
0.00453445621492474 1
0.232568399736843 1
0.22594695744595 1
-0.0083362494722899 1
0.441738429492334 1
0.678868932551915 1
0.192786905236823 1
-0.015087768172259 1
0.262840203761296 1
0.361427507834098 1
0.201008925385801 1
0.734480945424013 1
0.687879300352937 1
0.813028511959584 1
0.58920818229323 1
0.2858940467141 1
0.31565594901042 1
0.728055693678605 1
0.602022930304273 1
0.336664469801325 1
0.213270878129266 1
0.208985891577579 1
0.180716863452888 1
0.616907085827024 1
0.445378724002082 1
-0.00794420751489608 1
0.485836514128339 1
-0.00709380060730555 1
0.523151860969212 1
0.320769510799155 1
0.285662300692321 1
0.404051250657326 1
-0.0245245728183064 1
0.0842969813867217 1
0.0929137883402648 1
0.0579861259397632 1
0.44379530614801 1
0.304384701406103 1
0.250403222463254 1
0.732904319283824 1
0.119700492218051 1
1.03823903122015 0
0.409213703095618 1
0.328667622354509 1
0.355335454649002 1
0.365753625731719 1
0.343626450710699 1
0.630096671944104 1
0.351534659484989 1
0.331085833685795 1
0.498754561681668 1
0.339975498835428 1
0.66690885008946 1
0.180140002580699 1
0.40813337590645 1
0.453985364798325 1
-0.059471931822965 1
0.653940890625193 1
0.35476829164842 1
0.495432875960617 1
0.5438378819741 1
0.420272257531694 1
0.146423952132481 1
0.0131105947674993 1
0.19460415817182 1
0.40270910214661 1
0.402222293650453 1
0.20559006636313 1
0.397601879208279 1
-0.0796721434895623 1
0.249933529789256 1
0.866771679932798 1
0.521916812585699 1
0.0514557589983817 1
0.230007833959697 1
0.504399257115062 1
0.184102398213336 1
0.123023757679937 1
0.488221648605585 1
0.417286237422102 1
0.484165699046781 1
0.0524702725239507 1
0.481466386589497 1
0.118032142600067 1
0.0335710693899343 1
0.593201239174123 1
0.0484061374191892 1
0.483644496939765 1
0.307130661746275 1
-0.119300090992092 1
-0.204951832026402 0
0.807815110901435 1
0.197648404880697 1
0.00211407758394917 1
0.366179804069182 1
0.714012898444406 1
0.110075155933329 1
-0.0779510933664143 1
0.77405969906373 1
0.385130216320611 1
0.0212752614720224 1
0.255828348734964 1
0.671441017181888 1
0.516952343074326 1
0.268486423411839 1
0.513453100423507 1
0.423998787953325 1
0.468358393819139 1
0.379870401032835 1
0.260215648288398 1
0.295129169394395 1
0.540713440852221 1
0.27881268969835 1
0.422868777144604 1
0.551988832196464 1
0.403400333432243 1
0.718331486606621 1
-0.00943526225672537 1
0.668245832842062 1
0.190567513063622 1
0.404818908460779 1
0.870702622927992 1
0.180834706970919 1
0.207366478921836 1
-0.028825219015085 1
0.203908620621605 1
0.284726729209381 1
-0.0173245878181593 1
0.240616671348575 1
0.800033877351119 1
0.264698089298647 1
0.592924292099644 1
0.266238996300843 1
0.936680227071007 1
0.463294904363975 1
0.214645539083104 1
0.189888867027093 1
0.242517869718604 1
0.289221002917174 1
0.349764967149371 1
0.302121606940323 1
0.163876440870816 1
0.633468586564389 1
0.484678537282133 1
0.312537978583768 1
0.165715343468891 1
0.0739682900718288 1
0.716609812414689 1
0.440621731303416 1
0.23896974757785 1
0.587633676643622 1
0.332044891187854 1
0.651401160053734 1
0.495394366100019 1
0.0233506774037431 1
0.52588972692131 1
0.743048884629567 1
0.443588445309281 1
0.794325385689182 1
-0.118183105360776 0
-0.0701464896659938 1
0.542757256665504 1
0.406341315652893 1
0.000440924262913322 1
0.582063257564309 1
-0.146833086921004 0
0.473673669749155 1
0.740269553929858 1
0.120206099290792 1
0.880246106294691 1
0.268746223591714 1
0.449099203994363 1
-0.277504018467307 0
0.310518635050536 1
0.251803022631227 1
0.656435707711734 1
0.0218036755027097 1
0.368729574717601 1
0.329788743493897 1
0.177471095193876 1
0.190701082223056 1
0.3670521260929 1
1.00499752228964 0
0.363187548042198 1
0.677992130264165 1
0.584830758721544 1
0.211924304810466 1
0.384998097427324 1
0.118624577862396 1
0.355977273811435 1
0.575306668501947 1
0.452863767140202 1
0.11400899580479 1
0.405281468375164 1
0.587895410802074 1
0.259137158174499 1
0.501630147374858 1
0.210225607476891 1
0.24815848005441 1
0.284837244800528 1
0.0915269967147988 1
0.545811836373012 1
0.237241709799576 1
0.179036096016402 1
0.132648812159984 1
0.452082970466905 1
0.448281202447495 1
0.36562462440839 1
0.416363474439338 1
0.0310987049473493 1
0.296153809152984 1
0.317998510349743 1
0.106889036053566 1
0.752979864257871 1
0.434862905980088 1
0.531758717407611 1
0.438638731559798 1
0.623645497648901 1
0.4832332014689 1
0.0110446143605812 1
0.338433292099421 1
0.220194124291011 1
0.691296387114505 1
-0.0924667225935009 1
0.321755219860419 1
0.770296229557168 1
0.0025295314410821 1
0.35723732273574 1
0.171693266293245 1
0.212452626144855 1
0.0944484060877314 1
0.443701274932712 1
0.781058487657357 1
0.535832484733186 1
0.537471114698894 1
0.54093582694034 1
0.222821878343067 1
1.08420105444577 0
0.570020702898658 1
0.101155900616564 1
0.56557782513453 1
-0.0362452032694799 1
0.410359309036093 1
0.815346006733116 1
0.655311863275803 1
0.702864493884666 1
-0.0486318972004903 1
0.0209757400468591 1
0.598053915157336 1
0.178433730107434 1
0.308532658450542 1
0.731808673372564 1
0.782496831973831 1
0.592522928102087 1
0.603741390845371 1
0.365174452667664 1
1.06500155320249 0
0.519119003562574 1
0.235235682373163 1
0.86335849159164 1
0.445541394054583 1
0.428902898532776 1
0.523221249396533 1
0.485337892332581 1
0.293053965173911 1
0.37883531621305 1
0.111530101777696 1
0.0559135284124687 1
0.220983682797386 1
0.128069397018784 1
0.105538125718864 1
0.593545968216276 1
0.709803674987707 1
0.787205055845389 1
0.547079950009783 1
0.526356562752132 1
0.61167596560789 1
0.59540792353513 1
0.669716361451257 1
0.309531618593419 1
0.280701403615731 1
0.232869486520914 1
0.203201593733573 1
0.492162999524695 1
0.371570472235833 1
0.278732674306881 1
0.682799911925884 1
0.584693220537727 1
0.210217115839973 1
0.360117001808766 1
0.364828088124093 1
0.0809539825855397 1
0.320852595908151 1
0.229956881709615 1
0.613223783306942 1
0.279702687579499 1
0.396110095126296 1
0.302017396162225 1
0.114821314831651 1
0.397249589742474 1
0.0744446758738031 1
0.421412298428065 1
0.183739485409226 1
0.818488227209992 1
0.575104821502838 1
0.553332910923542 1
0.312474685311895 1
0.624637316038226 1
0.894353045903529 1
0.0031626798919525 1
0.327937181072882 1
0.249739987774339 1
0.615938054366617 1
0.0795898568288675 1
0.605263959103018 1
0.0539922088921125 1
0.347050299870273 1
0.410409635600713 1
0.345569937506006 1
0.591369419621554 1
0.501270975264258 1
0.392117049410137 1
0.6403850906363 1
-0.00436317453337057 1
0.132813913906274 1
0.275041361505534 1
0.550277987529175 1
0.265611495553759 1
0.400745904625462 1
-0.063863998937656 1
0.313358616421446 1
0.837773131755774 1
0.0830194832788652 1
1.04798399931931 0
0.62705230444255 1
1.03688907092022 0
0.453315842409469 1
-0.0631326851027363 1
0.888928566844018 1
0.535657895200563 1
0.256390816511665 1
0.109426739812105 1
0.485848725446993 1
0.369069855524279 1
0.187104920162193 1
0.53883754064603 1
0.209053474092983 1
-0.0711932955736655 1
-0.304748076628688 1
0.33578620222743 1
0.320194063384586 1
0.309051172396253 1
0.313071410767104 1
0.320718830469496 1
0.177461215944976 1
0.444169483582416 1
0.510432750562189 1
0.39458752384138 1
0.637822142223011 1
0.349001537634472 1
0.598912308027502 1
0.136115002240562 1
0.893376195586399 1
0.485307931439393 1
0.21124371039745 1
0.200050571247964 1
0.570732022341318 1
0.867376666617503 1
0.11960150934152 1
0.703914450323828 1
-0.109791052502963 0
0.480303672193449 1
-0.0176039646027217 1
0.307910281776705 1
0.52302272514929 1
0.572836820109367 1
0.21252829520484 1
0.669288363679277 1
0.365128587816805 1
0.735835980848984 1
0.183501607263596 1
0.362620313435866 1
0.174134784978525 1
0.0652000992199827 1
-0.177942850129606 0
0.679436954224308 1
0.699592353303906 1
0.627388162892806 1
-0.0672445980020888 1
0.0890802103656305 1
0.352224201362385 1
0.464285084498875 1
0.523075313553773 1
0.316092335377549 1
0.0752790026719753 1
0.413725519529188 1
0.402671987055898 1
-0.0573070663431028 1
0.504476829033766 1
0.375950980706932 1
0.354272490348047 1
0.339038077932671 1
0.111718626381096 1
0.352921963794083 1
0.299115465744258 1
0.574979611440962 1
0.741085644535656 1
0.0735395194513781 1
0.741330935978478 1
0.577993500140334 1
0.616942800455061 1
0.358892973884146 1
0.93932528219568 0
0.794588367164778 1
0.717718435848296 1
0.0914364799954072 1
0.249789027468289 1
0.703513911395765 1
0.151787425881134 1
-0.0303436783049292 1
0.562678165117774 1
0.640608110929842 1
0.262804511854826 1
0.354635709229661 1
0.734136034359837 1
0.279058717439577 1
0.742359242936995 1
0.156367534787002 1
0.28657332138059 1
0.15401501085271 1
0.283963416525756 1
0.740462681750323 1
0.323289025738644 1
0.644274461132616 1
0.412190563032886 1
0.758103279353758 1
0.662406742848273 1
0.235307708023357 1
0.647375730000019 1
0.251363983118436 1
0.606521680896303 1
0.397266362921237 1
0.370998993272718 1
0.576712628845047 1
0.252211143298807 1
0.464308732106676 1
0.252991500684777 1
0.748864678564476 1
0.123541516133962 1
0.172604244604146 1
0.210521829823613 1
0.397539767957367 1
0.142886863970315 1
0.287994566716046 1
0.158275377506907 1
0.2604464994087 1
0.200787400377845 1
0.239024702114822 1
0.438672549911169 1
0.364907834406881 1
0.423917608596173 1
0.140343688715415 1
0.962025204324335 1
0.606379529781334 1
0.0840805699109217 1
0.538211625067528 1
0.322610545160795 1
0.615045070708076 1
0.586558661201165 1
0.203188199696813 1
0.41660519946273 1
0.0503841680719665 1
0.761476344334124 1
0.187106909056133 1
0.48554564950967 1
0.639185140840236 1
0.705687122918492 1
0.303592579993241 1
0.647576257984658 1
0.66608265094583 1
0.771947356019337 1
0.398194942790875 1
0.182349340057791 1
0.743327965052772 1
0.64191329283441 1
0.537781898056036 1
1.02038899463074 0
-0.188290667649217 0
0.321595988492725 1
0.658316249659743 1
0.571127380724312 1
0.632268186960966 1
0.505135811755441 1
0.586253527460535 1
0.222307148333009 1
0.46040457976421 1
0.334387366638415 1
0.765538834605808 1
0.141599723696213 1
0.0270861697244753 1
0.352503819372179 1
0.57173197440932 1
0.513676849902573 1
-0.0635121477096258 1
1.01384044965988 0
-0.389352273598887 0
0.765378870590954 1
0.10549310943832 1
0.393939767261869 1
0.183349700763736 1
0.313219412858663 1
-0.0411159902535672 1
0.0850184693801273 1
0.333704052620251 1
0.489696220277218 1
0.284749328819946 1
0.584563272750126 1
0.268720516476231 1
0.121992977678167 1
0.496346532973035 1
0.451493655248428 1
0.217853884571384 1
0.507958641097584 1
0.331651853265928 1
0.439572875125238 1
0.424899901129402 1
0.174414947712463 1
0.329858167178602 1
0.235249035589951 1
0.334451702097033 1
0.254810399572507 1
0.246561664498116 1
0.222878195471374 1
0.375494373551724 1
0.305466856652201 1
0.600101155159864 1
0.435214689413907 1
0.392172257032133 1
0.500267877215798 1
0.389310321195952 1
0.351775033764328 1
0.586948419416854 1
0.298419975802045 1
0.199429610860853 1
0.116477531389457 1
0.201111862838181 1
0.148803106915485 1
0.277078568933676 1
0.609681787229332 1
0.975212413410531 1
0.653445828533306 1
0.197112198574676 1
-0.0834874967471767 1
0.626331420304867 1
0.417009524646796 1
0.580140477803275 1
0.276199277736424 1
0.757883655459989 1
0.542302648064515 1
0.392994217202225 1
0.301838431413103 1
0.381725370137963 1
0.531308636047492 1
-0.0320456343688371 1
1.02122259956922 1
0.269227090034952 1
0.340947557416102 1
0.314662539306707 1
0.611890160601736 1
0.50573536059271 1
0.389362037481135 1
0.668111983304637 1
-0.0786239227009208 1
0.334779380144005 1
-0.129012095259186 0
0.63872789808434 1
0.462065203479673 1
0.347513436109912 1
0.269959715937709 1
0.243895684935571 1
-0.15149435444331 0
0.853644628913566 1
0.723679483166805 1
-0.0766290633090187 1
-0.100624460241875 1
0.534966394639153 1
0.309879547388118 1
0.362976112245399 1
0.667899598494917 1
-0.194723435990565 0
0.306759427437963 1
0.767907997487749 1
0.627697234945805 1
0.236427852253877 1
0.664792878260321 1
0.382457430542048 1
0.371263872772069 1
-0.082200805799718 1
0.526909611468849 1
0.106047663138549 1
0.241862440124926 1
0.186415925763731 1
-0.0110180576690171 1
0.66941727919 1
0.573019274792976 1
0.160891211689266 1
0.314280533157115 1
0.197296320259503 1
0.114816209182485 1
0.350875639558791 1
0.287469510211084 1
0.356996879251841 1
0.236132549648981 1
0.177007882863787 1
0.597115548074221 1
0.568391706571369 1
0.625370512372734 1
0.175125803098626 1
1.17302533413563 0
0.593390896536329 1
0.388668995650877 1
0.657298666311103 1
0.441897264897448 1
-0.123358460527156 1
0.180397339046467 1
-0.277723560423496 0
0.112742298087131 1
0.242673735791554 1
0.697402233198448 1
0.231930395394876 1
0.622424348018622 1
0.501127208194902 1
0.386123430244469 1
0.486921468699949 1
0.715465433951713 1
0.420934827036493 1
0.374972342981083 1
0.470251195352262 1
0.170564265340633 1
0.221261493480409 1
0.167708794663551 1
0.530363286624601 1
0.359047309940235 1
0.762069440100601 1
0.617527925280563 1
0.805683755460757 1
-0.125222839583145 0
0.671380736503459 1
0.439948221626256 1
0.375793812731885 1
-0.0999290967747831 1
0.224985779897714 1
0.785585882744701 1
0.0924468198555042 1
0.676589216351876 1
0.00805199503869533 1
0.357664899862372 1
0.153835542187166 1
0.229583906549884 1
0.618324165606222 1
0.292353412646449 1
0.347190079625152 1
0.449570803972546 1
0.505838268346521 1
0.0180161064157953 1
0.268538612488261 1
0.464042957299012 1
0.400725717644306 1
0.498666268141159 1
0.461923319867555 1
0.628322662791262 1
0.650038743552718 1
0.294532682590996 1
0.628092319944132 1
-0.0578235799563048 1
0.564919577489444 1
0.674462510906539 1
0.277227432982304 1
0.418208410091947 1
0.714334424285294 1
0.843074211940008 1
0.199415549615978 1
0.721490229952535 1
0.523441431804205 1
0.334955838909657 1
1.02299085868113 0
0.474379771325483 1
-0.295530835956061 0
-0.0869654080245222 1
0.455553552433059 1
0.481903575622744 1
0.21670167097091 1
0.43785059840494 1
0.353917569896932 1
0.557557265104962 1
0.608614569254536 1
0.594984574083039 1
0.452241282212895 1
-0.0661936402423154 1
0.419193821238419 1
0.43585848533791 1
0.335806813398573 1
0.472410283009628 1
0.453801255008471 1
0.262531095491658 1
0.433317654020252 1
0.707116718640696 1
0.10856620500474 1
-0.0517098899397596 1
0.0128464552199722 1
0.428964978801045 1
0.399783519546855 1
0.465781536186179 1
0.548989284951378 1
0.607649316366535 1
0.293224014509033 1
0.0987625923390579 1
0.334390058815496 1
0.338302224701888 1
0.577292900032508 1
0.136891828668244 1
0.190536387743924 1
0.371743732912162 1
0.147226287720374 1
0.834272053270009 1
0.428077602577619 1
0.584209184744169 1
0.162250089935402 1
0.505219649188824 1
0.327624730019168 1
-0.141291934030548 1
0.431566052178424 1
0.0932228213870462 1
0.620381851195549 1
0.450976258849541 1
0.255982436087421 1
0.395529393838786 1
0.0696564561027725 1
0.316155025578622 1
0.256268248770578 1
0.700013107040952 1
0.0962907913176548 1
0.213420820253714 1
0.290618720629435 1
0.830715369684987 1
0.209775062316053 1
0.12081784519752 1
0.756806724877363 1
0.104400527357816 1
0.526175853178092 1
0.784538099177938 1
0.451391281558436 1
0.336763365898857 1
0.40851687482503 1
0.269778600998423 1
0.486820731006389 1
0.904321910613033 1
-0.243006823740404 0
0.573266430700474 1
0.277672868178971 1
0.494755709648387 1
0.44550797099068 1
0.213326126525303 1
0.785566612663256 1
0.682412490374272 1
0.496841104998727 1
0.377173856702329 1
0.159993879485685 1
0.243487634022354 1
0.608389173124812 1
0.149141906046003 1
0.635656582166941 1
0.43905317036488 1
0.708713499083172 1
0.477914492767089 1
0.174125160653052 1
-0.14042174694821 1
0.634028308858091 1
0.361222591655552 1
0.490469848942024 1
0.163406644229868 1
0.140605402420266 1
0.268272920307872 1
0.601312536310506 1
0.179929451594836 1
0.482111274779391 1
0.285515276636526 1
0.182537462958305 1
0.416888575329666 1
0.368250350655762 1
0.318401536268189 1
-0.315089318432313 0
-0.120768003055235 1
0.707370601320408 1
0.195682510966848 1
0.338653018823949 1
0.508114333229664 1
0.666889335714206 1
0.135688145149025 1
0.315624739894474 1
0.81362973639729 1
0.316520942336094 1
0.455270523312931 1
0.100503656629441 1
0.45192741320728 1
0.401812574609819 1
0.260392624765724 1
0.901031114672548 1
0.406428761038534 1
0.162239265165324 1
0.372698858962066 1
0.290172206191471 1
0.0690657784641591 1
0.265891833466662 1
0.535437040114376 1
0.057951403753923 1
0.0621090228168087 1
0.693064624982767 1
0.663857787408241 1
0.287566803906718 1
0.807396932140265 1
0.599228246565601 1
0.954679627982943 0
0.252200717970455 1
-0.115144111004293 1
0.635443081248698 1
0.519652459474472 1
0.327517732567252 1
0.459127381602027 1
0.554770582030737 1
0.479615586956167 1
0.371099142082244 1
0.173782462549806 1
0.249981045429367 1
0.381609526814443 1
0.485647134195876 1
-0.10399988992215 1
0.834323948716388 1
0.50987904889446 1
0.273853299380918 1
0.554096415497869 1
0.387962672080479 1
0.732582394768412 1
0.20317036112742 1
0.564187540788207 1
0.646961499835083 1
0.620080509534144 1
0.838602719467513 1
0.26912275341075 1
0.280629789944915 1
0.220816799492629 1
0.524174598107895 1
0.557701994622959 1
0.586987036242661 1
0.71937129063469 1
0.828643274289688 1
0.254079723528494 1
0.530239659601192 1
0.396033219967848 1
0.103836189270335 1
0.19112739372883 1
0.224345525550898 1
0.815457176417474 1
0.716018125959868 1
0.722997305574397 1
0.653585437519766 1
1.04295885833888 0
0.657134550759176 1
-0.0591066249477684 1
0.500452194283064 1
0.101567313494128 1
0.206172613175886 1
0.274959535641411 1
0.424197919409771 1
0.400971295795884 1
0.459260046489072 1
0.332142703065769 1
0.52562487082612 1
0.502948844154706 1
0.406188468968143 1
0.327121641788308 1
0.566277394921163 1
0.544925647475297 1
0.448040138780845 1
0.335840011910848 1
0.336318748941208 1
0.245795442216905 1
0.342393538391794 1
0.30146400878007 1
-0.0781765722559424 1
0.264038558543251 1
0.492495656584336 1
0.289489242301883 1
0.216304277267655 1
0.281279929019707 1
0.330724200320392 1
0.122078481109857 1
-0.0677443409572067 1
0.433478974365231 1
0.213077227050608 1
0.419793518158225 1
0.260151368656423 1
0.645276687501234 1
0.107651558068083 1
0.454486659001955 1
-0.138303240083347 0
0.33813221637535 1
-0.355394107914827 0
0.689657197675837 1
0.653482660283489 1
0.102598916405546 1
0.0242134311828604 1
-0.0875401648414861 1
0.341960972281797 1
0.045770538121326 1
0.0146751811807022 1
0.428528693918827 1
0.383820581038164 1
0.422076991202142 1
0.518972300463785 1
-0.00192414988544656 1
0.602634552599896 1
0.3671723439891 1
0.248810542635271 1
0.333342840222424 1
0.400993999291359 1
0.421561499109903 1
0.626527266194207 1
0.806900985941876 1
-0.0581570232589463 1
0.365091601405955 1
0.722551222917656 1
0.138348017677492 1
0.443213143319049 1
0.450613659305675 1
0.136203641693958 1
0.391405743459128 1
0.220130037101453 1
0.477666480244154 1
0.585248131304739 1
0.431661367850902 1
0.293836176276482 1
0.83933534594493 1
0.120928525675116 1
0.169678798773646 1
0.316459124655065 1
0.462070436155843 1
0.538625650470957 1
0.523197140034863 1
0.930681001777522 1
0.67546441041309 1
0.299651577758747 1
0.483145697459162 1
0.551970382046669 1
0.210390807956716 1
0.0894991888269854 1
0.419760039759918 1
0.238977862708271 1
0.0516113210892493 1
0.184888567759907 1
0.243236718597463 1
0.320065100547834 1
0.561713009033772 1
0.0733003451053644 1
-0.000383595692129559 1
0.33773330408059 1
0.0831746922773601 1
-0.169992404277484 0
0.245382883387384 1
0.383866263997181 1
0.538697856858384 1
0.277625302625985 1
0.643295732786739 1
0.474885826633579 1
0.174285988888179 1
0.414241069942839 1
0.420863770683709 1
0.053960087741746 1
-0.0187326417764272 1
0.222221223159126 1
0.148929200209726 1
-0.377471660112404 0
0.809407584251504 1
0.256242285290242 1
0.520559710759781 1
0.062336686426196 1
0.502896516817068 1
-0.137521525844149 1
0.387919681408515 1
0.471760526373909 1
0.343114433024977 1
0.350973242336195 1
0.164392501932977 1
0.717395930065781 1
0.386939147868393 1
0.311615702757562 1
0.665428526112889 1
0.286562696160876 1
0.190662900830248 1
0.592772195649646 1
0.696486464032368 1
0.442265114375282 1
0.518491119491016 1
0.411342630072491 1
0.631637780288547 1
0.403137746912154 1
0.10197629485338 1
0.0768076187145606 1
0.223423777392473 1
0.22719121574714 1
0.679428199193814 1
0.570337625887335 1
0.627582646987439 1
0.477559916362343 1
0.17730923830748 1
0.427489588217302 1
-0.00492635478405998 1
0.652950277286591 1
0.40664615654954 1
0.478464792243939 1
0.164722304999738 1
1.18588127257728 1
-0.110897284625395 1
0.189488127627055 1
0.0160414661560185 1
0.195271851533505 1
-0.197774329714112 1
0.439618654317989 1
0.258672565380086 1
0.299886042688994 1
0.429870112039499 1
0.419580985504229 1
0.498396147500652 1
0.908695553539379 0
0.548748278417614 1
0.390721151176959 1
0.30230418440399 1
0.239375281667099 1
0.116980875922873 1
0.194805663959632 1
0.465410239203623 1
0.396300925582216 1
0.448269123203839 1
0.0370335382315819 1
0.511956812099909 1
0.181289667976611 1
0.26181953330139 1
0.184447592569782 1
0.499614183482506 1
0.463823296340392 1
0.483546070863123 1
0.137615458195269 1
0.407007411702259 1
0.35955412994635 1
0.182776912683548 1
0.260527195886231 1
0.409975381715903 1
0.510726676019978 1
0.526462154248818 1
0.473519226980103 1
0.347532898917415 1
0.305491128403288 1
0.613230457906312 1
0.182190027230868 1
0.148173163216832 1
0.541130330976467 1
0.973254364047108 0
0.174833350561179 1
0.441004379880734 1
0.452945146676051 1
0.577558237359326 1
0.462837778284568 1
0.726254801914087 1
-0.0071104592253408 1
0.234934325520661 1
0.511698360768305 1
-0.125445964844847 0
0.350065221449332 1
0.807502820733257 1
0.678072988833059 1
0.21285252590256 1
0.319646901185044 1
0.190311112892147 1
0.320282433124082 1
0.0829621461698094 1
0.470560851693544 1
0.425150378871196 1
0.747271149940933 1
-0.266017673953612 1
0.540945090514015 1
0.62566761910331 1
0.18687418425553 1
0.522288327318594 1
0.712299285454025 1
0.598895980888094 1
0.590258649682178 1
0.460585251104888 1
0.108065141862718 1
0.376687080727003 1
0.643901763595647 1
0.473296161498323 1
0.478744769475187 1
0.191597416450975 1
0.320742392852906 1
0.310769191357021 1
0.657662257607837 1
0.329736694517185 1
0.770285303765825 1
0.25779086087748 1
0.813289386929939 1
0.72649542939196 1
-0.158561690362602 0
0.553411337967461 1
0.518771102826722 1
0.0878983646870737 1
0.586095795036077 1
0.521353088419031 1
0.508718126644232 1
0.187945099812501 1
0.539211327122135 1
0.144706438705974 1
0.209140270430979 1
0.42574122124529 1
0.251581340219837 1
0.162789444634455 1
0.498853590164376 1
0.582152710265748 1
0.252273415181419 1
0.406949760201035 1
0.528556718229308 1
0.212680603163923 1
0.435765321849514 1
-0.332131415023319 0
0.333731081112187 1
0.320688123078751 1
0.250553904222006 1
0.618556691833069 1
0.427034504685937 1
0.43203844478723 1
0.0600812724033166 1
0.369469005281513 1
0.298854599965561 1
-0.0469759847748797 1
0.454657320832565 1
0.826732504460793 1
0.425693981299758 1
0.466432437877824 1
0.120353476342595 1
0.922132190865496 0
0.607422418784838 1
-0.101810789875315 1
0.178317304257837 1
0.456766152959771 1
0.0265340553123915 1
0.627176983343532 1
0.283019457678035 1
0.485281828273345 1
0.359394197049505 1
0.593968940572533 1
0.0368535847023442 1
0.44976619980691 1
0.130457417814543 1
0.553926144554221 1
0.694042594990213 1
0.339343368593393 1
0.605494562367793 1
0.593100700015969 1
-0.0612608452729431 1
0.583155422019556 1
0.622858323286995 1
0.522570578094417 1
0.710222941527825 1
0.275150482302534 1
0.471206411765106 1
0.152049736329907 1
0.259083542303259 1
0.425552488202384 1
0.533952310137436 1
0.307863715046475 1
-0.024544291367324 1
-0.0195814160488584 1
0.104992262341233 1
0.63434924821241 1
0.605883912071245 1
0.0362527660212537 1
0.360189314537166 1
0.794983296477114 1
0.245389424474595 1
0.204793011784786 1
0.0725581314397747 1
0.482864806121895 1
0.636777920118849 1
0.166077378877941 1
-0.0011311439762345 1
0.620075370102587 1
0.565202659094124 1
-0.14411279531467 0
0.464024843352217 1
0.201603980420498 1
0.923125795111975 1
0.10277012970224 1
0.100029008920102 1
0.259924152717461 1
0.655816118394612 1
0.314111531858198 1
0.529215030940723 1
0.607762142810902 1
0.375311731802699 1
0.267726522656149 1
0.477083900360141 1
0.90215126120191 1
-0.119973318664332 0
0.367594259299134 1
0.374949679269738 1
0.0411685984019306 1
0.436724284390271 1
0.325690771156345 1
0.298625329422526 1
-0.141677629946889 0
0.131572526510756 1
0.176358966423576 1
0.436474567216943 1
0.285574429536051 1
0.112148927931511 1
0.342478087417734 1
0.435211747877242 1
0.126401968354574 1
0.41193153886544 1
-0.059212909466653 1
0.502323311317869 1
0.623905658289684 1
0.387821043388944 1
0.459430788357695 1
0.254671493473456 1
0.707814704852766 1
0.621953367828214 1
0.357782538699187 1
0.064770011805671 1
0.301383406226272 1
0.58345197095274 1
0.0892115414990529 1
0.155183477618731 1
0.813940398432312 1
0.636782286226748 1
0.799401883002616 1
0.734870558501495 1
0.730649476544458 1
0.443936773968792 1
0.372734886942696 1
-0.350356162409264 0
0.413010905586538 1
0.0996564603484727 1
0.083705625014413 1
0.0284940185048527 1
0.401307531893403 1
0.580383167784078 1
0.821351889379807 1
0.587390854068695 1
0.69196726711996 1
0.403429754435543 1
0.808218984428971 1
-0.255040870040024 0
0.368311939645721 1
0.633858453559809 1
0.612498391232233 1
0.167888383722872 1
0.241436739097541 1
0.650976004486968 1
0.619888427839137 1
0.686586315035843 1
0.562468384425067 1
0.500483159984657 1
-0.00426441659273889 1
0.496345214075121 1
-0.098738164280237 1
0.299362906527563 1
0.644184227270595 1
0.476252628026682 1
0.647191410476445 1
0.525238586595253 1
0.37919854845428 1
0.641045837468161 1
0.0212227017442188 1
-0.223271266686048 0
0.79744441483479 1
0.370611824420523 1
1.03337153147102 0
0.0344303215105282 1
0.329799338251826 1
0.526864188436316 1
0.433956686416552 1
0.165673551870139 1
0.396006789317918 1
0.882723485363745 1
0.228841486611531 1
0.352137507406049 1
0.428562302976352 1
0.317411212987415 1
0.0513987666226446 1
0.231660693532839 1
0.368759474305483 1
-0.135453102495816 1
0.85542264074847 1
0.201341781070205 1
0.367656625806624 1
0.480508899547766 1
-0.248996633813746 0
0.685829421517081 1
0.0624699305819288 1
0.318188631179386 1
0.043122048001772 1
0.169452536207548 1
0.478389994441968 1
0.256661292887445 1
0.604677950080905 1
0.705326496672029 1
0.540660727811615 1
0.599433231190951 1
0.340087463050243 1
0.116124686005472 1
0.504382763875198 1
0.522368493282233 1
0.328122323056248 1
-0.216721151380973 0
0.379520131531398 1
0.504961353562117 1
0.467299130613093 1
0.460835452007298 1
0.451216685368445 1
0.0986065211490553 1
0.432164432696062 1
0.407070471585599 1
0.780316183488666 1
0.386640255123128 1
0.720951951374887 1
0.26913148774487 1
0.618034037390719 1
0.0635533928068275 1
0.163342428771299 1
0.432100821106357 1
0.0990018221533313 1
0.568113823613012 1
0.505348888773341 1
0.0440392788055528 1
0.758788342540538 1
0.148179467649684 1
0.470912479364268 1
-0.0422889913520078 1
0.396927986720514 1
0.626190538974876 1
0.788921096955283 1
0.451985834097634 1
-0.0590557706592611 1
0.318379873310762 1
0.470439136839037 1
0.239620957230275 1
0.362173542939742 1
0.173746595007504 1
0.480381616538085 1
0.622655612992286 1
0.271895447920114 1
-0.0358206749966103 1
0.370702928422324 1
0.562824696973404 1
0.212907570469123 1
0.285339107449337 1
0.671328185901042 1
0.363944727832642 1
0.370725480835873 1
0.499642866106285 1
0.189529291645176 1
0.18371085353593 1
0.18406594236165 1
0.0782106019712383 1
0.129924748163779 1
0.419848211551184 1
0.250089723753258 1
0.157976931957961 1
0.618240063578196 1
0.147192235488457 1
0.347635817418342 1
0.17012391718556 1
0.238248349549197 1
0.519277904460796 1
0.329235119945209 1
0.87347890456722 1
0.27900521549819 1
0.558941794004353 1
0.124374189156609 1
0.134523576261494 1
0.402838453432252 1
0.706620071866499 1
0.172568555554157 1
0.900331737823352 1
0.250616690533637 1
0.38008015278309 1
0.319835749554083 1
0.360942818489825 1
0.318899882806334 1
0.0858251683765845 1
0.0314461232826531 1
0.73881168057424 1
0.253570432546015 1
0.0616838790582988 1
0.47900742998304 1
0.289142701713628 1
0.216746110579233 1
0.440105136307814 1
0.179467333427631 1
-0.0708071551384255 1
0.260292265477758 1
0.21546649515547 1
0.447116506986544 1
0.0833660657958084 1
0.200512681138158 1
0.569202475405117 1
0.236822360658742 1
0.420303069032709 1
1.20752127078506 0
0.273289370882413 1
-0.00690193506299873 1
0.282170434260478 1
0.425940487620633 1
0.66094866035577 1
0.519883705955206 1
0.261418378485498 1
0.152048564334158 1
0.290613422691663 1
0.414197260408974 1
0.515993351043587 1
0.860457208600089 1
0.436237745300851 1
0.558533890099742 1
0.354997834177453 1
0.364600198482908 1
0.491937683675423 1
0.220885833210686 1
1.00135973295998 0
0.395096574901064 1
0.577578909584319 1
0.370166554208159 1
0.318666588113991 1
0.574427504790362 1
-0.368173246273886 0
0.691764107885853 1
-0.216316333570018 0
0.852454452079883 1
0.638880473727095 1
0.602090963850407 1
0.433516791626564 1
-0.506775332957976 0
0.327261823421256 1
0.213192919797764 1
0.498428490073541 1
0.171099190089446 1
0.105495475299881 1
0.574263163773257 1
-0.0902572878708532 1
0.162108207109572 1
0.696157630933246 1
0.590467378783167 1
0.183893191757966 1
0.673398330561582 1
0.342495629378969 1
0.425822092321926 1
0.0165800268245154 1
0.116020610578634 1
0.354716335360622 1
0.779598913548869 1
0.308403523159893 1
0.541331205156959 1
0.00537020663644393 1
0.426720762124315 1
0.0179850574968207 1
-0.201355492355089 0
0.142369302596809 1
0.403474390200048 1
0.424820330428521 1
0.343659067789426 1
0.670682031046788 1
0.44573534527831 1
0.219375901512321 1
0.259625999707562 1
-0.161232877468832 1
0.457919021243811 1
0.557611449107348 1
0.20651419152323 1
0.325306104119377 1
0.00831816226234926 1
0.569059146927464 1
0.56369698545774 1
0.698161497412403 1
0.239661388225981 1
0.208544643521939 1
0.232856926231774 1
0.431555621368119 1
0.309658513889066 1
0.306565920001784 1
0.246899149286884 1
0.191610147671266 1
0.345652941451281 1
0.405015216493418 1
0.0257104470691944 1
0.541111594792773 1
0.269111705042259 1
0.0206185822364192 1
0.292125858537991 1
-0.14984848348868 0
0.292272923585204 1
0.635011386129716 1
0.271319284260925 1
0.58072845750306 1
0.377688249962229 1
0.343538637063347 1
0.450199795387198 1
0.181167622698407 1
0.265625282560878 1
0.825956356882475 1
0.54719875197862 1
0.483245215442903 1
0.173484876350686 1
0.628338197903776 1
0.0708700124250013 1
0.358327315297923 1
0.305292250221981 1
0.599818832087132 1
-0.216506227703625 0
0.534040501432508 1
0.136814205874036 1
0.713092442663044 1
0.47279279543613 1
0.415112358030553 1
0.300350348398167 1
0.806080341761445 1
0.501503182340377 1
0.530763607909433 1
0.5899166978253 1
0.606591041447532 1
0.671512610443994 1
0.198306760057073 1
0.0525247224983327 1
0.327463074020357 1
0.696404340888662 1
0.520978199466462 1
-0.114500036825683 1
0.36259797462113 1
0.437620621848136 1
-0.058157810723656 1
0.91696852671423 1
0.665524157573645 1
0.0421689045764371 1
0.832111076266421 1
0.321465416866875 1
0.474426208568569 1
0.00593516385314936 1
0.791332308246339 1
0.146585440579154 1
0.880373143633385 1
0.558343558195576 1
0.498384127391524 1
0.439920769398107 1
0.633308672756053 1
-0.00824417295376079 1
0.741244146121349 1
0.487831630799319 1
0.40773532403523 1
0.744018321596414 1
0.198084075370099 1
0.792014503088503 1
0.30929844886808 1
0.661660931404904 1
0.573107737933836 1
0.203508432554803 1
0.727435713159799 1
0.327320678141631 1
0.441631507682177 1
0.543171322665104 1
0.118316013774143 1
0.231476801864071 1
0.407926895544059 1
0.0463914940829219 1
0.459652542193213 1
0.482704258674987 1
0.381291144718933 1
-0.0709780433901846 1
0.666792008462031 1
0.253388730060317 1
0.427362149576325 1
0.247730807199275 1
0.279414392089249 1
0.182463127040096 1
0.719636342166851 1
0.374830315027762 1
0.0630938066983465 1
0.576509604580422 1
0.482246766942025 1
0.442075100136438 1
0.487445312255214 1
-0.0124692263995071 1
0.0920177143761142 1
0.171196077489643 1
0.286127825408994 1
0.345545145368785 1
-0.147036934325611 1
0.456402977508486 1
0.204744488781209 1
0.266524707913118 1
0.0413200110519267 1
0.130526823414622 1
0.451582109358519 1
0.26035548547954 1
0.673662664366228 1
0.163848860869939 1
0.416457940939107 1
0.218687926675264 1
0.203247335972016 1
0.680193704634493 1
0.68299818064151 1
0.501124537986968 1
0.524047899310098 1
0.38072772855537 1
0.708450919781141 1
0.479062523562354 1
0.555711756479586 1
0.143825047865553 1
0.374301781761906 1
0.134878892662986 1
0.484973129139716 1
0.11170319323796 1
0.250308721151748 1
0.644125669785194 1
0.0270391991766172 1
0.158629368657398 1
0.676048221058898 1
0.167097606966127 1
0.152224553612954 1
0.50362505366701 1
-0.00452788181745436 1
-0.0121583076138342 1
0.442314378755553 1
0.294039724651197 1
0.160412307594341 1
0.182924486718832 1
0.607956679767791 1
0.340711658886628 1
0.815538087913428 1
0.681845463613561 1
0.282464940264068 1
0.238925295953934 1
0.136339857369705 1
0.579583688871308 1
0.650479061316177 1
0.474390923514154 1
0.365890405644475 1
0.100047205328967 1
0.675635797347903 1
0.213268845056466 1
0.353378784879654 1
0.438287697991936 1
0.127842840886529 1
0.295933072081043 1
0.147865361500792 1
0.459553476213546 1
0.214733542596795 1
0.15927648510512 1
0.465391406589029 1
0.43482717067588 1
0.593317641836503 1
0.645235389965185 1
0.401811999322724 1
0.0478687094314262 1
-0.327941348771582 0
0.587270244495584 1
0.534775173042646 1
0.570181191909881 1
0.31965042588102 1
0.783420490913152 1
0.0494553905533934 1
0.37497794724625 1
0.0900383641674869 1
0.384026222886028 1
-0.044101251011904 1
0.396893129891947 1
0.619880470875467 1
0.149233632767411 1
0.667428575705233 1
0.981303311299231 1
0.499602453131 1
0.204303024710725 1
0.371382858059881 1
0.188443518041988 1
0.074299162543955 1
0.427297095364904 1
0.404677114912735 1
1.4217347466493 0
0.525838208657794 1
0.0628921422218256 1
0.48863078306365 1
0.440952963369298 1
0.386910564189363 1
0.186808625783948 1
0.556211259191362 1
0.486136193044375 1
0.237476557504202 1
0.275151094405067 1
-0.107080988098785 0
0.0689762897957404 1
0.467058276703715 1
0.630134102537684 1
0.494379176728445 1
0.695764416391772 1
0.14403897742324 1
0.39919834663765 1
-0.0970984073017131 1
0.890056249814184 1
0.675714478766141 1
0.299543045442535 1
0.457953842890179 1
0.719597610401012 1
0.282841754075136 1
0.311915185400526 1
0.397560118126644 1
0.289675508384546 1
0.253895306803455 1
0.270093207809445 1
0.00246622240462879 1
-0.173922598836625 0
-0.0136131245843271 1
0.415665093489896 1
0.111656967963389 1
0.353898267558134 1
0.12697712508135 1
0.330729015074529 1
0.230994146064233 1
0.728123094608792 1
0.0873426783918765 1
0.136989623805561 1
0.42235034996577 1
0.0269476246952177 1
0.405953238718698 1
0.583953646409173 1
0.0886455864687597 1
0.576601247681201 1
-0.17077084138782 0
0.665007553811392 1
0.547163602770295 1
0.475976524502862 1
0.620466925223797 1
0.161132114866258 1
-0.289943921881927 0
0.273474663175668 1
0.676804172407552 1
0.648078392146562 1
0.412217070672774 1
0.20884646073782 1
0.430358617003274 1
-0.00994628273713519 1
0.752891889652609 1
0.800370659361332 1
0.449517235694905 1
0.00607539493086545 1
0.660272392314932 1
0.0548893478150525 1
0.395284483309098 1
0.502511190461477 1
0.521766809926876 1
0.842132528215625 1
-0.00364571089564803 1
0.307813919394597 1
-0.00492079966659589 1
0.299601833665572 1
0.503091943266506 1
0.210437968705348 1
0.233321461668261 1
0.150841574710184 1
-0.0234536506497333 1
0.521065687542815 1
-0.0736978505825399 1
0.545806934819628 1
0.573905939397791 1
0.912700929761316 1
0.658506153868178 1
0.577579720040596 1
0.147678783519128 1
0.574324170142241 1
0.531856622270774 1
0.16474429533705 1
0.166225270486041 1
0.882866610432211 1
0.627161959439364 1
0.367583631709093 1
0.242458069455433 1
0.0451675370021057 1
0.326593517979747 1
0.291108040893736 1
0.229283599270755 1
0.0702305862906547 1
0.348857905777375 1
0.649440107732661 1
0.274170730826296 1
0.427156126421759 1
0.376917951214651 1
0.401664240748772 1
0.120014557751731 1
0.704257878827243 1
0.263396699720964 1
0.227985374410631 1
0.28472934625256 1
0.541821932023338 1
0.201540463670247 1
0.398839195569243 1
0.404281157431117 1
0.112321680707147 1
0.262035059332695 1
0.416834545452263 1
0.370230890590397 1
0.287170416965674 1
0.769794079904631 1
0.547130432240169 1
0.508213709924925 1
0.81725643024629 1
0.307178707921228 1
0.470508100230972 1
0.496967646688317 1
0.160083691870794 1
0.115644121065296 1
0.0166808002466009 1
0.485961036621113 1
0.851046193175778 1
0.441428277162423 1
0.5308031430699 1
0.539087789667112 1
0.288064505645061 1
0.465967782158385 1
0.23949547502684 1
0.584667857674326 1
0.97283738434181 0
0.419433436718546 1
0.770981822244988 1
0.2943649097275 1
0.699508454578817 1
0.432052776447712 1
0.191069107447199 1
0.371030722662381 1
0.196235147867835 1
-0.0931927152280766 1
-0.030179716840227 1
0.585361106522648 1
0.588322994408266 1
0.291953319459203 1
-0.116645330060169 0
0.138813831547748 1
0.287568783298746 1
0.538547468034308 1
0.466430845364277 1
0.679246450243453 1
0.108039811669613 1
-0.308041212179486 0
0.195084818688535 1
0.400806106270817 1
0.246989682690883 1
0.567471067326755 1
0.798530041677408 1
-0.104243618007147 1
0.509194725014557 1
0.637830470637273 1
-0.0774683613160981 1
0.221542528077612 1
0.763036827270914 1
-0.0119230782582987 1
0.474887306254618 1
0.113509527189509 1
0.630924255007028 1
0.38106844816251 1
0.46459214108796 1
0.164197399460605 1
0.231970993787647 1
0.318473251617634 1
0.631295623454431 1
0.316335191532744 1
0.532258451664738 1
0.775647274249063 1
0.380901612804288 1
0.642929330468026 1
0.0579120241579872 1
0.181592502843103 1
0.667206673690121 1
0.385404799253555 1
0.389055458234322 1
0.277883626400142 1
0.383904636718906 1
0.430036331433631 1
0.504844230501913 1
0.710241194477431 1
0.33405963040458 1
0.474311242324076 1
0.302654539339584 1
0.357823591712274 1
-0.228427085359419 0
0.452839426097493 1
0.0386046464524812 1
0.320041588436805 1
0.54077952275651 1
0.133911040510967 1
1.09206758678714 0
0.872607267442458 1
0.306168575074028 1
0.640811165747687 1
0.362793545297819 1
-0.0101067793842672 1
0.301593019172627 1
0.218569496163909 1
0.532985969228076 1
0.189514607021063 1
0.354337508375209 1
1.03003636536643 0
0.329261699733233 1
0.599735951536595 1
0.315260916963897 1
0.0426239531977836 1
0.543179762087925 1
0.904767040948903 1
0.184354100800928 1
0.806446165712775 1
0.29931488027527 1
0.280457767634205 1
0.222842073487439 1
0.788854829683102 1
0.594650471803428 1
0.225996592925241 1
-0.161781081042012 1
0.343241183112951 1
0.122297940832648 1
-0.0386189157257898 1
0.228778126064971 1
0.929409587557327 1
0.412595647161033 1
0.411526733453422 1
0.505513088458892 1
0.238654637109508 1
0.270210667585211 1
0.214650270159168 1
0.538145401942861 1
0.616449880993002 1
0.564460707882223 1
0.488150451839666 1
0.398769875421822 1
-0.0732395772450416 1
0.248779104234472 1
0.492738175527365 1
0.647468897622244 1
0.624382952946056 1
0.748907359812693 1
0.275243471734166 1
0.224572883013353 1
0.413442308542217 1
0.485912779639 1
0.0606754082795345 1
0.454091875956524 1
0.348203939205799 1
0.351679386092495 1
0.414162504797697 1
0.395621530212824 1
0.611912506539068 1
0.279036359268384 1
0.0347232076002455 1
0.379030200805055 1
0.175785411490349 1
0.874277070597046 1
0.1611159009357 1
0.363489101674283 1
0.370301496701617 1
0.375666228537734 1
-0.0204456561836339 1
0.358954028093528 1
-0.00415932220255577 1
0.602051676662643 1
0.383880981736782 1
0.169920867153807 1
0.206885458984773 1
0.599229612489039 1
0.748728431395355 1
0.63947772419096 1
0.113099802828068 1
0.429869456668334 1
0.621000209288513 1
-0.0517581874168843 1
0.179402029332635 1
0.324193855520279 1
0.587988289903357 1
0.419683964844784 1
0.386840570584819 1
0.646243514855054 1
0.178726274583626 1
0.919442957065361 0
0.292891009331528 1
0.496338116721325 1
0.78987473949676 1
0.431252623885803 1
0.739700292286801 1
-0.195390902388667 0
0.651464745436395 1
0.512183486730358 1
0.737157605444349 1
0.910839758488109 1
0.646919278252913 1
0.332720800986198 1
0.622180720917329 1
0.0187199132072025 1
0.591603430735866 1
0.359863310072116 1
0.668056041124357 1
0.787734302783582 1
0.806109524180855 1
0.0975133158744483 1
-0.0831575464301403 1
0.49847517293081 1
0.257318135191933 1
0.11160617391324 1
0.204477300727272 1
0.516212369512559 1
0.410714593460689 1
-0.0556032985381787 1
-0.144064994858949 0
0.286429560529948 1
0.65892231855531 1
-0.0387775993097645 1
0.285647415543887 1
0.528614694353391 1
0.220640858237209 1
0.368533377861309 1
0.382648946538379 1
0.459526503622145 1
0.454888136886957 1
0.387313025478306 1
0.203540322810646 1
0.351887249430747 1
0.431491473571872 1
0.168873750001335 1
0.351812020297979 1
0.257741202805443 1
-0.217771937552641 0
0.266646883638426 1
0.445713488826446 1
0.33095993701562 1
0.332624636533116 1
0.418258157721282 1
-0.137225940312492 1
0.637450729095139 1
0.119681934610622 1
0.278615574559414 1
0.25066013911513 1
0.648915651664368 1
0.598299748451359 1
0.461094143946573 1
0.757278024258011 1
0.445174000520888 1
0.185454313439452 1
0.460246097151218 1
0.471360249680995 1
-0.209581030917531 1
0.274968900502257 1
0.212560847914351 1
0.194417168491279 1
-0.0388030295999727 1
0.0642183044688247 1
0.492060611605183 1
-0.570272885777602 0
0.109159524758886 1
0.772603308251967 1
0.514207487928185 1
0.191781078886938 1
0.67441090329568 1
0.691407595517228 1
0.422213934134761 1
0.28255503387222 1
0.579039565269183 1
0.386501849223836 1
0.692930605188995 1
0.645342832766802 1
0.0333914051909796 1
0.00756684365259673 1
0.266239310723382 1
0.760663057126263 1
0.527884570889592 1
0.457885621893195 1
0.313521754340946 1
0.259556453703576 1
0.579535287569755 1
-0.184313617222177 0
0.368838676902585 1
0.488574538512443 1
0.160312122835308 1
0.163041667707948 1
0.691351240436016 1
0.237028254799122 1
0.205539666456623 1
0.0883046466943648 1
1.00278632597932 0
0.273624856804568 1
1.08040028970417 0
0.593203157678249 1
0.190990352989453 1
0.204223070223116 1
-0.0923730518616287 1
0.598161755909443 1
0.354252003005074 1
0.239993339990192 1
0.684092075281862 1
0.355538398041392 1
0.405769395150983 1
-0.0183796153205939 1
0.459935557233454 1
0.6392851275821 1
0.13874940952526 1
0.308701976631364 1
0.341263386107944 1
0.356715650640731 1
0.486107873311237 1
0.0839409640120193 1
0.343885415627325 1
0.280658244979588 1
0.529477596072832 1
0.362916425781184 1
0.0494283000436594 1
0.461289464653449 1
0.424758985389664 1
0.304995164510092 1
0.182659608985055 1
0.583668209105779 1
0.318575997136935 1
0.577614131620345 1
0.52025410203192 1
0.409399058807426 1
0.204435761514517 1
0.351506624513105 1
0.215376834938054 1
0.0773895644046433 1
-0.148011874885309 0
-0.0733857202838478 1
0.497875963030028 1
0.533420406123888 1
0.219170434096125 1
0.317565862743364 1
0.621009884467533 1
0.287982561007189 1
0.105421856583062 1
0.246390353521294 1
0.168068820613124 1
0.285810015604656 1
0.434428250661604 1
0.225193286074503 1
0.552405155625473 1
0.00969059707310893 1
0.239901553705113 1
0.587089990509392 1
0.314931645575738 1
-0.0356189269346692 1
0.332218505558224 1
0.845898988182317 1
0.491836226451172 1
0.119684700690267 1
0.616424352343416 1
0.794477204858934 1
0.518462701064084 1
0.0586106434064592 1
0.777997492200492 1
0.587191418443237 1
0.636458543918725 1
0.527850636893611 1
-0.0842213569040847 1
0.438360688335014 1
0.356281824798602 1
0.301615090979304 1
0.584695118463244 1
0.244019041647862 1
0.167885162619809 1
0.362605687752369 1
0.301970628987679 1
-0.0637524862847289 1
0.11849649412126 1
0.0815287985897248 1
0.324199538630124 1
0.276160845955541 1
0.685136777583749 1
0.519297403649816 1
0.668487681233302 1
0.322955822997027 1
0.340463915961513 1
0.513876604472328 1
0.660628494164867 1
0.387533320647271 1
0.914028535536056 1
0.272929757171968 1
0.239207329134495 1
0.742230433689319 1
0.414826531172733 1
0.201515965106587 1
0.48079983987265 1
0.402555800050437 1
0.49107628143444 1
0.238086190541289 1
-0.0644835149723366 1
0.430223399967297 1
-0.11092935211652 1
0.464567394680367 1
0.824198119198826 1
0.453317667326152 1
0.243132059895969 1
0.332559484656738 1
0.864844899554413 1
-0.155955199026834 0
0.507883685959994 1
0.113270221885216 1
0.234097322489584 1
0.505803984755469 1
-0.0497447730315747 1
0.770962576571354 1
0.273154361697372 1
0.177649719792091 1
0.181192174676313 1
0.136129223623719 1
0.79166453518694 1
0.652505776655286 1
0.737581306766613 1
0.60776527344144 1
0.224067128394358 1
0.597118187972252 1
0.0341044442727608 1
0.43870307972109 1
0.28224311580302 1
0.381335423726773 1
0.192942047730502 1
0.419612728194084 1
0.308070496383539 1
1.16267677681005 0
0.21804759615232 1
0.374818707749765 1
0.697362333825648 1
0.653587157902668 1
0.602549299412606 1
0.402135448794291 1
0.0426446698224481 1
0.73989956191945 1
0.0882934319533232 1
0.341847085907045 1
0.535402492679104 1
0.507176520398487 1
0.204548767965151 1
0.234427632315028 1
0.68148783171961 1
0.466666703176957 1
0.504042457065059 1
0.0581567733827115 1
0.28847093990955 1
0.844548514583585 1
0.605134455721086 1
0.488728373775088 1
0.0559336729693417 1
0.547956546654301 1
0.098785062655908 1
0.690276437585778 1
0.15203165559386 1
0.514152097637928 1
-0.0146741950783907 1
0.449896903562477 1
0.736200050566727 1
0.300998399623378 1
0.997132660488799 0
0.0297016133151165 1
-0.0213564466134558 1
0.275953116826581 1
0.504734999366768 1
0.186785412911073 1
0.672050518352007 1
0.420262626267405 1
0.591354030987884 1
0.508282155064305 1
-0.09014092287731 1
0.402362061390233 1
0.643285615589825 1
0.783160899123972 1
0.229396794276167 1
0.562481588613494 1
0.347691561067449 1
0.141742765219647 1
0.295132759297484 1
0.192625784974018 1
0.362136464148106 1
-0.0377407458852164 1
0.344533610124254 1
0.0560188803241155 1
0.501180550159899 1
0.659754794231765 1
0.45553212761851 1
0.475206118983141 1
0.529944207459041 1
0.312280482395953 1
0.402683565888251 1
0.440614884451078 1
0.596218759534308 1
0.889111054229294 1
0.390526760088441 1
0.468023459155977 1
0.499180906891974 1
0.599877331319314 1
0.146723366911344 1
0.180208534440751 1
0.358396014414152 1
-0.0582977409106811 1
0.31793771544429 1
0.642624375075145 1
0.378132857683932 1
0.20085730010466 1
-0.223178058257466 0
0.545262722404622 1
0.331182232260098 1
0.517414840890556 1
0.676055764935874 1
-0.214292077013204 0
-0.121140635762047 1
0.25162116428532 1
0.994541839377188 0
0.600044031896697 1
0.590582116570573 1
0.402278632532896 1
0.0828665514769677 1
0.167174320574386 1
0.32901005768732 1
0.323498717544872 1
0.485262469225493 1
-0.0603692429112483 1
0.131338836593509 1
0.273981650097941 1
-0.185059478956757 0
0.111333286149741 1
0.551243795486394 1
-0.193364367431571 0
0.866574189144983 1
0.378467908743797 1
0.324938257258508 1
0.297351386058632 1
0.698473201125324 1
0.118043157293702 1
0.508517175860978 1
0.59916489020887 1
0.595751580065407 1
0.252544977493293 1
0.179615404420596 1
0.400549544675537 1
-0.0930639273931552 1
0.642319123780502 1
0.354841808658029 1
0.092210261143699 1
0.366263857703829 1
0.508215657163108 1
0.193070868765754 1
0.0232655766935195 1
0.326714198906898 1
0.47694617567871 1
0.313768649260212 1
0.558755019006324 1
0.0353331751862745 1
0.458405671341158 1
-0.0542903880096764 1
0.374527272032818 1
0.541856250633211 1
0.0413406493328916 1
-0.0850034686562527 1
0.886354964134584 1
0.109995050695817 1
0.222843685334473 1
0.665899120026589 1
0.152217601707487 1
0.620702677252483 1
0.650428304321754 1
0.0418073818340692 1
0.516368339836905 1
0.0549044711193778 1
-0.033014942051451 1
0.621274867237971 1
0.40248241195793 1
0.394161821014864 1
0.359045108937223 1
-0.0147862492793245 1
0.235388444382823 1
0.483056635191614 1
0.49753197657091 1
0.676243798950871 1
0.2843746433405 1
0.439694998258004 1
0.317867282452418 1
0.0822566100589583 1
0.187095321620755 1
0.160775815696885 1
0.327670498958517 1
0.602761923266086 1
0.548208206019666 1
0.401673323422811 1
0.888611667661217 1
0.381107285876041 1
0.50910081178919 1
0.569844162750604 1
0.248111334206948 1
0.334291678287878 1
0.299832437857786 1
0.536100900797218 1
0.343552693557831 1
0.0999753480726971 1
0.72698146847823 1
0.596353111207169 1
0.269646787315776 1
0.311340731213323 1
0.592518907864415 1
0.631492904456924 1
0.309344397442716 1
0.567371399407672 1
-0.0643489764791738 1
0.325131663623884 1
0.823312987178191 1
-0.154172069468466 1
0.389753504679948 1
0.435916577093289 1
0.348937759114178 1
0.515186525276742 1
0.437089527820593 1
0.128727880887566 1
0.483869755359193 1
0.340742925230772 1
0.627894689747808 1
-0.043096361621529 1
0.699129863921775 1
0.594597975190428 1
0.408993400128288 1
0.74035082363132 1
0.300010939921123 1
0.335558292194976 1
0.345600443519658 1
0.112915260670874 1
0.304523861439692 1
0.475003012532634 1
0.558709594420983 1
0.28028695791681 1
0.630310252903749 1
0.525527462821554 1
0.0837756514550523 1
0.0181877957547716 1
0.136457690974065 1
0.436324301454328 1
0.303446330757525 1
0.435811239296473 1
-0.0201918825465534 1
0.423266361809058 1
0.500298846424777 1
0.100534179021138 1
0.580509070703127 1
0.499208516947363 1
0.523634494092565 1
0.279803899554009 1
0.0825989716178262 1
0.206787124617685 1
0.520705014223543 1
0.361979921766623 1
0.843284941994951 1
0.44320745811579 1
0.750540666634821 1
-0.368530173293767 0
-0.0612003793020103 1
0.252506460933699 1
0.343305241147843 1
0.453049431567415 1
0.441893954126248 1
0.410412069054477 1
0.493631101857173 1
0.399378348728793 1
0.751677422765122 1
0.326900497657919 1
0.76776334570398 1
0.291595514073622 1
0.278153856339102 1
0.0725286178637372 1
-0.284323064639557 0
0.366994883150938 1
0.678478440365367 1
0.0522833531850233 1
0.026682240825658 1
0.0586681821140146 1
0.40224965916198 1
0.765826718594214 1
0.375885371830634 1
0.0139456320317899 1
0.288187874010196 1
-0.30958681148927 0
0.32890888025496 1
0.149415957218287 1
0.667101272428367 1
0.462678067875255 1
0.202371655692244 1
0.32897656671018 1
0.181280972198249 1
0.0208711875831864 1
0.461662060440532 1
0.132763408612872 1
0.0629604820328768 1
0.413977167598751 1
0.458051669892482 1
0.686588187194983 1
0.744090211683398 1
0.0780816187334153 1
0.0832051162758984 1
0.480207438244138 1
0.578544231257232 1
0.419966210241247 1
-0.0102832848408932 1
0.951835533203529 0
0.503595958283371 1
0.245556366896929 1
0.333404499674432 1
0.0615811832878659 1
0.123223330744204 1
0.631996443414639 1
0.243784974337029 1
0.405961876776234 1
0.391528620251643 1
0.46008419772641 1
-0.0181201803847286 1
0.296448617974292 1
0.324042120694828 1
0.122115571612728 1
0.27772046852357 1
0.558564593446571 1
-0.011774958620891 1
0.410753692498021 1
0.332197475239981 1
0.76748499077716 1
0.359266358244337 1
0.671630661180521 1
0.457553443097902 1
0.611510275166938 1
0.25589067178238 1
0.377449444631389 1
0.125613079653615 1
0.40120378012041 1
0.357903569800609 1
0.302674271330964 1
0.0604927441804484 1
0.109000706790661 1
0.538690475171771 1
0.152066780779103 1
0.357163888941739 1
0.305724965699311 1
0.135108552368905 1
0.662548871103492 1
0.413229903040604 1
-0.05152241405235 1
0.557110916534913 1
0.153175916485808 1
0.191129405034826 1
0.314178254878356 1
0.398673400110938 1
0.661952577725601 1
0.327150674965726 1
0.49390763648461 1
0.433224730914428 1
-0.0372970859394385 1
0.0866415308311998 1
0.0991307781134023 1
0.187047255881537 1
0.857385185929358 1
0.443717328026332 1
0.158228949717361 1
0.793528607108991 1
0.518207685542633 1
0.518530767274578 1
0.878440494584123 1
0.800167864702791 1
0.126129691178765 1
0.336491677209982 1
0.204310438567387 1
-0.0800250292203315 1
0.356154589987339 1
0.4799864831514 1
0.235919369068397 1
0.60033328180163 1
0.433377234260185 1
0.520093212827263 1
0.382294487951642 1
0.530450155482075 1
0.364494434524924 1
0.468799523121084 1
-0.0911522558119787 0
-0.404630875120879 0
0.360639586233215 1
0.231611951736383 1
0.379467736834082 1
0.740466359653646 1
0.214637987671054 1
0.571380051825134 1
0.60031248305551 1
0.274506084177448 1
0.137965728824671 1
0.429033556338095 1
0.515278302753983 1
0.275813121251191 1
0.265818544906749 1
0.702716394570064 1
0.170213320168709 1
0.0948147123674981 1
0.299811545089452 1
0.177069608514509 1
0.164053172027589 1
0.713186804961066 1
0.234692943117194 1
0.273096591123609 1
0.0870088186532031 1
0.156748362350692 1
0.575705027973598 1
0.406707377182706 1
0.471975089969737 1
0.255073399253075 1
0.104471989118497 1
-0.024355220362521 1
0.714271712526315 1
0.564143027036705 1
0.151345656614727 1
0.869220738466575 1
0.00329052345373827 1
0.560004483167646 1
0.417760667946838 1
0.866553456909941 1
0.0987439929089575 1
0.0182869824822702 1
0.35479215833532 1
0.0793110574585134 1
0.703596676211126 1
0.457958068151503 1
0.698419106876065 1
0.522789034428678 1
0.192015728351441 1
0.208067488832526 1
0.108681145912725 1
0.210901472073913 1
0.328797952539265 1
0.513347437954105 1
0.168142948729314 1
0.207001276043113 1
0.382775490629293 1
0.0751075798561971 1
0.408109432789053 1
0.334404931487248 1
0.332009823262412 1
0.079160885355641 1
0.36204855687797 1
0.597568271770559 1
0.411385606511559 1
0.37413618446942 1
0.205292732779792 1
0.309551152390686 1
0.530793951631523 1
0.355297181275059 1
0.0964283123725059 1
0.820778758521569 1
0.501424581230442 1
0.256091375428034 1
0.428904483259844 1
-0.0220770250449705 1
0.215222629533611 1
0.578875022346896 1
0.203264767254791 1
0.649730109854786 1
0.415742621701715 1
0.640922640203608 1
0.665631790466326 1
0.677929039642002 1
0.326024264442404 1
0.159520992004372 1
0.50981056202994 1
0.456130484509024 1
-0.082171932934532 1
0.426794035484015 1
0.673706304906806 1
0.314219792913311 1
0.662076069369046 1
0.128021505550019 1
0.555841673484327 1
0.350192892606803 1
0.0108382800099388 1
0.676899511728676 1
0.336278444194597 1
0.614617344710436 1
-0.035106691746892 1
1.04581437568414 0
0.326002407541073 1
0.151664990419106 1
0.225342328169654 1
-0.263174015591013 0
0.765807792833063 1
0.297272596020257 1
-0.00115894995071067 1
0.390761911946317 1
0.382126905226805 1
0.444090396471565 1
0.340500591228205 1
0.436710083973843 1
0.0750824077084556 1
0.663476253521339 1
0.247415546335431 1
0.58783463363915 1
0.361015233746277 1
0.238264939668923 1
0.275558154245917 1
0.598764501030214 1
0.269693147753565 1
0.266289371383149 1
0.312240341483735 1
0.687757502739902 1
0.401866657450999 1
0.581306452452256 1
0.482172114606794 1
0.610640984000555 1
0.094125057351414 1
0.276635489600502 1
0.60160421166718 1
0.535853532841172 1
0.582161407364034 1
0.481375524512486 1
0.490164893711379 1
0.228389302764993 1
-0.183939627907305 1
0.571244084642608 1
0.59413110245352 1
0.132995780585248 1
0.521704643744844 1
0.122076545201665 1
0.781983452293173 1
0.889267287774637 1
0.4948210876001 1
0.235393015993069 1
0.202227784304969 1
0.220670826415272 1
0.544650414210945 1
0.404532878332426 1
0.526851458012351 1
0.0370010419608078 1
0.448064693206575 1
0.322732333432485 1
0.461464624113927 1
0.623687292098884 1
0.46202404930641 1
0.6381120041877 1
1.2324835541182 0
0.160706503713625 1
0.193296743900485 1
0.349583938555018 1
-0.0985013670120331 1
0.755192282685219 1
0.48696872372841 1
0.277699565645039 1
0.915432279566299 1
0.221266700767408 1
0.477912897309353 1
0.341187723410281 1
0.120448200642728 1
0.74098761630027 1
0.323233648339685 1
0.534012217299839 1
0.138630886673111 1
0.635476492021263 1
0.569514977427355 1
0.312665869109933 1
0.532543214477963 1
-0.101458012914518 1
0.387206211913779 1
0.313784422070674 1
0.403635314805695 1
0.678748753623956 1
0.26297699265055 1
0.382878017205901 1
0.203799981901491 1
0.520199982903922 1
0.374457658520539 1
0.118730586694011 1
-0.0667391941981825 1
0.196895327824249 1
0.116643084252772 1
-0.00160479981314018 1
0.0639514235342046 1
0.607763011906339 1
0.415849134994834 1
0.658251111041621 1
0.649431796650901 1
0.0657854563176947 1
0.392026508324455 1
0.292180216380246 1
0.53700346166837 1
0.64977049040256 1
0.250593421899767 1
0.686057982733755 1
0.269895831084952 1
0.614475745960195 1
0.461080882564609 1
0.135395726100469 1
0.393194133749225 1
0.445362541459622 1
0.701010627320897 1
0.199195324035733 1
0.360621199620294 1
0.287878101967266 1
0.0719859923387018 1
0.191070665253048 1
0.544685964198105 1
0.349612422938194 1
0.252003073326763 1
0.285914729793866 1
0.590758264733628 1
0.655003683634555 1
0.691424680693102 1
0.652210415211681 1
0.39544935099644 1
0.604170445288961 1
0.539322715893829 1
0.632153678264136 1
0.205852632358554 1
0.4820809972078 1
0.817535761455178 1
0.499090459637496 1
0.464401426925654 1
0.583328426083406 1
0.519031142709953 1
0.0953170788599354 1
0.58438536272138 1
0.543209825710585 1
0.570277676938897 1
0.345964995778156 1
0.363234723339037 1
0.380896628516858 1
0.0855256737372252 1
0.610889979754656 1
0.141531858802631 1
0.264070605686847 1
0.341455026093148 1
0.304260924359077 1
0.383764420747637 1
0.25075183873158 1
0.382366357035339 1
0.195786723815369 1
-0.236509077427176 0
0.178287928270185 1
0.730853604595418 1
0.44709927245817 1
0.104878087161359 1
0.131316982650861 1
0.186839866647839 1
0.219385964129241 1
0.572597928307927 1
0.692558829376821 1
-0.0258267912066776 1
0.514383854900359 1
0.107570428311739 1
0.164787266097408 1
0.606692706211107 1
0.695111493517907 1
0.206930341600541 1
0.183661003338572 1
0.643328042048322 1
0.381865113618903 1
0.2566110416653 1
0.710067861402527 1
0.432707598165205 1
0.529529734725916 1
0.38047276249233 1
0.0284626817913125 1
0.382867775028438 1
0.347870976244577 1
0.240076890490693 1
0.213948557472276 1
0.239140602146286 1
0.258636942166506 1
-0.139217153739143 1
0.280355035670482 1
0.365349455680288 1
-0.0247295537662351 1
0.194171683737675 1
0.19660168142442 1
0.773013330075099 1
0.110748680824345 1
0.0523177857684287 1
0.579541283636539 1
0.475478966725298 1
0.0369866642386621 1
0.621305294201439 1
0.456081655698586 1
0.511629929240186 1
0.768835163741434 1
0.423159292308552 1
0.622562364981258 1
1.0067412094518 0
0.381255209420548 1
0.174757155151346 1
0.389314249197317 1
0.601345946363487 1
0.632059056865938 1
0.783759036717174 1
0.710169652188887 1
0.248126934032797 1
0.311101054140644 1
0.627803212101252 1
0.174648920462481 1
0.532119955916047 1
0.63731701392146 1
0.11624195902678 1
0.455839060125153 1
0.141174909183134 1
0.567902700697763 1
0.425195461504556 1
-0.0552423583611371 1
0.256749930761232 1
0.257206115771958 1
0.629695630792607 1
0.0268792656669489 1
0.489684741081706 1
0.401911429782817 1
0.692757089501213 1
0.43979421697351 1
-0.120802597640804 0
0.457755442580384 1
0.683258726174192 1
0.708597966382433 1
0.0549487871613233 1
0.523671572305866 1
0.779597104020796 1
0.703730589088097 1
0.277795160556193 1
0.113470505128624 1
0.291247824424007 1
0.130645103151566 1
0.596347895343131 1
0.987373447750875 0
0.18965252992521 1
0.714431126563557 1
0.384639339795067 1
0.573265162471833 1
0.192047409514003 1
0.240465131904646 1
0.594624575523664 1
0.245052054727507 1
0.335325291359335 1
0.2201102253492 1
0.3990308684753 1
0.687057249696985 1
0.0230836082414197 1
0.309755166479373 1
0.234461836227547 1
0.342036900074433 1
-0.153342776254832 0
0.211530516397909 1
0.373711436182135 1
0.289115366345935 1
0.48339065148264 1
1.01660068451866 1
0.454841655791277 1
0.0858536564883397 1
0.560981018271806 1
1.08083933843373 0
0.444496735043952 1
0.701324431948988 1
0.199959673141328 1
0.0843700316091105 1
0.629841460684936 1
0.250299091901531 1
0.274703872302649 1
0.0740182914257444 1
0.303015161134704 1
-0.033990971604791 1
-0.0333980452968129 1
0.380518628593232 1
0.721530991628219 1
0.544824732381675 1
0.359693056007 1
0.279826147628425 1
0.508211203972881 1
0.218539311307375 1
0.923921958889879 0
0.581505722948858 1
0.434700069342759 1
0.520457722313367 1
0.52784170045278 1
0.393421602849975 1
0.664834695574841 1
0.0468154511657399 1
0.224088273598874 1
-0.00195077584442226 1
0.844892817397062 1
0.459731530090229 1
0.435741164484969 1
0.344538022592764 1
0.553913291752154 1
0.671617733507233 1
0.653749763554473 1
0.417659153962239 1
0.161638372041638 1
0.209284836109006 1
0.483681770519002 1
0.531368257289471 1
0.23982367178397 1
0.264182110826132 1
0.193901092528881 1
0.276943106615712 1
0.483576854771325 1
0.443682768167492 1
0.376659946283771 1
-0.097578835518786 1
0.458169275081748 1
0.652708828371782 1
0.546029560659648 1
0.664463510944483 1
0.463011224169151 1
0.227055415875665 1
0.446416920670169 1
0.0558563270464157 1
0.344738983206463 1
-0.316830659532735 0
0.683437591665956 1
0.264692170630133 1
0.65383868913686 1
0.383012063604861 1
0.397234399929496 1
0.102950014335126 1
0.399121064082582 1
0.44327934906816 1
0.419054847722803 1
0.115339492572946 1
0.235306943949039 1
0.710326576880869 1
0.560776416307971 1
0.539451123388289 1
0.443469860041132 1
0.232944419330131 1
1.10195573388216 0
0.633245072961953 1
0.555804454802884 1
0.785724846169755 1
0.236341976729861 1
0.622194116828623 1
0.49794497325269 1
0.458741193895458 1
-0.167226992392828 1
0.395340501415328 1
0.138811512720868 1
0.207323836875069 1
0.871545714514164 1
0.35783782186243 1
0.081437288719732 1
0.46999388436955 1
0.536747362826548 1
0.524504474672898 1
-0.0952454074242249 1
0.463660218314158 1
0.569868709556248 1
0.51332760042185 1
0.309141644352803 1
-0.0282686052616571 1
-0.0098199098626599 1
-0.0671406861656449 1
-0.046559537361288 1
0.307214852963542 1
0.564897466786003 1
1.15202213753716 0
0.554236059947998 1
-0.123887832272892 0
0.465426260683072 1
0.412703489938402 1
0.334745255506154 1
0.257450896851804 1
0.591884533323538 1
0.508981409090272 1
0.637586171664748 1
0.175724084199604 1
0.344002541564589 1
0.0325011576992801 1
0.501656742916254 1
0.604576278357936 1
0.175502492566395 1
1.03012955335036 0
0.430816142425357 1
0.402580681065898 1
0.720467602708837 1
0.423921923758425 1
0.142736856113206 1
-0.267135001914787 0
0.636835411250363 1
0.352321190705973 1
0.404880487790526 1
-0.0587699340290897 1
0.386845019968157 1
0.1199463397269 1
0.0409577774997747 1
0.407884149241106 1
0.256210984030857 1
0.159530357042187 1
-0.00215262808011158 1
0.871099288373453 1
0.0747702417131057 1
0.442555144086008 1
0.466511430215683 1
0.455710162607055 1
0.365524979527164 1
-0.0384270250031076 1
-0.103173546149704 1
0.892509339299691 1
0.430392729503785 1
0.708030278416625 1
0.0578099661226616 1
0.644549185698888 1
0.20569798385779 1
0.232575476319164 1
-0.0424123099276757 1
0.617106048836891 1
0.506282390924223 1
0.309692238747443 1
0.215486037021996 1
0.0314530206321894 1
0.591878070163059 1
-0.228008808470843 0
0.29392941674249 1
0.324743741429475 1
0.649562913114117 1
0.179937946629478 1
0.0135584886434337 1
0.564577035772015 1
0.087640611626432 1
0.391799835321322 1
0.28886421281966 1
0.441025806542295 1
0.0109931338773224 1
-0.163309511691331 0
0.301797894676463 1
-0.154651212755762 0
0.637105441663858 1
0.401897658241515 1
0.408198881541973 1
0.519072128961643 1
0.487998971102578 1
0.599953965771698 1
0.3658866872491 1
0.541645081025162 1
0.523528824693155 1
0.0928917357278281 1
0.482309770061989 1
0.321993344301302 1
0.353836703336433 1
0.269907541705046 1
0.337020797743354 1
0.545341829868074 1
0.514237591816761 1
0.891788573540631 1
0.415389527093919 1
0.128912704337801 1
-0.241547931372114 0
0.26148135482969 1
0.534424632610316 1
0.274568698004969 1
0.750289738403916 1
0.484304165725147 1
-0.154222210239654 0
0.560090843296147 1
0.497825950762282 1
0.700732052404235 1
0.197188438871782 1
0.338506544560264 1
0.0030404731272517 1
0.236991285683216 1
-0.129705833998284 0
0.120634882998893 1
0.608698163355582 1
0.264848482215187 1
0.130411406703139 1
0.484420696507481 1
0.194479381717929 1
0.017514694312616 1
0.166901604178789 1
0.210188705777225 1
0.0603878706890101 1
0.347397043883729 1
-0.512106844379822 0
0.672254393862243 1
0.396403734977839 1
0.0986147939262986 1
0.0133798823215347 1
0.373402436091342 1
0.240489542473593 1
0.446858763416234 1
0.394726502637202 1
0.135697932241977 1
0.650321289001899 1
0.38769063442207 1
0.213685167192149 1
0.411616082068844 1
1.04051037437465 0
-0.0195582865660547 1
0.440301518667402 1
0.519994889494007 1
0.364899967158049 1
0.257804854822036 1
0.298015732421714 1
0.30444912573776 1
0.191951396601539 1
0.486246514346759 1
-0.00301657705992443 1
0.445893276849595 1
0.147342707624524 1
0.14021966730027 1
0.0817838331194907 1
0.473136301997196 1
0.332023538634548 1
0.617803380963693 1
0.617723786992019 1
-0.0638488357929366 1
0.296954161391228 1
0.300561515897373 1
0.573519235983652 1
0.725025892667879 1
0.346635049282044 1
0.733774148783621 1
0.202539804327133 1
0.0481282761200246 1
0.372442877205548 1
0.173041445700858 1
0.330767011029105 1
0.412106053911458 1
0.165453148935001 1
0.56123615488649 1
0.471053496143004 1
0.312051271245596 1
0.359673939189697 1
0.418263159745788 1
0.48855593763888 1
0.701038686402849 1
0.744503390397249 1
0.279355553054887 1
0.280196338028585 1
0.711194280123855 1
0.247183085780841 1
0.452307095194541 1
0.514141077206858 1
0.693114593890142 1
0.197402689047001 1
-0.00559752201386561 1
0.537668167299665 1
0.293571131190404 1
0.402284719275517 1
-0.197116368190551 1
0.338587130211354 1
-0.117563634446292 0
0.353987373420668 1
0.6545255645076 1
0.421334455750165 1
1.10985873381664 0
-0.0149068527285646 1
0.596092066800031 1
0.970118848189062 1
0.557605599817916 1
0.844060516311599 1
0.406561600134712 1
0.207170848500052 1
0.268417376128751 1
0.68488571519131 1
0.453437298800474 1
0.549346286116861 1
0.471876631637179 1
0.424497951426688 1
0.181322563423234 1
0.75742906304581 1
0.36885479323262 1
0.448861406452508 1
0.0629966852994206 1
0.629675945424973 1
0.175378751447393 1
0.55211332815387 1
0.442797325935177 1
0.528991636141028 1
0.0396692041458575 1
0.438112684275738 1
0.664320960245408 1
0.306088672814829 1
0.510233433157006 1
0.192665898061487 1
0.302980391839899 1
0.961664011219757 0
0.420189657694829 1
0.931143970807585 0
0.223645529553764 1
0.544053920331351 1
0.0866157675620677 1
0.240780785754748 1
0.125039473153816 1
0.883672799644902 1
0.104458208432367 1
0.389851962959122 1
0.441327961254198 1
0.5997196740395 1
0.437623022071796 1
0.271690953978646 1
0.385392484297826 1
0.984384244709198 0
0.831986456930167 1
0.181154428099507 1
0.750777633021136 1
0.056507982317878 1
0.551991025935745 1
0.186167070046728 1
0.270281871176207 1
0.851602408744247 1
0.462176448074263 1
0.324996869470063 1
0.658096924578778 1
0.355587875123056 1
0.537090935438758 1
0.327161887655597 1
0.620213969863776 1
0.427394477862181 1
0.242722049513482 1
0.217049539833178 1
0.177584597876525 1
0.347288756347406 1
0.874441533675852 1
0.224495055311233 1
0.322475792104719 1
-0.0756894567944476 1
0.246620920459449 1
0.121952415221126 1
0.508237432296773 1
0.293542596117225 1
0.296369250458055 1
0.794896714535067 1
0.830221889974051 1
0.137446165377909 1
0.0741050342535324 1
0.423319838743243 1
0.714052813048489 1
-0.380922494251057 0
0.25229243148654 1
0.389076193096652 1
0.296615588200558 1
0.597305730029991 1
-0.0785632653988353 1
0.251130759255677 1
0.242279234598312 1
0.297874101997534 1
0.479168736863674 1
0.698952602265378 1
0.215544517640456 1
0.552964227618491 1
0.0442514999930652 1
0.243139884235068 1
0.221068127297991 1
0.412654521067576 1
0.738393627868216 1
0.373235710847844 1
0.548347188768643 1
0.45884162151999 1
0.243604873171583 1
0.602723661630152 1
0.141234737395097 1
0.541395044725253 1
-0.237355327694875 1
0.352754796630688 1
0.359827084696664 1
0.462035020690319 1
0.497106468933911 1
0.518999634047231 1
0.155810953755964 1
0.374406335942562 1
0.113429243436832 1
0.292017323631995 1
0.298650765929018 1
0.554145727323008 1
0.520810987661601 1
0.281832016838476 1
0.234832168214857 1
0.0768360949298475 1
0.32377583521853 1
0.564956907476805 1
0.760586653603617 1
0.494854000061726 1
0.435811793492963 1
0.405141571170894 1
0.219394377599747 1
0.580885709239183 1
0.418226064667809 1
0.199754449648523 1
0.512902621068509 1
0.375630235044224 1
0.430944100278212 1
0.0703811638480616 1
0.690913559114128 1
0.683262275335161 1
0.516671355028052 1
0.193778087817996 1
0.166779622760678 1
0.688417189596948 1
0.503301885394469 1
0.088173997711856 1
0.487757385704859 1
0.208662903977281 1
0.221079949945215 1
0.860624531514103 1
0.796135368949988 1
0.337922231072051 1
0.0519847749633891 1
0.277474929043959 1
0.291714403479547 1
0.666041965384617 1
0.316439923283671 1
0.327701867142984 1
0.400565121889162 1
0.320010518109995 1
0.76231118021184 1
0.426456929831836 1
-0.0236225571382474 1
0.0701630556682605 1
0.0788702048092989 1
0.669711519984256 1
0.175882778920158 1
0.173435107653548 1
0.346591924472342 1
0.428726836577177 1
0.295432882235003 1
0.0455359863146532 1
0.452041277778867 1
0.264687412117574 1
0.42957676282913 1
-0.276378201956693 1
0.0853523326656218 1
0.313557337007516 1
0.133860421661367 1
0.046220607435332 1
0.157235143651272 1
-0.11719207898881 0
0.44569599216582 1
0.12851641108301 1
0.163715439767243 1
0.328390492758465 1
0.516346793434487 1
0.10533463295846 1
-0.0415826396719935 1
0.382405878729275 1
0.409797249924832 1
0.301193394637752 1
0.625430377539101 1
0.66393512997021 1
0.391185034231419 1
0.614031153050844 1
0.392628096292199 1
0.61185412587547 1
0.569384637014 1
0.314364491442082 1
0.413291560698019 1
0.371358207808146 1
-0.0348376898596379 1
0.0880712493728406 1
-0.140209628902378 1
0.34520414956984 1
0.582228552095846 1
0.303221721313313 1
0.341964010597458 1
0.379220611228972 1
0.0484540334409727 1
0.425749693743034 1
0.853207916122408 1
0.665268307394606 1
0.477403542000128 1
0.0354491499490814 1
0.175238352874328 1
-0.0471510948851614 1
0.344631175470489 1
0.0842904543825874 1
0.535507386069286 1
0.245889274797124 1
0.954113806422597 0
0.425028494249384 1
0.0713535432566928 1
0.110704867197367 1
-0.0337202194175043 1
0.28968699810669 1
0.244087890159341 1
0.422831127535878 1
-0.150995383994646 0
0.30430146141352 1
0.433925391774367 1
0.465839767085509 1
0.405370115724858 1
0.126697528009558 1
0.254545345847323 1
0.556042077012073 1
0.46227833772431 1
0.662158070787595 1
0.471905586913308 1
0.20378799834522 1
0.736732825324307 1
0.306548847935735 1
0.670664994418688 1
0.107378841485508 1
0.616508892205407 1
0.205317573898216 1
-0.105436484605146 1
0.163437232631335 1
0.546630531234859 1
0.532513499995548 1
0.390025889272718 1
0.502728839167096 1
0.500903175011812 1
0.0126517271780711 1
0.220191018547324 1
0.291063006122692 1
0.242128809054629 1
0.400776936077907 1
0.576611341311387 1
0.938932536488365 0
0.448833361540139 1
0.383724034066105 1
0.842234530025074 1
0.324601411922498 1
0.120458997240316 1
0.490968666386728 1
0.0338172721736864 1
0.604561550796342 1
0.193769056465511 1
1.03500875366023 0
0.600307678904702 1
0.551213796505411 1
0.610056712942288 1
0.173416918979697 1
0.370788081288073 1
0.515716762830916 1
0.618960820593894 1
0.123378309666488 1
0.0250345321861582 1
0.49767526333727 1
0.634096074521165 1
0.0918768862383228 1
0.27251288289597 1
0.219266440673146 1
0.240879305253236 1
-0.131785789489425 0
0.411781362220214 1
0.375167360480669 1
-0.306192198849891 0
0.254368594909567 1
-0.303696453514824 0
0.195182977881123 1
0.369680519123747 1
0.333334921713684 1
0.120529529327691 1
0.282357755671789 1
0.393897918247336 1
0.179677823199778 1
0.287036716118906 1
0.464604499338207 1
0.332837524200638 1
0.222577167492568 1
0.730255999340358 1
0.406724680924216 1
0.492987331500097 1
0.197521288706064 1
0.360771632078382 1
0.178594548325736 1
0.62749928815944 1
0.125363697994771 1
-0.278930629753875 0
0.31104916991832 1
0.095372380407103 1
0.540524315164564 1
0.308068153957664 1
-0.177675379140507 0
0.14776141115267 1
0.512301626270159 1
0.104046230346537 1
0.40956073040877 1
0.0546817402643224 1
0.617446579365624 1
0.525790954802381 1
0.594910999562255 1
-0.00918527682846711 1
0.308774814230571 1
0.980814085119586 0
0.457752369337228 1
0.358283824603802 1
0.366680837901996 1
0.733882589168337 1
1.02117741001267 1
0.276553140140886 1
0.69294504134323 1
0.631077947941041 1
0.265335710461995 1
0.252323364269895 1
0.79911863536293 1
0.331614849772192 1
0.703714426001374 1
0.31188181543443 1
0.169556088700998 1
0.55200928524664 1
0.328845550813005 1
0.340213122765788 1
0.0280110618148426 1
0.599017082481154 1
0.359422829340547 1
0.446837251964982 1
-0.237506572271098 0
0.457314918008389 1
0.282009046923734 1
0.416647393598431 1
0.225794071876211 1
0.473833612390578 1
-0.254817079884655 0
0.280286380061022 1
0.70517453660749 1
0.365028377946424 1
0.307261741154799 1
0.317403907223132 1
0.270096776054824 1
0.776596912748743 1
0.388597040265011 1
0.204344672419341 1
-0.0514234940163813 1
-0.000753806535829779 1
-0.0747656022547921 1
0.0344821443727191 1
0.0443229318245574 1
0.327122830932624 1
0.655664547599637 1
0.853177467126982 1
0.729952477396819 1
0.169188167171345 1
0.397719489882524 1
0.182934641956505 1
0.365790899178064 1
0.232120836228868 1
0.753135465778912 1
0.341094113504778 1
0.36108120102735 1
0.148573223488627 1
0.303858480402293 1
0.373615026471155 1
0.344180004085614 1
0.359507171267553 1
0.0289927314913614 1
0.900072977368558 1
0.441344315047225 1
0.229019959661331 1
0.00300897407094848 1
0.414263755051195 1
0.289397329303325 1
0.462616158358002 1
0.835291739319392 1
0.154388095278396 1
0.513191527292852 1
0.809077010155479 1
0.474501059512041 1
0.622248227056035 1
0.160351029148725 1
0.261798405437327 1
0.275113008423235 1
0.314110134924289 1
0.312980042971658 1
0.148999145112665 1
0.0229859749949648 1
0.375238331853696 1
0.688309777165636 1
0.307310868266806 1
0.294963949544144 1
0.37791100711739 1
0.35888874917967 1
0.423221467174652 1
0.413915952351834 1
0.193090522720893 1
0.50707276729959 1
0.473265929491602 1
0.357347347688327 1
0.272831752947294 1
0.00541500939653347 1
0.178540751702532 1
0.331397512389374 1
0.420470788474751 1
0.45259744988617 1
0.11891096932718 1
0.281700509483706 1
-0.0103496975534618 1
0.676577728919093 1
0.325656836803841 1
-0.0486477611394419 1
0.122441384173978 1
0.36826411914742 1
0.604061156615783 1
0.584941424894415 1
0.515526476238813 1
0.224439845604522 1
-0.0537857159586353 1
0.39003857221896 1
0.269532629326128 1
0.630813911884731 1
0.350410207380368 1
0.504108650567726 1
0.339777259616559 1
0.681127918685453 1
0.639499270166091 1
0.529236868976447 1
0.214620641622221 1
0.806126727499749 1
0.256125708881852 1
0.448208657371086 1
0.71996287460742 1
0.741470077315108 1
0.240795779902641 1
0.550481988692535 1
0.566565260340788 1
0.52569366963698 1
0.829392674633678 1
0.569326392449111 1
0.797814214452482 1
0.00859087120317604 1
0.337378320640938 1
0.599930322357345 1
0.532952512390172 1
0.238652303756353 1
0.606031045601561 1
-0.0133736230613247 1
0.468672425715505 1
0.104711067165316 1
0.788367731546784 1
0.247039859676627 1
0.165972361130766 1
0.585411679414942 1
0.324011975578139 1
0.167768709444418 1
0.733783473946866 1
0.0959307292272625 1
-0.136947419341731 0
1.15435525767492 0
0.380314280450631 1
0.213082339843434 1
0.435629888671073 1
0.753345023258469 1
0.0660447465741773 1
0.213743901118727 1
0.441463101525923 1
0.782054875744303 1
0.324370678697261 1
0.344237002041979 1
0.201566901103616 1
0.438774764865939 1
0.646457245980298 1
0.690006683721069 1
-0.0403363444971117 1
0.253016842241058 1
0.403080993949636 1
0.346603617609547 1
0.0713673125185543 1
0.362640405504581 1
0.232698545105328 1
0.69004016536603 1
0.325864262093101 1
0.429009062766247 1
0.515538607930548 1
0.476696968391084 1
0.350423523833094 1
0.0804352800484714 1
0.424826915597539 1
0.45618536930992 1
0.0274642584704021 1
0.662919001564567 1
0.568320890708689 1
0.37905614682812 1
0.776692040719654 1
-0.0528825992879594 1
0.100410852622703 1
0.395236242031575 1
0.616381626268404 1
0.192091906832286 1
0.358548920958823 1
0.421894549644983 1
1.01790259636094 0
0.45016533880748 1
0.167346176706203 1
0.299186533607917 1
0.28884419701145 1
0.481709525468534 1
0.330409033668211 1
0.498301097291932 1
0.39068881815567 1
0.676275605197139 1
0.39419316868719 1
0.538996917913889 1
-0.181541654924712 0
0.777164835642034 1
0.0362543865301505 1
0.0182679634094014 1
-0.0406039423836179 1
0.870971851259633 1
-0.0639183988469826 1
0.475486402740405 1
0.144478936111673 1
0.574158788259303 1
-0.0283529593607914 1
0.354612507107982 1
0.0525726539074194 1
0.458381447875506 1
0.817980885114584 1
0.78049670433874 1
0.352166529122137 1
0.31429864594389 1
0.248514862569455 1
0.408918439176129 1
0.315831640130899 1
0.597399014727719 1
0.725143592457015 1
-0.0529984527510675 1
0.305239122121597 1
-0.026001151662259 1
0.378294377161506 1
0.207125448266078 1
0.270503539937784 1
0.404829958685219 1
0.418622018656484 1
0.303669271753205 1
0.494469285862256 1
0.322775541914245 1
0.217350945437971 1
0.573111652289932 1
0.554422116278693 1
0.525690618801164 1
0.342439614206271 1
0.403312252041956 1
0.350181413957043 1
0.413344348797067 1
0.834603853022748 1
0.281852542724078 1
0.691321166797502 1
-0.223266132839881 0
0.425953123605713 1
0.425160356378988 1
0.380892835332702 1
0.263591383783203 1
0.190049836616897 1
0.308404017201244 1
0.0494845628773807 1
0.414592042807006 1
0.325208196226283 1
0.864797063214943 1
0.594856940586421 1
-0.226843948771392 0
0.0603495515121129 1
0.687518203247778 1
0.494489516897074 1
0.0873090693588625 1
0.398286045275503 1
0.721691621745211 1
0.533933120122391 1
0.614860171162065 1
0.0838416708099517 1
0.955249146948322 1
0.535161829883826 1
0.244588883775001 1
0.473508135571773 1
0.169518423897136 1
0.485794258842654 1
0.309152976844993 1
0.234552302881545 1
0.630458684614532 1
0.328135829771089 1
0.171392045420696 1
0.400461477494347 1
0.194827188150746 1
0.444532005923758 1
0.1293871303664 1
0.0114147776061225 1
0.635305911601166 1
0.390233873311185 1
0.382376062409517 1
-0.00461758935962359 1
0.781793864261623 1
0.189518193879735 1
0.242630459053257 1
0.389191262382869 1
0.774365039778016 1
0.31862068032738 1
0.00971825169062772 1
0.3284482835563 1
0.349358521199211 1
-0.118222763812874 0
0.372189252831233 1
0.686173295615681 1
0.341676618771329 1
0.423959956300782 1
0.328778044120678 1
0.622191521334147 1
0.428694685069134 1
0.53116506333694 1
-0.317473012617649 1
0.371354794916373 1
0.144175372798581 1
-0.0769460692838399 1
0.123236310481761 1
0.328010337271613 1
0.28304442228231 1
0.608013469547912 1
0.443206663148411 1
-0.0369854230413702 1
0.500071700724062 1
0.260476263988225 1
0.56378071249656 1
0.0142208984076396 1
0.556796334378418 1
0.732177686135073 1
0.300917561286636 1
0.0862913452133142 1
0.713702737850594 1
0.697756938842536 1
0.580508544320387 1
-0.124221760591359 0
-0.0924641376901734 1
0.507836974410598 1
0.218860994029911 1
0.534815346215747 1
0.774733078578214 1
0.14798959478372 1
0.74339265944421 1
0.0813457953552588 1
0.365332012299612 1
-0.0501102264845971 1
0.300999850425055 1
0.0047632928327414 1
0.282522436706438 1
0.428315210906298 1
0.309662055806692 1
0.717519432339424 1
0.679345706701851 1
0.347314538906552 1
0.555294098910865 1
0.608739886444565 1
0.168841214329775 1
0.459565714629119 1
0.786001415602011 1
0.521191110565426 1
-0.103295201560516 1
0.380612860872858 1
0.430512612451328 1
0.499168035914196 1
0.472705925682152 1
0.294289689319646 1
0.0389018526678179 1
0.0182551549650176 1
0.346850093425954 1
0.523177507320603 1
0.873051170957137 1
0.280640017850231 1
0.779105444390362 1
0.372627746796518 1
0.467156166051889 1
0.870248190553675 1
0.430744677610153 1
0.11881607768996 1
1.07164335393023 0
0.776000760003559 1
0.86562302346133 1
0.265330374143036 1
0.714046597078012 1
0.210422181333904 1
0.151226571999917 1
0.479556634414571 1
0.537809887641679 1
0.201380235054774 1
0.462164515109178 1
-0.0226565705410739 1
0.362470116840386 1
0.284053205241946 1
0.52603364307254 1
0.642522380576216 1
0.32468528494429 1
0.294960244202701 1
0.378650370079595 1
0.166276652751489 1
0.147610835844027 1
0.574826383285189 1
0.0607366182141579 1
0.337231426004958 1
0.552054920767903 1
1.09952556902675 0
0.524022189296009 1
0.142586777389548 1
0.230893595758705 1
0.231815226944662 1
0.690819217300167 1
0.671539277975191 1
0.361619004864176 1
0.34219808888439 1
0.0513935460583322 1
0.60983468026807 1
-0.0233927143678959 1
0.373546964420297 1
0.158494448106305 1
0.524980994376332 1
0.311941726909748 1
0.419867296896776 1
0.576086038227299 1
0.152794135025777 1
0.207929042790401 1
0.693571050382327 1
0.294600530646299 1
0.449681500198499 1
0.0471756288453935 1
0.524393419089433 1
0.620196649329343 1
0.171077305502896 1
0.332034505080535 1
0.155353756898367 1
0.376715207330092 1
0.253985479356872 1
0.388470559748685 1
0.652905898951447 1
0.0621823352037591 1
0.499803520936692 1
0.755704490411202 1
0.417420184504973 1
0.556038720986858 1
0.402561701963254 1
0.430209996954551 1
-0.0104377790624113 1
0.811200648258701 1
1.045608284851 0
0.388982179852673 1
0.641213961365857 1
0.913188756821779 1
0.735862589635841 1
0.229105988495225 1
0.633960175436288 1
0.030954469140827 1
0.193419345965985 1
0.411405384710018 1
0.214375686256721 1
0.5135013318335 1
0.0233298917701203 1
0.57524915122399 1
0.703149446820825 1
0.258146279531092 1
0.127134421527971 1
0.484142250524285 1
0.324929048895289 1
0.511306177365908 1
0.0852218242517126 1
0.167323923889338 1
0.544523112077254 1
0.281688635210453 1
-0.22952383399019 1
0.213860008813821 1
0.229808188971447 1
0.533299191744674 1
0.721143404059693 1
0.223801745185968 1
0.207478321219968 1
0.58828116163265 1
0.539487358802914 1
0.805583724896297 1
0.357526169077477 1
0.291278924118545 1
0.476651317097659 1
0.718872784601061 1
0.438006175930394 1
0.389262154820157 1
0.285043531222093 1
0.794140844390407 1
0.385963891458508 1
0.351253785236981 1
0.369205100541131 1
0.579458359329723 1
0.343108857461538 1
0.359548946340371 1
0.29894524521984 1
0.319848005065076 1
0.218531390525247 1
0.356671688668588 1
0.37547487577995 1
0.0563232498373359 1
0.328238482518549 1
0.528982567479402 1
0.224919185025485 1
0.986127161818348 0
0.851400565355571 1
0.737828627267297 1
0.259956040355995 1
0.326542726974853 1
0.0236597956912398 1
0.361635702945636 1
0.219074495932864 1
0.696032271443765 1
0.842063508007075 1
0.443874736849047 1
0.335963796378246 1
0.265986433014719 1
0.282259315246692 1
0.447644483200428 1
0.436884817072608 1
0.35616194513785 1
-0.0241675492623277 1
0.176252092583778 1
0.403618930785388 1
0.262976771354908 1
0.462872448705861 1
0.410696253040914 1
0.550204916240884 1
0.347175373487566 1
0.573447386544241 1
0.113213164362234 1
0.570246795427787 1
0.399434452569043 1
0.255222871393183 1
0.550789445287998 1
0.668556298976257 1
0.47139414679032 1
0.55951103751593 1
0.774486513797783 1
0.480556081130763 1
0.233241233308577 1
0.117034069102887 1
0.397643490960608 1
-0.298130568024121 0
0.96462849294156 0
0.179938601038591 1
0.871047402153262 1
0.359631808265452 1
0.649782438446228 1
0.332368847449377 1
0.848787067674673 1
0.312548411799824 1
0.920671541447322 1
0.53720757535625 1
0.611990476958475 1
-0.00266738050553886 1
0.649746849652372 1
0.294372956967992 1
0.879583593831205 1
0.635482691390635 1
-0.149245859170226 1
0.249775976974124 1
1.00177910775032 0
0.541099528820829 1
-0.0164813903087718 1
0.181195700550942 1
0.0691673584191534 1
0.352355019589283 1
0.695327724594285 1
-0.010390850789723 1
0.564089767604355 1
0.402856319365876 1
0.33693515655207 1
0.458483810393975 1
0.198813262046679 1
0.778915155440964 1
0.273636680857538 1
0.15266992150135 1
0.0585770276656154 1
0.229775551016141 1
0.823739260277948 1
0.51053745588732 1
0.149223413900906 1
0.485366955713461 1
0.37770668351571 1
0.221255892161438 1
-0.0615837809010854 1
0.412532846116222 1
0.694065875889376 1
0.62507941279762 1
0.566158833716138 1
0.477858952917543 1
0.252606100290955 1
0.310892503184816 1
0.225987054482799 1
0.463494522021716 1
0.184692039256061 1
-0.02589323135754 1
0.213845652394389 1
0.39637946545274 1
0.324389304956104 1
0.724600712784392 1
-0.127767509885489 1
0.526420701450085 1
0.789278745039846 1
0.289033139882324 1
0.193095351654949 1
0.44070576483722 1
0.227945120919838 1
0.508615328833989 1
0.592271290153216 1
0.539527005398701 1
0.24995765920929 1
0.221527687957892 1
0.700062171328473 1
0.162872542621277 1
0.217681583471206 1
0.594918471613024 1
0.196513211796814 1
0.147971094879714 1
0.439367922628169 1
-0.0890091236782823 1
0.310059302202243 1
0.578570193122366 1
0.438706674441443 1
0.641517793189829 1
0.702222141423851 1
0.0779690573030435 1
0.238586314047218 1
0.504766852835462 1
0.437162902890735 1
-0.128994130799589 1
0.574066373461425 1
0.402032698532604 1
0.636284180968226 1
0.596995187025515 1
0.442559117538114 1
0.306848557179359 1
0.289041344707868 1
-0.12129240454722 1
0.496317346326063 1
0.198231799474665 1
0.236549580114247 1
0.746623063651263 1
0.855156306143593 1
0.252488335461721 1
0.322581877181232 1
0.450608455085644 1
0.374120410490203 1
0.306450417822841 1
0.255337826615069 1
0.324124211244209 1
0.505443036991742 1
0.469423772957045 1
0.790875843596262 1
0.176143904001189 1
0.184233865361713 1
0.24800098775742 1
0.32825393556055 1
0.129657786363863 1
0.431677409235298 1
0.249048571048986 1
-0.0198101097746252 1
0.773157970549372 1
-0.000639532408800172 1
0.454514119632944 1
0.691335965399237 1
0.663843424271251 1
0.430425255083801 1
0.0929593319465744 1
0.433352840789126 1
0.178027725107409 1
0.173669161837075 1
0.413004125475153 1
0.15298884744322 1
0.388397421905394 1
-0.145375785953922 1
0.157459350583804 1
0.46444465843035 1
0.57243370387958 1
0.288470749177589 1
0.282153602378661 1
0.740141572658185 1
0.738035273861622 1
0.862731171311147 1
0.289880717795646 1
0.421284562673065 1
-0.0664594946762533 1
0.299902064820785 1
0.584498573420081 1
0.366508297293779 1
0.851382256380573 1
0.546599297808355 1
0.407407254700633 1
0.33696271694353 1
0.559725659939436 1
0.326124590841152 1
0.431771303180331 1
0.821262974286732 1
-0.0652155298667306 1
0.142314082850024 1
0.545065545168109 1
0.711190862655304 1
-0.0350061094894617 1
0.256855566120186 1
0.323881411363503 1
0.807482631536132 1
0.193171917035558 1
0.118936316955871 1
-0.0320859323123736 1
0.585606194102105 1
0.478345817540914 1
0.528399581382778 1
1.14609006825875 0
0.297840231970287 1
0.664653726041155 1
0.34787431603688 1
0.156133672503342 1
0.273166145684198 1
0.448406430682809 1
0.127389028140049 1
0.256078585751628 1
0.195215826676673 1
0.320557203593372 1
0.237357270204279 1
0.607920363389734 1
0.767939844769938 1
0.738826211897945 1
0.267383564352451 1
-0.0626235594453502 1
0.173085571893918 1
0.674015877666237 1
0.21998947818504 1
-0.0329257446812447 1
0.615243558614412 1
0.457840526846854 1
0.208987929566781 1
0.707596587050458 1
0.376149382024782 1
0.022639902132305 1
0.353499504683689 1
0.284464096399842 1
-0.0376094061271497 1
0.233569884665993 1
0.346824939682648 1
0.53724577792973 1
0.401314494148008 1
0.745834143268307 1
-0.267504834305917 0
0.427216608200368 1
0.440271486675321 1
0.203268187031312 1
0.454121038751263 1
0.232827159814302 1
0.406705728780705 1
0.182964679620877 1
0.19620775154849 1
0.298278360893306 1
0.174177330552719 1
0.937258071092337 1
0.306436955058544 1
0.354537610154971 1
0.34162835630767 1
0.348650802680538 1
0.166812003153492 1
0.0913876385635138 1
0.0479346272011027 1
0.693206180674536 1
0.362626787503602 1
0.347010554732197 1
0.154435715900053 1
0.49327677275523 1
0.381140787960108 1
0.403628017293294 1
0.346764574392097 1
0.113161085352514 1
0.248558258906001 1
-0.118580847779601 0
0.479085929674692 1
0.428427352989213 1
0.00247985916935525 1
0.226351101056363 1
0.433572514248332 1
0.419134768896207 1
0.288147393896251 1
0.689668798772488 1
0.597585646878417 1
0.0579369464819134 1
0.0652500199767111 1
0.466050776538418 1
-0.0256276059423333 1
0.0350072425497923 1
0.4334785815301 1
0.509747788975288 1
0.468190261555103 1
-0.162456755786354 1
0.605838038965351 1
0.694004924983965 1
0.810459171684429 1
0.751323943196336 1
0.487415276911951 1
0.417705363233696 1
0.580506099697369 1
0.582083012461983 1
0.470610146309101 1
0.448090308781193 1
-0.0423684894477322 1
-0.0590503851553064 1
0.225466306673172 1
-0.202413009553075 0
-0.0680081225903669 1
0.344054884573163 1
0.228201803132883 1
0.160229350308973 1
0.348555037392596 1
0.0631785277935932 1
0.619091112545762 1
0.440195631653743 1
