# Supplementary material for: Bias caused by sampling error in meta-analysis with small sample sizes
Source: PLoS One. 2018 Sep 13;13(9):e0204056. doi: 10.1371/journal.pone.0204056 (PMC6136825; doi:10.1371/journal.pone.0204056)
Supplement: S5 File — (ZIP) [file pone.0204056.s005.zip › results N = 20 theta = 0.4 tau = 0.5 sz = 100-500.txt]

"dl.theta" "dl.cp"
0.245707589573602 1
0.310136222035721 1
0.312388922711951 1
0.460842980356149 1
0.425906894638449 1
0.543576118302851 1
0.320107112190176 1
0.175566790994721 1
0.245257760792282 1
0.54245143570193 1
0.378806702716549 1
0.491623216390377 1
0.351057442559747 1
0.447446597654658 1
0.625445020674113 1
0.185107957918996 0
0.494218551851392 1
0.30885337593072 1
0.341207878887399 1
0.290285254833855 1
0.520765228983395 1
0.320269090725425 1
0.455579892474003 1
0.363233175445355 1
0.330146770458725 1
0.316625172886058 1
0.681109071854677 0
0.245915166580179 1
0.629348125049315 1
0.297732192405946 1
0.600616933391401 1
0.29297988858222 1
0.32391217074856 1
0.466016394247109 1
0.566034565691406 1
0.194384621249709 1
0.362543438892955 1
0.664616212625815 0
0.507273903771449 1
0.570053567559581 1
0.540488920051644 1
0.151221600043447 0
0.441124005133119 1
0.508362116581358 1
0.306255258263424 1
0.218863873979972 1
0.377204807159715 1
0.469538195604759 1
0.30058625336022 1
0.464871187089754 1
0.364095463780841 1
0.295284272031446 1
0.485549558478192 1
0.720498782732588 0
0.548277643231204 1
0.690667276248796 0
0.429348644522153 1
0.45251279942609 1
0.250735242591108 1
0.312472106303156 1
0.449254948685868 1
0.383139692164261 1
0.288462748481691 1
0.404047783374991 1
0.115796236632319 0
0.506272540787291 1
0.589731487205159 1
0.543156021581393 1
0.384855838081598 1
0.20695568238272 1
0.165305894990942 1
0.484016163812853 1
0.359586709346355 1
0.218438042146375 1
0.391283437786226 1
0.197882493609904 1
0.296621462557845 1
0.610953014391568 1
0.469054500343905 1
0.336784554275837 1
0.543747519715102 1
0.209886936820823 1
0.487600978039287 1
0.54661976771159 0
0.472041911505504 1
0.504544413291083 1
0.590111515797121 1
0.633864343029364 0
0.349514417481055 1
0.387395215627349 1
0.329678219786908 1
0.399770466598302 1
0.380294407485108 1
0.572892445852349 1
0.36823567332703 1
0.334489265910936 1
0.321718035808664 1
0.466660098367409 1
0.498733306986395 1
0.249230621352604 1
0.468035922518555 1
0.588763467420851 1
0.395787302575021 1
0.396643228888837 1
0.452698568323632 1
0.468598570999248 1
0.254435482189905 1
0.469953436453506 1
0.165711885545809 1
0.362724152327894 1
0.593694867344309 1
0.518402615255105 1
0.438417561305864 1
0.533118355814171 1
0.543800137961095 1
0.605078697439127 1
0.607426427308125 1
0.518837888624266 1
0.479669962158716 1
0.305484928841445 1
0.450716766435407 1
0.34062848092864 1
0.31823658204923 1
0.332209459468632 1
0.213585828661352 1
0.434945329680778 1
0.51177716786116 1
0.200738682643816 1
0.400323403673989 1
0.479474936358344 1
0.38753156718304 1
0.576026314853957 1
0.341861041315474 1
0.25003320607353 1
0.384339679953935 1
0.170119734264436 1
0.541797431270753 1
0.380407643717241 1
0.491375487066018 1
0.468763092659761 1
0.407842407724703 1
0.746483778271895 0
0.466559423242482 1
0.636464607204231 0
0.652632346156098 0
0.356422574130407 1
0.367528109729675 1
0.57359888964159 1
0.439186647964862 1
0.167049631323441 1
0.406685089810238 1
0.371020253617581 1
0.51470400410874 1
0.291515506764513 1
0.396228934342522 1
0.388656400565134 1
0.411493107452978 1
0.581331752529275 1
0.404591590412649 1
0.449192073707146 1
0.548777253758507 1
0.518902299767236 1
0.470838857627792 1
0.551214198136421 1
0.37337954567882 1
0.370007618310807 1
0.847287889848799 0
0.49657214694694 1
0.388865824066069 1
0.37443411057333 1
0.452460082655672 1
0.257961536797027 1
0.42926525381429 1
0.726306821535017 0
0.504645734019358 1
0.382357869433266 1
0.278311473465843 1
0.235530455576971 1
0.254052253084127 1
0.0708414905954081 0
0.300842076443013 1
0.177850102987209 1
0.562987687127093 1
0.531975244753084 1
0.30573234761254 1
0.510361406115543 1
0.480500223003659 1
0.343662865251802 1
0.460704017646604 1
0.391978954830831 1
0.35405637690276 1
0.539294849484455 1
0.35632699115848 1
0.788387093943582 0
0.517894394027196 1
0.195749579342664 1
0.376457681601301 1
0.343746514983256 1
0.399352255872368 1
0.617671139029834 1
0.283967534430033 1
0.195643990704536 1
0.531940276341968 1
0.285238933534581 1
0.309940624345159 1
0.314752610421094 1
0.254654625017496 1
0.388059617332515 1
0.323472044864772 1
0.251383547528455 1
0.546715513774571 1
0.575274161342589 1
0.311936927537689 1
0.386743649175917 1
0.383244830334506 1
0.263752998755351 1
0.381908355738248 1
0.496356835503349 1
0.223321385057362 1
0.675401504060012 0
0.474098820396851 1
0.422349928925515 1
0.308213869588005 1
0.4805256133752 1
0.409616493867323 1
0.391489743639979 1
0.456158007248372 1
0.146546267537258 0
0.576961319575159 1
0.502493761174814 1
0.602572465506982 1
0.468686532378892 1
0.439403429618292 1
0.318907593350785 1
0.401970229408023 1
0.38095621872005 1
0.477927085436523 1
0.350779995696352 1
0.612874285078419 1
0.423698621186909 1
0.382647565765266 1
0.592824248258119 1
0.437792561687614 1
0.204091159661879 1
0.452812731892417 1
0.329444754165161 1
0.48679548615761 1
0.539162321120051 1
0.462171315052204 1
0.420367019299038 1
0.552753302602726 1
0.359360809360216 1
0.219085901711924 1
0.793783761730225 0
0.615029581357436 1
0.616359345519885 1
0.344708594543328 1
0.448091385917487 1
0.551376396058546 1
0.353914677123642 1
0.563998830235531 1
0.456205140037602 1
0.449772830645325 1
0.49788326266679 1
0.455289708244195 1
0.442763680211518 1
0.395591469832709 1
0.358277097619991 1
0.249691717543148 1
0.314531383971233 1
0.341657353748066 1
0.555163568281205 1
0.287907305325315 1
0.422249710524248 1
0.338290866431478 1
0.510579781009079 1
0.371454284567972 1
0.384529633296474 1
0.588880046567799 1
0.401503967908267 1
0.271477153214565 1
0.45872601224938 1
0.492300137740638 1
0.587315584133128 1
0.248257512223524 0
0.49196932564666 1
0.492661399008916 1
0.45383789236151 1
0.369994715229652 1
0.367231833245071 1
0.148975344766044 0
0.559054925589504 1
0.230821312455576 1
0.45138838363347 1
0.449562586285934 1
0.109421328295087 1
0.582481293263475 1
0.310872986788893 1
0.416771468882703 1
0.404689821640093 1
0.527764643543423 1
0.332428237687775 1
0.58557186783858 1
0.350005107352387 1
0.232200735351549 1
0.550084209574762 1
0.426997627532077 1
0.555651903507921 1
0.217507929692965 1
0.457384492682684 1
0.44449972635408 1
0.410405910379832 1
0.697675568816879 0
0.351683360664063 1
0.424028794639803 1
0.341718394613085 1
0.374445201097348 1
0.345222119588934 1
0.262446167506064 1
0.468458924445088 1
0.373113332841082 1
0.2682520967535 1
0.511485650015921 1
0.562953212519695 1
0.426763668963834 1
0.532225697008936 1
0.339775899447187 1
0.451260490489343 1
0.544027644239714 1
0.344227596158766 1
0.428312518807947 1
0.427043876810779 1
0.329767792010352 1
0.494253616475326 1
0.267733288713682 1
0.52162162414637 1
0.57046478023306 1
0.39522601076683 1
0.60429927662586 1
0.525387574184496 1
0.310207018857229 1
0.449001087235685 1
0.27721192989705 1
0.528627363216634 1
0.448819948994066 1
0.362552467772209 1
0.393223620624711 1
0.186331999397072 1
0.343232491218802 1
0.499484835603726 1
0.573112945703495 1
0.174349470350145 1
0.190844687283112 1
0.294537113484697 1
0.0949062848263234 0
0.422173088843811 1
0.429473335038972 1
0.547379707082881 1
0.248941199017144 1
0.374045668932561 1
0.233477724710648 1
0.429850279758931 1
0.307223215888744 1
0.355886851392063 1
0.437577421528451 1
0.386472913709887 1
0.366439838068294 1
0.273050533286645 1
0.575841606219895 1
0.271893181169614 1
0.41090627324941 1
0.298592559835199 1
0.560912734071979 1
0.545601783794288 1
0.293950171332835 1
0.537482444434929 1
0.507178234002038 1
0.4740121315549 1
0.3916864384826 1
0.406285056115331 1
0.402008751981777 1
0.403952310774212 1
0.509389989045601 1
0.296823901228133 1
0.435999875540216 1
0.444992667853354 1
0.260037010362679 1
0.447861515171396 1
0.0584684026263522 0
0.494980599695425 1
0.332492578480822 1
0.562241067712177 1
0.521961239352937 1
0.489264351850403 1
0.435776054899769 1
0.329514406165409 1
0.251413893586529 1
0.40016376965008 1
0.480371770167069 1
0.538396207843192 1
0.415163344908177 1
0.270292740216823 1
0.456128578051728 1
0.401437239312216 1
0.376737930714499 1
0.514028809113058 1
0.12954934709473 1
0.551932077013175 1
0.413911996030425 1
0.521714648608304 1
0.621221783457652 1
0.490896234932705 1
0.419638990954028 1
0.0454186274889518 0
0.445703799317819 1
0.40822587747248 1
0.552792662667161 1
0.415967827156271 1
0.301053675370348 1
0.363785050863415 1
0.527174781277674 1
0.482347988711067 1
0.514210130485136 1
0.372804545991388 1
0.319690848528889 1
0.461257983613086 1
0.518047032117108 1
0.183478086542823 1
0.515776406471847 1
0.575746921340501 1
0.31473410858557 1
0.11999541145169 0
0.450180811103844 1
0.433540074324581 1
0.420952780613378 1
0.565384150490791 1
0.279067565361307 1
0.22131591318883 1
0.381155824841924 1
0.228734038548224 1
0.444163018581568 1
0.242342785412642 1
0.509143248581283 1
0.452979647617959 1
0.464131500141295 1
0.352753471150411 1
0.490914859413553 1
0.489062073533026 1
0.402366508624553 1
0.219323332614475 1
0.312274139492784 1
0.260122844980265 1
0.618198033391561 1
0.318681595335417 1
0.384944060144298 1
0.373231816908852 1
0.136054655996919 0
0.330958353420338 1
0.463981849041513 1
0.477472452931031 1
0.434468016622554 1
0.602499609591536 1
0.618262397413061 0
0.496102159575177 1
0.707610397177408 0
0.481922735115898 1
0.342820710879375 1
0.248311063649289 1
0.221650950586116 1
0.0825483170179456 0
0.0465010666974808 0
0.523325757520037 1
0.56143612162912 1
0.467791856279445 1
0.297449784913503 1
0.337717212064141 1
0.423862095609822 1
0.275032436506747 1
0.363508663023262 1
0.512622053662442 1
0.36585562233173 1
0.347125204567684 1
0.316888519037946 1
0.303360689423395 1
0.302650155589809 1
0.263896617622727 1
0.341724718196587 1
0.387387007934043 1
0.283194667602125 1
0.268705421762578 1
0.46562703930739 1
0.538319799063557 1
0.301142128935803 1
0.463820114389233 1
0.561011081582635 1
0.556826949973996 1
0.355185193499761 1
0.480288314525113 1
0.307179699854875 1
0.425378330977357 1
0.221818129458713 1
0.209220712228315 1
0.355060157085917 1
0.349208365324147 1
0.248739880482786 1
0.459425175284471 1
0.414147983788878 1
0.570138166894389 1
0.347823653215362 1
0.463401762513098 1
0.417839568853265 1
0.269001973560291 1
0.421673126571268 1
0.450841758228508 1
0.410345183990202 1
0.552942169644936 1
0.377155733042724 1
0.449562440790936 1
0.398078131014744 1
0.590057947739221 1
0.360001301429943 1
0.436240437117077 1
0.313098321376031 1
0.372185260970927 1
0.131300661416597 0
0.513687137446715 1
0.346293214342679 1
0.487320327500592 1
0.468840117331494 1
0.403964713492038 1
0.323829123517314 1
0.536015495618202 1
0.462323339141811 1
0.457067290963252 1
0.304688217732899 1
0.243539682144479 1
0.591435528961882 1
0.247600955493385 1
0.140312806674405 1
0.256370767160083 1
0.541667906048628 1
0.527734431580265 1
0.473150423647163 1
0.412942994394504 1
0.511524489015643 1
0.394961294604799 1
0.241485469653834 1
0.449377403439066 1
0.319413405408602 1
0.277863624124632 1
0.42950263766089 1
0.710297642057382 0
0.483285342432509 1
0.804754127518157 0
0.349239781562069 1
0.236524160184694 1
0.454041883752699 1
0.114868614328249 0
0.5206454234795 1
0.425040971821219 1
0.499575380378395 1
0.365360560441087 1
0.441050563547091 1
0.313950037897422 1
0.485480811304606 1
0.423097451378702 1
0.370415334613313 1
0.550284361390494 1
0.535320438367509 1
0.24566830331752 1
0.374901190150143 1
0.308016781314069 1
0.352225797599921 1
0.333160148893907 1
0.491287190220887 1
0.386762932962064 1
0.404733277338904 1
0.423084366549043 1
0.286272071990259 1
0.541705210714803 1
0.223055287631296 1
0.285072219484671 1
0.549907999170877 1
0.493092806152919 1
0.398998396290227 1
0.311116344763292 1
0.265299625785538 1
0.186317898672769 1
0.468727975684455 1
0.338151512274976 1
0.489628458875423 1
0.468406507312789 1
0.259670023415619 1
0.611098499943196 1
0.298617743134138 1
0.38146857199952 1
0.365018872151814 1
0.420564190615346 1
0.402970544225878 1
0.324278975028667 1
0.39105817659999 1
0.279798605672914 1
0.549236978032203 1
0.288011321690378 1
0.394571105696739 1
0.514911684262567 1
0.36980403159651 1
0.384852919425613 1
0.465280506683085 1
0.327972168880218 1
0.58878305855996 1
0.301957536179381 1
0.461986246269953 1
0.354144712228728 1
0.323758910740625 1
0.448410507288028 1
0.135234856509565 0
0.402785233181634 1
0.381109141379838 1
0.258784419612429 1
0.512150696910113 1
0.521636539424665 1
0.480354343906426 1
0.438852164583389 1
0.642625597641192 1
0.386291250238689 1
0.416082274355448 1
0.498961014014878 1
0.596225648792993 1
0.248703357896031 1
0.452480039562435 1
0.591179107443682 0
0.44855869429836 1
0.390174855329972 1
0.498814703208911 1
0.388043984836595 1
0.431015621735239 1
0.32683845059424 1
0.39028005160248 1
0.419470721295698 1
0.149560243831182 0
0.358925545230805 1
0.738855874333296 0
0.420385195074151 1
0.305058515848975 1
0.269979656756298 1
0.17902165883206 0
0.632801899044277 1
0.292706413440271 1
0.268658994548625 1
0.395859472888404 1
0.322686378549804 1
0.310744403118603 1
0.40386850500609 1
0.459227649139007 1
0.30946881585325 1
0.385649624372129 1
0.35558081751673 1
0.42234963723249 1
0.46119289143847 1
0.32510804672346 1
0.286035608888582 1
0.42270705831931 1
0.451367047205754 1
0.325329127892672 1
0.487746242197983 1
0.406198771821607 1
0.442791910877818 1
0.575064542122224 1
0.441922249824853 1
0.404516787786134 1
0.339041148299604 1
0.169068967947161 1
0.46876138340026 1
0.208081070548806 1
0.637686012381893 1
0.287681105591028 1
0.520130556787832 1
0.327788695788215 1
0.399245170276463 1
0.201913639264771 1
0.358928871661692 1
0.387934665940679 1
0.23363095991571 1
0.495012149069156 1
0.485168769708117 1
0.402721140285443 1
0.0860392613957262 0
0.261239859983236 1
0.239624292087388 1
0.287274639857217 1
0.453586466576729 1
0.580164399941903 1
0.208603728041328 1
0.592674317211018 1
0.253084587055331 1
0.215813010478211 0
0.383585068165767 1
0.494767865713078 1
0.0642616245121068 0
0.341947279563146 1
0.451042076101773 1
0.573985086705457 1
0.457689073481193 1
0.464982759134429 1
0.490862197454055 1
0.465292215376652 1
0.402890595942133 1
0.475569964615652 1
0.308324097330079 1
0.367541985937366 1
0.269705775058227 1
0.242062895228519 1
0.324191823400208 1
0.348913550964913 1
0.223377117163978 1
0.326460214776686 1
0.539327836822153 1
0.34965283352592 1
0.445523076051986 1
0.504933096141642 1
0.395757361284805 1
0.284256407104909 1
0.396777560601153 1
0.46468161858484 1
0.428868529434968 1
0.33362340838134 1
0.488942532748416 1
0.499717840491203 1
0.27156433280462 1
0.251729489986637 1
0.410577243614723 1
0.397197735084686 1
0.382529928176159 1
0.551545910034793 1
0.264332558313191 1
0.397840901712963 1
0.321502586487762 1
0.437844088799229 1
0.380281546256489 1
0.310395332606659 1
0.304732073770134 1
0.110190494155646 0
0.445934109106976 1
0.504564767155873 1
0.415636644437615 1
0.408799372569622 1
0.520357445035239 1
0.390985710849633 1
0.304131946662418 1
0.401582371359758 1
0.470536461137525 1
0.39965871229425 1
0.477899204144853 1
0.404910876341413 1
0.422356065935748 1
0.45444421663775 1
0.167251650221264 0
0.216223359297123 1
0.349591809975976 1
0.402963958316765 1
0.232094691075517 1
0.353326377709984 1
0.482651399998318 1
0.683476282097188 0
0.298600144722813 1
0.301172620077002 1
0.267996872794043 1
0.276933948545582 1
0.402566924965938 1
0.277051593164308 1
0.369181129074884 1
0.472233830121573 1
0.591869521617793 1
0.137530915737336 0
0.185984365521802 1
0.549661117468568 1
0.408336611261099 1
0.474495954682267 1
0.48040503078392 1
0.315179668437684 1
0.336180071435867 1
0.670649711858518 0
0.467265440308521 1
0.263453271047931 1
0.19272004315377 1
0.641998289965411 0
0.322466659943829 1
0.409528301854909 1
0.548243513646822 1
0.428889713449261 1
0.417943102387691 1
0.412782435797043 1
0.722310439222779 0
0.699119527085443 0
0.538620812581348 1
0.437901999078444 1
0.296014578122672 1
0.333683147891027 1
0.266515620279544 1
0.530731406279932 1
0.418699191779586 1
0.309474225414151 1
0.42379784936965 1
0.348285811761741 1
0.526071235917506 1
0.224152107245264 1
0.385364804886049 1
0.584993615139904 1
0.454574646491036 1
0.352518850781552 1
0.582333187300794 1
0.455469789660276 1
0.361880772540576 1
0.4234728055103 1
0.270670034074289 1
0.406624260048115 1
0.342164387606923 1
0.542460609096114 1
0.350827402029297 1
0.427464623695431 1
0.232599701924217 1
0.469117211964668 1
0.307576176044521 1
0.423620365665525 1
0.36172904104206 1
0.192776510864677 1
0.532765237947748 1
0.637639339378451 1
0.458763150179239 1
0.508894745385589 1
0.749212432688399 0
0.269668314405638 1
0.0786545198576054 0
0.348781205350785 1
0.669610081841883 0
0.685867360623445 0
0.352086710238605 1
0.401269529592295 1
0.117814217831771 1
0.287482790489942 1
0.23026853531984 1
0.644124107640664 1
0.385346658919365 1
0.216593590465549 1
0.397488451314345 1
0.389499372423689 1
0.470014432611209 1
0.475503121143055 1
0.261346748900844 1
0.610037435083943 1
0.269640847513858 1
0.445171633808873 1
0.443717671367029 1
0.649724427397998 1
0.522594211094319 1
0.162829864478674 0
0.362830958768755 1
0.493034811276403 1
0.610192628976117 1
0.370392217095047 1
0.643906506867349 0
0.364606197862899 1
0.380313383091312 1
0.158299564979889 1
0.147764803773558 0
0.299347354089735 1
0.24486238018456 1
0.440588806751639 1
0.403712946160543 1
0.313173231093704 1
0.310450838574306 1
0.452412279514431 1
0.256841611031836 1
0.406489591487309 1
0.551036449611385 1
0.446468298076166 1
0.422257093058143 1
0.453187363033309 1
0.488387207201864 1
0.377356483131649 1
0.195604454120925 1
0.522878883803348 1
0.34185484350143 1
0.178006513470998 1
0.195670724243655 1
0.139332967293152 0
0.456517226683162 1
0.302284481498001 1
0.341811042688448 1
0.293227593406766 1
0.583546312943426 1
0.493980953799816 1
0.424361587729181 1
0.516673157499143 1
0.521089582189592 1
0.271112175275248 1
0.454862821730785 1
0.556733684107149 1
0.414005493080867 1
0.327995752849925 1
0.303205338613089 1
0.507414504052761 1
0.318522818990053 1
0.50794028068193 1
0.365119027442796 1
0.434389263020303 1
0.307392682857647 1
0.537123220322561 1
0.365980123952783 1
0.356404528303289 1
0.429886195689977 1
0.646310504762854 0
0.200263630133211 1
0.29360072542616 1
0.558167769812877 1
0.286987882886281 1
0.415243826858038 1
0.310970633234391 1
0.42598956481361 1
0.212119310269657 1
0.421854468403911 1
0.453062255889476 1
0.310106182404135 1
0.390672773291539 1
0.383137284533175 1
0.579913166712007 1
0.277876461003864 1
0.357535557764363 1
0.436515567881428 1
0.345358075102452 1
0.417390285311574 1
0.57300340624488 1
0.12741016364774 0
0.410152390593053 1
0.402985091108172 1
0.335042039728135 1
0.327713346430302 1
0.430814219796443 1
0.107470046006903 0
0.501224780614236 1
0.335568931896993 1
0.382310934004439 1
0.631644573247587 1
0.540500047672945 1
0.771496630753217 0
0.367405838213151 1
0.310631575723589 1
0.493793757180447 1
0.283579222253705 1
0.492058971478436 1
0.395346178678828 1
0.561984190589024 1
0.559513445051265 1
0.315326777096995 1
0.536563227202937 1
0.608013346060278 1
0.444207681905937 1
0.56532599789954 1
0.389914959223626 1
0.284484649146168 1
0.393781467291553 1
0.306600001385071 1
0.48753541102565 1
0.438250681292744 1
0.616916052927926 1
0.543675529448783 1
0.354306994963368 1
0.295892613889985 1
0.483036495902656 1
0.443178051194633 1
0.431711529379635 1
0.352598262458605 1
0.629321386618793 1
0.373989967518133 1
0.241935021326315 1
0.444805839766869 1
0.391520856543016 1
0.754223888531073 0
0.484806103668116 1
0.407110430287177 1
0.573754686788387 1
0.436117083386006 1
0.409328914328868 1
0.347505626603232 1
0.541667779070896 1
0.482366497914651 1
0.326959468362865 1
0.425902389541806 1
0.545179144490961 1
0.493850861381246 1
0.318673036090535 1
0.383752254640776 1
0.382546087688872 1
0.302807492331896 1
0.449907021727792 1
0.33870564628216 1
0.368173991140941 1
0.390235018836447 1
0.465296059428608 1
0.242212599897218 1
0.533528570963575 1
0.393201395600042 1
0.409502439004745 1
0.490172773167005 1
0.353726677530306 1
0.258499102063734 1
0.655725690115934 1
0.247387916620252 1
0.475698364487823 1
0.452703376711039 1
0.61022938536231 1
0.241853865820584 1
0.342441875971998 1
0.381636505327801 1
0.542679708125244 1
0.461434886572295 1
0.67485239779861 1
0.274397797093352 1
0.18749145672448 1
0.509981780951187 1
0.215475833827861 1
0.241104361611872 1
0.426398492382906 1
0.29075969552724 1
0.591138567286013 1
0.392738943628355 1
0.299417672936071 1
0.376904545468768 1
0.377821310564549 1
0.350684047196303 1
0.639657693482021 1
0.363383401863869 1
0.49240276483848 1
0.350961392432259 1
0.597053333926156 1
0.510131893541633 1
0.20538651025102 1
0.2847142442639 1
0.334804540844234 1
0.614583767479601 1
0.438951224276837 1
0.348269979925057 1
0.155239093354592 1
0.440287591063378 1
0.530696577669482 1
0.469534094976093 1
0.227114963561516 1
0.600695334147602 1
0.450500111872689 1
0.396097343587456 1
0.810241558665728 0
0.345784904754043 1
0.356868845075952 1
0.355369433174037 1
0.438586644899927 1
0.491218696785152 1
0.463612154285426 1
0.297100834122022 1
0.366915107450562 1
0.325492521787068 1
0.396886977456872 1
0.403293408773381 1
0.336946614633909 1
0.467878581093635 1
0.434302909723455 1
0.540294497926713 1
0.398941969743633 1
0.247214133739434 1
0.437132970455826 1
0.389348462931781 1
0.407636059164122 1
0.401576840008234 1
0.353833891949879 1
0.446323310257214 1
0.203307573961971 1
0.576552187863504 1
0.376545622731678 1
0.123318909768656 0
0.510111460549438 1
0.508992005487454 1
0.345452976377325 1
0.399769837608689 1
0.436174409623533 1
0.441447857577367 1
0.383434412408051 1
0.572626794368957 1
0.456685933910718 1
0.410275930220864 1
0.327069919730239 1
0.380365134110522 1
0.411593726953573 1
0.456122843673854 1
0.301612083899087 1
0.359848462508583 1
0.535055159931169 1
0.190997565907859 1
0.485676622757583 1
0.345726473466995 1
0.30600356983198 1
0.473425294538596 1
0.20979569982506 1
0.531436878850037 1
0.346848629312408 1
0.270350190673364 1
0.4388696207329 1
0.352756333974488 1
0.327323684013625 1
0.656157111564599 0
0.369072667217609 1
0.529729091303679 1
0.354604080658228 1
0.269539419935926 1
0.246404912939295 1
0.339537658725295 1
0.310999166405739 1
0.321584090195543 1
0.349700971918337 1
0.270192710828935 1
0.226279463543781 1
0.403431767314859 1
0.26674980013604 1
0.238647976809228 1
0.432431788423444 1
0.44438568823639 1
0.527344722613045 1
0.236161703225183 1
0.308373301089639 1
0.312246455266961 1
0.48218359864119 1
0.440839282385322 1
0.0556301840519857 0
0.335039776924305 1
0.145810619790744 1
0.263015969292776 1
0.441808058651918 1
0.374252527903645 1
0.450636614820335 1
0.442652737539582 1
0.447116430738479 1
0.371183781543751 1
0.512171887276249 1
0.487965489222454 1
0.417668117144733 1
0.462062938453041 1
0.348597969884906 1
0.367620954480165 1
0.630940087932473 1
0.464159399581426 1
0.41897531205778 1
0.429688207514606 1
0.302872222311176 1
0.495694646462526 1
0.618424965376784 1
0.446074942857179 1
0.192503125650707 1
0.3680352697885 1
0.402891577175396 1
0.454090487433541 1
0.0956301581256744 0
0.371013177209671 1
0.277592645725819 1
0.353429441667531 1
0.311712598857192 1
0.496178724135201 1
0.578864545330257 1
0.382339652428529 1
0.433925087854356 1
0.346903360174851 1
0.606321971903505 1
0.417356218120367 1
0.301663304424676 1
0.428251852519667 1
0.457463319061131 1
0.191159395041249 1
0.248189768900141 1
0.175043058668346 1
0.255523533876393 1
0.288185437824206 1
0.389688365308717 1
0.431314929065685 1
0.459344008652393 1
0.259986006179808 1
0.445604030155626 1
0.513745565509263 1
0.276295874971567 1
0.36644305491548 1
0.5675391871361 1
0.514837917142898 1
0.326944171484916 1
0.346313831232438 1
0.174088168094243 1
0.546905950028038 1
0.573690497957784 1
0.479992540283257 1
0.438544136364917 1
0.390626838570306 1
0.419195961258756 1
0.401427398865991 1
0.38629696279133 1
0.393774304831102 1
0.0031470857945439 0
0.620668465357406 1
0.621905721803593 1
0.351601698429872 1
0.243892253529537 1
0.457052686878996 1
0.508099397058678 1
0.399401879660005 1
0.313204534641827 1
0.316380850559472 1
0.455937116139624 1
0.445756188011456 1
0.330899566989783 1
0.489022169751324 1
0.467190765729784 1
0.324591693971912 1
0.271032135152777 1
0.443233479461911 1
0.363224068609132 1
0.470040026289897 1
0.551280273283815 1
0.350490002487314 1
0.529504314618437 1
0.735568817828284 0
0.419374026345101 1
0.249998183132262 1
0.491765939236112 1
0.224798909310145 1
0.48883280570538 1
0.512327601010049 1
0.490062971390324 1
0.358744990258271 1
0.257209065877898 1
0.368971152667886 1
0.463727613469487 1
0.337046394081553 1
0.478107673245265 1
0.491432963437397 1
0.266637764246642 1
0.451062350300111 1
0.508214838585513 1
0.534444294766988 1
0.470542527888447 1
0.457786489512444 1
0.210305742456039 1
0.509735257792766 1
0.345186144897617 1
0.228479167234077 1
0.261119632831304 1
0.403787170011846 1
0.285710831568115 1
0.439388588308959 1
0.446745961067005 1
0.46556912994706 1
0.256921457336414 1
0.360491822750299 1
0.541101663094307 1
0.417110409321245 1
0.146701334704449 1
0.232156605268842 1
0.43401813707952 1
0.373548737896481 1
0.435896868311079 1
0.498481710579121 1
0.32693421191278 1
0.322413983254527 1
0.547047312529057 1
0.358880964696189 1
0.323265573403804 1
0.540110097327275 1
0.458970372749025 1
0.349864335106933 1
0.646885886565323 1
0.292055261532553 1
0.397317290834408 1
0.405580423095332 1
0.31155112908908 1
0.361350142366915 1
0.203724918767169 1
0.331022486266288 1
0.21064939147185 1
0.647107992005383 1
0.598516618333853 1
0.411247750311446 1
0.569855695650517 1
0.523231238676364 1
0.265660668438043 1
0.140543557422144 0
0.344486124033715 1
0.194849004295303 1
0.496901055975284 1
0.399056412302027 1
0.188083679493518 1
0.322691570926893 1
0.226226768223327 1
0.469403406170959 1
0.0974065926509223 0
0.513620899101185 1
0.587447220237359 1
0.337375154600345 1
0.308761592864654 1
0.343687892469426 1
0.377171123569765 1
0.00794856156869709 0
0.675864949240365 0
0.37978385311715 1
0.263209774184947 1
0.379653371650543 1
0.44473019553276 1
0.126526871595187 0
0.509800477878787 1
0.582690320750571 0
0.341854349490372 1
0.513518898985137 1
0.24516858821873 1
0.581152300984523 1
0.43692388390336 1
0.52630064939295 1
0.473151946378581 1
0.460956259353213 1
0.651987916249262 1
0.303936582001414 1
0.423478271343406 1
0.409250426706544 1
0.411533017301294 1
0.375635190352731 1
0.51849226507368 1
0.436318780425972 1
0.358499677402812 1
0.349165741127971 1
0.432899290643428 1
0.399898573398246 1
0.485412033666137 1
0.159946396118752 1
0.310566730483415 1
0.352713445183907 1
0.289821763349301 1
0.324156519354431 1
0.498262697612964 1
0.470298623729967 1
0.429354550949415 1
0.434450566602263 1
0.402075917539758 1
0.342331729316255 1
0.467467875441744 1
0.478967109531455 1
0.489446705008484 1
0.313761251825659 1
0.509413397306304 1
0.363651714586123 1
0.575084061316308 0
0.470485229695216 1
0.270469635507936 1
0.490195253290557 1
0.283318945418308 1
0.423733187176537 1
0.363222786245639 1
0.21450120313537 1
0.356331351918878 1
0.398183882970036 1
0.44507625915762 1
0.508699484919968 1
0.370381300248263 1
0.449705350747038 1
0.276340250038029 1
0.301433083611078 1
0.15646655828542 0
0.305923388343905 1
0.37908474329483 1
0.534330434801923 1
0.687129067373338 0
0.299153669600603 1
0.399636636985497 1
0.431293220718179 1
0.244766618727579 0
0.447836945043072 1
0.552852914669506 1
0.35130563171947 1
0.401151712278765 1
0.501042016349228 1
0.390206857062096 1
0.791073737238837 0
0.476353684086721 1
0.202417147584558 1
0.592146880981138 1
0.46184300918596 1
0.311005942326219 1
0.304700191131695 1
0.635523239400762 1
0.442213586139412 1
0.424461813350732 1
0.173010205906254 1
0.551684345132078 1
0.478646912967589 1
0.334306267917676 1
0.333922801415742 1
0.303448440872296 1
0.294702706703227 1
0.521762770840131 1
0.548290189180873 1
0.315995299107657 1
0.334477383422349 1
0.338745157224287 1
0.223516168434878 1
0.389552812909353 1
0.468453982103107 1
0.191010934119741 0
0.496557571208568 1
0.494161576634266 1
0.371575549501341 1
0.271201935840141 1
0.41093501480647 1
0.778539387091562 0
0.289209502093257 1
0.619649316591079 1
0.46917331305865 1
0.319598648974981 1
0.320598528210814 1
0.512203860222027 1
0.57600277679873 1
0.395271585678505 1
0.411354061055909 1
0.455547689169112 1
0.144340364025813 0
0.4175802364179 1
0.206634431346008 1
0.347052801295955 1
0.118096602709154 0
0.581508042846821 1
0.348784795604989 1
0.42822452837462 1
0.149731144120916 0
0.326563759773974 1
0.509910160665879 1
0.337523532883054 1
0.389823866465532 1
0.46782550141036 1
0.647949504308555 0
0.538238650050361 1
0.307107263978551 1
0.394864596575462 1
0.31236272571802 1
0.372992727543475 1
0.396280674567661 1
0.341958737584917 1
0.325601748403076 1
0.494519773541592 1
0.340958965616551 1
0.364033624712922 1
0.266086695993025 1
0.580900865056484 1
0.146469103446744 0
0.600315377919512 1
0.35154415249321 1
0.46014632952392 1
0.548508849611567 1
0.52231236264623 1
0.553847134300257 1
0.349393735020525 1
0.45625842764429 1
0.152616560917992 1
0.543551792297176 1
0.48714127941136 1
0.195055166389729 1
0.415175868941153 1
0.443690030865313 1
0.372729553885169 1
0.248375969184941 1
0.457793481728158 1
0.418144957882688 1
0.374532029967061 1
0.305667142825539 1
0.34874623248813 1
0.344607134258662 1
0.126779332949586 0
0.238655154824406 1
0.54196124173021 1
0.314211948202936 1
0.304797129463412 1
0.333408064968154 1
0.399328482693902 1
0.320631791395852 1
0.477019889776686 1
0.488262680282108 1
0.266374609442612 1
0.241458054863231 1
0.498622128475104 1
0.38546013131273 1
0.51351125504 1
0.399955545372673 1
0.520396548445704 1
0.11170999442147 0
0.43476342120914 1
0.445615374983475 1
0.330809362032084 1
0.248261006768038 1
0.152913604164586 1
0.439438646010522 1
0.386553398652496 1
0.400164584044116 1
0.438438980999706 1
0.420381557627568 1
0.570250817207577 1
0.451517241523028 1
0.408798919280857 1
0.295136571858114 1
0.398374438661786 1
0.577711607359284 1
0.473760178949606 1
0.286910292927878 1
0.31349053675255 1
0.346495950252614 1
0.548930314135119 1
0.401996778173701 1
0.551196391738291 1
0.498926580463039 1
0.463980518595956 1
0.281199932110104 1
0.176541649352112 1
0.479588797174052 1
0.432556880804739 1
0.458889625125968 1
0.563846440532567 1
0.359415827640154 1
0.239566543311028 1
0.671646955969189 0
0.449940312397941 1
0.228917013342574 1
0.4187973162239 1
0.325889467207369 1
0.415489153295835 1
0.247191365370477 1
0.36474694942518 1
0.492388130137656 1
0.497866226113469 1
0.162752286549005 1
0.596686456442104 0
0.342745253531253 1
0.274101295804059 1
0.1399556392962 0
0.225608539958946 1
0.320537176769076 1
0.632562571988477 0
0.414974767758228 1
0.287484566172351 1
0.324232920845509 1
0.309463657830369 1
0.398091828314422 1
0.609954550433194 1
0.742290453080017 0
0.504686801651023 1
0.454799275294422 1
0.379413947298996 1
0.390647412030233 1
0.396985069726119 1
0.416575244639624 1
0.506074553895567 1
0.354553239488666 1
0.384229997416473 1
0.505348119808485 1
0.43208582035835 1
0.511872775959155 1
0.320357204266663 1
0.396804887588561 1
0.385291402622851 1
0.399577205279211 1
0.354572693386643 1
0.343171758979161 1
0.408737658648945 1
0.359158133926594 1
0.48368014486477 1
0.25803531768365 1
0.409662733407669 1
0.464150713175937 1
0.501030533281238 1
0.387962857633193 1
0.40452722623074 1
0.265410745927329 1
0.465180727136655 1
0.286097804703355 1
0.499894035328192 1
0.458462830789687 1
0.355826682912932 1
0.405440504555453 1
0.497060258374688 1
0.328094970030068 1
0.2339068333938 1
0.401183116414744 1
0.448152005176485 1
0.343091698720866 1
0.387878303401679 1
0.537204412638576 1
0.367443790141008 1
0.313351447653022 1
0.330312468565022 1
0.431635605002055 1
0.179746821486876 1
0.0910801648804449 0
0.327273034773702 1
0.435287037768893 1
0.316490897566613 1
0.59182909678187 1
0.757334681343077 0
0.534252800958277 1
0.243116825786307 1
0.286689391756518 1
0.472702823995966 1
0.355813934476475 1
0.15969154901324 1
0.427109687227424 1
0.423045117711368 1
0.353050945933129 1
0.529676637969377 1
0.458579085131206 1
0.403383483711893 1
0.474394419867793 1
0.242423346057965 1
0.439086428395895 1
0.120081678948604 0
0.391292175387106 1
0.189350064053987 1
0.263051533072021 1
0.415402369604609 1
0.389604780481271 1
0.483818362543768 1
0.203645090835407 1
0.312764574495656 1
0.327145758596757 1
0.328939381502472 1
0.334431429370494 1
0.337726439660498 1
0.318876357792995 1
0.387628247117441 1
0.562309235506153 1
0.361182422775924 1
0.567928146524635 1
0.527244552863152 1
0.506349391886757 1
0.261789121662085 1
0.447759272321227 1
0.437720487323114 1
0.335746566737649 1
0.525441879534416 1
0.552293395671508 1
0.485869523295806 1
0.522469746595916 1
0.340686619161968 1
0.436846314059598 1
0.554379012408038 1
0.254979059587989 1
0.389056417288348 1
0.371532228797479 1
0.452427934569147 1
0.329129419948555 1
0.282492225997989 1
0.269425855721336 1
0.550120199678113 1
0.267573009458994 1
0.472414302008554 1
0.183469735000847 1
0.377354623480407 1
0.496346205479328 1
0.540196095068369 1
0.574595207675637 1
0.284056063963073 1
0.385614272330443 1
0.562967354388461 1
0.364035029073252 1
0.361574354101243 1
0.445168706460213 1
0.518433516254993 1
0.399299281402635 1
0.484282894788614 1
0.608557641875982 1
0.614802201487591 1
0.41660814398972 1
0.663744956448757 0
0.679602468505521 0
0.615965848586114 1
0.515686772660779 1
0.42742818349713 1
0.564201498919736 1
0.601333133711516 0
0.632478787742029 0
0.326334339596402 1
0.415432157837219 1
0.601988390345007 1
0.21703042052311 1
0.260152837287569 1
0.389676308560049 1
0.632220103357627 0
0.341902298929894 1
0.627883376137099 1
0.541127166943573 1
0.362719509014931 1
0.617640093088054 1
0.547075826264719 1
0.211425240071155 0
0.1610994644433 1
0.485426767194292 1
0.402864017393251 1
0.437592031379832 1
0.29390442853468 1
0.524670454994243 1
0.388657190137253 1
0.447511998078331 1
0.30335864350744 1
0.252095801552607 1
0.38571519614738 1
0.248429137395729 1
0.436617309438028 1
0.443458131056009 1
0.447016194853522 1
0.162729734823465 0
0.522518525219696 1
0.445713786837577 1
0.249823376919784 1
0.428449467414989 1
0.285931737968147 1
0.429802749265243 1
0.392547359100645 1
0.755308309842333 0
0.199014131275726 1
0.484967598867905 1
0.33605543544776 1
0.294024819734482 1
0.19414856550911 1
0.508005088757988 1
0.40978358478231 1
0.622415450134309 1
0.459890322153917 1
0.498060249751704 1
0.470229130739126 1
0.347862294515975 1
0.335491246282752 1
0.509846802074601 1
0.603640870319448 1
0.6219652230364 1
0.602983555500161 1
0.531862246941693 1
0.401813840179398 1
0.254766279426889 1
0.48478893322151 1
0.201033081205165 0
0.475084822918579 1
0.263021989590674 1
0.500988674563352 1
0.317636616027749 1
0.357403860896068 1
0.349132664544852 1
0.401664789249288 1
0.476775717160484 1
0.54237613432323 1
0.320039111738914 1
0.494665346495668 1
0.429324664308723 1
0.311175612688095 1
0.522819867213325 1
0.65286788666551 0
0.438308117687211 1
0.316153058313513 1
0.566150504982425 1
0.220291336425301 1
0.374336703589544 1
0.532504903674131 1
0.501480485397526 1
0.335699507717702 1
0.374504507829506 1
0.273602209910308 1
0.464059090623198 1
0.505950524956337 1
0.54440175079091 1
0.359713276340897 1
0.358238823987051 1
0.617919278713102 1
0.49634738786041 1
0.419768101966525 1
0.444282504085834 1
0.211553547729204 1
0.433716495976275 1
0.464015974316046 1
0.289658223529228 1
0.460014676966928 1
0.330922476794068 1
0.611840438559136 1
0.457386995642784 1
0.674884420914418 0
0.512712210814046 1
0.0434512753544621 0
0.327735265995701 1
0.501238357391387 1
0.561407452510056 1
0.401836326335747 1
0.338714430771125 1
0.458693385656365 1
0.466784148151718 1
0.441583109375753 1
0.465393845430341 1
0.405931822526597 1
0.489056326705351 1
0.407910157022289 1
0.315493983332058 1
0.354173318071385 1
0.465003639062259 1
0.407882266010377 1
0.274351427956171 1
0.165421413716466 0
0.332888754996277 1
0.182047423776006 1
0.31210649814123 1
0.496862804314826 1
0.312703505243526 1
0.446382145920255 1
0.444750123704787 1
0.339780133737398 1
0.249182844153758 1
0.252306812737698 1
0.194474456990799 0
0.376541161222076 1
0.385849349645095 1
0.0895326213101807 0
0.54109961216141 1
0.519599675471832 1
0.279879549980127 1
0.40399506126124 1
0.250253789390343 1
0.32196964156744 1
0.357507617961755 1
0.265069384240149 1
0.427256410604298 1
0.410459559970626 1
0.284401752474269 1
0.464706990270046 1
0.528546331047977 1
0.297350895791196 1
0.147113271090771 0
0.385019313109526 1
0.246656474733463 1
0.527897119054366 1
0.219166467523433 1
0.140089623313815 1
0.40593149027031 1
0.353722729221061 1
0.444316902226975 1
0.493227715022626 1
0.672818825100722 0
0.376657266959747 1
0.514332216630268 1
0.530137508815422 1
0.594868784802224 1
0.263218267833963 1
0.376398219265811 1
0.351605444345957 1
0.349701478435344 1
0.254413758196344 1
0.437754064282548 1
0.395266232552966 1
0.439978112468178 1
0.235014936291393 1
0.536389193820289 1
0.395650635850506 1
0.388296533351331 1
0.17826515768342 1
0.353242862609379 1
0.324762679465385 1
0.433050902673259 1
0.339246904397026 1
0.383535179663803 1
0.509447334801879 1
0.499868321423515 1
0.39751471894554 1
0.515009783544489 1
0.536445655045024 1
0.367497279869664 1
0.349532668653381 1
0.257189277689391 1
0.413198187295025 1
0.399292869048767 1
0.209177612607424 1
0.240249494448904 1
0.417523914932627 1
0.269207259075494 1
0.255795814740451 1
0.114420296111043 0
0.285748519686322 1
0.0240667118898357 0
0.398687471707834 1
0.169233562287614 0
0.530448770829848 1
0.110732688416949 1
0.245644809602557 1
0.389895636976624 1
0.410172472893885 1
0.5592452514035 1
0.376721525491029 1
0.335098783327871 1
0.33583123098506 1
0.336332916605574 1
0.244425227469216 1
0.445616962995032 1
0.49690832645006 1
0.110250268797733 0
0.121987763709137 0
0.211611256188854 1
0.505537609432393 1
0.166336694482222 1
0.552579362181706 1
0.4094973957016 1
0.393868137251306 1
0.54969723919311 1
0.487437260019381 1
0.501437788002428 1
0.477643069465388 1
0.409741709948458 1
0.528194539608542 1
0.239245684661635 1
0.507617300294305 1
0.204338273835712 1
0.421244073358091 1
0.439559004671147 1
0.506237603219483 1
0.413146613151184 1
0.510039052271087 1
0.402381115241601 1
0.384668606219052 1
0.383452946699632 1
0.400152691723813 1
0.326068148924617 1
0.362400732365079 1
0.286545111639403 1
0.141752296395497 0
0.564401998666146 1
0.306663618875919 1
0.5744618595118 1
0.251679305595711 1
0.30109866195563 1
0.308810749035667 1
0.30380168421912 1
0.102984599677874 0
0.455978633497933 1
0.0790531275648092 0
0.487847480981642 1
0.313872089165947 1
0.507848999020415 1
0.573840086518125 1
0.313282132841635 1
0.401921642542594 1
0.441798147111838 1
0.230605436570933 1
0.304374687786447 1
0.548283735220131 1
0.349972777263523 1
0.447149214058137 1
0.175088523061087 1
0.52469372866779 1
0.466540978463221 1
0.264317180576228 1
0.433310197126654 1
0.187350878907271 0
0.315800729991548 1
0.546741372210915 1
0.269856725290527 1
0.418556942928664 1
0.141461853719778 0
0.281626680856202 1
0.361610426084337 1
0.543545754457736 1
0.496667625971761 1
0.284762980083456 1
0.216814075023416 1
0.515582898306694 1
0.258164034879319 1
0.576458740414677 1
0.347218877131754 1
0.203254467642797 1
0.61137461747934 1
0.455243782218659 1
0.434057119204202 1
0.435758343275555 1
0.283089212441829 1
0.4761692448929 1
0.265197836022694 1
0.288335576469199 1
0.754364714049072 0
0.211558927093994 1
0.544023008762267 1
0.122037287530878 1
0.401722385884324 1
0.413848116557994 1
0.309527859132512 1
0.146505292154209 0
0.4188017388928 1
0.407454674276658 1
0.406103780089573 1
0.455889162887225 1
0.377928502897757 1
0.550184857299569 1
0.373720240251295 1
0.475006192367932 1
0.473019021163482 1
0.329159882400453 1
0.314074407570651 1
0.149639073274004 1
0.382076143660185 1
0.318946588114418 1
0.412935355298337 1
0.8401401772466 0
0.335226454217266 1
0.325718417636266 1
0.388119328670272 1
0.324122774977403 1
0.515825628368806 1
0.311943180719594 1
0.296247781927812 1
0.175585082130032 1
0.620284845336122 1
0.568921971782119 1
0.251527685776148 1
0.408959250464868 1
0.213251264733032 1
0.379190504323938 1
0.518043676110495 1
0.338857418610382 1
0.355925454533389 1
0.575727202571651 1
0.475709082448445 1
0.358919240442138 1
0.42278786105694 1
0.492981174996499 1
0.459995532154413 1
0.369318643192581 1
0.604323425338988 1
0.414537809544097 1
0.155653888997468 0
0.413624585231841 1
0.585765877591442 1
0.342484154145351 1
0.434183466904643 1
0.366846105660986 1
0.573769951924437 1
0.563649265439786 1
0.227461451660598 1
0.412083017896582 1
0.368310287884051 1
0.470016734262158 1
0.441890830923412 1
0.359552106308014 1
0.522294246959389 1
0.262769977403862 1
0.265256898823106 1
0.2813502978135 1
0.395947380689695 1
0.339201209096325 1
0.380660709974918 1
0.264855503807768 1
0.3512905518578 1
0.127024521881724 0
0.591250625077851 1
0.469705779698497 1
0.354292933660958 1
0.498226242572951 1
0.130917190236273 0
0.50176620392575 1
0.698638775284739 0
0.344946795065029 1
0.431256775245188 1
0.350519642048123 1
0.327534981496691 1
0.532254321116536 1
0.504064798964594 1
0.0599348665044338 0
0.334433065529193 1
0.459772165210964 1
0.376389509010889 1
0.484293884136013 1
0.213089442548463 1
0.502088178719069 1
0.538812819105233 1
0.492320332481967 1
0.125452903682458 0
0.214002487862195 0
0.266054704506748 1
0.53396186439099 1
0.551377158121857 1
0.272953714794578 1
0.454982667631162 1
0.339501121556024 1
0.483889659939921 1
0.333421748447793 1
0.495544501888016 1
0.416827745797344 1
0.317407059181818 1
0.588770416165845 1
0.393158755192392 1
0.535167813857206 1
0.407046546307212 1
0.640034623343104 1
0.36359883308052 1
0.571701989625697 1
0.242696157713453 1
0.367761481942205 1
0.429650469757316 1
0.217062361152842 1
0.545618361859844 1
0.489630229722839 1
0.467511874974568 1
0.289336484640779 1
0.457987089284058 1
0.353630058109653 1
0.27253901079786 1
0.32711030027903 1
0.428763212539647 1
0.212103062186374 1
0.668757322482377 0
0.389632727968988 1
0.501794083636538 1
0.360444499018884 1
0.385706011014135 1
0.423625737047652 1
0.372689772958991 1
0.231471537143697 1
0.683612096205461 0
0.551288293829949 1
0.221634842585533 1
0.410104162773902 1
0.493021414174395 1
0.374229528120351 1
0.294300572300395 1
0.369980385519142 1
0.255187441860103 1
0.454622004156142 1
0.265089488036171 1
0.442813453965979 1
0.503753495218581 1
0.386406426663234 1
0.264195965647786 1
0.513771025784722 1
0.494482511747411 1
0.235443426402481 1
0.392714243818559 1
0.522490308716011 1
0.431010983073095 1
0.574063019301494 1
0.374242147515904 1
0.490475809270217 1
0.435419520666847 1
0.196737693968186 1
0.525157558220776 1
0.346741094583101 1
0.378379892626846 1
0.407399696095375 1
0.495047561089024 1
0.563968250032652 1
0.42820578003376 1
0.218932984784375 1
0.459648948701864 1
0.376326792761685 1
0.378937643249698 1
0.631465543044013 0
0.446254147201839 1
0.5927965929437 1
0.441298894349373 1
0.492264279597844 1
0.615876683033681 1
0.479411818941945 1
0.349058438899279 1
0.659396714917563 0
0.452031502059591 1
0.612461225920103 1
0.372614066418046 1
0.453302774654284 1
0.247029362411933 1
0.356259716439117 1
0.243156843359549 1
0.475197810146954 1
0.418887022999273 1
0.278812332964598 1
0.349186507171121 1
0.508038915193503 1
0.420275842031159 1
0.308593650261096 1
0.678647922169152 0
0.474443919531227 1
0.274717688796277 1
0.564127776786232 1
0.400869470907469 1
0.429686656595501 1
0.469589251280699 1
0.442834893795406 1
0.324751027142244 1
0.552923502394112 1
0.296157562251533 1
0.140991418521892 0
0.410954508410697 1
0.270636895813641 1
0.228350738876295 1
0.502772533162098 1
0.319612342525471 1
0.284622027601069 1
0.17757999222789 0
0.473577796251478 1
0.37749420584325 1
0.411272562211221 1
0.323803777732671 1
0.36882821731169 1
0.123772552614861 1
0.235297610184726 1
0.445859511751853 1
0.39619942026681 1
0.441550693212186 1
0.689100982769859 0
0.309825686706164 1
0.234425220745324 1
0.334546271574212 1
0.361570352319719 1
0.545728836994457 1
0.204679146369139 1
0.350888916914561 1
0.341749942290494 1
0.299748723173324 1
0.481804187891938 1
0.290763057236629 1
0.390159982488766 1
0.402615565278023 1
0.662755819538636 1
0.445663560380205 1
0.435671607097206 1
0.305418390432435 1
0.338450138159468 1
0.28630622437826 1
0.54150654998264 1
0.296399627334124 1
0.516699115309379 1
0.273759128474434 1
0.400693636686934 1
0.425060374987609 1
0.327739284014859 1
0.342000685137601 1
0.513992074044162 1
0.548020311639111 1
0.268843778415416 1
0.43061947201214 1
0.324886167924445 1
0.351709329549714 1
0.251475293182212 1
0.392590483441107 1
0.356597900370629 1
0.214497320737247 1
0.558774775970131 1
0.405700578158342 1
0.247355868719821 1
0.462772837535036 1
0.553591824955164 1
0.302426449943878 1
0.394102323826918 1
0.412100384035294 1
0.338476921928983 1
0.33658648643427 1
0.562345113886988 1
0.43311441116982 1
0.355295699103175 1
0.441738988541122 1
0.43448460091791 1
0.0943275001389401 0
0.237213680464852 1
0.344333586319845 1
0.311625807235295 1
0.210571841397243 1
0.393902787377411 1
0.308980267214953 1
0.312239039701137 1
0.512948338414319 1
0.377835138079488 1
0.404704623862254 1
0.423813438502866 1
0.539354444435843 1
0.34766748334027 1
0.431949535764427 1
0.442642806559291 1
0.214675247095895 1
0.199487213200519 0
0.44649595351211 1
0.520839546228194 1
0.550156635241549 1
0.539924377549998 1
0.388163112654011 1
0.309244756245606 1
0.33300304540697 1
0.32071122262996 1
0.326662355839728 1
0.32109976455154 1
0.455021174388887 1
0.202087319723828 1
0.490967423385707 1
0.457373757678095 1
0.236513229256794 1
0.349889737533994 1
0.26494491661325 1
0.226054241938746 1
0.372937626348104 1
0.393903580996599 1
0.377669926667486 1
0.49062923794784 1
0.440061725682217 1
0.271114218689655 1
0.520999844622087 1
0.537348114906072 1
0.480316857364436 1
0.316947141977163 1
0.32639597520257 1
0.364423592979075 1
0.588875308344978 1
0.268064549726643 1
0.548549906216031 0
0.151493910305984 0
0.219606072691408 1
0.252342467559197 1
0.578097708704662 1
0.242019023390699 1
0.497394341210907 1
0.314301893407986 1
0.448636735725496 1
0.362425230975838 1
0.359411786036914 1
0.474734046897005 1
0.272150671337257 1
0.65748403747969 0
0.267087217496478 1
0.443253139638564 1
0.418047393439556 1
0.276345585856295 1
0.386943739271541 1
0.32644529574459 1
0.480316155041637 1
0.441703336102055 1
0.374559538332278 1
0.517073560831331 1
0.349772711715958 1
0.451740785132629 1
0.313967862255966 1
0.59152795507251 0
0.288568655614658 1
0.42847423764658 1
0.59813891228378 1
0.318444269373534 1
0.19963767434871 1
0.281071055869443 1
0.277775003057977 1
0.202885532185403 1
0.268029456561561 1
0.356032509858537 1
0.282496675249739 1
0.446972321372972 1
0.589259502994287 1
0.382395527599033 1
0.465695899211481 1
0.298438760125895 1
0.451924289335138 1
0.643647372398279 1
0.164137702715335 0
0.597453304363399 1
0.332706199880255 1
0.505082570503287 1
0.524028549165844 1
0.361001356001772 1
0.363359981859078 1
0.425698071005349 1
0.403879611502151 1
0.386270929532868 1
0.452462356952128 1
0.52129313651834 1
0.556450292413405 1
0.277288495754056 1
0.236362638480315 1
0.429100500309895 1
0.400281668039397 1
0.29162563173064 1
0.351630699719149 1
0.410182697082946 1
0.622552930337055 0
0.312712997446396 1
0.406063172309077 1
0.314975765439997 1
0.526885909244284 1
0.328917759651392 1
0.507589350897974 1
0.366475021573626 1
0.348870511189414 1
0.47817258141427 1
0.453560432259499 1
0.312746731927881 1
0.308325420885195 1
0.472511559921763 1
0.466016054839575 1
0.292513630974545 1
0.499241943025352 1
0.395131093407021 1
0.400038555237825 1
0.507199440430237 1
0.148963825297537 0
0.492248398843171 1
0.51596858591653 1
0.413018059791513 1
0.253793011030907 1
0.453854119091882 1
0.371390826625671 1
0.375052805764995 1
0.284405427008528 1
0.447790762986623 1
0.417817116587924 1
0.413678591621931 1
0.637020576956978 0
0.531282422329442 1
0.390129628983489 1
0.270953499136675 1
0.242647774952974 1
0.506407744324898 1
0.447278933011945 1
0.480688557107018 1
0.210529738617391 1
0.472834024277087 1
0.302653538746539 1
0.393637268228795 1
0.362925064696794 1
0.39424744784533 1
0.156087893754665 1
0.286063844909863 1
0.355491527384413 1
0.400899164808421 1
0.446858392385076 1
0.563770874691345 1
0.44166117404536 1
0.507777602351473 1
0.325047867409938 1
0.378746898385994 1
0.405320588768143 1
0.291157401445952 1
0.323942789726665 1
0.365777406506799 1
0.631071194055627 0
0.528532488833944 1
0.431322035584583 1
0.322563369664616 1
0.471207969216563 1
0.352235221243735 1
0.200336658023968 1
0.491750925297728 1
0.502560624181879 1
0.48493660159904 1
0.289235036221597 1
0.322756917919871 1
0.394388033184847 1
0.387185072891344 1
0.424439554524106 1
0.338579310676511 1
0.444213954163038 1
0.108283159263666 0
0.574819269694175 1
0.584020051600151 0
0.0795493553094029 0
0.310358477652407 1
0.38049184058599 1
0.281407263669952 1
0.546616178842212 1
0.380580449221293 1
0.286698790815538 1
0.346811468030495 1
0.404450238980811 1
0.699832789582434 0
0.407026808969701 1
0.582899636765525 1
0.52100904723524 1
0.633463907387142 1
0.4990221633477 1
0.657011255831612 0
0.294665203438498 1
0.643643318661028 0
0.216719576814672 1
0.357536100315914 1
0.33727161736597 1
0.478303840700848 1
0.289658114657901 1
0.469035384506953 1
0.217559342865472 1
0.464855528898507 1
0.300670898826914 1
0.321960790325239 1
0.505571368732429 1
0.429778014404284 1
0.354822560661952 1
0.485152584304652 1
0.223375810454589 1
0.394625553682644 1
0.24056139001882 1
0.601287246305329 1
0.450557705548778 1
0.425956881664518 1
0.286432126134981 1
0.349728948857219 1
0.521522198652149 1
0.365559472889828 1
0.602383650275221 0
0.300234232297182 1
0.251025200780641 1
0.528090584340966 1
0.464777366053383 1
0.472792344736497 1
0.245000219193052 1
0.274176636191204 1
0.238027978639993 1
0.461937059939404 1
0.379213693698731 1
0.458329417586475 1
0.557396998820207 1
0.224778244664469 1
0.424708641978841 1
0.416597101551729 1
0.633222875274758 0
0.293151907971487 1
0.278029432833589 1
0.366386300904982 1
0.394426259393263 1
0.478881456970546 1
0.42438718234304 1
0.255730571242458 1
0.473497892482035 1
0.595852595141713 1
0.2938444758718 1
0.477231213266631 1
0.393339301986482 1
0.213078080577549 1
0.309241722952769 1
0.60055404365957 1
0.528979632437504 1
0.388450063062307 1
0.460221144807284 1
0.481596710178494 1
0.437591462818013 1
0.487866796526159 1
0.28093317351663 1
0.344428405590376 1
0.276325569672399 1
0.356003751447403 1
0.250430033039363 1
0.419185512645178 1
0.390081546929567 1
0.487927893350999 1
0.290308655093622 1
0.65524391070173 0
0.272946656815963 1
0.355131368305704 1
0.435806639047112 1
0.430708704241783 1
0.346193049790068 1
0.565875579317811 1
0.548100373379976 1
0.486970954041521 1
0.585506748723567 0
0.483026592186248 1
0.517481936793894 1
0.567483797852227 1
0.372580480326185 1
0.345027336040781 1
0.390256129577466 1
0.607867268217649 0
0.177460110675864 0
0.407125681223703 1
0.432359570387317 1
0.128215942756131 0
0.157075247101995 0
0.228449144283186 1
0.459860036142223 1
0.3492899377574 1
0.430361243347509 1
0.660872022220397 1
0.515892774425157 1
0.361371959628454 1
0.497524530446834 1
0.187329637561756 1
0.398855388528729 1
0.23562530884442 1
0.339653111867042 1
0.324012239066468 1
0.383971412290154 1
0.417748505047201 1
0.349041464919538 1
0.421757476907496 1
0.514205715574187 1
0.242195263803171 1
0.532748128974984 1
0.409141188793833 1
0.28091902028741 1
0.483431645338787 1
0.234580283938329 1
0.542430124248576 1
0.486247377612875 1
0.302395003407325 1
0.355768089228151 1
0.525540808120155 1
0.5490381278098 1
0.411099023595727 1
0.384630280011985 1
0.465654377731412 1
0.318123080735158 1
0.371008298167808 1
0.398151039103584 1
0.291644975430498 1
0.377505297516726 1
0.417028779590138 1
0.460721250862617 1
0.287403284382678 1
0.200752551312414 0
0.36475904549839 1
0.590710042375568 0
0.45292688253127 1
0.309726419114638 1
0.350699740476765 1
0.528517444310177 1
0.478962561224438 1
0.405489948937298 1
0.49464065438506 1
0.595313456968069 1
0.387220519340534 1
0.663190385006207 0
0.448399249497205 1
0.0658595920525128 0
0.247063928922682 1
0.399781882311212 1
0.302957910571328 1
0.356466918649012 1
0.525053176161774 1
0.15913823640938 1
0.298387345411269 1
0.287369295177382 1
0.338624301497034 1
0.312512448159284 1
0.244600850061113 1
0.357790764852463 1
0.277741732059469 1
0.525057890949416 1
0.492602360024435 1
0.604436634662227 1
0.409306835765866 1
0.68721270231569 0
0.261503885023884 1
0.577861299601405 1
0.223081158031747 1
0.280606864236794 1
0.392765939590447 1
0.440701503418302 1
0.470215815583854 1
0.310198631899998 1
0.2569403681073 1
0.46335615106451 1
0.25346392756681 1
0.331795686562259 1
0.369612173910418 1
0.274227325214015 1
0.323638497935689 1
0.549335739754204 1
0.568603377763661 1
0.486222800356832 1
0.313013676539577 1
0.565460472649791 1
0.303899791729686 1
0.368695757701781 1
0.370823276465079 1
0.628082131721479 0
0.478596030690041 1
0.384752019595925 1
0.466117228025173 1
0.48459189696567 1
0.313649629182775 1
0.297187336856501 1
0.250370226864831 1
0.473171486363692 1
0.219626543763494 1
0.338109120248322 1
0.36009109536534 1
0.505583575268817 1
0.392110346995658 1
0.591944096943608 1
0.36581059193676 1
0.49524220483914 1
0.374298044133708 1
0.274558931160879 1
0.677199172730554 0
0.423958521195257 1
0.29078402669942 1
0.528006211138367 1
0.405870230600408 1
0.241195511555926 1
0.622570624267552 1
0.290012849665587 1
0.45531470462114 1
0.417414689951383 1
0.491984760426943 1
0.480211701912853 1
0.389191434671301 1
0.338699293956637 1
0.305411352472018 1
0.320063325354544 1
0.451299018158707 1
0.29303861413557 1
0.475017366542939 1
0.486819115777321 1
0.496223025540828 1
0.484715317603732 1
0.351296422367378 1
0.537792587060136 1
0.560275964033444 1
0.213166500731659 1
0.513963177629152 1
0.53278565942682 1
0.224140025303457 1
0.472702647054259 1
0.505811538003263 1
0.459986665154085 1
0.293988219079683 1
0.357761353554027 1
0.396602789531916 1
0.163272111060162 0
0.598234873614387 1
0.507676699099948 1
0.399237100117865 1
0.28847167975973 1
0.474317543452576 1
0.446015594227595 1
0.424137683993112 1
0.203121856545476 1
0.253257659168025 1
0.368098064039068 1
0.469491318058788 1
0.481551602726813 1
0.141652060376826 1
0.456118561751536 1
0.295828698343847 1
0.505208273680227 1
0.245582007023639 1
0.393159699397155 1
0.409169095178952 1
0.386782219000952 1
0.214408696769676 1
0.647698180037133 1
0.30061322694441 1
0.524016476874992 1
0.400825501972147 1
0.425755649484686 1
0.321770346718926 1
0.348798879913636 1
0.302368128973847 1
0.210081693799356 1
0.339640194640601 1
0.478407886778495 1
0.422438204698095 1
0.530449989774891 1
0.420989138894684 1
0.318516028325312 1
0.410544668223243 1
0.441412080332687 1
0.275610062721182 1
0.230052598822603 1
0.285599799097055 1
0.354920467944106 1
0.621324662864054 1
0.496198940550211 1
0.401490675934413 1
0.202730843468525 1
0.254703597402422 1
0.475425454671511 1
0.485903226248763 1
0.483612661281269 1
0.298590798733587 1
0.507020713314326 1
0.441747051036485 1
0.599703481488844 0
0.503320287175489 1
0.456714233407623 1
0.384423680828779 1
0.496340678837597 1
0.43988575925816 1
0.412234537354485 1
0.401714608417806 1
0.497769911486741 1
0.40926810651295 1
0.336903559311966 1
0.156596819212682 0
0.403213783761314 1
0.452648796579508 1
0.327029948380847 1
0.604197781945113 1
0.512192319757956 1
0.546457354910088 1
0.446815911187405 1
0.341211089119401 1
0.343194733450982 1
0.427898772515999 1
0.345514535654174 1
0.211444784634347 1
0.573632305198295 1
0.124814766215486 0
0.33427805421882 1
0.463869956003466 1
0.308716103531137 1
0.641799280568924 1
0.440053405590134 1
0.657092555292572 0
0.435811071636219 1
0.476149343577654 1
0.252315315400701 1
0.441679890292212 1
0.28676136456878 1
0.440614058555207 1
0.485935656875027 1
0.351419442609844 1
0.336255583530019 1
0.232441648113882 1
0.51342998835872 1
0.344801900896416 1
0.275340447385797 1
0.465351254441045 1
0.563724159891429 1
0.316632158137736 1
0.372173311771289 1
0.291258297348761 1
0.462456386782984 1
0.357122208657638 1
0.4911476746813 1
0.492565367436966 1
0.428803268815609 1
0.346137288261231 1
0.373359527257059 1
0.435033109273532 1
0.472032021377702 1
0.674073468934057 1
0.352360618132823 1
0.461503456783924 1
0.504759049711579 1
0.568333777707354 1
0.416877556881737 1
0.56906803783714 1
0.188179274278987 1
0.339722756041098 1
0.377698965872498 1
0.567570597517196 1
0.363272928513074 1
0.67765846346217 0
0.371346618792301 1
0.366783973548623 1
0.575821935303381 1
0.495635881513214 1
0.462071418906854 1
0.446722566327861 1
0.422489799743861 1
0.159645909089954 1
0.410452682420365 1
0.189018010149308 0
0.417881937473966 1
0.241349091990479 1
0.340711862510608 1
0.303321582526317 1
0.515031265549398 1
0.426901460332826 1
0.277827194231423 1
0.763486320584744 0
0.314150934383038 1
0.598192042299013 1
0.351679823805738 1
0.38127505327401 1
0.436420041995082 1
0.522212734609376 1
0.204993271185535 1
0.552545275574039 1
0.542555041212384 1
0.462246544181126 1
0.177393646402533 1
0.530188734909748 1
0.271085715233267 1
0.329887201704567 1
0.337537973132163 1
0.212534021290438 1
0.480917579171321 1
0.327330242575246 1
0.337708031690522 1
0.52790735244655 1
0.440440598392244 1
0.189558235838554 1
0.283759595973274 1
0.468637257690897 1
0.326008184207568 1
0.412048153967995 1
0.452213206666099 1
0.471348931719909 1
0.278637938944424 1
0.294014929238365 1
0.488320281178037 1
0.434882001804682 1
0.399738079514891 1
0.407347939928805 1
0.586494702020693 1
0.385008178149472 1
0.556895413718887 1
0.579931089108163 1
0.353503660080066 1
0.318316683086177 1
0.343478937233182 1
0.330682119912185 1
0.279719453908089 1
0.395880332589567 1
0.361851769130618 1
0.473576609315594 1
0.325315681034555 1
0.388102250723397 1
0.333763555424698 1
0.567155691101109 1
0.419559479353739 1
0.4449423343969 1
0.430445186223164 1
0.346552136997744 1
0.407887493692879 1
0.285197343988671 1
0.427503792648258 1
0.386024059361025 1
0.214997473693315 1
0.337472989347247 1
0.412441543735567 1
0.420953301536589 1
0.423020581219165 1
0.424885759587254 1
0.321377697752365 1
0.27556959718334 1
0.505706569294351 1
0.295248907364288 1
0.610382952348396 1
0.341901080915187 1
0.388894189918642 1
0.332454440981123 1
0.427512962252487 1
0.245936213930086 1
0.199758472075346 1
0.491693182575436 1
0.328933974436403 1
0.29457240373213 1
0.406075368990109 1
0.527087817759899 1
0.617945598984975 1
0.37222647975534 1
0.370140717965782 1
0.372644258701665 1
0.38125757496768 1
0.327525828046278 1
0.481102485690152 1
0.302522158309797 1
0.386597519768418 1
0.474127811184706 1
0.19830543218181 1
0.61988798120164 0
0.470760109054306 1
0.388179429921811 1
0.383297727634377 1
0.537330389892 1
0.530755937449266 1
0.351980245756464 1
0.63737705691409 0
0.378072205076595 1
0.251499701630726 1
0.373645309141205 1
0.347512476148363 1
0.271997363728846 1
0.352040258134474 1
0.569624015021939 1
0.405448513175938 1
0.352201597007319 1
0.339198764730412 1
0.644476699406525 1
0.165112501615326 0
0.51248663236812 1
0.164514507022325 0
0.453581197835928 1
0.337758469628457 1
0.512500138270716 1
0.247767239324258 1
0.114771157984339 1
0.293139263816039 1
0.357162828599084 1
0.450806211152316 1
0.229122515432042 1
0.594076176597242 1
0.365296006100179 1
0.533404510085059 1
0.436566371525511 1
0.5039584889375 1
0.412159281447987 1
0.366523567537635 1
0.407364894604873 1
0.319799959501784 1
0.308812106188559 1
0.307897057581271 1
0.45610581913603 1
0.391052035826326 1
0.121977455769477 0
0.472041473508039 1
0.534117431217886 1
0.302466675759428 1
0.376409966803926 1
0.318854595089284 1
0.575924809362581 1
0.668778801075105 0
0.420971556803207 1
0.126015837521593 0
0.498165425482 1
0.536078056033202 1
0.489403549155873 1
0.197621343647324 1
0.282064506736501 1
0.466813372357588 1
0.498782079793464 1
0.648118605414066 0
0.455379743236751 1
0.58135924744589 1
0.488800481237164 1
0.19974076137956 1
0.259868302144399 1
0.666760549077519 0
0.472879334434433 1
0.296519419864254 1
0.403300671472004 1
0.199363721471939 1
0.397693308061867 1
0.397779555466206 1
0.335325992989253 1
0.297829538986047 1
0.488424074228609 1
0.381080543218485 1
0.447808247561208 1
0.342951869924879 1
0.578897730282226 1
0.364055667341653 1
0.0992420084557974 1
0.476775206377155 1
0.230766526213921 1
0.59193476746987 1
0.346843265344997 1
0.45654810456703 1
0.489259955607217 1
0.264079916438151 1
0.324402122012271 1
0.356173745144723 1
0.465948668361593 1
0.595028233605988 1
0.574015963329257 1
0.182841968874045 1
0.297576419285627 1
0.312630286866016 1
0.441260574092532 1
0.348743466522107 1
0.408004521337823 1
0.558998418840751 1
0.420861913037367 1
0.224662939670692 1
0.242748641375046 1
0.524658827553081 1
0.165355475158495 0
0.281207717523757 1
0.320335894528696 1
0.497392633686177 1
0.397364464456968 1
0.429000832403295 1
0.750000468045122 0
0.57478091114815 1
0.340836117689431 1
0.342342621739965 1
0.317475334590909 1
0.329190359367424 1
0.281516318748511 1
0.257728875637376 1
0.190268804211239 1
0.364611509299641 1
0.268139284739437 1
0.150778548571635 0
0.270422741149349 1
0.450829427326196 1
0.399758009262693 1
0.473604316039181 1
0.0745196421923089 0
0.538371969267226 1
0.376391995873895 1
0.36411507297772 1
0.495393152241867 1
0.424129375749606 1
0.555472718311959 1
0.180195131440483 0
0.403546829780647 1
0.609395175752141 1
0.27542265204034 1
0.315481674076013 1
0.495518809900554 1
0.29790949607551 1
0.298452534493475 1
0.543750841257497 1
0.15880705908101 0
0.479297663162894 1
0.373030097770104 1
0.417857691073385 1
0.398242315136775 1
0.368377645964716 1
0.450909880724538 1
0.474746433286645 1
0.667335445795032 0
0.513130286330678 1
0.535136489030694 1
0.412481070971179 1
0.203749995953568 1
0.370637046233158 1
0.389945018384025 1
0.618664308795303 1
0.196637734368333 1
0.430950575504762 1
0.53924297307426 1
0.420474212790119 1
0.286696978715652 1
0.396910136108762 1
0.174377187086848 0
0.464163039535925 1
0.119409294633541 1
0.390367401811782 1
0.435332941863409 1
0.322768166133331 1
0.502537761773484 1
0.255957818360256 1
0.472330260979555 1
0.29463436532596 1
0.389587127512121 1
0.497106980070159 1
0.337786149526707 1
0.233302941369769 1
0.264428037513352 1
0.449794285433921 1
0.370024219564126 1
0.627782899949414 0
0.163295560796926 0
0.489488037189653 1
0.424247091932423 1
0.398592860648031 1
0.256396519873183 1
0.282464675262186 1
0.36465713623788 1
0.209001251983168 1
0.438246079742714 1
0.452603601708572 1
0.493649306615917 1
0.216984072856719 1
0.353471077493016 1
0.309967288550628 1
0.306787946205372 1
0.182743962141276 1
0.318424854743305 1
0.363851785776423 1
0.356846215264477 1
0.269332553720336 1
0.340269436976432 1
0.422238407694779 1
0.408715133599704 1
0.405731124867824 1
0.587984875074761 1
0.494518093523836 1
0.19650151093522 1
0.482508536054387 1
0.21880058605235 1
0.518048650935359 1
0.320167510103896 1
0.388923603271048 1
0.633577639280727 0
0.329100266115608 1
0.356972946215668 1
0.419457438789357 1
0.424143677191115 1
0.528590897173775 1
0.420899751166413 1
0.439992840583896 1
0.453406803144681 1
0.483810586392849 1
0.462658520055177 1
0.416584328432344 1
0.276130805533545 1
0.452642453917674 1
0.445518455408189 1
0.420386645415402 1
0.427219718420009 1
0.612429928062031 1
0.326923057406557 1
0.395169692470601 1
0.445778108768529 1
0.15045720200172 1
0.41232085292097 1
0.433578704632249 1
0.441456082433993 1
0.297210801179877 1
0.243335518052954 1
0.363983771408087 1
0.405000064961282 1
0.380150481014373 1
0.499834038399358 1
0.410124236098077 1
0.223845502079634 1
0.28770486970395 1
0.641206301607418 1
0.652897164022216 0
0.310045239457219 1
0.584228649527559 1
0.361079589766627 1
0.336540930568502 1
0.440214686676667 1
0.463294193112033 1
0.523336332309974 1
0.489572700082168 1
0.328193553919927 1
0.237317113026869 1
0.344991404011883 1
0.176222517996663 0
0.227632238640324 1
0.685453497967835 1
0.415632640355192 1
0.400802142110919 1
0.30004922976118 1
0.410057567838207 1
0.292650216037525 1
0.486941264019501 1
0.317601329536403 1
0.219333493554378 1
0.293162194406781 1
0.398360152614198 1
0.522741907954224 1
0.420487536454758 1
0.628414793524035 0
0.271375887711086 1
0.451823789267814 1
0.2385992974209 1
0.338359450896685 1
0.32133984487592 1
0.230240278334857 1
0.54544188488838 1
0.442794623250938 1
0.379975420811056 1
0.394776064709587 1
0.396598933480488 1
0.473235491677879 1
0.360257175431909 1
0.482362045197773 1
0.488554194684382 1
0.246134149768088 1
0.323159308616495 1
0.273420059107301 1
0.345773130359959 1
0.304760822160207 1
0.597377073039858 1
0.502051642022697 1
0.44596216829747 1
0.403747937500839 1
0.434646187145887 1
0.366761354135343 1
0.242677389442065 1
0.422775414942357 1
0.491845192896988 1
0.285678116373936 1
0.248093269427213 1
0.506177982672946 1
0.328234366347833 1
0.318037463526856 1
0.361478985648554 1
0.232881659570271 1
0.330237946306026 1
0.283892565911153 1
0.284796674479119 1
0.399968406279703 1
0.462659737413776 1
0.37225224574007 1
0.401064100437805 1
0.307760970728821 1
0.713401889337222 0
0.276734451431132 1
0.363951696711602 1
0.529580325044183 1
0.30413853855619 1
0.605779360350037 1
0.218576995672273 1
0.512834651169392 1
0.320556648244384 1
0.59966013484116 1
0.60003612988098 1
0.510724768465384 1
0.354557657008548 1
0.148165936941279 0
0.268058705983103 1
0.405984840087353 1
0.483629718142345 1
0.414798478825841 1
0.640041444407306 1
0.637786875871799 0
0.55171987896342 1
0.206626284703557 1
0.434033993529668 1
0.580109732407131 1
0.389981623816159 1
0.421382719730497 1
0.525194758147114 1
0.456865490232381 1
0.351661945833475 1
0.468023109900326 1
0.32731876549787 1
0.100795876301909 0
0.516904870343001 1
0.397258568334522 1
0.251416683802349 1
0.346384978607718 1
0.221999153771891 1
0.212558801525387 0
0.450292369898339 1
0.555158150386228 1
0.665030630693433 0
0.357660221107058 1
0.192120087979157 0
0.390646919180648 1
0.586480490481226 1
0.552977513126635 1
0.470474602487573 1
0.416481287538958 1
0.434309235353546 1
0.432116053526497 1
0.420961739035829 1
0.276660860156517 1
0.254401291501692 1
0.28012651222013 1
0.332592889297467 1
0.566249477168714 1
0.574688921296421 1
0.456447576233433 1
0.312348451090692 1
0.374358950969643 1
0.370963129289962 1
0.366345128318028 1
0.251214010521907 1
0.45037858803159 1
0.31669929603989 1
0.29218247509459 1
0.175294940003459 1
0.592521635101638 0
0.475307870935205 1
0.190386693570826 0
0.520792438839538 1
0.218647741309725 1
0.543818633852699 1
0.505804615422311 1
0.28181762743321 1
0.21160967245695 1
0.382674047653322 1
0.328051011578374 1
0.547247852500329 1
0.234778612175956 1
0.252816392906024 1
0.250463029138639 1
0.363348506250455 1
0.576176957480829 1
0.309954571366674 1
0.554033198011074 1
0.544762419067603 1
0.25712827659046 1
0.350281937585793 1
0.398258226197957 1
0.611239720670787 1
0.293135519048059 1
0.25685837725829 1
0.523415449325663 1
0.405312075316487 1
0.464119005516302 1
0.335040658944814 1
0.23476042920481 1
0.417013317137686 1
0.337412091496274 1
0.394931991075581 1
0.459669748135647 1
0.472238090517803 1
0.398819907240291 1
0.456692352095639 1
0.323267177663917 1
0.528671681370288 1
0.364577750171991 1
0.363983166241847 1
0.522010285256501 1
0.48053863761058 1
0.285847506441575 1
0.386587248474691 1
0.319403490185905 1
0.40767959388933 1
0.370573558353025 1
0.436541107906548 1
0.362463018740025 1
0.44080206913227 1
0.360347571398922 1
0.56705361865812 1
0.645480168774081 1
0.400310009176433 1
0.345084978684463 1
0.59368736522004 0
0.311293539904724 1
0.599876295284686 0
0.516595085966154 1
0.23549816459522 1
0.323186605635033 1
0.560804109227827 1
0.256259399916078 1
0.548976861939818 1
0.362044042017737 1
0.35201049295314 1
0.654164924818407 0
0.384865460994325 1
0.287420534024771 1
0.448601685595415 1
0.438093137250817 1
0.361239762600331 1
0.236157742078823 1
0.424493818032155 1
0.431841807732032 1
0.219919451398132 1
0.289870375924105 1
0.413643554215439 1
0.477763125909266 1
0.442192226267566 1
0.492984889280089 1
0.309250186975404 1
0.180397631100209 0
0.368089900605099 1
0.300685661326129 1
0.397174129582274 1
0.319201473232839 1
0.33072146311827 1
0.343129144440115 1
0.650117349385689 0
0.409804985693345 1
0.431417875267307 1
0.327920186147021 1
0.501146720386769 1
0.315497004693155 1
0.322303857091958 1
0.323372557581893 1
0.32488058167183 1
0.567570503165986 1
0.310792638155728 1
0.505793948224548 1
0.417757398797138 1
0.441152522440829 1
0.406208132114775 1
0.398131481584772 1
0.519526320848178 1
0.188423737698257 1
0.433440921630694 1
0.462871414487754 1
0.262838894461204 1
0.425325256299941 1
0.451181128118107 1
0.432269296259121 1
0.303986535562278 1
0.558980646455934 1
0.343476785268153 1
0.471573175344831 1
0.412982924178211 1
0.489020549279458 1
0.299741542320954 1
0.24702032668451 1
0.409187795974918 1
0.421188260860188 1
0.10139027980879 0
0.40257787891229 1
0.283542013948005 1
0.544581069770151 1
0.369093538766082 1
0.397115228966204 1
0.455346158715896 1
0.480003152699615 1
0.491553107465934 1
0.328417888469599 1
0.43363165447098 1
0.279264233232939 1
0.30754755382108 1
0.187854969690263 0
0.201669977667569 1
0.483663352301551 1
0.284190401489112 1
0.631569719473862 0
0.429118448411808 1
0.223890688037305 1
0.325886588427845 1
0.453173616748552 1
0.125455952887685 1
0.281949317374905 1
0.275945269502081 1
0.379018446631389 1
0.252886128647167 1
0.443575992467929 1
0.33370271876512 1
0.260178180095451 1
0.347988324055119 1
0.361525188242259 1
0.332288311787421 1
0.25835056444791 1
0.552611712369575 1
0.414049157356583 1
0.234032571340193 1
0.158110238807713 1
0.530781182459465 1
0.165877168402767 0
0.606334066043951 1
0.269190501979926 1
0.230422621960977 1
0.546234334345779 1
0.458714557437807 1
0.264546015486428 1
0.486146952279 1
0.430328733525375 1
0.22150993591761 0
0.386570720308124 1
0.39054961283733 1
0.553525332356537 1
0.477428805304734 1
0.493431380257391 1
0.422022029491139 1
0.234962789146602 1
0.41799992974932 1
0.363656499582932 1
0.525822923163293 1
0.495607644865075 1
0.590064576802863 1
0.367183779710013 1
0.35623319200493 1
0.444322051257665 1
0.549837836747655 1
0.474709581520107 1
0.285087430046162 1
0.514068622693083 1
0.386767051227514 1
0.535194268022302 1
0.631433713903911 1
0.269492597134333 1
0.459152544974277 1
0.30776259293361 1
0.164886899554031 0
0.548195154590667 1
0.527771087449432 1
0.518372297905918 1
0.232051399252616 1
0.224376403450434 1
0.0493737606259949 0
0.482943367363066 1
0.286265096190991 1
0.521553913401388 1
0.273415099635029 1
0.353400779924589 1
0.335270075274113 1
0.241234841687068 1
0.621816687233845 1
0.501845011085006 1
0.307892769905495 1
0.390925895623522 1
0.400542609144876 1
0.137483565831285 0
0.531794619743 1
0.395321309540515 1
0.205923481713908 1
0.393469899763369 1
0.322491652614885 1
0.373072615503658 1
0.537294380159318 1
0.361950551011349 1
0.243537646124385 1
0.43718443366022 1
0.307524728166316 1
0.5189567915379 1
0.289232704673488 1
0.351437892292628 1
0.407469568397493 1
0.441523308463534 1
0.312737926597381 1
0.612227492720103 1
0.445653460313743 1
0.427809500426455 1
0.362771386020114 1
0.545895526175883 1
0.303574611331779 1
0.447404583439323 1
0.544864193560674 1
0.350626000063076 1
0.223409674652517 1
0.358801663063333 1
0.5141393755071 1
0.394929232236222 1
0.418340132066535 1
0.588786036208103 1
0.104804264027662 0
0.414886102541694 1
0.524802082233492 1
0.440423496251507 1
0.302264616958767 1
0.532926386940542 1
0.488031875639006 1
0.353051814138083 1
0.717338196730186 0
0.341601067460409 1
0.314216733737791 1
0.3307618810748 1
0.268068043585142 1
0.29517290567058 1
0.479503603314276 1
0.511609518729205 1
0.632247122983762 1
0.640647205661408 0
0.559202061690845 1
0.262924474696066 1
0.42350168922724 1
0.453989194255968 1
0.371643894657056 1
0.243801968701153 1
0.351229859206377 1
0.471952461430747 1
0.216353394915315 1
0.380673034126269 1
0.340211650657516 1
0.26149989657497 1
0.444999171618068 1
0.480547404426468 1
0.311257144930916 1
0.173105492104201 0
0.418658677816305 1
0.327188252715696 1
0.464085635310911 1
0.360944172022152 1
0.383924392276655 1
0.565924405301298 1
0.537090639711598 1
0.290425377159139 1
0.32306327827473 1
0.449773116911575 1
0.51975597148338 1
0.317520045606135 1
0.325508577143019 1
0.354013461024244 1
0.519116777408799 1
0.204212815463139 1
0.362447453167927 1
0.411707227278254 1
0.336165858936888 1
0.461661364611609 1
0.239151786441014 1
0.499057287088952 1
0.129509979779574 0
0.254379614261326 1
0.231304676045952 1
0.463602842080686 1
0.33567160216384 1
0.349865229869869 1
0.493760255016847 1
0.515025663187809 1
0.293626143362714 1
0.287866877045764 1
0.541930651275414 1
0.438969289055585 1
0.421499961808481 1
0.21465410820131 1
0.324761300724341 1
0.480021616907371 1
0.283618460991062 1
0.348312836483423 1
0.327158652924613 1
0.580052740253605 1
0.261464176678183 1
0.375950052056192 1
0.238404484163631 1
0.213709422112764 1
0.527094773387427 1
0.315004914407437 1
0.211112402569412 1
0.445075896780142 1
0.499964921787946 1
0.189350308284418 1
0.457769566616401 1
0.431850214151106 1
0.122759248800238 0
0.0800815978749896 0
0.32552061658095 1
0.479053996598419 1
0.431439465396568 1
0.37393084774145 1
0.397279869865043 1
0.339389764051646 1
0.436824675301077 1
0.39925764725747 1
0.221086628524098 1
0.424235108555407 1
0.516424040154179 1
0.564339749394773 1
0.36625306625728 1
0.535714521375077 1
0.467622748911814 1
0.407165248197419 1
0.585068444132784 1
0.538494884762158 1
0.701455863442809 0
0.587079633024746 1
0.43880332945981 1
0.235479430065117 1
0.649297366759702 0
0.365835553757423 1
0.492650176109562 1
0.547004501060357 1
0.0382764674110334 0
0.281078342608061 1
0.503428006797757 1
0.326436213789373 1
0.364447844662278 1
0.536943824134419 1
0.486448513739375 1
0.560717155910463 1
0.537664435394594 1
0.60665866489355 0
0.328342467750817 1
0.270281228941704 1
0.429529297921127 1
0.420345157062405 1
0.523593352237074 1
0.438715976928544 1
0.337728241321217 1
0.546215704170689 1
0.487426868903712 1
0.156102341723197 0
0.396772736788325 1
0.449476089161518 1
0.245307949649074 1
0.498861988249445 1
0.316893489047235 1
0.418365801341381 1
0.286314297044601 1
0.533513507094034 1
0.503065008013236 1
0.354408772688605 1
0.4317516142244 1
0.433235472269012 1
0.401435789570312 1
0.165649246532709 1
0.29242698827521 1
0.295432929852812 1
0.533564995096059 1
0.206811071396158 1
0.410908784274113 1
0.431026550249168 1
0.42894720866911 1
0.320301951879319 1
0.251806270233672 1
0.57598273322278 1
0.510980447505416 1
0.150799982996146 1
0.277908584860726 1
0.29357404570173 1
0.591483937263397 1
0.657559527112123 1
0.483176932149512 1
0.461358974712523 1
0.384041949769152 1
0.523720605420761 1
0.477323420869746 1
0.268379093503902 1
0.351625287791136 1
0.521951354518749 1
0.248810505794815 1
0.468093792144674 1
0.270136783849386 1
0.120330620469057 1
0.442423237566195 1
0.397457684298605 1
0.419588632720531 1
0.657314007408813 0
0.287818916441842 1
0.226976887105101 1
0.564028247052074 1
0.224542837010098 1
0.418115185920977 1
0.424973859422218 1
0.267194018666347 1
0.353815739641829 1
0.629267296415906 1
0.379085837944746 1
0.345761518465232 1
0.372737406176139 1
0.220838188356498 1
0.268398121731203 1
0.382572735528774 1
0.299263347862743 1
0.776088826605557 0
0.56779409272281 1
0.163224924370482 0
0.601727820071748 1
0.525376510759537 1
0.25214782922145 1
0.40735388244513 1
0.521783787804705 1
0.45359893089121 1
0.688260445457645 0
0.517300272270514 1
0.351296078897707 1
0.643968633120605 1
0.354650116933012 1
0.447526417482943 1
0.380982358910035 1
0.35746947475673 1
0.422535011533612 1
0.565918310161065 1
0.393115376358804 1
0.219300227640524 1
0.403810606863561 1
0.476218986350473 1
0.512674386965197 1
0.376114700473369 1
0.486124096602098 1
0.438483034673913 1
0.345578136701249 1
0.291238169242548 1
0.409823522900306 1
0.398263218516027 1
0.621335852014907 1
0.264310954278169 1
0.486508734264042 1
0.347792914777304 1
0.66359375317716 0
0.511660460354305 1
0.509804280606441 1
0.37968050058579 1
0.458448045201008 1
0.344742122410134 1
0.577628752569594 1
0.412499422515467 1
0.509595206602523 1
0.438867380994546 1
0.688437175595455 0
0.365113045154221 1
0.575514815136782 1
0.366771499050638 1
0.384135617964154 1
0.337797029940224 1
0.504973190786039 1
0.201991978463209 1
0.510231491130682 1
0.47315269060331 1
0.629884419871457 0
0.492431885487689 1
0.434055388465606 1
0.389994366099491 1
0.394804423238265 1
0.426236146683055 1
0.600928510715608 1
0.202583269481942 1
0.149398661423444 0
0.217026958344096 1
0.295906880220273 1
0.433289654093561 1
0.237459423613026 1
0.456074089327898 1
0.69529154733704 0
0.384438559956236 1
0.437194203062402 1
0.309036755366995 1
0.400462734083666 1
0.487890478132743 1
0.330854141141936 1
0.377908055135778 1
0.524499773962902 1
0.274806918354106 1
0.408610402134362 1
0.456547112737716 1
0.613454911052929 1
0.601180045701515 1
0.471215260545543 1
0.528631004941884 1
0.467577856912818 1
0.457684054563357 1
0.689353206149899 1
0.443294403712143 1
0.822161368992932 0
0.49882564746212 1
0.27747068611619 1
0.356655761185505 1
0.420164575602595 1
0.318709497272978 1
0.515846698613524 1
0.0388148082773147 0
0.496086269364288 1
0.635429830567357 0
0.397242737258853 1
0.461921752957117 1
0.376619597951787 1
0.4655820900222 1
0.440891257519443 1
0.650617695079243 1
0.479762611218494 1
0.332985746447467 1
0.377315476434812 1
0.507341419046836 1
0.535852069892004 1
0.375624639158772 1
0.238877132372099 1
0.408065224946769 1
0.622374966475602 0
0.430357322433671 1
0.307201842281359 1
0.279284851004176 1
0.415045079725076 1
0.222277765250638 1
0.346624230114742 1
0.342160078638846 1
0.371359699017036 1
0.40577209115385 1
0.446900962363565 1
0.29339867031876 1
0.575096661355158 1
0.321139295011687 1
0.414677052284698 1
0.386146723707209 1
0.472183913991237 1
0.52337335765654 1
0.443952144953923 1
0.567151058823836 1
0.537569588379027 1
0.272888759986654 1
0.478327843494916 1
0.398661112915921 1
0.377852591998192 1
0.137689666911469 0
0.426878144899724 1
0.414333547466182 1
0.278874269760174 1
0.260830798340899 1
0.325049942687984 1
0.289052788523409 1
0.535900806289755 1
0.541310518970652 1
0.463631218992552 1
0.428472104827765 1
0.65213462203903 0
0.314556121422971 1
0.615318828153356 1
0.52623928948268 1
0.46963666661701 1
0.465783491307147 1
0.70971525263875 0
0.40853042011172 1
0.701200476605734 1
0.399366482244044 1
0.386265700795705 1
0.309803465292329 1
0.354537757280172 1
0.338399862232414 1
0.501540815102268 1
0.525649418104747 1
0.521123885675998 1
0.454507395924402 1
0.404156046689258 1
0.435440790703568 1
0.458529342371614 1
0.400141581129434 1
0.343044528833765 1
0.343528531520908 1
0.345359202942272 1
0.511614412140512 1
0.333256941903731 1
0.105091790810071 1
0.310950817869858 1
0.405735365022763 1
0.13620892882428 0
0.505246098841315 1
0.414248477731269 1
0.431599578157341 1
0.314882287853104 1
0.498506864743615 1
0.423916066339027 1
0.286808731239431 1
0.37688198505766 1
0.361521171678946 1
0.380876952737609 1
0.387904278848195 1
0.560166178528481 1
0.415404095249336 1
0.347698324782248 1
0.422350937721795 1
0.454870325427809 1
0.234863193929862 1
0.290221000979014 1
0.354675436021532 1
0.293346103254006 1
0.176258738140763 1
0.314588940367554 1
0.2053865413761 1
0.432043028196232 1
0.615461441809831 1
0.419604504427106 1
0.339716498197101 1
0.359236509526773 1
0.195999579047636 1
0.435169732681612 1
0.372121128960958 1
0.360567840308236 1
0.577949854450345 1
0.411543764789125 1
0.159401107171452 0
0.39514885004827 1
0.402848987277303 1
0.424658897294892 1
0.387630715329251 1
0.503638528456943 1
0.222648104350821 0
0.339101607335157 1
0.270891008472974 1
0.360812596789067 1
0.711795826756423 0
0.465538153746834 1
0.412021179829187 1
0.262733399609048 1
0.508838552452076 1
0.321063442582536 1
0.403869057829704 1
0.307415438360907 1
0.599844835263871 0
0.587830627531541 0
0.302162962896617 1
0.516954283110591 1
0.454270996289782 1
0.357733129341981 1
0.343694203882267 1
0.493287220844145 1
0.228819068641344 1
0.579611759019472 1
0.404458367109879 1
0.255126852526341 1
0.398357314146619 1
0.449897190999733 1
0.548290017280707 1
0.43318890939304 1
0.567234001239786 1
0.390224370236193 1
0.655209828492603 0
0.595200905932614 1
0.348703193306458 1
0.398994790121833 1
0.283497854598102 1
0.571749336462809 1
0.278169694797488 1
0.293864421029834 1
0.616870598883297 1
0.295031501094046 1
0.478429775718088 1
0.405246230720136 1
0.286966442332731 1
0.291234488494205 1
0.476037278674369 1
0.356068495574769 1
0.552592415641857 1
0.402053574327287 1
0.227032601900342 1
0.437055197597819 1
0.526321267733452 1
0.366145911322995 1
0.294806506386107 1
0.281501141058996 1
0.290126872838523 1
0.249289839585598 1
0.310748811366755 1
0.47473930907884 1
0.414462656019787 1
0.320672020280595 1
0.540274568616053 1
0.518944461499627 1
0.590593964393977 1
0.462389491385172 1
0.230294416877501 1
0.505330629461646 1
0.546780152509891 1
0.289053541317841 1
0.43702254204344 1
0.51545885235626 1
0.279513157784418 1
0.274013263313076 1
0.273835430938428 1
0.269154494212887 1
0.580891694285299 1
0.421370442748785 1
0.302609449667794 1
0.459114314942654 1
0.632288455113559 0
0.253671936924017 1
0.334506327906455 1
0.374504961743174 1
0.39529746227936 1
0.525850519710716 1
0.313752239257017 1
0.35254726984181 1
0.108657329800841 1
0.362097537438965 1
0.474109217900589 1
0.548979589316638 1
0.449029283447611 1
0.562969092602059 1
0.217835940910542 0
0.630407781362881 0
0.404271374220061 1
0.532735584736594 1
0.477909625732381 1
0.634589546735927 0
0.545769238896413 1
0.204726993186323 1
0.412097440655386 1
0.389893065110911 1
0.529764316321042 1
0.290332098666395 1
0.292892229062025 1
0.176742601991987 1
0.368006689522729 1
0.40999882340578 1
0.455473937218486 1
0.295308322782767 1
0.421683713495556 1
0.6020823632442 1
0.565105320431357 1
0.254293343531032 1
0.435873025543683 1
0.180183830446892 0
0.229930321262638 1
0.283499313398591 1
0.297829592427142 1
0.310528649268979 1
0.442935255145143 1
0.489922121820778 1
0.456795370737037 1
0.0868253388495706 0
0.448764926491797 1
0.31710285416862 1
0.419237063959603 1
0.329000101060412 1
0.480794561188757 1
0.422767343751506 1
0.459724289004845 1
0.567050764950081 1
0.336428387105959 1
0.266341279073783 1
0.471375078937558 1
0.367128817193506 1
0.473918874598337 1
0.523076155094759 1
0.175051647442766 1
0.506304769446264 1
0.328530760543581 1
0.438169247624629 1
0.417483530129905 1
0.475996673052994 1
0.298137172574082 1
0.605068197382818 1
0.465027177509537 1
0.335687340466568 1
0.0921612087708852 0
0.752267336675793 0
0.337016992334185 1
0.172295330147315 1
0.431454535886438 1
0.292578103413623 1
0.286258145604432 1
0.45810040165959 1
0.633267078589477 1
0.311648036883224 1
0.186293640594205 1
0.417293206829341 1
0.158735717813276 1
0.40920013389862 1
0.290644305608864 1
0.64439539810216 0
0.369539805100282 1
0.473513425254669 1
0.390119520250094 1
0.532123648808624 1
0.341707963779453 1
0.367805462623206 1
0.264683022325887 1
0.331539194315674 1
0.429393714166935 1
0.408951308330619 1
0.25531447550014 1
0.386356100944292 1
0.436129854141621 1
0.523332006860611 1
0.554663020769232 1
0.33688527286388 1
0.290012046116023 1
0.352235917975833 1
0.437661442392824 1
0.462931424851206 1
0.475705069175999 1
0.304764425788573 1
0.623543619793565 0
0.510395119305534 1
0.413068084302953 1
0.472574925725417 1
0.414718178005221 1
0.53253328879971 1
0.503758012550597 1
0.394922479150663 1
0.545389598199192 1
0.376457021734461 1
0.409264382187912 1
0.371957304586103 1
0.355663684513485 1
0.35994719611175 1
0.424910447512944 1
0.541459471441106 1
0.509448555263077 1
0.4108163272955 1
0.621449805373856 1
0.518965444706236 1
0.402044847611505 1
0.474870397432354 1
0.373307596468751 1
0.508853376000073 1
0.321145517577864 1
0.447510977054727 1
0.203457219482912 1
0.319291247635044 1
0.547446242401738 1
0.225237623865017 1
0.207831282300788 1
0.564758643780495 1
0.442276041294389 1
0.13175525968236 0
0.430145990153813 1
0.326601384828947 1
0.309196590405805 1
0.26241812909267 1
0.477370875167625 1
0.326546203421358 1
0.258950723593182 1
0.398599862280708 1
0.333395038954994 1
0.610203794451139 1
0.133163497156951 1
0.5159822293919 1
0.239125550988996 1
0.424654346569334 1
0.446284089842479 1
0.454272280737776 1
0.0777231800912274 0
0.242617830790819 1
0.324920043885175 1
0.369867058429252 1
0.263402334130518 1
0.344200110311526 1
0.577763718189501 1
0.415291878410649 1
0.539570195703516 1
0.376146398199869 1
0.385808455725765 1
0.565472847770041 1
0.5658094055881 0
0.224713676700262 1
0.538306665428597 1
0.484710140808623 1
0.658551110648379 0
0.39405323249755 1
0.230610335325704 1
0.562882052375701 1
0.37888185585644 1
0.476505047312379 1
0.168635798734741 1
0.313378597368363 1
0.369861153464045 1
0.087681920635243 0
0.107544923551128 0
0.325340289455936 1
0.345206470955937 1
0.450601687690204 1
0.444413909867709 1
0.460450085610003 1
0.395763082473662 1
0.507369678993479 1
0.602727175171226 1
0.360482652273963 1
0.518521609887206 1
0.549540965053844 1
0.41512197746345 1
0.408098153176278 1
0.42042784055051 1
0.585651675018262 1
0.58101237926797 0
0.539635950403218 1
0.505211682200098 1
0.525004821402304 1
0.33318905274374 1
0.407856334943972 1
0.386167404314306 1
0.553451063831283 1
0.502808909110593 1
0.437169907131283 1
0.357588630215308 1
0.314512817465212 1
0.169480483951362 0
0.10683585929826 1
0.269449674775365 1
0.399554580009946 1
0.356626352560687 1
0.319734386968855 1
0.267021642252554 1
0.44237530852209 1
0.531740532226697 1
0.334329691976612 1
0.195520960251861 0
0.484611807586392 1
0.474444303880497 1
0.663116426020077 1
0.413161195449345 1
0.44447330535269 1
0.433187417831724 1
0.402872930422359 1
0.228917870349066 1
0.345886858451012 1
0.282383190362062 1
0.487632960826897 1
0.326329032604077 1
0.304208242058012 1
0.479243739965033 1
0.430008983672745 1
0.327981652454158 1
0.38339199215083 1
0.426871449407048 1
0.162667269557578 0
0.445517575924295 1
0.532407349593843 1
0.294468230879476 1
0.333087003945067 1
0.413894750774745 1
0.523446158416 1
0.208460656520849 1
0.298988760390904 1
0.515550823536546 1
0.704575138761713 1
0.47516245105661 1
0.204826357099071 1
0.44546638520875 1
0.400420260361571 1
0.407813423483378 1
0.263760628170686 1
0.57916674287247 1
0.537384795346051 1
0.628082516996363 1
0.247069141746756 1
0.364853413788834 1
0.497090451380495 1
0.600908405120414 1
0.481722336001236 1
0.313033759516325 1
0.233358357489443 1
0.661125706131773 0
0.55213142285066 1
0.417270867189667 1
0.299107993571485 1
0.25018409019891 1
0.403631335313145 1
0.202652250427309 0
0.181300266832509 1
0.481001893844609 1
0.485411113513146 1
0.385553483300252 1
0.474104478317276 1
0.298298799462233 1
0.451395545865675 1
0.473232266822978 1
0.328443476500572 1
0.31886760764218 1
0.284885335056672 1
0.678555168323223 0
0.511850203212852 1
0.659424210183797 1
0.544141496000886 1
0.155731085724378 0
0.363142614848122 1
0.238610071037647 1
0.252899125751284 1
0.532450271513275 1
0.298588070949287 1
0.474488448251748 1
0.322718821139042 1
0.394075670662536 1
0.386413972168511 1
0.117153898759476 0
0.474141483827332 1
0.4079707644159 1
0.391731654854928 1
0.529175893158148 1
0.455413844314704 1
0.30211739545472 1
0.447799562453712 1
0.055113466937889 0
0.41653798996571 1
0.503793093623622 1
0.387596588628336 1
0.561727583484674 1
0.393262232442368 1
0.254360109458566 1
0.403528151873891 1
0.515534729042084 1
0.688118905998224 1
0.366347061099651 1
0.349826724123327 1
0.714061084810628 0
0.480304953535996 1
0.493356438789039 1
0.409999761994478 1
0.451573005145696 1
0.389132870587501 1
0.542441450367407 1
0.606954007544139 1
0.46037860214114 1
0.396041477223282 1
0.521881662753073 1
0.544194141887137 1
0.279639417671204 1
0.44716081825461 1
0.518601558121726 1
0.609352074842755 1
0.247818738987426 1
0.430462549449723 1
0.422121017827777 1
0.350629315815609 1
0.355331634136249 1
0.241973734816682 1
0.316209098674799 1
0.200205179457652 1
0.0850957133770747 0
0.588827136178606 1
0.560855134097981 1
0.157609909067496 0
0.440818245743885 1
0.276386028455891 1
0.489471922264407 1
0.293527451799155 1
0.452652179558858 1
0.385538568635626 1
0.333820219150466 1
0.34898510154517 1
0.394219349228771 1
0.588365892728512 1
0.161837196996421 0
0.331058477469934 1
0.534875226447637 1
0.290861680534095 1
0.435559359976644 1
0.24168048367096 1
0.333554462097622 1
0.371888688669351 1
0.307826373642635 1
0.276025540602894 1
0.802545408079232 0
0.26072140260987 1
0.322382903097669 1
0.384450293847963 1
0.298887152327677 1
0.474524773679305 1
0.331095197587676 1
0.529186848602468 1
0.271066104979432 1
0.396499356132623 1
0.371763773336271 1
0.187910848997651 0
0.302809532477906 1
0.381339079848757 1
0.574354388661173 1
0.533914131935113 1
0.238601687015304 1
0.206741292376213 1
0.310810024211931 1
0.397366432029209 1
0.532462663659827 1
0.529414135443542 1
0.239984662151066 1
0.372831625888999 1
0.685996346001152 0
0.415114019799764 1
0.470011312261513 1
0.46721170963095 1
0.339012556982053 1
0.213185843728522 1
0.449854933417971 1
0.319042473786393 1
0.239247712092943 1
0.268968094218881 1
0.322594199875957 1
0.339746574467426 1
0.428990934397358 1
0.476329740644384 1
0.500574417221246 1
0.344441123075109 1
0.43558314927003 1
0.281744237371879 1
0.369168288364432 1
0.332447798877475 1
0.45797801293613 1
0.360264714012681 1
0.329942098292039 1
0.180378455850336 1
0.381367984135622 1
0.551503603102777 1
0.530896606157049 1
0.462444254742784 1
0.444534514940784 1
0.364641820550224 1
0.530983603426079 1
0.571433059157102 1
0.526688233727917 1
0.138178233579352 0
0.354434496215723 1
0.592826100991588 1
0.263454127741295 1
0.187686688273904 1
0.327869494996312 1
0.497421477576763 1
0.435661768513793 1
0.419431698830548 1
0.467214706845407 1
0.378318139660247 1
0.60324546827877 1
0.303863039622082 1
0.424700184544866 1
0.533018005742619 1
0.490039594717683 1
0.27249334168481 1
0.48842890575768 1
0.305406316199356 1
0.465916335769437 1
0.406246457884637 1
0.325502178005652 1
0.591251177463327 1
0.403527709953036 1
0.619014113233385 1
0.422256616909094 1
0.482897640016856 1
0.44416283267733 1
0.368512764354982 1
0.422366833974306 1
0.258558529775353 1
0.525055544976386 1
0.190435080323477 1
0.236358692609942 1
0.515829007763474 1
0.428130511748083 1
0.560811515249243 1
0.244397803568064 1
0.336016338994753 1
0.595277610763029 1
0.415146397077285 1
0.266379124110547 1
0.40384945868275 1
0.220251865213265 1
0.36152483333215 1
0.466659052574836 1
0.311876297059758 1
0.111942632575067 0
0.531426754648218 1
0.579348560059358 1
0.405339599189384 1
0.0979106275843636 0
0.258685543003467 1
0.336774019096171 1
0.566527629201355 1
0.307466048525781 1
0.182298499023434 0
0.528745847230841 1
0.505915056453841 1
0.297301264576272 1
0.5488629005267 1
0.295426671866563 1
0.403115459695098 1
0.572743456071012 1
0.293657284120375 1
0.549169431944077 1
0.582842714971108 1
0.440598805236445 1
0.774638587760413 0
0.244695945811414 1
0.224064177508469 1
0.29267691101752 1
0.275414497974283 1
0.542957304466107 1
0.278491647381326 1
0.449630455682057 1
0.38422867527999 1
0.422246184260327 1
0.291790855407944 1
0.386169311685186 1
0.354982356687018 1
0.461164810863529 1
0.537789485896396 1
0.442423809321326 1
0.337836692096954 1
0.583472583450514 0
0.573649243422588 1
0.469691599570155 1
0.407617564038231 1
0.404702320935447 1
0.276636324153254 1
0.484085866853511 1
0.399349647742795 1
0.443658741238615 1
0.57230318999886 1
0.380729895241733 1
0.387352020081263 1
0.330849772170223 1
0.317855925816269 1
0.333153365841989 1
0.416357934206892 1
0.286177868434472 1
0.391040248608859 1
0.486737137689941 1
0.245908916141372 1
0.417476382485184 1
0.401094699211317 1
0.546168563850874 1
0.263973456638236 1
0.444643460054214 1
0.519851006096962 1
0.341449941434229 1
0.0347381907442822 0
0.377181100437816 1
0.530749955314126 1
0.250868080022603 1
0.185850754819563 1
0.373383618746517 1
0.195580830458488 1
0.396455289712892 1
0.321806503133675 1
0.373181785948718 1
0.550580273208921 1
0.350329112460326 1
0.432653590635576 1
0.426858474011227 1
0.490962689664581 1
0.237767826907167 1
0.408070650797219 1
0.29151700586867 1
0.440834827304533 1
0.49012924048958 1
0.488373596794882 1
0.560879238739644 1
0.414185966984384 1
0.37763930804591 1
0.400772613840561 1
0.354615512175934 1
0.104994993011693 0
0.24686328564969 1
0.56874791715392 1
0.169227252401666 0
0.4316926854195 1
0.423215188668853 1
0.540802198662662 1
0.172522534108279 0
0.492902751994216 1
0.383961160570149 1
0.256289336465556 1
0.459850780792618 1
0.357705584115419 1
0.436694129843789 1
0.522664380564007 1
0.396805383728772 1
0.227244969997194 1
0.357418814660606 1
0.574697112040243 1
0.320726242322922 1
0.508980616897288 1
0.679522150908116 1
0.345848683533586 1
0.251827286340383 1
0.483093204705245 1
0.309696510347116 1
0.377338737370844 1
0.375217519680191 1
0.473809010770788 1
0.289390873539867 1
0.393649792120908 1
0.351302950180406 1
0.340974901290174 1
0.447127754864715 1
0.319866902755475 1
0.455228081022103 1
0.31148504503468 1
0.369075537371093 1
0.190336609994475 1
0.354303782164513 1
0.221436900887631 1
0.435779492446481 1
0.32028441857024 1
0.503468433552644 1
0.280439746131132 1
0.407571158161335 1
0.64048734138152 0
0.299565950397738 1
0.385809101232659 1
0.436004083278948 1
0.28740259734799 1
0.328936594658362 1
0.120476867365566 0
0.354505503534784 1
0.39339446402674 1
0.271629060506656 1
0.57400489162482 1
0.350158535978277 1
0.565719734760885 1
0.426929320136185 1
0.631666700163172 1
0.228238542189204 1
0.462124072946445 1
0.290983159504537 1
0.430994207137426 1
0.223571834436252 1
0.247593903807265 1
0.425178123222796 1
0.455150863397096 1
0.150405692415338 0
0.460406610288225 1
0.446571355808841 1
0.238551897148042 1
0.316944010082509 1
0.28019051144796 1
0.382071066190756 1
0.363734613229122 1
0.441171865851242 1
0.191582277428454 1
0.3478926908919 1
0.51087233641932 1
0.544981220018211 1
0.329804284430817 1
0.487268424515543 1
0.467056788730559 1
0.306791260461098 1
0.188270688498514 0
0.451490501354005 1
0.708345499290153 0
0.533529618253536 1
0.419877195787639 1
0.55790917811532 1
0.44233411628538 1
0.469923437461016 1
0.346234005890957 1
0.39533442731058 1
0.402684040441706 1
0.571604294981912 1
0.512730875031097 1
0.227911430822516 1
0.410347246330763 1
0.392453977224658 1
0.393194702530785 1
0.527708612404393 1
0.497105338349963 1
0.302233284134337 1
0.502205474342942 1
0.383123329091902 1
0.356913919000455 1
0.518604836938848 1
0.407707134115359 1
0.773220134761932 0
0.334783887830176 1
0.27845965839673 1
0.30566107302949 1
0.315645780295081 1
0.604727103374398 1
0.428621401792341 1
0.583457027391791 0
0.382702279511016 1
0.562442917256309 1
0.436859887815657 1
0.284250123443339 1
0.412079503975005 1
0.539515948716383 1
0.343154048561576 1
0.4760466747181 1
0.399150565558799 1
0.428991507488027 1
0.189809766565256 1
0.465045402175409 1
0.356353273386459 1
0.235512925690422 1
0.157022421650928 0
0.225439077083448 1
0.585498144769709 0
0.404185580821506 1
0.23935275332039 1
0.295341753942689 1
0.400592578111181 1
0.474217726801727 1
0.49352164040515 1
0.344876137465259 1
0.437143546402227 1
0.470551620472357 1
0.339966252319586 1
0.418190964577197 1
0.347892009600378 1
0.218266757653643 1
0.518275443729771 1
0.211754378831485 1
0.438147955989705 1
0.231513448344113 1
0.395778091329137 1
0.365364819556142 1
0.428049915508023 1
0.508816047197239 1
0.178394652531579 0
0.158715335219091 0
0.670589850420665 0
0.593830245770106 1
0.26345379144744 1
0.391973953608291 1
0.489764553656679 1
0.282805872671032 1
0.415872145024211 1
0.440514094696938 1
0.323083908882711 1
0.362391447511073 1
0.513151040304857 1
0.183754315997324 1
0.25925784506258 1
0.392273164154689 1
0.428224168924402 1
0.680481556579706 0
0.323246933602289 1
0.456948625411758 1
0.204380739936302 1
0.397133665721079 1
0.348255315834371 1
0.435119432395111 1
0.336312249024944 1
0.461995716926632 1
0.30226375225285 1
0.358546479252645 1
0.232617548307084 1
0.51860642953229 1
0.226229346117901 1
0.413410519241322 1
0.345401784780925 1
0.466173970400938 1
0.20910071832293 1
0.376238583402705 1
0.387178985369841 1
0.385869376084869 1
0.331403670539079 1
0.458618184912432 1
0.381924256614393 1
0.393453487254683 1
0.296868961236169 1
0.299826689221254 1
0.548703779739809 1
0.0725131825632352 0
0.354159004607402 1
0.359451216542744 1
0.303144768354476 1
0.350887209549357 1
0.412866062592026 1
0.541666751444506 1
0.333960883265469 1
0.505379903691843 1
0.387391181516801 1
0.54984370541176 1
0.518663796138372 1
0.457785219814448 1
0.570156441267529 1
0.419588620055229 1
0.124370206587523 0
0.369656037806542 1
0.417281499172604 1
0.381652049097706 1
0.356533514035666 1
0.539243793885748 1
0.279207891400012 1
0.399674292896044 1
0.459413276466371 1
0.350268289505282 1
0.28026221264706 1
0.506332861357553 1
0.487545493053009 1
0.347263253578107 1
0.385665516670788 1
0.503057123302863 1
0.609775305440462 1
0.370128016875641 1
0.222360834545583 1
0.475158470336731 1
0.527818174497879 1
0.475061296925133 1
0.298811278787801 1
0.485438780944629 1
0.208652844072404 1
0.304857798500585 1
0.653218653360925 0
0.36193076602015 1
0.284181871357906 1
0.461010211396871 1
0.603533071444415 1
0.481387837468092 1
0.38428141610354 1
0.3938157430986 1
0.375910883700321 1
0.629921271034572 1
0.235023093605474 1
0.435720320225544 1
0.50718914719701 1
0.435924545226033 1
0.587172855970186 1
0.410366704158059 1
0.474809043058717 1
0.397594069270928 1
0.386771372240926 1
0.490518139190905 1
0.39380156803249 1
0.353544275559476 1
0.20555126519187 1
0.367141175666457 1
0.321298061858618 1
0.4214025554833 1
0.537428139559472 1
0.399139036516007 1
0.61124675186237 1
0.298300373100031 1
0.174652001271227 1
0.524606280628156 1
0.34976708052869 1
0.194774934203054 1
0.518314665377549 1
0.46821215205775 1
0.239258696111236 1
0.459115474765475 1
0.458814704658195 1
0.50487296957744 1
0.250765418331632 1
0.342851180712519 1
0.541717446964971 1
0.44416318247686 1
0.491821119767971 1
0.438682492447388 1
0.444620795014329 1
0.372963523986436 1
0.584318525997201 1
0.362316202429109 1
0.368654406093919 1
0.539149783596683 1
0.29407521649194 1
0.51975433556046 1
0.392665602435407 1
0.388287055617885 1
0.474006689564125 1
0.186109979563307 1
0.483145711482621 1
0.264785561589185 1
0.364201394458299 1
0.365526958467075 1
0.613528781487743 1
0.516629726085888 1
0.503208112660537 1
0.666241662703112 0
0.596168982447889 0
0.244652526029118 1
0.294956154940773 1
0.490751297363601 1
0.288612695913389 1
0.372425021376349 1
0.387576352486411 1
0.357870615011723 1
0.532802353089722 1
0.356067505529218 1
0.286327074579486 1
0.220054301606513 1
0.424514454550489 1
0.63410894806402 0
0.375325575676893 1
0.348504497821624 1
0.361977606092303 1
0.310637664406112 1
0.386017898427498 1
0.528258381328665 1
0.471424274208251 1
0.583845591780703 1
0.458604390853285 1
0.256039290453873 1
0.305187063877771 1
0.465984082336085 1
0.467107083321015 1
0.523977064777661 1
0.343702323142521 1
0.472868236959832 1
0.313673148953038 1
0.462986164297233 1
0.355138529186962 1
0.236262816757575 1
0.238332498895472 1
0.401665370563472 1
0.431012121120598 1
0.365801016226283 1
0.396006058493981 1
0.179764348815339 1
0.382259530468043 1
0.537773960673428 1
0.144343301521154 1
0.21712364149657 1
0.589325861331347 1
0.197255263703942 0
0.553619839247558 1
0.394006933018543 1
0.625038960827719 1
0.266058421972561 1
0.214360418966762 1
0.473202336566205 1
0.196006008000327 1
0.208059511000086 1
0.298512894324912 1
0.411935501559772 1
0.25914990903247 1
0.357232307768133 1
0.352011004661855 1
0.359481402466074 1
0.185074841193749 1
0.327192380319462 1
0.667100002819514 0
0.460595535968609 1
0.356328606576755 1
0.588178089446334 1
0.26713061847416 1
0.502407454991868 1
0.35633280962167 1
0.373957577258988 1
0.398877521045152 1
0.275860034789451 1
0.264397283770692 1
0.205081748754755 1
0.462465727322345 1
0.467501935819291 1
0.434378200614045 1
0.40487797670007 1
0.439055318709878 1
0.326953774224691 1
0.356029907484411 1
0.717600184053878 0
0.427753052361484 1
0.529387026462351 1
0.439588639813845 1
0.556351554495964 1
0.400198671335436 1
0.515458430469171 1
0.3849330896081 1
0.160274261101092 0
0.498469476406532 1
0.406496405924422 1
0.376025948207292 1
0.416325296819944 1
0.524966455121497 1
0.196541168638978 0
0.674052803498479 0
0.203809299448866 1
0.348738823593685 1
0.228096823001513 1
0.2523154449967 1
0.371299361834615 1
0.373466183636336 1
0.304105247707019 1
0.216985248015754 1
0.230850099146648 1
0.288267382132627 1
0.385223620272319 1
0.276006877255059 1
0.366571251690547 1
0.480004426655263 1
0.273841687676571 1
0.40831628151963 1
0.56415492283492 1
0.487071050296837 1
0.329231960978014 1
0.383633997406124 1
0.432420488604491 1
0.20766729115114 1
0.410120693294939 1
0.393854441388846 1
0.296203268990798 1
0.37812561544771 1
0.44139340802095 1
0.0494496624781416 0
0.44228717884001 1
0.401780343144864 1
0.561277574803791 1
0.425141151523988 1
0.396071063809909 1
0.382686516992608 1
0.49023927903991 1
0.45217006673292 1
0.157047807980053 0
0.329592009750637 1
0.300944378677135 1
0.569045270551636 1
0.411157181419173 1
0.625308156254787 1
0.29015177188043 1
0.239940734636607 1
0.288524598042656 1
0.389642180050797 1
0.421467249976631 1
0.459410105633315 1
0.280012571234723 1
0.339415120377593 1
0.439832555339821 1
0.416688832386766 1
0.64649239062269 1
0.473894977584491 1
0.198849400377888 1
0.401500395245478 1
0.465763202843193 1
0.289522325465716 1
0.441768414765253 1
0.398808527950893 1
0.404190027299204 1
0.404433817917865 1
0.406043877835803 1
0.178390406879722 1
0.208579119771303 1
0.705835133499265 0
0.474659641260372 1
0.293045125875755 1
0.434656962043506 1
0.427164677535252 1
0.127748696353047 0
0.317540639808006 1
0.103149994790946 0
0.411139723454157 1
0.33612986242309 1
0.362783167626794 1
0.287730672926635 1
0.263162351707397 1
0.426013212697602 1
0.286449411260674 1
0.372605786144322 1
0.439512127081428 1
0.302210260073843 1
0.451153492425646 1
0.534419659289453 1
0.401090979641427 1
0.349915138194375 1
0.577375626566315 1
0.354668649323404 1
0.580675512634824 1
0.566481006516288 1
0.314564353272071 1
0.325549186369096 1
0.36170828883411 1
0.614572079501924 1
0.513176959050687 1
0.466632685720873 1
0.49241654601529 1
0.228449699330733 1
0.421097211080665 1
0.321615833747278 1
0.458849197971192 1
0.446778301524068 1
0.237326090180856 1
0.313805176151355 1
0.45649750960862 1
0.610180532380551 1
0.301892601705594 1
0.477289755510637 1
0.306077495466735 1
0.455686574744887 1
0.330863879659863 1
0.331065056778579 1
0.308702454121172 1
0.50159551922536 1
0.606302956061509 1
0.259465662400836 1
0.427510992703476 1
0.284844113553166 1
0.49796984237792 1
0.140848135029204 0
0.463130480331213 1
0.484193270986399 1
0.401539789465755 1
0.219904723861083 1
0.33023503855304 1
0.305048430831023 1
0.305403211837723 1
0.340123456620387 1
0.49532416633704 1
0.38101987726901 1
0.302082645511089 1
0.470106571614425 1
0.35526221961421 1
0.453657609085185 1
0.481942880693859 1
0.618576454275293 1
0.486493710025579 1
0.444466164265506 1
0.422232693725025 1
0.20304584311261 1
0.347138394144399 1
0.0543859717029203 0
0.385853919838715 1
0.61553510519873 0
0.349700712815194 1
0.410721121043559 1
0.442375019995092 1
0.351255210766594 1
0.477192557038792 1
0.397841824108594 1
0.404683858578697 1
0.357845835041653 1
0.434198467212222 1
0.54067801937995 1
0.476478313165171 1
0.361489618827285 1
0.582127405104874 1
0.381910832746791 1
0.564864684008997 1
0.557783630161696 1
0.320258015409487 1
0.442076195193608 1
0.469567949629937 1
0.42196720985414 1
0.474920687934872 1
0.332255255376632 1
0.362058092317354 1
0.474138921086271 1
0.33702980671875 1
0.407373065397317 1
0.403916244991789 1
0.369863391061507 1
0.451917003248578 1
0.492646147897712 1
0.563144881342039 1
0.260424606471534 1
0.432461669043941 1
0.332775167415215 1
0.429957205001119 1
0.275697197383746 1
0.367880997896284 1
0.568076789101148 1
0.399865776155437 1
0.313536978102359 1
0.50094476573599 1
0.407007254376971 1
0.509931385026036 1
0.488684909948074 1
0.503383171726919 1
0.357132884614169 1
0.580928028488885 1
0.451611365509551 1
0.313989059844613 1
0.32924646311441 1
0.48564549045103 1
0.336896886260171 1
0.413113103903524 1
0.361402856631047 1
0.349132938589782 1
0.275533697709607 1
0.355746326736173 1
0.41966010501086 1
0.336471640256659 1
0.378011696874138 1
0.50264987611855 1
0.527550981099974 1
0.400909958945986 1
0.367598926738417 1
0.534565235725773 1
0.295961346220259 1
0.357450588886263 1
0.648579073249681 0
0.0962987494176224 0
0.453042891447184 1
0.501282086577912 1
0.662059179305716 0
0.314787989518533 1
0.391731896897879 1
0.402582126604775 1
0.255090139854332 1
0.498993547790163 1
0.409484597439719 1
0.479870597032414 1
0.365855647614212 1
0.223196639904178 1
0.453823417427843 1
0.496454064132307 1
0.449091547588012 1
0.440315226563032 1
0.150925808608197 0
0.400595509274358 1
0.405302988406488 1
0.423966128640701 1
0.542117375492358 1
0.490691756380238 1
0.290369330527006 1
0.172688210326123 0
0.274234596122595 1
0.348456032298821 1
0.526521617048549 1
0.249822079746259 1
0.375684245938716 1
0.490325427826633 1
0.449851219046703 1
0.560670286126769 1
0.421490495152843 1
0.479757322550039 1
0.475865413508381 1
0.364553439268953 1
0.472664954419572 1
0.3059482367418 1
0.57306744291807 1
0.381693996464646 1
0.373197839213174 1
0.615625169057072 1
0.294771731033225 1
0.460882703035253 1
0.250515552765338 1
0.33908850392159 1
0.569390138716859 1
0.27451558878654 1
0.203318885798103 1
0.3682835383346 1
0.175301624897451 0
0.370334622295608 1
0.553544903100549 1
0.334101211728959 1
0.25397897080043 1
0.267111614116127 1
0.499254176722976 1
0.55521060725363 1
0.395485884813953 1
0.439731970160179 1
0.41744719310275 1
0.488329722475888 1
0.356296516112692 1
0.339995238205999 1
0.382822968249859 1
0.54129978397691 1
0.335474243645212 1
0.372790875079899 1
0.20010220873317 1
0.400259098436258 1
0.42107869892922 1
0.386268974142668 1
0.553300184948602 1
0.196714256610645 1
0.513948567761856 1
0.165544768447121 1
0.280692146334522 1
0.359681321850028 1
0.465514717414867 1
0.365303778584608 1
0.477387726427795 1
0.420893517099186 1
0.336546757639034 1
0.761248782084614 0
0.476041226368637 1
0.0572523210660283 0
0.394875448092724 1
0.439151892748397 1
0.370372487442258 1
0.226553085921906 1
0.355184771681686 1
0.483056277729059 1
0.436085705332843 1
0.200387540873455 1
0.28607533499356 1
0.288044902548844 1
0.411670919771751 1
0.426428586781855 1
0.285655661247116 1
0.310628205970701 1
0.492163934244752 1
0.177853497194492 1
0.41757036256192 1
0.20172659841473 0
0.333922429981962 1
0.363119958467717 1
0.35284056019834 1
0.531023425570619 1
0.424984713784305 1
0.48473681847262 1
0.379197959279412 1
0.415194440612836 1
0.44392304334304 1
0.502816504275452 1
0.446310810223765 1
0.449198433866928 1
0.48641945741251 1
0.415151432684494 1
0.393449169750805 1
0.275451646628222 1
0.455116357097906 1
0.392411602937617 1
0.374891660816049 1
0.557292232406519 1
0.60081036590703 1
0.367631235979732 1
0.552071305394911 1
0.418126544700102 1
0.180053839542518 0
0.606511669772083 1
0.486602756122218 1
0.54253366137887 1
0.22999056745006 1
0.343126035837683 1
0.365074112431018 1
0.351161074454362 1
0.397188221594638 1
0.55504719252394 0
0.557924804602433 1
0.277854931053986 1
0.400525770093973 1
0.513478967337884 1
0.433283659589641 1
0.176198252343384 0
0.510032203279761 1
0.418767280631663 1
0.37069102341266 1
0.451514071526085 1
0.422921443766385 1
0.196795627853374 1
0.500845113292571 1
0.375162837227463 1
0.190563264527898 0
0.332983158094907 1
0.29282817279639 1
0.435463488260483 1
0.365968035260489 1
0.38601738899606 1
0.158876943356973 0
0.530768373901056 1
0.401978435488091 1
0.324347789340894 1
0.410247048565699 1
0.438426072824814 1
0.396172572482074 1
0.423539491527272 1
0.481571020286811 1
0.122055018192019 0
0.401452003737224 1
0.196562149939413 1
0.613252050002949 1
0.39680983960869 1
0.435703627845796 1
0.692426147919325 0
0.405063214520614 1
0.41168402832193 1
0.2486749509708 1
0.435375178081216 1
0.190314734060217 1
0.287703938501577 1
0.386390895289128 1
0.211565941733667 1
0.406014348724777 1
0.269752169276752 1
0.402704557822625 1
0.361833265840438 1
0.403680848483473 1
0.212996212974092 1
0.524335283065088 1
0.63526670232001 0
0.315050970019071 1
0.458058005986156 1
0.471464259229093 1
0.302790908441804 1
0.435248943319245 1
0.453652776770555 1
0.40997631839664 1
0.271886002299538 1
0.671430323121362 0
0.424735261719911 1
0.364232105823531 1
0.35782243829941 1
0.380513680519344 1
0.557628180520715 1
0.488666066112561 1
0.517064855277934 1
0.566269332267588 1
0.210817715482632 1
0.476976217413512 1
0.501380982801448 1
0.549750847399656 1
0.546695533178749 1
0.39869538609694 1
0.295579642159113 1
0.209012032596551 1
0.474570085843067 1
0.429397277973467 1
0.607414355032163 1
0.0604509650367791 0
0.453843036621242 1
0.382487011637957 1
0.373289253340404 1
0.347760017723561 1
0.349889015327897 1
0.349628626489561 1
0.362702928035401 1
0.417090275708699 1
0.567234296714792 1
0.507527118268289 1
0.431178013687584 1
0.387399273547782 1
0.17565261554453 0
0.532495331700985 1
0.268533578045288 1
0.485622365239876 1
0.363846097031915 1
0.35658241354668 1
0.372584599909958 1
0.54927901320525 1
0.497003464149227 1
0.418706680083084 1
0.133095107640328 1
0.457519673789167 1
0.659573466394914 0
0.344205068409809 1
0.53967184543431 1
0.486593836072824 1
0.675880796548842 0
0.277864428978016 1
0.481606073362172 1
0.392438353995158 1
0.343028004207233 1
0.49343680796816 1
0.413461800820994 1
0.433450578341578 1
0.513818919637964 1
0.443793046288858 1
0.440446061024943 1
0.375573792690417 1
0.299870171048886 1
0.39620444911879 1
0.36137449435779 1
0.482381267273883 1
0.427888109381516 1
0.436947516519455 1
0.582306815446979 1
0.359340066011851 1
0.568864146181292 1
0.431602949231742 1
0.53200465128898 1
0.436307685876069 1
0.144618254679298 0
0.212003727607322 1
0.518457557892356 1
0.38088823098738 1
0.714277334164346 0
0.458347352249524 1
0.237923287703865 1
0.373610887150756 1
0.271529454672884 1
0.403054043084685 1
0.432761432615128 1
0.378551729500193 1
0.351404789463711 1
0.358828919529843 1
0.542551202743115 1
0.432121638804919 1
0.252281206800562 1
0.378459898666237 1
0.24892521302588 1
0.334432277181322 1
0.507505332124282 1
0.480646104930846 1
0.23052930686758 1
0.240670465266829 1
0.271448129463835 1
0.367675116299413 1
0.307927781809093 1
0.672284005374621 0
0.283986245237977 1
0.354083985537668 1
0.227309522009459 0
0.202949709439258 1
0.408345965940035 1
0.326248838494985 1
0.461462512225311 1
0.25686598845101 1
0.387447240993614 1
0.270573579180541 1
0.52231117088324 1
0.418821908671523 1
0.441904460620471 1
0.350210094231316 1
0.308388321250785 1
0.220929737176072 1
0.365244483648272 1
0.542596478858831 1
0.42535327979966 1
0.595396416534872 1
0.585524124142778 1
0.415213472479972 1
0.549053125147545 1
0.452662412135917 1
0.286407893724832 1
0.414039490341865 1
0.435126949674696 1
0.243615362205795 1
0.28266585828377 1
0.331030158975938 1
0.531029800904683 1
0.4219984605179 1
0.552255249181085 1
0.538251605975114 1
0.308231827864372 1
0.505186463965061 1
0.546904045760458 1
0.315671107482411 1
0.401430519170579 1
0.361999063445722 1
0.296615509195977 1
0.346800205850542 1
0.299804693725925 1
0.239179312453526 1
0.265810266830894 1
0.422628758995936 1
0.406652533087939 1
0.363856541363388 1
0.348130016561177 1
0.187212990653964 1
0.371717516973695 1
0.255725303313574 1
0.458464855265777 1
0.34374043084595 1
0.370342148891219 1
0.38221837602018 1
0.308432731235552 1
0.349300672348866 1
0.423479105060527 1
0.460622467029564 1
0.388098511563097 1
0.413844919935296 1
0.490883973973884 1
0.323227696793679 1
0.317463954947299 1
0.48320498294428 1
0.585742384706057 1
0.329119958762785 1
0.373688502171445 1
0.371218690973418 1
0.232716871061317 1
0.613221838090678 1
0.309791554002735 1
0.494605415905397 1
0.507512981395088 1
0.562376046699093 1
0.477812819323429 1
0.203470766666765 1
0.272485049766493 1
0.455228330827697 1
0.307888011355852 1
0.40745871765792 1
0.359885806234129 1
0.417730454098065 1
0.437259928175776 1
0.314078496947194 1
0.374382194277526 1
0.430435914927538 1
0.279118202292006 1
0.291199839857458 1
0.361071658876145 1
0.37874589668269 1
0.404721843270363 1
0.442455557969305 1
0.283988619897109 1
0.45534757491298 1
0.436064031739589 1
0.291420629864784 1
0.277252641580064 1
0.604905572489631 1
0.334851159882552 1
0.424631632893682 1
0.281283499348216 1
0.355998445182111 1
0.398812025983405 1
0.209990624945352 0
0.365538280944894 1
0.242834914028061 1
0.459195097000477 1
0.548355543391646 1
0.334420540109241 1
0.47901945513569 1
0.435258368042137 1
0.169597399713237 1
0.262358131042949 1
0.201957487079629 1
0.438226807741858 1
0.195201955485758 1
0.47497588505098 1
0.358163604311783 1
0.268757496721988 1
0.339485971072499 1
0.379658123984571 1
0.442554368581586 1
-0.0376210324182983 0
0.325417500576072 1
0.295807267877769 1
0.481052069530536 1
0.413566204673437 1
0.287221462904308 1
0.380779519449747 1
0.422063872632702 1
0.228645606333353 1
0.520063141141727 1
0.326252971429067 1
0.485389656801854 1
0.309813395653226 1
0.429654652860998 1
0.437529239252191 1
0.402402985443419 1
0.197676267881189 1
0.0295413431326548 0
0.414511017354338 1
0.639375827235056 1
0.498669507922381 1
0.606067381321792 1
0.496328403348875 1
0.405613812288898 1
0.545947137758666 1
0.262384562766646 1
0.542937314986808 1
0.280766905193775 1
0.302115907430266 1
0.23706436822303 1
0.491508540875015 1
0.392849820649534 1
0.520611314554713 1
0.633047226754804 0
0.55198671056711 1
0.349280450948523 1
0.361584729533562 1
0.423919184411837 1
0.4892207174186 1
0.469800659611437 1
0.28485300389293 1
0.565282402897258 1
0.403064178670016 1
0.299831959359258 1
0.421905849091775 1
0.490682935413512 1
0.252361478824264 1
0.403154666434659 1
0.368653140940501 1
0.310074536010465 1
0.315358682956981 1
0.277442205853213 1
0.354267831405101 1
0.438068722417924 1
0.458899091525994 1
0.195332714968103 1
0.606896488206049 1
0.401411440097823 1
0.55855760854537 1
0.182008737829104 1
0.311607739507125 1
0.477116964757437 1
0.188552275889773 0
0.446352574673297 1
0.473239943145391 1
0.371857753211264 1
0.505002321237488 1
0.591029726295942 0
0.457229785398534 1
0.380379598589197 1
0.426423222537521 1
0.504535229887845 1
0.391563942512186 1
0.168771348675779 0
0.183559294126448 0
0.334196588153716 1
0.386691536933175 1
0.494879983956051 1
0.400690943716342 1
0.360017447368076 1
0.306085002651905 1
0.179639235417184 1
0.384506774902053 1
0.628751581755448 0
0.39650058593419 1
0.549138377757269 1
0.35403939517674 1
0.608815301718318 1
0.246487125910146 1
0.256667366569165 1
0.592380258610395 1
0.432786878655237 1
0.268804688890356 1
0.580175356425699 1
0.310254235826638 1
0.310928742571539 1
0.455513849432641 1
0.421942990498413 1
0.471753899758145 1
0.362300852468175 1
0.178560331487408 0
0.400697307468865 1
0.3368083382087 1
0.351773087759221 1
0.279955462003658 1
0.331066032811403 1
0.190354646031447 1
0.322979962386233 1
0.329597976633413 1
0.224279914138462 1
0.406878447167987 1
0.349854004499984 1
0.339392155997724 1
0.330744618568413 1
0.2939754558954 1
0.364897665149746 1
0.331185077483728 1
0.559054879498595 1
0.539000251244231 1
0.340448815678274 1
0.27563940734476 1
0.52991350115741 1
0.429293808356491 1
0.211035214148018 1
0.1366241912868 0
0.608919200707884 1
0.371556826332283 1
0.625048424344204 1
0.296293584802219 1
0.462890741454752 1
0.406568560813475 1
0.658363680683725 0
0.43167306567344 1
0.461840242516253 1
0.37661544528804 1
0.421642356680453 1
0.457080546154595 1
0.69213288957906 1
0.339184269271755 1
0.320303198962658 1
0.480444373343533 1
0.238239627412683 1
0.508334567281787 1
0.273082741738416 1
0.44190031607803 1
0.316347428643249 1
0.461357270536205 1
0.269107267108715 1
0.610351788616257 1
0.34110368968207 1
0.472400827507924 1
0.45960966738 1
0.550280260976286 1
0.296509729789252 1
0.468407005624168 1
0.301830414732069 1
0.527589301985022 1
0.360786520707916 1
0.611245924796353 1
0.477865057913744 1
0.527175890159362 1
0.255325743201968 1
0.294455765402253 1
0.328452720749888 1
0.490815946027665 1
0.400138116800359 1
0.418245585631307 1
0.296176262795636 1
0.179861937523548 1
0.090090029504939 0
0.299385925935722 1
0.453788663777266 1
0.275247774805665 1
0.273502331456817 1
0.241423288644786 1
0.371822216260735 1
0.559361667805612 1
0.451484467479467 1
0.174235476036944 1
0.307215932977383 1
0.423525865742258 1
0.445413036030892 1
0.413788687335961 1
0.465600926126493 1
0.542868324673463 1
0.255871733740473 1
0.459845216912981 1
0.560965165034224 0
0.472429075727083 1
0.442304309336931 1
0.472045685808914 1
0.0890430625138338 0
0.430833219149807 1
0.160310014888406 0
0.425140259474338 1
0.450072469190638 1
0.537309400515953 1
0.337131380005248 1
0.390473583728518 1
0.495460139643206 1
0.242884508915058 1
0.388387583858824 1
0.310854862027373 1
0.36294488397034 1
0.341086780842114 1
0.565248296208841 1
0.288003512000321 1
0.336282792449534 1
0.673611614614466 0
0.26029789965767 1
0.608543452032822 1
0.467153420436233 1
0.448050403285844 1
0.4381344674375 1
0.4903276681043 1
0.472053340159996 1
0.458996659644852 1
0.453283712725657 1
0.372400673267563 1
0.436811404328788 1
0.299386830917615 1
0.614398755993439 1
0.558607844620064 1
0.482048556500397 1
0.120007328034988 0
0.391727753556059 1
0.408432268802282 1
0.184174523975231 1
0.339378306951466 1
0.231579157853519 1
0.49355903405421 1
0.576963613875232 1
0.429725959426885 1
0.235364758138728 1
0.390099351155994 1
0.391666233005104 1
0.401013053357031 1
0.358126693063975 1
0.653608107940115 0
0.465968704739691 1
0.112252259859236 0
0.317180845888712 1
0.401516353517295 1
0.360499908156654 1
0.449146264022738 1
0.326248038561009 1
0.329089947089608 1
0.182122649863468 1
0.347796207994448 1
0.321266381738144 1
0.41302704141013 1
0.493915971607695 1
0.544074675523909 1
0.427419193418916 1
0.169128353783788 0
0.471955692295631 1
0.574654829555005 1
0.495750761388712 1
0.508455756893882 1
0.217061831475755 1
0.264395949915059 1
0.46048347064487 1
0.377682640584014 1
0.580302615181272 1
0.327523404102521 1
0.28972941224399 1
0.349269736620092 1
0.506220671660388 1
0.374936546342597 1
0.600136163444631 1
0.276756401774436 1
0.312036049888504 1
0.261635460039392 1
0.332346976130938 1
0.288267701683557 1
0.278818726117086 1
0.494825014114499 1
0.581388891501042 1
0.491153626161438 1
0.419434197054661 1
0.477452140448064 1
0.366697727889301 1
0.116974372783183 0
0.231138774551366 1
0.292520774824344 1
0.438812550684955 1
0.514481310437262 1
0.200062818358132 1
0.327829171255246 1
0.338747413193587 1
0.395097497674114 1
0.501170663149043 1
0.562673129176634 1
0.280138689671696 1
0.419414363947266 1
0.491391957639044 1
0.500015870644968 1
0.534687837380127 1
0.314842024663806 1
0.45637452594165 1
0.383641204522564 1
0.233945286089391 1
0.307120778566208 1
0.360958043773085 1
0.318921467778876 1
0.377907590335311 1
0.707885442785393 0
0.344261665258456 1
0.386154642869021 1
0.608904901056233 1
0.514905409067902 1
0.349663810707926 1
0.413022201724667 1
0.419666800481404 1
0.423917994152917 1
0.422999954945675 1
0.272504287681988 1
0.538392749646562 1
0.249461932172765 1
0.568411618862665 1
0.633596311508836 0
0.327166299709058 1
0.558149314157933 1
0.421130983914627 1
0.452761996821679 1
0.238812960723047 1
0.444575696068807 1
0.391011459474608 1
0.0206235401323788 0
0.357998654634184 1
0.358118733213266 1
0.365675709747901 1
0.123385736345539 0
0.429198475755945 1
0.434788116039199 1
0.457891784125938 1
0.391365033709558 1
0.414778947917732 1
0.479268592718269 1
0.438702004249016 1
0.387662111533901 1
0.318297849717552 1
0.605343620876669 0
0.45644128241177 1
0.331695868813075 1
0.402988082934619 1
0.231300842384461 1
0.656103048812808 1
0.45175023660554 1
0.320339037438622 1
0.481268257049869 1
0.36848864323785 1
0.468769676193154 1
0.364299679212052 1
0.377223024611384 1
0.420225653996504 1
0.494484556324257 1
0.355350076233977 1
0.443407004994103 1
0.349474410583303 1
0.408792626209065 1
0.422533324691771 1
0.490583388918783 1
0.487730867407592 1
0.439940636475776 1
0.3526321398822 1
0.404194117587444 1
0.638456342314423 1
0.524602975447186 1
0.405677686221501 1
0.338742674802383 1
0.0410435388274888 0
0.490375046167221 1
0.461246181430982 1
0.411678693741884 1
0.245455459980111 1
0.44293945246992 1
0.584986835813949 0
0.714584200958416 0
0.444510072937072 1
0.248375491251266 1
0.475410720271437 1
0.456020279490373 1
0.498540754215682 1
0.457341919374393 1
0.483224135758204 1
0.219846419987353 1
0.342898221266213 1
0.394736719061142 1
0.324204892978573 1
0.405897842012289 1
0.305555270267215 1
0.562577816963715 1
0.43574790359187 1
0.468297027298912 1
0.247132213261736 1
0.402300083378702 1
0.303755160484882 1
0.515937164360238 1
0.179279401504228 1
0.347634851395815 1
0.349139699266096 1
0.526202590880165 1
0.300644885213752 1
0.427750910832397 1
0.202401165898576 1
0.592496107917768 1
0.438846568246051 1
0.418356295714323 1
0.476440688950459 1
0.33134625449517 1
0.296902488090365 1
0.391987263065414 1
0.174881341516831 1
0.272525562983677 1
0.220880229966391 1
0.52360359431617 1
0.281934745072469 1
0.302822842165681 1
0.560819512639014 1
0.314327848978841 1
0.175162004970675 1
0.400416063602365 1
0.328616527093419 1
0.418941615487177 1
0.371809781384529 1
0.31574739960996 1
0.440063680707342 1
0.321843600666962 1
0.450492258296758 1
0.48585030664118 1
0.0627177590201907 0
0.376008274329577 1
0.528912774668858 1
0.317136366560225 1
0.505344163874175 1
0.631388541090827 0
0.221737505451642 1
0.351256444149287 1
0.444647562901097 1
0.424912351412775 1
0.553464300158314 1
0.453520239796705 1
0.0623521740929275 0
0.281196998650898 1
0.353208607726744 1
0.301084602524929 1
0.254549321571223 1
0.570298883545799 1
0.509402068544622 1
0.560961482181969 1
0.629658382727483 0
0.319393382226882 1
0.29698427137469 1
0.355379023030236 1
0.361899904252271 1
0.322491608414173 1
0.527461043514753 1
0.447890120810505 1
0.156552184580661 0
0.339167907056528 1
0.437622804433957 1
0.284551957247292 1
0.144371248024045 0
0.420404068028103 1
0.460200588230561 1
0.403141328191982 1
0.369202909395745 1
0.388351716677269 1
0.368619571840033 1
0.465761775634488 1
0.633638890024719 1
0.330608465871882 1
0.391414835492518 1
0.265070562285681 1
0.351914761670006 1
0.212655769216126 1
0.527497907312022 1
0.415194281618445 1
0.479785576373907 1
0.228058308346266 1
0.68976547446931 0
0.494617062856955 1
0.428695257532134 1
0.23194527175439 1
0.449713077208347 1
0.319448297754899 1
0.494636928956266 1
0.482864680795572 1
0.294690897759125 1
0.280915518221657 1
0.469273654135661 1
0.564345649973459 1
0.247565224513481 1
0.445486071695034 1
0.556188740409713 1
0.587515048459359 1
0.278451675213337 1
0.662945673970101 1
0.400384771781712 1
0.552698558649735 1
0.138356668865539 0
0.576910685519162 1
0.375354344704118 1
0.303803210653336 1
0.58219366728641 1
0.325573445534819 1
0.470158141729553 1
0.328970174964864 1
0.448018468278655 1
0.409196663767011 1
0.388238579581977 1
0.572393460144129 1
0.470672203585928 1
0.535616307918207 1
0.432459566398425 1
0.578140886474553 1
0.195657518186725 1
0.534896195851307 1
0.41654893671895 1
0.45783593126912 1
0.603739765397156 1
0.388648045399396 1
0.429159178971271 1
0.376189936737736 1
0.130348805047972 0
0.15737460644028 0
0.484714778963983 1
0.444835076108607 1
0.370974064826668 1
0.370433422920381 1
0.452909968536566 1
0.544986481648742 1
0.376668720087775 1
0.361540769689551 1
0.580517359516374 1
0.29442572576943 1
0.474074561272805 1
0.462253531421339 1
0.648656541929927 0
0.325403886230123 1
0.381258096177363 1
0.312154923153008 1
0.491210369728124 1
0.494513913968205 1
0.574635344590379 1
0.165654530505977 1
0.367652957308175 1
0.621225311464511 0
0.35598928403588 1
0.171165498903021 1
0.345318966463082 1
0.702677956315098 1
0.434641472061558 1
0.284454027853455 1
0.31977342585888 1
0.549262913451928 1
0.521563712765961 1
0.181559536234088 0
0.462322388458766 1
0.271863625768476 1
0.437209645180949 1
0.353353433883874 1
0.431258289448509 1
0.228603326957793 1
0.37356301194031 1
0.309404894931974 1
0.295482566111653 1
0.326517348016203 1
0.416717395060935 1
0.38867558210004 1
0.449533124881539 1
0.287025109562262 1
0.553263729383956 1
0.181544476322773 1
0.375031915399467 1
0.418942180637203 1
0.310006984722768 1
0.526303158616449 1
0.421104223650672 1
0.47530653513132 1
0.348015759300262 1
0.384337562380007 1
0.408402135836055 1
0.53732150944528 1
0.414355415067455 1
0.175537959136875 0
0.103082153470695 0
0.137592267513517 1
0.38462166203382 1
0.215829890450747 1
0.259726389465227 1
0.56337452503394 1
0.403593351263238 1
0.73014448327586 0
0.41281756537852 1
0.550758572441574 1
0.522548796952842 1
0.0558315659946668 0
0.60496785971403 0
0.335501541307316 1
0.45057429969517 1
0.358168914861624 1
0.340463735141706 1
0.491398818920096 1
0.194538311892856 1
0.666621153797398 0
0.349410616127394 1
0.2123439336426 1
0.394997553842465 1
0.139451706877164 0
0.436622100105936 1
0.405012055919781 1
0.528452447403172 1
0.670767493882251 0
0.550110695234286 1
0.312140691883858 1
0.323616067306397 1
0.483146400375663 1
0.641477128084827 1
0.388241069830063 1
0.336118430707504 1
0.473333169927925 1
0.252071729329201 1
0.31869732183645 1
0.447859011907706 1
0.442630015645425 1
0.282946226862017 1
0.390054355160104 1
0.732396656344854 0
0.26400881176396 1
0.435793886200083 1
0.5253343010596 1
0.500139174697993 1
0.416746418642606 1
0.322406521669836 1
0.162328094065788 1
0.246922885540475 1
0.507085680109786 1
0.476736812874653 1
0.387973409463796 1
0.218584287652607 1
0.3175795718473 1
0.34395429124167 1
0.303378793583828 1
0.269367278735552 1
0.620731269434741 1
0.127765984743511 0
0.34270167017508 1
0.505802905134207 1
0.461065800781641 1
0.197387595100299 1
0.455614009243007 1
0.432865893122763 1
0.390057787261083 1
0.445828982115393 1
0.432302836817631 1
0.431381805511147 1
0.472913459466462 1
0.464610664635974 1
0.440183799216902 1
0.49098694838487 1
0.47467377476472 1
0.395236583806344 1
0.368486697106721 1
0.250107289229324 1
0.569015701876954 1
0.565585704814889 1
-0.0145989477088809 0
0.400398977342932 1
0.431488820039977 1
0.325159218057791 1
0.511436619428501 1
0.427724224219353 1
0.32769654325358 1
0.305475756205765 1
0.315569119335812 1
0.459038920538637 1
0.422078992247555 1
0.386119126064814 1
0.419266470091496 1
0.302326638024229 1
0.559334871226836 1
0.350571733127831 1
0.130539883813952 0
0.270325987198391 1
0.483570466582588 1
0.211801135150305 1
0.413640700282461 1
0.364566206103444 1
0.249460143765099 1
0.0676219042036026 0
0.117470778429218 0
0.393483035100698 1
0.185822588229087 1
0.367180326679954 1
0.372667556893609 1
0.38501811151096 1
0.529101049359767 1
0.392275874028847 1
0.542247510796707 1
0.225731831114634 1
0.481272369944994 1
0.647931022396501 1
0.404366590006661 1
0.34598713057081 1
0.217404046058683 1
0.396994988141168 1
0.394077412700617 1
0.13073111621943 0
0.393136930026729 1
0.265736673671111 1
0.41209282140887 1
0.220989019600577 0
0.256313205846952 1
0.394375431743233 1
0.393899532932395 1
0.409762126146918 1
0.353216326522707 1
0.41232901782815 1
0.534406150089131 1
0.496548627899105 1
0.508540128134931 1
0.345679310419136 1
0.168163006875921 1
0.376978363275413 1
0.512615535188319 1
0.203886273408971 1
0.245192328024429 1
0.204083477794668 1
0.471740611163107 1
0.614053972460299 1
0.443057223800548 1
0.338086480864693 1
0.332764522281866 1
0.461355251502591 1
0.372388406507488 1
0.429232302582098 1
0.423091073337954 1
0.66364377526813 0
0.332777247607302 1
0.503355276476694 1
0.410477111273084 1
0.378671981005799 1
0.351660429075137 1
0.315796947025925 1
0.0896676029977507 0
0.592217472922023 1
0.62043019077552 1
0.323883248122258 1
0.623137834239193 0
0.310891367502905 1
0.578199683196553 1
0.585354287407394 1
0.516173976134711 1
0.416484470034442 1
0.279291892328342 1
0.413111993211337 1
0.514508759436391 1
0.361692125528791 1
0.4077138159333 1
0.252678672018126 1
0.647305789495796 1
0.399110376531271 1
0.40025713870918 1
0.157483228888529 0
0.480900010215702 1
0.444358228578456 1
0.500744671808169 1
0.44786135690117 1
0.267516652290651 1
0.321105977846142 1
0.206090481033214 1
0.39787218900786 1
0.475965784488458 1
0.41114670729298 1
0.434772463625782 1
0.366587086423995 1
0.343051234932478 1
0.424319042753396 1
0.505240874943698 1
0.38831133144419 1
0.332181559237531 1
0.277394853195154 1
0.490820807807557 1
0.380629478620625 1
0.335533463493843 1
0.239911378617216 1
0.490758438664926 1
0.18709395119534 1
0.388837647922718 1
0.492623851546001 1
0.252446336269673 1
0.197098566787193 1
0.402719910920933 1
0.452272615275962 1
0.349544022804091 1
0.227216690646351 1
0.323053325421583 1
0.289112338997003 1
0.418943447904014 1
0.353991630555183 1
0.589592661811272 1
0.47082675669293 1
0.47891254393866 1
0.360193048905975 1
0.372775926494411 1
0.57324290567747 1
0.603375197752221 1
0.49160806339425 1
0.223111696144121 1
0.347479370474109 1
0.257195424526047 1
0.19939753263748 1
0.259531987696727 1
0.38137098076655 1
0.342795610199784 1
0.545084371661606 1
0.538012562506856 1
0.555423732118368 1
0.138423500126325 0
0.622449027626029 1
0.202807292889144 1
0.311818355577433 1
0.505130483160199 1
0.266273882571393 1
0.527046782868778 1
0.216109545000061 1
0.575870146854131 1
0.312120929829699 1
0.487755728683582 1
0.494763683917773 1
0.345457500262044 1
0.418558749355473 1
0.570802479162515 1
0.523302109391563 1
0.473971315054534 1
0.329775825885628 1
0.540281263018652 1
0.476054099273461 1
0.390300294364447 1
0.11804629361524 0
0.517404133100466 1
0.342097330092325 1
0.305920122209675 1
0.422600550375942 1
0.378917397749756 1
0.417512652986299 1
0.406892135946016 1
0.408456263888279 1
0.493522956045981 1
0.367887390303857 1
0.283956856711266 1
0.308665695569124 1
0.348625373822509 1
0.395491111378089 1
0.465542720419485 1
0.529105554016527 1
0.343639202162358 1
0.406624817888093 1
0.517283923843994 1
0.494433219560163 1
0.188014373431754 1
0.475444691372127 1
0.291364404262309 1
0.497794623636295 1
0.302947405789226 1
0.329808298762054 1
0.396213499534794 1
0.525453838186674 1
0.355997087811886 1
0.473021264200762 1
0.371657515381078 1
0.385519819992673 1
0.477280921251197 1
0.30073920139133 1
0.378605377223687 1
0.391311584669595 1
0.303361337007735 1
0.0640246008321931 0
0.37180607562568 1
0.19019484359236 1
0.342951863434641 1
0.32117642225657 1
0.440110697429211 1
0.189735159667302 1
0.507534120409188 1
0.282643187035201 1
0.453674231692807 1
0.444102373731075 1
0.514450603001535 1
0.378138960085079 1
0.298936682734353 1
0.385085611798565 1
0.451011188811239 1
0.36791836648105 1
0.630725600062194 0
0.220885983889951 1
0.401776211474943 1
0.409261057842341 1
0.479580996585113 1
0.479868358214962 1
0.729549657350978 0
0.325632685095615 1
0.42742533430598 1
0.491813221306584 1
0.571622215745743 1
0.31024315201232 1
0.316467066698049 1
0.408831971741189 1
0.537050385853829 1
0.520315599221265 1
0.566041799493222 1
0.45335870391133 1
0.235528968411043 1
0.484420547477134 1
0.337949773379124 1
0.364033598126407 1
0.312223352082809 1
0.337840212617948 1
0.0418654301640928 0
0.445816582186028 1
0.24593727781013 1
0.309258368171328 1
0.380580299109868 1
0.358895774765717 1
0.308059968924784 1
0.431875847699972 1
0.358932636218243 1
0.374449384899256 1
0.492812861992815 1
0.367998448826162 1
0.481400493237944 1
0.387457953032652 1
0.615455868941593 1
0.314376498011399 1
0.232348311964651 1
0.302715163076366 1
0.305938157046488 1
0.425145767265017 1
0.468342146410087 1
0.366143012709028 1
0.470123645365371 1
0.224621377084329 1
0.413252229725105 1
0.418670038071411 1
0.369217665741688 1
0.452331035378308 1
0.290919242718346 1
0.537274352178975 1
0.191138037884232 1
0.321672433413826 1
0.256093027141733 1
0.4952792990743 1
0.369969472460734 1
0.444519617530434 1
0.0844027222934358 0
0.283640194703164 1
0.547919459137908 1
0.346539708712291 1
0.386154837788911 1
0.362940495736613 1
0.480683720308417 1
0.402768780245676 1
0.322100001474943 1
0.588558518790435 1
0.743977454297302 0
0.370344768214229 1
0.303000771541278 1
0.394167673138786 1
0.533479646677723 1
0.439442174079936 1
0.651277819389184 0
0.329810598870118 1
0.429277860895547 1
0.495397670771135 1
0.466697392546433 1
0.378449898223515 1
0.434157422378594 1
0.607289869083764 1
0.283534296306168 1
0.266034936708568 1
0.361319481207477 1
0.25124149739102 1
0.321792083928365 1
0.626278991960743 0
0.484529397467592 1
0.649888241199167 0
0.23970410649664 1
0.534371117338267 1
0.269526301833057 1
0.235816389425884 1
0.561524681730522 1
0.744055284410448 0
0.323613878561677 1
0.611585569796759 1
0.636090309276803 1
0.44098257948985 1
0.476221304636084 1
0.481546641952274 1
0.4078492972912 1
0.326682475253479 1
0.339547492323596 1
0.182727504908999 1
0.192881431549715 1
0.46121344420311 1
0.49618668251891 1
0.334388436380713 1
0.469028500057098 1
0.486278173601572 1
0.459336042466735 1
0.0771881134578493 0
0.331912718143136 1
0.657313254435681 0
0.240408763178346 1
0.317267536947924 1
0.329975827671645 1
0.391758077754084 1
0.547323107317573 1
0.461567232097153 1
0.199404920036355 1
0.336942849272616 1
0.462318596027995 1
0.347663333191455 1
0.38562185603643 1
0.290599233776405 1
0.498952570584423 1
0.369559370524566 1
0.503519540992018 1
0.38454839276369 1
0.366611887489768 1
0.200731479296977 1
0.260643299577501 1
0.311579617768731 1
0.427180773914936 1
0.421506199569752 1
0.459393187357837 1
0.639905339868235 1
0.589662108748553 1
0.452779761368888 1
0.371809067597572 1
0.360954864765965 1
0.51587762843485 1
0.428228531117206 1
0.492221695544385 1
0.597909552504545 1
0.487574612016816 1
0.34912178605917 1
0.516291896172486 1
0.375583121813521 1
0.50676682997905 1
0.472433025818583 1
0.264180393454972 1
0.201761742745144 1
0.614551658562875 1
0.416240626235925 1
0.342912066609861 1
0.395018510698858 1
0.367429485145514 1
0.467981806042212 1
0.232129424449619 1
0.481792697242886 1
0.627587380746195 1
0.443826623977304 1
0.414124200987449 1
0.519910468427584 1
0.403515115536793 1
0.338021571988342 1
0.396166510525568 1
0.436748418001391 1
0.515686360014089 1
0.372584479776654 1
0.377363067285469 1
0.35935225482008 1
0.379669984081729 1
0.402468507920746 1
0.33637718677983 1
0.407722175027762 1
0.464169207733656 1
0.388304128544596 1
0.468108836032226 1
0.406878369384166 1
0.432380663241191 1
0.508263984854323 1
0.41471586681592 1
0.253368153432079 1
0.393308655092492 1
0.179328535118396 0
0.255150261355656 1
0.248541232984095 1
0.316191836749713 1
0.3816196382458 1
0.377818354982856 1
0.282702465173982 1
0.497011343811161 1
0.689289728774994 0
0.477189205517819 1
0.49387547141324 1
0.445526636042822 1
0.35738125116431 1
0.283594450728667 1
0.393650601776722 1
0.0995417387078874 0
0.249396618937936 1
0.472927918085147 1
0.562025375394612 1
0.157099994356584 1
0.284755000806663 1
0.487091500200145 1
0.432563294563492 1
0.662236615776486 0
0.325823059651888 1
0.464114188226519 1
0.240170044950755 1
0.182578847786892 1
0.535206612304677 1
0.146520641858831 0
0.218338961614753 1
0.295966282659564 1
0.495145945572402 1
0.463985589396656 1
0.386277775694575 1
0.093912050687432 0
0.367569150454104 1
0.345255796969971 1
0.421906418987393 1
0.435633879301992 1
0.469397595163684 1
0.14853819085683 0
0.324318274041878 1
0.476117568124974 1
0.331497147812631 1
0.431025311725828 1
0.453185493894736 1
0.426773657435434 1
0.498664088293654 1
0.478842016701206 1
0.226041042607252 1
0.0619184077661182 0
0.535634232512946 1
0.119455171583593 0
0.285919882106312 1
0.552520487586377 1
0.480722309718212 1
0.493952106980175 1
0.336480801266409 1
0.402155747791896 1
0.360932297872424 1
0.319763935331784 1
0.361806405680798 1
0.331344635488231 1
0.416348795871827 1
0.498370538957932 1
0.429036406950859 1
0.465016366876996 1
0.390069125390468 1
0.619747831577887 1
0.598617715226582 1
0.383247185413109 1
0.355352672919382 1
0.34822726699648 1
0.0602863366365916 0
0.362360896223832 1
0.565097612689592 1
0.558666581314995 1
0.365906862205674 1
0.202493176069133 1
0.349101578567478 1
0.530463637298708 1
0.368905202232463 1
0.373100980429087 1
0.634745073799778 0
0.294673541830057 1
0.279877553191319 1
0.390082272725961 1
0.323830144408017 1
0.45831165901048 1
0.527329304810691 1
0.552452614088743 1
0.262591907454751 1
0.459145317512142 1
0.519214100658921 1
0.372633265899604 1
0.085190392503104 0
0.523259405235031 1
0.363398568522626 1
0.623825840182354 0
0.335516523633438 1
0.276330754928284 1
0.490165980851225 1
0.412976076972854 1
0.35558537255821 1
0.393449674202726 1
0.521264195662137 1
0.380010741144537 1
0.427156903016169 1
0.223977992882319 1
0.556165452154199 1
0.422764182383955 1
0.514304040625318 1
0.386966363389458 1
0.647960020636569 0
0.500252387930507 1
0.431868347762196 1
0.490923346938142 1
0.324194790595117 1
0.184863472338821 1
0.240249521285556 1
0.28232240375576 1
0.454740272884535 1
0.210697425247387 1
0.522477052103518 1
0.362981324718976 1
0.451765623445064 1
0.542089522050473 1
0.48059874806902 1
0.398793528857812 1
0.456004147509324 1
0.369108424186337 1
0.408659259278012 1
0.421254538577895 1
0.298272390701491 1
0.224255219083818 1
0.38699988922186 1
0.37088957872887 1
0.361314663976018 1
0.388633994641521 1
0.412543883273817 1
0.406274253027939 1
0.518368899224978 1
0.47655404848826 1
0.259414075104047 1
0.457659736727403 1
0.324364690996427 1
0.54922220085432 1
0.594075750040248 1
0.405313536781784 1
0.413925775500996 1
0.177411207238482 1
0.454502373285961 1
0.301192977779181 1
0.442328876162805 1
0.450614642074435 1
0.369528060494981 1
0.445823938582964 1
0.5203984068838 1
0.459492188149672 1
0.272299206336948 1
0.289611579239939 1
0.484090933586946 1
0.426744739965405 1
0.364085492369474 1
0.32365671666157 1
0.479884573782683 1
0.389840198371564 1
0.451713644959582 1
0.310585262899097 1
0.204861135501136 1
0.383168512628219 1
0.447154305405283 1
0.20984878836145 1
0.324550450545417 1
0.390665062371992 1
0.368924639003512 1
0.529298656354503 1
0.387751936812125 1
0.59685826989184 1
0.42433276701178 1
0.520217933899626 1
0.297640421863173 1
0.400339906376288 1
0.236140667209808 1
0.273794990838568 1
0.253601503649078 1
0.324234227876859 1
0.280382435590737 1
0.402338118984292 1
0.433098895826539 1
0.321830071377328 1
0.415976073664794 1
0.470430055391482 1
0.394357154059438 1
0.133899251236535 0
0.453350581351 1
0.650673979982455 0
0.380308296279075 1
0.291726379802841 1
0.535020042796279 1
0.209275707526498 0
0.301783579259933 1
0.517259607147143 1
0.479642473542133 1
0.153908516539824 1
0.331299970921549 1
0.564791693437885 1
0.442465691132807 1
0.503055864711934 1
0.299242317602957 1
0.319964927758266 1
0.358294471875028 1
0.378648389234994 1
0.190231497771301 1
0.176914448257828 1
0.186009602323946 1
0.348742170356578 1
0.549548793351054 1
0.285378866180291 1
0.533715276226832 1
0.362928329368821 1
0.333221547059352 1
0.291482979224056 1
0.503353641814176 1
0.220988984360991 1
0.593635516438231 1
0.335789649543329 1
0.511845383707603 1
0.224624965415215 1
0.341532856004079 1
0.503758394712583 1
0.561730812086298 1
0.343728540710821 1
0.393195407851529 1
0.232192807390053 1
0.421878075044135 1
0.449823898653445 1
0.165479165169951 1
0.183662494114397 0
0.370094988028566 1
0.248183491900189 1
0.358370030044246 1
0.388571180556581 1
0.209881849533301 1
0.626053482737968 0
0.47457742839574 1
0.338275206660494 1
0.452421062567045 1
0.451895101780395 1
0.488142286708354 1
0.518070780162138 1
0.39434222054066 1
0.299815002146844 1
0.33249541448424 1
0.528873119605186 1
0.38617588291543 1
0.558186142221547 1
0.317367565448974 1
0.545089114018906 1
0.40265104066668 1
0.330355109789744 1
0.577155825408171 1
0.313615993684164 1
0.419092428127572 1
0.293312936041861 1
0.319837564344349 1
0.317383280983125 1
0.429051962002362 1
0.373873688186743 1
0.223444783206047 1
0.372917762815079 1
0.361902215206109 1
0.434906518829177 1
0.379581961823086 1
0.530327712488411 1
0.4721678819485 1
0.414111288846632 1
0.362030795363988 1
0.275574897810191 1
0.479412867053825 1
0.678591927737108 0
0.399593128899926 1
0.170232457914063 1
0.0779967940716374 0
0.281367353461614 1
0.346402444266892 1
0.336231259806296 1
0.30065637036117 1
0.425710364101075 1
0.544847774537208 1
0.266732804037077 1
0.450583131814739 1
0.395496672296201 1
0.435717202630434 1
0.497650885834241 1
0.522872586917817 1
0.531102253522242 1
0.329570863179643 1
0.349943704627965 1
0.501275425959906 1
0.167803841034855 1
0.45688802648739 1
0.399791024050027 1
0.472247142005266 1
0.16278465491748 1
0.504661696655697 1
0.477753768187125 1
0.395037723242135 1
0.313956395995278 1
0.546000673655538 1
0.312980876035484 1
0.259127823665818 1
0.355550230829381 1
0.546592759159086 1
0.459746366186923 1
0.381151888245183 1
0.382095627533221 1
0.246992960702926 1
0.16047484006825 0
0.167447756874645 1
0.314235339012508 1
0.437812276047995 1
0.462264277572184 1
0.166144403491036 0
0.360286638481288 1
0.403313229660006 1
0.284509364430314 1
0.226876066982752 1
0.480929547670005 1
0.322064589439941 1
0.351450874709889 1
0.36527478509509 1
0.572494317153436 1
0.597495239706911 1
0.410423484146067 1
0.320422399815703 1
0.428402545569064 1
0.515867763802221 1
0.399575731475079 1
0.587632436868613 1
0.567945407811696 1
0.381222224122363 1
0.336684864249736 1
0.440821585525312 1
0.518486985622513 1
0.542215664889298 1
0.302255570365125 1
0.315930404898562 1
0.508105071911601 1
0.439999999501382 1
0.268916691547245 1
0.523291785897208 1
0.319373498702291 1
0.379704391440691 1
0.453783034923834 1
0.286978437873796 1
0.143662550965576 0
0.448439755045727 1
0.386836813136207 1
0.213104233331742 1
0.585810867059603 1
0.373118987933628 1
0.33867829324179 1
0.443586841883989 1
0.400276831467374 1
0.442143095540744 1
0.437973679628645 1
0.593605980294371 0
0.26643762257162 1
0.587255611149 1
0.150700389830258 1
0.510505742668653 1
0.454145840626938 1
0.233189817892746 1
0.231529437361497 1
0.548392046349961 1
0.469025174698388 1
0.349905185386526 1
0.626267834205089 0
0.508765881160231 1
0.493427700955331 1
0.144434740593869 0
0.640216894444018 0
0.37036798568379 1
0.296276839374258 1
0.440035900698949 1
0.201433616589647 1
0.482364267859944 1
0.267380853051108 1
0.574442675945361 1
0.315793547009411 1
0.35129376947862 1
0.320588582788242 1
0.64292450853323 0
0.489330565756664 1
0.413464415144012 1
0.378430158107224 1
0.441443475698647 1
0.156564991836923 0
0.391627217916477 1
0.622174376439126 0
0.520649924675632 1
0.278268089905693 1
0.558211566700681 1
0.369015733476748 1
0.403757258385594 1
0.637353481928228 1
0.576665366102864 1
0.511033960765538 1
0.283295894397844 1
0.568716900034476 1
0.33929709374717 1
0.566509548118555 1
0.443033682940464 1
0.399499531196302 1
0.280964764743992 1
0.38531907632727 1
0.526423055722928 1
0.389491743512241 1
0.323696046199805 1
0.52077957722207 1
0.32800670130618 1
0.488001649445644 1
0.237070173550032 1
0.342461803105119 1
0.318845454392867 1
0.587588601564525 1
0.416930087853617 1
0.444554025720705 1
0.459685382665817 1
0.545594753176111 1
0.449612757233296 1
0.334198954333137 1
0.431387872516473 1
0.407560782020392 1
0.389433458033269 1
0.468733445785172 1
0.486873012592369 1
0.244306691149024 1
0.258723960312994 1
0.260744658161247 1
0.31440470355219 1
0.260637592539875 1
0.344213857192734 1
0.375814981124358 1
0.390055859270858 1
0.302464701842548 1
0.251828227312547 1
0.508194798705043 1
0.296303292947505 1
0.11749296013228 0
0.350021392206832 1
0.475622017372472 1
0.573249196053469 1
0.488619902350724 1
0.364378404736922 1
0.277817444018708 1
0.75031195869724 0
0.451752568676643 1
0.23444033245063 1
0.485898193851477 1
0.26988750105129 1
0.192199580556874 1
0.428650521717197 1
0.333371541081441 1
0.581066406988066 1
0.494258297876409 1
0.409814301018458 1
0.388413282952745 1
0.369770329791078 1
0.334653791362243 1
0.29995442905774 1
0.368808695784998 1
0.39689175488752 1
0.453409031627593 1
0.358570781955165 1
0.483272806122142 1
0.346928173680707 1
0.254516961650709 1
0.183855616903578 1
0.446303236205282 1
0.300277745137845 1
0.168082606458561 1
0.245710361251352 1
0.311952628549988 1
0.435774352761715 1
0.60623466135992 1
0.506090034632797 1
0.41184839654708 1
0.33653770094333 1
0.378911621315234 1
0.318009528969981 1
0.445540697361384 1
0.371025639153852 1
0.263819724795277 1
0.411179443192207 1
0.555700816912244 1
0.455728542674554 1
0.525238492323231 1
0.346393510401193 1
0.518302196179118 1
0.347472208685048 1
0.316108641997661 1
0.380597567973066 1
0.410888575288736 1
0.517844263955693 1
0.563368069725568 1
0.373483801745597 1
0.254034102326778 1
0.37095212380652 1
0.554778375259893 1
0.44291133291395 1
0.336456093012448 1
0.549276438677068 1
0.357371029511285 1
0.427354939343381 1
0.149609058385609 0
0.43597136268716 1
0.250646049155604 1
0.607785355462802 1
0.386535041748274 1
0.218460852364795 1
0.529135600460784 1
0.396295864921937 1
0.355724215611933 1
0.456007512035683 1
0.562611014536168 1
0.494604650189432 1
0.452845552222826 1
0.510199051303413 1
0.534214644183356 1
0.302217935305593 1
0.216829485211087 1
0.394910308117856 1
0.396533206433169 1
0.456537550973238 1
0.333583835010416 1
0.430112510108508 1
0.343415986367445 1
0.303807763602697 1
0.175097594956555 0
0.486736205168537 1
0.429030942985846 1
0.224307728882086 1
0.352148116038186 1
0.473539979011393 1
0.546062757911331 1
0.407209392579252 1
0.519488245445146 1
0.427572740169863 1
0.308154245444357 1
0.459119772165754 1
0.475520384338434 1
0.250408033588485 1
0.547323007864004 1
0.436552037986501 1
0.633095658077951 1
0.552141333396669 1
0.43543341416281 1
0.532961722468182 1
0.287761683903897 1
0.431454641523482 1
0.253614536886759 1
0.483098888927342 1
0.430952913486629 1
0.46246132239575 1
0.142044380547213 0
0.535581397433077 1
0.506757895989711 1
0.470210501008345 1
0.574394958822559 1
0.567935264155064 1
0.358061626467676 1
0.538106986129795 1
0.323351342711057 1
0.252157328214738 1
0.434794390087681 1
0.376732480883592 1
0.461432152383446 1
0.413119212711513 1
0.459360152984439 1
0.317659106674531 1
0.469278471670519 1
0.471459599330113 1
0.325850285589239 1
0.496164730915303 1
0.102694399068958 0
0.375205443897096 1
0.193945194635579 1
0.341424682639692 1
0.383260066105987 1
0.41166542574078 1
0.497673462776173 1
0.359946417364374 1
0.436935941906941 1
0.332439305638675 1
0.496609400907222 1
0.476223821945262 1
0.476004149852541 1
0.201953403639131 1
0.424274254882661 1
0.30530598295544 1
0.373979446599426 1
0.403329310663197 1
0.421983583893693 1
0.529129295509482 1
0.460308010094477 1
0.19878594901213 1
0.436576510348337 1
0.320967627640083 1
0.472443899538446 1
0.251303672052617 1
0.0622428388803104 0
0.444605811765319 1
0.466796268075936 1
0.0610916009557143 0
0.50616520937264 1
0.549111219306489 1
0.300493339200893 1
0.330323852961837 1
0.473422419291934 1
0.404733749237399 1
0.301473756472223 1
0.320142367723418 1
0.40541334117885 1
0.229707150630623 1
0.443600313366579 1
0.261639911524993 1
0.252275539568011 1
0.299003101156086 1
0.4461567843038 1
0.318880270339282 1
0.331563157122362 1
0.309374504491309 1
0.455374756067933 1
0.252092098591114 1
0.220544074578666 1
0.387869478724792 1
0.378498762981319 1
0.370420951968318 1
0.517193175757381 1
0.646186912286793 1
0.620167537898412 0
0.568904852430172 1
0.457177826418597 1
0.427793478338214 1
0.249285306678093 1
0.370497720532951 1
0.639392519502452 0
0.384703989638211 1
0.5402629402641 1
0.33622117954663 1
0.4660571718774 1
0.344661074934219 1
0.375939318124533 1
0.439335554729943 1
0.405012410826228 1
0.423699100941634 1
0.280106955363343 1
0.418892556048982 1
0.128185724266328 0
0.549257203715405 1
0.145899576474872 1
0.299090264720068 1
0.371730858742635 1
0.464040804036814 1
0.240172827296796 1
0.426909066456112 1
0.366401223487187 1
0.263648228364085 1
0.177944177782161 1
0.326837875822557 1
0.386153357832501 1
0.477898981441323 1
0.469906919494928 1
0.274856667132228 1
0.310994171225506 1
0.424959720156029 1
0.300345744860074 1
0.423375677717666 1
0.436679889565093 1
0.28784380780961 1
0.199525809411577 1
0.208272066826325 0
0.507991834349799 1
0.263940616436937 1
0.302545718739486 1
0.454749063497029 1
0.192891504430154 1
0.293879196510578 1
0.490431785424506 1
0.391504462912374 1
0.519849498431558 1
0.503126787602128 1
0.389934269539102 1
0.4112621528361 1
0.295173201240496 1
0.36794036846285 1
0.532581284600619 1
0.503907344769282 1
0.473518225766562 1
0.214688070903162 1
0.343651363229668 1
0.559406373287547 1
0.365599574382292 1
0.332342054461081 1
0.471296296138956 1
0.394485988030306 1
0.27105900262298 1
0.410817844613005 1
0.36681888822854 1
0.317587782809467 1
0.249587377625174 1
0.275953264926444 1
0.459815528779347 1
0.366339205958378 1
0.713533885547264 0
0.473104115054559 1
0.338399357810975 1
0.39331605904339 1
0.453250538770445 1
0.168562084060455 0
0.436803607326564 1
0.452598073715138 1
0.454079084830586 1
0.361856224549053 1
0.474876144454781 1
0.35689812736537 1
0.331091399129154 1
0.334855296343642 1
0.415034480815059 1
0.314477152360268 1
0.474554501284606 1
0.457822840069196 1
0.190004141969831 0
0.610206128245128 1
0.274299585787282 1
0.357928498562476 1
0.407296305735674 1
0.526749863899251 1
0.422558874096566 1
0.34326966809409 1
0.532687603645326 1
0.511247798475863 1
0.255055277891455 1
0.421092188820174 1
0.498263325515975 1
0.650963348423942 0
0.39873582441627 1
0.498753478829252 1
0.515399450598132 1
0.315020122195171 1
0.406541573675454 1
0.3602343645153 1
0.829426947710887 0
0.520035767295874 1
0.681260622363147 0
0.424210020887921 1
0.391429133996939 1
0.407707243701141 1
0.33007499964717 1
0.501299215848693 1
0.18660242092465 1
0.461797211829164 1
0.623726684310129 1
0.25086593522562 1
0.336608208802935 1
0.466313469059876 1
0.429541123688647 1
0.264821209626757 1
0.451647391331324 1
0.492860020412031 1
0.584540525368672 1
0.161177029631226 1
0.316315930263732 1
0.545167550874712 1
0.389438318867622 1
0.328158331370804 1
0.446698358083889 1
0.415223940062235 1
0.494035379463643 1
0.280309327906832 1
0.597260749870789 0
0.377380058740213 1
0.315832982179356 1
0.26082087202784 1
0.415159139390733 1
0.230698612644823 1
0.46616642255696 1
0.518774765141684 1
0.20670835379671 0
0.466652811396657 1
0.416028883162547 1
0.675421608093735 0
0.521005597999826 1
0.644182436411988 1
0.480577219038745 1
0.400296154986688 1
0.438673582708257 1
0.583478092268279 1
0.255924247780393 1
0.308500625144041 1
0.175149806627975 0
0.431245892622089 1
0.446068622144146 1
0.453661071488017 1
0.565239063884203 1
0.494265784004266 1
0.220221263473008 1
0.393596322928859 1
0.550520219709419 1
0.739184470664165 0
0.290707964658587 1
0.389169028036157 1
0.22669710418008 1
0.315718128162335 1
0.520218843068236 1
0.556591480064152 1
0.145909785165981 0
0.457588694119297 1
0.291297167498978 1
0.515046255581383 1
0.363227717659625 1
0.584948981231568 1
0.394987050473284 1
0.525569835329282 1
0.369382238655684 1
0.493768494686552 1
0.221031101560101 1
0.306413657552028 1
0.364130231527698 1
0.280499431839325 1
0.493508595852379 1
0.580093513769426 1
0.471360133258212 1
0.406154788715094 1
0.0983412786662967 0
0.558110451125731 1
0.42978000122035 1
0.401799189660976 1
0.360664723721748 1
0.583871453957301 1
0.290722609945147 1
0.339946675309229 1
0.464960055017015 1
0.375681898847944 1
0.485446639760472 1
0.58785638305741 1
0.339980557457193 1
0.400770462712954 1
0.128973046922166 0
0.347199369857117 1
0.334367644701432 1
0.399730010239771 1
0.241401255044074 1
0.628342529685452 1
0.372513096682063 1
0.34322022084346 1
0.239007338905816 1
0.269031559989021 1
0.490714730454309 1
0.163404994274317 1
0.25069763473406 1
0.302361069682816 1
0.560384384591842 1
0.48216215577304 1
0.504189877486149 1
0.541545568794267 1
0.442273850024125 1
0.455924903066411 1
0.486836714571171 1
0.314776599873243 1
0.36569531232405 1
0.470868158309911 1
0.289535736856497 1
0.29407174452837 1
0.237363218500435 1
0.189416962190392 1
0.597108092093394 1
0.243442006407044 1
0.182622511144375 1
0.43963144745909 1
0.444848772039746 1
0.393496391873427 1
0.498265098012169 1
0.642744808497318 0
0.393969413396341 1
0.335548579085503 1
0.256985131496114 1
0.599149523555528 1
0.461889695109794 1
0.243953239495186 1
0.369280354593592 1
0.244640412589976 1
0.423632994020359 1
0.565436660757834 1
0.477154430577596 1
0.360008650871065 1
0.429541375445776 1
0.264926801042703 1
0.57065429772459 1
0.0880981513580058 1
0.364302380318586 1
0.357045498124 1
0.246487134741019 1
0.344419433759777 1
0.518238721094368 1
0.357220305040159 1
0.37317871452078 1
0.403991874139048 1
0.74775278363968 0
0.542782411808514 1
0.500157000638876 1
0.538409231521358 1
0.318490636321773 1
0.361900130556921 1
0.474405774187678 1
0.48526333671429 1
0.481224362235529 1
0.40597497788354 1
0.565279875244631 1
0.371237850884404 1
0.188221855148794 1
0.381749319701005 1
0.487900410564299 1
0.456505835170681 1
0.242164159677831 1
0.18871322279114 1
0.354531658268271 1
0.221248925583177 1
0.375086610761331 1
0.345391652996621 1
0.276723965709565 1
0.412932796343783 1
0.499304365470142 1
0.289785047665177 1
0.259319964180543 1
0.284142408191172 1
0.392857439394003 1
0.357536739176047 1
0.245805412404439 1
0.22274601274694 1
0.402408988458748 1
0.35680301948632 1
0.464360794053578 1
0.375026459111276 1
0.537984871795257 1
0.451947502090871 1
0.28597963971145 1
0.466211769115518 1
0.442679024429728 1
0.193586648597425 0
0.343253757124277 1
0.497362614549979 1
0.337040902040765 1
0.363464735835298 1
0.476212149052464 1
0.384600457841644 1
0.160405306114648 0
0.277537670818017 1
0.260466899999856 1
0.540543041957898 1
0.521354601031333 1
0.508379644916294 1
0.421782692368465 1
0.332496984929314 1
0.309710119399779 1
0.305939420505498 1
0.353580402516415 1
0.514481196513497 1
0.576653152986829 1
0.522394495756414 1
0.539970831120141 1
0.255124080293286 1
0.595990550790156 1
0.418303197928474 1
0.271894758348373 1
0.396253872353219 1
0.490321299858641 1
0.46547193611967 1
0.424561197753793 1
0.514935672587364 1
0.175861105799333 0
0.643444258580945 0
0.525445492560186 1
0.514704874202538 1
0.324606235973541 1
0.346931503401643 1
0.59395963969425 1
0.326251863421953 1
0.404638306061039 1
0.171844723717955 1
0.296184000946111 1
0.611810467336452 0
0.56815551820252 1
0.440158878307606 1
0.449618657532513 1
0.461897512140997 1
0.352500086723774 1
0.45816304201612 1
0.411476553674091 1
0.186330240236348 1
0.43631292589178 1
0.414241980336816 1
0.492347257316885 1
0.469416839108203 1
0.291110461830256 1
0.336047461878735 1
0.512638419393021 1
0.320939501294935 1
0.358380256902225 1
0.54663840431193 1
0.438766636869143 1
0.395822968368687 1
0.37455081434767 1
0.671342659800164 0
0.10294410133645 0
0.330535700100819 1
0.539594244581376 1
0.454725665723801 1
0.518098218554967 1
0.392217940458761 1
0.50082111790846 1
0.190803847356929 1
0.386170260091559 1
0.329966938609151 1
0.194158378755175 0
0.639885897102287 1
0.276660326162574 1
0.493278252799013 1
0.295235561391247 1
0.449013541835258 1
0.291512383701636 1
0.387182233736707 1
0.569156300703829 1
0.425960361144822 1
0.434121510930706 1
0.519232059034832 1
0.487425392782454 1
0.62027675104026 1
0.31985070950767 1
0.497737026178739 1
0.504276930700875 1
0.390758201495135 1
0.308010650590736 1
0.309546968646075 1
0.376945278494064 1
0.521199118043961 1
0.287511357218451 1
0.539037197413 1
0.480742547500301 1
0.605468713820351 0
0.4092711883694 1
0.479904248120197 1
0.599049764814635 1
0.441352273004214 1
0.396321590380055 1
0.562396365275373 1
0.494659583468429 1
0.463141572414485 1
0.552261799203627 1
0.461237363243015 1
0.408392977869099 1
0.445050646702944 1
0.539263499977417 1
0.166551505402714 0
0.374420797179117 1
0.38736082589313 1
0.544285439045619 1
0.543865226648883 1
0.329936324894081 1
0.561391752641259 1
0.406409341149723 1
0.232049785475759 1
0.451069281665152 1
0.430654692605942 1
0.290699757403676 1
0.356856885947937 1
0.485795306208086 1
0.59252214019988 1
0.354729356128952 1
0.166868590317822 0
0.440685587352842 1
0.449392818810914 1
0.510315457041296 1
0.43355614811907 1
0.442732062118357 1
0.253005641362893 1
0.432092033726737 1
0.263092686126536 1
0.32971395734762 1
0.460038439061826 1
0.099762001891599 0
0.618807628678049 0
0.418570697744573 1
0.394842729014967 1
0.326673410168283 1
0.461665574873274 1
0.237830422805494 1
0.536841715699429 1
0.471903167443318 1
0.214244117304824 1
0.121960715378615 0
0.620853901426607 1
0.454467870287144 1
0.261780600857861 1
0.352513388276373 1
0.304334286540616 1
0.585346753005461 1
0.307934343201043 1
0.532923005577597 1
0.526321495975289 1
0.505116965531829 1
0.507887640911745 1
0.373478410691039 1
0.38079356133931 1
0.360801578806468 1
0.461617741140015 1
0.283116737091716 1
0.302755112691177 1
0.427982587212431 1
0.33766727100823 1
0.380516614025769 1
0.268503161404361 1
0.313681153930506 1
0.342660413622185 1
0.136727826662736 0
0.447042960353244 1
0.506843974699161 1
0.372614630597106 1
0.617297737247725 1
0.328934082529735 1
0.336749288930787 1
0.500671458798438 1
0.61265889252964 1
0.556143878367282 1
0.212818161315174 1
0.312595650351202 1
0.294181439264224 1
0.309468109680625 1
0.275432384755969 1
0.203439041972724 1
0.485807132225004 1
0.277036880922896 1
0.314003314215448 1
0.242031985553747 1
0.302671545827828 1
0.273395006017879 1
0.280312459921536 1
0.341503851054528 1
0.301924150141267 1
0.466848176363755 1
0.580257146963932 1
0.426315543087204 1
0.381461767032315 1
0.145962265417591 0
0.512421534730713 1
0.568651859963796 1
0.260445396233681 1
0.465305681928494 1
0.387469444357172 1
0.0479911013158854 0
0.39967706067035 1
0.392009461313969 1
0.569479628141525 1
0.319875764471498 1
0.422160448350324 1
0.151050740365206 0
0.351093534372701 1
0.312045370451883 1
0.528092463291245 1
0.486966083020284 1
0.465357093879181 1
0.733919326915688 0
0.133861235145404 0
0.564785359795086 1
0.379163826522554 1
0.301931866454081 1
0.59876794487166 1
0.31402375322291 1
0.321505344977561 1
0.428744936494872 1
0.538937184157428 1
0.377872341590847 1
0.58058156849679 1
0.606169375130155 1
0.592912565366726 1
0.582053535286874 1
0.154315421062802 0
0.445869001957958 1
0.417005642655475 1
0.402509333801458 1
0.442514280728456 1
0.406549159694867 1
0.325245184032105 1
0.457197997183348 1
0.426097473266596 1
0.511471252562371 1
0.416699478794683 1
0.394294699443732 1
0.31515562693759 1
0.302111051451719 1
0.548582124347072 1
0.416024621386649 1
0.206482291798523 1
0.0884284578909686 0
0.337763163424299 1
0.472856717870935 1
0.375273975541455 1
0.304859092168784 1
0.387244972318083 1
0.511679072681345 1
0.641078087017454 0
0.34900162347793 1
0.682573196178199 0
0.538719407613557 1
0.349271460564429 1
0.268324243419631 1
0.504167330191999 1
0.483485372078626 1
0.225923246357872 1
0.375624788287831 1
0.315346305926132 1
0.338686015900639 1
0.351602762952769 1
0.39784346968742 1
0.604626330697663 0
0.311978206144292 1
0.354875707366106 1
0.0890291123527463 0
0.211401044888738 0
0.623751094482236 1
0.187447444606229 1
0.443527845617261 1
0.513211708331251 1
0.330573355273284 1
0.438034272121818 1
0.383037186263682 1
0.445192623783228 1
0.364725541568108 1
0.30358881741765 1
0.706779149756906 0
0.159520099865139 0
0.339549173948708 1
0.612570245292482 0
0.302546088460241 1
0.46474989976079 1
0.516608745157241 1
0.31840554939027 1
0.410348271496879 1
0.402604196737479 1
0.316745361392152 1
0.538933233609502 1
0.298907207206154 1
0.265738162927809 1
0.492486678955467 1
0.504351885117169 1
0.309717839232956 1
0.28581960753744 1
0.581337673457768 1
0.235661554077374 1
0.36062348842928 1
0.365052497081933 1
0.433234045716325 1
0.66729591958033 1
0.401288598264811 1
0.456929848413696 1
0.561142224596904 1
0.425361081071237 1
0.58064841730522 1
0.503025604864622 1
0.473614583163031 1
0.318948986750166 1
0.565603576062122 1
0.609322527713882 1
0.537983601160649 1
0.204902850964168 1
0.480306648137492 1
0.167402320098762 1
0.168786274337767 1
0.169927742382346 1
0.342609856182891 1
0.464859861966115 1
0.323989276295218 1
0.374991206456709 1
0.701741988013442 0
0.463177477228541 1
0.431077018887453 1
0.451303150478413 1
0.398517748618033 1
0.362772773720095 1
0.403920815588992 1
0.152136949776381 1
0.150488551990667 1
0.448678174318689 1
0.370994658896976 1
0.380498432434282 1
0.161763832524038 1
0.416480747433428 1
0.503399414805204 1
0.385844338300338 1
0.454659765373085 1
0.364509149255791 1
0.33394886532385 1
0.608908925144581 1
0.287609742688046 1
0.43938020925745 1
0.289171208016677 1
0.394453406012307 1
0.302444438588276 1
0.32501226916807 1
0.644284505231915 0
0.137651672499739 1
0.413809978706631 1
0.587942402722561 1
0.292071924418277 1
0.395810451712204 1
0.590751823092041 1
0.485366404480175 1
0.349943617256142 1
0.266493145096466 1
0.107256550999861 0
0.523585668187958 1
0.298050673988674 1
0.473127537565144 1
0.566180560523789 1
0.343308737724191 1
0.491318608604829 1
0.415899829945152 1
0.467817153138014 1
0.287975440365172 1
0.454005263837456 1
0.198389108923533 1
0.324661358459144 1
0.554139074357879 1
0.252438810525858 1
0.550130979096484 1
0.24295910502614 1
0.497330986310956 1
0.405227542560977 1
0.355081067373048 1
0.32481546178588 1
0.189154518786427 0
0.477398257397082 1
0.370802946071188 1
0.178679006681726 1
0.317678938509139 1
0.357715536743983 1
0.407166278886155 1
0.343783589442151 1
0.449304789162173 1
0.307122762558282 1
0.46799748415117 1
0.335493495059166 1
0.459881980615237 1
0.170018171306798 0
0.327281637221228 1
0.209329051016352 1
0.354961371231525 1
0.45868295417683 1
0.38742926578022 1
0.225753329570782 1
0.353003425026556 1
0.365634658785047 1
0.451767672143455 1
0.527385188043136 1
0.347781524738462 1
0.623703125557842 1
0.291760530131808 1
0.320473358355231 1
0.598727361167036 1
0.307145155300685 1
0.460594102974613 1
0.468480341202782 1
0.515174422476984 1
0.423155547258435 1
0.346597477703344 1
0.364951831956606 1
0.208634366290763 1
0.124260567028699 0
0.619833266743557 1
0.309616367203179 1
0.426685090291954 1
0.312574718658742 1
0.381906578985838 1
0.156076571732953 1
0.452538698641049 1
0.477893632650565 1
0.224895898731755 1
0.392195424358163 1
0.365065242331075 1
0.419359524848112 1
0.322734309961674 1
0.312332211581384 1
0.33057533642852 1
0.414195127986818 1
0.343449647991651 1
0.627990113848334 1
0.348589655384627 1
0.552705237263614 1
0.331756308622849 1
0.401469517175667 1
0.130277319713632 0
0.320430063781281 1
0.591687806815729 0
0.443889726307617 1
0.581572177240025 1
0.402353822987499 1
0.30987717822118 1
0.414052499611717 1
0.404100982369286 1
0.309986845674983 1
0.40153315121427 1
0.313468555696596 1
0.397728922814536 1
0.270696596329023 1
0.147162777855257 0
0.5955651535747 1
0.543830546795126 1
0.335274734486306 1
0.360235458092388 1
0.377684132829426 1
0.550406801138804 1
0.445406820523872 1
0.691723982689148 0
0.36202106966836 1
0.222403583675376 1
0.525351170882148 1
0.606534768452991 0
0.298046454954281 1
0.349529510862045 1
0.356003630954711 1
0.197022546727617 1
0.504698066942541 1
0.268060236595843 1
0.347078794839073 1
0.474946257755355 1
0.348138776121476 1
0.233862637836155 1
0.62683716386564 1
0.258162127354374 1
0.515464579320506 1
0.269885107668619 1
0.233101596088496 1
0.4441010566522 1
0.427689531641684 1
0.604842553182275 1
0.38081002948334 1
0.553472768409127 1
0.39871161356231 1
0.423511548597177 1
0.446487074286151 1
0.340871850525979 1
0.34703222472769 1
0.224023216432289 1
0.323207828843818 1
0.324826042814836 1
0.346525646697617 1
0.314221538943421 1
0.38947014926904 1
0.53414795634491 1
0.240442622206995 1
0.579643434783809 1
0.413786498129934 1
0.332949522178782 1
0.536644128682385 1
0.474354820168909 1
0.34144451731406 1
0.43454846969359 1
0.431290069817012 1
0.558077398920912 1
0.526986442369256 1
0.426120817682507 1
0.546327457996129 1
0.500760712687643 1
0.384340122350423 1
0.184337847350825 1
0.35108310274813 1
0.393524619684264 1
0.387288343658533 1
0.136206048786319 0
0.209804275914185 1
0.48876202233498 1
0.505334624608146 1
0.410135330859965 1
0.42782375181445 1
0.407955671110871 1
0.306653904068364 1
0.602529380336899 1
0.437906041894463 1
0.157260520609235 0
0.383927448126651 1
0.507399988732593 1
0.254143126809331 1
0.523710313543041 1
0.498767934179985 1
0.429938784637971 1
0.539879637660851 1
0.40271567514687 1
0.289181551713089 1
0.360722311897104 1
0.586750955460968 0
0.189514321237222 0
0.740833882629638 0
0.45984145010724 1
0.362640910715862 1
0.485911790680378 1
0.335610698723687 1
0.333900183587365 1
0.461510609318947 1
0.36554608767714 1
0.307867307417891 1
0.570875743943367 1
0.421151213913936 1
0.499920136343967 1
0.416634166947107 1
0.365355151078809 1
0.385043696506032 1
0.519100255318053 1
0.170622114704068 0
0.470229391405075 1
0.40521383866924 1
0.525214480750456 1
0.527339565037492 1
0.345966677101416 1
0.397904560058307 1
0.408520648964916 1
0.484708770219463 1
0.40856588435407 1
0.268058330317361 1
0.322959347207763 1
0.282410637399894 1
0.421619956927654 1
0.459786807900858 1
0.409384982636944 1
0.337803458084087 1
0.543321278174757 1
0.474950076283186 1
0.487336286623068 1
0.493102008121049 1
0.13508752661939 1
0.416769354298879 1
0.508390675370139 1
0.494756443362092 1
0.643515300210514 1
0.260572477563678 1
0.552193805951957 1
0.574957031335726 0
0.440410847916084 1
0.326686294959666 1
0.185537598278817 1
0.433718011057882 1
0.532896516817864 1
0.288292405208371 1
0.526909066177882 1
0.243259945854768 1
0.341918271997438 1
0.27242494017522 1
0.522833445214528 1
0.457673934797122 1
0.600463737276926 1
0.420274699563788 1
0.575788275807434 1
0.369643453064583 1
0.457689978290614 1
0.28359447972593 1
0.584881250950183 0
0.476832456379343 1
0.274153991679281 1
0.400542841273159 1
0.391925061756027 1
0.415033409873525 1
0.404551773380004 1
0.513739295330591 1
0.207096128679512 1
0.770999784490456 0
0.433386988849159 1
0.449259146878732 1
0.302606835406154 1
0.671564110748878 0
0.37051113136457 1
0.588080527111246 1
0.478110301120553 1
0.293471093854503 1
0.287498538237625 1
0.190269462876178 1
0.303093007101506 1
0.503861113485613 1
0.543041164044207 1
0.352307590732472 1
0.450114948187629 1
0.44749996771116 1
0.341390572710686 1
0.38051679588491 1
0.19945696060383 1
0.106726518604026 0
0.298201074539198 1
0.337590811414712 1
0.398877443921193 1
0.21821245182916 1
0.387264412325189 1
0.367364871552277 1
0.589479457466194 1
0.222882761090797 1
0.596299992288878 1
0.32559323396915 1
0.479432226329707 1
0.552257178863726 1
0.17514902881638 1
0.424940963835265 1
0.31551576914327 1
0.57260838900152 1
0.294584689506561 1
0.534951631991855 1
0.591213201737814 1
0.310501722392512 1
0.400494008286339 1
0.320593538928477 1
0.467481877621435 1
0.226095678483007 1
0.403408654084775 1
0.398652067580759 1
0.425237404760358 1
0.271201092114061 1
0.403580699810925 1
0.352843015611722 1
0.313074010446169 1
0.452443612593804 1
0.467098070750237 1
0.435313920908838 1
0.337565044992439 1
0.406614511700982 1
0.469201191491807 1
0.248097398746631 1
0.541143780550861 1
0.571686488037604 1
0.48836156175616 1
0.494713779058584 1
0.401776724358913 1
0.324032682903731 1
0.500311145516792 1
0.335088540055729 1
0.346431555571765 1
0.497910602512562 1
0.536388911750034 1
0.239144186039932 1
0.55387885021623 1
0.489044595007921 1
0.155572689342129 1
0.585476477029029 1
0.430541584859301 1
0.504117145056712 1
0.451823064645639 1
0.423511706723763 1
0.317338949083031 1
0.59850181461246 1
0.355249469692241 1
0.506796689124173 1
0.359231151792487 1
0.223206653909532 1
0.46538445484614 1
0.491589763040809 1
0.532070081168678 1
0.370668302362131 1
0.446260807519161 1
0.240598489516648 1
0.360595246014771 1
0.367524043225589 1
0.482078271275887 1
0.427614815721237 1
0.539871405088945 1
0.233548713917496 1
0.547612025477746 1
0.371557424141509 1
0.143797746042661 0
0.395213435251501 1
0.527741039693488 1
0.575565077712502 1
0.351525231147901 1
0.400266884139551 1
0.371217949266421 1
0.540068157830653 1
0.402263361457128 1
0.382795921463504 1
0.367163544215812 1
0.504984947494663 1
0.499916819541408 1
0.433700156817511 1
0.548794199339533 1
0.421155248804067 1
0.425798691880787 1
0.518830512218508 1
0.431843881546917 1
0.357101162980612 1
0.322222343658272 1
0.39755151047362 1
0.487064273233994 1
0.344352943862446 1
0.175696522103227 1
0.227776448633601 1
0.435898116767593 1
0.354669750498539 1
0.412160577361546 1
0.525734106330636 1
0.495133211244676 1
0.374383511258685 1
0.418326944110862 1
0.415267264626595 1
0.605749166718992 1
0.617767306422579 1
0.312859442393359 1
0.414484144591766 1
0.396957933898423 1
0.363204938028183 1
0.46259126130432 1
0.5650273376869 1
0.486770612458592 1
0.456632485177294 1
0.410487183099232 1
0.201769086042892 1
0.248564570060554 1
0.455752394446109 1
0.43212442196899 1
0.142889576089557 0
0.364883436396871 1
0.386059120904489 1
0.376055417242731 1
0.136044643988854 1
0.43338188749409 1
0.316875499937574 1
0.621642800455 1
0.418434073792178 1
0.375433888269572 1
0.215299252630649 1
0.396851579264347 1
0.201943056532833 1
0.480296591709545 1
0.470391699041795 1
0.541173258710969 0
0.541838686940175 1
0.188157586192682 1
0.361056843343013 1
0.591155365421501 1
0.418351764859993 1
0.342961119809543 1
0.291557426020689 1
0.261563492770226 1
0.401918155515414 1
0.392885494197772 1
0.518769566714085 1
0.630006287541667 0
0.471920838082044 1
0.588952287105986 1
0.530512553834751 1
0.190602070773779 1
0.39128322169347 1
0.292606333541407 1
0.497622786705053 1
0.252160513196411 1
0.121483694128734 0
0.644439418438013 1
0.55072139250999 1
0.196229939035588 1
0.162685941046722 1
0.5320694956319 1
0.436198763904694 1
0.436437045062962 1
0.288094560760884 1
0.311415945272738 1
0.420394195279022 1
0.325641169119431 1
0.420808077484245 1
0.386956191953346 1
0.43460139156502 1
0.309489465292487 1
0.401542389864069 1
0.465169051084726 1
0.534735863069391 1
0.428531284776072 1
0.328081163952442 1
0.570884329565739 1
0.3138390042126 1
0.627208768041187 0
0.2539269699268 1
0.284754893797714 1
0.120614555438536 0
0.348308107563176 1
0.522716573658378 1
0.415534500380873 1
0.393023785564337 1
0.274565596840127 1
0.383937816162074 1
0.487112286883203 1
0.324140053833343 1
0.277618082686405 1
0.518764832010321 1
0.342371903090714 1
0.177730890132485 1
0.40054491261617 1
0.497017032256861 1
0.523182538564338 1
0.418694889099392 1
0.458084017159899 1
0.533219326232609 1
0.484183137701021 1
0.398092299525604 1
0.293717395083248 1
0.299142043756433 1
0.463446645271589 1
0.591216904611743 1
0.707594262748774 0
0.556011006769088 1
0.210682766324055 1
0.33007910729211 1
0.418359590201933 1
0.40826231743218 1
0.534355990513962 1
0.470779395896612 1
0.536824639321697 1
0.509286179493246 1
0.548216435000258 1
0.420717963264817 1
0.410809737895913 1
0.206123581091703 0
0.450008541620046 1
0.51824114343803 1
0.545644662256057 1
0.564766698871208 1
0.370914618999211 1
0.226858125418386 0
0.175173400532191 1
0.405613364790713 1
0.289580233647231 1
0.24045170820556 1
0.432318950750523 1
0.460132506299033 1
0.576366615787778 1
0.374866644303008 1
0.537434978757431 1
0.289292409082713 1
0.641891197187596 0
0.428696623845316 1
0.348094105954341 1
0.412804863220498 1
0.594261641736909 1
0.511370366018287 1
0.466804670685258 1
0.366240522991624 1
0.432463227148525 1
0.367236892013255 1
0.679213418040031 1
0.46193866918747 1
0.264511324938315 1
0.372118500757068 1
0.458533318321697 1
0.499180133250905 1
0.367298386903087 1
0.384131818605583 1
0.402535173767528 1
0.277978611179938 1
0.346815572059842 1
0.145212548002533 0
0.563622579805655 1
0.544790266866234 1
0.306526780466193 1
0.359250952382068 1
0.46036887463885 1
0.390672172158181 1
0.129711631903928 0
0.448092172129306 1
0.546848100996896 1
0.39294898519457 1
0.445557093101197 1
0.28002575857309 1
0.459273654986998 1
0.337886306565107 1
0.552019334868174 1
0.403266764491102 1
0.39758699712497 1
0.746440816027034 0
0.279004029157055 1
0.265922716457359 1
0.28803865431739 1
0.565113562177818 1
0.325913146648556 1
0.0817716127028262 0
0.614247865272751 1
0.283001219778695 1
0.364004247539746 1
0.225776429991538 0
0.389629891234463 1
0.343798945075817 1
0.362026076463788 1
0.435713300382787 1
0.262735424111536 1
0.332482766224828 1
0.383162644029922 1
0.571166062861656 1
0.664368628718916 1
0.686947552854493 0
0.619646381926665 1
0.265086996301232 1
0.451284085684864 1
0.451814367617414 1
0.366202455229696 1
0.380412838438879 1
0.430848677655577 1
0.309902789395372 1
0.352299968417523 1
0.445184487929815 1
0.342461514322724 1
0.219963226817256 1
0.316347732735891 1
0.728114027664458 0
0.350468200026932 1
0.369008978616391 1
0.451824647767429 1
0.29065291010582 1
0.237709846416276 1
0.385587949279927 1
0.366985484911641 1
0.446712214252611 1
0.397973809957494 1
0.481160656904088 1
0.40441611587591 1
0.390090456254661 1
0.443725987226139 1
0.339468144435841 1
0.253074195608321 1
0.341993700415924 1
0.461315035783242 1
0.360677609365702 1
0.335616406178254 1
0.514175223673505 1
0.419922802063297 1
0.255918301204458 1
0.51777729332959 1
0.384218123511384 1
0.44365014958845 1
0.144679611057303 0
0.520844102130909 1
0.415713865527843 1
0.444455887069113 1
0.120468730963234 0
0.245393248861701 1
0.469012704139784 1
0.18330526361684 0
0.234403097490194 1
0.38251056318186 1
0.510543856665809 1
0.276753229843235 1
0.493397185500172 1
0.515593692494344 1
0.364693282444484 1
0.498943146906414 1
0.435621326712156 1
0.558057201424385 1
0.400895604619299 1
0.345064584541796 1
0.115028215844175 0
0.395438133618247 1
0.150539925158734 0
0.599117225747311 1
0.0991644097021706 0
0.284580713934304 1
0.415713660636025 1
0.223603341511985 1
0.757755229462546 0
0.394187519835102 1
0.336709507262736 1
0.358709918624641 1
0.502908407647392 1
0.563378959898162 1
0.37352431756582 1
0.407546826883044 1
0.450398863330104 1
0.365658373671157 1
0.454524504505396 1
0.261639055609592 1
0.464066600813201 1
0.40452215208815 1
0.558225827199188 1
0.371100681821734 1
0.405409246133852 1
0.288573447731054 1
0.384790940045175 1
0.299807366757247 1
0.294824031345775 1
0.399058135979258 1
0.279272033866903 1
0.629469498491694 1
0.381225433902249 1
0.293963992343492 1
0.443214333669222 1
0.796141689966103 0
0.430644811594105 1
0.0902030265320205 0
0.469097802390371 1
0.552034249897946 1
0.328930593773449 1
0.155495856163286 1
0.525332947913252 1
0.425483913364224 1
0.442177031004164 1
0.372170152627901 1
0.26750046560159 1
0.420903133461216 1
0.356792754233978 1
0.228702404317217 1
0.335187472161247 1
0.338170327310683 1
0.224887605139337 1
0.344554459577156 1
0.468651611349787 1
0.406716609420486 1
0.553228863000996 1
0.432978920308958 1
0.226730731974871 1
0.303594872962916 1
0.351520513496393 1
0.32825310369392 1
0.513830742987135 1
0.290180397901301 1
0.478869973763702 1
0.45448060031267 1
0.51846529428582 1
0.429488552201491 1
0.302096863333141 1
0.362495866946087 1
0.204937520616732 1
0.575813092304655 1
0.533008771848283 1
0.49436984627489 1
0.482326894456116 1
0.483600911706949 1
0.433240591559008 1
0.419831125351272 1
0.360973507267528 1
0.509460292503228 1
0.0361226411205336 0
0.302807741663289 1
0.412681881858979 1
0.260057650105227 1
0.394804090885206 1
0.414481563172301 1
0.320517488410673 1
0.431385638754528 1
0.606293286764627 1
0.478482714024479 1
0.48323979640209 1
0.360067190222635 1
0.533895281792846 1
0.150725405950174 0
0.525504279659414 1
0.368475077468587 1
0.293031837980072 1
0.389726103483424 1
0.563044990237946 1
0.157215366921937 1
0.305164398974285 1
0.250671089817781 1
0.399143529261919 1
0.686160542754092 0
0.1724154852953 0
0.261088201225617 1
0.137957421810441 0
0.0585838739590702 0
0.0855976358046216 0
0.606472472818795 1
0.374046538936216 1
0.424491470575454 1
0.433405714537477 1
0.502970274506516 1
0.42884282519064 1
0.64673091116617 1
0.398303696073348 1
0.197381326173533 1
0.618212001253257 1
0.505542936234051 1
0.364725389719183 1
0.736735964253586 0
0.292139763637221 1
0.25203669032971 1
0.346362437200002 1
0.460286848629453 1
0.502105784069762 1
0.511623271424943 1
0.508090353491952 1
0.400394382401674 1
0.33715631949517 1
0.316259534026919 1
0.465569281010367 1
0.413082102342239 1
0.297931946057377 1
0.3493879399205 1
0.417942463599974 1
0.397245247311979 1
0.336980096666123 1
0.377320014539354 1
0.437672839342755 1
0.655006686659087 0
0.506823142200116 1
0.601562228631773 0
0.409687365753875 1
0.329350917217799 1
0.201892940952168 1
0.518162987143051 1
0.254631863415475 1
0.452123008686929 1
0.168944665279109 1
0.313448366981298 1
0.504357867697116 1
0.492338322829703 1
0.34279889843731 1
0.646094253044736 1
0.470674971627588 1
0.57095179741326 1
0.419963798577334 1
0.339523263456714 1
0.322313446833166 1
0.479202997166972 1
0.648168489361486 1
0.346661229097375 1
0.246102428174982 1
0.564417051975046 1
0.343159372019789 1
0.286523796271949 1
0.335304516079073 1
0.42505776409743 1
0.422573714319496 1
0.502779930021862 1
0.562970081772737 1
0.225652938231758 1
0.392343159186973 1
0.305545487404112 1
0.431957055636411 1
0.437679304481743 1
0.508888916808816 1
0.361510806467195 1
0.437345328929478 1
0.210384878042863 1
0.430879669008017 1
0.257730873681073 1
0.403645453185984 1
0.271957933948982 1
0.54911658736245 1
0.564982022834076 1
0.591635786148375 1
0.19965825454556 1
0.307500461175537 1
0.201997553273435 1
0.235876602008037 1
0.230586556893803 1
0.484057769639381 1
0.489942947921643 1
0.480280245712872 1
0.262990773312754 1
0.291712573333777 1
0.281255183351629 1
0.339049772533662 1
0.427179255289394 1
0.440530436222086 1
0.375518426303735 1
0.384771219006991 1
0.316948863763734 1
0.286228947367305 1
0.358156626529611 1
0.369917652723426 1
0.417558586727969 1
0.49788892331478 1
0.248005480704445 1
0.422228353736584 1
0.265467489314288 1
0.349970617831428 1
0.568833835300682 1
0.335028033739106 1
0.235029105061632 1
0.415992845860633 1
0.407851972929627 1
0.289366559933079 1
0.493835110557024 1
0.450833012807955 1
0.244603056034258 1
0.318895774535439 1
0.364040084224934 1
0.320668978754565 1
0.355135372724958 1
0.36633168790003 1
0.528759808349364 1
0.417007513304488 1
0.369404700577885 1
0.46302411589087 1
0.320127409586327 1
0.183842903202755 1
0.55829793979215 1
0.620063763300856 0
0.714776463122005 0
0.376360329376075 1
0.594195893434274 1
0.205056980133697 1
0.554609580160329 1
0.373727578741208 1
0.405344473523466 1
0.457431490001837 1
0.406465015206778 1
0.400234791405052 1
0.435755946158731 1
0.477995438336781 1
0.426641964457316 1
0.265521207998473 1
0.407835955245213 1
0.360532458656115 1
0.677387694028008 0
0.236514613159025 1
0.543135427863758 1
0.516022851168557 1
0.462893307055597 1
0.739066176444822 0
0.456669731969596 1
0.334439539442085 1
0.339871717472544 1
0.403389008917482 1
0.401974304188486 1
0.532073206560921 1
0.53279945588892 1
0.297120251201502 1
0.305025096095934 1
0.549063739462706 1
0.226603013511808 1
0.421357506558443 1
0.380190212286792 1
0.224144399211439 1
0.282415709787162 1
0.282618811594225 1
0.791801262244535 0
0.472396704758825 1
0.374993329878767 1
0.253957572100511 1
0.300831381516589 1
0.279052994590962 1
0.514954498323386 1
0.399698411021848 1
0.210281890145038 1
0.40184472992143 1
0.291930611315462 1
0.511488379733083 1
0.259297993502006 1
0.388723328798791 1
0.320258852840468 1
0.278392413328904 1
0.422519656168398 1
0.262324061525232 1
0.593954876625532 1
0.576155201391172 1
0.560197785478304 1
0.55087040116402 1
0.238103847208121 1
0.331879995422977 1
0.490749859974539 1
0.179588547391815 1
0.670599571536717 0
0.348804494175887 1
0.435867855020306 1
0.374380734424344 1
0.385851435514784 1
0.392882833819705 1
0.443199408105878 1
0.484861740601217 1
0.518377057208801 1
0.39535716230882 1
0.433960845134977 1
0.573407468551049 1
0.373118800293372 1
0.228116681440134 1
0.43635573609525 1
0.505196495441783 1
0.175674528642185 0
0.254985354204514 1
0.426180593018749 1
0.264247152522351 1
0.507786587728289 1
0.49034070678296 1
0.442426916485002 1
0.3958673862726 1
0.44228564238957 1
0.540489077172663 1
0.343941090188704 1
0.550501549806158 1
0.118619574060471 0
0.446093426410286 1
0.530049509428924 1
0.563564196476605 1
0.718086060960517 0
0.319895284277265 1
0.320628616558383 1
0.416235327847589 1
0.423282360242274 1
0.234072443567404 1
0.439643910243976 1
0.133080943858703 0
0.129455875019048 0
0.487517975784424 1
0.499401684870619 1
0.371622519644751 1
0.483926921470549 1
0.493549265252732 1
0.44509373016788 1
0.303403604729225 1
0.571662676825833 1
0.398958703116997 1
0.274259420051956 1
0.640267598788627 1
0.398859148074311 1
0.393438029659462 1
0.350329409283421 1
0.355576478942127 1
0.460519345348321 1
0.339180400592126 1
0.325751649697347 1
0.529312013897967 1
0.244982594332624 1
0.221927839015107 1
0.50979257299761 1
0.439258360104992 1
0.188268144198888 0
0.354269280008696 1
0.380126711761417 1
0.241295169842767 1
0.32335183693522 1
0.472189425661593 1
0.546405777484548 1
0.302205320925603 1
0.46061607514818 1
0.485625124445977 1
0.502049233629359 1
0.511691321013188 1
0.520802111886719 1
0.268246775177676 1
0.450312111439533 1
0.284306970839809 1
0.457254825855905 1
0.57197723826341 1
0.329560872540219 1
0.405255456056994 1
0.398780481121796 1
0.474318372735995 1
0.461591229353447 1
0.437873499242424 1
0.288944799862151 1
0.327080457815127 1
0.381119744195812 1
0.352366686556629 1
0.393281556175298 1
0.299841762897879 1
0.543981558628211 1
0.380509203341752 1
0.296098700366192 1
0.604196845553922 1
0.444555240283061 1
0.37224449657593 1
0.283546162417472 1
0.327355631834134 1
0.486640565925215 1
0.499419086761131 1
0.384503661238387 1
0.245954535347898 1
0.385465322392872 1
0.478012625403873 1
0.264969715029186 1
0.420002386858105 1
0.236998124325725 1
0.345219231077307 1
0.365383673845055 1
0.595596063033809 1
0.418535875772188 1
0.293762849424264 1
0.295915750824691 1
0.284300932212802 1
0.543376977177947 1
0.489993556312886 1
0.462962710353886 1
0.31819877487176 1
0.456332241337308 1
0.350524361367328 1
0.439585804953071 1
0.420655681292491 1
0.517806008470859 1
0.27362545395318 1
0.366490424855112 1
0.258852325045831 1
0.447932257594128 1
0.249038895152213 1
0.25171763103735 1
0.302832325566637 1
0.468428814596207 1
0.093205792188783 0
0.263695462615624 1
0.679077123217934 0
0.222563575106463 1
0.278594910080874 1
0.391480075294364 1
0.360832436009898 1
0.418850394486997 1
0.661333936435767 0
0.416558516829821 1
0.380321031610257 1
0.0764231941346334 0
0.46592187896462 1
0.556426157183161 1
0.392086369486408 1
0.360705307783385 1
0.502144221093089 1
0.314192209658884 1
0.312788537051683 1
0.522166950927112 1
0.331941312064458 1
0.523518142214753 1
0.250782623527023 1
0.436434851256244 1
0.329113276681342 1
0.303641858738332 1
0.492855028004017 1
0.377312976135312 1
0.532589446194065 1
0.272999195965398 1
0.409485085662443 1
0.169352421567212 0
0.277061326412395 1
0.53917038663554 1
0.453023826362787 1
0.284390556137895 1
0.538813072789542 1
0.426341141567169 1
0.658535157455012 0
0.393591565706646 1
0.304290804220528 1
0.301458958386463 1
0.194244510461405 1
0.504874272408185 1
0.284147908901051 1
0.459928939136633 1
0.428491640866722 1
0.383434417840603 1
0.617205005372168 1
0.581497565452678 1
0.268045776590885 1
0.0916686981099623 0
0.40308595838704 1
0.290152322935947 1
0.315140231624986 1
0.354734758603555 1
0.519009482968844 1
0.457120141304989 1
0.477462400611471 1
0.43368163439865 1
0.389465871491771 1
0.244796793049217 1
0.210521454649382 1
0.432501945903401 1
0.424425083360923 1
0.528158781609179 1
0.171207257693873 1
0.535009095450176 1
0.307982381045799 1
0.444406059875027 1
0.450864591698726 1
0.373527853106344 1
0.525544795232744 1
0.323263720332974 1
0.466855273744629 1
0.567518289262029 1
0.504436993737667 1
0.43725575358718 1
0.342668362453414 1
0.173138847955957 1
0.275131971388727 1
0.607596835660963 0
0.400959078786606 1
0.322950388716781 1
0.299192965475289 1
0.462854915789914 1
0.4214019326356 1
0.423696235184391 1
0.267425091776855 1
0.498916245982838 1
0.33779298333632 1
0.740014875980289 0
0.310036108600394 1
0.484355379664153 1
0.449443487677367 1
0.43410786213898 1
0.276212276465261 1
0.500828604179563 1
0.428897162840541 1
0.47731718617715 1
0.371516613955049 1
0.364617454393558 1
0.267814429552146 1
0.262583545368996 1
0.535150295310242 1
0.275801645554015 1
0.364872089357557 1
0.159132292871831 0
0.366612535518975 1
0.247497480480801 1
0.343308286899471 1
0.471989885218583 1
0.391547855614603 1
0.542334421357217 1
0.208766077317725 1
0.367101528661973 1
0.510642888824827 1
0.664690655928004 1
0.370331145621412 1
0.322899320084987 1
0.417544268498473 1
0.529985490556408 1
0.189196003652321 0
0.518584204809256 1
0.606811351469172 0
0.605089847946248 1
0.343842213363607 1
0.453873852283148 1
0.281917807381699 1
0.464723222450393 1
0.329318067348386 1
0.469049492174251 1
0.336384420510843 1
0.347499145857105 1
0.496220530939987 1
0.488691166018621 1
0.599709505524098 1
0.37069579133333 1
0.425243006493311 1
0.537655379680171 1
0.580987705581159 1
0.534081375525412 1
0.35145230328924 1
0.449260800367936 1
0.368624089165073 1
0.31042190128304 1
0.492248065923237 1
0.278215583237009 1
0.370187521835888 1
0.414798907140841 1
0.409698977325019 1
0.411157097931914 1
0.331401732673014 1
0.339850871484325 1
0.450829580395531 1
0.309961112330725 1
0.493907476019718 1
0.289882301442095 1
0.413455566614563 1
0.567509300443076 1
0.438664124215328 1
0.279513286791103 1
0.373508600356431 1
0.366301563451541 1
0.411931978566734 1
0.602545167194731 1
0.391087713037152 1
0.364567165924039 1
0.329338182242124 1
0.511808206057996 1
0.309340449583199 1
0.393172067617719 1
0.300944006191977 1
0.296771207268194 1
0.228849593715841 0
0.423821752733705 1
0.417524421687485 1
0.405031000257244 1
0.283708391812122 1
0.577755502365586 0
0.613204011980207 1
0.287681914517321 1
0.34772831327605 1
0.400040876034684 1
0.394124671504114 1
0.218274933811793 1
0.242702964083792 1
0.475053597227273 1
0.555275109439464 1
0.500505271879229 1
0.466322471986185 1
0.411621648877982 1
0.480774961029768 1
0.46930770350353 1
0.475669549895831 1
0.362045048845573 1
0.410507577894172 1
0.231780338204156 1
0.60004624099259 1
0.248756043404857 1
0.450536935900468 1
0.350236409425922 1
0.36059531949934 1
0.433082277361063 1
0.534557643867961 1
0.464185720860728 1
0.535711242893134 1
0.626188379139859 0
0.398246378453373 1
0.641895912983312 1
0.0814503371493684 0
0.311753210811441 1
0.259349689419163 1
0.461455712074939 1
0.309250924320944 1
0.319731353570592 1
0.314660221613097 1
0.402451019794743 1
0.270304023638857 1
0.644241817380556 0
0.450634344120382 1
0.523875457118262 1
0.179312085486291 1
0.274603350782399 1
0.49451809662845 1
0.532376092439313 1
0.482791411554117 1
0.401330463550992 1
0.340447983700468 1
0.485425634062276 1
0.32645916648677 1
0.330769357982411 1
0.430988134857297 1
0.282032288118601 1
0.308666516892321 1
0.147377328181281 0
0.178484292118632 0
0.314572306944756 1
0.442137247042954 1
0.40654664937528 1
0.495211575178907 1
0.274062167997182 1
0.50295777680683 1
0.459514539744855 1
0.29991747992494 1
0.336812448530394 1
0.383788263480374 1
0.4711682592845 1
0.552693615806078 1
0.370867273244175 1
0.255066491622827 1
0.675285421812696 0
0.493330905136072 1
0.420336752224424 1
0.505962059443236 1
0.23249467934897 1
0.629209505755253 1
0.485911490201341 1
0.23994219111468 1
0.375049755139963 1
0.365012245360099 1
0.480548474102896 1
0.194195140391391 1
0.440471216714373 1
0.348516809104359 1
0.567032768347729 1
0.421947529216179 1
0.226484008058891 1
0.447598982454512 1
0.551153758028539 1
0.219454939423757 1
0.326995994537104 1
0.285745524688081 1
0.61651828096648 0
0.413772065522568 1
0.239649253208621 1
0.262619452383569 1
0.345077267682977 1
0.499324025241847 1
0.501255330034117 1
0.73119840599089 0
0.454091476532526 1
0.533721079674359 1
0.347289687596573 1
0.485238061269603 1
0.422806520311805 1
0.382019574105899 1
0.243148157151559 1
0.43532707629322 1
0.262150493042092 1
0.425353239636938 1
0.327437799582446 1
0.214809263029707 1
0.510591951780553 1
0.426876202639133 1
0.384526830446828 1
0.29215311034722 1
0.433184713567331 1
0.517846538210853 1
0.377775920889389 1
0.268107930311738 1
0.641864297122995 0
0.319623561474713 1
0.598607318513247 1
0.33599324859007 1
0.278097362235181 1
0.525699914127134 1
0.472692707529558 1
0.78205148426876 0
0.252800447806321 1
0.3365333692552 1
0.481991575011742 1
0.194462171405076 0
0.222556581121218 1
0.436516234380689 1
0.23158078568038 1
0.412198392551744 1
0.183007498340727 1
0.332768447318564 1
0.356633048062328 1
0.418561635355936 1
0.386896715177081 1
0.133146237970495 0
0.344617125144424 1
0.37407903355403 1
0.439061984801165 1
0.271980143483443 1
0.48190896497453 1
0.363478624809146 1
0.322331313662402 1
0.647145451571307 1
0.378837711039303 1
0.309199311527423 1
0.352146603657378 1
0.296901171615733 1
0.466640459550112 1
0.236264277947155 1
0.230101321542086 1
0.275251381071609 1
0.208122375892029 1
0.272783673857973 1
0.657397876031661 0
0.344077429155765 1
0.342299303933305 1
0.427412163558038 1
0.577634898619102 1
0.263188940197166 1
0.407740746759526 1
0.198688338747577 1
0.356914884381797 1
0.231124307741293 1
0.40855184022747 1
0.477876352783852 1
0.38909397332437 1
0.381111471337602 1
0.402245359108141 1
0.741061710272813 0
0.575753195452152 1
0.52115047736035 1
0.717551517923664 0
0.300733471366369 1
0.429675790600777 1
0.349129675386641 1
0.281951677592161 1
0.380301229562831 1
0.331577387795809 1
0.322627034366037 1
0.387254105794489 1
0.185616163809083 1
0.29951314182766 1
0.249643504792719 1
0.399755296681439 1
0.284054112880766 1
0.302199284583969 1
0.227532728890056 1
0.507947171962005 1
0.269470947782731 1
0.463300651889562 1
0.25071600132544 1
0.483117895975525 1
0.401999935558997 1
0.425330494437784 1
0.21059172684377 1
0.54561768805064 1
0.512432226373619 1
0.303456598581335 1
0.613652293652941 1
0.416183725590293 1
0.400523551407383 1
0.378765060388605 1
0.206061722882311 0
0.27965858694904 1
0.495276312934839 1
0.320982008255725 1
0.448552870049115 1
0.170373898740383 0
0.449208517934179 1
0.278927847359742 1
0.501041629950713 1
0.331505440810126 1
0.824007919593957 0
0.404286051045179 1
0.438560337494805 1
0.594018130836012 1
0.523903878417128 1
0.186348465984462 1
0.423554120527002 1
0.414848319765761 1
0.385805783672521 1
0.683833544185149 0
0.556891882420161 1
0.368394280390773 1
0.589033870114009 1
0.314279003909703 1
0.41502199676601 1
0.501680261181867 1
0.323014986498729 1
0.525524465852726 1
0.655877148870659 0
0.355660992948433 1
0.460570840974186 1
0.539350210221137 1
0.387636728464152 1
0.232303667194094 1
0.466983218850133 1
0.407622355099967 1
0.533154060265903 1
0.123135519479253 0
0.41403752492237 1
0.477387976082266 1
0.352750660660527 1
0.541419524995842 1
0.330554846921171 1
0.357706270125065 1
0.265752043312579 1
0.265442885035258 1
0.523832206931501 1
0.172606736747142 0
0.480364792153649 1
0.586386239976514 1
0.268497434869909 1
0.25486955478702 1
0.447293306742708 1
0.506546667416973 1
0.217333944153591 1
0.406662437783433 1
0.475618437659593 1
0.332958147035733 1
0.77683372993434 0
0.610757694614685 0
0.443994863402969 1
0.388272459883814 1
0.283090745342652 1
0.188786347052819 1
0.367739743556437 1
0.249347136304615 1
0.572198371176467 1
0.592377243272702 1
0.620604676764591 1
0.544224975410868 1
0.481107567254489 1
0.325671553226222 1
0.426255995809563 1
0.437723690761237 1
0.45527379702238 1
0.506342518559725 1
0.430524706074207 1
0.183212471789069 1
0.416758875578857 1
0.423787171754579 1
0.191155653045156 1
0.406753361990106 1
0.169658371174479 0
0.214715386901918 1
0.314780764730382 1
0.44925390661557 1
0.367797341854921 1
0.471228482519322 1
0.38869823951651 1
0.543033291954982 1
0.416771567906164 1
0.394416617084353 1
0.482362355208689 1
0.338437253333487 1
0.321345897492583 1
0.376588540241923 1
0.269646114869388 1
0.425029026466268 1
0.388925342469915 1
0.465214014500098 1
0.532249352759723 1
0.346795535874184 1
0.217618174473906 1
0.434751212418347 1
0.526586573806313 1
0.258547306359903 1
0.508242471199392 1
0.178809770842706 0
0.488390310479786 1
0.306784025581104 1
0.295410635956287 1
0.547007274658014 1
0.354948474015021 1
0.452827657985193 1
0.543709073254876 1
0.426423263730147 1
0.253742576506408 1
0.215981802122097 1
0.333566877374579 1
0.448427312546988 1
0.228855045671815 1
0.56231706647891 1
0.496442190467467 1
0.404406969094646 1
0.41357339888759 1
0.436594887604627 1
0.339547373589114 1
0.352408166076804 1
0.340238289802906 1
0.245486428928606 1
0.154572159106384 1
0.633591723331964 1
0.459665734213414 1
0.404078499464042 1
0.473664837201019 1
0.330880122175324 1
0.450426832416524 1
0.39114908337345 1
0.514698841069229 1
0.378658651212507 1
0.496625129427487 1
0.453770692282301 1
0.376122736518053 1
0.369619979099719 1
0.609418882836266 1
0.321291475937949 1
0.647395268862247 1
0.242252947592845 1
0.469763001248665 1
0.297209935424053 1
0.183963887007043 1
0.642676640768897 0
0.254812945813032 1
0.54492274519271 1
0.244321835833294 1
0.469152790042325 1
0.2627008745485 1
0.258584694540971 1
0.408364939828691 1
0.543435491879651 1
0.28954702391798 1
0.612681226782704 1
0.592210808833618 1
0.363952933954178 1
0.0212656012255242 0
0.507203951719929 1
0.508878504051448 1
0.448019050641601 1
0.533677556530158 1
0.386037181612811 1
0.461517581372615 1
0.56054097272706 1
0.299414635320915 1
0.332771178367858 1
0.400212156338391 1
0.552896383275747 1
0.205922610622337 1
0.644025013876511 0
0.219092969621034 0
0.463757986976674 1
0.431165374968095 1
0.337009097723655 1
0.356034682378574 1
0.363200644991649 1
0.551811864238321 1
0.376792465298381 1
0.481818998927713 1
0.333212097339425 1
0.271555096715642 1
0.379460209457327 1
0.241256682951929 1
0.454952874626543 1
0.386505031854847 1
0.466701377573024 1
0.411307299299722 1
0.182618379841056 0
0.334883754694794 1
0.389805255185587 1
0.44251967267807 1
0.335655553820814 1
0.455515250732437 1
0.410717491371057 1
0.300571633981336 1
0.528150422566544 1
0.384410975647223 1
0.222037766590979 1
0.375396982472354 1
0.452668096333034 1
0.426453064504874 1
0.464074722304334 1
0.58452562113253 1
0.578485752152553 1
0.57254443488855 1
0.577826725742987 1
0.222399264515073 1
0.56692901376868 1
0.428945822454088 1
0.344813658605478 1
0.587117893354468 1
0.491320822688203 1
0.340208293365651 1
0.286333159763159 1
0.128834362094349 0
0.33199303292303 1
0.640964125381053 0
0.231160917434797 1
0.416857237913035 1
0.349990984570709 1
0.390231979581558 1
0.47526344937279 1
0.350737798071986 1
0.289762514856565 1
0.491913533179261 1
0.599280124168628 1
0.351954584127804 1
0.311396964305363 1
0.398015228824388 1
0.196348691134148 1
0.489640884840896 1
0.40638269890844 1
0.325272160411401 1
0.428690148112394 1
0.504374950656537 1
0.50314536782068 1
0.514361797136034 1
0.358318068155259 1
0.447247200771333 1
0.592085889132892 1
0.113682371952664 0
0.438792141676494 1
0.293282483628789 1
0.433947277101864 1
0.513992736792842 1
0.494433412631084 1
0.355748725413534 1
0.472341349203016 1
0.349603774832409 1
0.467100704261043 1
0.490628921100194 1
0.252944887272265 1
0.499175798950048 1
0.263529811099603 1
0.471373808691933 1
0.59964236930088 0
0.459309330360739 1
0.371570982301142 1
0.172836234835298 0
0.354257789333074 1
0.600535853925788 1
0.451310243473829 1
0.366867245216096 1
0.306174506862791 1
0.569521500762999 1
0.460493210004581 1
0.325175251839489 1
0.452352038892646 1
0.455710578592358 1
0.523428868786011 1
0.12954596206612 1
0.349438299023975 1
0.357101810636113 1
0.518476799819931 1
0.459119200448133 1
0.521385378071225 1
0.520587080587344 1
0.194118908398455 1
0.258064475306312 1
0.527831168575744 1
0.637087925916172 1
0.14480058200181 1
0.294437404941234 1
0.558883361952251 1
0.407796968119208 1
0.936629725936056 0
0.449863280244861 1
0.298623929221652 1
0.112485751210032 0
0.494821843477542 1
0.377434498172083 1
0.42573423320673 1
0.459996488237529 1
0.434941036713582 1
0.275145990219617 1
0.194270556291891 0
0.094927778326193 0
0.284747086251693 1
0.335250533123236 1
0.508124714684123 1
0.235023657354315 1
0.224579184673865 1
0.611041869364838 1
0.503810680788057 1
0.347466045114688 1
0.569658391549328 1
0.38485946834404 1
0.443900517612799 1
0.499286887230485 1
0.289447896101006 1
0.316493650894242 1
0.542930752468018 1
0.580986192575861 1
0.514980240623132 1
0.530977740642435 1
0.502171702412688 1
0.414914918365901 1
0.415560021911747 1
0.37715424546822 1
0.546716778430147 1
0.353615460753223 1
0.541579730132693 1
0.439022626767767 1
0.429868987878767 1
0.233950912100375 1
0.355239754619226 1
0.665312205634526 0
0.444618610899696 1
0.432880162602414 1
0.528644638963435 1
0.339093066675584 1
0.278994018888797 1
0.328710296955554 1
0.481430386395887 1
0.436660593264071 1
0.484518836901703 1
0.404598226968475 1
0.448857468738031 1
0.550886475128062 1
0.386210974356334 1
0.146562638785098 1
0.377740175847683 1
0.219951689844617 1
0.29364785120063 1
0.343128879888286 1
0.246781827015667 1
0.478465349563076 1
0.33526081932445 1
0.300496588115622 1
0.131491932921002 0
0.417859610795554 1
0.19729741037149 1
0.382183550108002 1
0.37413618918889 1
0.321850041299679 1
0.507792099165247 1
0.428774654158523 1
0.274415883835933 1
0.269630954105951 1
0.300466311377669 1
0.594979290331661 1
0.268953737960677 1
0.160649128296289 0
0.190437964693511 1
0.20118003781456 1
0.318131363512768 1
0.417121699096446 1
0.139459701269731 0
0.479204410307361 1
0.560527770318971 1
0.457445177065371 1
0.17072850617112 1
0.270940311091366 1
0.332616705042245 1
0.366628208825191 1
0.524976678259079 1
0.334688200255231 1
0.309918291592664 1
0.333816670207507 1
0.578974741544193 1
0.595437047335367 1
0.239140438684762 1
0.369977875394309 1
0.365003486552921 1
0.408936336443595 1
0.292479584859747 1
0.654558601829054 0
0.542784606201737 1
0.406419761440892 1
0.252571230123785 1
0.566081770839423 1
0.242419596419031 1
0.251121186107334 1
0.504388040730611 1
0.556653996123484 1
0.419890037739592 1
0.225511052784645 1
0.485154015587582 1
0.396494660198243 1
0.387624957726716 1
0.694060112937732 0
0.585883186130269 1
0.48257191997837 1
0.423789883104291 1
0.631889092893603 0
0.190028252997579 1
0.386607151822469 1
0.49117862419962 1
0.360418445565272 1
0.439217037209563 1
0.383391277006179 1
0.162931256508402 1
0.337451355454181 1
0.490694022219017 1
0.654674588375548 0
0.406620820078559 1
0.386720111756926 1
0.305300827042449 1
0.498802029607605 1
