# Supplementary material for: Bias caused by sampling error in meta-analysis with small sample sizes
Source: PLoS One. 2018 Sep 13;13(9):e0204056. doi: 10.1371/journal.pone.0204056 (PMC6136825; doi:10.1371/journal.pone.0204056)
Supplement: S5 File — (ZIP) [file pone.0204056.s005.zip › results N = 20 theta = 0.4 tau = 0.5 sz = 20-30.txt]

"dl.theta" "dl.cp"
0.324276934811263 1
0.330951346856271 1
0.187856621399614 1
0.256294190678932 1
0.298328027136117 1
0.24232459453771 1
0.0436322501863648 1
0.306834134665751 1
0.0661144827193689 1
0.441715420694512 1
0.53347708155804 1
0.339202924684151 1
0.354324011589948 1
0.490754416608522 1
0.240013742244489 1
0.364485018189929 1
0.784379726804099 1
0.377915933728731 1
0.287631320139885 1
0.278368722964985 1
0.464603493473319 1
0.584594436600232 1
0.668028576486732 1
0.422631435952689 1
0.252569401695839 1
0.684745935697917 1
0.446882493598463 1
0.334495385834812 1
0.467711948246692 1
0.26529257724172 1
0.665340454131781 1
0.602269081624279 1
0.570145440776133 1
0.368608130643006 1
0.587806737093084 1
0.00543416776344645 0
0.37342613733097 1
0.559621089436629 1
0.325779217198436 1
0.507594059165466 1
0.371887977446709 1
0.264064994135787 1
0.139105528204467 1
0.353935180743888 1
0.402817667800923 1
0.0608255380626807 1
0.489147239294224 1
0.520305385762667 1
0.314214182779244 1
0.64294908134689 1
0.195228614986294 1
0.348312242230908 1
0.610617491995357 1
0.645863583011614 1
0.618697003167391 1
0.388344993605199 1
0.589370712907075 1
0.393312201653764 1
0.112923882832653 1
0.456338682669925 1
0.510051320883501 1
0.316370937133824 1
0.27448921377322 1
0.23047772790847 1
0.260566216334874 1
0.504146350551532 1
0.0503465360926141 1
0.430748469213105 1
0.426832901606474 1
0.241421015760621 1
0.329237763143591 1
0.624239564794808 1
0.0654652745526401 1
0.243394314746769 1
0.349224017147009 1
0.270129071692818 1
0.500686486200123 1
0.553508522662837 1
0.368628499780758 1
0.153852521460904 1
0.18421039936612 1
0.378601248347966 1
0.418596098768485 1
0.485741493813786 1
0.09285554783954 1
0.366473547923863 1
0.76266856250072 1
0.609517916625754 1
0.62140293037769 1
0.222664278940023 1
0.236646694482164 1
0.150557921179301 1
0.140031729256003 1
0.687592568158719 1
0.162574807587887 1
0.540251319345554 1
0.221423717848381 1
0.496316591683503 1
0.527703895699669 1
0.0218178829253063 1
0.552999052708035 1
0.385489084667306 1
0.557567431066386 1
0.297756315239469 1
0.614375017040681 1
-0.0674936835092052 0
0.104475660483337 1
0.685086453891266 1
0.39314701974151 1
0.321954318843376 1
0.458892389954318 1
0.723425538630917 1
0.604519814477762 1
0.46848277779741 1
0.516537090035518 1
0.628723414736472 1
1.04587361361858 0
0.349476522322387 1
0.116661131871397 1
0.136505551775716 1
0.393679948392279 1
0.201863848890918 1
0.380303075574158 1
-0.0225712048800295 0
0.270710505121294 1
0.3735445470875 1
0.782544090418667 1
0.234959470806268 1
0.510312585442524 1
0.405976536519911 1
0.0381032768447116 1
0.591030965095079 1
0.543960189100663 1
0.41055101452016 1
0.188695893279482 1
0.35696306339305 1
0.553887233331856 1
0.574577057449403 1
-0.0382087243326744 1
0.464223158491189 1
0.380146639393314 1
0.661844882444734 1
0.531783991877407 1
0.784098110588294 1
0.420839701626734 1
0.394814862226848 1
0.365151543415925 1
0.458272118675834 1
0.558396719560582 1
0.198192207777261 1
0.348850371854041 1
0.662893936116028 1
0.443271187686623 1
0.0769101947350578 1
0.549262401100732 1
0.56007282794864 1
0.10949672989535 1
0.546152327528962 1
0.558066971486409 1
0.460233041662735 1
0.270291217501784 1
0.457088086545183 1
0.287441787513411 1
0.357048230101886 1
0.217274989379722 1
0.476317503742434 1
1.20842528334379 0
0.315906867731175 1
0.255063637879094 1
0.474360458064264 1
0.449049925207021 1
0.0854635026860419 1
0.356562886443956 1
0.497170879918014 1
0.539460539140852 1
0.457125730601112 1
0.321022866346608 1
0.17008370803941 1
0.413157437941029 1
0.55009756006402 1
0.239431245960278 1
0.151618279261161 1
0.38095901610928 1
0.373932987996561 1
0.180392858093128 1
0.456748711519955 1
0.361253868996026 1
0.508608785465302 1
0.517952778333021 1
0.374976838878171 1
0.234565357432782 1
0.563212663336445 1
0.138512895539194 1
0.666904861468156 1
0.715681680447664 1
0.26136029512872 1
0.572473997619153 1
0.157465938079072 1
0.513156520022374 1
0.588492662297429 1
0.36613001175092 1
0.288243186980779 1
0.558147334407709 1
0.164667724211918 1
0.0313914544070793 1
0.6700881106915 1
0.311019521739742 1
0.407997183901851 1
0.418999207714272 1
-0.0606384834230178 0
0.939329736970736 0
0.480527727630476 1
0.433738077984126 1
0.708505314151839 1
0.347233063709607 1
0.288346734403667 1
0.200055708862976 1
0.31621089555278 1
0.214029446865721 1
0.502399436603847 1
0.325214070242255 1
0.860184924251704 1
0.266971750127249 1
0.273722493173795 1
0.394340038045864 1
0.114464535568246 1
0.328903379629127 1
0.131683587012587 1
0.524266995142569 1
0.436453048693105 1
-0.100740781123795 1
0.469602273395102 1
0.469648104501896 1
0.321642562702797 1
0.5928106491004 1
0.450097136324394 1
0.363260841421843 1
-0.0274164669644358 1
0.479737914632771 1
0.388403705619118 1
0.293903551468589 1
0.416964122643221 1
0.676126877878775 1
0.589737568637653 1
0.501097628159923 1
0.534112221245415 1
0.447676170106935 1
0.589173075683667 1
0.218214578124537 1
0.332924223556923 1
0.55475398062988 1
0.432076231047052 1
0.11720956144705 1
0.383748846191706 1
0.780754928378664 1
0.287125428368216 1
0.444295979648709 1
0.578340355000186 1
0.467896537712394 1
0.0851024679692463 1
0.379068182350214 1
0.236060042931073 1
0.0369857447428489 1
0.350228204798138 1
0.585796608736028 1
0.767909911955648 1
0.467574552931962 1
0.508015963910955 1
-0.349772150807836 0
0.436862938564733 1
0.429159483758614 1
0.633058063168574 1
0.223142498606224 1
0.164234659392472 1
0.39732336823099 1
0.800256334268279 1
0.432635772239542 1
-0.0586634071052912 0
0.247291327779207 1
0.303828543261995 1
0.11858801186945 1
0.227789376807333 1
0.286880369031165 1
0.513142325517414 1
0.463417644502675 1
0.497521700931417 1
0.738369848982069 1
0.221471208667175 1
0.0858431708224721 1
0.233186381685252 1
0.371818127066872 1
0.475122367424471 1
0.572650286143882 1
0.362505517359373 1
0.277622411885708 1
-0.131582966854657 0
0.355970030911378 1
0.297235024165392 1
0.662620613707545 1
0.374205824431683 1
0.572611330917599 1
0.288979708336124 1
0.478506437055529 1
0.39556602700067 1
0.220859390137264 1
0.578963565289101 1
0.0943929774644868 1
0.523142561545302 1
0.218546156908198 1
0.242336613202611 1
0.337462661765516 1
0.570007070062572 1
0.418687523111854 1
0.270321114885237 1
0.275195310029035 1
0.708556989993061 1
0.10761807086999 1
0.351961165006238 1
0.239782231436848 1
0.0381777918496759 1
0.264262312570695 1
0.549151964035622 1
0.500389099309116 1
0.570170811751464 1
0.186312656932602 1
0.709938099766049 1
0.0595237791580742 1
0.470165048548582 1
0.487243766690874 1
0.0663197263875765 1
0.523074059048777 1
0.407485940484026 1
0.49447776233489 1
0.54699663037439 1
0.137011182439202 1
0.224802004522029 1
0.356619036859972 1
0.28721611796596 1
0.367278026510965 1
0.210545316289289 1
0.52242470075137 1
0.219291837573669 1
0.13079414662565 1
0.828470249051003 1
0.440870124288192 1
0.0633188713916336 1
0.173631209689728 1
0.0853553098211674 1
0.10276480983641 1
0.496292478797941 1
0.68039513575076 1
-0.075919988893237 0
0.23385291396821 1
0.0802369629017405 1
0.0192927652521174 1
0.362429889011465 1
0.655240631803143 1
0.547402647263545 1
0.367442297233867 1
0.542493239268859 1
0.202701991154244 1
0.392346918231386 1
0.63286900717289 1
0.124853965417326 1
0.275441270664008 1
0.421444837234677 1
0.383976931340837 1
0.467633042953878 1
0.646244441977855 1
0.548174946893274 1
0.244982477092437 1
0.157740152793678 1
0.395924015601176 1
0.747833726151568 1
0.0816033407565809 1
0.488500898175512 1
0.339768712714651 1
0.302748254901394 1
0.561196218563316 1
0.140753965502696 1
0.665058522739388 1
0.579628839898847 1
0.123796775540788 1
0.528514274367578 1
0.513215332405597 1
0.0526908558699987 1
0.443171553422112 1
0.56344794488728 1
0.185535382234053 1
0.336819262035819 1
0.636121137090902 1
0.256032413153576 1
0.268623599736452 1
0.251201818550847 1
0.430391074624681 1
0.547523234359859 1
0.0552467770380307 1
0.253558379110064 1
0.674693484699285 1
0.33826518271063 1
0.396398012777301 1
-0.0954831964835078 0
0.796174971478806 1
0.337009233660429 1
0.324774706367071 1
0.420691759630063 1
0.113778963638319 1
0.679037272368508 1
0.0517015238197094 1
0.262788937973278 1
0.745683493602446 1
0.133125972938088 1
0.384293985143706 1
-0.00321767084777422 0
0.290496941646755 1
0.401556873745073 1
0.588586376699421 1
0.37334535971623 1
0.248151553093454 1
0.00511054470852569 1
0.461147474459576 1
0.512555969695313 1
0.457925506197226 1
0.237157071194239 1
0.494581034456514 1
0.281556625222817 1
0.895359311135877 0
0.551865024088936 1
0.684143816150124 1
0.908606484708951 0
0.377414938931078 1
-0.0172385707916674 0
0.276389166817957 1
0.136149459951783 1
0.684709544677935 1
0.333823775718851 1
0.122244826371766 1
0.474749105055381 1
0.186298137252769 1
0.0697722712894382 1
0.420770239375623 1
0.214406543449071 1
0.430801626213739 1
0.435026009700445 1
0.28519444115353 1
0.444411217494072 1
0.377563643807868 1
0.159121311734373 1
0.552441481605709 1
0.247864688295887 1
0.354003131638863 1
0.286142097551573 1
0.606413762007893 1
0.30673138598059 1
0.249943514551459 1
-0.00269616843821961 0
0.263632609849795 1
0.371503738902609 1
0.0547324532519778 1
0.414071596176615 1
0.396642698509421 1
0.410113359802815 1
0.133584675538007 1
0.57174856318369 1
0.709069855875379 1
0.328174671881987 1
0.341414961382835 1
0.480885038260543 1
0.194518357638241 1
0.410631682265304 1
0.127347253080911 1
0.771230434826402 1
0.257196464779271 1
0.226133619081319 1
0.300943197119018 1
0.466873067819991 1
0.445166712017841 1
0.348216139795268 1
0.464179852980848 1
0.951468665108641 0
-0.104322621657226 0
0.274580369173055 1
0.470737550747027 1
0.283054496682047 1
0.50865716010231 1
0.102618016294861 1
0.48198788532087 1
0.51253544675803 1
-0.106264177870255 0
0.247197782169565 1
0.541248052860638 1
0.657341636988062 1
0.279914307872904 1
0.421745258211221 1
0.923244656410611 0
0.54753373319427 1
0.0383720391295108 1
0.382693472239294 1
0.260509016615316 1
0.234333001639429 1
0.627207632224171 1
0.224776602088856 1
0.403647348660928 1
0.268857257186844 1
-0.0215887910432897 0
0.485828166651977 1
0.408886285782436 1
0.810398797201499 1
0.41835502879104 1
0.438949865826628 1
0.291972818815592 1
0.359003655972362 1
0.293755105156235 1
0.558691714398774 1
0.175614529501702 1
0.545583186574223 1
0.40115158258091 1
0.469106638751155 1
0.460734012632412 1
0.52923307207589 1
0.284809903497711 1
0.438131087091647 1
0.62396939329941 1
0.0276351156959233 1
0.228981874258128 1
0.25053211169649 1
-0.0694578171604947 1
0.442253229684323 1
0.421239697116294 1
0.155314758621532 1
0.206803963124219 1
0.275934694058625 1
0.321020987378586 1
0.657234031589513 1
0.125675886518841 1
0.403607019954334 1
0.725051059331738 1
0.472561985434696 1
-0.146890589128514 0
0.619822449118762 1
0.447039337502467 1
0.758758264495013 1
0.273882395512244 1
0.681754245320859 1
0.411534506434514 1
0.871968447628675 0
0.548617681662814 1
0.762153082516344 1
0.21552121459673 1
0.425798518456474 1
0.535779618663776 1
0.492494471640709 1
0.246746622362864 1
0.374760710499811 1
0.13521277226086 1
0.389039170590308 1
0.429461100723779 1
0.0958323052992925 1
0.590497399526743 1
0.236102014643746 1
0.271117231119373 1
0.0697745013204059 1
0.0679285448327641 1
0.632996356633281 1
0.588961309094501 1
0.467847026242728 1
0.252523023416441 1
0.45020987553105 1
0.712120044029205 1
0.186663501447453 1
0.551516853153698 1
0.397897938818189 1
0.399337591055326 1
0.169249594597745 1
0.481015702258001 1
0.449656906168754 1
0.614962501874271 1
0.217387609214439 1
0.283385782271806 1
0.587635955501043 1
0.438255563130698 1
0.0129174002155368 1
0.596929710569581 1
0.164126058189891 1
0.241953701362984 1
-0.153232592435906 0
0.331272157522146 1
-0.337661571196174 0
0.452685363957067 1
0.342891581232628 1
0.566236264053338 1
0.594349686317707 1
0.14841372446819 1
0.670986601931737 1
0.346138425851043 1
0.337093910190331 1
0.466206928821848 1
0.064515360097694 1
0.81675597705028 1
0.689033652917465 1
0.390551984142901 1
0.141927924759288 1
0.719529702669728 1
0.355470937003651 1
0.441255220173828 1
0.489519410854459 1
0.415262674079746 1
0.216358826495835 1
0.339801696591353 1
0.312099705037316 1
0.412163294496571 1
0.299420681875797 1
0.6460586549759 1
0.323747160620423 1
0.406862546791577 1
0.557601166220479 1
0.19368283205003 1
0.445144635361703 1
0.74684555465682 1
0.3014221107229 1
0.253867307937316 1
0.587912616377474 1
0.10940846687626 1
0.0965234434878671 1
0.51952504793911 1
0.58645173757662 1
0.295080042027161 1
0.354765441045853 1
0.365100354133782 1
0.0846801294712694 1
0.212860181734914 1
0.711319742097032 1
0.39359173424745 1
0.259273662696071 1
0.672967771549926 1
0.448762902573423 1
0.308950427742053 1
0.491005079138961 1
0.400801853919819 1
0.284181221749214 1
0.191724117105274 1
0.222374319311165 1
0.906444485899746 0
0.330695509399828 1
0.462818582792018 1
0.0680642580356333 1
0.156221731774962 1
0.533350613262294 1
0.42913900867154 1
0.229291040684985 1
0.331145998217686 1
0.272436073818664 1
0.256456803490395 1
0.29784910307469 1
-0.0754264160481901 1
-0.107798194317129 0
0.503781892067187 1
0.331559544293856 1
0.568380321702403 1
0.303660591354931 1
0.133977284511942 1
0.0943282792570376 1
0.280072405960903 1
0.528540013465944 1
0.462147013943545 1
0.691156179146299 1
0.360914254687941 1
0.607226845603227 1
0.702424075461166 1
0.40280720302874 1
0.474076137587806 1
0.582701697526375 1
0.152498240544747 1
0.617526228947336 1
0.509955765068087 1
0.888159899243701 0
0.515780416532174 1
0.704868878252514 1
0.213664125688131 1
0.59351284110981 1
0.157638091205622 1
0.251806158506712 1
0.473134565818366 1
0.00122254106939914 0
0.231437474141104 1
0.415685697835362 1
0.511203346469286 1
-0.0455355260702863 0
-0.0365299715245463 1
0.230520047440605 1
0.595108286536856 1
0.612180943051237 1
0.676664574733926 1
0.0128440951087777 1
0.430644211070305 1
0.349886402725424 1
0.399029150293162 1
0.754266000991598 1
0.48477119944586 1
-0.147425763472564 0
0.325125804128493 1
0.454524575696567 1
0.67959527062495 1
0.729767140853488 1
0.578547042066533 1
0.708219854957998 1
0.491577592931257 1
0.0941998306794989 1
0.252997038963011 1
0.245262184278854 1
0.844875717526185 0
0.00389529266825347 1
0.779283323418644 1
0.298702955539943 1
0.0047903713199187 1
0.171227955618673 1
0.22297282183544 1
0.322257772728424 1
0.239106098512723 1
0.714870781431432 1
0.451549645538987 1
0.541546089827073 1
-0.0309310528076535 0
0.510999974481299 1
0.243986729221844 1
0.204133430638951 1
0.66454710070061 1
0.436152459047816 1
0.155579402301392 1
0.671543499086971 1
0.117231271190153 1
0.733033807457545 1
0.287694681883715 1
0.368334008248632 1
0.335943207060789 1
0.448973880936419 1
-0.0358376186890302 0
0.232083289419015 1
0.487515322320068 1
0.263853878663554 1
0.271930923485135 1
0.321715458330086 1
0.306083811170301 1
0.546490440715548 1
0.630992402521245 1
0.427260377870442 1
0.392544626548057 1
0.494565197864408 1
0.589946363210486 1
0.613564379347831 1
0.362512850088186 1
0.156970924036778 1
0.418882516589793 1
0.469731344521577 1
0.368238764497983 1
0.541678863612142 1
0.597404428127517 1
-0.0251740172824265 0
0.897201068116346 0
0.25593330172275 1
0.528046261431294 1
0.409789618879678 1
0.510399293427469 1
0.0468579588350704 1
0.821792104725037 1
0.407475482937235 1
0.244735206765567 1
0.702561725871617 1
0.0867715712386347 1
0.29292830265887 1
0.277347267915758 1
0.452160024493922 1
0.326773930558507 1
0.729889162154022 1
0.108278130540592 1
0.234320125480187 1
0.124120529853262 1
0.251268359555186 1
0.13551108952093 1
0.340765262831282 1
0.162089706415573 1
0.607576504749517 1
0.442338859586744 1
0.301423788211894 1
0.0484009399188129 1
0.00714302173781784 1
0.440917235703767 1
0.0739237930333899 1
0.246785282331288 1
0.636026332789061 1
0.216043285517451 1
0.141706078126913 1
0.424836360214847 1
0.772020478644447 1
0.81001437180265 0
0.449626374285164 1
0.6856444299743 1
0.267371317078986 1
0.198220923510468 1
0.631595730124847 1
0.18058222622967 1
0.616176825200701 1
0.307143324959796 1
0.390730612852017 1
0.611246406617606 1
0.459628719136442 1
0.122993737770406 1
0.413026356739062 1
0.72224271654742 1
0.0932534695062067 1
0.259968828281498 1
0.436468518836675 1
0.125511950525916 1
0.469749139587197 1
0.315227959207483 1
0.236622374570019 1
0.416827266300928 1
0.338505005691512 1
0.458155663195252 1
0.498352364786088 1
0.302664074300391 1
0.576939537736739 1
0.637436330557615 1
0.823239466102152 0
0.261949302850165 1
0.60340557191559 1
0.0263987041322314 1
0.438392210049877 1
0.835064795019892 1
0.357241496498507 1
0.41212858887574 1
1.01011658072009 0
0.343276942972826 1
0.251518709101096 1
0.522559249182497 1
0.587490032248708 1
0.48910499881415 1
0.389656006423186 1
0.223842425740153 1
0.149982423414051 1
0.224149779517805 1
-0.205353702204909 0
0.683368200157447 1
0.208704072350655 1
0.344025686119812 1
0.435894505221192 1
0.161625453958208 1
0.360472806791492 1
0.285505458131168 1
0.280972959156548 1
0.683031823017145 1
0.330630233115725 1
0.340527570283406 1
0.486538997721878 1
0.360716273422051 1
0.695773421981194 1
0.515193559350054 1
0.234732598447046 1
0.486621922106654 1
0.629467056249483 1
0.434207803329674 1
1.37993295655709 0
0.250867926836708 1
0.458487029089862 1
0.106577385454338 1
-0.0966893420320104 0
0.433327106372589 1
0.371254089346925 1
0.493880092462123 1
0.276533466885366 1
0.655450502883877 1
0.573937073301368 1
0.0709067398690612 1
0.0840070195793325 1
0.517827452592056 1
0.612241845174548 1
0.296759613520202 1
0.302963085825843 1
0.424410417577774 1
0.527027044262397 1
0.1177549308112 1
0.370367165591324 1
0.387165859832406 1
0.446479474791941 1
0.222879842914732 1
0.0421222031552284 1
0.59849580650339 1
0.451748320900781 1
0.293999325895776 1
0.495208250967732 1
0.422994243049502 1
0.81671315889129 1
0.568324013449961 1
0.219557513416796 1
0.486168754810963 1
0.412402029973945 1
0.235199605552665 1
0.523075520811368 1
0.43161209153471 1
0.163923817626784 1
0.360736726233765 1
0.102699687315427 1
0.21985921305584 1
-0.0167343359871568 1
0.646601128948131 1
0.462822740422159 1
0.216532785916375 1
0.263838575895458 1
0.216814051067071 1
0.0913294108238155 1
0.154875821674642 1
0.177554238822327 1
0.719069296361138 1
0.17902633019559 1
0.412197526586251 1
0.664029940444956 1
0.160645381038132 1
0.184133774802552 1
0.490649506968224 1
0.586742505922934 1
-0.0222770720836159 1
0.305153596599183 1
0.524246637521663 1
0.0625807629943529 1
0.278795544003745 1
0.262681607193642 1
0.404241392242026 1
0.231395941229825 1
0.506694463562263 1
0.359230242031491 1
0.596067138167953 1
0.416673683902739 1
0.560831160124779 1
0.122480442880596 1
0.251208825810315 1
0.148499287500953 1
0.230794573021151 1
-0.0802712910549934 0
0.236759933767239 1
0.218450244628549 1
0.531696153313475 1
0.518306409064457 1
0.237486937559531 1
0.608512659334568 1
0.338196823545157 1
0.457260519723058 1
0.277853306909162 1
0.326396394013041 1
0.360138139541625 1
0.442371824535593 1
0.437662752918996 1
0.372308250376893 1
0.282166350319069 1
0.765585687682267 1
0.362670454860686 1
0.490277983447861 1
0.58407706874607 1
0.69458193834365 1
0.191795577385938 1
0.283286815616373 1
0.220067200129871 1
0.54714762494992 1
0.399180526326878 1
0.466639150599474 1
0.424210469873707 1
0.51462394328192 1
0.132739071386447 1
0.384916707357749 1
0.356557437840638 1
0.396333596539562 1
0.472904455336504 1
0.220405379269337 1
0.436601583693202 1
0.292306602699074 1
0.177777778107679 1
0.242118256831661 1
0.296791071484333 1
-0.180612779884334 0
0.842307717259389 1
0.514596838784518 1
0.244468379327721 1
0.808548433917826 1
0.526690594589512 1
0.0478025267427313 1
0.211985168102306 1
0.64378367662624 1
0.361100110792776 1
0.254261741318232 1
0.200735117806134 1
0.63411592800016 1
0.552029527057132 1
0.804081883702877 1
0.400443682418723 1
0.2694690924158 1
0.00100439259928542 1
0.619828804984228 1
0.501038367070835 1
-0.129260289825083 0
0.33412075397395 1
0.3731201079392 1
0.145298955339155 1
0.697351165414512 1
0.0646542981625339 1
0.391503538474221 1
0.452619093216592 1
0.139093896104837 1
0.355233793808177 1
0.578573528647891 1
0.191473379929571 1
0.714632200250922 1
0.36392565544041 1
0.740879252562337 1
0.242615988175085 1
0.41758719915865 1
0.489948509734007 1
0.404169519413985 1
0.185082651464252 1
0.837806233873162 0
-0.0287746590926306 0
0.414484153956839 1
0.656537912002268 1
0.0371706578685742 1
-0.0457712528085406 0
0.178536648151117 1
-0.0811900999062553 0
0.622069426415057 1
0.538725534250464 1
0.121369013843864 1
0.391356447593231 1
0.190386837065151 1
0.305648407345634 1
0.391817285158315 1
0.00316449270275167 1
0.315005353591512 1
0.26316770945537 1
0.800950115671311 1
0.347047492169678 1
0.256442379221157 1
0.0521494756127903 1
0.116224305490897 1
0.506617046497137 1
0.450880071267774 1
0.374631447051601 1
0.27205053557228 1
0.199501650978234 1
0.471534162235659 1
0.516444698676414 1
0.432706743614901 1
0.411758758831909 1
0.358418319304553 1
1.16390471597888 0
0.857366185898924 1
0.0370740027919808 1
0.464053423649717 1
0.307662163262527 1
0.142288679584627 1
0.300691661126673 1
0.0755630602253572 1
0.461194621306574 1
0.831570512737739 0
0.386542501296141 1
0.347519460133133 1
0.198294124779909 1
-0.137697186665549 0
0.107655312672904 1
0.496696717906115 1
0.268839000163842 1
0.0471676367854814 1
-0.0502245472600823 0
0.567544525066122 1
0.606621840824229 1
0.492898907629566 1
0.340917805902382 1
-0.130646120977885 0
0.788351263804262 1
0.0141119800947961 1
0.777100901421287 1
0.106970846022921 1
0.306422728129351 1
0.653802409263585 1
0.1437481425205 1
-0.0536820285426065 0
0.0477182710229437 1
0.644524915086534 1
-0.0967392670263671 0
0.517218467757331 1
0.604919757128654 1
0.693399968907473 1
0.744089814111625 1
0.243023822190729 1
0.482620234751105 1
0.163957379448461 1
0.294771204034533 1
0.434645940352873 1
0.25921442835866 1
0.359271587568691 1
0.586513405940452 1
0.564353931802271 1
0.274494716869209 1
0.400398161842835 1
0.365953857173823 1
0.298811570466383 1
0.227902254068339 1
0.081874989860702 1
0.238371661493972 1
0.157191838113246 1
0.13810498292457 1
0.442049870180982 1
0.806221519631365 0
0.809152859619241 1
0.141538671712267 1
0.357044130537764 1
0.409797223546188 1
0.406300760717562 1
0.301120822061299 1
0.0349460398558531 1
0.183411278529791 1
0.372266248406696 1
0.253042905833334 1
0.205860531100958 1
0.0267351917836458 1
0.198434630897756 1
0.580908412393978 1
0.31161558696369 1
0.457603021311922 1
0.389688122409414 1
0.168555155325829 1
0.389527009069668 1
0.298864080419499 1
0.485826368200171 1
0.159551572832845 1
0.220184306357066 1
0.350703797859025 1
-0.294720736272441 0
0.140657629675756 1
0.346344079316571 1
0.0234646291476049 1
0.223293679102823 1
0.578229947005976 1
0.0508459865748291 1
0.304249414173622 1
0.220462440830685 1
0.496988255837977 1
0.586832163846917 1
0.322310713939468 1
0.240423686313501 1
0.38496337750853 1
0.58940172632412 1
0.276217535067853 1
0.265567183641647 1
0.653656355437257 1
0.166573014319609 1
0.419770810560573 1
0.256342879068004 1
0.272013183188491 1
0.0333207957714858 1
0.304176303762366 1
0.499892455115636 1
0.457239408881223 1
-0.00403223748310848 0
0.251280919790691 1
0.427569595509827 1
0.481866601945728 1
0.184944270340666 1
0.31273678068348 1
0.787100292722733 1
0.323553581471324 1
0.241293417952824 1
0.151949727148575 1
0.762196271675547 1
-0.305459488334119 0
0.30584875226417 1
0.354941407647323 1
0.50192612585743 1
0.171218067806947 1
0.213890140167477 1
0.269519462687937 1
0.578193262552241 1
0.312132764814712 1
0.368709306446899 1
0.529891668587498 1
0.737667965272121 1
0.668555386456701 1
0.733466821122932 1
0.493306025917985 1
0.0377511556403159 1
0.383914237869893 1
1.11183188256386 0
0.45101510750983 1
0.339150923156839 1
0.52252886959048 1
-0.166606552161041 0
0.661617977791041 1
0.871517778740692 0
0.683769346086865 1
0.216183213968097 1
-0.343019503503691 0
0.566831823216707 1
0.577351344049632 1
0.533314163332052 1
0.345851183408986 1
0.0678087115106045 1
0.578596342886281 1
0.30449814046983 1
0.421677432425534 1
0.272856806327798 1
0.440529420325305 1
0.361723145323023 1
0.0245572604346336 1
0.729199166178174 1
0.167951434225674 1
0.538088277102152 1
0.657365456698539 1
0.297393280111334 1
0.518550347692005 1
0.357248370604609 1
0.34348882067948 1
0.564566908043069 1
0.439656149267652 1
0.463549532064917 1
0.462917135544404 1
0.802175703997476 1
0.135317031990629 1
0.473534648721067 1
0.203958926323872 1
0.510757131443372 1
0.443415962144118 1
0.609079650725802 1
0.350039097590666 1
0.415793102517708 1
0.572755766888306 1
0.341814519126759 1
0.490849041138413 1
0.168539423446774 1
0.0168075282083748 1
0.280498594324453 1
0.499525131092255 1
0.210098995894029 1
0.581463383695163 1
0.718675481012463 1
0.391823481645557 1
0.602156758412222 1
0.386131761480241 1
0.69082006392718 1
0.819145040298417 1
0.433189708797831 1
0.320706263428479 1
0.543226711280024 1
0.0883016927371986 1
-0.0599658752011384 0
0.0284334473421687 1
0.625135666113387 1
0.831476448649383 0
0.563480765229324 1
0.639779649422143 1
0.479276289838915 1
0.366384902228099 1
0.600120093892485 1
0.555126543107038 1
-0.0271600003970109 1
0.288138871605442 1
0.725719744306006 1
0.369008535856078 1
0.184793630213366 1
0.463329392456341 1
0.0473066341104785 1
0.569085039256184 1
0.472999653703378 1
0.226535955887832 1
0.0377236622687158 1
0.688233317189065 1
0.209282999685606 1
0.231480051074874 1
0.601595302274238 1
0.35216769662244 1
0.501147168474416 1
0.131335031786017 1
0.508995547327007 1
0.43821372423341 1
0.364259812366618 1
0.578365603478986 1
0.224402375816558 1
0.621203991390527 1
0.597734432533212 1
0.733208526903794 1
0.583839224849367 1
0.786283909216089 1
0.419278756825773 1
-0.0127452477138793 1
0.107364007483413 1
0.224010374350225 1
0.199539160663887 1
0.368990245586301 1
0.323838358624381 1
0.25101776404351 1
0.388221506211185 1
0.33937096158389 1
-0.0180043568948469 0
0.139118801284118 1
0.602894413715845 1
0.126976612799725 1
0.918530720507549 1
0.598802000754801 1
0.13628981985266 1
0.342386567801829 1
0.896381091532218 0
0.237329122664674 1
0.273055243262133 1
0.49300215729632 1
0.287186391500801 1
0.23554398354565 1
0.335560633924709 1
0.305360976554325 1
0.648206199639422 1
0.413670315252303 1
0.428647179872461 1
0.467227189301066 1
0.107294530109366 1
0.23164537554666 1
0.716863021217643 1
0.525389209537085 1
0.348303875534514 1
0.43188173478822 1
0.285136803663902 1
0.610290183476769 1
0.46314482246047 1
0.434162287669231 1
0.604233295410958 1
0.3944040459547 1
0.549563063844459 1
0.111711373807816 1
0.210635432576144 1
0.542069574946463 1
0.707625529628405 1
0.125877790209732 1
0.105574942022102 1
0.176826786997088 1
0.249683827052617 1
0.131955466856982 1
0.380169932439816 1
0.0525332206811494 1
0.703636715626896 1
0.584399937845646 1
0.734366670174369 1
0.514812686558807 1
0.705072197752188 1
0.542425133708061 1
0.297136770947802 1
0.791361342243183 1
0.424129543148104 1
0.532184270285265 1
0.491583290259373 1
0.688578867273164 1
-0.0272602511294696 1
0.812679231386767 1
0.420056240699944 1
0.255370834976729 1
0.279130512310225 1
0.050770509110287 1
0.342654953814171 1
0.380247445221806 1
0.263395564388049 1
0.089518762568714 1
0.716131994111305 1
0.662726828596706 1
0.480004438467761 1
0.47379153390557 1
0.373450719642437 1
0.467001292030754 1
0.13765676657174 1
0.489566696859937 1
0.761969746034942 1
0.226793214536959 1
0.381467207364234 1
-0.11030536810388 0
-0.178886101532014 0
0.304378813861562 1
0.39367350849153 1
0.599203649988865 1
0.563702402124286 1
0.566142497613084 1
0.635840603954879 1
0.681185525520925 1
0.657343155358603 1
0.18483513452467 1
0.481085358180787 1
0.398955070298057 1
0.100016616598192 1
0.399175970181974 1
0.480172442305605 1
0.805976672996897 1
0.590547582722491 1
0.22341024948562 1
0.308231480370839 1
0.246058484512275 1
0.31007587778512 1
0.437870386318019 1
0.371999299084759 1
0.246982459810279 1
0.15328867184875 1
0.413355678415378 1
0.163536867392216 1
0.47224121070546 1
0.173726984978209 1
0.284704481482295 1
0.150373076300198 1
0.407116034315323 1
0.231571761125004 1
0.312070392771323 1
0.444942966282505 1
0.664840067521843 1
0.206786107647252 1
0.16658613499283 1
0.615511594648962 1
0.0197736364167504 1
0.422505811008342 1
0.358968314950641 1
0.0692163180573152 1
0.114310138850318 1
0.466254880299338 1
0.713732305353765 1
0.513102977383038 1
0.538079932404965 1
0.448047522055082 1
0.457809147728987 1
0.469080473366464 1
0.356505219356996 1
0.234467016890984 1
0.0671481057254516 1
0.561303651651054 1
0.615359834546028 1
0.212676688551031 1
0.146717590126338 1
0.588313442647345 1
0.581541349710098 1
0.416173033919003 1
0.220793697830961 1
0.477846602807643 1
0.562438824326483 1
0.691416021882563 1
0.217159324458345 1
0.269555932896036 1
0.286352711606937 1
0.593754180426022 1
0.0531325894650269 1
0.351595403170304 1
0.0449201379493441 1
0.543301970805799 1
0.125581052089113 1
0.31276430873314 1
0.0598712762836556 1
0.540368363551834 1
0.139750902761898 1
0.455849209543614 1
0.135304369253307 1
0.112865264939096 1
0.376142217730027 1
0.30789820136135 1
0.428154719907828 1
0.427849632117431 1
0.477266571813719 1
0.580149713085961 1
0.19680421817889 1
0.669240311697937 1
-0.0663417059906816 0
-0.0265847607562923 0
0.450513369621646 1
0.54460917068973 1
0.373063418001329 1
0.338354459017907 1
0.64793352366422 1
0.350401262744105 1
0.280174118624811 1
0.58389683329244 1
0.34717137863989 1
-0.204225041086949 0
0.167783754468976 1
0.510393543285419 1
0.42168874420289 1
0.316942671441666 1
0.397611636233905 1
0.617248491554813 1
0.52752557885375 1
0.189294953568174 1
0.457587450909181 1
0.381927504138161 1
0.17977054726395 1
0.657871609881646 1
0.355558361011839 1
0.191899830462218 1
0.369682988057657 1
0.445763843287106 1
0.0209781774750291 0
0.573673542169707 1
0.278195560494519 1
-0.0624843596202237 0
0.37165516550432 1
0.554669321790004 1
0.455534891096363 1
0.558574187504582 1
0.241470996865892 1
0.472936404939752 1
0.467022375277373 1
0.688364234419019 1
0.456654278769583 1
0.487164928197787 1
0.293402782947805 1
0.605801102665954 1
0.249602890511225 1
0.300705692284517 1
0.157808880497096 1
0.337663126696979 1
0.216782299630271 1
0.469675218257258 1
0.26410055280289 1
0.76798330043832 1
0.900813004573679 0
0.45528568858759 1
0.70634969401089 1
0.151126525668161 1
0.43027063454753 1
0.658814129336104 1
0.648615152616927 1
0.450041669597349 1
0.246983056114208 1
0.520247565249341 1
0.716687718443411 1
0.53856536490699 1
0.178574860611692 1
0.388730140815519 1
0.322646456696796 1
0.246069390497547 1
0.547950943858345 1
0.484890917092679 1
0.410259049691971 1
0.524365102816363 1
0.310831581874304 1
0.395793525149297 1
0.701638864849042 1
0.0396292065471745 1
0.126208907177659 1
0.479083202257085 1
0.318718511607791 1
0.623501855851513 1
0.165030914818769 1
0.488373938500083 1
0.370722215858353 1
0.642122539763112 1
0.666100444296254 1
0.51152558507521 1
0.86321586904225 0
0.707500886349452 1
0.436689533920043 1
0.146361117845052 1
0.6750463190291 1
0.146804016765554 1
0.169890142311074 1
0.409507741892338 1
0.206254188575603 1
0.220926859069406 1
0.0658671672799186 1
0.632339222337385 1
0.44075302167914 1
0.28380442201522 1
0.149167388902539 1
0.608482274040605 1
0.440590124510409 1
0.54587034781894 1
0.538782431679416 1
0.795712427071269 1
0.612372085893086 1
0.210300057694571 1
0.0795799317431728 1
0.51091198046562 1
0.157605116125736 1
0.648805047679773 1
0.506712541769351 1
0.4003233675551 1
0.381195495269667 1
0.390133809925625 1
0.503004540678986 1
0.837136044449902 0
0.239326924932706 1
0.202352316597214 1
0.602081651155213 1
0.542670893795962 1
0.546173958984201 1
0.272851518242291 1
0.522906280736769 1
0.454426777270399 1
0.249258446566123 1
0.22480990642611 1
0.182329382136275 1
0.482245237871432 1
0.402496256056659 1
0.34989351255527 1
0.574069775025314 1
-0.0762265465036898 0
0.280510566766524 1
0.208334589669879 1
0.354977682571356 1
0.070396464182159 1
0.221062252010051 1
0.776639712230292 1
0.317809149871081 1
0.327347788439339 1
0.302884048354001 1
0.247863696520479 1
0.429800597522147 1
0.16603258805699 1
0.432664715555869 1
0.293328422379836 1
-0.0967265161687237 0
0.941493373728097 0
0.501804970304724 1
0.36679706757995 1
0.524706437402245 1
0.497860201968358 1
0.521635904218221 1
0.282805367444321 1
0.429032005408435 1
0.293319323962918 1
0.240658110162631 1
0.829133816892191 1
0.645435990593009 1
0.480293682410709 1
0.277969935108893 1
0.128997423530628 1
0.317583747955616 1
0.330212538909736 1
0.582280786801265 1
0.287900471654188 1
0.215920031566765 1
0.567993338292497 1
0.435439526943575 1
0.197559466972751 1
0.443336474674007 1
0.246370417505943 1
0.456597607261893 1
0.316476013626276 1
0.583271923587804 1
0.401258493220636 1
0.541842386022971 1
0.466649993029893 1
0.384284224751687 1
0.149243150834692 1
0.446415731044714 1
0.495916157133341 1
0.375454912514371 1
0.759424578850845 1
0.822404669315587 0
0.451804815572181 1
0.610917865982506 1
0.488081656319573 1
0.399347622503147 1
0.264269465498536 1
0.247102098600427 1
0.392280835090869 1
0.187317961912825 1
0.235208301792158 1
0.0239708382376171 1
0.543356090369599 1
0.128534238137389 1
0.671308012118961 1
0.531543688180337 1
0.600607485892401 1
0.36522159177166 1
0.417609213379936 1
0.56395268434552 1
0.0371569771420382 1
0.110189768100532 1
0.548552614838376 1
0.791083447941126 1
0.423646913452809 1
0.631360853719559 1
0.374865304625894 1
0.199066354658767 1
0.839439684735699 0
0.822924504756894 0
0.78875097428177 1
0.277602979427806 1
0.429254998319809 1
0.326886448959257 1
0.211157086786194 1
0.831533517796664 0
0.673988128920788 1
0.17759613440399 1
0.546550518173561 1
0.0432544272367745 1
0.39594876295943 1
0.258310174802724 1
0.586994676602072 1
0.380292995408804 1
0.373083820821714 1
0.596196021193267 1
0.243420285020594 1
0.655595552485821 1
0.396037234599399 1
0.207974275360723 1
-0.069042971834656 0
0.319444423761341 1
0.44531926888765 1
0.364706835722808 1
0.526284389871807 1
0.387520447910743 1
0.0640807493734319 1
0.349680488998175 1
0.239843729363549 1
0.361837342970636 1
0.34622873813102 1
0.431988260773467 1
0.840956541011007 0
0.402391761586157 1
0.49173650328619 1
-0.0846498883997651 0
0.340901654834545 1
0.749397100092269 1
0.297964670926586 1
0.459695232650264 1
0.356760664080997 1
0.678640474204237 1
0.120967290572774 1
0.593408440472339 1
0.177410210451719 1
0.74460386205269 1
0.38971265339823 1
0.441688960113224 1
0.154477435723458 1
0.583683925828409 1
0.27003886071789 1
0.87924245767012 1
0.368913390621305 1
0.480961157557097 1
0.611577206420397 1
0.59318184243075 1
0.265666516773549 1
0.673077588253308 1
0.436578443856759 1
0.363177237657162 1
0.660822221060205 1
0.405150865188857 1
0.262632184134301 1
0.451821874666724 1
0.337846319862726 1
-0.0102637952920053 0
0.384894312625299 1
0.290430965952876 1
0.372650024320412 1
0.478034424618072 1
0.436217641141037 1
0.214794895015804 1
0.486588111541428 1
0.373879235101721 1
0.722451048677767 1
0.495849775033354 1
0.490811068043152 1
0.173475175329182 1
0.288485310125819 1
0.304064460425673 1
0.294054852448216 1
0.201666730322602 1
0.507492987341141 1
0.574823041159456 1
0.044021845377831 1
0.42604098500337 1
0.362416704756697 1
0.539732358027608 1
0.553393659334558 1
0.469145828153563 1
0.0404513804567505 1
0.607913603430462 1
0.999536575263541 0
0.488390486369399 1
0.641963601717007 1
0.365350637877754 1
0.549275841950584 1
0.373410622131507 1
0.224963495587541 1
0.35842984723398 1
0.175754663660414 1
0.805821809184294 1
0.173620112285063 1
0.316258443543615 1
0.468616881850235 1
0.399213646057369 1
0.483323843166762 1
0.891224487999214 1
0.56864657089679 1
0.331676080716776 1
0.154281735388442 1
0.308862831893537 1
0.546879277600832 1
0.341710058409245 1
0.439729894308143 1
0.314695992084058 1
0.222148268669517 1
0.32479387728391 1
0.497843257875859 1
0.0976986719317067 1
0.904524886242597 0
0.420573673640179 1
0.732646391742165 1
0.156353124324594 1
0.922134862200918 0
0.31144671904928 1
-0.000844134494986132 1
0.584406399108399 1
0.209057131045987 1
0.146340754983754 1
-0.0666563559739054 0
0.312690943577825 1
0.618359244018435 1
0.234033402661659 1
0.597034358201888 1
0.454271445022344 1
0.0968218351283069 1
-0.110914680170827 0
0.304664802017451 1
0.00802633422366058 1
0.236122415510833 1
0.238305673514883 1
-0.157296035972484 0
0.53702705379567 1
0.208271614906465 1
0.0662634431911696 1
0.405226741123905 1
0.171853443175345 1
0.554053462196225 1
0.327426680984788 1
0.283074369370843 1
0.301929084034037 1
0.114450930586968 1
0.330615552605305 1
0.292818482069489 1
0.490021798108824 1
0.494944064033211 1
0.255998840301766 1
0.0610597763867359 1
0.62783341932602 1
0.430358103188653 1
0.23271833735354 1
0.0900434425963377 1
0.332267327421325 1
0.292537798407308 1
0.730427055483961 1
0.462249440407434 1
0.350977212608238 1
0.54316632269353 1
0.689400246667921 1
0.268022341452504 1
0.358167278919842 1
0.117796230726806 1
0.259372482053668 1
0.1359668726714 1
0.512379686021002 1
0.372390636536293 1
0.270570663684473 1
0.221343817298541 1
0.488584443783293 1
0.0564031655700058 1
0.303751357908303 1
0.441293859326221 1
0.156677254725643 1
0.186091803551323 1
0.294806454464877 1
0.487790468335621 1
0.33602943575373 1
0.192830236547491 1
0.112219308478101 1
0.445841577433896 1
0.489997646798307 1
0.321297581932677 1
0.276756235674189 1
0.640769920673467 1
0.41566446311994 1
0.249441046058674 1
0.248323148164735 1
0.256133421516941 1
0.332285024471878 1
0.206041686030499 1
0.324593774380041 1
0.774854131485853 1
0.363799582796403 1
0.179732777571008 1
0.315568295915113 1
0.304086673360439 1
0.368758978202642 1
0.540347234427121 1
0.231399118195879 1
0.217830604222614 1
0.177170961802975 1
0.188998702330839 1
0.122753240726551 1
0.307253997173543 1
0.435619018514618 1
0.394981617794754 1
0.160646901054242 1
0.540853389310742 1
-0.0382509693939742 0
0.33657043748991 1
0.221348068172356 1
0.600057123483338 1
0.0705422965950846 1
0.278676513956728 1
0.207438207856487 1
0.374115916538309 1
0.0240171863100463 1
0.758541358944565 1
0.560672823330425 1
0.187823218912766 1
0.622915185109827 1
0.282412707441636 1
0.54640813890793 1
0.336227851704718 1
0.364262710817619 1
0.662676182053951 1
0.0463053708341958 1
0.467195235451223 1
0.13050778282778 1
0.536110615220988 1
0.521045122429228 1
0.766185201213832 1
0.637239410562651 1
0.693858492981815 1
0.598801534374163 1
0.0798813842960716 1
0.217112997200931 1
0.574136597660385 1
0.49718899508749 1
0.0396273254490732 1
0.291385132673253 1
0.243007785984695 1
0.388853731742275 1
0.284326524787569 1
0.822000417833987 1
0.00390402108584816 1
0.574543557706786 1
0.142913952384233 1
0.051642596526471 1
0.186657119632193 1
0.566291827536005 1
-0.031525930594232 1
0.65977000949369 1
0.46920912350641 1
0.761054509273145 1
0.350380614589819 1
0.468151823506612 1
0.441366619118473 1
0.40934319137523 1
0.434906367190511 1
0.244654954602051 1
0.428886365766461 1
0.240294807267832 1
0.318450747557554 1
0.31119263909213 1
0.526942301736187 1
0.550222030198142 1
0.165338260878714 1
0.420081173352757 1
0.445305015188925 1
0.438091484123499 1
0.715159296705923 1
0.394317906530396 1
0.318846855847065 1
0.199864392229629 1
-0.00915156365428053 0
0.506880444562918 1
0.427129227375389 1
0.559440286202551 1
0.505049839039209 1
0.24415409305118 1
0.597466502831144 1
0.12464205776454 1
0.428324868411009 1
0.662951556788868 1
0.505512643541461 1
0.458720697074093 1
0.0403071626719505 1
0.260359843240825 1
0.119100339814023 1
0.480601864471763 1
0.313532148827311 1
0.404992373803888 1
0.445419213044397 1
0.67882360493149 1
0.213160360428967 1
0.174071741365045 1
0.417002055309881 1
0.217945972930563 1
0.291174610267593 1
0.396544578707323 1
0.552834083260969 1
0.555011397426237 1
0.36084539901122 1
0.337528915881959 1
0.269583032199626 1
0.711999058346915 1
0.714952240929707 1
-0.0620409201331376 1
0.470596556047704 1
-0.0950766510864527 1
0.516312393652144 1
0.173185686831487 1
0.00617722108222579 1
0.147623643623273 1
0.498829382064052 1
0.278418590098616 1
0.780231048088061 1
0.353184864173345 1
0.339967114301968 1
-0.0512184414195113 0
0.417541657661283 1
0.75281379029396 1
0.500206883823186 1
0.209426587334981 1
-0.145984980521799 0
0.31818803077526 1
0.263685387662852 1
0.342169978131831 1
0.332630840875268 1
0.386498937842004 1
0.316727415867398 1
0.549919718104814 1
0.334384724495858 1
0.289825233633374 1
0.417115260943858 1
0.342074622861365 1
0.206439222094769 1
0.454072927431398 1
0.586948659623107 1
0.451037845371415 1
0.440658135641318 1
0.48086795338913 1
0.458738019448774 1
0.272517058341842 1
0.0973457839743863 1
0.771147984788061 1
0.205616882455546 1
0.410673883086016 1
0.233349329995926 1
0.271020518378142 1
0.504115835662403 1
0.263981908291666 1
0.54514979256055 1
0.339805782309962 1
0.614973958680397 1
0.826651518964506 1
0.551547037726177 1
0.35427754536381 1
0.353036307674491 1
0.122840784734815 1
0.0167856728941316 1
0.531145749299874 1
0.227256244998087 1
0.343279536611378 1
0.588416758592415 1
0.233508030103427 1
0.279923570955396 1
0.744817045036034 1
0.486091263162876 1
0.501987391858507 1
0.391940202791332 1
0.0402766149206053 1
0.402180586642951 1
0.713291681107716 1
0.331661911539745 1
0.212334023589507 1
0.0457170003833786 1
0.661783252332706 1
0.812943326476142 0
0.323756134353956 1
-0.130315383034195 0
0.759444384765036 1
0.24905109178946 1
0.625180977730727 1
0.331161358112125 1
0.186840179198702 1
0.181019063043275 1
0.620413508136937 1
0.520561290287329 1
0.16978497414118 1
0.42024375454125 1
0.303653954751613 1
0.519429831202764 1
0.653044260895847 1
0.33532686236704 1
0.512511678662576 1
0.476866822720647 1
0.416429313925288 1
0.491804803117589 1
0.377920576659838 1
0.0477754246320994 1
0.258862291840291 1
0.418345918941173 1
0.318544421415862 1
0.241825089640241 1
0.341146268511731 1
0.559613379398336 1
0.555323256723536 1
0.351321314516854 1
0.342743077338497 1
0.20104936764139 1
0.26884239241092 1
0.352224187832057 1
0.417182839062301 1
0.424364079220449 1
0.5697183864466 1
0.330894691951508 1
0.179958146722643 1
0.400968823624961 1
0.231913506457968 1
0.285425108211133 1
0.673652671833905 1
0.451949708247753 1
0.630718685183782 1
0.380334007658832 1
0.232246356007703 1
0.183403285574466 1
0.372651296396114 1
0.553830326182407 1
0.634497582651719 1
0.218755431159997 1
0.460373780209537 1
0.517115344628294 1
0.315232688658475 1
0.198422846798229 1
0.254989741341236 1
0.592824106966467 1
0.0117310315870675 0
0.176332551035782 1
0.441855690251718 1
0.164740728512627 1
0.165879456748526 1
0.75679841814737 1
0.43402098809182 1
0.818996996106987 1
0.394398917207849 1
0.663405554343551 1
0.773848222827498 1
0.526237404831005 1
0.455479891670106 1
0.648666730735796 1
0.700422694006539 1
0.620116997784687 1
0.117874107637979 1
0.294033553951186 1
0.398770359246985 1
0.136259641672766 1
0.369135909964326 1
0.264085129899497 1
0.477638062730825 1
0.553249677995172 1
0.587543471685177 1
0.642279866644368 1
0.399787888262553 1
0.14093116797748 1
0.332792748567538 1
0.182282153737178 1
0.110871712443531 1
0.568075609591916 1
0.53225393862127 1
0.39279689273134 1
0.185539678738615 1
0.756972228594476 1
0.598501527269817 1
0.455626859175281 1
0.446052284417617 1
0.395816313005079 1
0.278040824478661 1
0.317086163609131 1
0.353661748920117 1
0.480676917370049 1
0.0204644139629093 0
0.205418846897395 1
0.118606823272587 1
0.694242388884543 1
0.432552912226255 1
0.527385278377744 1
0.421237204110251 1
0.390653613595554 1
0.168809536931286 1
0.349137255116337 1
0.418184945451115 1
0.595111541043937 1
0.44830912001246 1
0.341266878959037 1
0.37088391340909 1
0.426891765136076 1
0.330921576836375 1
0.455718562691153 1
0.286437918708211 1
0.011986001554827 1
0.277906325083317 1
-0.0251889400489227 0
0.321038808329771 1
0.638768949351051 1
0.00652817973354915 1
1.16852613694579 0
0.191530539607627 1
0.199244752610349 1
0.24367607790549 1
0.7123715069327 1
0.180639144705247 1
0.37695655097167 1
0.289039736969752 1
0.0261256979240054 1
0.372521157394539 1
0.462657225325055 1
0.345766483799177 1
0.253682686738569 1
0.258777340364971 1
0.343069785970591 1
0.177257982269148 1
0.0799069154929596 1
0.184041979264971 1
0.519558946459895 1
0.339532481750454 1
0.10952300414656 1
0.231403414494347 1
0.876677123398042 1
0.275027278442726 1
0.252214056371781 1
0.107942544841609 1
0.147199112067693 1
0.545668794841138 1
0.413742169479692 1
0.113367022531175 1
0.392378229803261 1
0.40961021229222 1
0.283849783696234 1
0.209809822622238 1
0.228648546364285 1
0.578582083920916 1
0.513080919273246 1
0.402373275652086 1
0.519589845833232 1
0.368346573808637 1
0.285624969793476 1
0.473201398710585 1
0.434391686989218 1
0.340346601784463 1
0.271458164482861 1
0.0195136932033648 1
0.250563365590899 1
0.388912848649367 1
-0.00451095245225155 1
0.401440633882882 1
0.386279186414629 1
0.361838654221699 1
0.498816181447748 1
0.354061723968959 1
0.632557702142773 1
0.610680739392758 1
0.185228286947432 1
0.56895537169628 1
0.177252642703601 1
0.338276662017936 1
0.41746492177881 1
0.324571357731844 1
0.24391198648197 1
0.352982604269472 1
0.227154474151416 1
0.461188446447121 1
0.443472767409139 1
-0.103238413882212 0
0.689458583849945 1
-0.0343184660359503 1
0.305410977225163 1
0.435410842464957 1
0.0264861414655046 1
0.147437441482058 1
0.255358347077372 1
0.419762534658114 1
0.13746387447224 1
0.348037462534507 1
0.72952756521174 1
0.455537888749569 1
0.520761941856719 1
0.454563708617333 1
0.737403274573251 1
0.255392902160649 1
0.520673197367654 1
0.470432828763477 1
0.709254521460552 1
0.380565280620715 1
0.604468867293479 1
0.490659569723748 1
0.0661654301794839 1
0.423701273014929 1
0.494331249897654 1
0.39767914367817 1
0.328386728123288 1
0.385783560579555 1
0.0967757470140218 1
0.0944768121251863 1
0.0557925244437376 1
-0.0929694207922411 0
0.178997241607301 1
0.390956717483371 1
0.247764706529177 1
0.711896757913224 1
0.063930229863395 1
0.189979420232531 1
0.658239107221124 1
0.658409372552061 1
0.200433645801856 1
0.33198024054044 1
0.496948145044917 1
0.342790282739288 1
-0.023643870638691 1
0.233378739167679 1
0.367669575509648 1
0.508668064419733 1
0.10192413543935 1
0.710656310574008 1
0.366438947603821 1
0.364106756240699 1
0.162524309959351 1
0.495053383990164 1
0.196632418236821 1
0.231791233273155 1
0.430224023784405 1
0.116684626823268 1
0.345663455189902 1
0.252822919816926 1
0.716035473642001 1
0.384251090897118 1
0.508621686482275 1
0.21771458786243 1
0.50628039227 1
0.784723197679805 1
0.334312487527489 1
0.142642550585372 1
0.292211501018114 1
0.650572981156216 1
0.353396308130052 1
0.0307057346072532 1
0.625391903304954 1
0.632675109872503 1
0.454375856976992 1
0.484301172289404 1
0.445016114029191 1
0.261498850314903 1
0.592588471480685 1
0.344166467155512 1
0.0795513765192859 1
0.0831738945471818 1
0.284296861714539 1
0.234198516428841 1
0.0270709357724681 1
-0.0547054706608217 1
0.162968897813331 1
0.041771072727039 1
0.408907410494105 1
0.580165451806992 1
0.563650467985358 1
0.447620067836464 1
0.341514258725644 1
0.409159876911349 1
0.572686705429778 1
-0.0233901314528756 1
0.543328738786816 1
0.199029235067032 1
0.431896051051388 1
0.402846549726903 1
0.414558746834209 1
0.242449241228091 1
0.440662569606833 1
0.42524151071754 1
0.0772637233310274 1
0.304601753745358 1
0.377375707707271 1
0.524061375268813 1
0.318638971176704 1
-0.0237866315659116 0
0.709296541746205 1
0.661478847727103 1
0.229709379184478 1
0.259488149464378 1
0.479674214593022 1
0.589579630041684 1
0.331336075316079 1
0.365584732649127 1
0.531988206109435 1
0.533132855457985 1
0.242357382976928 1
0.766647851453475 1
0.506210233825028 1
0.176862557316464 1
0.355072851262578 1
0.00764770546724589 1
0.112205762093871 1
0.0830698521149407 1
0.483932110029804 1
0.383684028038108 1
0.285108035059238 1
0.448631603547652 1
0.30405662213965 1
0.478482402677151 1
0.439693111724249 1
-0.0412605829143277 0
0.817584994643953 1
0.527965286498099 1
0.21967243846049 1
0.22748790030791 1
0.760949928185437 1
0.351784819696549 1
0.519783009544894 1
0.56744241909062 1
0.502541145855045 1
0.366055780486126 1
0.167772138721347 1
0.433810645488081 1
0.84074792573073 1
0.528455167084234 1
0.451749849410558 1
0.307967634213737 1
0.585800610363406 1
0.295499836795013 1
0.491709666295909 1
0.232360264525773 1
0.144432467067389 1
0.551256776846387 1
0.470769250564276 1
0.23967465881177 1
0.27228234346796 1
0.120291657211146 1
0.308579585645302 1
0.500788657230858 1
0.339357232189218 1
0.359353462953233 1
0.626596068808114 1
0.298099712320578 1
0.535585469034849 1
0.298805644426692 1
0.144319475701795 1
0.559950560348128 1
0.408285121227366 1
0.208013399929108 1
0.152392711768937 1
0.276718443127953 1
0.830853667347724 0
0.323708185483106 1
0.5387003899924 1
0.205981520256249 1
0.14893034224421 1
0.21920250640603 1
0.71946004047629 1
0.318693714140862 1
0.377190358854213 1
0.197781697049322 1
0.612428611563866 1
0.281064079932639 1
0.317885983714624 1
0.531450205248288 1
-0.111097702906132 0
0.555355251348798 1
0.159378640688964 1
0.578067626137168 1
0.632570378857727 1
0.144150793754924 1
0.411127464734172 1
0.161295135624616 1
0.211874673320205 1
0.247702174400244 1
0.375600173393338 1
0.418330212838458 1
0.155641952718106 1
0.712688505446985 1
0.587617506154 1
0.137883902169122 1
0.653621478010809 1
0.412073770302135 1
0.750976598023596 1
0.28694726068304 1
0.811710104345469 1
0.524399388567744 1
0.538126164277633 1
0.116297020719648 1
0.33360483132124 1
0.423902018120918 1
0.661550523641231 1
0.281895077359806 1
0.572283339163781 1
0.346013317108577 1
0.710214024673908 1
0.542681568602888 1
0.300965027946506 1
0.593401658921373 1
0.632880194648834 1
0.48939075393058 1
0.423190261276721 1
0.17095375432383 1
0.47267837466401 1
0.521495781378399 1
0.45861842107334 1
0.639430180022395 1
0.404742616651776 1
0.50368881719354 1
0.0345929987473647 1
0.540840866059258 1
0.59901924113553 1
0.60828789953983 1
0.462613592413762 1
0.316156411381355 1
0.320902586697097 1
0.521810865637989 1
-0.0404875552557625 0
0.197852969722378 1
0.595997277207043 1
0.550796071698282 1
0.302393797552723 1
0.381358591362573 1
0.467368665687089 1
0.817196676831946 1
0.179252192997545 1
0.501565241332676 1
0.388730980738381 1
0.598991102900391 1
0.0776448406958234 1
0.312602025992629 1
0.471022058789555 1
0.488095921560127 1
0.492405724605106 1
0.583240290824491 1
0.335958483446634 1
0.553545401089845 1
0.457122363702585 1
0.196201078477006 1
0.685339580858603 1
0.439875448661435 1
0.330333878245645 1
0.422813437891494 1
0.901905969305258 1
0.319826251887942 1
0.615198923682679 1
0.282817857351284 1
0.272538214369212 1
0.204109508731837 1
0.526317177655896 1
0.333787773402498 1
0.690632909244655 1
0.500635693030159 1
0.494661130209059 1
0.334491309590816 1
0.610422509043301 1
0.59825478893971 1
0.618530622646694 1
0.397182641899507 1
0.598351172441207 1
0.143571052719396 1
0.526084543927459 1
0.560570459333525 1
0.581437940284398 1
0.440007585217792 1
0.589788895603461 1
0.611111069839009 1
0.556224415322522 1
0.390042532375543 1
0.540453481955398 1
0.476202796896202 1
0.485018602802574 1
0.15151093244514 1
0.397625040019874 1
0.146055109877275 1
0.702402276950173 1
-0.0599223701145979 0
0.553094536346553 1
0.0233558895167385 1
0.360974950768286 1
0.158694810945147 1
0.324454958614988 1
0.462683400149228 1
0.132038853371853 1
0.363106670127329 1
0.554261898558259 1
0.230129788708288 1
0.136141420512909 1
0.274716942607239 1
0.420241784078987 1
-0.0130215100540923 0
0.472279622412329 1
0.261339792347095 1
0.571309373003558 1
0.183478236128406 1
0.365798055872878 1
0.101696686869254 1
0.472394147112553 1
0.313544344700756 1
0.312569438577935 1
0.546872321778442 1
0.281848586157592 1
-0.0266231225067763 0
0.622298570299496 1
-0.134833048684477 0
0.751765415650683 1
0.301362402073098 1
0.569721561096012 1
0.224259412021977 1
0.520929501518487 1
0.287819171439783 1
0.279815130289334 1
-0.0680820983661204 0
0.635059190250424 1
0.265021021975338 1
0.560425411717758 1
0.379793104848271 1
0.601607592254267 1
0.477680230529138 1
-0.00571208983737702 1
0.673151685130789 1
0.651023335970236 1
0.380632364663891 1
0.422632753990531 1
0.70071765290427 1
0.509021444784461 1
-0.175080138618122 0
0.433958208647064 1
0.666174354446193 1
0.468650662548698 1
0.434560298159136 1
0.623523396371303 1
0.775563445795408 1
0.223179062783006 1
0.442953846005757 1
0.381291261838385 1
0.412043008192854 1
0.0399256122661874 1
0.344321647928104 1
0.525777474583517 1
0.749322509365696 1
0.593205322411786 1
0.179226932132033 1
0.228320646953765 1
0.71925184077732 1
0.444980799437022 1
0.165369123954584 1
0.230058384823257 1
0.236355747814947 1
0.720050392301476 1
0.353466884965243 1
0.699424682205282 1
0.38700167424612 1
0.661067037852816 1
0.842933432957872 1
0.214898305269087 1
0.382938769319887 1
0.33503927368561 1
0.265162981491452 1
0.568060407669188 1
0.400334294525222 1
0.513183082670056 1
0.169697094433294 1
0.22818277518936 1
0.179472828295329 1
0.23656957934894 1
0.330082053339398 1
0.227418053800202 1
0.296694716926958 1
0.148348925356731 1
0.531066716509262 1
0.808949152983492 1
0.478807771268171 1
0.415892643495667 1
0.462266271466914 1
0.0169963848716032 1
0.308407517529605 1
0.0682262433533093 1
0.541505524687128 1
0.442584399062215 1
0.302954517765233 1
0.581361955024887 1
0.564296875794649 1
0.0176454574109584 1
0.29302407417503 1
0.0614232837052019 1
0.771573296375667 1
0.291585516729726 1
0.296370560775999 1
-0.162254264897896 1
0.795693240761717 1
0.43487970429077 1
0.382531021322066 1
0.543917111856186 1
0.128494572019509 1
0.1258026272809 1
0.167934248336213 1
0.790240021950824 1
0.53449561068265 1
0.398153714034932 1
0.430620609163473 1
0.322681523045926 1
0.182176803396711 1
0.895092717254095 0
0.543905849812754 1
0.425009295315703 1
0.37461139383527 1
0.497939979201944 1
0.517946814179246 1
0.502078811330114 1
0.33889901919805 1
0.131198172782116 1
0.188007090681351 1
0.349558975004864 1
-0.00804004939450018 0
0.460367744457404 1
0.561924828567737 1
0.49697155963497 1
0.684842052917346 1
0.316334898011328 1
0.453656037834231 1
0.140667457619325 1
0.459643489493985 1
0.643599382469256 1
0.310457257771841 1
0.307331129487613 1
0.694148165285936 1
0.734936313395938 1
0.357829276661777 1
0.199376995520129 1
0.300102394583693 1
0.334571636048827 1
-0.373146132385921 0
0.532581717014395 1
0.7420783394864 1
0.428558245210223 1
0.563343275891222 1
0.313799634618056 1
0.3396847642542 1
0.157081512648271 1
0.354349290131024 1
0.151715156712433 1
0.271239685545303 1
0.457541271481408 1
0.42850782503014 1
-0.0102474700795166 0
0.654401146685095 1
0.15838571472435 1
0.684808314861572 1
0.286754635958553 1
0.676758614392702 1
0.242634447382157 1
0.227779756603596 1
0.530953802447043 1
0.645956807067418 1
0.00639291824801806 0
0.60714488828307 1
0.400510204456734 1
0.199601123730989 1
0.168929251541065 1
0.35919332865662 1
0.106341293776047 1
0.140691321295232 1
0.240152636622578 1
0.436710697863163 1
0.581842395873509 1
0.186690505218047 1
0.5999742333819 1
0.351449945992253 1
0.343066310738434 1
0.618766317741377 1
0.466859153181963 1
0.199564896220645 1
0.178020605615284 1
0.421682658969353 1
0.110147240945161 1
0.213718529030563 1
0.442691536937861 1
0.22997810280166 1
0.165573885987805 1
0.368954425468461 1
0.293063544239144 1
0.297589378702084 1
0.789345559540603 1
0.696496022521968 1
0.203626208528906 1
0.527898860487852 1
0.10148686089522 1
0.898354685292063 0
0.585946214912991 1
0.320133134990267 1
0.661405047372319 1
0.596368888751059 1
0.0813652523335701 1
0.645985008845259 1
0.266145775284824 1
0.226167840171812 1
0.15859321252586 1
0.45208717684153 1
0.583708320392059 1
-0.116814380915056 0
0.506081096588383 1
0.570072661557095 1
0.859473254253819 1
0.250807173611563 1
0.373445350205422 1
0.655764917682795 1
0.223936914746818 1
0.702161922118327 1
0.249215063784592 1
0.392789016450394 1
0.366378921691672 1
0.59672344881137 1
0.30559313633169 1
-0.14372680942746 0
0.834500199205658 0
0.323347560977643 1
0.622448079194073 1
0.392438721784841 1
0.533843159489719 1
0.100663255324923 1
0.13599196201179 1
0.158126557857816 1
0.402375927395262 1
0.313659815524322 1
0.662602655166894 1
0.422142455890812 1
0.276392398728474 1
0.838259216335846 0
-0.0225478959004121 1
0.372610332461228 1
0.391581689924848 1
0.498873656064215 1
0.33025968798938 1
0.182772561270694 1
0.365615942017563 1
0.0231027173164977 0
0.412093348312497 1
0.375490781371158 1
0.266031493823756 1
0.562537019175735 1
0.0933420554021055 1
-0.107514348880573 0
-0.0958356538653498 1
0.408041048619206 1
0.375671200649042 1
0.214011988832103 1
0.300549422150346 1
0.267949780166818 1
0.538676611187817 1
0.714354078907557 1
0.763849897724361 1
0.204144889082639 1
0.292824866586409 1
0.382549492960689 1
0.61345014568882 1
0.425389053074923 1
0.384984891928599 1
0.110205078259631 1
0.205150956538018 1
0.543401486366687 1
0.338470469686907 1
0.5672864551526 1
0.225543412455968 1
0.312365582216569 1
0.339124616690097 1
0.749685870040191 1
0.201335051659757 1
0.30212882551826 1
0.044050225242697 1
0.284465588689413 1
0.675946640198807 1
0.708997878943203 1
0.539778267077565 1
0.322337622663438 1
0.826167707341162 0
-0.222428690190468 0
0.260165510491412 1
0.590685211807931 1
0.102203018236476 1
0.540724942277662 1
0.570718727595099 1
0.372407268753825 1
0.389971171225115 1
0.588552492862325 1
0.638739085384695 1
0.286769178228378 1
0.974108392642154 0
0.233186000099396 1
0.508695470436097 1
0.0947590007112551 1
0.281830662916847 1
0.249956317822185 1
-0.141834280081848 0
0.506280888939703 1
0.456234962408823 1
0.279926539145675 1
0.0224960754831641 1
0.238531947668767 1
0.382995289966974 1
0.6078440037408 1
0.827970882281083 1
0.17832756850684 1
0.670972422133139 1
0.549377065802542 1
0.0837396868874214 1
0.330961714081487 1
0.596716595030869 1
0.166128221057713 1
0.425422742645284 1
0.857134949510129 0
0.322341229605805 1
0.265869640661994 1
0.144329230591934 1
0.54421780119229 1
0.461357491160964 1
0.327864188190123 1
0.425350232898694 1
0.129755943900349 1
0.229552655325135 1
0.513737658245952 1
0.303038140292989 1
0.461930725068161 1
0.391763794734984 1
0.467037338287612 1
0.335106407051221 1
0.441520972361633 1
0.351978174022647 1
0.244472010046338 1
0.203048446962628 1
0.488501909231043 1
0.206335384255215 1
0.564743012153743 1
0.538404978550979 1
0.468364307701501 1
0.556059342749801 1
0.210994247899595 1
0.308734442031036 1
0.839827797851928 1
0.376843210657507 1
0.122720004512063 1
0.276106389636947 1
0.688139790874425 1
0.0058819026312148 1
0.608216962238323 1
-0.0623456153120172 1
0.519377663038992 1
0.420191521955079 1
0.753554617994043 1
-0.0836577284599457 0
0.241638402918803 1
0.42636686178904 1
0.362324093571064 1
0.395760466527576 1
0.662078988106157 1
0.481609444971966 1
0.541757968065616 1
0.539488994417687 1
0.140273505587509 1
0.332490064553734 1
0.0160457320636484 1
0.230784762765942 1
0.742550544436745 1
0.228973957824871 1
0.552884886750166 1
0.554267097934079 1
0.11066808647204 1
0.669866580096231 1
0.708405390759468 1
0.340979806204791 1
0.0873996162496016 1
0.772586083442607 1
-0.0183241978997458 0
0.491585183157747 1
0.502147057385243 1
0.188923578247509 1
0.197485954286642 1
0.233174432283491 1
0.599297576203964 1
0.404463159252226 1
0.389943185347953 1
0.581236420401528 1
0.263146133460964 1
0.401962419350324 1
0.157850413752165 1
0.45604533818079 1
0.405711772376941 1
0.529209296564563 1
0.166176063796832 1
0.616162574276123 1
0.401748412596697 1
0.584714069261028 1
0.123759862247068 1
0.324807872042176 1
-0.212412934533543 0
0.455832502109165 1
0.41349812135032 1
0.429171891230859 1
0.837558732356015 1
0.284392233824489 1
0.967289095876531 0
0.6317374493822 1
0.503669793138412 1
0.323954073956576 1
0.13606694634937 1
0.444180978183506 1
0.0548360261055404 1
0.350910320808186 1
0.0458565986705691 1
0.324274191513697 1
0.0381452619684002 1
0.409874504897453 1
0.401773822410058 1
0.129135734204928 1
0.557155281907665 1
0.510616461286406 1
0.106984086764318 1
0.731399308457559 1
0.391300724276185 1
0.346272939569325 1
0.186831125209257 1
0.328952072542387 1
0.267070793836888 1
0.158866895273398 1
0.263332548768632 1
0.0878374899715489 1
0.484219298377513 1
0.740598960045668 1
0.75315426817567 1
0.0977622548985678 1
0.317572652281214 1
0.651854999057871 1
0.475499625796846 1
0.34048980257776 1
0.627857877031864 1
0.397766200398922 1
0.484181550613012 1
0.538044063477263 1
0.157548914711446 1
0.632430380814415 1
0.414412183496876 1
0.23633026033953 1
0.473613105534676 1
0.405339033771852 1
0.398985186337892 1
0.201107257850705 1
0.238335508414844 1
0.204403556397746 1
0.443711685527812 1
0.237464301845721 1
0.552930098318834 1
0.24326659733393 1
0.526987639063598 1
0.408604802362405 1
0.507102314644954 1
0.699454572069907 1
0.355217016912773 1
0.362300870087319 1
0.24193566115971 1
0.425274846693765 1
0.512602266868523 1
0.526763598856124 1
-0.0505755960268641 1
0.361018546849298 1
0.369733758087797 1
0.275595223243934 1
0.0248030542253001 0
0.756540063542836 1
0.655133044350096 1
0.272037552472806 1
0.218096253169565 1
0.356864923557612 1
0.348567864536161 1
0.00414207451258176 1
0.358732624780453 1
0.35167684192707 1
0.437365000429492 1
0.251270133163051 1
0.331123253946033 1
0.403545346464313 1
0.436646106338506 1
-0.0209886846650128 1
0.321505967902238 1
0.468419829728401 1
0.225221237770497 1
0.368962065600086 1
0.431657712500783 1
0.0109171913563267 1
0.498953382580519 1
0.324626169378179 1
0.428305241529714 1
0.458459666372705 1
0.174783424993998 1
0.377137792269892 1
0.670677647240921 1
0.0436901715679781 1
0.455108402303262 1
0.295800911190222 1
0.532544053970116 1
0.548483609014849 1
0.495587446952855 1
0.333559134772277 1
0.106740508780535 1
0.627460995440105 1
0.519927375975494 1
0.026538657796268 1
0.0684052227830633 1
0.588943697840179 1
0.194953550161212 1
0.280388276877979 1
0.511908588972378 1
0.245177523300782 1
0.462275896184131 1
0.223920728941246 1
0.084594817110886 1
0.823822163264279 0
0.35398822445589 1
0.691919002911513 1
0.576653604788116 1
0.751217706254268 1
0.482244363741662 1
0.449422163982451 1
0.298303899930354 1
0.517816409899925 1
0.209556801559714 1
0.271189044745498 1
0.622680851056515 1
0.0535991717143313 1
0.280314002682607 1
0.327576358371819 1
0.737163957233097 1
0.171466853678804 1
0.541516527721093 1
-0.000318247854620167 0
0.559809032516048 1
-0.187991099444781 0
0.32962168289418 1
0.913911749864889 0
0.291397465459929 1
0.501259845052895 1
-0.0299233108424998 0
0.189286504678097 1
0.255787775253701 1
0.419008047428474 1
0.224364716915139 1
0.583878194340344 1
0.0462707185426439 1
0.314885422983569 1
0.358060020221772 1
0.822970692249165 1
0.722487001378026 1
-0.00607513506712773 1
0.297635752488687 1
0.421338869954825 1
0.806256661135919 1
0.709642313340205 1
0.222602091370522 1
0.612067652871629 1
0.281893341130479 1
0.159377942886908 1
0.549367805833464 1
0.28036332146389 1
0.0665067715022131 1
0.204616093297314 1
0.212722729358125 1
0.735618739286863 1
0.541281587088107 1
0.488780203973923 1
0.295341293245768 1
0.461608253187175 1
0.701588179846449 1
0.264261316497023 1
0.793401389266807 1
0.323808524381966 1
0.402913923096374 1
0.411941331901471 1
0.242460842271247 1
0.377474383724605 1
0.536302864725427 1
-0.0292800922874472 0
0.298849531149937 1
0.635662868574283 1
0.296010920110703 1
0.261501370572092 1
0.159261072772353 1
0.26606761721121 1
0.468932869440186 1
0.627161895988745 1
0.541461371215264 1
0.610859754998372 1
0.165513148936849 1
0.729516432595209 1
0.231604822424986 1
0.242543507099672 1
-0.0558284300073869 1
0.560443100635866 1
0.807849217985563 1
0.364909071347363 1
0.444152842285541 1
0.32598836736893 1
0.592269873747966 1
0.769020269987111 1
0.396525431068639 1
0.412115260287189 1
0.19242057842689 1
0.465938872745361 1
0.255009489845975 1
0.173862633920495 1
0.131618279168725 1
0.144598542336923 1
0.139513951605444 1
0.0534697740241962 1
0.526692795622638 1
0.467103230415702 1
0.462629843095712 1
0.111106161040513 1
0.271353357152065 1
0.510839387625036 1
0.536040155466793 1
0.414875569166781 1
0.449740790234207 1
0.465159256815235 1
0.573073531778014 1
0.597025672927071 1
0.579108063575352 1
0.290862212223804 1
0.346826366528099 1
-0.151299314803417 0
0.363962802092719 1
0.34614673494179 1
0.0327741601327085 1
0.0765025241597779 1
0.316867300824554 1
0.231147588503468 1
0.424217558273794 1
0.211822383981679 1
0.458045065232596 1
0.463658022755731 1
0.244776547659694 1
0.371902227205699 1
0.272906365667489 1
0.402647002108776 1
0.392418048595453 1
0.667938142572718 1
0.641153331432891 1
0.617605017117365 1
0.220872878066341 1
0.573627268279218 1
0.276254051731751 1
0.400244429876076 1
0.233756309009657 1
0.214840373140563 1
0.499381745805374 1
0.288890909460574 1
0.179714159119031 1
0.383687087488109 1
0.0575152533522886 1
0.238183524638009 1
0.186587824269107 1
0.517488105634955 1
0.604790244601518 1
0.383642529537366 1
0.595297753193439 1
-0.00680684064869477 1
0.217183889461966 1
0.0299264540735483 1
0.443244580746335 1
0.564994751314754 1
0.664559546656534 1
0.42116412533768 1
0.249487553021537 1
0.392766316571743 1
0.00134252056224626 1
0.272323111557946 1
0.736947342548787 1
0.55650036058243 1
0.228144429444573 1
0.534418058951023 1
0.357223508174356 1
0.180356645476027 1
0.177317994486722 1
0.275097282493695 1
0.495138697040032 1
0.246253902495333 1
0.576001944286057 1
0.407347992236506 1
0.659705306219999 1
0.424041306902765 1
0.390614031590084 1
0.399248608405881 1
0.64702665567962 1
0.385040457111846 1
0.407403985188773 1
0.286870818246552 1
0.270414722245948 1
0.630158213497397 1
0.355334368692446 1
0.339307786954852 1
0.325018280200734 1
0.849823929108057 0
0.530813373645194 1
0.497705958651003 1
0.180768995381121 1
0.154596568595418 1
0.514834772144433 1
0.409883163023703 1
0.610004306306719 1
0.348595704326571 1
0.267218745280594 1
0.962180106805844 0
0.657993601603341 1
0.0382210360668448 1
0.47298791391479 1
0.559550654984286 1
0.519223795461749 1
0.481919319574022 1
0.218359873783959 1
0.797068449453765 1
0.374362108112924 1
0.408495258930372 1
0.475103298235285 1
0.192435276510696 1
0.582259391860665 1
0.622319173652811 1
0.172081158518734 1
0.2588505690164 1
0.169348982484211 1
0.2497046076201 1
0.450098893155079 1
0.385709369008635 1
0.645976430866224 1
0.269052462099539 1
-0.0116403225100265 0
0.328084589244421 1
0.372407488096405 1
0.619703529946801 1
0.533867472899679 1
0.532781499880997 1
0.533858153765239 1
0.598097293267202 1
0.665021575036144 1
0.458375105036306 1
0.314731607637283 1
0.441451547078076 1
0.362962632513301 1
0.529130840189422 1
0.0253752371452799 1
0.409793998192676 1
0.174790847548401 1
0.348721213652121 1
0.0821468358034559 1
0.289388151277785 1
0.245999773716331 1
0.359862651943201 1
-0.142452936803629 0
0.21951107145764 1
0.634565373780179 1
0.567263814787848 1
0.297614686215538 1
0.500149161660313 1
0.713864971038367 1
-0.24788934681227 0
0.38479894354599 1
0.496520933917078 1
0.139966613458343 1
0.206302497974024 1
0.0770729648244476 1
0.334327284384451 1
0.513682839505925 1
0.131442570291341 1
0.437565781921554 1
0.361080079737282 1
0.541325598509257 1
0.448631169373825 1
0.230513756036455 1
0.60717931654518 1
0.395527498046896 1
0.0176903943316304 1
0.312254747288108 1
0.167559816532246 1
0.737651308832402 1
0.434900920196087 1
0.280721260528049 1
0.560483882459264 1
0.0186426394283444 1
0.172060283679543 1
0.413604361690372 1
0.359326199874042 1
0.343530494546562 1
0.180035379563942 1
0.130156200416647 1
0.410262751544971 1
0.301182380028267 1
0.231426102647316 1
0.416899937811446 1
0.259915941142279 1
0.510732927988379 1
0.362272240727182 1
0.625321805068937 1
0.444149912820582 1
0.107631600234633 1
0.344697920774459 1
0.0883241801867916 1
0.314336662619998 1
0.554516589534785 1
0.0206151134071732 1
0.737420931742936 1
0.389086684643233 1
0.49131992711066 1
0.258591123263264 1
0.765024222823473 1
0.402092200225258 1
0.55076488261432 1
0.523004672558516 1
0.533105881881938 1
0.271277422688138 1
0.454496138694917 1
0.011088305650101 1
0.409210751295824 1
0.0025739263210375 1
0.364424653768395 1
-0.0189943016443764 1
0.598184635390929 1
0.583820076452668 1
0.388297547142911 1
0.592382470470446 1
0.330900482698815 1
-0.0717379420974582 1
0.562981374811648 1
0.392369117461892 1
0.3639501668842 1
0.49432887150464 1
0.488257859837009 1
0.364598470250695 1
0.431502752252543 1
0.239711747887178 1
0.684792674193926 1
0.435331611015284 1
0.177097172800682 1
0.471030724379261 1
0.304634463332278 1
0.211381779594261 1
0.554435249913556 1
0.323621391432629 1
0.413381623836211 1
0.29577062443672 1
0.383708589631997 1
0.332591828538801 1
0.842559303127871 0
0.325294458277018 1
0.436822681824081 1
0.211409646985713 1
-0.0343826202566694 0
0.464158289868298 1
0.544904785657213 1
0.898123444337844 0
0.451982648196849 1
0.350327783500023 1
0.270144183986091 1
0.601153110274239 1
0.491002116877515 1
0.476004565412408 1
0.547925311240423 1
0.140067409770183 1
0.298660932801632 1
0.515589898061495 1
0.137943781467225 1
0.363750044514675 1
0.124883573945571 1
0.342240176642926 1
0.603685843832638 1
0.458685489028426 1
0.632513782513731 1
0.428534413596889 1
0.155926798280909 1
0.24543752028209 1
0.637899145393261 1
0.642813688976692 1
0.564007581178096 1
0.325583869936555 1
0.699806981697618 1
0.446880009816923 1
0.310160235170365 1
0.383895444356743 1
0.540017534713836 1
0.212790860672757 1
0.510957592531303 1
0.157064274308673 1
0.311503251084043 1
0.329792607162822 1
0.284657681153764 1
0.0962623918880288 1
0.618580874028735 1
0.554605761105712 1
0.430417617578495 1
0.351649365992779 1
0.0605627056374014 1
0.921244000836439 0
0.0729408385498866 1
0.353317238546562 1
0.378147389676444 1
0.408723210764497 1
0.461347104565847 1
0.514217218489655 1
-0.116501245589727 0
0.108048619771156 1
0.263681291965336 1
0.348660415763768 1
-0.26787462253339 0
0.648998485685818 1
0.28060209080764 1
0.0456473668048438 1
0.287408001577874 1
0.25530158432199 1
0.484534797251046 1
0.347727957779805 1
0.229672603413849 1
0.436026417855328 1
0.185817427530012 1
0.336634306151697 1
0.259995396330282 1
0.382307724196567 1
0.717823906833436 1
0.218118532147332 1
0.265852244826576 1
0.117359001744384 1
0.287664549752511 1
0.424613465171473 1
0.456064208583517 1
0.742273907304515 1
0.428948767696541 1
0.494224825208477 1
0.0675378568602287 1
0.550285544064202 1
0.704541302389187 1
0.503165933099359 1
0.486073170745235 1
0.559906352132627 1
0.467675681294006 1
0.234144992896762 1
0.639128474582218 1
0.156213767687598 1
0.490516620152181 1
0.459588185390614 1
0.122566505834952 1
0.676015247011221 1
0.366432403505687 1
0.382463678598187 1
-0.245904251185682 0
0.55446838300262 1
0.485158029335238 1
0.4216612687206 1
0.610970892439851 1
0.186065792285269 1
0.048922431631759 1
0.515256057877296 1
0.144280734625735 1
0.729370494671753 1
0.376527283098515 1
0.59933470571531 1
0.0540390129011232 1
0.370013461184927 1
0.0734156504100507 1
0.458293832050666 1
-0.00718866745646281 0
0.393328598582657 1
0.0296554557731869 1
0.306382623739512 1
0.0284378027901386 1
0.350227856880181 1
0.783955174061903 1
0.599774626740217 1
0.243499613140104 1
0.557268674655322 1
0.654234755665968 1
0.216816349190874 1
0.68253464330949 1
0.193150358962598 1
-0.00498584751487045 1
0.0704932017504847 1
0.256659770311965 1
0.613724916957901 1
0.843661313637817 1
0.684700518558069 1
0.0594622040708885 1
0.404565569521529 1
0.589950775818546 1
0.749342350510868 1
0.360169781299519 1
0.365873278358763 1
0.360577078894272 1
0.319149904405197 1
0.291607748416503 1
0.561579603264944 1
0.531400888620617 1
0.320244705218698 1
0.718390197490066 1
0.50208639870732 1
0.527791394892341 1
0.631251663080997 1
0.635732947544842 1
0.527485694277025 1
0.163081842418093 1
0.514317149482703 1
0.706783833910361 1
0.414976521433548 1
0.511911489560107 1
0.55104103661727 1
-0.0219179404313037 0
0.487074193303118 1
0.208135905171254 1
0.411455169714005 1
0.265104392221098 1
0.316229674458032 1
0.601328953263435 1
0.664432490364965 1
0.572950938053385 1
0.331466194861383 1
0.399919003594048 1
0.647544680693778 1
0.238875800591112 1
0.295033871055872 1
0.381438440874885 1
0.691725373761404 1
0.547488584980818 1
1.15209627980271 0
0.266917752845961 1
0.131985122884474 1
0.294367433977779 1
0.700192830399412 1
0.400853249289577 1
0.256704165358603 1
0.335409274433221 1
0.337862563474563 1
0.404034951283943 1
0.310995353803137 1
0.427012639457261 1
0.230192638641644 1
0.767267205559894 1
0.34810323997918 1
0.241024991203146 1
0.169242634769351 1
0.143125277956547 1
0.288620945569284 1
0.464224953644357 1
0.307075378332268 1
0.707619057678107 1
0.203808967634547 1
0.512769083587579 1
0.0548361685111907 1
0.306118483847439 1
0.357487573726587 1
0.34379053195272 1
0.208817504673272 1
0.359634685028511 1
0.68416111168358 1
0.61849569913616 1
-0.176142292631609 0
0.228611724536868 1
0.324291138475034 1
-0.0574981211808248 1
0.567798494579809 1
0.148900908516847 1
0.365360041582626 1
0.143795514009698 1
0.112140009738055 1
0.366070631573821 1
0.517200018029345 1
0.698373940071697 1
0.568773889436908 1
0.915282007924781 0
0.335087764968773 1
0.0953222838675493 1
0.0402214266226361 1
0.648471202476389 1
0.312300821210127 1
0.51667862856534 1
0.240625736604258 1
0.435615827264647 1
0.14998159424655 1
0.376299301850259 1
0.433358106760396 1
0.448313132602922 1
0.490280782884372 1
0.5291445383085 1
0.389921714114398 1
0.638991591331655 1
0.361402647080139 1
0.651086908126582 1
0.209122874953626 1
0.169947235630929 1
0.799719995238587 1
0.423140037575303 1
0.124367731210247 1
0.32177338415084 1
0.108490939028613 1
0.0171389261208682 0
0.32104859386045 1
0.383049590882583 1
0.260817743001449 1
0.19646091693836 1
0.145920770520529 1
0.137118901749552 1
0.108433302467187 1
0.25582768504571 1
0.651592935427936 1
0.578604651109727 1
0.14621606807797 1
0.698723366468007 1
0.688418736462211 1
0.187928799817566 1
0.559894675023035 1
0.471700230048356 1
0.369097097932635 1
0.432792045484162 1
0.627875390194575 1
0.272076335482546 1
0.167445011584074 1
0.332904152301613 1
0.295743521069269 1
0.359423029061039 1
-0.110262425909417 0
0.209824105792691 1
0.411726314250199 1
0.0255319449377034 0
0.0392873676762716 1
0.403500449611355 1
0.281525422489103 1
0.0292668527172781 1
0.462451203881357 1
0.517225699936439 1
0.249116321735279 1
0.635342283057551 1
1.0069227695562 0
0.245180374197423 1
0.0466444653197417 1
0.11288296981067 1
0.346940218482387 1
0.41784024328569 1
0.556301274648894 1
0.463036073773811 1
0.340168064813299 1
0.741511964599357 1
-0.115345245400405 1
0.579733255778264 1
0.336727319588567 1
0.290786909117316 1
0.412669607053712 1
0.718670754450381 1
0.513760863627011 1
0.407680746153467 1
0.323402551727763 1
0.353850540125912 1
0.224148378043102 1
0.603595931070457 1
0.387816326619521 1
0.388223996719763 1
-0.252108323703967 0
0.334562561014661 1
0.080838324280287 1
0.407081273632034 1
0.310997877521147 1
0.135685985289314 1
0.755648439376341 1
0.726464342810061 1
-0.0614813052301498 0
0.115631160996264 1
0.889435241644854 0
0.902360281886261 1
0.228864853841551 1
0.515052798546978 1
0.386811987208096 1
0.614122926551746 1
0.926532281460492 0
0.785077778092818 1
0.159799258808469 1
0.355445602760897 1
0.285319733438007 1
0.449173172066864 1
0.572874704528678 1
0.109843632619489 1
0.452620591707975 1
0.172503937185606 1
0.826017415212368 0
0.0460321526351458 1
0.0716069897586192 1
0.123837719879985 1
0.431545665094453 1
0.044442315201109 1
0.368384111195653 1
0.126306950419401 1
-0.080714674894669 0
0.61957362743994 1
-0.078166946049309 0
0.425436998845404 1
0.303608690241363 1
0.144483754979635 1
0.0198338167367781 1
0.451993712651402 1
0.0981949739029407 1
0.39547447243359 1
0.366860528445302 1
0.454780261961241 1
0.0236440799509581 1
0.560397532658907 1
-0.152034306742963 0
0.566715336159854 1
0.252211157121803 1
0.338943750318974 1
0.480228551677534 1
0.247716600924167 1
0.186150438423658 1
0.404801565217775 1
0.745975823011686 1
0.209116236879667 1
0.35432104307058 1
0.473525964136821 1
0.622902621834768 1
0.405228850611552 1
0.646328665482084 1
0.187074789834343 1
0.183989997850097 1
0.623629198348992 1
0.278290873868124 1
0.367580175079303 1
0.288581677474651 1
0.481654139932838 1
0.507574960774839 1
0.191709505501377 1
0.796319527525699 1
0.250913759331144 1
0.700224639081117 1
0.388680939876539 1
0.544736359126635 1
0.64377146792029 1
0.657595775138323 1
0.0746153279988155 1
0.610551929003967 1
0.49406635956824 1
0.607504957359531 1
0.324660547133356 1
0.61230729987534 1
0.725350052573599 1
0.450718194743428 1
0.48046646357666 1
0.67360372839413 1
0.179110090458256 1
0.803362562240489 1
0.334926291556248 1
0.120415344390616 1
0.770067860546611 1
0.427837667616741 1
0.185643373532975 1
0.530722367259269 1
0.341636965199037 1
0.338021058674942 1
-0.106860173695534 0
0.550693573010706 1
0.0597162056140198 1
0.368568864574358 1
0.457910384840636 1
0.89982761154601 0
0.309599707870188 1
0.608738190060942 1
0.298396519122237 1
0.466372828525796 1
0.42175367702977 1
0.660844595875143 1
0.352449248783748 1
0.248619048517016 1
0.0988153669536405 1
0.108368054807128 1
0.469459879910285 1
0.211184223738742 1
0.570720680160886 1
0.511914213517955 1
0.20210615861594 1
0.342526660680627 1
0.206162441145416 1
0.319266390806451 1
0.259628921238913 1
0.362660571900789 1
0.399875577780044 1
0.242580886976911 1
0.398724927740665 1
0.72656778397835 1
0.262111166374204 1
0.603885369099886 1
0.862263188691468 0
0.369482598100264 1
0.222411537669959 1
0.224538158953673 1
0.316272031773317 1
0.517789238629233 1
0.712245603430481 1
0.642832450399959 1
0.44243631379524 1
0.464861432456257 1
0.239337026299346 1
0.450597778983023 1
-0.00233632214992715 1
0.171047374638446 1
0.128831984398161 1
0.160929920241584 1
0.401785454128707 1
0.425013369426773 1
0.132661295221165 1
0.48865748523969 1
0.118897301615218 1
0.613628985251916 1
0.472055637168953 1
0.551476262169042 1
0.212893934130341 1
0.0264876718359896 1
0.418843668552449 1
0.664249087890884 1
0.191510786422767 1
0.432449383328221 1
0.729999741853759 1
0.425598373050751 1
0.748463354994684 1
0.535603906466549 1
0.235282172014115 1
0.504752290533672 1
0.125069729147411 1
0.403156113498699 1
-0.0287680825027324 0
0.274836749786425 1
0.652208229022657 1
0.370111254068218 1
0.304580559082769 1
0.580802813460793 1
-0.0271155803665015 0
0.229288823809581 1
0.374126879030127 1
0.479339105540321 1
0.761895557659846 1
0.520751657426745 1
0.254414942362842 1
0.12285928332367 1
-0.0763519195332348 0
0.47206130345827 1
0.497649430435932 1
0.203660830239425 1
-0.0533523206383449 0
0.313873346406035 1
0.29699344985733 1
0.356794077231868 1
0.518090948903423 1
0.350835429750833 1
0.135508921506207 1
0.24850808716473 1
0.544025730992472 1
0.0303728620422616 1
0.573245763080887 1
0.632982828433292 1
0.237103047226359 1
0.728856682859567 1
0.527493365627087 1
0.605400946372097 1
0.41184841437332 1
0.639139647258081 1
0.510744563077054 1
0.633138356489955 1
0.189120488948432 1
0.524520988890152 1
-0.0142252718304649 0
-0.00110771166131991 0
0.534865636811848 1
0.603155410047903 1
0.281747887584922 1
0.391618864103276 1
0.342883000038421 1
0.412258755803996 1
0.151536240578279 1
0.477060456787113 1
0.461356914950579 1
0.24263377706502 1
0.443341116952966 1
0.645453357511202 1
0.748121625484895 1
0.433815671763109 1
0.371671016116403 1
0.589639160923246 1
0.487703996347548 1
0.289809868650423 1
0.40619446103248 1
0.502731141683691 1
0.349318968507277 1
0.574845815037275 1
0.545234923636698 1
0.254994370407495 1
0.261461609145323 1
0.310598765046813 1
0.307931823329281 1
0.0245547013963847 1
0.137931573452283 1
0.320433914037931 1
0.346707660934954 1
0.31344528118472 1
0.252547332731121 1
0.637617024707199 1
0.370613742535874 1
0.440820415288766 1
0.0772753473966223 1
0.000150971167885289 1
0.551652958888256 1
0.300578670434261 1
0.485690365774473 1
0.420048074374599 1
0.299715244965859 1
0.309643497999755 1
0.464799861801571 1
0.349277800971974 1
-0.0376636852607472 1
0.532082784954564 1
-0.0478295955558425 0
0.577180209952229 1
0.997628230441356 0
0.500793620363938 1
0.182958706644004 1
0.151426427031951 1
0.514935716302716 1
0.091719998506723 1
0.36785044366305 1
0.596288215809088 1
0.272812303734529 1
0.0483125160719455 1
0.0739566025984105 1
0.381407582251205 1
0.713269636291676 1
-0.13098349526451 0
0.711771003811912 1
0.361769410130492 1
0.483621747154111 1
0.391357953544738 1
0.384623603365368 1
-0.0844637521856544 0
0.673444255048682 1
0.291389292740219 1
0.0468907464850627 1
0.516066817215069 1
0.534141078335401 1
0.208879152248292 1
0.435593140900402 1
0.687249589239622 1
0.287136999264952 1
0.856765808524378 0
0.692734372758959 1
0.217087674708057 1
0.208344316989105 1
0.403915586029914 1
0.654310548622161 1
0.10874905793539 1
0.478897254140758 1
0.300812693698651 1
0.66087239856497 1
0.740287696187346 1
0.0178548785162202 1
0.434746621380289 1
0.78586774809137 1
0.527759555858015 1
0.236778510067291 1
-0.0845529545805112 0
0.295563867077581 1
0.123765509968934 1
0.19751016902373 1
0.510534048720618 1
0.0667434304884988 1
0.266217721800779 1
0.16981225959467 1
0.143137919253816 1
0.724385333360299 1
0.183498562185985 1
0.367355493490509 1
0.43853077601411 1
0.258341146426565 1
0.659947375153045 1
0.158185342293499 1
-0.0993851028545714 1
0.159259536501211 1
0.305560096152206 1
0.128048436026625 1
0.59241345287541 1
0.357877230402617 1
0.420604130166462 1
0.300708188178725 1
0.408961903488055 1
0.587907797808906 1
0.213347185090596 1
0.0254074236982699 1
0.468774515577825 1
0.561001656365654 1
0.404788467295016 1
0.561010490252134 1
0.473791096884411 1
0.520270797733883 1
0.320382842064737 1
0.117642964282143 1
0.389811765333922 1
0.776432192701311 1
0.295746760218703 1
0.220744533151423 1
0.458451699925824 1
0.440425472084052 1
0.16692223243032 1
0.327969898256823 1
0.337511896320598 1
0.218091366946661 1
0.366572338158157 1
0.460240349439149 1
0.31661307862537 1
0.489282751862637 1
0.648321560778858 1
0.849323055012146 0
0.736123589948966 1
0.378688305616562 1
0.277466722935513 1
0.385602765519949 1
0.597244344250535 1
0.554477060856649 1
0.836209604215548 0
0.576068577807696 1
0.759330053908563 1
0.537113728716443 1
0.24318919270545 1
0.526530007783008 1
0.301458183068137 1
0.474709307747939 1
-0.0376829721719596 1
0.195522065598532 1
0.313760879135201 1
0.546445608954166 1
0.518092276557443 1
0.391083106468546 1
0.273537508532309 1
0.253033178534803 1
0.363052844556765 1
0.568014747497761 1
0.288718001643356 1
0.574701846255934 1
0.116903192692286 1
0.29946455126942 1
0.430079431263456 1
0.283698481992207 1
0.192385426488029 1
0.689204691745909 1
0.714041560012895 1
0.760036293359046 1
0.19946995781982 1
0.487022198022128 1
0.623466462743712 1
0.741688287241097 1
0.113984945785511 1
0.544519458365317 1
0.554939704066314 1
0.408815711300955 1
0.513386795677333 1
0.283422935098623 1
0.511351838092208 1
0.517940235736654 1
0.427597278412823 1
0.236705225053257 1
-0.030987339639474 0
0.0956807869469661 1
0.559520344487624 1
0.546185419906704 1
0.608987418417043 1
0.350682274860794 1
0.182255848956049 1
0.221873785770212 1
0.334071376367039 1
0.549949390329297 1
0.0806078224210487 1
0.235130549465299 1
0.654398242363567 1
-0.0371177304756865 1
0.125684167455951 1
0.222474769981834 1
0.268457531078795 1
0.651660939955189 1
0.713123304974105 1
0.681559681208353 1
0.638895423452828 1
0.192577183521555 1
0.451303268378991 1
-0.129542013829013 0
0.423211727672286 1
0.283165350137412 1
0.795415903992948 1
0.297577999658863 1
0.191000295759485 1
0.394870207839828 1
0.654562245536193 1
0.78889459949984 0
0.895761591573074 1
0.220848570060116 1
0.226312526847262 1
0.48665862912105 1
0.356797434151631 1
0.242232995194371 1
0.719886186491907 1
0.309106317879396 1
0.683719611025144 1
0.298074713167439 1
0.315397899277119 1
0.0268146078501646 1
0.417512332217469 1
0.478743095831305 1
0.299657905387397 1
0.344737251381122 1
0.380567063228228 1
0.700297258402441 1
0.0868135290520703 1
0.633274898968775 1
0.487620528662981 1
0.160798988802654 1
0.584062480898329 1
0.182829102683358 1
0.0849789124702394 1
0.766513838479446 1
0.45435122943686 1
0.442313411455743 1
0.392713356277942 1
0.214617775312433 1
0.372621857675788 1
0.905279258575895 0
0.492892941606903 1
0.637750935463511 1
0.217505305841927 1
0.633122204951567 1
0.36334628069791 1
0.0787222534104684 1
0.537853609834709 1
0.521878016996535 1
0.396579324334611 1
0.373201804427932 1
0.432487187258354 1
0.125642483746356 1
0.170229111197509 1
0.282109489693132 1
0.355805442938736 1
0.4630637840252 1
0.590037621083623 1
0.55035087803651 1
-0.107739338306515 0
0.34587888344876 1
0.553475625978733 1
-0.0467456486437355 0
0.322589726752644 1
0.659629895690197 1
0.555489814975881 1
0.22983813011869 1
0.368383350401829 1
0.209232407865814 1
0.604810289405822 1
-0.225856912398422 0
0.850104685142434 0
0.305688649708319 1
0.459508828471476 1
0.529621974910542 1
0.896768459856543 0
0.100104243328896 1
0.0421183409059021 1
0.19931577113298 1
0.150214812204136 1
0.394020294289244 1
0.586284802014747 1
0.483497461180025 1
0.255760814054881 1
0.675858295909765 1
0.399722842029153 1
0.368698279075843 1
0.644834586610974 1
0.362211832022612 1
0.724951749468239 1
0.156541414455825 1
0.38806551069349 1
0.405273658193752 1
0.503609035740672 1
0.235272737047354 1
0.63056301297592 1
0.696591062220872 1
0.188830980967536 1
0.376927942561127 1
0.247013434385887 1
0.398313460462841 1
0.493422585495506 1
0.0442799561559108 1
0.198298042187408 1
0.582050457057172 1
0.512553485973171 1
0.435607903699905 1
0.502734700915414 1
0.327754580447859 1
0.623595569664524 1
0.47065645108326 1
0.241003473298349 1
0.0971421290860926 1
0.828027834436112 0
0.47237266287 1
0.541537022071601 1
0.332255485678569 1
0.352065433018019 1
0.46367206821168 1
0.502948848185764 1
0.483395818083135 1
0.552137702036407 1
0.376050687342207 1
0.368015535741803 1
0.390080738326314 1
0.540705267428757 1
0.42050996687331 1
0.525509300476375 1
0.379408566638993 1
0.354110118316161 1
-0.0351501711878451 0
0.0411896141893216 1
0.279349753668645 1
0.436736690666608 1
0.504423574715348 1
0.342492928293253 1
0.202364628229276 1
0.416592300034149 1
0.644895346527955 1
0.36039264537831 1
0.468285333077333 1
0.530414226954971 1
0.402505618395805 1
0.548891576306869 1
0.105249501532645 1
0.610905835955555 1
0.356703261106826 1
0.401650205686841 1
-0.0629518510394286 0
0.189284003342724 1
0.348513137468284 1
0.45126326752363 1
0.288752347995607 1
0.286899057765661 1
0.308272760672077 1
0.404605504144147 1
0.574403432717371 1
0.397321874005416 1
0.320472174585963 1
0.291711436252016 1
0.261852227453821 1
0.573594534934187 1
0.466703934096061 1
0.338475224123353 1
0.236722011491179 1
0.45185992835414 1
0.249911898839756 1
0.302891267303397 1
0.78020222727491 0
0.788082251019185 1
0.210625383879971 1
0.322282704138715 1
0.417290078890106 1
0.251640110574631 1
0.285457105355727 1
0.403530144519306 1
0.544267534114682 1
0.307876213409622 1
0.640007513902985 1
0.0365911378112701 1
0.238279266412065 1
0.528894686603266 1
0.543370209458138 1
0.505726285289914 1
0.200006090006792 1
0.105193822430945 1
1.05304633608461 0
0.600940103919761 1
0.374820659370401 1
0.167914305493342 1
0.290213012565086 1
0.107450435721747 1
0.139430311716824 1
-0.00637799878777678 1
0.405861666476427 1
0.358621973000627 1
0.0443916072232875 1
0.713935433962712 1
0.288252343551018 1
0.681454025398325 1
0.835389418861128 0
0.284849324945846 1
0.0307493836398448 1
0.260204444904576 1
0.805874465610799 0
0.571265175619818 1
0.379218916618563 1
0.376120464435662 1
0.132455373619009 1
0.527658561561478 1
0.538633012604085 1
0.482268506566855 1
0.407269265187087 1
0.524074244431263 1
0.023730320285177 1
0.215005672685507 1
0.236282295710888 1
0.670492089504237 1
0.262690920678682 1
0.453770220260767 1
0.267968713518485 1
0.0853972402274554 1
0.544965628742524 1
0.304964964002363 1
0.156401357392094 1
0.527084558173491 1
0.533539995625179 1
0.538310229658575 1
0.541285337857392 1
0.429781544369776 1
0.463296550443811 1
0.299829918282781 1
0.112072024190696 1
0.218626994419512 1
0.213310672381042 1
0.522497273326922 1
0.188399760973394 1
0.668758249814482 1
0.846668500647175 0
0.629596934181642 1
0.481210075767902 1
0.273407927829942 1
0.369943723463378 1
-0.190894687610607 0
0.283359692208209 1
0.559621080452147 1
0.342937983786142 1
0.100893407198557 1
0.360994824667615 1
0.329414871217493 1
0.453197025202301 1
0.388461416999287 1
0.461839281881801 1
0.41726162403596 1
0.0467779240962541 1
0.232394234101332 1
0.567951941599266 1
0.36714888058205 1
0.427251873018004 1
0.432102803983484 1
0.447278672297929 1
0.0529092730019061 1
0.357449579993555 1
0.407473198893635 1
0.497642918681777 1
0.0534256738267964 1
0.489480923468194 1
0.440081474694152 1
0.323976562451272 1
0.251173467020749 1
0.29042309015179 1
0.158796164877591 1
0.372135658081836 1
0.252921744395923 1
0.246335039498184 1
0.28925517156907 1
0.391023181559491 1
0.482893366268814 1
0.219713370640311 1
0.457084458333059 1
0.397924865941658 1
0.0593528338215423 1
0.370260320832626 1
0.338674427865948 1
0.480448576348015 1
0.202338462366268 1
0.584137184777381 1
0.268310736443573 1
0.239887767129989 1
0.208104195163325 1
0.486000681869843 1
0.640638287211406 1
0.0804355249089469 1
0.322956176425095 1
0.123946939227433 1
0.195891582471586 1
0.17680040371492 1
0.114121972650363 1
-0.176290088581959 0
0.234503429580513 1
0.488082199993076 1
0.427192187345908 1
0.159177629103755 1
0.333937426583859 1
0.379561689358159 1
0.217714787894202 1
0.546528364219932 1
0.434763559718446 1
0.568099675806078 1
0.460219095074318 1
0.647145310467476 1
0.798355162337236 1
0.428707418309623 1
0.489640358509665 1
0.185295159204665 1
0.487064756172957 1
0.308591155540794 1
-0.0906941738048969 0
0.382123386452609 1
0.423293264576931 1
0.432566527800181 1
0.767491418473286 1
0.581497411309955 1
0.529197326443026 1
0.292156792587543 1
0.192818421870619 1
0.290876557845217 1
0.654882624390827 1
0.320020876576827 1
0.175150905593514 1
0.451115910898882 1
0.484860023416426 1
0.518333042397507 1
0.0959634988163651 1
0.213506996024766 1
0.777517834769219 1
0.612581708820982 1
0.248619680530755 1
1.12328525432615 0
0.213793705232039 1
0.560086678720708 1
0.512185236681683 1
0.509928647023437 1
0.193027668283819 1
0.350368863399953 1
0.742122516556514 1
0.255065203874359 1
-0.0967379914968561 0
0.501128289439816 1
0.136167620503282 1
0.435175854518732 1
0.617319880424608 1
0.272380212357629 1
0.46259022844379 1
0.574929244086858 1
0.50793246428028 1
0.455717430102027 1
0.335924935575326 1
0.717234132923157 1
0.00929611315231584 1
0.389078481205098 1
0.43068914273478 1
0.483901568361605 1
-0.0950497061575925 1
0.717324366567099 1
0.413044415193654 1
0.342231744874167 1
1.02112241447901 0
0.429288494347042 1
0.646116630882935 1
0.208737472608653 1
0.342752718464445 1
0.583677445428959 1
0.301210092978014 1
0.689025614431347 1
0.331152814543566 1
0.181392814810492 1
0.710023342136808 1
0.222044282430381 1
0.699755787224217 1
0.222217465310366 1
0.162037175125461 1
0.596867826388365 1
0.752994506324971 1
0.298846038743335 1
0.681242634282664 1
0.153099395875536 1
0.311312904401433 1
0.545574237538042 1
0.0494738327149095 1
0.217858905975087 1
0.295552038259632 1
0.684350381309195 1
0.549927607970472 1
0.272626580347392 1
0.278602056642899 1
0.106978992954184 1
0.61182076457727 1
0.36103756069943 1
0.772823087471614 1
0.534310635002367 1
0.612924432396875 1
0.187346407463736 1
0.590446577406358 1
0.261668655309696 1
0.314102643715148 1
0.323649851657334 1
0.355671628617431 1
0.351889360739395 1
0.272730242414775 1
0.494902996620072 1
0.36419286770879 1
0.293285252098466 1
0.503247739920435 1
0.0317424572868034 1
0.656194012848197 1
0.756771254041444 1
0.205196584565973 1
0.127373953419283 1
0.31506049798046 1
0.538900821639532 1
0.261695511274974 1
0.479547711926977 1
0.237727044876952 1
0.200818314819144 1
0.551858703094474 1
0.617031653850043 1
0.169232281488774 1
0.364191950844203 1
0.558410838345147 1
0.174108804739101 1
0.240241680533835 1
0.296753236778762 1
0.715520184376801 1
0.655747940962904 1
0.307025579461557 1
0.528001931754262 1
0.380214256552226 1
0.486569645546558 1
0.28313066438242 1
0.158652668046564 1
0.279234295809726 1
0.336168008263506 1
0.171214968354752 1
0.28847365432331 1
0.193914767385366 1
0.226794920604472 1
-0.263948809348956 0
0.670376828643802 1
0.637458389674529 1
0.563371349441642 1
0.215766177819793 1
0.510138070753666 1
-0.109621820356466 0
0.263982573369989 1
-0.170146808220642 0
0.191769184632825 1
0.430549115538367 1
0.381723631568873 1
0.666237529656349 1
0.456330952704611 1
0.456434648868578 1
0.677184979211381 1
0.647697409729638 1
0.2813221780115 1
0.32503239368728 1
0.516710840912035 1
0.749433894935774 1
0.315633914647027 1
0.3974085491942 1
0.565221607059739 1
0.42494985840184 1
0.419275830231087 1
0.561668745770971 1
0.548682049552965 1
0.147132743403163 1
0.411750390821568 1
0.129640827068893 1
0.484436177767808 1
0.349043996167981 1
0.329036334973879 1
0.257676599674021 1
0.23538846397711 1
0.497773797571711 1
0.188922846122772 1
0.551147851656954 1
0.430752313380832 1
0.508954241319489 1
0.155426319506367 1
0.112295322154007 1
0.501510139631637 1
0.295543860260619 1
0.211086430309915 1
0.545525607133091 1
0.569068821940154 1
0.663147343122235 1
0.314833557418221 1
0.439154859929508 1
0.188396217930544 1
0.770738316167476 1
0.654927845942201 1
0.74118012985786 1
0.748533200760699 1
0.256544390656516 1
0.00208264513009083 1
0.189262475620361 1
0.608231232430005 1
0.281135167694355 1
0.214416441624838 1
0.514237690666074 1
0.319045833890768 1
0.610440417875592 1
-0.0901831032154207 0
0.415929374749201 1
0.519433217385213 1
0.319698254711639 1
0.753383500464113 1
-0.14291832513899 0
0.561340352184394 1
0.148543564733489 1
0.64490140540579 1
0.251077043849167 1
0.326687369292638 1
0.673477954103926 1
0.684024442151162 1
0.470383211132651 1
0.392231338313512 1
0.494660066912048 1
0.0397090297454956 1
0.404558810271157 1
0.564615430893165 1
0.182350404679289 1
0.607026032886264 1
0.0616573404389911 1
0.372964499891429 1
0.504050434727573 1
0.11259129208653 1
0.547054264577678 1
0.288567975203899 1
0.596394517378791 1
0.63235506249445 1
0.586757138590049 1
0.0817024496425597 1
0.285189597008855 1
0.363059365966373 1
0.310545165640645 1
0.25186089961546 1
0.196576979829688 1
0.594184622556061 1
0.810579825033368 0
0.307683103343341 1
0.212927407155836 1
0.364093736235098 1
0.500109444296674 1
0.284735540847576 1
0.159634072884395 1
0.277983529837825 1
0.553897681824255 1
0.471908913142545 1
0.275770572127764 1
0.146840060940961 1
0.616164293663207 1
0.418687856870402 1
0.20511369110465 1
0.354662771707298 1
0.526973691051855 1
0.251246802844201 1
0.436021861909054 1
0.607770214042638 1
0.569805486206144 1
0.701860325169787 1
0.306687279489452 1
0.411337547390685 1
0.655836489244864 1
0.46865995035347 1
0.360984604382653 1
0.164227459733199 1
0.396350800687733 1
0.621410672992319 1
0.536176142640367 1
0.2621925974103 1
0.341483797816151 1
0.442942702212237 1
0.538590647786621 1
0.243517785036021 1
0.634881053931798 1
0.237105713370551 1
0.508478897964853 1
0.200725830748505 1
0.476655875436265 1
0.709761319822329 1
0.471014445989626 1
0.651419425913543 1
0.439240066278017 1
0.281511528647526 1
0.400247587110096 1
0.194424336562407 1
0.72390381672036 1
0.598773341339723 1
0.653519932607518 1
0.379078270412327 1
0.213611531549708 1
0.386700691125793 1
0.471509824932841 1
0.770777972428188 1
0.80054411977701 1
0.458886376625197 1
0.46326288143656 1
0.419729379228865 1
0.208837001821788 1
0.176484427615441 1
0.180186323761664 1
0.295639109838747 1
0.16475794591205 1
0.388703257167861 1
0.0167419050897507 1
0.523947397560271 1
0.55051558152332 1
0.660694537267767 1
0.282636108432635 1
0.223034553806946 1
0.567527914720807 1
0.433466381319577 1
0.216541912918025 1
0.611501197213044 1
0.167454411118001 1
0.538260288820663 1
0.482110178559271 1
0.619276871666929 1
0.311738273725539 1
0.340646295867892 1
0.302494282938334 1
0.243636771225946 1
0.364631870771354 1
0.616520861662803 1
0.355423949060872 1
0.264587368369982 1
0.560266318485216 1
0.326406021074006 1
0.107046155616482 1
0.349198103131711 1
0.525926689846957 1
0.157827565939637 1
0.322328767141971 1
0.512029301240026 1
0.423587331461295 1
0.501180087598902 1
0.10415481630038 1
0.377601784500096 1
0.427032379334576 1
0.479582394473729 1
0.0474888188980065 1
0.343972555554843 1
0.419642594133301 1
0.0563483939547573 1
0.528035065792409 1
0.656271996821862 1
0.0482419807586652 1
0.238705187560936 1
0.280404119978071 1
0.354613580819731 1
0.253200124996992 1
0.282124554925978 1
0.428652140617155 1
0.348633828406425 1
0.622901022573319 1
0.16471712031517 1
0.583782942266983 1
0.148315257697337 1
0.359178177978369 1
0.425502498433013 1
0.514603723914993 1
0.468884323712273 1
0.623022504128131 1
0.431880130001519 1
-0.244206116550021 0
0.28812776544962 1
0.193404800458502 1
0.139091401054551 1
0.198536902426206 1
0.232442280825165 1
0.271425765533413 1
0.418057697712085 1
0.616853501921277 1
0.652133847933134 1
0.172407228341586 1
0.0775956986525581 1
0.280331555884145 1
0.38809955421504 1
0.473017069264787 1
0.689025729130594 1
0.490309311434716 1
0.402995117809272 1
0.315535694331489 1
0.560786761609248 1
0.679984188211668 1
0.615825767193646 1
0.178296542476662 1
0.147606815108104 1
0.205373676037198 1
0.240046094461536 1
0.265686742935386 1
0.685895652879735 1
0.413469203833133 1
0.254721813539512 1
0.259025888814551 1
0.400837035997586 1
0.159752142856403 1
-0.192211685746643 0
0.101594658257724 1
0.437866113399609 1
-0.0529618083916446 1
0.0105620500799418 1
0.462072081414693 1
0.714282676799536 1
0.455296402961737 1
0.309617347171851 1
0.478331684606804 1
0.656790482756043 1
0.229773606794716 1
0.498595856585737 1
0.467080865185823 1
0.00105485531281043 0
0.632458009562402 1
0.423381636992081 1
0.561526937953058 1
0.41225996262203 1
0.368438998587963 1
0.455807016310331 1
0.458400164079536 1
0.267149282914399 1
0.277838854582418 1
0.369371327619458 1
0.474462830583691 1
0.383943894517608 1
0.506872703684216 1
0.407009449700806 1
0.430365692261278 1
0.594937417796983 1
0.238623786354488 1
0.35703298343311 1
0.548432909045011 1
0.721923429727345 1
0.127133945143183 1
0.411841872449657 1
0.0411859039067679 1
0.0981452774965069 1
0.39604734995008 1
0.189011243673359 1
0.160692045149333 1
0.410687363740493 1
0.36477707547586 1
0.867777811469899 1
0.413936303923025 1
-0.012999537225159 1
0.657354502413125 1
0.552094308624434 1
0.427686608252818 1
0.573733006883901 1
0.102450425251741 1
0.177402751513295 1
0.223989091714499 1
0.482573543596476 1
0.704865114809435 1
0.0871073502435099 1
0.431723344160168 1
0.666147940498505 1
0.493257194827654 1
0.690255407971362 1
0.433450813050516 1
0.215561900635693 1
0.370902961947227 1
0.695471792178762 1
0.553797627925174 1
0.261853553299973 1
0.670075749412757 1
0.385264347507019 1
0.626523801578732 1
0.302821549565975 1
0.366238741855506 1
0.406992274751089 1
0.135057284108842 1
0.291879735993657 1
0.195031652272351 1
0.262678405995788 1
0.286624431539791 1
0.254471082088884 1
0.0689901624892907 1
0.379215582277382 1
0.742228622841212 1
0.865797399135294 1
0.136973017277734 1
0.18133078963642 1
0.588418987356682 1
0.36254661118914 1
0.234559953586788 1
0.336598329525648 1
0.477040793763798 1
0.674785431452067 1
0.594360441787354 1
0.190118850919975 1
0.14922202468836 1
0.394842872440164 1
1.05676910716635 0
-0.0344729843881999 0
0.190329589802915 1
0.154566945107232 1
0.230544939015199 1
0.332605526946798 1
0.199315423795505 1
0.355387153197626 1
0.523843652362556 1
0.147139723765799 1
0.128322368953645 1
0.223957916060227 1
0.590401369179047 1
0.263388703805263 1
0.423619737447171 1
0.0807045486816642 1
0.40611904808628 1
0.0223140083667609 1
0.18277123109881 1
-0.0775335129548716 0
0.0874095067267711 1
0.333092232388822 1
0.13501640493989 1
0.309356654036423 1
0.596856150429368 1
0.310029988485618 1
0.158527222549972 1
0.264168801013339 1
0.643096749387154 1
0.46423295006691 1
0.101939081041923 1
0.360056824997946 1
0.548064827873098 1
0.48270969253373 1
0.416692012469083 1
0.68040801194723 1
0.0334628773171405 1
0.353519300121922 1
0.581183033282673 1
0.177630671999024 1
0.587405528761102 1
-0.137286719593434 0
0.401657291216997 1
0.156570374631286 1
0.549630753551412 1
0.248364016276512 1
0.679569263608928 1
-0.023613460144732 0
0.106153315413251 1
0.663160545972264 1
0.201665514953925 1
0.321692999486068 1
0.754732818268861 1
0.105497101999911 1
0.356860960478829 1
0.273193162088614 1
0.420328267933836 1
0.251496764962419 1
0.448081974837333 1
0.192143406264127 1
0.106977531733067 1
0.0388036914918592 1
0.160470929399143 1
0.566172910224181 1
0.526593491610843 1
0.49690957516712 1
0.213203291708661 1
0.506323875471671 1
0.761101333545179 1
0.519502712645805 1
0.0639027286084135 1
0.597897294550573 1
0.844862965900893 0
0.14647227236785 1
0.143265002507329 1
0.369346045283335 1
0.509330135694291 1
0.558871433417364 1
0.476343310961643 1
0.156813758843121 1
0.163246357013928 1
0.532776116523988 1
0.184604531486482 1
0.392975146665139 1
0.405752673233113 1
0.296500616666238 1
0.183251137047179 1
0.255064701440977 1
0.576306013515166 1
0.479982742083813 1
0.3694866778925 1
0.0369835880328483 1
0.423802313544499 1
0.16074447074308 1
0.22230471632084 1
0.180272842034436 1
0.594187436478337 1
0.68177548144772 1
-0.018455406176253 1
0.0618160317365594 1
0.256451884720477 1
0.326190242014914 1
0.117321154886268 1
0.506089210362632 1
0.223100294817977 1
-0.24422581681584 0
0.479698070888716 1
0.325537540663923 1
0.332548995929894 1
0.2817835882899 1
0.416349314814086 1
0.173446639072629 1
0.41051138208723 1
0.309801217181398 1
0.51527183126603 1
0.332108065812473 1
0.382670204465397 1
0.318832503724223 1
0.101941381984789 1
0.474435519775367 1
0.425080127889511 1
0.332631638975496 1
0.273079284149964 1
0.491828964900192 1
0.255649022890063 1
0.523076849724502 1
0.439883722454811 1
-0.16650951717415 1
0.0417914573769355 1
0.361324222323512 1
0.755301372632184 1
0.613568825368428 1
-0.0709403402351731 0
0.493674500632583 1
0.930263394472272 0
0.407038972871818 1
0.39571729017138 1
0.35922786952537 1
0.272609586686322 1
0.439751464865303 1
-0.0514157810523391 0
0.248759016973195 1
0.343076413452528 1
0.0992959392946536 1
0.0719708546525215 1
0.520438235857953 1
0.519746717753148 1
0.0853641612956351 1
0.0412271674403604 1
0.342838324764033 1
0.816149243298283 0
0.578287521398222 1
0.459160667139106 1
0.487029232014315 1
0.15363388428207 1
0.519992134364498 1
0.470852450437472 1
0.285564488530032 1
0.368018101540206 1
0.405396016005415 1
0.328187062055538 1
0.37115771017574 1
0.734677258896029 1
0.590019818243462 1
0.546703048268683 1
0.341037003639629 1
0.109980159733407 1
0.428919424042274 1
0.382200576166 1
0.531570215975325 1
0.592162993825026 1
0.713884547100195 1
0.264290456307261 1
0.645719101939675 1
0.756655500754764 1
0.181804339739603 1
0.353390031600137 1
0.238336048024018 1
0.500043310904282 1
0.526876368857991 1
0.443930742172231 1
0.771677326470907 1
0.409739948329233 1
0.181835060641606 1
0.387536182383664 1
0.718197019484235 1
0.509790369241295 1
0.546167895271326 1
0.432971968378436 1
0.353797338541705 1
0.482472019160749 1
0.380912241732212 1
0.430854623485843 1
0.369650788875886 1
0.370744469112939 1
0.181394939772931 1
0.202368182154842 1
-0.404372382481708 0
0.737459814200678 1
0.64639613165127 1
-0.0387796801708565 0
0.610643722508571 1
0.288566985220395 1
0.400127411734052 1
0.359876590805491 1
0.337475638945798 1
0.525174685881959 1
0.262532192337199 1
0.148959322307841 1
0.170920938774228 1
0.0843991755804318 1
0.12945283714381 1
0.161566719226907 1
0.342553982057095 1
0.0788800052653203 1
0.321533391974947 1
0.762303058201193 1
0.236884885001701 1
0.37585178079019 1
0.48013452083231 1
0.99108333219007 0
0.782131417408453 1
0.817752389592466 0
0.301967398032121 1
0.0118335861245844 1
0.273184427740649 1
0.473692317094097 1
0.122892426671611 1
0.73076236781439 1
0.283902625399868 1
0.616744109653261 1
0.474447546379021 1
0.0422357095496921 1
0.153302509961091 1
0.257933854103923 1
0.197025415545349 1
0.547356942628383 1
0.535601277688305 1
0.115565558012749 1
0.260677754189413 1
0.424906668315368 1
0.45974761742984 1
0.327872760742553 1
0.530969057771662 1
0.760022088986482 1
0.197854358943207 1
0.246022576867163 1
0.200932389939962 1
0.48886341172769 1
0.371915486032738 1
0.493019542419377 1
0.287313710553684 1
0.39153056099802 1
0.188110065029522 1
0.490108777400007 1
0.174294469099611 1
0.484312223812573 1
0.307533136641075 1
0.275086854427331 1
0.413998292231955 1
0.326916952861472 1
0.470303163730323 1
0.550462411205077 1
0.332721304363772 1
0.323161966202066 1
0.550134552572361 1
0.676571211588213 1
0.25915069498389 1
0.439563233631107 1
0.447055008172323 1
0.79587135943021 1
0.766177107536878 1
0.311956610357598 1
0.132208185968164 1
0.189651601979737 1
0.513148278187378 1
0.441486594150515 1
0.379201157344656 1
0.243916752438537 1
0.645838872814098 1
0.24479307713591 1
0.85403558635842 1
-0.00642424924879197 1
0.617515741602318 1
0.643103319186305 1
0.238391497261398 1
0.619857949903965 1
0.481012712469413 1
0.371714710542138 1
0.446093212014897 1
0.402688939937437 1
0.208229524056501 1
0.429415119990024 1
0.249969435629892 1
0.376897843668397 1
0.0988456409110653 1
0.55266455723499 1
-0.426429215180836 0
0.547116110073381 1
0.652307570534022 1
0.440026111792606 1
0.350683929589517 1
0.319436457371834 1
0.356871252601044 1
0.757639345666029 1
0.408344295049461 1
0.508617913899071 1
0.48080556432717 1
-0.238387595691188 0
0.157227843080081 1
0.616441626566929 1
0.715956482445956 1
0.550679708966863 1
0.52385672947307 1
-0.131709006731697 0
0.450907863462108 1
0.79633965312144 1
0.442390795789317 1
0.529541655392653 1
0.605428991824738 1
0.232844668312311 1
0.0800383291707019 1
0.396459434402404 1
0.16655638527477 1
0.168135934781599 1
0.418886348821572 1
0.102499311726096 1
0.471821865721315 1
0.168147885496511 1
0.412638731507761 1
0.510659299411815 1
0.708569170275476 1
0.54628539146122 1
0.140247364301495 1
0.441993957835549 1
0.362120988845982 1
0.492016926197266 1
0.0225724078733137 1
0.266723871001436 1
0.586581352689737 1
0.276339336788032 1
0.61746695770691 1
0.257823210262965 1
0.366317307938966 1
0.705941694839043 1
0.372006294841485 1
0.240790584350835 1
0.228573819260034 1
0.350775146826338 1
0.531581066080873 1
-0.0032105075545333 1
0.137081813625945 1
0.370203104185235 1
0.263683895372039 1
0.564899589696885 1
0.411914620773477 1
0.47679223839585 1
0.503124845428778 1
0.313257729876405 1
0.668263500174871 1
0.549263230051568 1
0.22012296958013 1
0.286231399209014 1
0.610033305460901 1
-0.220949699097336 0
0.409955088821344 1
0.052596497603886 1
0.608264277718283 1
0.292279747660328 1
0.496541142872598 1
0.999946397609492 0
0.191294847644515 1
1.03546922774241 0
-0.0221006950120496 1
0.319520402770641 1
0.591122467774574 1
0.0293329751947302 1
0.452464782438582 1
0.300993913572912 1
0.487392674222236 1
0.0663011199182532 1
0.625753556412466 1
0.639133177861587 1
0.100865791717838 1
0.117600231938364 1
0.402984343687497 1
0.317653507891916 1
0.254668676621783 1
0.228947659091086 1
0.143396013549024 1
0.914249759390512 1
0.115756449508284 1
0.268764974855795 1
0.416695076217521 1
0.480581110386624 1
0.232263637667294 1
0.144142641802144 1
0.231601054794436 1
0.458126828605155 1
0.482320686918316 1
0.34270572024707 1
-0.0366333927453667 0
0.116858073508463 1
0.381116537123173 1
0.0714232346589621 1
0.485968838596899 1
0.689672767428863 1
0.469724828881936 1
0.351167387608421 1
0.390231528076153 1
0.440380463527145 1
0.716639406745293 1
0.57481358665269 1
0.28341311619749 1
0.0284632996884337 1
0.396246979167544 1
0.189151267320914 1
0.478776782485204 1
0.404658836513953 1
0.235818459192647 1
0.782986503661418 0
0.773343669206455 1
0.398321671817758 1
0.438236001937154 1
0.411988962616615 1
0.473961137603477 1
-0.0128742521021191 1
0.330865250000033 1
0.51799499160082 1
0.60581075027858 1
0.109284854403535 1
0.538069757699479 1
0.632567250558575 1
0.222997009994403 1
0.397607696542393 1
0.56066929236445 1
0.541229597867581 1
0.578837713094148 1
0.142634187295427 1
0.636073719823911 1
0.465438106901559 1
-0.303794975834814 0
0.166360276160886 1
0.294707199274215 1
0.515662319392051 1
0.176145210521829 1
0.880386869653582 1
0.291944997439629 1
0.164602692449504 1
0.499320181279752 1
-0.00445533705295569 0
0.294382126483719 1
0.293782774878616 1
0.474621803438753 1
0.366406881947523 1
0.338750197478958 1
0.269094612356814 1
0.263441717418169 1
0.504376504679733 1
0.126821672081386 1
0.655396643970863 1
0.136359395414315 1
0.0344557434463208 1
0.996058874791552 0
0.482650498480264 1
-0.00134457644659317 1
0.560145244004826 1
0.480333883137701 1
0.568534778392674 1
0.2524475107652 1
0.293500624440429 1
0.549806907466867 1
0.310575184542379 1
0.310802625655424 1
0.388242665901305 1
0.151860782131369 1
0.286662047853748 1
0.495832079301454 1
0.330562430101903 1
0.176294853695453 1
0.242829702710156 1
0.374244944434607 1
0.165370386424185 1
0.511454680622528 1
0.0559570416617728 1
0.121350126893916 1
0.420361350837326 1
0.794248375464573 0
-0.107515063159271 0
0.557266031818818 1
0.382732171788739 1
0.596596394706078 1
0.620891558916783 1
0.461585704503626 1
0.422062369781824 1
0.128063906316055 1
0.557545415891434 1
0.701244345614891 1
0.347884538284051 1
0.225382409194786 1
0.480542377153317 1
0.186319506177519 1
0.490694212167645 1
0.386141415031397 1
0.669216464374806 1
0.00771322708603592 0
0.59065828644241 1
0.691867453856165 1
0.342610517268996 1
0.666307912636988 1
0.362341713431885 1
0.730714956516229 1
0.157590286318125 1
0.309946174781454 1
0.355195780853687 1
0.44987668978834 1
0.240705541972879 1
0.63593448548032 1
0.130666757848741 1
0.552752626379674 1
0.538158873825091 1
0.24699117148044 1
0.602946263095681 1
0.188558199510269 1
0.550613855794828 1
0.618766788354167 1
0.456792328487805 1
0.461883560916022 1
0.117616061650626 1
-0.178307026843173 0
0.365136002656456 1
0.222269244742805 1
0.547665943159209 1
0.240066868336245 1
0.479192974861956 1
0.277177504755511 1
0.17833673573003 1
0.279328274717743 1
0.505442588228784 1
0.284726768790898 1
0.317796859986509 1
0.713323965166146 1
0.432293575237943 1
0.530496178080708 1
0.573839575305038 1
0.830605256297744 1
0.0127246267739218 1
0.369908288712424 1
0.605852841482323 1
0.152024851133536 1
0.884126720607321 1
0.281240008055473 1
0.614945751515652 1
0.0721232300189551 1
0.424433079295619 1
0.470855455971007 1
0.461906085590593 1
0.359890036112767 1
0.527939707824124 1
0.315643551056001 1
0.496359275045041 1
0.260399138429499 1
0.289393216135113 1
0.241003866364096 1
0.0479586757728709 1
0.897653282713215 1
0.307102719740507 1
0.331654541307087 1
0.685156538110677 1
0.050961570843575 1
0.51486878856889 1
0.679041112812541 1
0.468910063774714 1
0.793093845051676 1
0.170154163347196 1
0.247548054852739 1
0.381864984576759 1
0.216582490874186 1
0.160770155609662 1
0.64493625266059 1
0.201403651626521 1
0.561618232696235 1
0.683236896235231 1
0.439210954028179 1
0.145853696554799 1
0.236333378664341 1
0.637568718984837 1
0.200412876954299 1
0.373938763674592 1
0.58136069474851 1
0.526551996071103 1
0.230241605299846 1
0.46278933127325 1
0.204323901632296 1
0.295134504433041 1
0.258976133987283 1
0.401108281336328 1
0.41755500563455 1
0.454811206238812 1
0.159971699286935 1
0.0894461662076715 1
0.424058493836966 1
0.307573104047877 1
0.556613290423651 1
0.287682651182833 1
0.352580049949115 1
0.180857917579433 1
0.229373418401327 1
0.322373252348229 1
0.51766812528611 1
0.407853966220451 1
0.156898400167291 1
0.121373843548168 1
0.194636448055609 1
0.698247804557133 1
0.313262863177479 1
0.71852897469405 1
0.757698925168443 1
0.288991412952254 1
0.334915402247202 1
0.45216013434482 1
0.0837733304272288 1
0.312018410250832 1
0.310826842899995 1
0.0597580388463776 1
0.411769317108753 1
0.474404471107877 1
0.261682807824383 1
0.0870621279425535 1
0.469513217294105 1
0.498135316994119 1
0.297689300317544 1
0.727757606105465 1
0.607401387267508 1
0.727283231411809 1
0.434070367506217 1
0.336983647518125 1
0.375772473157299 1
0.607620517966493 1
0.495621203895748 1
0.357817524718735 1
0.163812861925913 1
0.311650126132415 1
0.144234446522128 1
0.634524405585828 1
0.49499580983147 1
0.137233310095804 1
0.519509424433115 1
0.107494289600192 1
0.523182244328943 1
0.380077325732605 1
0.203642707005796 1
0.435120271841104 1
0.0417623848843622 1
0.24628745570633 1
0.158028820892265 1
0.0532669673762317 1
0.438167668998432 1
0.322491129930689 1
0.395283340642845 1
0.648964209853949 1
0.201117136846506 1
0.903496052880348 0
0.387158675947572 1
0.293923434571662 1
0.424374737166745 1
0.282708501636342 1
0.336380133975649 1
0.59755280818726 1
0.321487793232086 1
0.323452950590606 1
0.553527931586525 1
0.307757633797583 1
0.569097011493485 1
0.162582245471979 1
0.350285919066257 1
0.431167131091965 1
0.0211108660649072 1
0.536387440639727 1
0.298596765486577 1
0.394749671341175 1
0.498893715112835 1
0.396392936296233 1
0.185619659369325 1
0.0632540064899169 1
0.256020986793789 1
0.460014283608526 1
0.424308541077172 1
0.297399946592487 1
0.388942956368623 1
0.0455766318082882 1
0.316926253524376 1
0.725277701074843 1
0.518467665806354 1
0.149454559409387 1
0.239775950591163 1
0.525270307046559 1
0.241717919668695 1
0.228062372122415 1
0.473270341564269 1
0.390521977330975 1
0.469738032683847 1
0.0749361855811317 1
0.502825525491823 1
0.170348723394017 1
0.209141197104907 1
0.52940023829635 1
0.120565409548942 1
0.56386952971834 1
0.328095833291581 1
0.00903224094733927 1
-0.141663778807373 0
0.682829863842677 1
0.317872138474122 1
0.125267477151844 1
0.359006838657507 1
0.628773690226356 1
0.143555081319386 1
-0.137855870231107 0
0.720287731280117 1
0.367521713058811 1
0.0758613654519021 1
0.276167934805125 1
0.565124818178493 1
0.496857777814849 1
0.349546618214422 1
0.457696431541753 1
0.524330367592632 1
0.415437313570949 1
0.401870245423104 1
0.309193077058665 1
0.34769945543063 1
0.56315714761086 1
0.371388570448693 1
0.433056958815835 1
0.427667202597886 1
0.333519581803363 1
0.540503612802349 1
0.0513372582691902 1
0.607947214890222 1
0.251322816245963 1
0.450291759286221 1
0.846624810813837 0
0.22820985005238 1
0.219895420931198 1
-0.0016819926559655 0
0.303196455907519 1
0.413923904704431 1
0.054519804500926 1
0.271370903230928 1
0.659686763810941 1
0.261443740482414 1
0.622267079707017 1
0.256510851474262 1
0.839402464619343 1
0.44249568114055 1
0.280313963239835 1
0.178044477308956 1
0.2329287482181 1
0.33869079235921 1
0.3563920803484 1
0.26468105671787 1
0.318006845912904 1
0.548809050780735 1
0.400887897963712 1
0.267411821577793 1
0.241786585218911 1
0.175615427882631 1
0.526426466516876 1
0.462505647234833 1
0.26026173510867 1
0.498209351548271 1
0.301176500300425 1
0.592267230900169 1
0.409061873444395 1
0.168024013115016 1
0.451900142936075 1
0.737842110868359 1
0.440319067643616 1
0.838176019143525 1
-0.0213656938496966 1
0.0126111898932779 0
0.625929392722613 1
0.324413062559949 1
0.230767179441018 1
0.480469922477468 1
0.072121093359715 1
0.462209779144458 1
0.701386376947861 1
0.183785321458367 1
0.733387116310579 1
0.366764992227723 1
0.499368883638119 1
-0.129910422207999 0
0.239509042929348 1
0.256182092128519 1
0.706172627257282 1
0.0987364465667102 1
0.348674382316942 1
0.304801590902025 1
0.228569455156166 1
0.249167548012467 1
0.388677068201688 1
0.820430546188544 1
0.385312647103821 1
0.680334689590577 1
0.582558296817725 1
0.247570737863502 1
0.555896374327114 1
0.177241520896983 1
0.295212379774513 1
0.582392548576477 1
0.35963660260327 1
0.204420679278234 1
0.39986725245629 1
0.543651042128907 1
0.372763077666065 1
0.500937182493894 1
0.27532886266953 1
0.293010960532945 1
0.295584076785188 1
0.108132497477592 1
0.531014656437891 1
0.270199394982959 1
0.234910380997415 1
0.256648900881714 1
0.387951342669249 1
0.514008157216244 1
0.311799783030212 1
0.434448290439721 1
0.101968125555181 1
0.290423554527702 1
0.360363008263985 1
0.175906348012622 1
0.663525091696138 1
0.434107654804166 1
0.431908970580574 1
0.332451553188298 1
0.715027737340953 1
0.400861182610389 1
0.128422270697853 1
0.267531404198444 1
0.300329975387891 1
0.702811232511327 1
0.0485184023902158 1
0.319771896254277 1
0.656198795097509 1
0.158286986376308 1
0.352137947100159 1
0.164521602961506 1
0.287920215611993 1
0.114710400066856 1
0.475594437607205 1
0.760602682537249 1
0.467644604194661 1
0.445980506133075 1
0.604844007653129 1
0.405984728290587 1
0.939979581960029 0
0.495071453321705 1
0.114782037689251 1
0.518721718754715 1
0.0829309821372 1
0.405942404055373 1
0.668468129056221 1
0.685716972675794 1
0.53424166273829 1
0.0530876078861547 1
0.0587764491956503 1
0.562602611959341 1
0.306212522587572 1
0.367112548064137 1
0.666657340264135 1
0.713113511465681 1
0.42924401063409 1
0.519286080030595 1
0.32156282237582 1
0.906393021937326 0
0.504706295161797 1
0.355868760119619 1
0.69424956306925 1
0.469760999767474 1
0.413712926096743 1
0.461658337883652 1
0.407493880814981 1
0.376867934054315 1
0.437519626976358 1
0.231185662051968 1
0.141294748409473 1
0.268713990842876 1
0.143382869374658 1
0.0626800306586095 1
0.579143527653761 1
0.596103420599836 1
0.653800925936638 1
0.418469264353257 1
0.602769114112335 1
0.538758708224484 1
0.525934403897132 1
0.632883181094156 1
0.329725358455817 1
0.227387821968828 1
0.317141913823092 1
0.342698895746917 1
0.507559134588126 1
0.360389998267082 1
0.167557875117278 1
0.768359228064796 1
0.528388119267552 1
0.136223348275532 1
0.383632481712811 1
0.388522799053689 1
0.0830602968674104 1
0.256073826418979 1
0.199324616837042 1
0.559994322240539 1
0.327469980167167 1
0.485558536834024 1
0.259902940730203 1
0.129648470898491 1
0.42566179543619 1
0.188303859077338 1
0.491804238730618 1
0.303904514766635 1
0.66186520721413 1
0.468025662363393 1
0.635788361425502 1
0.414881672181801 1
0.569780154554833 1
0.847426797534528 1
0.125108633733342 1
0.372197305644726 1
0.311231877583223 1
0.425731289003512 1
0.132051766975974 1
0.636827441246576 1
0.175951502830239 1
0.422680366508888 1
0.330911942523436 1
0.313369175095578 1
0.636690120362381 1
0.503167954492925 1
0.483404829935887 1
0.626090483899277 1
0.0826573403781439 1
0.228327108200242 1
0.254522873619133 1
0.559625009090741 1
0.272402723744569 1
0.49497070960365 1
0.0714273282403185 1
0.386422288950622 1
0.783813634551686 1
0.13200521560411 1
0.766616704591448 1
0.448199444057443 1
0.850150039806116 0
0.425516950764237 1
0.0713966141083404 1
0.728346956480979 1
0.464027214782568 1
0.197982549655052 1
0.218150196103396 1
0.496736459497788 1
0.342884070541357 1
0.264447375186678 1
0.540794278853119 1
0.211216357446245 1
-0.071909295492534 0
-0.17087546580159 1
0.362033775041107 1
0.284199464651072 1
0.431771069795633 1
0.374467227573264 1
0.474009646027312 1
0.122487728666512 1
0.470680174375231 1
0.435362832856285 1
0.318499360846087 1
0.567021206143801 1
0.305336556874666 1
0.473934804519195 1
0.215384074525617 1
0.731084915418305 1
0.411650015975071 1
0.179639091921889 1
0.177120225736461 1
0.48653948920343 1
0.671854535145982 1
0.230169760471338 1
0.710993049690968 1
0.0217621988386505 1
0.446775934804686 1
-0.0568950267767595 1
0.445874991022462 1
0.514273864294436 1
0.559877013507552 1
0.278783473514667 1
0.648053288121575 1
0.383941098928699 1
0.605804920273713 1
0.216314931012703 1
0.272256391847479 1
0.224469073305267 1
0.0843650273097442 1
-0.126217223868864 0
0.472917966723344 1
0.635699849637602 1
0.675009754928972 1
0.0117132392507431 1
0.108045050860878 1
0.325095874357183 1
0.540519323591681 1
0.404683028075916 1
0.318212976354828 1
0.126555834688673 1
0.436585927203026 1
0.448088688125311 1
-0.00521664456269612 1
0.404408248501674 1
0.369818987040687 1
0.413891083772126 1
0.308048988649139 1
0.203344285495401 1
0.259349494274068 1
0.288237996089085 1
0.557487144109494 1
0.723186502261556 1
0.160384130925176 1
0.660586058514312 1
0.673648373456299 1
0.518177192662416 1
0.349471857509645 1
0.802244494903004 1
0.530598777802477 1
0.652046212510396 1
0.2644713940831 1
0.330751988762997 1
0.715552660340632 1
0.130467459437219 1
0.117929791884979 1
0.619632525357707 1
0.642970452297817 1
0.321612379636135 1
0.437218428603517 1
0.652115724559036 1
0.318689154919068 1
0.679207564448852 1
0.289639655724364 1
0.2219860138544 1
0.266878097069679 1
0.383294756956818 1
0.638357453614937 1
0.379679267461534 1
0.523087642155379 1
0.383866333216695 1
0.753369242035903 1
0.675408791018208 1
0.277917014312661 1
0.65595315632104 1
0.269155557669762 1
0.580597590028507 1
0.424465372539841 1
0.407336982588613 1
0.502632213248869 1
0.224258397539308 1
0.403616512754403 1
0.240199260441268 1
0.687514783514929 1
0.149428493504587 1
0.195562044276685 1
0.262998022403797 1
0.459660697187824 1
0.357722204575058 1
0.308457013558207 1
0.212106497213354 1
0.318030917054768 1
0.244338461245136 1
0.250289244363717 1
0.55384345059308 1
0.401793016187568 1
0.441718036471606 1
0.135528512632236 1
0.911037324873574 0
0.641330456858534 1
0.223715929287593 1
0.506962600225966 1
0.345306855020329 1
0.678478341952255 1
0.486032224273316 1
0.237033868487868 1
0.344150270186347 1
0.0903427612571153 1
0.7621738790042 1
0.293225837813143 1
0.524631764029886 1
0.461717269661726 1
0.617987713991745 1
0.478832408230519 1
0.608571010813967 1
0.59571995000849 1
0.648168253019403 1
0.417365950348629 1
0.237446422284689 1
0.751516299581827 1
0.541881172551813 1
0.585467524257343 1
0.896011108849487 1
-0.0198788457376914 0
0.443748082784428 1
0.581305529437879 1
0.532146360785531 1
0.593604365637616 1
0.503664038401438 1
0.45413787105409 1
0.18245759255585 1
0.352226458834869 1
0.273970159001424 1
0.692034225380158 1
0.275702955072705 1
0.0781151635389467 1
0.337191124019446 1
0.491346970436577 1
0.438741369826535 1
0.0411903797295298 1
0.832024968945124 0
-0.318525899813195 0
0.796661142028618 1
0.302119415849124 1
0.435205862268623 1
0.296352708860324 1
0.302615610085969 1
0.0640333076660579 1
0.0927572397130425 1
0.295253292191 1
0.544746836266252 1
0.176792085816887 1
0.508459765021924 1
0.289347836863847 1
0.171421859630338 1
0.438276607539037 1
0.472727022917262 1
0.20566030959176 1
0.495190073259324 1
0.406066574744036 1
0.406999476901517 1
0.494203768560873 1
0.19933930881525 1
0.232144243999995 1
0.300518031079807 1
0.261505332230538 1
0.294377937468564 1
0.16522699057022 1
0.203510991769025 1
0.383599438685722 1
0.281660266539325 1
0.534831640571276 1
0.466776073786683 1
0.271891289717507 1
0.460633779682182 1
0.404497834950457 1
0.373482714021269 1
0.515951843933508 1
0.237298512041124 1
0.150225872808061 1
0.221997044093037 1
0.213295036009108 1
0.188707650630724 1
0.39731566914489 1
0.549749828834555 1
0.905632283280088 1
0.614450418401701 1
0.279641836390025 1
0.0760253243827372 1
0.505773348226957 1
0.387908368444171 1
0.537303179947179 1
0.320445741038659 1
0.733207956972385 1
0.458010213063769 1
0.315826531481326 1
0.333334230989011 1
0.28004867717645 1
0.563327676210797 1
-0.0246622281280546 1
0.862800349743237 1
0.324795389627208 1
0.344101033061272 1
0.30269680250417 1
0.556727600033737 1
0.461041782309454 1
0.379492938253826 1
0.627786999398501 1
-0.115669826679566 0
0.310720101953529 1
-0.0515396686365633 0
0.535873827502755 1
0.567282571814985 1
0.385062026764981 1
0.359404053984168 1
0.355159484877356 1
0.037464003594149 1
0.766489161458432 1
0.670689086368671 1
-0.0522883038504917 0
0.076420474398523 1
0.490561689962956 1
0.357240039279658 1
0.300186377297175 1
0.633009153937835 1
-0.0347399163149454 0
0.270736207641114 1
0.677491973939654 1
0.578629631457322 1
0.195137798183498 1
0.566653696071329 1
0.395851140241117 1
0.329096018038653 1
0.0415958368274736 1
0.547708504327598 1
0.193456800121864 1
0.262154055477746 1
0.154065336627051 1
0.161153936075797 1
0.626336076210054 1
0.444319743009244 1
0.23203108027301 1
0.277386082763144 1
0.332727132768704 1
0.231207381654081 1
0.413061941005479 1
0.211638413751179 1
0.294712417161366 1
0.325079271710207 1
0.295313036150172 1
0.532936786621089 1
0.651328207014117 1
0.744321042928125 1
0.172481460947357 1
1.07298535382551 0
0.570207582122371 1
0.430835133045963 1
0.638727773858272 1
0.364584632933168 1
-0.0725340176542003 0
0.241580342410436 1
-0.17068660479608 0
0.163062084087965 1
0.293113822217411 1
0.669155068765679 1
0.29982293255356 1
0.607845440599728 1
0.545161071253129 1
0.482868773186412 1
0.513882659381425 1
0.627737854731386 1
0.351280956207254 1
0.335072715012785 1
0.439829196113154 1
0.280682145706411 1
0.258786914569033 1
0.195986396864298 1
0.489023221316263 1
0.316075204520635 1
0.863530419725934 0
0.622070627262967 1
0.709649715651168 1
-0.0780561654268288 0
0.627485006019392 1
0.484449036248947 1
0.438335854932565 1
-0.0897623380014703 0
0.209672259984338 1
0.761440694777561 1
0.208506698499654 1
0.576246576502532 1
0.110456862188265 1
0.370835285517536 1
0.212619443322593 1
0.17686369498404 1
0.621095764978207 1
0.3912089523971 1
0.274282036837602 1
0.317975272289762 1
0.458110281630721 1
0.180462336397682 1
0.268233330871536 1
0.37422641713661 1
0.41974052627851 1
0.458926662688396 1
0.420801267807928 1
0.581082342908777 1
0.548662691546531 1
0.357096201988095 1
0.579629390201297 1
-0.023928871258634 1
0.39775680558942 1
0.575187881473945 1
0.212231349287568 1
0.452682146359111 1
0.74531539109461 1
0.728126487854432 1
0.308119120535738 1
0.656482318565191 1
0.505969422009163 1
0.455379779997858 1
0.883917889584437 1
0.490476401455226 1
-0.253563822097289 0
-0.00811205159757551 1
0.465620403686639 1
0.392352389240196 1
0.25157216769804 1
0.517582580274203 1
0.418138267573403 1
0.544496532806881 1
0.642501342843107 1
0.546249214938592 1
0.603972736060959 1
0.00918892772684931 1
0.463237752398494 1
0.472588937276284 1
0.37474262494395 1
0.414753341581032 1
0.435968286073535 1
0.255536281653975 1
0.435953835934214 1
0.668279656376557 1
0.150043685071119 1
0.0296956338733661 1
0.136188656737215 1
0.439238047928642 1
0.452934819082218 1
0.549079943879293 1
0.518257312243875 1
0.519780194194067 1
0.158986676416466 1
0.070907858889007 1
0.278694213612875 1
0.421728914514682 1
0.643232511250091 1
0.183326132692253 1
0.226023663150024 1
0.443466330704734 1
0.172113343448971 1
0.729316461224764 1
0.428404059577102 1
0.57303524179277 1
0.297398629470936 1
0.512295217441956 1
0.447444582549637 1
0.0495553149931783 1
0.396820420248366 1
0.152466746966359 1
0.629905544234943 1
0.551299341395769 1
0.272695435155596 1
0.262071497391928 1
-0.00639360107630967 0
0.390472531476941 1
0.294777315315236 1
0.599058148768078 1
0.107972155410154 1
0.195539062778634 1
0.314562030282252 1
0.74360236549291 1
0.232581010299231 1
0.0999805712005153 1
0.580515356001075 1
0.20504843823125 1
0.542279324741712 1
0.883395878757431 1
0.3295793161548 1
0.365932651396312 1
0.300457076357526 1
0.26678397580599 1
0.378469919058056 1
0.831058012354625 0
-0.0872933153427769 0
0.486896668258776 1
0.22136286711783 1
0.403617078067114 1
0.401929773762104 1
0.286717737165941 1
0.72716588722834 1
0.643759696357923 1
0.445397285550893 1
0.401609460924324 1
0.286932087012951 1
0.203248867241587 1
0.488268741182929 1
0.202363478217446 1
0.621309731714144 1
0.414095302469907 1
0.620422091491479 1
0.461057282903372 1
0.202321511583506 1
-0.0360499935553287 1
0.574875385654033 1
0.391444214598282 1
0.439662929922389 1
0.228212203956499 1
0.222653323457414 1
0.281646355996464 1
0.597045097544156 1
0.230649525719773 1
0.449153421375352 1
0.356446208917356 1
0.232802369025153 1
0.405073740802643 1
0.226620318769172 1
0.179964443211654 1
-0.1106888167847 0
-0.0816869102250482 0
0.744236077949423 1
0.172180610932055 1
0.334562640579124 1
0.423690149008401 1
0.502861807887154 1
0.241018935094744 1
0.302907722215 1
0.659771028416102 1
0.358411879600918 1
0.44761635142622 1
0.209933827188722 1
0.475968488885988 1
0.379219719739263 1
0.218624299176078 1
0.853571558369147 0
0.340049889940668 1
0.178731709954604 1
0.398162228176713 1
0.328937971191707 1
0.196430456114225 1
0.31599078649266 1
0.414623905712789 1
0.127477272723613 1
0.172144048409234 1
0.582360004143335 1
0.491236828419464 1
0.330144709730762 1
0.731624045900844 1
0.64373179256549 1
0.736663294813859 1
0.264690723284875 1
-0.069395742110609 0
0.639645860061628 1
0.575611181307601 1
0.314281333043392 1
0.360177615710945 1
0.424814104315113 1
0.486571818091051 1
0.431530628734248 1
0.291587501331222 1
0.382230497964481 1
0.351891749934585 1
0.538903089282619 1
0.0164037172684672 1
0.719664258714653 1
0.358244371061739 1
0.303331406502601 1
0.473251034808258 1
0.452528553052631 1
0.716148223320115 1
0.270652296764976 1
0.473379262862873 1
0.610936320263141 1
0.4121665449187 1
0.698658541327622 1
0.371286119856266 1
0.381193496318478 1
0.301513270232626 1
0.387856213078108 1
0.587895967143488 1
0.550448811863434 1
0.551429147983264 1
0.743117792966763 1
0.22414957751132 1
0.420496124876518 1
0.442545540007667 1
0.237905719314654 1
0.227494620569143 1
0.212760744341016 1
0.724005839809497 1
0.517331364076812 1
0.696792458065225 1
0.552102269642713 1
0.963587645986187 0
0.63621737343688 1
-0.0948945724603606 0
0.420990238886622 1
0.108756714399758 1
0.223670183362455 1
0.251560925865773 1
0.390480642405986 1
0.391978091365403 1
0.437021877950295 1
0.314045713772179 1
0.518233512443527 1
0.465609862144054 1
0.504464149913658 1
0.394858912039904 1
0.473922717913107 1
0.492438593509206 1
0.481512149552107 1
0.305851950855139 1
0.32221707982983 1
0.270045272145146 1
0.268188205467518 1
0.302992140095577 1
0.0740270953661973 1
0.199965413503301 1
0.496004645152406 1
0.257360457836441 1
0.205736512055235 1
0.29624061955462 1
0.402934294610759 1
0.166118206344645 1
0.0642664164471817 1
0.368416053993621 1
0.245767314691299 1
0.39926342320826 1
0.308929460167803 1
0.522224707360235 1
0.203880158043107 1
0.433110935056752 1
-0.0524212718794681 0
0.249153500806122 1
-0.0451817324745345 0
0.596907816507054 1
0.681882760321943 1
0.130539816471672 1
0.0796862343106466 1
0.0372694092867869 1
0.376195876978 1
0.0572843180323594 1
0.153601813000911 1
0.373472751624491 1
0.420094141497778 1
0.427513385324298 1
0.536923591154562 1
-0.0109567225831658 0
0.645567237898332 1
0.31790353841369 1
0.294379626808836 1
0.419050205774967 1
0.394727705601038 1
0.388793066257314 1
0.550943898920396 1
0.770306825600139 1
-0.0409094726030077 1
0.349065812592147 1
0.663326077083859 1
0.194054381982847 1
0.524384017174667 1
0.409712886352237 1
0.228381642935407 1
0.414085355107201 1
0.193269085483836 1
0.481326052604768 1
0.517611728449596 1
0.52182141171195 1
0.0708208523324427 1
0.790586433901485 1
0.178288481516486 1
0.256300393102523 1
0.360339783699202 1
0.372012407157985 1
0.510747980728417 1
0.382620480489194 1
0.871090525389043 1
0.733395859843354 1
0.262774219882394 1
0.386177867096592 1
0.431255844442485 1
0.273387876513443 1
0.103752636201222 1
0.337692733264997 1
0.332191126020738 1
0.158558706566599 1
0.216864653149835 1
0.301669063553099 1
0.434489693859576 1
0.428003611681922 1
0.205390337527161 1
0.0240253590515963 0
0.334036126993679 1
0.0960363481921423 1
-0.0623010831716597 0
0.268027960060783 1
0.353124953870644 1
0.427170306041636 1
0.262979084178683 1
0.589649401246434 1
0.508379045333215 1
0.264920824114854 1
0.452667058830144 1
0.382354940408653 1
0.015683936113409 1
-0.0113418262612149 1
0.24033708054854 1
0.166564775024348 1
-0.313071066885362 0
0.716447330124379 1
0.187087682584732 1
0.387891472925319 1
0.120572238546963 1
0.643728209786521 1
-0.00167873810201627 1
0.379389028247971 1
0.490598022764195 1
0.400760415452283 1
0.394528417522247 1
0.171786559287261 1
0.612192115873431 1
0.419643912255059 1
0.229436294978328 1
0.507646626070512 1
0.152735174152987 1
0.264026090435879 1
0.53299897067079 1
0.616189424700026 1
0.509085844242828 1
0.505718699701621 1
0.303363511936023 1
0.543066818023733 1
0.411906273493742 1
0.168690305709693 1
0.208121590077213 1
0.397136902333045 1
0.317638907387405 1
0.591202800273817 1
0.627598315606888 1
0.528309297721588 1
0.380584903294155 1
0.178858643818395 1
0.490464654980302 1
0.16591168706858 1
0.582382133107774 1
0.326057055912908 1
0.508914746777859 1
0.123359749020329 1
1.04957120117953 1
-0.0496751556070382 0
0.260475491153143 1
0.136846186609864 1
0.273716496141709 1
-0.0202750007097633 1
0.430956729554403 1
0.306635379117553 1
0.318514491862997 1
0.494479809263434 1
0.323307946423764 1
0.50319633417716 1
0.857933287224581 0
0.516003044900739 1
0.438005306713722 1
0.329116198387168 1
0.216026366891933 1
0.25642747690108 1
0.314069120783547 1
0.464953916230873 1
0.437120525797539 1
0.326353591055849 1
0.227701725916168 1
0.570779464128958 1
0.299473227500323 1
0.275436766974113 1
0.184809281282569 1
0.372405678568416 1
0.438145338797589 1
0.426832944388866 1
0.201053352042773 1
0.379784305826738 1
0.532358883913344 1
0.271370955547275 1
0.341615518465924 1
0.367692655616087 1
0.374358314568224 1
0.637335725059213 1
0.333250836090168 1
0.310577999399074 1
0.34158197581229 1
0.590093544110344 1
0.328377869820919 1
0.19440155002598 1
0.432542764231602 1
0.924095907419626 0
0.191613059615431 1
0.421612721677959 1
0.40066847982862 1
0.553880733420868 1
0.450343093350256 1
0.709733567351176 1
0.0624661304335104 1
0.352792550898074 1
0.495050361262021 1
-0.0438763198214838 0
0.338392783516916 1
0.669331793207686 1
0.598114216214306 1
0.199048236563443 1
0.3584919368052 1
0.281167620001442 1
0.250063297408629 1
0.11164068237084 1
0.476519829546592 1
0.462618597219416 1
0.771580831631837 1
-0.196438901893498 0
0.573987469226055 1
0.632843771896542 1
0.195753436027515 1
0.618428663812339 1
0.636383913034333 1
0.490768495074277 1
0.58692556537445 1
0.524105844347208 1
0.243819660341613 1
0.458657309749881 1
0.608689028666919 1
0.469671346959597 1
0.421091965217299 1
0.176158433698231 1
0.293233432180752 1
0.353798980939169 1
0.51560111389383 1
0.413217068924741 1
0.701564432885566 1
0.350334782530197 1
0.723125094701201 1
0.618514386604731 1
-0.0715258605436746 0
0.518240457556013 1
0.556231892606953 1
0.166299193232666 1
0.500999910131501 1
0.54331927876315 1
0.481824896671791 1
0.154307004196802 1
0.535857818319693 1
0.140225414535454 1
0.197768764029762 1
0.427484209376962 1
0.331606414655452 1
0.189450158896459 1
0.474596202926846 1
0.471955998368728 1
0.373360554784699 1
0.509510284573632 1
0.543983232360302 1
0.263854594149648 1
0.348039618125975 1
-0.145335032630777 0
0.341067178598562 1
0.37966460415362 1
0.349487983661367 1
0.696961555321237 1
0.444791222822277 1
0.503546300322944 1
0.189216017911197 1
0.447008843868049 1
0.36159365313278 1
0.09200342509094 1
0.406047396961881 1
0.70007934243995 1
0.523388934740969 1
0.527253851318833 1
0.200626680649654 1
0.903641399799244 0
0.58796637996263 1
0.0793238814989119 1
0.201247052996576 1
0.420065583509263 1
0.144155004351698 1
0.691278703652121 1
0.391041403498071 1
0.466127955845439 1
0.335887033323881 1
0.549960321129307 1
0.0570883353670656 1
0.460282351913014 1
0.160336776745555 1
0.718159856557386 1
0.652087123269454 1
0.318364136300759 1
0.581044256736446 1
0.600067497744185 1
0.00730178524860402 0
0.482693660283575 1
0.670237248417505 1
0.509911339430419 1
0.59535678026931 1
0.216817716220777 1
0.482156434429917 1
0.252748436689073 1
0.2936171879548 1
0.352881553431201 1
0.509831924590845 1
0.375515534783681 1
0.0703760216665336 1
0.177009731163502 1
0.101474589628377 1
0.555862579903004 1
0.58918584449068 1
0.0776677536311418 1
0.347657880684924 1
0.621108847025104 1
0.257354701631085 1
0.222689687837209 1
0.126465429384324 1
0.506195478043482 1
0.559075371247902 1
0.123761021624404 1
0.0794984490493064 1
0.589797860475867 1
0.514988195967755 1
-0.026477592306649 0
0.435112498971291 1
0.314626525674475 1
0.781172956666965 1
0.243524345625565 1
0.200091569342406 1
0.230792668380352 1
0.633275167754083 1
0.362200330888536 1
0.530276811819299 1
0.449791265903313 1
0.389374212373093 1
0.251561235182794 1
0.415748085828884 1
0.781850913767031 1
0.0775846316459176 1
0.375932985820114 1
0.282359711141044 1
0.100891751188176 1
0.484081148624405 1
0.247674144928671 1
0.270820776485004 1
-0.0288152393452345 0
0.174952054168738 1
0.125443568726103 1
0.355491001314504 1
0.247910409507823 1
0.252917645517625 1
0.308311428984043 1
0.399574751889435 1
0.212450110100071 1
0.361753117490256 1
0.0424277960423881 1
0.433273048155369 1
0.695583006393992 1
0.402528096340965 1
0.395469602132899 1
0.321581688731288 1
0.597286712713478 1
0.553623638047002 1
0.381657064104249 1
0.108100929454433 1
0.275564463480859 1
0.645392333436127 1
0.135407842284681 1
0.135675136922602 1
0.771195942136862 1
0.529088600521885 1
0.832886378985544 1
0.619863608530702 1
0.644568356962624 1
0.476149500496091 1
0.436016197243036 1
-0.120903840819355 0
0.38483405041981 1
0.188648545579375 1
0.24492742857052 1
0.218536620441145 1
0.504157746070516 1
0.566804050167846 1
0.638684428076062 1
0.522549021394972 1
0.783867689968737 1
0.301780837128252 1
0.725857442291524 1
-0.129040614525767 0
0.406900087146114 1
0.584712411534881 1
0.63352495286831 1
0.295841820444547 1
0.344936138472442 1
0.630584292296856 1
0.584934171911567 1
0.58594791597794 1
0.512692648314236 1
0.558958175951948 1
0.0538267663878386 1
0.378125033702555 1
-0.00125601255965328 0
0.323488338047789 1
0.53970801291507 1
0.40748377086994 1
0.660458008469167 1
0.539741879299098 1
0.364867252297411 1
0.506620682836184 1
0.13530681944983 1
-0.08567793455383 0
0.774099464138768 1
0.351084938019553 1
0.897386113715761 0
0.0669927766103003 1
0.256888949944857 1
0.424834044434027 1
0.533391779464009 1
0.253397554028548 1
0.270952062622143 1
0.860106061441342 0
0.25202100582166 1
0.315050749499546 1
0.456662629574523 1
0.283312020039288 1
0.145867516997635 1
0.25947761483771 1
0.318839368737979 1
0.0164578782006891 1
0.773372504506098 1
0.321436154338094 1
0.301677683289805 1
0.403481711684678 1
-0.0859879279857204 0
0.529564826840297 1
0.143022109024677 1
0.40651628402939 1
0.10487464684374 1
0.333263043443022 1
0.419113858405556 1
0.284310816133326 1
0.618867558523913 1
0.720953363221415 1
0.438586769910503 1
0.434678537725375 1
0.3948382233311 1
0.0860265633567877 1
0.467438025586019 1
0.569366296430884 1
0.315031637869505 1
-0.108527817622829 1
0.416012328324178 1
0.45058789438457 1
0.472124692603238 1
0.528825149101281 1
0.483472859822102 1
0.187478437700264 1
0.460128687966334 1
0.384296423832843 1
0.668791967711575 1
0.403617763477849 1
0.637960646660199 1
0.289562209704872 1
0.472942879019667 1
0.120294963121659 1
0.13575829132415 1
0.49760581945612 1
0.140404787199202 1
0.561528196956537 1
0.523423938478938 1
0.127777028855749 1
0.691780764506645 1
0.239822851903987 1
0.465694850944946 1
0.0995206039484952 1
0.433946028706993 1
0.643117285101673 1
0.682384707342622 1
0.447988592742136 1
0.0573080655356084 1
0.467681277730084 1
0.492754380656718 1
0.332348212011797 1
0.39815865750825 1
0.234594965924954 1
0.464104534214417 1
0.57998563572931 1
0.210321752949224 1
-0.0668466754034662 1
0.530151665517261 1
0.570866007900807 1
0.269377367062242 1
0.434311862675611 1
0.609239887445854 1
0.394944070698753 1
0.409457837998577 1
0.492353899486375 1
0.26056612113808 1
0.174752701893346 1
0.153537637246791 1
0.069819573459575 1
0.163462913398619 1
0.331718297695974 1
0.355939812436566 1
0.153630527817467 1
0.579851560153707 1
0.210970112513532 1
0.400914050702898 1
0.184039973235402 1
0.200788144524677 1
0.442725432348887 1
0.334145493287703 1
0.693485708851929 1
0.329091729121197 1
0.569167602682303 1
0.167539313728693 1
0.149265269204044 1
0.45124844179194 1
0.601673502292771 1
0.193589490317642 1
0.700740276138107 1
0.238221293376886 1
0.406532856189472 1
0.238941772764098 1
0.297828717675636 1
0.348717700614485 1
0.147183632722362 1
0.113035560310308 1
0.633352862970374 1
0.228482410340877 1
0.0926257889399646 1
0.433952164450064 1
0.333688496325816 1
0.254647438187568 1
0.571788795968803 1
0.202972707814096 1
0.0813976782364178 1
0.296899513038472 1
0.281324559481323 1
0.430826851048077 1
0.15687065605394 1
0.271785538311996 1
0.473164200100978 1
0.300205044773981 1
0.315320883661066 1
0.963203075599615 0
0.256853444472276 1
0.0387456521114284 1
0.275348433603243 1
0.439536964111366 1
0.615075688890459 1
0.516493840495541 1
0.208265180467623 1
0.133184244713694 1
0.266153057202863 1
0.349355951368513 1
0.353126116851105 1
0.748431644844261 1
0.34389450052565 1
0.612514776221043 1
0.446638385223534 1
0.347165477256317 1
0.429041492586267 1
0.259877963699625 1
0.891967374442389 0
0.440370866357459 1
0.5281025220126 1
0.38643511809709 1
0.276666366936793 1
0.642932879917804 1
-0.192403757807192 0
0.587565296684065 1
-0.138082813524042 0
0.73444114587509 1
0.488343052728108 1
0.494868722979454 1
0.391192548108325 1
-0.323957493597941 0
0.307654221494892 1
0.213928756906623 1
0.518889298212668 1
0.172778641661984 1
0.101606587999912 1
0.590153001197501 1
-0.0399404098695041 1
0.23377259624244 1
0.635372494712575 1
0.62008270361076 1
0.278444262591458 1
0.628687069258881 1
0.421819141948849 1
0.375999882033039 1
0.0849118014170683 1
0.185254494742796 1
0.395178212173629 1
0.788709922302244 1
0.352081307641856 1
0.497834717450672 1
-0.0334167995121183 0
0.447331895222515 1
0.0792930736711185 1
-0.110599304066872 0
0.241878861999493 1
0.372499153083639 1
0.464968506128835 1
0.229646707731714 1
0.642974582972997 1
0.483788726808702 1
0.266945899067822 1
0.306557173929355 1
-0.0174286498682334 1
0.466066188665973 1
0.476047577699348 1
0.270548122565744 1
0.404244716897106 1
0.0486571199530435 1
0.530313139433838 1
0.440515204070203 1
0.62913633967996 1
0.202382402517318 1
0.294935778033185 1
0.338748861961853 1
0.458231150457528 1
0.40823270465453 1
0.330442922981803 1
0.28751117194739 1
0.211296919349142 1
0.442149767648093 1
0.396087910734486 1
0.0445748226214191 1
0.515157012338744 1
0.291097728264564 1
0.069080875485572 1
0.309743988044449 1
-0.0665385916684081 0
0.284639409155328 1
0.561277623772416 1
0.26806343756354 1
0.584513085778345 1
0.401529925770742 1
0.300946539649407 1
0.460454316085804 1
0.142033563509905 1
0.279679916787836 1
0.651131556478934 1
0.50509498330209 1
0.478510952136771 1
0.306662754543856 1
0.704567569814838 1
0.19405065320154 1
0.323577636677915 1
0.253516766611997 1
0.578603947430764 1
-0.049499800606244 0
0.579330929393949 1
0.207844634624224 1
0.574808526538141 1
0.464825412818612 1
0.397551896576494 1
0.406106226667342 1
0.816291185897461 0
0.454398101017631 1
0.397414222820485 1
0.520826430085858 1
0.651239080187639 1
0.602134992019456 1
0.223708142480478 1
0.194004509571557 1
0.344763820246968 1
0.633670708313883 1
0.436915827490793 1
-0.0783632262938598 1
0.376080220485286 1
0.469891588981568 1
0.0103398830134889 1
0.767883202830492 1
0.661486912804233 1
0.156226383352406 1
0.837354817464097 1
0.374098460263443 1
0.462743297468895 1
0.0672763810506157 1
0.669191550134267 1
0.125457691029131 1
0.71302284356165 1
0.499113613311097 1
0.442094568442902 1
0.471621148093759 1
0.389129966983754 1
0.129941083314909 1
0.759555992271319 1
0.518589175771312 1
0.441594389162364 1
0.783362771054484 1
0.284542169557126 1
0.737597028721837 1
0.351764236273386 1
0.597998695285847 1
0.504559076455755 1
0.23615703184057 1
0.667367466611995 1
0.260600235855492 1
0.48714792770056 1
0.565362896361965 1
0.219531977761252 1
0.31027925069103 1
0.35177998110453 1
0.108564373714239 1
0.463178295819538 1
0.422252787437101 1
0.387312322056888 1
0.0704427334575766 1
0.703756256782465 1
0.292448144691588 1
0.531775801026945 1
0.270087518694587 1
0.424519605744196 1
0.229383550929797 1
0.640534378859427 1
0.300935662551708 1
0.21325674716708 1
0.619373088270275 1
0.543456864092891 1
0.416211160058092 1
0.456862556189733 1
0.0374150276408531 1
0.0781080175576179 1
0.298206164854141 1
0.365577303022987 1
0.325705882437007 1
-0.058653198043735 0
0.491668478491578 1
0.187515631691314 1
0.260072901223445 1
0.100504037890445 1
0.267525143801697 1
0.433262751623431 1
0.299276240299126 1
0.609542137734468 1
0.242030473488149 1
0.364399782867014 1
0.316325155985366 1
0.237449869481519 1
0.578013033721604 1
0.671691372724913 1
0.424475153892185 1
0.434151414536027 1
0.245460414890169 1
0.641025131070764 1
0.411754608922006 1
0.540057320125612 1
0.21203458909449 1
0.383063965370226 1
0.280485618634915 1
0.393513013082112 1
0.189801727311005 1
0.337246594898911 1
0.532681185536985 1
0.167687365557007 1
0.172391342696293 1
0.555934337210557 1
0.152746554455003 1
0.214408797827088 1
0.455831214638162 1
0.085019514053533 1
0.0127043591140251 1
0.425990911689662 1
0.319894705210168 1
0.211609484702626 1
0.309975247974363 1
0.546503263446181 1
0.353570068314468 1
0.741009021349846 1
0.60698930191377 1
0.150986165225834 1
0.303763669314458 1
0.23768769101307 1
0.499183534152973 1
0.606415748173637 1
0.454512430264671 1
0.445880679141418 1
0.236664520574064 1
0.597525295305896 1
0.255758251550353 1
0.481620182758907 1
0.347307902236234 1
0.149523884893881 1
0.386979108065816 1
0.240141573904867 1
0.536677258497591 1
0.258284974894575 1
0.266689092651131 1
0.502463411493042 1
0.433964989120392 1
0.457776713469704 1
0.475601837286745 1
0.333690995492627 1
0.089714873905571 1
-0.201696064636964 0
0.574350588256936 1
0.513212732604048 1
0.514554933306314 1
0.291045560441526 1
0.719356743306114 1
0.142573527417755 1
0.292821917886175 1
0.141964372799656 1
0.324193252199696 1
0.0405881645010898 1
0.448738983362837 1
0.562400940078635 1
0.162333130572771 1
0.740660509624567 1
0.82699468594793 1
0.384299870755545 1
0.280299131631236 1
0.332365016459758 1
0.217790889524848 1
0.166579550912166 1
0.412494604763705 1
0.343354029298427 1
1.14862619946456 0
0.550108902163602 1
0.061273518952944 1
0.40394361157039 1
0.504726418627839 1
0.448592619436734 1
0.294273573566279 1
0.535999327882596 1
0.532859383787017 1
0.256387286773538 1
0.140838355135869 1
-0.00442970003738127 0
0.107231483499252 1
0.519460615138831 1
0.670060618029431 1
0.3916402524399 1
0.7330720909955 1
0.199418170933345 1
0.383583793143478 1
0.0385238475324654 1
0.914751056277564 1
0.659680366397452 1
0.32378223132651 1
0.536267044270263 1
0.676796947859044 1
0.351647947670817 1
0.238177101293781 1
0.458577224342591 1
0.369302391702048 1
0.237104477371668 1
0.299483371784184 1
0.0410560260313911 1
-0.0775455856019908 0
-0.0819987478830019 0
0.374931928909302 1
0.166148541316382 1
0.370890499498262 1
0.216920266702321 1
0.263288843152998 1
0.392558697130623 1
0.723144402125306 1
0.187779347795525 1
0.25890833020411 1
0.420117389687815 1
0.043172857935004 1
0.424261287341826 1
0.541686019709269 1
0.185414248613833 1
0.538203254200896 1
-0.0378518816897323 0
0.672950113368872 1
0.56968923649483 1
0.363449823110502 1
0.668473030096167 1
0.199858286254279 1
-0.276437935938933 0
0.233565004296557 1
0.558898203347047 1
0.593585887118349 1
0.40772373229933 1
0.189894267064475 1
0.383485798572717 1
0.203521130837705 1
0.717849846389641 1
0.789504930722709 0
0.523058752469754 1
0.108290876936484 1
0.663136018951807 1
0.108315939423051 1
0.460244319709481 1
0.514779179420097 1
0.487447484996147 1
0.699091925299247 1
0.102084821677269 1
0.272839868678547 1
0.0454865802748378 1
0.352095986264497 1
0.515388977168531 1
0.143165893594749 1
0.213925359319563 1
0.115718645104337 1
0.155290756263922 1
0.408970024840765 1
0.020931837411014 1
0.523580089257536 1
0.557762188760549 1
0.882599618422137 0
0.505701505177699 1
0.556772721058855 1
0.173423620117139 1
0.543385011965983 1
0.478666935441495 1
0.242367267247475 1
0.248516169797849 1
0.871498543230485 0
0.509779162084063 1
0.42158054396512 1
0.260380095428263 1
0.204772962468023 1
0.369619706307761 1
0.440959298434863 1
0.25053895794167 1
0.180552814122683 1
0.349262951161854 1
0.614932516089686 1
0.323902370354745 1
0.282539848752632 1
0.436116787537741 1
0.426169631835357 1
0.140056848070606 1
0.66938284576644 1
0.288213169842253 1
0.345156224793951 1
0.307665195001648 1
0.503053602452767 1
0.235369328030429 1
0.302457803729056 1
0.319529701751031 1
0.185223736005215 1
0.200699628516881 1
0.411135751437785 1
0.405567256604544 1
0.3340860640593 1
0.603801848060108 1
0.504445548945879 1
0.461868383323409 1
0.619325561318682 1
0.421199269535242 1
0.411578602283848 1
0.350795170561109 1
0.252895485708757 1
0.17032418574111 1
0.151952408184309 1
0.449551475872525 1
0.820660133685257 1
0.45292341568623 1
0.57852925481222 1
0.479894838164826 1
0.442405892155245 1
0.558927005868521 1
0.27577982373 1
0.560724827302802 1
0.91344178817245 0
0.429932310836547 1
0.775878946942392 1
0.463668410413992 1
0.595393037800106 1
0.418339417370641 1
0.202072280620275 1
0.414940772202003 1
0.292473619394806 1
-0.0287192605916775 0
0.122325120700783 1
0.658454885915492 1
0.544710881998326 1
0.349756746651281 1
-0.137820657528815 0
0.179907185066342 1
0.267786535906125 1
0.512821094613382 1
0.464791853892794 1
0.596531342062823 1
0.153920719579463 1
-0.189994398843521 0
0.236745792210411 1
0.368937253754101 1
0.295180723850517 1
0.538506622936076 1
0.662379917811044 1
-0.0243230707693645 0
0.438927767970514 1
0.570569420379177 1
0.0314297223273352 1
0.258318509267609 1
0.660989620870426 1
0.0740388962774799 1
0.440234235259867 1
0.152332223250798 1
0.706353831716347 1
0.253991367287034 1
0.380056822495271 1
0.270447630710926 1
0.228655957378907 1
0.269840014454329 1
0.605008690077658 1
0.304428070584606 1
0.535031236865877 1
0.801602809243664 1
0.390550731577547 1
0.555721559280596 1
0.0965380740116825 1
0.276354059127766 1
0.690775122820123 1
0.385106468881259 1
0.432313859525025 1
0.254201596186105 1
0.503359723833868 1
0.487341013767344 1
0.618533832739956 1
0.678915654375776 1
0.411073049328798 1
0.503759504347519 1
0.3136253329702 1
0.396779410483766 1
-0.126093407561618 0
0.491405807216423 1
0.163608761876848 1
0.356894210591717 1
0.515001122830737 1
0.0894977238077609 1
0.939363269635262 0
0.764611553180838 1
0.315889259955812 1
0.558018479187729 1
0.349801187425868 1
0.0453041728559429 1
0.368752895260236 1
0.212671524375922 1
0.546889005275113 1
0.178742751025241 1
0.375141176257226 1
0.90141772986527 0
0.345105586704431 1
0.578466675225154 1
0.410334237756726 1
0.18004682591748 1
0.505747819525047 1
0.721288712588371 1
0.19231511529128 1
0.835208064680733 1
0.224711736746611 1
0.326032880831281 1
0.265222005802363 1
0.6697655836449 1
0.572067057992972 1
0.280926128761125 1
-0.0427396946235327 1
0.353170677097804 1
0.133735702799449 1
0.00887959480351894 1
0.26783888645571 1
0.884898161694926 0
0.421286366892313 1
0.433653323429013 1
0.478978688720672 1
0.209864487430361 1
0.362458925123376 1
0.266020054250697 1
0.586826202888199 1
0.615929750109568 1
0.513037629046165 1
0.516658242708874 1
0.375176992222027 1
-0.017384746807627 1
0.223110756929007 1
0.479356965999563 1
0.48664612537839 1
0.542754121384763 1
0.712170321788749 1
0.356368788354972 1
0.238526024510336 1
0.457126148361156 1
0.496942181379945 1
0.0513360277291103 1
0.422778990113408 1
0.397600440431839 1
0.336446626601148 1
0.45264026844165 1
0.407712356051979 1
0.609790839795736 1
0.430807315560638 1
0.161902024686986 1
0.47631163193775 1
0.215099524052548 1
0.740878845732372 1
0.2183285332157 1
0.396636796197023 1
0.41224628606922 1
0.255244019032576 1
-0.0056434788791031 0
0.424621466115834 1
0.0244680127900998 1
0.657833285186969 1
0.389223599322805 1
0.274640994708728 1
0.178295041360538 1
0.511110299928837 1
0.743738374375931 1
0.641981323129648 1
0.313657720586743 1
0.450164520032973 1
0.602039727045127 1
0.103335760615323 1
0.33192121133617 1
0.250400955296147 1
0.384819216056765 1
0.406167006523715 1
0.368099587103601 1
0.629308580050315 1
0.235381666862919 1
0.896209767097112 0
0.33447182499413 1
0.410427113079697 1
0.645109944756338 1
0.354845929933108 1
0.747837763989411 1
-0.0652648115589982 0
0.710891918862646 1
0.423627369399372 1
0.714899420877827 1
0.846710704827105 0
0.687687845313626 1
0.269418388509168 1
0.604542714717143 1
0.0597226045019382 1
0.580607652074462 1
0.431582016076366 1
0.679042086658866 1
0.721575229760888 1
0.789515856161265 0
0.120961134485671 1
0.0278436029443346 1
0.450828193778577 1
0.367191878297757 1
0.243019252390975 1
0.181441377866214 1
0.606226810487155 1
0.39932020248413 1
0.0162047461134838 1
0.0238364680988875 1
0.287408056259057 1
0.584935499346076 1
-0.00114854292583747 1
0.294650594659779 1
0.541421257180963 1
0.327948532989038 1
0.362731553723403 1
0.400842773608783 1
0.456879978141405 1
0.539713477064329 1
0.441599740119433 1
0.243908683358314 1
0.354352716673614 1
0.447452295940963 1
0.181860662766908 1
0.262611005787229 1
0.232131532172626 1
-0.150870412904223 0
0.315723899120344 1
0.487807483847766 1
0.315893736638062 1
0.498803655948787 1
0.322044560875741 1
-0.10273416232701 0
0.586896775383747 1
0.0976716509382356 1
0.240350966629892 1
0.367450205719636 1
0.713871339405236 1
0.413595935253349 1
0.39018640898332 1
0.659468580435289 1
0.414538928996575 1
0.261559853987644 1
0.448468924764755 1
0.532018391308354 1
-0.130720336530653 0
0.387168173747672 1
0.219683069357851 1
0.185805712499555 1
0.00458416402768519 1
0.0824350063984177 1
0.547759928631168 1
-0.425729224477723 0
0.174398410938124 1
0.680050494677855 1
0.480865635762464 1
0.284976713032686 1
0.607990978484143 1
0.743148344576038 1
0.441109801247101 1
0.227845095983762 1
0.521513144779092 1
0.479599143673016 1
0.62610306551427 1
0.536672510855692 1
0.133341130596022 1
0.0976730771840059 1
0.211461164956719 1
0.663065512916253 1
0.494108239330154 1
0.424916068006229 1
0.314740099191768 1
0.337386881226552 1
0.71539335254711 1
-0.197187101312368 0
0.399368781206991 1
0.391192224788923 1
0.219834696559976 1
0.210882920524813 1
0.661449414498081 1
0.297489261937936 1
0.262714539956008 1
0.241134262504317 1
0.921987356150979 0
0.279324740124105 1
0.911658285047174 0
0.577302844441465 1
0.295111350731892 1
0.227286332998855 1
0.0559255925626757 1
0.511289647427805 1
0.326225938174693 1
0.27271064393415 1
0.641058527096146 1
0.338199719082662 1
0.306311373818536 1
0.0980808631309789 1
0.474232326454114 1
0.605245397123328 1
0.129799980100796 1
0.219340587882724 1
0.337488479180985 1
0.30827939501981 1
0.408727967128324 1
0.200467846731524 1
0.237616140871396 1
0.395271158897647 1
0.391613677648782 1
0.371092939663863 1
0.0771331949156401 1
0.372056673174757 1
0.530947570479599 1
0.310610180636134 1
0.256443864744029 1
0.528436329020283 1
0.337840663278505 1
0.484259369642089 1
0.508879883219017 1
0.363467641460932 1
0.281501995795831 1
0.324255529705113 1
0.291689573980934 1
0.170041141921688 1
-0.0368981423851787 0
0.0598225697384119 1
0.492135280336117 1
0.516425194077649 1
0.234504001447765 1
0.3228350817985 1
0.621463374181448 1
0.30544594141303 1
0.153400751814016 1
0.27664604986837 1
0.164944736220961 1
0.381848148317014 1
0.397307087319783 1
0.181166939624358 1
0.571112020570579 1
-0.0136116340262379 0
0.277694075953901 1
0.446909470034504 1
0.402161180619066 1
0.0723194401709236 1
0.310554860416235 1
0.800448647481907 0
0.466355213127823 1
0.236205576938212 1
0.719440085650055 1
0.691272946199436 1
0.417925768981152 1
0.131015772699862 1
0.739338723809581 1
0.521375344268952 1
0.528584136467684 1
0.448883134131067 1
-0.024870473324267 0
0.472818804636096 1
0.342695414997355 1
0.329319380660499 1
0.504648636150107 1
0.377052207642432 1
0.346951124552399 1
0.329574209194517 1
0.31299342257946 1
-0.0432902556486576 1
0.146321682495704 1
0.144151617738223 1
0.324281787282685 1
0.298717524608218 1
0.594052362063438 1
0.401822261161734 1
0.668520671390978 1
0.442865930573814 1
0.358656316659446 1
0.520323509730827 1
0.653116393150052 1
0.35335821445014 1
0.779721149261504 1
0.412553281809826 1
0.166181872723278 1
0.728278207347065 1
0.421788890265756 1
0.226115239148064 1
0.461767185104817 1
0.391210200845558 1
0.540409586873195 1
0.26994768961813 1
0.0388220800853377 1
0.436241547770826 1
-0.0522499138808327 0
0.423922466482463 1
0.673684360044098 1
0.514315284946557 1
0.283908339966776 1
0.313989664020432 1
0.785348805195361 1
-0.0780768780484285 0
0.442640457341265 1
0.203108454705931 1
0.288542195565307 1
0.510894711694671 1
0.0511843485215103 1
0.64740830220971 1
0.278008982284467 1
0.207954935263266 1
0.279953717724424 1
0.272922632125794 1
0.802384319753066 1
0.55740839334068 1
0.6977032713247 1
0.577194075494049 1
0.243323447566145 1
0.640967723686922 1
0.1353271133707 1
0.46295532009076 1
0.359694786732336 1
0.293921187007165 1
0.293364753198448 1
0.456186935223492 1
0.366848983918176 1
0.887467950063244 1
0.244406076608765 1
0.428207414071297 1
0.645663426461764 1
0.533170828818166 1
0.648536107134059 1
0.420003784969229 1
0.120026774591053 1
0.679570886033461 1
0.0818154305258614 1
0.375194364407097 1
0.470664471489904 1
0.527232568729145 1
0.215168337467351 1
0.297133541478033 1
0.611375788058614 1
0.400613231752823 1
0.590916000982677 1
0.112583641427884 1
0.290691635028138 1
0.760950852036917 1
0.530117996866378 1
0.458935783657072 1
0.0761246330946456 1
0.548278010511 1
0.200330459032208 1
0.542763410763883 1
0.142085983903392 1
0.442213254354901 1
0.0239647652892626 1
0.415999268924993 1
0.745222606752595 1
0.416989052275457 1
0.835611623046308 0
0.104445112902934 1
0.0345012312547583 1
0.436170146266263 1
0.394301288287379 1
0.303179230305154 1
0.544135262383197 1
0.410042448457956 1
0.576354939989876 1
0.42354755326107 1
-0.0688115898109067 1
0.435070478139533 1
0.42181754322043 1
0.74529950130328 1
0.30581584706596 1
0.550567798116153 1
0.354062438627583 1
0.270060268019267 1
0.182364265262654 1
0.285769138740509 1
0.320973661754477 1
0.0632392445422684 1
0.248358310528738 1
0.128675407964561 1
0.471623552799272 1
0.59763159765139 1
0.356794215909403 1
0.571885812037291 1
0.47455385314267 1
0.282886536343635 1
0.408024069180713 1
0.470342720032322 1
0.483761264263395 1
0.840842463098938 0
0.368691798633881 1
0.521095274144117 1
0.410680796841401 1
0.485711361495022 1
0.224602545011341 1
0.257618951886779 1
0.413219293383801 1
0.0373450776810224 1
0.313691110224753 1
0.665812860855247 1
0.292551481435378 1
0.259765116613043 1
-0.097852405715027 0
0.638482448093058 1
0.290109814683973 1
0.456124546153943 1
0.684726284915359 1
-0.0645068986830071 0
-0.0122338849780758 1
0.356863293305813 1
0.923251791309277 0
0.592360480284911 1
0.559620057732076 1
0.430218863368171 1
0.127519015887009 1
0.213676197529905 1
0.394923447010627 1
0.478470791260801 1
0.570407425135114 1
0.0280301216304977 1
0.166231053388932 1
0.371118454745596 1
-0.0741368782873601 0
0.124095762462145 1
0.440877028101568 1
-0.0257671592372043 0
0.725222427336082 1
0.343258386038926 1
0.488994627240592 1
0.42900958982057 1
0.650598800365024 1
0.125189420063428 1
0.397219858225841 1
0.538690376231043 1
0.526860986386762 1
0.291569973684996 1
0.303706145023161 1
0.367253758347376 1
0.0481959983635169 1
0.613949230814587 1
0.40053047140455 1
0.168272459069134 1
0.349040867716462 1
0.470556893178656 1
0.22230827163832 1
0.195232030209385 1
0.38726862298963 1
0.449700130069462 1
0.356979290077012 1
0.675447333898516 1
0.111841046111427 1
0.486281103267506 1
0.0550722395585889 1
0.391009815396735 1
0.663090206874586 1
0.0660506724771371 1
0.0405196028461256 1
0.751019581188408 1
0.164756739501782 1
0.297045659656815 1
0.673121601280297 1
0.225457651894499 1
0.577995293392793 1
0.646432611293705 1
0.0961783450280423 1
0.476111694414533 1
0.252600194398863 1
0.122035172468638 1
0.544633794481441 1
0.270430504919016 1
0.295133646541333 1
0.288617387268897 1
0.0631536863271568 1
0.297206436389352 1
0.524810473379778 1
0.451354082334629 1
0.552794566988245 1
0.25045030248447 1
0.415772296618663 1
0.322180145679823 1
0.18010527433292 1
0.180610523664176 1
0.230791187993818 1
0.389487832664225 1
0.41483582679015 1
0.474876861840621 1
0.473948380443264 1
0.810784682565381 1
0.348687940737865 1
0.470645690557029 1
0.590201225336869 1
0.41131250983683 1
0.40229311782077 1
0.253234294486203 1
0.566001553038447 1
0.382095483889966 1
0.0968294435855581 1
0.734421649831967 1
0.594517626240788 1
0.357297502344078 1
0.349161474530667 1
0.475311849342182 1
0.584238050553778 1
0.345342046169119 1
0.545186426512901 1
0.0492127729214482 1
0.291222485876601 1
0.766614162629515 1
-0.179762079206797 0
0.423427135567488 1
0.385556038509579 1
0.281870898495251 1
0.422655476314813 1
0.489203212532131 1
0.2669457443919 1
0.454018358298701 1
0.2781849366558 1
0.600579989140482 1
0.0324809106041033 1
0.598928108609832 1
0.545695023002871 1
0.358349105152025 1
0.671124361653706 1
0.312041278690716 1
0.412391592394239 1
0.314986048211048 1
0.176545745621835 1
0.241649199343909 1
0.514741920752951 1
0.494438618408181 1
0.205335985631846 1
0.720987051663919 1
0.598544580378272 1
0.0520602736199611 1
0.0919236457391591 1
0.204156139253707 1
0.433631371278596 1
0.327776884263856 1
0.391631105625679 1
0.0134496430141609 1
0.491385094780483 1
0.435534950262891 1
0.260884577979405 1
0.583326580687584 1
0.583148419393077 1
0.528052657288785 1
0.402483569851642 1
0.134560160430181 1
0.224424559945224 1
0.501714593365422 1
0.580024993543581 1
0.760858244455739 1
0.472274343936737 1
0.782610442857654 1
-0.187316425330324 0
-0.0496116762523434 1
0.274124428360404 1
0.324369941544131 1
0.461517421157704 1
0.336550164064627 1
0.413491340649516 1
0.559719042138082 1
0.440432632409363 1
0.847267245941957 1
0.47695756153884 1
0.533499677035428 1
0.411784831674789 1
0.313352695785258 1
0.126515238607401 1
-0.14513236612708 0
0.361239559152264 1
0.585423372543653 1
0.180674473345465 1
0.0158772318193579 1
0.0817085654347402 1
0.369579126530999 1
0.692599427171041 1
0.432002141073971 1
0.136065842829108 1
0.336262261526531 1
-0.156220814703942 0
0.367065274475418 1
0.106107657122435 1
0.549568255005005 1
0.374800691558932 1
0.309149227752596 1
0.213390314983434 1
0.325370825099045 1
0.176466119389159 1
0.438072984491554 1
0.253711983426609 1
0.129648319461678 1
0.452471787547836 1
0.428451999444478 1
0.657475704460989 1
0.552765496430402 1
0.138696991506043 1
0.17398281368975 1
0.397687292337439 1
0.571233102016288 1
0.403292710164828 1
0.1319873334531 1
0.860011634387949 0
0.491637119565242 1
0.287079132178956 1
0.448783872490874 1
0.206338340109362 1
0.126086017980378 1
0.522920440820441 1
0.25764474909796 1
0.373580704376067 1
0.347196672514062 1
0.613711268815338 1
0.0286819342584601 1
0.298448121457226 1
0.332438814630113 1
0.213540434254081 1
0.382094183540745 1
0.448466363232647 1
0.134978373755565 1
0.334895461682454 1
0.403686531299833 1
0.590950826003941 1
0.373282001236264 1
0.638649120964382 1
0.44304278603847 1
0.556658917601936 1
0.222672363278466 1
0.272752219667787 1
0.215537421037591 1
0.44311194393058 1
0.346498921725477 1
0.216404548745355 1
0.107179337826657 1
0.22252988304137 1
0.561741853412637 1
0.139256155296295 1
0.397323990156604 1
0.296560868378107 1
0.107354424560796 1
0.679295629346471 1
0.499345761979531 1
0.106506925347839 1
0.451433085066557 1
0.13747346222432 1
0.238688399650445 1
0.426869252214091 1
0.448306844796582 1
0.647658223519692 1
0.305640582104504 1
0.46998516442428 1
0.456241256461656 1
-0.0396023237311757 1
0.14734485749709 1
0.10157406352756 1
0.263234837208898 1
0.866655894507821 0
0.383491334184937 1
0.142264696881523 1
0.647684207219788 1
0.486608232710601 1
0.469991368928692 1
0.73490215634181 1
0.684667570378034 1
0.18176820226439 1
0.264066495455038 1
0.201254697959122 1
0.073419944690817 1
0.356660916527387 1
0.378569890513068 1
0.192620298837147 1
0.519836958091761 1
0.499039777246693 1
0.421126368156821 1
0.418384364244985 1
0.523781542157247 1
0.327837428794755 1
0.411686547599446 1
-0.0916722938873312 0
-0.146258553847234 0
0.389419674003633 1
0.265434400399701 1
0.414396743326233 1
0.539917180962267 1
0.177010175306067 1
0.579614326345568 1
0.580557300148534 1
0.320751478647899 1
0.224902189828588 1
0.428116080150288 1
0.54855492910045 1
0.243583850641128 1
0.114095291344447 1
0.708465449852142 1
0.227066812924517 1
0.228272358436171 1
0.306471104956202 1
0.18987787256896 1
0.311062369398367 1
0.570363222182791 1
0.319344361297421 1
0.267682487121944 1
0.109830192836438 1
0.262566664003088 1
0.638388356297507 1
0.452467172337958 1
0.428961778995787 1
0.267370454085234 1
0.170053878022471 1
0.0587204470605176 1
0.602803105577058 1
0.520503796636356 1
0.318727171582635 1
0.677223415228428 1
0.100816669475379 1
0.519570060142992 1
0.399403453421064 1
0.883522754950299 1
0.119464498743636 1
0.0806216628214286 1
0.395003433815316 1
0.156121284618189 1
0.739757759335824 1
0.413898030778976 1
0.621239427781679 1
0.520478679258789 1
0.186453740956841 1
0.271181968633486 1
0.239353697490407 1
0.267149861660679 1
0.326972425152642 1
0.424417122593491 1
0.263315205045126 1
0.231657237620224 1
0.431764246649043 1
0.203382941161493 1
0.428461686877262 1
0.248823081256332 1
0.334184833656984 1
0.135239200345926 1
0.437184015183267 1
0.590439646438623 1
0.351786264469648 1
0.330175076402975 1
0.242019697124452 1
0.280183566972464 1
0.446666134989611 1
0.303936062723252 1
0.024662989970521 1
0.79538371042398 0
0.576200385834484 1
0.386325780161426 1
0.304661558849623 1
0.0297711113950005 1
0.198280377614998 1
0.481373015113392 1
0.156787313516064 1
0.587618482913406 1
0.370120690232113 1
0.563502161476979 1
0.716419125392639 1
0.643538561308212 1
0.277065646760726 1
0.154175751858846 1
0.528968281515727 1
0.533956477221189 1
-0.018058023191215 1
0.287205370804404 1
0.548523779409746 1
0.296551630008362 1
0.566284865108568 1
0.254536535052002 1
0.4795097312355 1
0.384048885712413 1
0.0681101571651829 1
0.596129297877096 1
0.37969124872257 1
0.661024173223718 1
0.0202378776012419 1
0.971982528591695 0
0.352695323717933 1
0.244879058042259 1
0.244039683492907 1
-0.1430725508148 0
0.698980248149314 1
0.348109398612725 1
0.0524631299300433 1
0.466130580385997 1
0.310428775601462 1
0.443785184639649 1
0.449030210349051 1
0.409000046910749 1
0.153125029379311 1
0.594169359344809 1
0.416963206711653 1
0.529706277243382 1
0.416195216351685 1
0.245921815973943 1
0.378522713289652 1
0.59832037059594 1
0.195635365774312 1
0.306745689675072 1
0.420883021122902 1
0.756144208613173 1
0.392641361995437 1
0.504204440038913 1
0.461234015722745 1
0.536939983616438 1
0.0953087365353793 1
0.435097956004972 1
0.526562691245954 1
0.474086126403653 1
0.539191348694055 1
0.469949190363278 1
0.5295412845598 1
0.353066276670572 1
-0.0698774344624632 1
0.550388648273412 1
0.491556610570113 1
0.290690020275428 1
0.477858879154619 1
0.104548819745528 1
0.70150330097137 1
0.788050547119141 1
0.400206962750439 1
0.250223553328615 1
0.271128860880354 1
0.305976123505935 1
0.641806030009364 1
0.458150615771155 1
0.498291939282314 1
0.15971193474935 1
0.445445921345825 1
0.314129170674264 1
0.450863723067695 1
0.566662055515212 1
0.573627281007507 1
0.523361583363729 1
0.983491771475972 0
0.269422615336548 1
0.271412534500017 1
0.423845718879768 1
-0.0300289259037368 0
0.606644322971811 1
0.449033342827928 1
0.281959899311267 1
0.770570075782047 1
0.252123775799924 1
0.444845723444973 1
0.397665819418824 1
0.127510046407321 1
0.724988034726098 1
0.32401837747851 1
0.496543979351134 1
0.234262893996902 1
0.594545738310674 1
0.445319050576611 1
0.393254378204538 1
0.54434572084673 1
-0.0774650162517798 1
0.37224018731251 1
0.257175430530165 1
0.456586376609548 1
0.65178836000513 1
0.353271338908374 1
0.390651459152339 1
0.279216470943536 1
0.586651356915882 1
0.303828075748445 1
0.162191215653988 1
-0.0420844846776426 1
0.174644085493727 1
0.236751699659816 1
0.030217323405074 1
0.172522156506811 1
0.524289988239914 1
0.478349409691994 1
0.580120326001157 1
0.734172699677413 1
0.132222293512425 1
0.398999665525601 1
0.322699693519916 1
0.55547638376981 1
0.729823589333138 1
0.248940141350005 1
0.703701325315703 1
0.285250659815445 1
0.666629612572248 1
0.438065131481485 1
0.200259905566335 1
0.441334344552602 1
0.464170208159373 1
0.593338685706924 1
0.227767318186228 1
0.346050851578154 1
0.255563035548698 1
0.089479671569 1
0.207543922155583 1
0.447622270513592 1
0.355696433208666 1
0.377599729511355 1
0.320920151862432 1
0.43593501747077 1
0.590959697530243 1
0.579119144953829 1
0.694115865745651 1
0.33525391398937 1
0.60066105510759 1
0.313303044322216 1
0.561339885215866 1
0.170888207424514 1
0.608753520107367 1
0.651321703101629 1
0.350509254832921 1
0.322275524425514 1
0.486658136765998 1
0.518199584618594 1
0.114749364361208 1
0.592363098406455 1
0.528132951367516 1
0.548929700757735 1
0.312626144421446 1
0.466012556898504 1
0.552938866923588 1
0.0808792055844038 1
0.657377531927235 1
0.255678092168022 1
0.345151553770532 1
0.277173153537945 1
0.401215422512377 1
0.48767034818185 1
0.357363440732604 1
0.417256930530041 1
0.292048145494119 1
-0.15544965344119 0
0.15131456868102 1
0.641765007091559 1
0.414780651231042 1
0.160282548717724 1
0.156809480459293 1
0.246521200936204 1
0.224889406076906 1
0.479805183073783 1
0.6038805868911 1
0.131818688884151 1
0.496765925513602 1
0.235532895194107 1
0.183873973025879 1
0.63421898012007 1
0.566931340636308 1
0.335433768048129 1
0.160852238718824 1
0.690230906239779 1
0.488264132112839 1
0.264157717058712 1
0.655626911626837 1
0.421489773706833 1
0.494095184941595 1
0.367161206114592 1
0.138156701471967 1
0.32740587559353 1
0.392556644010026 1
0.265980284659635 1
0.245513343907567 1
0.354159015546839 1
0.294536020324057 1
0.0769757995943582 1
0.327904268558421 1
0.415947848837854 1
0.0909351578967378 1
0.221189672037924 1
0.297385043850231 1
0.793149713403889 1
0.161311144510244 1
-0.0109445735734324 1
0.467161033485173 1
0.427911560784137 1
0.142731415273866 1
0.634121688944497 1
0.449842587050909 1
0.543771523967171 1
0.633948745132878 1
0.369803107384658 1
0.56890157772409 1
0.93344157417343 0
0.419392484622221 1
0.202332152639451 1
0.360794168657478 1
0.631127969229543 1
0.604593149999203 1
0.699323437532142 1
0.638427361283091 1
0.325850785530675 1
0.423149383637931 1
0.666816287523872 1
0.135471221453252 1
0.424528755409258 1
0.524034048071959 1
0.187979004734529 1
0.409496784044662 1
0.250430643754501 1
0.622264499151715 1
0.403700091053921 1
-0.00299175931242376 1
0.349350061590366 1
0.35296256660148 1
0.60370657592761 1
0.176057809512775 1
0.385891473737475 1
0.436119257696057 1
0.590011575384595 1
0.411656240269687 1
-0.00941782223035955 0
0.564091236033716 1
0.61891329126716 1
0.644054849418945 1
0.0855688034604857 1
0.544117009092799 1
0.620512815845441 1
0.605772926225257 1
0.211895673222612 1
0.121786201559293 1
0.362965571978818 1
0.251172243243905 1
0.522402144312673 1
0.965058540222756 0
0.262170771208606 1
0.73387762266816 1
0.497522437303414 1
0.536857418070217 1
0.0784848206964374 1
0.27895696448523 1
0.520598218369297 1
0.387948644728576 1
0.411482828176293 1
0.30296257926116 1
0.546333732216102 1
0.615679497832117 1
0.0526883943483633 1
0.330794253998448 1
0.265258038677822 1
0.338717209737717 1
0.020094537261125 1
0.18594636796965 1
0.324199286300875 1
0.31472891231845 1
0.477623335260995 1
0.794455458437479 1
0.477605201601402 1
0.176874060463759 1
0.564153679573246 1
0.872930352257064 0
0.413692743828293 1
0.692826876398125 1
0.257993261408852 1
0.0992200913839785 1
0.615616794308486 1
0.281662443316148 1
0.421365278058041 1
0.047303731902782 1
0.340419001945903 1
-0.0672486685105169 0
0.0618208504367427 1
0.364961154438718 1
0.631402480542868 1
0.496368225807593 1
0.359899606775807 1
0.399774169013623 1
0.512050722536067 1
0.21288208089884 1
0.655058595178283 1
0.493766385306351 1
0.463648196685156 1
0.472017093835371 1
0.499577686398414 1
0.322628274064679 1
0.675091715124395 1
0.0769731900970374 1
0.273200431155773 1
0.0298104075778094 1
0.596685295146288 1
0.446428568397909 1
0.335201919701222 1
0.372133103805493 1
0.61544398141591 1
0.706481886065818 1
0.612414098149651 1
0.484921203871078 1
0.228350930948344 1
0.21120241842579 1
0.418399672219121 1
0.556132296325745 1
0.260316061289253 1
0.385213009396927 1
0.352816775522665 1
0.287430439166481 1
0.529182151552056 1
0.464160094389162 1
0.482516484315402 1
-0.0252432424461357 0
0.412072740112865 1
0.556845127234734 1
0.67351582784443 1
0.607828060294944 1
0.451205877019127 1
0.164124579356293 1
0.360640315600206 1
0.197121512383217 1
0.303712247730686 1
-0.158715903097752 0
0.734131135199203 1
0.323408288126332 1
0.594399619054047 1
0.30897945183933 1
0.44422802808366 1
0.079235799082261 1
0.365796096517408 1
0.496328136296933 1
0.378349082286616 1
0.103362241717616 1
0.354870215240598 1
0.649430976836897 1
0.56192215281917 1
0.450069985662118 1
0.433552627573176 1
0.287376257409613 1
1.10867356812541 0
0.663126641860091 1
0.417063239684491 1
0.592926327316314 1
0.295445343210613 1
0.620259079871876 1
0.427518677003026 1
0.426519025202866 1
-0.0139250778333547 1
0.310542794265004 1
0.201923940013781 1
0.303879550281476 1
0.677833575842529 1
0.409993057447747 1
0.119247665997672 1
0.450593551685929 1
0.50956792291521 1
0.52037849273518 1
-0.00716170035265581 1
0.503159721513819 1
0.536792887671257 1
0.519866019610707 1
0.40527180898631 1
-0.00232251493345335 1
0.0537479495420213 1
-0.0104178424561061 0
0.172551256142024 1
0.223378118130139 1
0.572809041067789 1
1.09295527422318 0
0.485503445669741 1
0.00850615344410744 0
0.403510040195675 1
0.484852447149073 1
0.255603045235113 1
0.249393372326783 1
0.604933847589492 1
0.470669609651862 1
0.657782986518216 1
0.267744509185876 1
0.217026096261139 1
0.0909193603611091 1
0.54401248257016 1
0.563517609340054 1
0.0961358226521308 1
0.832182359748778 1
0.404743623655013 1
0.381178053707187 1
0.644959586928073 1
0.479435411403924 1
0.205925747831441 1
-0.195653201587877 0
0.604264435730424 1
0.36345641870893 1
0.311512768163061 1
-0.0747666468068356 0
0.513742093648427 1
0.218535697072026 1
0.118906636735119 1
0.450939625119231 1
0.369469039976933 1
0.153035485349428 1
0.0281222966410078 1
0.822162905930337 0
0.147188733925929 1
0.343144474046271 1
0.433641003273531 1
0.376949836920214 1
0.330618713643975 1
-0.0192386156084253 1
0.0361929015800111 1
0.684956113254064 1
0.379222234281758 1
0.583750506254018 1
0.129725675169835 1
0.510151282718837 1
0.310402245442237 1
0.234545859449151 1
0.0026485376858043 0
0.545785636532416 1
0.528068038213331 1
0.275594957418079 1
0.235344032727771 1
0.0850636171366754 1
0.563750311258032 1
-0.167783315910875 0
0.4369786903615 1
0.368144403002815 1
0.575153380658459 1
0.241496434459939 1
0.151634195834791 1
0.54917657094484 1
0.16870470657602 1
0.319530462904886 1
0.311971686136488 1
0.445064736574755 1
0.0727400872993881 1
-0.131693431992448 0
0.313180101761328 1
0.0559108415961229 1
0.534146990778953 1
0.36689318631554 1
0.384954711165872 1
0.427648050585398 1
0.527215575789672 1
0.524450431009718 1
0.376226580797695 1
0.595117543389547 1
0.430768139785462 1
0.106580920189317 1
0.479866892791149 1
0.237134660818295 1
0.395677414542154 1
0.169534932905466 1
0.456756044498474 1
0.45283423630099 1
0.498942473790036 1
0.864294132703035 0
0.372636249203097 1
0.187027827687996 1
-0.122207194795457 0
0.305758011953252 1
0.432430650764531 1
0.269967149986376 1
0.579048153299746 1
0.414447383303437 1
-0.0153108637870808 0
0.524462275356187 1
0.382577471471951 1
0.584201561619502 1
0.185284911797903 1
0.270471387426624 1
0.145851547982429 1
0.313892969402808 1
-0.040535904744684 0
0.170014391643591 1
0.595525205691401 1
0.246582664150296 1
0.228469769070325 1
0.459911079306259 1
0.234756281809107 1
0.103790394020701 1
0.257728912126861 1
0.315399189833404 1
0.206640296839064 1
0.404494093366415 1
-0.297236954946502 0
0.588920342729045 1
0.477261204874864 1
0.162661162442833 1
0.0150918688456752 1
0.464256086914082 1
0.223176380351809 1
0.349226237943032 1
0.435191250485137 1
0.153771888405216 1
0.563310225939393 1
0.509916332968336 1
0.241638120421153 1
0.293476735599345 1
0.831005874882025 0
0.0584049151339522 1
0.42904394851446 1
0.580510724936752 1
0.355614583123174 1
0.271688603055947 1
0.299357876352596 1
0.356199482587683 1
0.268322484303783 1
0.472731259053748 1
-0.000541786929267993 0
0.382161339603362 1
0.287523511846127 1
0.250425708726543 1
0.16711955115453 1
0.442878893793674 1
0.353188711667968 1
0.561248399318722 1
0.577912276941335 1
0.0383856145922751 1
0.400833667163387 1
0.265082848164211 1
0.518179072816049 1
0.615605845050021 1
0.362622763620297 1
0.734431228945308 1
0.152336581276475 1
0.115956597867261 1
0.391435927988054 1
0.193488221951752 1
0.31831978173669 1
0.424670460463869 1
0.175640948324551 1
0.410817035307822 1
0.416937998466353 1
0.432092899481337 1
0.335084572714851 1
0.436141073600978 1
0.411348240523425 1
0.637238387322226 1
0.67023572195594 1
0.3520471114086 1
0.208058680869327 1
0.624414700480037 1
0.346331702126688 1
0.346727537675245 1
0.459395022883487 1
0.632087223576935 1
0.14511973909922 1
0.102968087324843 1
0.40385458318631 1
0.292284442798 1
0.487798889270125 1
-0.130295071722727 0
0.299202717693096 1
-0.112150757059102 0
0.355217317422321 1
0.528097055225651 1
0.484023613536252 1
0.922005882527978 0
0.112082885072893 1
0.575404693055986 1
0.851955076041727 1
0.603750385178643 1
0.800646853396895 1
0.390131428710291 1
0.227572143273118 1
0.324059769386739 1
0.786333421570292 1
0.424276437345903 1
0.716099306823717 1
0.463825400064001 1
0.424135762136853 1
0.197976727840366 1
0.623173629190479 1
0.402032698579916 1
0.45624539230017 1
0.0449133265492516 1
0.467475719779464 1
0.286119573633645 1
0.479855235581395 1
0.464827299023225 1
0.428800563216802 1
0.111414294702988 1
0.396535798750915 1
0.592816509152448 1
0.356313793698193 1
0.577699681019113 1
0.188549521111012 1
0.403265641359779 1
0.977823832037007 0
0.420659066130404 1
0.772918159800566 1
0.171117391802441 1
0.472165236336398 1
0.118041204572731 1
0.361844907929865 1
0.0682514765866412 1
0.79547257239092 1
0.247116072068662 1
0.311923813363749 1
0.488480604345934 1
0.615711682658772 1
0.380824471576656 1
0.368779130517859 1
0.380371260487298 1
0.889019183263955 0
0.749877717879742 1
0.258694059026257 1
0.718221373480064 1
0.125781219482251 1
0.559077778976853 1
0.261741509569673 1
0.230186166357515 1
0.723864891377934 1
0.334795288000666 1
0.351196960741111 1
0.599980695397476 1
0.443038162123926 1
0.642138096295396 1
0.402547471281849 1
0.621717830539571 1
0.384507766702196 1
0.274344578577691 1
0.18280087587826 1
0.207263186011356 1
0.41119276013611 1
0.83670372478635 0
0.27396102165314 1
0.294932437725657 1
-0.0544126493947766 0
0.326115373811678 1
0.216619873533751 1
0.559029452251455 1
0.384026290082322 1
0.449808308722188 1
0.718059068721543 1
0.744912196382566 1
0.135831535640053 1
0.235825794901424 1
0.461227452205319 1
0.52044242554215 1
-0.286611315529396 0
0.318650197585289 1
0.499056708474892 1
0.397833975810518 1
0.50022930589195 1
0.0513821792796296 1
0.321823231438636 1
0.262851058654489 1
0.366073005343822 1
0.551372262774578 1
0.513205560031575 1
0.266406115129349 1
0.521789333359664 1
0.0718642974272194 1
0.236110089010489 1
0.241439220868238 1
0.383058433183419 1
0.663673048580931 1
0.339697940707582 1
0.656493422924884 1
0.510615630003539 1
0.177364299706758 1
0.500740639827838 1
0.28364137830463 1
0.456834321727833 1
-0.0727005802751036 1
0.380864991731122 1
0.429440846288646 1
0.602204294193923 1
0.555168858034637 1
0.399061801531445 1
0.243345613856132 1
0.403397791359309 1
0.149766138772363 1
0.288873672669006 1
0.345892801167416 1
0.543832950638815 1
0.531732648643368 1
0.324910854540454 1
0.244270025425549 1
0.114776863774331 1
0.254829554001924 1
0.604119446661687 1
0.703992755294658 1
0.431211722205076 1
0.530428457295545 1
0.413370854056779 1
0.17040093978269 1
0.562557778546201 1
0.350534791282746 1
0.206519034138567 1
0.503050368533067 1
0.383057846580206 1
0.359682245860635 1
0.0914268625831211 1
0.648870022357013 1
0.638697255467114 1
0.444068006173086 1
0.299526037636212 1
0.295393729407268 1
0.694593886231325 1
0.431837722951778 1
0.21228549982419 1
0.570298496555226 1
0.274452207107941 1
0.286734144057738 1
0.813412163885308 0
0.718456831563982 1
0.395852814872172 1
0.16094032048475 1
0.304408374016948 1
0.295087649001698 1
0.657918622220902 1
0.349074198460299 1
0.320550675269464 1
0.423929701360956 1
0.3252044200825 1
0.682604736925488 1
0.416696942820706 1
0.0613694579753215 1
0.12162492176187 1
0.151421936090208 1
0.84026223076638 1
0.250927213790916 1
0.223578520739014 1
0.328640491968243 1
0.408328717628114 1
0.30060645945199 1
0.0919326243515375 1
0.462841037628862 1
0.259281410776496 1
0.419654977904345 1
-0.0685692504513701 1
0.173844926255834 1
0.34741231856013 1
0.23787917012968 1
0.154681412725386 1
0.217841099571619 1
0.0305997111099317 1
0.396751252035711 1
0.220849252073701 1
0.227669459955005 1
0.238526470877446 1
0.476675203387176 1
0.119698392484767 1
0.095241546158563 1
0.444054972844633 1
0.265268859934624 1
0.307789370004585 1
0.726457073649196 1
0.624106666042294 1
0.300675129362849 1
0.626364643861427 1
0.366978610505241 1
0.532175541405242 1
0.594398037443078 1
0.374293509950784 1
0.493024903855931 1
0.443827630406538 1
0.134586706254914 1
0.0780714393419225 1
-0.0217738067446372 1
0.330641296623341 1
0.520314281280144 1
0.334898891437742 1
0.35558699701781 1
0.435176878102683 1
0.0408181744058802 1
0.422193050807192 1
0.745182118528938 1
0.570818714906752 1
0.496089782776048 1
0.165721117614559 1
0.23967040074224 1
0.00915341260361358 0
0.332478481699073 1
0.14941559112143 1
0.379752788690086 1
0.238331741232824 1
0.84505558521401 0
0.454809714746158 1
0.0843860872577547 1
0.143069643179503 1
0.0911661392977269 1
0.236609130617015 1
0.38664196681789 1
0.480954030511433 1
-0.0318710756849446 0
0.209732182847371 1
0.5582038190392 1
0.361367034698954 1
0.399458643496435 1
0.183317431395364 1
0.347587205487861 1
0.407141293282673 1
0.460366374697955 1
0.638851663685921 1
0.452347237593814 1
0.201641203351326 1
0.714014857436886 1
0.382356039442159 1
0.617714520954589 1
0.130372571983142 1
0.44497112253325 1
0.304081641894193 1
-0.0107258290636277 1
0.232479186729031 1
0.561207378590687 1
0.385376204815777 1
0.374274375971436 1
0.43569502976783 1
0.568110933165658 1
0.0580563877637922 1
0.329295504619567 1
0.192309272444574 1
0.318492986036474 1
0.439417634633455 1
0.608943224655592 1
0.776488007099356 1
0.476613682934141 1
0.50923382867378 1
0.68606601262674 1
0.393077581182462 1
0.214546602078293 1
0.438972927797384 1
0.112923932181732 1
0.505707519040148 1
0.232881189637247 1
0.872563463114573 0
0.530466473352183 1
0.534930376425799 1
0.511394919089729 1
0.292069631248712 1
0.401131641154433 1
0.481167480665349 1
0.569417066095164 1
0.161012371109509 1
0.0337857543788506 1
0.633231207196736 1
0.5126722702127 1
0.130188979977962 1
0.327233021345276 1
0.31096654977551 1
0.258371000596143 1
-0.0575448831449529 0
0.46355387155994 1
0.548131148614164 1
-0.149134099840041 0
0.232297085486862 1
-0.130442525969752 0
0.299171175095605 1
0.383580158249437 1
0.332174118348779 1
0.109684389081558 1
0.304031572513331 1
0.46496255489346 1
0.177270015164168 1
0.346274110034269 1
0.364898321578356 1
0.32543673447566 1
0.208414256338292 1
0.711758638222085 1
0.353937881144062 1
0.407441099027146 1
0.249091826581294 1
0.283662724056399 1
0.349341130373407 1
0.534097127333752 1
0.134177437072772 1
-0.153725815455013 0
0.350479597777433 1
0.171033635002725 1
0.445647064603828 1
0.210744476073607 1
-0.0542506156705719 0
0.163917572170783 1
0.511815944550238 1
0.0906691618784459 1
0.491014704087799 1
0.0373455428306752 1
0.559791615612027 1
0.55795901553904 1
0.528828332068581 1
0.112287968861884 1
0.244604168204464 1
0.943755884752404 0
0.482983134935006 1
0.393893014892374 1
0.281596452552169 1
0.763445311706271 1
0.898246148751832 1
0.375309530236314 1
0.67490961584534 1
0.475678564677034 1
0.270896181383008 1
0.273897204638991 1
0.828280338134643 0
0.383244317861229 1
0.682123599103838 1
0.401461427393176 1
0.207382158031801 1
0.447716383021476 1
0.415180506884663 1
0.354124054253888 1
-0.0190696737623064 0
0.436988258340105 1
0.321270628455256 1
0.41881230043296 1
-0.193424778401806 0
0.369090315572178 1
0.295862780135593 1
0.373681803992068 1
0.244686244875139 1
0.465973416049542 1
-0.223132237539496 0
0.279504987046521 1
0.569031387409671 1
0.406068434197439 1
0.423910534613508 1
0.408546329679542 1
0.271566811264269 1
0.756083639119368 1
0.35932469854191 1
0.287059528179531 1
0.0566856368047785 1
0.0472961278559355 1
0.133925984720218 1
0.0543347169978981 1
0.195551500634133 1
0.305275083686412 1
0.508734727148772 1
0.743076072368148 1
0.741691858802337 1
0.173763092708341 1
0.333043711030909 1
0.280637032076508 1
0.345584433388476 1
0.242699952828315 1
0.733521601187292 1
0.370061821830393 1
0.358971048907471 1
0.186126068666864 1
0.405912419828514 1
0.422972267471811 1
0.338824299371373 1
0.355276287373968 1
0.0994507395464579 1
0.919786895046511 0
0.467608355743123 1
0.287761947699066 1
0.161112902823074 1
0.375440459522465 1
0.371417610913835 1
0.362958732443351 1
0.868263858500565 1
0.203632271800777 1
0.491018614009927 1
0.721615482090433 1
0.445398702580132 1
0.619018762462919 1
0.277186133736918 1
0.296308721228271 1
0.254464032632922 1
0.324825255753585 1
0.441030545905285 1
0.195826413735206 1
0.0701058857189503 1
0.368287590917117 1
0.653432564511629 1
0.356843447127212 1
0.325749145665979 1
0.356832488839837 1
0.456919964972373 1
0.393878664974327 1
0.539730903077569 1
0.195107543600669 1
0.38943418941979 1
0.56074655737999 1
0.397663751869421 1
0.280015275545874 1
0.186745059294949 1
0.148566983527317 1
0.446313831661922 1
0.424877805865824 1
0.507583233268313 1
0.165580297975315 1
0.324967535369802 1
0.0724905909156719 1
0.580473208890886 1
0.340344469743386 1
0.0534645315852581 1
0.214761962914034 1
0.327653971191444 1
0.661430387918132 1
0.488191380968058 1
0.511193387283767 1
0.230048763031872 1
0.0884952599197338 1
0.351760402057507 1
0.363188339795357 1
0.558146361496279 1
0.383279476815607 1
0.477328514124873 1
0.257106670396758 1
0.632694298492732 1
0.479762143990151 1
0.539706665292581 1
0.351685667659968 1
0.711920561025257 1
0.225072443257071 1
0.422827602843568 1
0.57055042133097 1
0.548651639578312 1
0.288957231384648 1
0.569504525086291 1
0.523353321979636 1
0.45996868998395 1
0.710806617870832 1
0.631209217529427 1
0.84816444001179 0
0.032868630024182 1
0.305832854514773 1
0.540102449621777 1
0.467283860555311 1
0.451379230366208 1
0.535658065835636 1
0.163121332207312 1
0.358351357634802 1
0.183333277554681 1
0.700531810496375 1
0.252626738070125 1
0.280364607764647 1
0.539318486311086 1
0.395013184258412 1
0.282923122183222 1
0.680040761180046 1
0.14981467964356 1
-0.0725752276454632 0
0.930761648933011 0
0.467970312433615 1
0.210494461920666 1
0.436272472261407 1
0.685512083914701 1
0.150106225028326 1
0.145776351447823 1
0.414116766093207 1
0.546499117008256 1
0.254860953414841 1
0.442654371018105 1
0.190322647177797 1
0.492841279914297 1
0.605367128702342 1
0.657790030740916 1
0.0732718256420088 1
0.274992025597884 1
0.391010869591482 1
0.225478893210184 1
0.105453755365754 1
0.363041592430968 1
0.254532941380211 1
0.598064862739653 1
0.2986288043809 1
0.377740835567534 1
0.434383892388164 1
0.429720586206869 1
0.381385871399376 1
0.155747992356114 1
0.440508324153469 1
0.326282149112066 1
0.14906462397304 1
0.582833020018927 1
0.550132650996433 1
0.453503194462777 1
0.674703289766866 1
0.0637548506648873 1
0.154646889587805 1
0.380648162936146 1
0.591417950429037 1
0.239459515610325 1
0.395646522057872 1
0.36676319850841 1
0.990170938675972 0
0.458840399180964 1
0.18936991416381 1
0.353433650256962 1
0.242339992050796 1
0.437706862548969 1
0.448097583495778 1
0.417563306782732 1
0.462320449386875 1
0.636121105424976 1
0.479435529862747 1
0.493878798275622 1
-0.175052742079642 0
0.588927440406004 1
0.16778643758608 1
0.0805657052290677 1
0.112612303667657 1
0.772257472211042 1
0.0276156122348388 1
0.490985584462443 1
0.127779629824287 1
0.621326287140271 1
0.031885502103546 1
0.420329799878748 1
0.0649904621095802 1
0.32064640759253 1
0.711037897050048 1
0.743699568876753 1
0.330202100407148 1
0.291022308223045 1
0.321769599692113 1
0.505784891950983 1
0.304187176288611 1
0.577975434182996 1
0.706462390885243 1
0.106051472241553 1
0.386470600547201 1
0.0477229282791117 1
0.304556550619427 1
0.356026634122319 1
0.258619867853793 1
0.387163950748178 1
0.523572568431095 1
0.297869011907947 1
0.493868723496883 1
0.456751154055808 1
0.304948063634928 1
0.592339042503635 1
0.486326792853708 1
0.573417460592878 1
0.462439574602557 1
0.389818773088701 1
0.282706109235219 1
0.51688388007104 1
0.744612951889925 1
0.285063697819386 1
0.577139381403202 1
-0.124011740158426 0
0.41702425769067 1
0.488486038546134 1
0.41502982940501 1
0.387091488026737 1
0.299477640231103 1
0.364216231314057 1
0.132555223215419 1
0.429193108299002 1
0.302187143751851 1
0.762753172649227 1
0.498171830661896 1
-0.167040621454557 0
0.0924968534667418 1
0.586359903624264 1
0.427639375809358 1
0.10069342721646 1
0.412968771007185 1
0.704309805185929 1
0.408941558163373 1
0.480621225889645 1
0.172098364207843 1
0.805561054350134 1
0.508662549527385 1
0.250078789067844 1
0.450179015305926 1
0.266863906624875 1
0.53158068383559 1
0.276659759130882 1
0.243454533902733 1
0.502241951287 1
0.314418224203768 1
0.142871597643618 1
0.362682224829166 1
0.180711367182812 1
0.462015009070543 1
0.250158342138751 1
0.0259276969381667 1
0.521767709828948 1
0.369025198500185 1
0.395346901426891 1
0.153434788166286 1
0.707794722057568 1
0.220968610524164 1
0.286804080027033 1
0.373411424085797 1
0.762698563597839 1
0.24959612064923 1
0.245122846440944 1
0.279697353523171 1
0.48795735085004 1
0.0514949294596616 1
0.414848287343946 1
0.557519045550346 1
0.280670714603205 1
0.423095334372981 1
0.406296993260008 1
0.499368707254641 1
0.428884235307364 1
0.455697619528177 1
-0.178495196238978 0
0.363656941938962 1
0.192565891073611 1
-0.0565032850821352 0
0.114062480921939 1
0.453008578885372 1
0.298183890532014 1
0.488210361762158 1
0.365985142984339 1
-0.0890723680855866 0
0.436937953238838 1
0.363789996544522 1
0.566989310150925 1
0.088677846551326 1
0.551018318641802 1
0.848693479608329 1
0.352133108709258 1
0.095710102064984 1
0.680401459388042 1
0.591640620449167 1
0.538652697178256 1
0.00228260562112238 0
-0.15458774683992 0
0.456236181224266 1
0.259003226740456 1
0.467317553600543 1
0.643530999431432 1
0.152218173936413 1
0.694374897896649 1
0.124379756568213 1
0.513200336665932 1
0.021154299240541 1
0.325620156635964 1
0.0233134162826796 1
0.350731181381069 1
0.316340689956982 1
0.39544138148611 1
0.619158568604938 1
0.695177146194541 1
0.383867771632451 1
0.473761721350051 1
0.688624267710635 1
0.267558122637325 1
0.475202158114197 1
0.829906786750908 1
0.443314381133034 1
-0.00474303137250321 0
0.362835537636337 1
0.37536656385747 1
0.492834788028257 1
0.456585462868279 1
0.284304583684577 1
0.124296677088909 1
0.0121239549145903 1
0.321013452426832 1
0.482403559798627 1
0.692153483199178 1
0.177735423348567 1
0.598687942364693 1
0.345912515009045 1
0.536804129474413 1
0.790865131314676 1
0.509207624346079 1
0.214061797037181 1
0.928405883322281 0
0.641194422606426 1
0.802667424071107 1
0.2703485305972 1
0.652880575692194 1
0.193754728902841 1
0.174189071381804 1
0.517130353495597 1
0.562679432832008 1
0.139559626878483 1
0.465251427385128 1
0.124407051426142 1
0.376890306707506 1
0.324053792951201 1
0.520591026769187 1
0.630162200237922 1
0.326662462130785 1
0.302836813197966 1
0.356459652320894 1
0.126796643685006 1
0.210720221216935 1
0.668630005669738 1
0.161159035403121 1
0.347260022583174 1
0.507792658290591 1
1.04070546268302 0
0.419217156570856 1
0.152706772890742 1
0.219131431911597 1
0.33316958767747 1
0.680602246578121 1
0.582776044353667 1
0.40846469655798 1
0.365951655362023 1
0.0993497018202547 1
0.559101217509439 1
0.12027671258389 1
0.301008841975945 1
0.220333759936826 1
0.540664408010719 1
0.269256818496208 1
0.446436542204862 1
0.542528898460853 1
0.147663589595827 1
0.292998695016254 1
0.587685583113146 1
0.276862788136776 1
0.469947785186691 1
0.0958156745495725 1
0.447029218045826 1
0.609545341001722 1
0.174511922549681 1
0.372928191466457 1
0.241262377214317 1
0.35358333708112 1
0.267061325282824 1
0.342892546606035 1
0.664772167129465 1
0.075396164449899 1
0.484122100408527 1
0.697311071927572 1
0.516307381777104 1
0.40911490641107 1
0.457835207212995 1
0.375834795338064 1
0.14776720567896 1
0.750950680489692 1
0.964324009509769 0
0.416092485085851 1
0.646654683218811 1
0.814088163671706 0
0.739555743877788 1
0.257557427264748 1
0.529658228512013 1
0.105723400400715 1
0.33485062372593 1
0.293772999019228 1
0.367718966277495 1
0.537597272164912 1
0.187558136029347 1
0.539474654664204 1
0.49681173444511 1
0.331394674729902 1
0.174279820101916 1
0.465276548280744 1
0.323052624466912 1
0.569676651134999 1
0.167761982158777 1
0.152190043607434 1
0.498699772797539 1
0.248767928054391 1
-0.141933246364105 0
0.250732618353199 1
0.196167172934104 1
0.321603572033398 1
0.573856027532889 1
0.280627104040655 1
0.226030252924853 1
0.561135207677961 1
0.534261942051816 1
0.626601326231661 1
0.312288173294671 1
0.371822799789864 1
0.491998585160003 1
0.676179483698828 1
0.388265684433578 1
0.432252005890611 1
0.234183943818542 1
0.676877784141695 1
0.382036607264932 1
0.319590403384736 1
0.396730399472157 1
0.583027941611957 1
0.346943175619906 1
0.281591375358373 1
0.327704874638584 1
0.192009244811469 1
0.348000560791873 1
0.282274889204546 1
0.44249126677007 1
0.0920025377940168 1
0.347223375619027 1
0.523060546116895 1
0.216497951405622 1
0.742256162752372 1
0.804919283194697 1
0.594258527198536 1
0.216250982708538 1
0.325892906891806 1
0.0823390385702482 1
0.409591029010979 1
0.287134852556865 1
0.702574704688056 1
0.745535207412256 1
0.40381661189399 1
0.286775534028731 1
0.299366606124312 1
0.270994010718355 1
0.443490435087456 1
0.34477591916982 1
0.332856151472703 1
0.0175774119722472 1
0.246459950386274 1
0.336475623971817 1
0.297472006104087 1
0.458515708855168 1
0.419424455169784 1
0.646742604075682 1
0.294729510539031 1
0.543029271526162 1
0.0900513422342086 1
0.600429803017638 1
0.401295156114772 1
0.295474441431329 1
0.544275042972198 1
0.557010041521528 1
0.433691388442667 1
0.579580714821576 1
0.639460929472146 1
0.458719479211836 1
0.28292395334779 1
0.137900282057937 1
0.453691834028571 1
-0.126094141922311 0
0.868154254539922 0
0.206501632362202 1
0.753263605742466 1
0.264918800027752 1
0.562873171016683 1
0.297155770490195 1
0.72887055746541 1
0.374072024520452 1
0.795248734100049 1
0.518837242079407 1
0.542738145207633 1
-0.00835678142449449 1
0.647751661209437 1
0.405063828154352 1
0.767942316540306 1
0.710168893521794 1
-0.0780626529963817 0
0.377210617912723 1
0.970676531497157 0
0.478687257827255 1
0.0735249296608537 1
0.193160554757991 1
0.157291845609608 1
0.334150684012608 1
0.590047555441198 1
-0.019263110086431 0
0.510564401718966 1
0.421759476999941 1
0.262221495490773 1
0.422092580965683 1
0.236474054231968 1
0.692120962904337 1
0.287859738168925 1
0.247020459003002 1
0.244113465440031 1
0.328781244972625 1
0.659403088368055 1
0.375253755238238 1
0.200723475231358 1
0.4886754623181 1
0.386501299063317 1
0.210963017266458 1
-0.0905105158118426 0
0.367506977918614 1
0.544636563340556 1
0.593970338058978 1
0.598054765810468 1
0.479459107888223 1
0.302154774969002 1
0.27128075156115 1
0.279983188091906 1
0.387450570195763 1
0.268681149532021 1
0.228545327769763 1
0.335211888473396 1
0.404580219297579 1
0.39168228423341 1
0.65009706908896 1
0.00636265172190166 1
0.543508670464898 1
0.669947270370566 1
0.376129120280306 1
0.282977176326631 1
0.354688262947146 1
0.202190565144574 1
0.477334612655753 1
0.682392463111744 1
0.417729413797662 1
0.292399540382612 1
0.242520929721062 1
0.577933282230634 1
0.280942445192054 1
0.276657012928883 1
0.519981744381274 1
0.278322021976017 1
0.179644276784437 1
0.436521095894325 1
0.0262887029826764 1
0.260151501089306 1
0.532958019230758 1
0.655822483531445 1
0.542381822079469 1
0.663642052920949 1
0.127365738453564 1
0.239902353511902 1
0.49813235807391 1
0.610753572633241 1
-0.107352393737446 0
0.452660556601824 1
0.450473126135328 1
0.57553925985747 1
0.529435151932514 1
0.450079607247331 1
0.330945870734885 1
0.351247160440416 1
-0.0759232023872687 0
0.489765912630106 1
0.196917274074091 1
0.244937119548734 1
0.68341115517377 1
0.770510533087128 1
0.26729116898128 1
0.419134878298379 1
0.469521435609243 1
0.468755272536128 1
0.282258770229876 1
0.171901879788589 1
0.267805086223686 1
0.520945969581555 1
0.510642470409437 1
0.677308392618345 1
0.292970768708946 1
0.199376498032173 1
0.281450102516364 1
0.400020677305866 1
0.110868547796203 1
0.553875939596836 1
0.217203244512278 1
0.106084670880043 1
0.778652602123684 1
0.0102037579381734 1
0.455071645494894 1
0.562370993733328 1
0.718705424897986 1
0.559811097004112 1
0.156919383727449 1
0.432805192786103 1
0.171585498987438 1
0.394974650398672 1
0.325690723286765 1
0.182228681409984 1
0.436798847954676 1
-0.0952710732247872 1
0.296478654855427 1
0.461591245200095 1
0.541480236560936 1
0.280270739343736 1
0.324602407644446 1
0.617828531280544 1
0.67345881615543 1
0.824033394821819 0
0.32031597314512 1
0.342995869304561 1
-0.0324081447322496 1
0.300949485624023 1
0.569179904210216 1
0.422224438634098 1
0.849301911240119 0
0.568825232753659 1
0.267198231855249 1
0.258342317425026 1
0.425089927309028 1
0.337389079630165 1
0.406422768372501 1
0.839901025195478 1
-0.0347677605651422 0
0.16125882815446 1
0.660339964127557 1
0.805193789385738 1
0.114809785987645 1
0.312909683539223 1
0.370394792805445 1
0.833006083194016 1
0.271682041089035 1
0.173353419917 1
0.0857758142643259 1
0.534051423643831 1
0.52111505910615 1
0.488482780429809 1
0.940822958024112 0
0.417992126276041 1
0.540748807185169 1
0.378537383005756 1
0.180954861771858 1
0.424527199067504 1
0.388905521144061 1
0.135073552504692 1
0.300877662779766 1
0.147588383269361 1
0.30857721943625 1
0.237844490717459 1
0.57841006160971 1
0.70108916741689 1
0.614057501056731 1
0.345973559702837 1
0.0985800141156321 1
0.172791564072785 1
0.604603992925105 1
0.259092613139639 1
0.037717233522937 1
0.530511381589236 1
0.471655371772641 1
0.209495782097536 1
0.754889735352106 1
0.476146264733066 1
0.072735479696843 1
0.348883126659331 1
0.312839521234312 1
0.107085402616805 1
0.298553439721359 1
0.364664207526168 1
0.434860545326782 1
0.447966165109453 1
0.673695094959409 1
-0.129728840505165 0
0.409886196708515 1
0.332103208164869 1
0.225175121291764 1
0.46736485576811 1
0.26081650327002 1
0.391395901316677 1
0.16786578254441 1
0.149936845777021 1
0.27180706645007 1
0.12701150323582 1
0.833575934037306 1
0.256928808244047 1
0.33396450114835 1
0.353966481260421 1
0.340710876310672 1
0.116652607585876 1
0.185917941570656 1
0.13036530534971 1
0.558982050790175 1
0.455462235343308 1
0.270356765885053 1
0.177707177687924 1
0.49910935140122 1
0.372680628534306 1
0.399797447365273 1
0.376442575056955 1
0.125958385059134 1
0.35577783781545 1
0.0741448965575028 1
0.458310940419465 1
0.483737691079745 1
0.114605227268089 1
0.235583947453322 1
0.48375948647805 1
0.346832229392995 1
0.404934806447419 1
0.695828746687779 1
0.531088502975252 1
0.0941983989944509 1
0.180978853860714 1
0.615335231389756 1
-0.00497645793037564 1
0.159808172047588 1
0.505952555206712 1
0.435644592102075 1
0.412829545503845 1
-0.0556956649331389 1
0.567833689130222 1
0.641233806255127 1
0.67092167627859 1
0.779578137818327 1
0.556178461479818 1
0.509036988673604 1
0.439843904147406 1
0.613442344230544 1
0.538473721224504 1
0.33772253835147 1
0.0383981166273104 1
0.0277233961713708 1
0.31792383515248 1
-0.112110683223169 0
0.0304837836719153 1
0.307456068235481 1
0.273150822919441 1
0.24545173765958 1
0.353751964181221 1
0.17779440270131 1
0.526611204420226 1
0.370366438875671 1
