# Supplementary material for: Bias caused by sampling error in meta-analysis with small sample sizes
Source: PLoS One. 2018 Sep 13;13(9):e0204056. doi: 10.1371/journal.pone.0204056 (PMC6136825; doi:10.1371/journal.pone.0204056)
Supplement: S5 File — (ZIP) [file pone.0204056.s005.zip › results N = 20 theta = 0.4 tau = 0.5 sz = 30-50.txt]

"dl.theta" "dl.cp"
0.33018772631868 1
0.363469280787598 1
0.236719624221878 1
0.256047300158805 1
0.25634454050481 1
0.288362931011658 1
0.0541363158256251 1
0.27514947075767 1
0.117839922101185 1
0.466073725853346 1
0.514799631876261 1
0.333125498525806 1
0.369005511264611 1
0.468451293733079 1
0.39097091134316 1
0.339187079333964 1
0.756031648770621 0
0.37895493262458 1
0.312812680098445 1
0.267504940253349 1
0.480757940892416 1
0.529999498503577 1
0.600172137113553 1
0.387873525121395 1
0.26148035401175 1
0.622525794038611 1
0.474920873019576 1
0.416386110485486 1
0.461685561018823 1
0.370539533452362 1
0.638799622590227 1
0.547084125291521 1
0.558405235738407 1
0.412243964215296 1
0.537497668470114 1
0.0909413237573423 0
0.379935615784605 1
0.625195452666806 1
0.387891953025119 1
0.477899992892016 1
0.348892438054931 1
0.279156428164831 1
0.19207230516234 1
0.414087010853203 1
0.430737664511199 1
0.113893732312991 1
0.492817983057797 1
0.449977991347978 1
0.374937526288582 1
0.59891514698563 1
0.259376230189486 1
0.302408040759086 1
0.585540573709087 1
0.623168489430307 1
0.483288542829383 1
0.474803416485231 1
0.451879920732581 1
0.460767483887141 1
0.195841530319496 1
0.376976873949557 1
0.479064871260843 1
0.345800563001322 1
0.271376505142185 1
0.319025546736921 1
0.236185154860318 1
0.502326589591715 1
0.143855434621358 1
0.384698483908706 1
0.387814340743833 1
0.240225623769211 1
0.370031405456026 1
0.570380884118541 1
0.130650429984469 1
0.247837194677714 1
0.383939738260883 1
0.297073180593076 1
0.476992761568004 1
0.530097139992568 1
0.355697076120299 1
0.166068813303264 1
0.28369715401762 1
0.353417319208544 1
0.392839508065553 1
0.484643990994407 1
0.134383459927902 1
0.425096092321985 1
0.734246230847026 0
0.673570646980317 1
0.617166702798758 1
0.206588711692961 1
0.292121796338927 1
0.171674383000638 1
0.117639268814512 1
0.681154639087654 1
0.195217593125258 1
0.521785730234383 1
0.249760085712478 1
0.444791542259407 1
0.493682033457406 1
-0.0224983695909525 1
0.594997171915778 1
0.426859075519579 1
0.540021280641315 1
0.283642701100171 1
0.530685545318009 1
0.0535867792640725 1
0.174402196118846 1
0.607695420052708 1
0.361475431002644 1
0.388535843921018 1
0.420888793400515 1
0.653589674686524 1
0.540012122185965 1
0.470270481197729 1
0.562461230826809 1
0.66530105634084 1
0.946717919838339 0
0.385445119287814 1
0.155683551253859 1
0.177441983242994 1
0.391836343255929 1
0.273238628854554 1
0.447372338201588 1
0.0675424179412221 0
0.292874756903182 1
0.397274179486861 1
0.690864128948385 1
0.253503256105672 1
0.467095680542763 1
0.439730879001834 1
0.139745287832412 1
0.655910954129992 1
0.555432738426484 1
0.394709991736641 1
0.212268909807003 1
0.307142853841176 1
0.516867140768371 1
0.535692946927688 1
0.0628501725539743 1
0.481537665744002 1
0.446838304395162 1
0.6790288049919 1
0.548410858805162 1
0.735727171825676 1
0.432425300743085 1
0.364316322987608 1
0.383766849440574 1
0.494933404086667 1
0.484827276923104 1
0.26897356208491 1
0.360202971445034 1
0.581365652459097 1
0.464592263969016 1
0.151242131647057 1
0.460913987497159 1
0.52815236787248 1
0.129087238043354 1
0.490592363910873 1
0.583587837484189 1
0.471355267923945 1
0.356074958621591 1
0.465307659722468 1
0.334908550192421 1
0.376893685494159 1
0.260142634897916 1
0.446359138181368 1
1.21151510570633 0
0.309228431706982 1
0.364692243761012 1
0.497424341405336 1
0.419790046479273 1
0.136042512357624 1
0.376812049956752 1
0.537702730805927 1
0.582425550275332 1
0.457507126508199 1
0.389785763113667 1
0.140081004014765 1
0.356753380440374 1
0.471244259768879 1
0.240374284342756 1
0.153896102007129 1
0.482667768170664 1
0.315777382589952 1
0.181365552846535 1
0.461222350992082 1
0.401245365089572 1
0.466734574975874 1
0.558998246977192 1
0.397459726736105 1
0.306552366112934 1
0.610996041157291 1
0.140378879568057 1
0.638349906430947 1
0.605697632738749 1
0.203725706827572 1
0.483214034356341 1
0.179782437575918 1
0.524030221061994 1
0.532939201222719 1
0.324539200888451 1
0.253604186682309 1
0.560589815366396 1
0.184389018269755 1
0.0327734142752252 0
0.605549382238947 1
0.303868580237503 1
0.384027318106394 1
0.436735468539607 1
-0.024882631291599 0
0.877827080990768 0
0.542406424865942 1
0.389982492061978 1
0.632274138288353 1
0.376108094069629 1
0.320212149421228 1
0.263995285892572 1
0.328224549292206 1
0.212013744007709 1
0.514849483716632 1
0.335574304005856 1
0.814267613286275 1
0.251356342044452 1
0.318419226141862 1
0.445676209816993 1
0.158558541886539 1
0.383088835641388 1
0.212070754657283 1
0.531873380324089 1
0.448247790381578 1
0.129671428621708 1
0.441028902620663 1
0.440582910643431 1
0.349939707424151 1
0.568656991075112 1
0.48109283805966 1
0.438248470629221 1
0.0719530597828615 1
0.548864586155467 1
0.447672131043101 1
0.275931479648809 1
0.486330115609834 1
0.570089534245176 1
0.488464630804453 1
0.488871027115909 1
0.461455409152097 1
0.464815226395982 1
0.575550814127535 1
0.272561891677148 1
0.295241334922498 1
0.560493661403371 1
0.408450382739296 1
0.0937571144309299 0
0.480115493760776 1
0.749568963724503 0
0.309686577598498 1
0.454843968964404 1
0.506903857086827 1
0.511750413373779 1
0.163644336750746 1
0.447174721269683 1
0.282846330465691 1
0.17059556649912 1
0.37086493487535 1
0.533156263963576 1
0.647028717604308 1
0.412781790295819 1
0.54012732351956 1
-0.190218262829005 0
0.418644863698227 1
0.437906615016002 1
0.591941703690372 1
0.26268938262143 1
0.215552094657521 1
0.352631806957983 1
0.786749994607245 1
0.446217892502684 1
0.00384774125415186 0
0.330542588983478 1
0.266919315992125 1
0.196835100196654 1
0.235126281060649 1
0.374333933399791 1
0.49738983314104 1
0.386525588341891 1
0.514286119160528 1
0.64762396124266 1
0.263468544467514 1
0.129274511363419 1
0.252753010667711 1
0.340916953530456 1
0.533671947550512 1
0.555640590940583 1
0.257830366619437 1
0.335302561007847 1
-0.0539583880835302 0
0.400098654813468 1
0.298912124196211 1
0.585469074865376 1
0.42245955901131 1
0.582820911109308 1
0.2956540002114 1
0.521680632183172 1
0.359315494692911 1
0.188768865558954 1
0.638250574441746 1
0.132328493164525 1
0.470161450351359 1
0.244870433664279 1
0.295938430209702 1
0.432250256989802 1
0.531160173571909 1
0.414270971665636 1
0.268557494081954 1
0.304352209048275 1
0.579120035476144 1
0.205325660690857 1
0.362692187035416 1
0.258410700044336 1
0.0917298803387099 1
0.273374710734296 1
0.460813972668626 1
0.451690559778008 1
0.598651768132041 1
0.228846708536291 1
0.670740202599948 1
0.203066491269278 1
0.487722550138124 1
0.491412679208195 1
0.139991947781904 1
0.47952148459888 1
0.451581247651853 1
0.431715804574647 1
0.552150959764635 1
0.217807260846679 1
0.281345931930961 1
0.378223569854807 1
0.274000069501627 1
0.386437072854273 1
0.248033633568358 1
0.463586639547493 1
0.239212062805977 1
0.140502286295308 1
0.740025453395724 1
0.462738967558205 1
0.154685580691851 1
0.199677560150405 1
0.0427042879008046 1
0.182679512281449 1
0.497823072559513 1
0.6536361799886 1
-0.0153803908680329 0
0.270211566852881 1
0.168792176279944 1
0.0238553905778005 0
0.398585243731645 1
0.631279572613613 1
0.52613917734055 1
0.385228477893724 1
0.489604283842015 1
0.272418155719317 1
0.37772892685163 1
0.536902409247371 1
0.166283905520456 1
0.315832849666136 1
0.455106196869563 1
0.329850282608503 1
0.405582707062751 1
0.655550472273658 1
0.470288575936949 1
0.242949951432721 1
0.226708573816236 1
0.428679807908185 1
0.769775579259046 1
0.178610992085835 1
0.520083202301453 1
0.315966524248082 1
0.348107190192967 1
0.561831092850887 1
0.189534981761423 1
0.638054824143855 1
0.628940324293963 1
0.222440285957643 1
0.453163804927339 1
0.602098675466685 1
0.135247626108069 1
0.438460547164491 1
0.545711242707587 1
0.244427143238022 1
0.376246116723833 1
0.643153475290823 1
0.349872113155043 1
0.303528959021863 1
0.290927173899432 1
0.411314235290336 1
0.499140599391119 1
0.107485480365724 1
0.333057546147522 1
0.557599500469065 1
0.383726820505409 1
0.415771060838813 1
0.0277749391029676 0
0.719701831001981 1
0.343091080646192 1
0.34658094940617 1
0.437168255353596 1
0.0687096830362784 1
0.577008520363494 1
0.0734952095226674 0
0.30603302790886 1
0.677077546569911 1
0.216542809589257 1
0.409419567114203 1
0.0495793028531473 0
0.339491751718582 1
0.411617738899473 1
0.62309001311517 1
0.406796606702388 1
0.264819402316328 1
0.0903312372881362 1
0.420237467547522 1
0.518882180305247 1
0.464625179175349 1
0.238344561275209 1
0.461800459373829 1
0.359427005292138 1
0.792117231922265 0
0.5388134111306 1
0.601208376731205 1
0.852569835890871 0
0.422156096750771 1
-0.0272146277120376 0
0.317678303634744 1
0.212986188949494 1
0.483980947531053 1
0.286140731621547 1
0.0782696845760052 1
0.428725959330931 1
0.25252332805341 1
0.127135869143964 1
0.405576892789622 1
0.219199952094834 1
0.418927001013633 1
0.395869240819275 1
0.301643043363353 1
0.403353405051845 1
0.387874891605522 1
0.264305151533326 1
0.531869253045392 1
0.291986681020857 1
0.337873083911351 1
0.324119039108045 1
0.585210837187642 1
0.302757651893377 1
0.234216617409262 1
0.0695949653416934 0
0.263368965607824 1
0.337785672300063 1
0.199732117143323 1
0.42195260711073 1
0.397654370004352 1
0.430391364153046 1
0.278093547695387 1
0.537107451129332 1
0.700596717318093 1
0.390829341364175 1
0.391988342969237 1
0.402527238700589 1
0.150653578384253 1
0.346082680086578 1
0.118399145001538 1
0.728230511234551 1
0.328623705397097 1
0.286076363177235 1
0.288644793319127 1
0.457481129026161 1
0.410364500915552 1
0.320771444632932 1
0.430574035322537 1
0.887557400411418 0
0.0317504451959897 1
0.323387789263053 1
0.448889358029704 1
0.315562183830911 1
0.444868860964141 1
0.145748662864423 1
0.45048516227844 1
0.505211589529625 1
-0.00996371015614778 0
0.239924584564552 1
0.550540535335572 1
0.65540764522185 1
0.312814039702696 1
0.363308989351854 1
0.865660050583499 0
0.553044904083866 1
0.136987020291741 1
0.412592754747262 1
0.248488135544591 1
0.300961740499299 1
0.551862973460174 1
0.277116665072372 1
0.388414532557288 1
0.233132872732544 1
0.125550229710344 1
0.461047036161299 1
0.421252763603635 1
0.723425145364749 1
0.410509320083715 1
0.392064383500191 1
0.278643153147613 1
0.330230138124974 1
0.328317576122327 1
0.518159412855589 1
0.225990212471301 1
0.545375440038808 1
0.47555177206995 1
0.417919336844353 1
0.514929040381796 1
0.523516107134462 1
0.292714502107441 1
0.495004525412781 1
0.560824249055402 1
0.0497942847573574 0
0.299916235278045 1
0.302218262842365 1
-0.00150217102019397 1
0.431882564484128 1
0.397111098035439 1
0.19499439917585 1
0.236119338613697 1
0.328237699094887 1
0.381420585372677 1
0.622543266991849 1
0.113120745824599 1
0.370522741338845 1
0.728814748024688 0
0.390480241864532 1
-0.0699774871508694 0
0.518255734577426 1
0.508518174832312 1
0.705313959463451 1
0.301464899148965 1
0.541221079042329 1
0.467315545999557 1
0.732672871763538 0
0.505485696896782 1
0.717584297654437 1
0.218325306139322 1
0.408861357133643 1
0.489625103350498 1
0.46500630152264 1
0.254771640482582 1
0.452271726262953 1
0.247645601328305 1
0.375721536984843 1
0.38456407929602 1
0.149852238372109 1
0.62678167286562 1
0.256753960431432 1
0.371769998544902 1
0.164877549827404 1
0.184317474468299 1
0.573436609550924 1
0.617478861947352 1
0.443232262232971 1
0.287853989722109 1
0.503563456583501 1
0.665319811928958 1
0.149104475174194 1
0.531734556509734 1
0.368635898717968 1
0.422301894033704 1
0.214283652006198 1
0.470814176110393 1
0.467048971269734 1
0.503237626419279 1
0.180388548038053 1
0.230510607208283 1
0.516640366043207 1
0.421459145994717 1
0.0413530495871391 1
0.55780462455301 1
0.182837686597872 1
0.272721291923809 1
-0.0506748448310909 1
0.396881982245414 1
-0.230561802269953 0
0.482921782586381 1
0.400667561948464 1
0.509194476443732 1
0.520309210058358 1
0.277021078919732 1
0.669812578616277 1
0.389498216934034 1
0.384561741181557 1
0.442595432533765 1
0.148341286255719 1
0.748481334624584 1
0.622647381483168 1
0.421128795271711 1
0.201934091638722 1
0.680660920366377 1
0.372575785777205 1
0.50441954513024 1
0.503472352772753 1
0.399725874171873 1
0.23369182587372 1
0.389008568748341 1
0.280023622550591 1
0.485274258159996 1
0.367218369880977 1
0.683862314924005 1
0.353620403780727 1
0.42359702800991 1
0.492423010859154 1
0.24421050635738 1
0.448243150968022 1
0.642973450459459 1
0.285512042192694 1
0.262387303257965 1
0.607043743937972 1
0.252252456385317 1
0.146331325229239 1
0.485655451039248 1
0.581744384827681 1
0.398250119197487 1
0.34530116394163 1
0.433600817724642 1
0.12502921075621 1
0.276315360514614 1
0.690710820773154 1
0.338859816606861 1
0.272949122545065 1
0.661112137386724 1
0.444504791660667 1
0.420117061991826 1
0.443462510636076 1
0.402987428499085 1
0.295857668288061 1
0.194740835823213 1
0.285250100645878 1
0.8544605265246 0
0.389362263140288 1
0.455787704582605 1
0.161176960753232 1
0.148251409203512 1
0.462104032784425 1
0.444913149749014 1
0.259025925867539 1
0.41125322830432 1
0.34745979567467 1
0.348324292667635 1
0.366348766383708 1
0.1050277810436 1
0.0304578648380786 0
0.448607271195836 1
0.35437457737033 1
0.559788413848721 1
0.38583638541975 1
0.199370296846115 1
0.162894451324363 1
0.281519543618621 1
0.537541806649578 1
0.40953852094342 1
0.59479582652177 1
0.402708797877412 1
0.520818713484648 1
0.634043088327048 1
0.385035042145619 1
0.489890986775958 1
0.521842106117143 1
0.173734003292586 1
0.575726109939524 1
0.418693251855767 1
0.856414375456696 0
0.487561683196963 1
0.675713251111132 1
0.219534219952237 1
0.554523377486616 1
0.213517419514681 1
0.286999445706056 1
0.383605502656375 1
0.0134873513087138 0
0.299321115266296 1
0.425830397108566 1
0.514361589589395 1
0.0195562636196969 0
-0.00981033565971598 0
0.246385805526467 1
0.50738669601277 1
0.564077130602261 1
0.614255631192924 1
0.065537918079165 1
0.470221557466874 1
0.32841946967822 1
0.292212703877646 1
0.724544932476713 1
0.502125460472554 1
-0.077322460116921 0
0.3016802763336 1
0.461993823531233 1
0.60617229644095 1
0.719539495419601 1
0.539983422283274 1
0.553660467192461 1
0.487393592284914 1
0.115745096189734 1
0.391413351310058 1
0.29566670632992 1
0.741225615422166 0
0.0841063695210448 1
0.594710098504541 1
0.301266797825125 1
0.163545838251486 1
0.186969743162133 1
0.218778716761362 1
0.412551894778345 1
0.276314568564341 1
0.677541578399805 1
0.417066541466914 1
0.504479834506603 1
0.0219133174657039 0
0.424111948485528 1
0.30393444605769 1
0.368397777574727 1
0.573481046499445 1
0.420208858014357 1
0.198210918644691 1
0.663456542810368 1
0.104945960949081 1
0.652617322217341 1
0.348447374289141 1
0.348601735080262 1
0.392549229189814 1
0.391891456828605 1
0.100800138475707 1
0.300501139299661 1
0.454634728137674 1
0.304080949413195 1
0.382892761203795 1
0.323760134640713 1
0.343463063088131 1
0.461226102011155 1
0.642421761494928 1
0.42741296280076 1
0.401760613844585 1
0.551901115627319 1
0.594337792121635 1
0.568858979755179 1
0.317181261209241 1
0.204989628136493 1
0.449665237148362 1
0.527383978277541 1
0.319488649790934 1
0.512134515932876 1
0.637806290626245 1
0.0460437732488551 0
0.699150557234132 1
0.234320498114983 1
0.584671482508129 1
0.346555597365476 1
0.504642441934853 1
0.138859959040871 1
0.811428567492891 1
0.391679815020992 1
0.271578369600869 1
0.646110675711189 1
0.153061353070674 1
0.335042799575231 1
0.240528668868948 1
0.474890172038876 1
0.343040627627276 1
0.697355726834057 1
0.0883854126699228 0
0.183984930025589 1
0.13564370580513 1
0.333266523054829 1
0.196013541710557 1
0.394544024025377 1
0.188277506362339 1
0.559714397563656 1
0.504967686544799 1
0.313876078471094 1
0.129812167123887 1
0.0520366762076099 1
0.492660649021273 1
0.0882255316723374 1
0.296591453396688 1
0.570577118334511 1
0.192693481550616 1
0.159043714489798 1
0.400320690591943 1
0.730182647822098 0
0.80664961599308 0
0.494370291258949 1
0.656471504648094 1
0.215070341220906 1
0.146356334581048 1
0.594815094342366 1
0.22985042361258 1
0.598821777676394 1
0.322567861618792 1
0.385387952301331 1
0.579308844667182 1
0.425325071257112 1
0.13579756778956 1
0.377086656586019 1
0.658562074162283 1
0.212648649201989 1
0.307597115698415 1
0.534338814297192 1
0.229019805662146 1
0.368963264937781 1
0.37311364974953 1
0.226221371728704 1
0.439705664238156 1
0.384886377194361 1
0.421113019578003 1
0.479002674008579 1
0.319334225920774 1
0.441757816424173 1
0.599813872859601 1
0.703712487898901 1
0.322571903180909 1
0.513003392325554 1
0.0794229534676288 1
0.439543126665885 1
0.842496196206037 0
0.4160156705928 1
0.416949243066199 1
0.945086334048837 0
0.322546717416418 1
0.195302891763201 1
0.52390338071716 1
0.60233607798351 1
0.534401027531885 1
0.381887639794723 1
0.291391600551696 1
0.16012811398445 1
0.235432481544597 1
-0.0726687274972682 0
0.624951650778609 1
0.169568492900777 1
0.366072969392793 1
0.407487599528979 1
0.218725275822736 1
0.379890166043072 1
0.327262363614673 1
0.288556164618942 1
0.670832687837639 1
0.248295766720084 1
0.324149400956687 1
0.465324355067856 1
0.46603465255147 1
0.578089167245909 1
0.510385574025438 1
0.253651762036527 1
0.421357014265284 1
0.700531317970926 1
0.375166138699882 1
1.14251374703186 0
0.251132256230361 1
0.492734029777483 1
0.135997457897628 1
-0.0132818321427887 0
0.338201379369033 1
0.354410163107588 1
0.487037928524435 1
0.365568596925018 1
0.592932385001194 1
0.474620127960455 1
0.133245126508707 1
0.108927363056604 1
0.497921346544656 1
0.609096246422832 1
0.385054793691372 1
0.360318785666227 1
0.436925602195756 1
0.496698473191304 1
0.184300508220798 1
0.333219733082684 1
0.437433259664832 1
0.411983036202405 1
0.213352469831127 1
0.129565635549905 1
0.585224966767274 1
0.429635308666808 1
0.241311491109236 1
0.487277288472531 1
0.401481590357172 1
0.828614407266344 0
0.561710849916084 1
0.273292004564064 1
0.515678797068327 1
0.483274922837571 1
0.229101920452884 1
0.555570680810725 1
0.481202576180973 1
0.25541317953583 1
0.428876306675638 1
0.162764337872666 1
0.285528168804799 1
-0.0260244221184033 1
0.662508834316018 1
0.408122975333452 1
0.204021833820165 1
0.318228511958189 1
0.278534575587273 1
0.188453841678501 1
0.180992992860654 1
0.208510856090303 1
0.687789422523135 1
0.189280403858957 1
0.367176632711135 1
0.640791543664123 1
0.184521687460453 1
0.284620163898841 1
0.518818736568686 1
0.650025288342922 1
0.0131029245633016 1
0.289372175187457 1
0.505134519225211 1
0.094728640584035 1
0.334789092536444 1
0.299624747543205 1
0.453950385110754 1
0.278497834471146 1
0.520543060141422 1
0.311721014395394 1
0.488077271583185 1
0.421303208952011 1
0.585447505230801 1
0.129271668702599 1
0.278353483079497 1
0.152544312053027 1
0.280448671895381 1
0.00362310200422198 1
0.284628926675366 1
0.231953180017804 1
0.543607942268191 1
0.492547854733224 1
0.275336366113019 1
0.600440424220717 1
0.383054659809878 1
0.490122959383528 1
0.266110227768287 1
0.310251404277448 1
0.388429366235801 1
0.437931671393751 1
0.405831099448768 1
0.375242501317531 1
0.321592553654206 1
0.698065372341741 1
0.37704563044359 1
0.522296897982221 1
0.600591901091773 1
0.612513701515135 1
0.2731466266413 1
0.298659368083328 1
0.253553967396274 1
0.466597055191519 1
0.423524770737186 1
0.468194668450182 1
0.367142677134008 1
0.515590555149298 1
0.181329998400358 1
0.324224941042995 1
0.373666357158742 1
0.371318158723525 1
0.402418923727809 1
0.231651409180795 1
0.383376274361083 1
0.323145224501968 1
0.168698640998685 1
0.231267553737234 1
0.36069842285085 1
-0.0424503718183776 0
0.802542975449362 0
0.479828502191736 1
0.307745853663878 1
0.754472666294948 1
0.501637517013521 1
0.12961114171768 1
0.192858138051391 1
0.643001667405103 1
0.397937320853055 1
0.312189136861661 1
0.251041953198351 1
0.62395001395652 1
0.558643473330571 1
0.692169725021985 1
0.370771889812151 1
0.285032222630044 1
0.0817469541634495 1
0.668089052170837 1
0.454891744121075 1
0.00214956367948357 1
0.343950459559975 1
0.380113736915698 1
0.237361660112138 1
0.653416546459821 1
0.118214458306936 1
0.366586782882731 1
0.475110408319133 1
0.216387081333724 1
0.355404756176092 1
0.546711663597977 1
0.210969677785297 1
0.636215832137073 1
0.389930735535058 1
0.691977026753634 1
0.21550483609655 1
0.413255419694334 1
0.50226544038406 1
0.453960198086859 1
0.137230219311506 1
0.809046058609275 0
-0.000264077354732597 0
0.485791195361466 1
0.618612759859569 1
0.0596300957176581 0
0.0465438494706337 1
0.216776808966249 1
-0.0433603111908052 0
0.609273270422162 1
0.544014757689747 1
0.278555695644528 1
0.392344532770196 1
0.202963488287357 1
0.293125272461155 1
0.444234058287422 1
0.0246803598127787 1
0.314638305309668 1
0.278203931399811 1
0.730676607896601 1
0.350355020102591 1
0.287492232312965 1
0.062444034079561 0
0.165563390036676 1
0.569419357991185 1
0.497074742941027 1
0.369958506949085 1
0.257505913350877 1
0.292001361440338 1
0.45082611462762 1
0.468169172031012 1
0.367335132642688 1
0.444880162375509 1
0.394274343620428 1
1.04600778174301 0
0.757160214500057 1
0.107179424491592 1
0.485705917480226 1
0.333503790559001 1
0.192944079830683 1
0.306531075403342 1
0.155799339993603 1
0.365231303692877 1
0.792227409736066 0
0.368845093138961 1
0.362369955234215 1
0.260449256046977 1
0.012161091781646 0
0.152618225478784 1
0.477376057711844 1
0.273753376192918 1
0.0713687957727356 1
0.0350616033907617 0
0.466442941615016 1
0.64271462235873 1
0.464717391345037 1
0.362010923455139 1
-0.0229907880882887 0
0.76152833424753 1
-0.00886355434540988 0
0.75314200510794 0
0.136509228024974 1
0.297838570078725 1
0.665565672752767 1
0.161951554893716 1
0.0471397411646648 0
0.146669241372676 1
0.586798680290501 1
-0.000341567460079156 0
0.47607323622971 1
0.581888425095879 1
0.602572224323604 1
0.59956924412318 1
0.266963329653916 1
0.502737397573583 1
0.248115027317668 1
0.346887525089059 1
0.402795516380126 1
0.292217454212857 1
0.414555509582889 1
0.542561829877744 1
0.521365632501643 1
0.295361457465159 1
0.383443210051603 1
0.325295368750684 1
0.256976585043769 1
0.270414108321115 1
0.161909436252133 1
0.230855754409645 1
0.256142685340535 1
0.195641823412479 1
0.420639396732113 1
0.822767925462717 0
0.731532965110948 1
0.271419970328604 1
0.39430567285104 1
0.419916449431244 1
0.364336080016964 1
0.333608091338677 1
0.117193542729228 1
0.231984386380721 1
0.406381957563139 1
0.264173272002224 1
0.235732105103929 1
0.103493578684748 1
0.175953777659203 1
0.530651947776765 1
0.308331089538468 1
0.43786540613743 1
0.362754644766792 1
0.179098356088083 1
0.389621177925976 1
0.316808324412733 1
0.496241912064651 1
0.154307395733938 1
0.218845514289759 1
0.305646737211902 1
-0.193653539862285 0
0.180554189807458 1
0.356373088475989 1
0.104804113489391 1
0.284652080041455 1
0.590008375813317 1
0.149892636976795 1
0.36701085463891 1
0.344395956558493 1
0.48259512265493 1
0.573368996059026 1
0.384701635153471 1
0.294040131672793 1
0.353971292312636 1
0.584557250810998 1
0.296179811680809 1
0.262509614690078 1
0.607938497841387 1
0.200988026838576 1
0.417298808915875 1
0.334630089640863 1
0.325362613154383 1
0.0907648637663415 1
0.356028327471718 1
0.49324341339764 1
0.481007160426627 1
0.019610717376905 0
0.288318388049514 1
0.412684145632562 1
0.460106839936365 1
0.215834932950096 1
0.344502702804822 1
0.723862163795813 1
0.356284400854747 1
0.331198749577786 1
0.199147478662505 1
0.779339344169104 0
-0.112301019744653 0
0.30918890284603 1
0.395686227961391 1
0.474955015526288 1
0.119883531619419 1
0.215841816124882 1
0.286051722697593 1
0.538708629677416 1
0.356790330477503 1
0.365117790949883 1
0.543694736355261 1
0.698769885415926 1
0.635261372782134 1
0.59435833108699 1
0.412243125473447 1
0.124359045205866 1
0.40206056646649 1
0.977229157049873 0
0.512265573612914 1
0.328032225728907 1
0.509607698790617 1
-0.00837737571976874 0
0.595272959353195 1
0.771188129378152 0
0.750676550949464 1
0.212093383680505 1
-0.241898025191091 0
0.542990814462991 1
0.472448770492245 1
0.462938763567164 1
0.348864909812898 1
0.0599360966174952 1
0.592404105394951 1
0.305753079460336 1
0.424248265568448 1
0.23606802048452 1
0.489536998576348 1
0.374439414950127 1
0.0304919531555456 1
0.596324812721876 1
0.162921694017845 1
0.529157501828464 1
0.606465705454827 1
0.294228690567337 1
0.474015314613593 1
0.354551599140569 1
0.272233360475281 1
0.507340303656185 1
0.496173685649263 1
0.45665069968312 1
0.478212598539016 1
0.795589255596068 1
0.131294207718625 1
0.488595085576441 1
0.183212978669383 1
0.558365865866695 1
0.355278731866837 1
0.56640476108593 1
0.41218318782939 1
0.432081766990319 1
0.56746738975719 1
0.391764761348886 1
0.446744088540479 1
0.199139125903311 1
0.119829868066838 1
0.320603336633041 1
0.45725349255352 1
0.290472807408897 1
0.541427566104165 1
0.671554104485656 1
0.472299927434123 1
0.560155793713478 1
0.447364076241299 1
0.613405501904133 1
0.724268637298629 1
0.436301747585001 1
0.345462031131885 1
0.525367030778362 1
0.112364527890687 1
0.0489191460396324 1
0.12855462114596 1
0.496256569684214 1
0.768705983362356 0
0.565785068934277 1
0.579712462770326 1
0.510540065218097 1
0.417687103180452 1
0.570696609975575 1
0.457114081573814 1
0.0542367415110087 1
0.304916164166123 1
0.66621242373064 1
0.321122908333149 1
0.213851920210294 1
0.464599439009959 1
0.109297164507758 1
0.529510635609409 1
0.477489183596658 1
0.214087127328744 1
0.0738865307325575 0
0.650791754790915 1
0.254768265049682 1
0.244100842659491 1
0.63038294443278 1
0.366352096724031 1
0.508167394954364 1
0.22100633935797 1
0.514116337963419 1
0.350186770741401 1
0.323305051776749 1
0.513906730463512 1
0.182431821090738 1
0.702355741886316 1
0.617834271355655 1
0.749469829114785 1
0.561309432091688 1
0.760113084582829 0
0.442127161641659 1
0.0318765424897398 1
0.17185311971493 1
0.166743958582112 1
0.218304379050296 1
0.408927640732465 1
0.339367078472146 1
0.23931294884347 1
0.47212776786889 1
0.399304309859616 1
0.04110878939847 0
0.218303498026563 1
0.630777881395445 1
0.162234299933765 1
0.859869437177023 1
0.54751568279423 1
0.188466097084139 1
0.315646585655624 1
0.83909057197667 0
0.285501737028652 1
0.305299246641734 1
0.446251190609583 1
0.366201776852016 1
0.128514480321805 1
0.406396719414544 1
0.386532135273182 1
0.649860190834629 1
0.416337203953774 1
0.387660897317102 1
0.477197510520299 1
0.13419407162002 1
0.287727578087421 1
0.679541385540369 1
0.434101193684483 1
0.383487866975005 1
0.458812715156037 1
0.299853420050046 1
0.46985644524519 1
0.446818398802258 1
0.396954375527508 1
0.584892797240089 1
0.391199877703302 1
0.54681763390591 1
0.119599690472293 1
0.214523717628456 1
0.54241430589596 1
0.599285325989586 1
0.0937764643802691 1
0.194919846822651 1
0.253475671580079 1
0.229917585950671 1
0.166958615155306 1
0.43085205767132 1
0.203954902134662 1
0.630304659841291 1
0.672539384161838 1
0.710811319050901 1
0.451997920586936 1
0.613480308319744 1
0.595517638673489 1
0.332479032324692 1
0.739982869642756 1
0.427071670236351 1
0.466601618418389 1
0.460674980586045 1
0.63097098086973 1
-0.0174711700309504 1
0.735807464041448 1
0.42905591037938 1
0.284026468598373 1
0.344019282353271 1
0.0262351743683279 0
0.348780488445211 1
0.389410424238917 1
0.324534432324949 1
0.123776137127338 1
0.611994462617528 1
0.615152256024382 1
0.46380091215923 1
0.379198663623593 1
0.363033256994974 1
0.446986804427783 1
0.130927974597338 1
0.440312878652663 1
0.775659169919723 1
0.213816110961278 1
0.327131162185031 1
-0.00690202431499942 0
-0.0870838654275023 0
0.364897268653295 1
0.456679330201362 1
0.616572886240106 1
0.532630496189521 1
0.608859723725697 1
0.592056695495429 1
0.707418218588549 1
0.691801064845313 1
0.200265534854879 1
0.482109987351463 1
0.447123719571243 1
0.119294948311401 1
0.384893308044612 1
0.471079320241208 1
0.651987556655467 1
0.593294031629792 1
0.215584624825778 1
0.319286306545285 1
0.319163863618336 1
0.306326426386084 1
0.425278454644368 1
0.375052114285198 1
0.262688630527726 1
0.232329021826812 1
0.395335207471248 1
0.213436270277641 1
0.425957816215154 1
0.27037662453427 1
0.271051511934246 1
0.161122036781956 1
0.405474001362664 1
0.257073951467045 1
0.361045885731375 1
0.45379156589484 1
0.588617129656157 1
0.254583158773975 1
0.214269505501779 1
0.580918433200095 1
0.0746415546109984 0
0.475721735590688 1
0.395329944849413 1
0.0993878318502272 1
0.187071108005247 1
0.491991063228053 1
0.672394726718467 1
0.473005959740292 1
0.546152891302884 1
0.461263842954311 1
0.393722585326517 1
0.419445760441949 1
0.359974348824506 1
0.228746804541193 1
0.0388521080871713 0
0.507479668648244 1
0.574185290412254 1
0.270140271831502 1
0.206201692383621 1
0.588458625950143 1
0.627887958176056 1
0.365061411188474 1
0.241669449692661 1
0.46496417637638 1
0.547565420786915 1
0.634610974440833 1
0.216818542542474 1
0.295299296901769 1
0.367902720304521 1
0.582518270920805 1
0.101082975344244 0
0.387742477850413 1
0.124207135092696 1
0.49828908240649 1
0.128409051139995 1
0.369500765034455 1
0.117380981435531 1
0.547945862993785 1
0.165280497122564 1
0.515122823238513 1
0.115781151595484 1
0.236035885580739 1
0.43289456049063 1
0.402975048275936 1
0.436040894802018 1
0.440540363937756 1
0.482674547744703 1
0.502648420034587 1
0.307313629512825 1
0.662545593472744 1
-0.0175715205874924 0
0.10897827927859 1
0.4810535745846 1
0.453336035467207 1
0.402383734892412 1
0.379877333502038 1
0.582129027667041 1
0.397024200388282 1
0.276553717021147 1
0.481898475481858 1
0.327162788101058 1
-0.115670442909857 0
0.218464317049072 1
0.537144002173622 1
0.366733231524875 1
0.328351005577305 1
0.3829574714002 1
0.559341020736703 1
0.518391868107341 1
0.250519296651113 1
0.4812293119823 1
0.358796845289551 1
0.247360223326915 1
0.601251826016196 1
0.371181299304613 1
0.214258734292104 1
0.380158187975602 1
0.42287959758356 1
0.0977044870743812 0
0.507726097814278 1
0.377543161358389 1
0.0342584886679404 0
0.343226636978639 1
0.471368861008491 1
0.480336317303889 1
0.451774999552586 1
0.268976372789774 1
0.53321212106462 1
0.488283951301037 1
0.640660449706756 1
0.438928743318875 1
0.477911411333937 1
0.290059542393293 1
0.607297331783998 1
0.258552989377368 1
0.31993401904255 1
0.144029191012696 1
0.311416819354299 1
0.220708681112835 1
0.488050909087058 1
0.293155522101094 1
0.697906595228947 1
0.773079065279871 1
0.414892261961669 1
0.585955908953034 1
0.179410425349019 1
0.437303081091633 1
0.649962701222995 1
0.608253477165447 1
0.431315250524261 1
0.314447448378301 1
0.469702461611913 1
0.658832326906424 1
0.590972780253342 1
0.297569053578456 1
0.330938868924546 1
0.346434692573299 1
0.322791026873776 1
0.45334037113937 1
0.417213074675802 1
0.427704811018021 1
0.486924081879545 1
0.323973470339738 1
0.419742155372848 1
0.629650242148321 1
0.0258192687180441 0
0.184722760480518 1
0.352065483783751 1
0.30484362680235 1
0.621444635756031 1
0.210663229151919 1
0.452396062561157 1
0.407061638488354 1
0.611929148349134 1
0.684177323628462 1
0.467479726432122 1
0.803222463295899 0
0.670214800056681 1
0.439309700476781 1
0.147884438875409 1
0.606460371051638 1
0.198472149831734 1
0.216768524660983 1
0.393419796908612 1
0.222419758668524 1
0.294316643348313 1
0.145434996811617 1
0.60727107617033 1
0.503506332582249 1
0.246997775316804 1
0.244008163685045 1
0.653305741552216 1
0.442550686377217 1
0.536807833168209 1
0.483357864605158 1
0.770938947873256 0
0.606833013846324 1
0.215536182203629 1
0.149844079272892 1
0.503174642588668 1
0.197825079744433 1
0.628786917841889 1
0.486761252177321 1
0.436646810540951 1
0.318942331765887 1
0.387183617680099 1
0.527034370481132 1
0.690920049716755 1
0.222067992570692 1
0.228127186278458 1
0.539428371012615 1
0.52488706971677 1
0.522958171110162 1
0.30098618059662 1
0.527293223101513 1
0.486190114133649 1
0.259717894882734 1
0.314627700394129 1
0.191628003379199 1
0.398163951463656 1
0.341888762545975 1
0.3759143160736 1
0.534752272799628 1
-0.041485031592408 0
0.278973799767831 1
0.237365515224847 1
0.426675625122029 1
0.0771124050403738 0
0.304849764768219 1
0.803604061990753 0
0.40932636297145 1
0.342444548072316 1
0.28476190120166 1
0.316547316282474 1
0.35985205090083 1
0.213627700289838 1
0.401612989083382 1
0.443596190769253 1
0.000565292463935066 1
0.846206826573535 0
0.493727600269154 1
0.319345966029465 1
0.517240147715772 1
0.42883191748899 1
0.485933123854546 1
0.253402806728258 1
0.360390056943361 1
0.273117946892929 1
0.28865569210014 1
0.702295807119415 1
0.640100321374586 1
0.503015787395349 1
0.180144421396741 1
0.216717534757097 1
0.276717663460354 1
0.368255221922744 1
0.584287308835872 1
0.267665759601481 1
0.239631242642578 1
0.546961098132554 1
0.462021197963857 1
0.289372573720859 1
0.486384540237189 1
0.322625495688796 1
0.449554987766744 1
0.294888844724265 1
0.596009265743416 1
0.389667945853697 1
0.540462000223447 1
0.575480835089575 1
0.448852404746682 1
0.23470592250062 1
0.415765518874285 1
0.488852317264143 1
0.440432232417731 1
0.713264508448994 1
0.756855198355803 0
0.420042195363465 1
0.551201898575395 1
0.478780436992065 1
0.377722501386883 1
0.328010490241896 1
0.245241017300023 1
0.486545352726239 1
0.169313240352553 1
0.28529252609191 1
0.0947869106097861 1
0.508048441747213 1
0.205263535720635 1
0.618556509868939 1
0.528927562051338 1
0.566075679933132 1
0.322792875635706 1
0.505033565347953 1
0.4822169705336 1
0.0759960688506929 0
0.153753742813194 1
0.562182514029924 1
0.707153303959709 1
0.407043651105964 1
0.579679441777853 1
0.370035997659269 1
0.2289028659463 1
0.840288162916394 0
0.775684712159466 0
0.764897218246442 1
0.281658264502013 1
0.403290664850487 1
0.356983164258943 1
0.336324277531505 1
0.669915089428042 1
0.613793554862764 1
0.283013396261651 1
0.5363576185821 1
0.0937416885752956 1
0.446391756976271 1
0.321874121244118 1
0.585796702232612 1
0.361577092626732 1
0.418705375600361 1
0.572993297273793 1
0.274967070841531 1
0.588852390715777 1
0.396629453882941 1
0.19121485176325 1
-0.062168732011064 0
0.35587182995905 1
0.450647322587088 1
0.413692771559884 1
0.462529699032561 1
0.431189323714117 1
0.0657618270712749 1
0.374898063345888 1
0.279076204668021 1
0.339784339023776 1
0.352400056338656 1
0.345151002060408 1
0.766803085625209 0
0.47864951022104 1
0.440958803281538 1
-0.00530860468150891 0
0.421436669947216 1
0.700977794147661 1
0.253673949097362 1
0.405872262097644 1
0.364225198675145 1
0.620310311577192 1
0.195342151372892 1
0.605192576639945 1
0.146240043683564 1
0.736716145573618 1
0.340041242133707 1
0.41936937794063 1
0.201557960059495 1
0.607297965002665 1
0.269571902936437 1
0.912060201745398 0
0.43175893281503 1
0.419222103538533 1
0.592081054809452 1
0.549604949286064 1
0.242709692525971 1
0.586721001007796 1
0.46995518548798 1
0.441576045595502 1
0.679948629301425 1
0.484796422063403 1
0.294252001864653 1
0.433720968965427 1
0.325586617288323 1
0.0232125328245006 0
0.386580392176402 1
0.33839136512863 1
0.367671833988665 1
0.447699915513731 1
0.462125320946873 1
0.26070026717067 1
0.503805130498065 1
0.419234926598885 1
0.730342104433809 1
0.478774995931961 1
0.513621498325308 1
0.234812531865303 1
0.325896871028606 1
0.344511109750138 1
0.330778178026614 1
0.316362251314871 1
0.43194680001799 1
0.595435373607915 1
0.083209467227039 0
0.480689179597446 1
0.447165901791176 1
0.540896748793456 1
0.481979347121026 1
0.468532860011366 1
0.132452579226825 1
0.518396130171319 1
0.87480120053565 0
0.513502597009635 1
0.575467630920362 1
0.348335714190192 1
0.565120798064555 1
0.38607118604654 1
0.223709000678081 1
0.374896189821088 1
0.149528529629456 1
0.77114291041619 1
0.239700433938668 1
0.28769442285073 1
0.438309031437231 1
0.413952064607934 1
0.535899867905309 1
0.781440148080239 1
0.62380704963457 1
0.375466683368415 1
0.191300198292145 1
0.294739719199295 1
0.581138787168446 1
0.368563230392499 1
0.488564900345688 1
0.265268817726228 1
0.33130956037407 1
0.349665979332229 1
0.536795049635149 1
0.248462999052695 1
0.747452687502789 1
0.404456586693294 1
0.685768535160087 1
0.242026166213049 1
0.833015143265698 0
0.339349727080457 1
0.0915110627237097 1
0.495170845765821 1
0.241770042166465 1
0.172813458886086 1
-0.00216965057989261 0
0.301380413670366 1
0.599745853696521 1
0.290242945412302 1
0.573496943831083 1
0.486320398982666 1
0.10354254781607 1
-0.0581333886752893 0
0.346165261558901 1
0.0353532073078369 1
0.262078429566919 1
0.256476927845252 1
-0.00966751036029933 0
0.526451536132714 1
0.191866688449592 1
0.0960394954867073 1
0.442261494784681 1
0.186137954097127 1
0.444478632795894 1
0.327899446804236 1
0.257862856950989 1
0.240345440981559 1
0.101733910627429 1
0.326914809067078 1
0.278793103610738 1
0.46241852046899 1
0.488994772963465 1
0.171399818563369 1
0.117060679748424 1
0.501501402831268 1
0.466868794740023 1
0.223982437387993 1
0.0384813551415583 1
0.376643541263011 1
0.395323161903299 1
0.638575710613611 1
0.461455191448728 1
0.450323180507537 1
0.456832183404695 1
0.690114699849435 1
0.304950133940438 1
0.352110209638935 1
0.131953350482478 1
0.287949718575295 1
0.168480975991358 1
0.530223241399702 1
0.385436690029085 1
0.305865950836606 1
0.277623920407638 1
0.536298911646495 1
0.169762365991754 1
0.325238403668224 1
0.365761203985791 1
0.21754853472583 1
0.155705321606333 1
0.271295034897429 1
0.351528283245233 1
0.340415298266951 1
0.279785336285703 1
0.208639161755544 1
0.485759124710499 1
0.493230842784667 1
0.329625304020515 1
0.308883513737471 1
0.583737602450832 1
0.390195053874003 1
0.309959988006177 1
0.309857059857707 1
0.301833331562319 1
0.406628222143117 1
0.228109862051667 1
0.339274193503673 1
0.755475149929311 1
0.39672707867752 1
0.200512282082894 1
0.27509498272533 1
0.293473127663295 1
0.34712046405615 1
0.533441910706647 1
0.242495257850261 1
0.302965069129854 1
0.177183002691335 1
0.180103283586346 1
0.234919320762363 1
0.268168788398912 1
0.423316893749267 1
0.438934075562022 1
0.153030542813015 1
0.479676238410079 1
0.00311154844674286 0
0.325540824566745 1
0.310275326258662 1
0.532460682817478 1
0.104220934030465 1
0.284411118639582 1
0.186540909387792 1
0.368844511860666 1
0.0859407508291571 1
0.687710501786169 1
0.472254650985423 1
0.1794420245639 1
0.611124659993998 1
0.350499736888716 1
0.524599834872093 1
0.399765680500909 1
0.364337685948401 1
0.604595049472437 1
0.152199616397674 1
0.432188515625196 1
0.133779520377817 1
0.474850035052063 1
0.53380937038661 1
0.721212027073895 1
0.553946354964275 1
0.642768500090008 1
0.555466013534746 1
0.121235854739559 1
0.292122295298395 1
0.505930287963543 1
0.471177140230369 1
0.0673243820756441 1
0.304758776855124 1
0.257274373093031 1
0.403670587541155 1
0.312433531750241 1
0.761273897451038 1
0.023771012002226 0
0.498569998343041 1
0.155150883984086 1
0.100882894025814 1
0.15855448872179 1
0.578385828640645 1
0.0512299232290261 1
0.620516716756757 1
0.445473093929619 1
0.770402986119699 0
0.402332871972589 1
0.386768920225891 1
0.490162615405481 1
0.409930304920371 1
0.439546330905195 1
0.18455361292812 1
0.423099279628288 1
0.283258219454297 1
0.379225825156385 1
0.287933168754746 1
0.59775395128017 1
0.516869422060812 1
0.197125992282176 1
0.433363963006804 1
0.334772275621992 1
0.490361653901466 1
0.706291785239045 1
0.368267378154254 1
0.317488038909741 1
0.171535736563458 1
0.0593578137492634 0
0.484348548657808 1
0.428050088412949 1
0.541310772871696 1
0.507937079750498 1
0.242049465617537 1
0.586348769972447 1
0.159420586997601 1
0.480769971969672 1
0.595295481475794 1
0.411530102918865 1
0.4231845203335 1
0.125631386950335 1
0.309974184778258 1
0.124842478766018 1
0.457517704654247 1
0.397244599301333 1
0.339723940863697 1
0.441954898917365 1
0.654264551816161 1
0.221420707629288 1
0.266665136266362 1
0.388908235728979 1
0.276036655434297 1
0.33552669673571 1
0.338443443868998 1
0.429912457083177 1
0.493054771797087 1
0.405621134504176 1
0.387517178908599 1
0.315735711322841 1
0.633612113138249 1
0.583410818696587 1
0.0373654316748418 1
0.469586015466269 1
-0.0312753722044131 1
0.500082157549262 1
0.142258389270671 1
0.0614163399222479 1
0.197191690698511 1
0.476505300713327 1
0.308973033312168 1
0.723252794126141 1
0.389340800115312 1
0.336474942706219 1
0.0926258422275601 1
0.401825252146004 1
0.740566134282139 1
0.380268331361907 1
0.200804539761939 1
-0.0365875462710503 0
0.339397979891432 1
0.370915217552328 1
0.310144617566687 1
0.352067149872209 1
0.413735269685378 1
0.328093659033302 1
0.620698949303214 1
0.315330541089543 1
0.255485627213933 1
0.488856846327176 1
0.36691991642333 1
0.246981685649249 1
0.425956964754501 1
0.516702319356045 1
0.449360225293562 1
0.428635915744686 1
0.448391654014869 1
0.497935347605566 1
0.212200230709788 1
0.0830242203681965 1
0.76086598861987 1
0.19261446264102 1
0.454101796233435 1
0.275525638041004 1
0.365701055541854 1
0.488603927405207 1
0.27438139686728 1
0.493105163207293 1
0.314248972929745 1
0.541489329638179 1
0.770960460716514 1
0.546607998304255 1
0.348769977388734 1
0.306787637522983 1
0.196871494835402 1
0.150953271714426 1
0.490529238362638 1
0.287024597298242 1
0.369704727957322 1
0.54756687168745 1
0.243943602631465 1
0.247937217889536 1
0.652575168937676 1
0.488855208513475 1
0.482023699849075 1
0.466510120591544 1
0.0109689753322938 0
0.471378012389984 1
0.738608955335144 0
0.397243425322909 1
0.304877069239579 1
0.148320077642466 1
0.633919992525183 1
0.730187505974186 0
0.420542697506263 1
-0.0845159381058228 0
0.628885073268261 1
0.292555209796948 1
0.563537458229644 1
0.405431764787685 1
0.236546519074712 1
0.198844587715157 1
0.577823090048748 1
0.490027276734155 1
0.150505558066753 1
0.480650861686921 1
0.257647329516813 1
0.455097770099721 1
0.672893657556354 1
0.328742782565319 1
0.482279952428616 1
0.466626823501161 1
0.473850769447569 1
0.4286463224678 1
0.381157476374458 1
0.125542818938096 1
0.314306849684602 1
0.386192843465661 1
0.30361276023758 1
0.263615328070436 1
0.30596209915861 1
0.57635444548025 1
0.546279411924099 1
0.382250417555952 1
0.368287931361138 1
0.20209250346982 1
0.249481441877948 1
0.416860229458121 1
0.428439084912237 1
0.448251555705491 1
0.538628792546402 1
0.336500047622013 1
0.262649664512996 1
0.411817773718627 1
0.263242627898178 1
0.281290207151659 1
0.59877726638934 1
0.391990926606562 1
0.656581715230883 1
0.409847818524959 1
0.313848563878391 1
0.228651920095532 1
0.321584092394717 1
0.544927667811573 1
0.508130271928134 1
0.222031896028834 1
0.457084930467227 1
0.521806711551538 1
0.33437136037357 1
0.242268024280638 1
0.337154646645147 1
0.575849218109402 1
0.0958030516488302 0
0.207001395225691 1
0.417431540769834 1
0.247305253677656 1
0.213309294874194 1
0.696110815079427 1
0.438248463415524 1
0.739115370259806 1
0.38410619389767 1
0.678599251253491 1
0.744238089508937 0
0.504408121139236 1
0.434032550699374 1
0.614007385210344 1
0.646976160180022 1
0.690208693877704 1
0.144095215053734 1
0.330237224063973 1
0.463205338326635 1
0.150899484260912 1
0.389267964922201 1
0.342427108621835 1
0.551319202566041 1
0.552798813788446 1
0.544201126852833 1
0.547227665390351 1
0.341264100109475 1
0.193287740340795 1
0.302301023361642 1
0.253757281777423 1
0.165353605531352 1
0.541776654640063 1
0.459894701392677 1
0.47639323627754 1
0.270768633683085 1
0.72991089144814 1
0.588987938107561 1
0.404673422404455 1
0.481233866014739 1
0.447692907059472 1
0.270714297206339 1
0.384043954483026 1
0.35669627582153 1
0.490657581553986 1
0.0562721428555505 0
0.265620523678461 1
0.15870066884076 1
0.674621362852054 1
0.398810132157914 1
0.443964029260916 1
0.431933375024849 1
0.400854916272927 1
0.236283007867645 1
0.311888368879228 1
0.460313325714858 1
0.554368404652749 1
0.486334149853174 1
0.399269761424945 1
0.41997990087798 1
0.368989920960368 1
0.44294088830233 1
0.46443911552913 1
0.290042393460163 1
0.109050927445763 1
0.287835065113866 1
0.000549876807603239 0
0.363790759253246 1
0.520360083831704 1
0.0780110326663325 1
0.944942384270431 0
0.22059048942215 1
0.210490696687013 1
0.225794744706732 1
0.713767092527133 1
0.197586469830902 1
0.365252446789557 1
0.33555666545583 1
0.0596114018059101 0
0.316948844641475 1
0.364012002772888 1
0.388420575145415 1
0.271586584891025 1
0.253331410854036 1
0.369186430111164 1
0.231282683745421 1
0.108444027195604 1
0.233203144967921 1
0.454736308520284 1
0.382271642651452 1
0.202083053802911 1
0.29578648486748 1
0.793333036069939 0
0.318703973165756 1
0.280864131510209 1
0.14162853253238 1
0.211691101758742 1
0.590796517459716 1
0.483279775659145 1
0.165600890098309 1
0.402752052913209 1
0.373773094583292 1
0.286535146627873 1
0.160794987448108 1
0.288023366937616 1
0.548090206174923 1
0.517971659605593 1
0.367066365398756 1
0.475776796787064 1
0.374643157058107 1
0.246889381129339 1
0.404114113508059 1
0.399320386549 1
0.404939955355897 1
0.245966768296937 1
0.0839113065090031 1
0.290932218033393 1
0.349394802131805 1
0.0278987484571366 0
0.428878128795574 1
0.335894093309412 1
0.342789148681912 1
0.50232356615144 1
0.394526304605648 1
0.595878849760389 1
0.533640936044483 1
0.249941774882138 1
0.447776853560846 1
0.207800344813409 1
0.407994628156569 1
0.414433631442949 1
0.3233732690662 1
0.35573354903218 1
0.414281883481699 1
0.306495852361529 1
0.419717131932571 1
0.466853875618387 1
-0.0450304962305399 0
0.597823602671989 1
0.0704934870339204 1
0.34324099228523 1
0.356985902105891 1
0.215554744051836 1
0.185151773919369 1
0.329341663714751 1
0.44536529038683 1
0.193566332386317 1
0.333324747085594 1
0.658944384800203 1
0.436385483126747 1
0.463673208159937 1
0.468679878967103 1
0.712127582840336 1
0.23944242065063 1
0.402447741700051 1
0.467336970578731 1
0.700348629142329 0
0.458013032977311 1
0.562364978463501 1
0.429728654439247 1
0.132038871330374 1
0.374190904687078 1
0.478539754009122 1
0.365202256298051 1
0.268265165023398 1
0.404948444590881 1
0.115055473759426 1
0.234618829858866 1
0.175937868606903 1
-0.0360521397074416 0
0.201069812147865 1
0.343037396946625 1
0.27541760887396 1
0.640544786126801 1
0.117906328616527 1
0.193449110887445 1
0.631791112734587 1
0.591177325324848 1
0.17803308352742 1
0.332178092945336 1
0.520607307159301 1
0.431249427903127 1
0.13330040906014 1
0.279200219627605 1
0.327523217591087 1
0.543985711690845 1
0.169341012022495 1
0.678159883923346 1
0.350311925450732 1
0.357774360984649 1
0.230670344447224 1
0.601027384061604 1
0.235354612391825 1
0.390228939164511 1
0.452685701133893 1
0.171744570017645 1
0.375618722047639 1
0.279388386253097 1
0.647344070605866 1
0.51488725962523 1
0.521317668943141 1
0.261394503455533 1
0.525074873143409 1
0.715198999827829 1
0.376391899581869 1
0.210267082122798 1
0.350201310302447 1
0.60336788487421 1
0.368935559055882 1
0.0816851581995596 1
0.633903573494138 1
0.61273993773551 1
0.521731713820939 1
0.409853548722133 1
0.480883148396035 1
0.292862931040251 1
0.573791424346154 1
0.354575675942653 1
0.102630109440184 1
0.158657538510678 1
0.269363061117915 1
0.28689215731057 1
0.00783015945020838 0
0.0561111782164541 1
0.297997899624244 1
0.0317732356112754 0
0.394072472285715 1
0.573912727455509 1
0.513738519289063 1
0.482686383927299 1
0.275048998185862 1
0.446044518435962 1
0.63313780950298 1
0.0608087092979248 1
0.495819144748031 1
0.169499502486504 1
0.459465018825941 1
0.458071032377629 1
0.468393107402243 1
0.286019136804931 1
0.474250330904811 1
0.346523714943682 1
0.0925529629161848 1
0.339959467359958 1
0.41076582186384 1
0.538698420198601 1
0.345978359601091 1
0.0450361582996463 0
0.665686589414979 1
0.585097872942309 1
0.237640283298041 1
0.332914319549325 1
0.488932247537605 1
0.678744216373862 1
0.288770250244282 1
0.359485638221433 1
0.495307198224457 1
0.534706154314585 1
0.318312598834908 1
0.66575575669862 1
0.485979428737638 1
0.238005979555896 1
0.382004287879841 1
0.10573484159174 1
0.198654299075466 1
0.0922496291343182 0
0.446624265767252 1
0.405212731604553 1
0.332905970877342 1
0.499241371795397 1
0.373809694378958 1
0.450853795841435 1
0.398705672367175 1
-0.035534955176026 0
0.70149019920981 1
0.535612038974853 1
0.229037869703202 1
0.251538064191382 1
0.723772106902058 0
0.343904158040281 1
0.426548386759718 1
0.449776421462373 1
0.529162790359573 1
0.381475706751115 1
0.187130742247398 1
0.476527126834847 1
0.679980089787169 1
0.599435781237884 1
0.418000764810895 1
0.213483399702282 1
0.609401432989222 1
0.324284232663533 1
0.469346967518808 1
0.228968512626712 1
0.202293409534274 1
0.49462577577329 1
0.487391120982246 1
0.266103644489952 1
0.284969707763514 1
0.127750441077699 1
0.315561400483732 1
0.456160379222469 1
0.339994627058914 1
0.369610449989436 1
0.557907594475119 1
0.374764766564599 1
0.506632462376819 1
0.331118597710696 1
0.12513278693564 1
0.52015652615924 1
0.446479002641768 1
0.224660395699964 1
0.196745128268682 1
0.44575420256379 1
0.725972454354103 0
0.332852746755762 1
0.535693647644689 1
0.289538649114232 1
0.194326608823084 1
0.169449814675853 1
0.725581860782445 1
0.345583050348858 1
0.395133770325308 1
0.267456187205497 1
0.574086469584334 1
0.299084069988306 1
0.386255885634137 1
0.473628731204083 1
0.0147258035133211 0
0.439348150531771 1
0.11662724961426 1
0.572364551599841 1
0.663276830898038 1
0.0975417120267302 0
0.37291366482072 1
0.242227313043792 1
0.184547953741334 1
0.34379732669481 1
0.421810434447485 1
0.377622962915736 1
0.253452859901165 1
0.588482727078621 1
0.605054057077138 1
0.20540550778622 1
0.643671659608873 1
0.468144936414439 1
0.729555457651384 1
0.369058803195399 1
0.809958518446794 0
0.426651427674245 1
0.636537431764301 1
0.15121487463478 1
0.439095328041901 1
0.389585018814105 1
0.603437640375451 1
0.32972514103113 1
0.605734333145827 1
0.410721018179054 1
0.617151660515376 1
0.506685783180141 1
0.343534971427872 1
0.569493533440224 1
0.618823088009733 1
0.445052698998909 1
0.440305606935155 1
0.154496625265734 1
0.437846137732746 1
0.50981972449707 1
0.462043034616112 1
0.678753969851794 1
0.441304256377701 1
0.477451704137856 1
0.16502314773924 1
0.556342575556909 1
0.564310434106984 1
0.683471585926563 1
0.402739542899743 1
0.23909163341039 1
0.414547071537573 1
0.509328219277502 1
0.103275335589252 1
0.194553753089893 1
0.553021079220836 1
0.527102152267901 1
0.303528177105745 1
0.398101402871683 1
0.45594436926954 1
0.664083321580395 1
0.175579222512897 1
0.497602857303318 1
0.358570670797773 1
0.612182426942313 1
0.127042364775335 1
0.315638175268586 1
0.382208107991725 1
0.363428371497102 1
0.446550779751763 1
0.575903203569814 1
0.302485785097281 1
0.586311401753661 1
0.507692561412214 1
0.233881893690607 1
0.671623233524145 1
0.419545411982677 1
0.358714218751857 1
0.384637716727405 1
0.890638247084822 0
0.351821984250955 1
0.516186273711929 1
0.325499716802211 1
0.290369105433203 1
0.246424112522692 1
0.489165053428985 1
0.33377770667185 1
0.594169220651112 1
0.502417710189599 1
0.489342074145129 1
0.322637835603069 1
0.574059664236695 1
0.584027926284 1
0.616147559906789 1
0.442596004229889 1
0.618756170603988 1
0.161401953326235 1
0.464919927715835 1
0.469110438896955 1
0.526210090507067 1
0.50208248081391 1
0.610866440441757 1
0.571827276070607 1
0.539099614685762 1
0.4049497574986 1
0.519722592709115 1
0.487084228088562 1
0.498175156608295 1
0.163131135894407 1
0.40221780563984 1
0.186808501218219 1
0.664228254849925 1
0.0251255128763003 0
0.546560716571238 1
0.126801922581579 1
0.320713731153457 1
0.152675984851552 1
0.276833023320613 1
0.474716654568055 1
0.245238154129437 1
0.374603153327281 1
0.54102754239847 1
0.318912939631129 1
0.233494884182205 1
0.373771339955498 1
0.418426386090988 1
0.0404249183293035 0
0.438762040995869 1
0.286995599442521 1
0.640412688188694 1
0.222540953646832 1
0.315798429622597 1
0.084893979406438 1
0.496425611482702 1
0.335217173717593 1
0.270934497478636 1
0.502373092936471 1
0.342205176129001 1
0.0990815199577027 1
0.555262484382708 1
-0.0642262553472036 0
0.706954210350858 1
0.291316053093985 1
0.483514174944465 1
0.328474584566455 1
0.521330061064436 1
0.319115886298645 1
0.305510654735445 1
0.000479792697406911 0
0.600514308777528 1
0.278458097004242 1
0.518661600587925 1
0.410431671261229 1
0.598889810855384 1
0.486540006471265 1
0.0587382490923169 1
0.621003465801984 1
0.594906204413696 1
0.306968337978056 1
0.446429436288156 1
0.64107640921778 1
0.487373470576015 1
-0.0611170919091249 0
0.443898014735323 1
0.62873005479136 1
0.452314034846817 1
0.423872676909422 1
0.614231196642967 1
0.765795393309199 0
0.334342760509505 1
0.460612019904306 1
0.384316555032314 1
0.459083059021729 1
0.0233215172654446 1
0.411376207996677 1
0.41121912232333 1
0.601432626208245 1
0.613702680306206 1
0.215570056647988 1
0.265778513504903 1
0.64716570848917 1
0.407555565606622 1
0.243481486648629 1
0.260998346290201 1
0.214235710116961 1
0.563036177669186 1
0.375678350804983 1
0.666675143898518 1
0.410631245454272 1
0.605349840679196 1
0.838448153912881 0
0.253960473711583 1
0.388397346677778 1
0.345957530326775 1
0.32180220228557 1
0.534389658097499 1
0.377835720947784 1
0.48435630095635 1
0.2064386197697 1
0.231373992164647 1
0.246929119053599 1
0.188818439869161 1
0.330289447064781 1
0.28188734697135 1
0.274764148652373 1
0.153844110990388 1
0.479697505443198 1
0.738717817413373 1
0.523515033294245 1
0.368542613669081 1
0.419140553907909 1
0.0974479549308281 1
0.251081369848599 1
0.135701259341408 1
0.555775779067012 1
0.462782910971227 1
0.34204740287852 1
0.54799353695514 1
0.533324656640527 1
0.0922859629802941 1
0.287277347795493 1
0.118811220731368 1
0.695769269464107 1
0.292623952650426 1
0.327351384183966 1
-0.039964867308422 1
0.709728989863193 1
0.392708960975408 1
0.45598260209759 1
0.47472210467959 1
0.16930361312335 1
0.117925904886644 1
0.271983003624412 1
0.783862882762988 0
0.522739866665684 1
0.415191486955177 1
0.482202833621261 1
0.355224984665896 1
0.249150448626871 1
0.899498188290204 0
0.545822434369063 1
0.42819632404774 1
0.379482644302634 1
0.499741311382942 1
0.493149502093663 1
0.474141291192652 1
0.307886666003413 1
0.175662959909029 1
0.260547858678212 1
0.347723132117937 1
0.0261205348945085 0
0.447337061574713 1
0.486984069127378 1
0.473835493807989 1
0.676998162477425 1
0.334353068172914 1
0.524771981445267 1
0.281832838260839 1
0.444503440030469 1
0.6315088122976 1
0.366082657093213 1
0.266713553190809 1
0.69364171419101 1
0.646925696337416 1
0.386100429488025 1
0.190053179971724 1
0.284410928705237 1
0.310090027233777 1
-0.247127823057825 0
0.493919133376221 1
0.747655677913659 1
0.427088036491252 1
0.505223781989194 1
0.396670601969988 1
0.331358988450449 1
0.177083325778412 1
0.373220806040618 1
0.205593478929104 1
0.304924842647063 1
0.469992370378001 1
0.455769556768294 1
0.0771611277462041 0
0.616970306384187 1
0.200080777874284 1
0.62029447658374 1
0.249208923674617 1
0.615171981869115 1
0.267408824289959 1
0.233689844967303 1
0.498521906207001 1
0.600040469181175 1
0.133024797846444 1
0.618784244783057 1
0.406270541822719 1
0.272053462096593 1
0.196505902783201 1
0.404717980553927 1
0.200387993993251 1
0.125873709746073 1
0.211322629344028 1
0.40181364038568 1
0.607209502237309 1
0.263061068936477 1
0.574036569729234 1
0.478388656056542 1
0.368160162244149 1
0.547756738447243 1
0.405260001760822 1
0.201279752784759 1
0.204909755898861 1
0.391749474335517 1
0.217834906083387 1
0.29448342460375 1
0.459635693857181 1
0.213314414486456 1
0.171525716472949 1
0.307178652308669 1
0.323784113642826 1
0.304422355694409 1
0.685932254107847 1
0.636320303713623 1
0.266541461265882 1
0.49165252634279 1
0.190106125262781 1
0.778259081369571 0
0.61967142705627 1
0.422339123064344 1
0.629435214348499 1
0.602388245916573 1
0.114894401578079 1
0.633763669359658 1
0.317594116663353 1
0.19909591099138 1
0.104125985305143 1
0.417574385428583 1
0.571850751446899 1
-0.0441941894551374 0
0.516790830596847 1
0.572528152805323 1
0.731953764154614 1
0.325958517651046 1
0.378322059843006 1
0.636031496914249 1
0.266513630277035 1
0.615005831089619 1
0.276327708448526 1
0.414204319655174 1
0.286230211086087 1
0.575910410665824 1
0.336669123995724 1
-0.0614670418681331 0
0.79996554298236 0
0.348453662340533 1
0.592720733926042 1
0.402249348243545 1
0.509684637157203 1
0.14613821443624 1
0.163323637740326 1
0.230336431133071 1
0.42676432453687 1
0.32191336037669 1
0.548445126753027 1
0.454909295819107 1
0.337549559417875 1
0.774167415757939 0
0.0902224788143079 1
0.436002840433332 1
0.35382848599997 1
0.478626822217525 1
0.259977407790448 1
0.168432141452281 1
0.392863512537133 1
0.125463851801141 1
0.394739371937169 1
0.398696160137534 1
0.364350953710483 1
0.54123012403996 1
0.139547662326891 1
-0.0916195862608299 0
-0.00343552640858412 1
0.342647813681806 1
0.457808739263072 1
0.218233480363729 1
0.304524655181597 1
0.262878188122804 1
0.528776213279966 1
0.702298550760841 1
0.708039800235218 1
0.207861658963005 1
0.318558471149464 1
0.435349384511746 1
0.529881886819045 1
0.369587823669459 1
0.402192709083068 1
0.160099620338899 1
0.277725336401991 1
0.603475467994225 1
0.355172007602627 1
0.488610011328007 1
0.296381026439997 1
0.361235094255419 1
0.324845724207067 1
0.660040471499232 1
0.215339185844641 1
0.298907123452418 1
0.161511328586193 1
0.260518916994956 1
0.591321126564696 1
0.704019431207498 1
0.592866938864927 1
0.317072266533014 1
0.796760050497166 0
-0.0794431741810095 0
0.34721416334885 1
0.566830360090743 1
0.176919000488272 1
0.532449120491788 1
0.524934386544572 1
0.418990226404583 1
0.372144608872255 1
0.574488231554799 1
0.604507852111482 1
0.204481569264026 1
0.857357730670832 0
0.253927437243185 1
0.494115926546808 1
0.114342202659242 1
0.325448483432435 1
0.244138400167275 1
-0.0500819001742033 0
0.45188690658211 1
0.487079136694608 1
0.317859416645152 1
0.120148901451043 1
0.300270843246239 1
0.404274763151362 1
0.474495921260072 1
0.803079411195076 1
0.224329904086303 1
0.555444823497795 1
0.581458108683607 1
0.178666668619519 1
0.359605648122246 1
0.550226240851993 1
0.198443600717178 1
0.43930026371835 1
0.792458128969961 0
0.324858024916655 1
0.348018253023933 1
0.288646568719821 1
0.506133326994865 1
0.420682506789371 1
0.283811404329316 1
0.43949084188329 1
0.143701737024484 1
0.296113623119715 1
0.497333808591115 1
0.399281371908824 1
0.437365143286759 1
0.446061309691859 1
0.402844070562093 1
0.377906420873629 1
0.374813052224621 1
0.39909954009927 1
0.281441577412571 1
0.30464691649097 1
0.474601325693086 1
0.276908613708235 1
0.519373754223175 1
0.494967586350369 1
0.428637174598236 1
0.526093404688506 1
0.272394839530498 1
0.287064870147253 1
0.768003578413647 1
0.432292158967362 1
0.169396388522021 1
0.28752158497847 1
0.640164793055977 1
0.074476028550266 1
0.625957946524641 1
0.0967623894532496 1
0.478538759582828 1
0.394512904212546 1
0.727074139845951 1
-0.0191850115670168 0
0.236346004629737 1
0.474189062737401 1
0.326858512553336 1
0.347112749284472 1
0.585934826400572 1
0.467554922970499 1
0.583280810027068 1
0.555935077454786 1
0.188070563673642 1
0.36654566701923 1
0.0524208503540528 1
0.191128508639552 1
0.639954596742527 1
0.24413833905751 1
0.496075968753259 1
0.517954883471198 1
0.0800584457367706 0
0.668909459345567 1
0.664346085417943 1
0.398501730446158 1
0.182917312424286 1
0.716646682020536 0
0.12915150562733 1
0.484793025097855 1
0.507973762420932 1
0.220632594447988 1
0.224929153246667 1
0.263114366816636 1
0.603869425881468 1
0.384635167715131 1
0.407566181474419 1
0.637388669393883 1
0.248046010290696 1
0.364939174925654 1
0.259741962900237 1
0.505286123733754 1
0.362556991923977 1
0.555071391542964 1
0.23371860667693 1
0.548787808185542 1
0.421843351554251 1
0.537672259807489 1
0.107969885598455 1
0.294503235048915 1
-0.155482671833085 0
0.457839852587973 1
0.423556675485101 1
0.349570744816359 1
0.878756614546847 0
0.329408782547375 1
0.833682631378748 0
0.560785489039954 1
0.524908099500512 1
0.369911717817926 1
0.221890817092557 1
0.388661278941041 1
0.138252784096481 1
0.336078922666244 1
0.0973934761054655 1
0.328017002707862 1
0.0770362759654924 1
0.356686188767156 1
0.485698213467277 1
0.195110673679186 1
0.554765419060373 1
0.445359932653392 1
0.201887185614418 1
0.721755676796739 0
0.424262241409554 1
0.339138694029116 1
0.178145444120645 1
0.303152914383089 1
0.342645132802278 1
0.222854133105522 1
0.226897383155655 1
0.161871935412787 1
0.503728910881307 1
0.605796085029416 1
0.72582303780896 0
0.205459787336346 1
0.379164257673025 1
0.620330590057881 1
0.418858293006633 1
0.302643758847532 1
0.557871347745337 1
0.438882052991019 1
0.416134630720104 1
0.526059377948779 1
0.141953893391219 1
0.554812657921679 1
0.381262931693318 1
0.272259020298365 1
0.450065204172265 1
0.462000685608587 1
0.369897418034595 1
0.224688709858843 1
0.263822361923031 1
0.230218820651668 1
0.395149456877221 1
0.206947177881369 1
0.57755486562074 1
0.32640235034432 1
0.540122092571471 1
0.352121793360036 1
0.529259430634325 1
0.631655790012922 1
0.327675656498988 1
0.37255149719782 1
0.237479710999539 1
0.435944083964294 1
0.585771301212808 1
0.511016224114861 1
-0.01069817105336 1
0.38758227227439 1
0.316994069496912 1
0.346431218056581 1
0.0493152881974425 0
0.636467865563708 1
0.574714255718959 1
0.314716422015254 1
0.236286211081538 1
0.355879662953341 1
0.422413767843931 1
0.0417830985598913 0
0.319195370390491 1
0.324969758616279 1
0.487536929591667 1
0.260009302410956 1
0.334677067461451 1
0.429487743034466 1
0.443572805029472 1
0.0168385808913171 1
0.285412095725056 1
0.458443576345453 1
0.208014976974486 1
0.401630046596952 1
0.416258826327794 1
0.0276648797253319 1
0.520130556205553 1
0.268874777368808 1
0.376772331628248 1
0.420382750664864 1
0.205764773042723 1
0.363737026585828 1
0.697766771286257 1
0.0828359946960603 1
0.490950477147066 1
0.319336204701958 1
0.516902274749745 1
0.548994420727421 1
0.406066384478871 1
0.389603532782486 1
0.135224626890049 1
0.593169064790366 1
0.512612557915802 1
0.0170073712829634 1
0.144342645528905 1
0.629202747447083 1
0.136371888790826 1
0.219612665602646 1
0.458551680655006 1
0.265795036536984 1
0.539808152189646 1
0.188676588864005 1
0.234448103044615 1
0.79121740375534 0
0.324302339281028 1
0.649731694265067 1
0.577340799303199 1
0.710438605040734 1
0.524811662423566 1
0.450807324626403 1
0.290426622055386 1
0.487091456195394 1
0.230769245556263 1
0.313673351352404 1
0.613969204706588 1
0.103719560827777 1
0.324614042189686 1
0.365087872739504 1
0.718433791859654 1
0.178718841425029 1
0.454452674804174 1
0.0150893194923559 0
0.503029884220876 1
-0.122211079935491 0
0.308260596292728 1
0.805204053575056 0
0.350221265483607 1
0.49752063760598 1
-0.0247021353964749 0
0.260822150255446 1
0.251810082109752 1
0.458414537624649 1
0.271823334020954 1
0.542014165638062 1
0.0804103739677873 1
0.314519355988325 1
0.378269540154183 1
0.759529413709563 1
0.649976490429411 1
0.0682304851635043 1
0.313503746667275 1
0.364089446675919 1
0.701977870572473 1
0.633030133879677 1
0.248143778279151 1
0.556000143424683 1
0.274699902960018 1
0.24282741057195 1
0.494043316852456 1
0.342749058290523 1
0.114186876009899 1
0.277491069355716 1
0.212000299462555 1
0.655061168823206 1
0.514235569074779 1
0.488957490049866 1
0.31468893682336 1
0.478582596965959 1
0.54051908626446 1
0.325078420447106 1
0.680021703844328 1
0.256227468676194 1
0.423401729388432 1
0.40179094110531 1
0.305080572537489 1
0.404889782800978 1
0.511229366799009 1
0.0368725690152817 0
0.359264574020276 1
0.575971332243224 1
0.328592740534427 1
0.363534390291274 1
0.196299552726276 1
0.315953244862785 1
0.445361226092312 1
0.564166962590323 1
0.542538492848838 1
0.544684632989283 1
0.193870629230879 1
0.643155829569957 1
0.319286512450218 1
0.258228713530393 1
0.0177119371548151 1
0.490080390954341 1
0.742544031692734 1
0.452726347411264 1
0.431791008522181 1
0.328734248145009 1
0.564362680326209 1
0.728084325883681 1
0.397802796938026 1
0.442519482564772 1
0.182573126352613 1
0.468773733030613 1
0.316424557068303 1
0.200787697440361 1
0.202428092437698 1
0.200734860994293 1
0.17334853075441 1
0.153407006397803 1
0.508626641426281 1
0.458781053456826 1
0.479085203283392 1
0.172590059283122 1
0.270621216236648 1
0.53012696746848 1
0.525531246384605 1
0.360897675388737 1
0.488328183835676 1
0.454987799297252 1
0.504275138414254 1
0.542167372002811 1
0.566832693819582 1
0.380024988443171 1
0.373227253352191 1
-0.0945531064575332 0
0.362174035519905 1
0.358741677559995 1
-0.00270924430250941 1
0.127336823262573 1
0.339005329193334 1
0.223639171530402 1
0.491858420884439 1
0.217664517372647 1
0.468486962302173 1
0.416374448305709 1
0.271033407554652 1
0.345041843840018 1
0.282113144356146 1
0.356493351489122 1
0.426665766836486 1
0.686198897541508 1
0.609833306576636 1
0.552806060658184 1
0.262165918572735 1
0.5564584928416 1
0.215403162653401 1
0.411386694494196 1
0.332288000952466 1
0.237845149211884 1
0.46879318236578 1
0.259664546858696 1
0.263728341179639 1
0.453161793063774 1
0.161953746934902 1
0.288159681782935 1
0.224732436769927 1
0.493532274342065 1
0.564366788538051 1
0.384347678428142 1
0.494473870883443 1
0.0401258565053206 1
0.257061498763111 1
0.122733364385509 1
0.466526436609788 1
0.523086576538219 1
0.635299388404155 1
0.42803131598328 1
0.281684778045529 1
0.385290713240841 1
-0.0137557915953522 0
0.299731670260815 1
0.698070195354021 1
0.528456183077554 1
0.221780434930969 1
0.599360704219009 1
0.393470174708897 1
0.254519912703981 1
0.230353478049065 1
0.28842113971526 1
0.430856434333957 1
0.221064907695098 1
0.50072275473217 1
0.392578822259938 1
0.609393109372946 1
0.40085672177682 1
0.456351178529884 1
0.34380204812642 1
0.630557624798433 1
0.345719217315285 1
0.421838414552035 1
0.323811488448263 1
0.290116073832443 1
0.724518949891672 1
0.358412748931688 1
0.382595275430391 1
0.317154414877103 1
0.79849297847026 0
0.520780374339013 1
0.49152514416074 1
0.274466586186046 1
0.128774428877471 1
0.500950159301234 1
0.426654732779447 1
0.52074878334679 1
0.388423210273764 1
0.341125894199368 1
0.932001556737066 0
0.638806522292401 1
0.163511685794484 1
0.499059148966565 1
0.542277230720857 1
0.441729017425785 1
0.427086251298934 1
0.333570793999756 1
0.660461302996628 1
0.407158912173475 1
0.387232708125725 1
0.443370379751346 1
0.112206694934486 1
0.587394979486478 1
0.472072592079819 1
0.211789147121093 1
0.286106228219746 1
0.197782907851062 1
0.252153876828231 1
0.432349933279199 1
0.427189647933696 1
0.638000797523408 1
0.363043990395134 1
0.0582024478267279 0
0.302425107414861 1
0.398386248164063 1
0.575756566241679 1
0.503270970957242 1
0.538866917501135 1
0.485478804943191 1
0.59943857919484 1
0.612749742340988 1
0.388739842490209 1
0.291311475162788 1
0.472764787659708 1
0.354418322070564 1
0.455429560681269 1
0.203362449578091 1
0.437495817806927 1
0.235565972302945 1
0.438403261693439 1
0.147624535924124 1
0.338534860051188 1
0.231189678553861 1
0.390984746409344 1
-0.100461605879249 0
0.281508590128983 1
0.49918380733343 1
0.581293485642215 1
0.28237423777387 1
0.448092965129033 1
0.694219638028531 1
-0.0763050158073936 0
0.404255425127579 1
0.5115179570516 1
0.170546730171282 1
0.124864900414662 1
0.146086685300142 1
0.362432200638714 1
0.538571728044015 1
0.129138587236057 1
0.411855683478275 1
0.364019724837231 1
0.510106367791917 1
0.424968943771099 1
0.23906069023604 1
0.643396873368795 1
0.425530431330202 1
0.0281330387093814 1
0.271112081073465 1
0.236229860168773 1
0.671063038938551 1
0.440489932655184 1
0.260661495957459 1
0.613781714936986 1
0.115696627180239 1
0.231765316396282 1
0.377940651334523 1
0.215976091573338 1
0.324393099755871 1
0.221214742050935 1
0.205288001721025 1
0.413153231642865 1
0.279549301562972 1
0.272271412263409 1
0.421015932075208 1
0.235673856935741 1
0.615013487712841 1
0.370698553784476 1
0.550944215322202 1
0.441906391360344 1
0.178523405316977 1
0.315902522548761 1
0.149215331674139 1
0.314458061577164 1
0.561343418926415 1
0.128400301622983 1
0.656120073854472 1
0.432989003368455 1
0.453228834977063 1
0.290244363162052 1
0.709556254755877 1
0.424148948242946 1
0.581848010280264 1
0.56670576451975 1
0.569730337723132 1
0.31828069661771 1
0.49455919698107 1
0.146212688324019 1
0.333019720392074 1
0.0448427023592663 1
0.452922019107802 1
0.0300848674132032 0
0.641640948996855 1
0.532841029676983 1
0.431084739226175 1
0.59080965351806 1
0.355377407987393 1
0.0080117536388741 1
0.527410175305454 1
0.386965377602098 1
0.390090493815385 1
0.422514254717941 1
0.467010674147448 1
0.35554011875533 1
0.334059144394546 1
0.198832686878059 1
0.665382426143177 1
0.48258886916162 1
0.257637432594572 1
0.483938829328985 1
0.27449536447427 1
0.230398654449105 1
0.470991510063046 1
0.319863561309069 1
0.417183689269263 1
0.299535297448833 1
0.359239058883068 1
0.352158429455464 1
0.788967485615175 0
0.369855176642636 1
0.476136286367841 1
0.276140244940264 1
0.142433780250287 1
0.40547460817648 1
0.515359887381388 1
0.779506804093436 1
0.459342164330424 1
0.331997006009358 1
0.252529997289304 1
0.530876891064292 1
0.460310481166264 1
0.514360077382001 1
0.471953054008042 1
0.181555492959104 1
0.409168006626413 1
0.396710494767979 1
0.168712287438517 1
0.424852561185621 1
0.126856062070772 1
0.337521219755502 1
0.567980261545765 1
0.396204737842296 1
0.556404032148733 1
0.41608346191648 1
0.208306581592694 1
0.268328030573568 1
0.66883976518977 1
0.568882335044004 1
0.559879717473302 1
0.365021324059632 1
0.623296047025667 1
0.41062428140338 1
0.273911674043524 1
0.381807959950886 1
0.423736118751645 1
0.281526530574199 1
0.533914449454464 1
0.253804686222161 1
0.317709919682891 1
0.292850823681564 1
0.315064637511233 1
0.143665971601693 1
0.528924497780651 1
0.465132200694339 1
0.413717163323593 1
0.362369598894358 1
0.0890295187449315 0
0.88046361508641 0
0.170519783893149 1
0.438954789830847 1
0.364569362845807 1
0.387578700672185 1
0.400357992112159 1
0.460446486899955 1
-0.0409014705012367 0
0.172440103671484 1
0.240527811289189 1
0.428562537642273 1
-0.213075914159079 0
0.667053304817044 1
0.338104204955244 1
0.0696935783022312 1
0.339759249560092 1
0.20879628429875 1
0.418460959882413 1
0.368721175112999 1
0.266579714574779 1
0.445789664016564 1
0.192165497158423 1
0.32887217354574 1
0.296749037270871 1
0.322970534998281 1
0.658930882526687 1
0.172848555818795 1
0.266801563798192 1
0.194274469365601 1
0.390166807427883 1
0.455282849234285 1
0.505495451245853 1
0.644538510917897 1
0.372350542941248 1
0.465874875494663 1
0.0845755049874535 1
0.550006824818368 1
0.648532554381193 1
0.477907363982951 1
0.48158334521278 1
0.54472637826812 1
0.428034433779577 1
0.256330536782544 1
0.637779495322147 1
0.264039620291218 1
0.513342082588976 1
0.426291501170945 1
0.150089850661866 1
0.694568182630761 1
0.406865421323379 1
0.330955565598105 1
-0.114123622325245 0
0.616622692538532 1
0.453454106097788 1
0.437314106331704 1
0.627553350162667 1
0.201452460103196 1
0.108458753142624 1
0.471068258691618 1
0.150882443858736 1
0.662810897924929 1
0.370999964331199 1
0.547093566941907 1
0.0457587114170267 1
0.330652818803797 1
0.0360886884624679 0
0.505892268310403 1
0.106447984653199 1
0.461518935747794 1
0.0968370834778683 1
0.334400502141322 1
0.10543338036953 1
0.346697240572008 1
0.722612138434185 1
0.579707432339542 1
0.251066971576689 1
0.509771229513945 1
0.570765379591001 1
0.226711736808438 1
0.647088736661434 1
0.302243984761076 1
0.0405139026917575 1
0.138102556969775 1
0.254312829807391 1
0.509277128526513 1
0.766573450565146 1
0.603569415473419 1
0.0759326311704215 1
0.385787376069875 1
0.519810468422271 1
0.620422704913261 1
0.370434937103738 1
0.371882535335019 1
0.401764647209012 1
0.428601662418818 1
0.33961149269273 1
0.631701555471032 1
0.465454112535699 1
0.320255769368734 1
0.689743089417116 1
0.535998540937071 1
0.536973787577442 1
0.631417774260839 1
0.6110067799415 1
0.396331693007293 1
0.117216760759237 1
0.559394152432464 1
0.706484892085186 1
0.45667863145474 1
0.394840799765907 1
0.552802136503705 1
0.0145933687893007 0
0.477561611682762 1
0.355134186639184 1
0.371308047077956 1
0.242374700842394 1
0.362358852556137 1
0.543284407277538 1
0.619262300199271 1
0.575801220717695 1
0.286724433670277 1
0.367882899844422 1
0.629733515506238 1
0.291848700295764 1
0.370678464261097 1
0.404270905412296 1
0.718921926178138 1
0.57209227628387 1
1.0582527041635 0
0.332396226717344 1
0.1918865893723 1
0.292636822153634 1
0.650175926114593 1
0.451481073053082 1
0.263110894261695 1
0.397844301668137 1
0.414448681513063 1
0.337302085670319 1
0.292561716139224 1
0.486396189476723 1
0.23931597839327 1
0.725782723339034 1
0.369395887498589 1
0.283737216341396 1
0.224067417973685 1
0.152474367602864 1
0.3462362654221 1
0.448003245202227 1
0.376575864932418 1
0.644056032794531 1
0.29792603648187 1
0.490538792106131 1
0.0807287236145809 1
0.377282105819245 1
0.343442078578787 1
0.359351971230962 1
0.22939575281699 1
0.321335744487354 1
0.626086740504754 1
0.64416255489926 1
-0.162841919915962 0
0.259926810036425 1
0.299457343359499 1
0.0712780064060692 1
0.557578797358929 1
0.180694033734656 1
0.404409588650026 1
0.15819817353934 1
0.151155592298732 1
0.361631378975219 1
0.560348537928631 1
0.588478570632583 1
0.582886005546333 1
0.822852918957464 0
0.360542219385163 1
0.0870299340750064 1
0.127637808189533 1
0.615768985692946 1
0.343731712058774 1
0.523782624272061 1
0.278814510199283 1
0.427784705768907 1
0.199272164529202 1
0.366025123884193 1
0.418457024991424 1
0.465854269434503 1
0.533994180012572 1
0.478741184892848 1
0.360588451398318 1
0.581189455293181 1
0.328883063144974 1
0.614198742305693 1
0.200527283238033 1
0.174951636506841 1
0.696565572906678 1
0.483629640259126 1
0.168149358516884 1
0.339181197471578 1
0.182931211155059 1
0.0384443680714574 0
0.295508821789996 1
0.342909011322884 1
0.38328356428358 1
0.193480131110966 1
0.225305551664138 1
0.193915818754993 1
0.172689670579548 1
0.262682652627521 1
0.562242585628581 1
0.514873383045796 1
0.146098411713517 1
0.67661290541138 1
0.728269775823405 1
0.202632216497338 1
0.545726201077014 1
0.464153818232799 1
0.399777279181629 1
0.471381454898729 1
0.548010753634693 1
0.320092660999499 1
0.234327660274454 1
0.310275533431123 1
0.275180995213813 1
0.404384763457889 1
0.0514109556481349 1
0.265392782107009 1
0.392736274756868 1
0.0329341056595166 0
0.140596029052613 1
0.38409422200953 1
0.320888379667196 1
0.005209574159584 0
0.522669787171872 1
0.517322462592385 1
0.280600579106422 1
0.602211912454883 1
0.970201434669876 0
0.255521078695463 1
0.128103801664662 1
0.227579306914532 1
0.405577431822756 1
0.461590207134501 1
0.573289478300863 1
0.440101360497422 1
0.385575526320069 1
0.629380544369886 1
-0.100962587833999 0
0.627059214489632 1
0.366767821285504 1
0.281610735140053 1
0.423771623166014 1
0.687408233466056 1
0.592282688907002 1
0.375446064881461 1
0.366409709204611 1
0.424874265995834 1
0.26118724696941 1
0.55722593241543 1
0.420707983831407 1
0.426909710933842 1
-0.217412024870482 0
0.466593100620641 1
0.0979065206965277 1
0.470787488536939 1
0.32180126141033 1
0.227856489939093 1
0.7680976858485 0
0.652978748389241 1
-0.0109305583715265 0
0.149566284580159 1
0.805472921626888 0
0.834329183039167 1
0.209707542237271 1
0.436780024948784 1
0.324175391883447 1
0.600316029126719 1
0.811333769571421 1
0.716262072511186 1
0.247964609149092 1
0.387031778866181 1
0.323766741353845 1
0.474022785370266 1
0.486624127067733 1
0.176427180671734 1
0.383755771391098 1
0.255381645619665 1
0.747720705162323 0
0.100809869791137 1
0.0576659121409659 1
0.197590402993576 1
0.448252923096563 1
0.11083502369985 1
0.459816456355955 1
0.191703657855717 1
0.056394421626601 1
0.651338353465682 1
-0.0142222057109143 0
0.425943579007455 1
0.283245590179288 1
0.179638022351643 1
0.0670306466584665 0
0.517764594695258 1
0.188826945197903 1
0.376747885540858 1
0.352400793297954 1
0.438027050443613 1
0.000693254978392482 0
0.550900102483132 1
-0.0663241404792268 0
0.609552072717963 1
0.263805401016109 1
0.278803229225222 1
0.478094678372041 1
0.339394049086429 1
0.214185586367722 1
0.392805958117431 1
0.690920724786048 1
0.318247000732654 1
0.419764094247273 1
0.445052840608873 1
0.605956176465132 1
0.439297489080746 1
0.626107913481919 1
0.204450876108028 1
0.214802187931179 1
0.51574109621064 1
0.307842535987636 1
0.408632938468398 1
0.330745582876867 1
0.451233031252912 1
0.463873782899094 1
0.265956350430041 1
0.648163183595569 1
0.210062774931735 1
0.618408359926275 1
0.340343533421611 1
0.471893810412234 1
0.592026766677535 1
0.622509453807331 1
0.0609901240288947 1
0.676375874917664 1
0.394954722816545 1
0.644008011952137 1
0.303209701451561 1
0.660554745650011 1
0.645719000602583 1
0.447630241483555 1
0.507496013703112 1
0.643283353654433 1
0.206394975767567 1
0.741928736298116 1
0.41226487642871 1
0.238439683582095 1
0.739914206291763 1
0.494831766985237 1
0.212203981863037 1
0.542030367513656 1
0.374782658761308 1
0.372403698651692 1
-0.0293419371024007 1
0.480393380726391 1
0.0664324485788316 1
0.436703789046304 1
0.441039259010209 1
0.762425922676205 0
0.278395811700331 1
0.625124586884411 1
0.302789514432958 1
0.43281291395391 1
0.337559679327115 1
0.660486037104071 1
0.283303300558043 1
0.236192593114997 1
0.129736929547587 1
0.163510326335211 1
0.463982979970841 1
0.264964927788106 1
0.572553821937012 1
0.550326487416551 1
0.234423977084486 1
0.349278269304237 1
0.28180145689857 1
0.325460331358072 1
0.295434346724402 1
0.338384292254563 1
0.387704333666513 1
0.304598945217224 1
0.402439508437979 1
0.645957044518753 1
0.275463341407178 1
0.639798247730093 1
0.81775832863543 0
0.404499971822743 1
0.321747992010675 1
0.258673267949106 1
0.330655089661771 1
0.579367091766473 1
0.59635875038488 1
0.648801371841513 1
0.475094094992167 1
0.431935326509333 1
0.183598542712266 1
0.423501585716505 1
0.0451981459940675 1
0.188668025429915 1
0.175451529179553 1
0.184023211233854 1
0.45735695274545 1
0.39834002457294 1
0.262077104556081 1
0.432366673324296 1
0.208434256660599 1
0.651672500140524 1
0.420272453260728 1
0.566534200525177 1
0.257117098082526 1
0.109592417037974 1
0.420594866233476 1
0.662995121980329 1
0.258667353266471 1
0.339574764159943 1
0.658172987150884 1
0.543099371169207 1
0.719766378010485 1
0.509167068156149 1
0.278746353441565 1
0.531569006770188 1
0.169379323116149 1
0.42119783245248 1
0.042056098914774 1
0.338655234832748 1
0.658578717108108 1
0.375031157240487 1
0.290543186139372 1
0.513135973599718 1
0.0428962394846684 0
0.272126579531293 1
0.297607849988493 1
0.475653219909135 1
0.649393090889453 1
0.493811519958526 1
0.228000651599452 1
0.183221099186057 1
0.00868997067313017 0
0.49687748311135 1
0.463472832052535 1
0.24147944719164 1
0.0402686007625767 0
0.315571346106131 1
0.324914320516238 1
0.346782730728114 1
0.425796540222225 1
0.408824254697169 1
0.165794625041944 1
0.320953911472899 1
0.490315269925098 1
0.0952798012132645 1
0.558549385657771 1
0.582605465141599 1
0.300603593207438 1
0.650489164478991 1
0.488194360129293 1
0.592449224696536 1
0.432459457606252 1
0.641932877706532 1
0.513135085364369 1
0.615411172723282 1
0.28596634523552 1
0.506765336488271 1
0.0626224359603711 0
0.0191921318804033 0
0.406053772110473 1
0.576935631147015 1
0.358478110340521 1
0.419194872256626 1
0.344603370875182 1
0.395327114586795 1
0.168653529113034 1
0.477836036620912 1
0.477227245474223 1
0.238277399290816 1
0.412946399329366 1
0.593252716292541 1
0.712976819609008 1
0.433247005345616 1
0.301398113317569 1
0.568003205539846 1
0.518877196352767 1
0.245752268301895 1
0.478025272293314 1
0.54197805738343 1
0.35075151564011 1
0.498416766063486 1
0.494329266675589 1
0.319833558349121 1
0.278300282691884 1
0.392094851295472 1
0.276357538750329 1
0.0324201642910182 1
0.180218408862576 1
0.38161679223048 1
0.336899097672363 1
0.37554369140059 1
0.264053971493823 1
0.57268680303867 1
0.395593614434769 1
0.36134851374062 1
0.113130287358788 1
0.0516952383827551 1
0.489641647103316 1
0.381782001140831 1
0.376719190744983 1
0.388228470271689 1
0.471543114710602 1
0.378474054354268 1
0.465084663619565 1
0.382276826992978 1
0.068823787690638 1
0.510253820179724 1
0.106426503453171 1
0.597158319939559 1
0.918570063895794 0
0.482770159491699 1
0.199097515410227 1
0.208468900570378 1
0.534995891859466 1
0.10713378910601 1
0.355369060831775 1
0.484182555792072 1
0.313638108770876 1
0.13636480835269 1
0.116106575695042 1
0.375067280944741 1
0.730187292138783 1
-0.0104583078518453 0
0.6711146321314 1
0.381351851774689 1
0.473468329324168 1
0.388764330939628 1
0.391431555844038 1
0.0207983527451689 0
0.649689373766992 1
0.253800436348502 1
0.0304807132599878 1
0.537183812867329 1
0.519274847764894 1
0.314773457547013 1
0.402703737058561 1
0.636970753189822 1
0.314163420060832 1
0.842420302172683 0
0.587786653843398 1
0.223508167275674 1
0.254877634107283 1
0.39095666001831 1
0.675377855985053 1
0.162638522530158 1
0.487165674008182 1
0.357690351712034 1
0.613745319877076 1
0.733890290658213 1
0.163758727636523 1
0.398610489477174 1
0.761058756495906 0
0.523840720871583 1
0.193172970512717 1
0.0139690774652359 0
0.330042225516057 1
0.15433022646607 1
0.268345789764093 1
0.491383885284338 1
0.104141473199805 1
0.273520331442989 1
0.206144576101528 1
0.263421961487734 1
0.656379176057568 1
0.280467088006582 1
0.325676511324671 1
0.455902652987077 1
0.346548226766255 1
0.657319253152929 1
0.227803967401144 1
-0.0327145426732364 0
0.231773102592963 1
0.309719772685488 1
0.154006653243226 1
0.557981899009916 1
0.342878391142594 1
0.370511051725366 1
0.330042702025539 1
0.503756867551222 1
0.663534189128152 1
0.251477657055688 1
0.0591715679061974 0
0.501571835986281 1
0.617705150027197 1
0.421348404745198 1
0.574331644729306 1
0.465701489367714 1
0.471142442945146 1
0.338242298911639 1
0.208301702411138 1
0.319745452366261 1
0.699782022699323 1
0.349459864189929 1
0.222483605727046 1
0.419690349089037 1
0.431085851354656 1
0.201532522148311 1
0.38734060810912 1
0.328956739376678 1
0.28845171965398 1
0.424648916518347 1
0.445658951849463 1
0.356226304691369 1
0.476308766184645 1
0.598226724713179 1
0.783107232946633 0
0.636020622771374 1
0.430202838469639 1
0.343371568856173 1
0.37676626797042 1
0.592052306672611 1
0.525633806736563 1
0.743954313996586 0
0.520505101566404 1
0.723321929849964 1
0.514636667138388 1
0.26691892868793 1
0.516771731959397 1
0.323245204316473 1
0.51379219140476 1
0.0157777328445653 1
0.190938374555934 1
0.304781422192305 1
0.467920136146301 1
0.452856317069392 1
0.355004617255359 1
0.322582905297771 1
0.347146740047297 1
0.417440264770666 1
0.587816759236421 1
0.26243512009277 1
0.566726877848255 1
0.179881483314647 1
0.255963925231086 1
0.380102821153959 1
0.284229444519858 1
0.151594859662387 1
0.656152556990621 1
0.620443841953345 1
0.708070158597623 0
0.197057804552792 1
0.541865875051773 1
0.494644828350121 1
0.606720022052432 1
0.234201987180711 1
0.588324601120514 1
0.488205328455685 1
0.418232871245361 1
0.561486822655384 1
0.277052886541545 1
0.412962763043313 1
0.542064102180214 1
0.376160184829646 1
0.309292391741821 1
0.0646312945926056 1
0.133887335243192 1
0.549945192287218 1
0.526361177179064 1
0.56206543099596 1
0.400208860612967 1
0.206681364894411 1
0.282243593858587 1
0.382713719837529 1
0.503058269268385 1
0.152807036659155 1
0.199270137365457 1
0.659296995768924 1
-0.0204035573641239 0
0.109644848527355 1
0.21577126776648 1
0.201092611110595 1
0.641893698795314 1
0.610172482206541 1
0.661993292422811 1
0.558064793394301 1
0.249145320620595 1
0.513314262232455 1
-0.100391293765227 0
0.473885573900767 1
0.217824425327316 1
0.799957902549143 0
0.327386291761738 1
0.262947835894014 1
0.420335213445732 1
0.679601656127465 1
0.683904114152004 1
0.75987919145454 1
0.237431253550183 1
0.292353254440243 1
0.412670092752256 1
0.374629514086551 1
0.258028547762894 1
0.662878786196179 1
0.363392079411641 1
0.593206093574991 1
0.31298810038723 1
0.330525534412965 1
0.0517505174201889 1
0.383738115227415 1
0.443026889896624 1
0.316882425420631 1
0.364729392616241 1
0.371002810173962 1
0.659852572364249 1
0.158267575302506 1
0.639458288782725 1
0.491860555618323 1
0.227278126190509 1
0.498390423329273 1
0.167216138889125 1
0.0915706366167003 1
0.744628619615066 0
0.436546414966834 1
0.414781314151743 1
0.412021554615344 1
0.247091172391036 1
0.34762368944859 1
0.858315288287532 0
0.572971183880986 1
0.652005868647132 1
0.23062744199256 1
0.695887547335115 1
0.381142244968659 1
0.181061705156834 1
0.536190996824265 1
0.478718444626342 1
0.474905928073619 1
0.363731631683495 1
0.441217275173321 1
0.139341195512741 1
0.19275454238457 1
0.315054852031441 1
0.280385454165402 1
0.448036074130273 1
0.561568367207419 1
0.58821330908741 1
-0.0904288902302994 0
0.384124756693846 1
0.465144788255201 1
0.0275589765291975 0
0.298542781433959 1
0.592683270189301 1
0.528652362389654 1
0.176395896128475 1
0.383135043285632 1
0.239645703747095 1
0.577582095829489 1
-0.105942665221119 0
0.772141910416812 0
0.263358251582667 1
0.390405373104248 1
0.524113172098278 1
0.800348089364734 0
0.147704320897666 1
0.0734609581817937 1
0.176922792531564 1
0.194593341439326 1
0.372499216267694 1
0.546247049451315 1
0.494524045932939 1
0.28372328469274 1
0.645892995313382 1
0.388399467711665 1
0.328619716813474 1
0.569124777882402 1
0.334098119252704 1
0.618021670399188 1
0.276853796472065 1
0.415320079518207 1
0.505742573216468 1
0.474408712070546 1
0.253605931301351 1
0.606737337027034 1
0.639610325876936 1
0.207930704628142 1
0.308034836702391 1
0.330903062457802 1
0.332613833141866 1
0.409407446115962 1
0.0747934326642434 1
0.195602365908921 1
0.511094194892268 1
0.450818997687145 1
0.431105043557902 1
0.461790742204711 1
0.31302032781046 1
0.608362382079817 1
0.549204544296079 1
0.332903567878347 1
0.216250917650888 1
0.74838832414224 0
0.450430083066058 1
0.411619218089904 1
0.271532513592222 1
0.423166792172041 1
0.441003896983404 1
0.45089152489903 1
0.521745778155681 1
0.600004248164999 1
0.388221537037515 1
0.353239799405911 1
0.393142040006459 1
0.534666975536918 1
0.442545079629847 1
0.544931481654145 1
0.418174721718516 1
0.360646972939884 1
0.0350153554905794 0
0.110156851308002 1
0.25367470440939 1
0.409594499505921 1
0.480229577705739 1
0.356586856537124 1
0.143905391986255 1
0.486158171287491 1
0.667910387689529 1
0.372204043356395 1
0.478570487776528 1
0.493948585726984 1
0.422854513065518 1
0.548475196693544 1
0.149106200074171 1
0.526448547959211 1
0.366187919185991 1
0.429346520598556 1
0.0267648904771525 0
0.268620469831744 1
0.411743229588974 1
0.391768908578003 1
0.337459652522361 1
0.26805463973742 1
0.29052699518325 1
0.516227734516876 1
0.511509479091608 1
0.382078135281235 1
0.322048938616692 1
0.27742561826396 1
0.285233894388015 1
0.559174072556021 1
0.466825507396774 1
0.339063356593455 1
0.256690667638149 1
0.496016018466928 1
0.319467323535909 1
0.357362783089598 1
0.767139681639362 0
0.729536593515623 1
0.322029688142503 1
0.244389728317774 1
0.396053783640746 1
0.274997244983956 1
0.347988328819716 1
0.387861504393804 1
0.568666743584218 1
0.446064611789321 1
0.598593839373837 1
0.149966256732183 1
0.301133891661929 1
0.468269847192786 1
0.544494948527771 1
0.476343516495186 1
0.217551443103445 1
0.141817002732697 1
1.03236987930605 0
0.578563703947097 1
0.450532922971833 1
0.203201147346966 1
0.247666786520632 1
0.155380970951594 1
0.178263821991897 1
-0.0260803885045655 1
0.42575199530055 1
0.393169679721348 1
0.139017635617301 1
0.60911160215928 1
0.311220845266223 1
0.616679810601663 1
0.76145894859456 0
0.322582518566378 1
0.046065330680317 1
0.33161674882882 1
0.801982837011905 0
0.477568123215877 1
0.44407449959616 1
0.449242458802285 1
0.124799938375596 1
0.475935483149567 1
0.509429461802301 1
0.479775184516732 1
0.335610393334907 1
0.503644515715425 1
0.0931888212261798 1
0.276713224301343 1
0.311812236791678 1
0.639795302728449 1
0.211308272526753 1
0.419114820542082 1
0.315967947903266 1
0.125169806405676 1
0.494066667978664 1
0.307708120773133 1
0.152908611168977 1
0.484911261732428 1
0.464872775282603 1
0.569521874948081 1
0.582123546848348 1
0.421155546073307 1
0.507637817059545 1
0.353437118184777 1
0.136199947357225 1
0.286881223623705 1
0.244609496302483 1
0.507865191827619 1
0.22127238646352 1
0.620797815233743 1
0.761613906798601 0
0.639157645558999 1
0.479343432349695 1
0.369695892709521 1
0.394910045943774 1
-0.0731820097723787 0
0.356583234293278 1
0.501687394744892 1
0.367594231864508 1
0.132892216826357 1
0.3544793315693 1
0.332482170934228 1
0.435259441531164 1
0.42362349061726 1
0.452912635649228 1
0.47356164809781 1
0.124031313098892 1
0.259634463784447 1
0.585462487790448 1
0.327120002870107 1
0.456363847515689 1
0.42985995555375 1
0.341229484389466 1
0.0873580681781207 1
0.314918379271064 1
0.461160531740609 1
0.524817958671229 1
0.0619095647316327 0
0.432588119076321 1
0.43945192819742 1
0.35758669162423 1
0.225515494249548 1
0.311986492376727 1
0.211924450205166 1
0.358470373408792 1
0.302427046426311 1
0.315402328341704 1
0.304429613172762 1
0.340156960840458 1
0.467597911088475 1
0.284731953103409 1
0.393459561314683 1
0.437604217223808 1
0.172526476994546 1
0.348853700369377 1
0.289467481318266 1
0.427361452956418 1
0.174747523881186 1
0.600060903654926 1
0.257944395901968 1
0.344214196731652 1
0.268669536703528 1
0.427525709132415 1
0.684967160732644 1
0.0940387806820875 1
0.311835654698237 1
0.15254213438512 1
0.193623603586975 1
0.226716863444406 1
0.0806126195285545 0
-0.0325984126658667 0
0.306572621194908 1
0.505506416216277 1
0.411046296777399 1
0.179267158276284 1
0.270071778869454 1
0.392649764437389 1
0.279560896535976 1
0.528248038085776 1
0.41489196872141 1
0.543120510730185 1
0.461758196153767 1
0.663441458030129 1
0.666334112427537 1
0.446911701525403 1
0.556003378975085 1
0.287417940507336 1
0.481076137730006 1
0.336236272758915 1
0.0575285150440622 0
0.377478832175228 1
0.414394885498973 1
0.43540773270509 1
0.642104629151946 1
0.460864005455822 1
0.48406601855721 1
0.298318718418036 1
0.232115421321303 1
0.343344109850876 1
0.570124198811768 1
0.353502772501394 1
0.259335093702507 1
0.382906015255465 1
0.538043583013121 1
0.501924158841716 1
0.0989814821815828 1
0.203192140868781 1
0.783660700999551 1
0.57274031856273 1
0.305496814198482 1
0.906679264186556 0
0.214415397343787 1
0.550131331404124 1
0.477207244238462 1
0.508796611009771 1
0.159567363351468 1
0.339589038305619 1
0.695578440042496 1
0.281051170672477 1
0.0430365375710034 0
0.467087915250162 1
0.161375417756907 1
0.439319588909523 1
0.611292700488905 1
0.33769561032481 1
0.444700380385506 1
0.570465247503922 1
0.450095456691247 1
0.536679866930499 1
0.404723064956672 1
0.631875751372029 1
0.0454802134862353 1
0.458022863220188 1
0.412673548521863 1
0.564139057018742 1
0.0245810513647505 1
0.730860227431841 1
0.442771232403546 1
0.329655760293689 1
0.988990914447298 0
0.426060177215876 1
0.644797060957364 1
0.19930383624877 1
0.356784029827578 1
0.528201185024495 1
0.314229605407527 1
0.636888519255517 1
0.333837002695438 1
0.152872923322752 1
0.60157206765535 1
0.240811912595104 1
0.676605372506785 1
0.301550350225664 1
0.242911600813833 1
0.51310033044944 1
0.693364133030812 1
0.306621928215053 1
0.586792043171357 1
0.127789685997378 1
0.285197091244182 1
0.55254778169066 1
0.131384273449057 1
0.167746146189581 1
0.392677819650791 1
0.733602198253352 0
0.49123143723398 1
0.210735436480007 1
0.256994334127679 1
0.182912397889463 1
0.613366399281945 1
0.411432359442217 1
0.660763406662236 1
0.485997584541327 1
0.577404706442588 1
0.273617131292348 1
0.645952424571918 1
0.283363949757428 1
0.433193298361807 1
0.270717634846378 1
0.325367145553234 1
0.401782975359732 1
0.275382542166782 1
0.515332669744079 1
0.421587472530194 1
0.254709375827211 1
0.423691904063056 1
0.0725999844924229 0
0.577540799428484 1
0.751113122293129 1
0.288956250214681 1
0.206423226916854 1
0.331080037658572 1
0.568244168155 1
0.311216153998433 1
0.460841208403899 1
0.284339287405371 1
0.292234984646 1
0.555674250569649 1
0.584518354802766 1
0.185088409806672 1
0.427630739610344 1
0.516108816883102 1
0.224460075883988 1
0.296889259181158 1
0.363319549668863 1
0.722413802275908 0
0.594645793494699 1
0.346699918638557 1
0.483177663688005 1
0.438569962916841 1
0.481008539948563 1
0.295328854019146 1
0.215998714846797 1
0.29146372467815 1
0.352408691184549 1
0.275411141562534 1
0.314576778324695 1
0.21337639363607 1
0.310415523623073 1
-0.123307407095829 0
0.556501482983329 1
0.631841218587375 1
0.567926120144505 1
0.282932959081282 1
0.560825872863047 1
0.0151733173258933 1
0.290625799900905 1
-0.0486201610029767 0
0.210861960881248 1
0.502455821664957 1
0.354666798063065 1
0.597869766851461 1
0.422910499937383 1
0.349366641900873 1
0.663232188763709 1
0.569072141239574 1
0.293203605662997 1
0.382225991663113 1
0.489224418216675 1
0.736949010336123 0
0.342412992846916 1
0.441622933556513 1
0.525895721758203 1
0.394151408729287 1
0.372302570487594 1
0.561809951524205 1
0.520357326515901 1
0.221410113356236 1
0.384793569244608 1
0.240871189874336 1
0.450737979513568 1
0.392153874559665 1
0.361997314388838 1
0.2619980548588 1
0.18252898127524 1
0.509437103969765 1
0.197260887803234 1
0.481312257390891 1
0.373179043683588 1
0.58609937988629 1
0.150325453430571 1
0.138827337365134 1
0.473831039724533 1
0.286155374780006 1
0.228960021929156 1
0.487529155419317 1
0.556095676165155 1
0.667729209257879 1
0.294073397216338 1
0.383252286085816 1
0.224155418672803 1
0.753015608565262 1
0.603829136093394 1
0.691165682362288 1
0.773183378332846 1
0.30430868499951 1
0.0460237043914092 0
0.261594838073006 1
0.551489803723687 1
0.332074436054231 1
0.224312904216972 1
0.548868012171081 1
0.323780850433572 1
0.564089856859315 1
-0.0504845607855608 0
0.401723608890241 1
0.498015283473705 1
0.279493519244733 1
0.602622549061636 1
-0.0615038138915411 0
0.52094926277581 1
0.230355290902009 1
0.622612399568936 1
0.247973888701701 1
0.315590748019784 1
0.593453461294638 1
0.576700633882979 1
0.448436114255005 1
0.397346817920547 1
0.493790060730544 1
0.0667387975292209 0
0.411990899978846 1
0.547356706872693 1
0.251985285366164 1
0.552200180541602 1
0.0881314316333563 1
0.430617474992414 1
0.491924486660843 1
0.0693686040469678 1
0.530214890022208 1
0.253321616356162 1
0.638903412641813 1
0.595521391898763 1
0.566299476018989 1
0.128649828250494 1
0.314333631569123 1
0.374016151159531 1
0.335406068740023 1
0.167705946569189 1
0.185245497895791 1
0.565438899356222 1
0.788879882789607 0
0.248363878347153 1
0.318061384651444 1
0.420351656840644 1
0.434629324093219 1
0.314068367531688 1
0.166235096845388 1
0.258530821259369 1
0.500290216269717 1
0.412228916815404 1
0.273754902014512 1
0.202278802540601 1
0.525951964426495 1
0.417931477318757 1
0.183135987935663 1
0.351250414046468 1
0.480901585968286 1
0.277493391009793 1
0.422904112247254 1
0.584357166126538 1
0.584088937426976 1
0.699448527135103 1
0.337102841128571 1
0.425151910926357 1
0.602046260991208 1
0.471802182478621 1
0.345783997023008 1
0.203680110730135 1
0.396351458191252 1
0.642238048063682 1
0.526832349479813 1
0.28047956717185 1
0.411292069174218 1
0.426544961175571 1
0.518380212592754 1
0.206173113790253 1
0.648914199605432 1
0.315075847554003 1
0.464173281950417 1
0.237531683451241 1
0.43656766019672 1
0.649396015024595 1
0.490307928191197 1
0.630986477631708 1
0.403620259058266 1
0.313694541449694 1
0.390148547173213 1
0.215388218292046 1
0.689407038371795 1
0.630509524102112 1
0.625532782597772 1
0.359708194896078 1
0.307643156712441 1
0.377533701002895 1
0.447119905369067 1
0.672522120652247 1
0.737583992556913 1
0.514841455889833 1
0.401975914290025 1
0.432768624697097 1
0.245552823010297 1
0.138023055114937 1
0.197494433567354 1
0.300250157489983 1
0.18085692883379 1
0.341381414560089 1
0.0673126984570953 1
0.529776806775091 1
0.502343630114271 1
0.587504446720643 1
0.297793405262589 1
0.28097223699021 1
0.59810243303804 1
0.492702396169452 1
0.248504572287533 1
0.576186813810678 1
0.231506876276504 1
0.480757401297742 1
0.477040384442989 1
0.538462084500702 1
0.329798185449805 1
0.299312043294793 1
0.293760556173787 1
0.279549207960188 1
0.359797700649078 1
0.56347609341301 1
0.433633249824671 1
0.307786435295786 1
0.517068974819501 1
0.337428459246021 1
0.121583206555288 1
0.466589704077793 1
0.580206971003022 1
0.272864902572196 1
0.367390817057841 1
0.522132695784812 1
0.358666439904808 1
0.365396731649197 1
0.198325351629192 1
0.356497625036681 1
0.38056978817638 1
0.484863378262462 1
0.109760247642579 1
0.295747020380715 1
0.437824824499145 1
0.174297490472477 1
0.594884840443678 1
0.571276743249439 1
0.189292811249838 1
0.27162427223253 1
0.348946501444334 1
0.383500016285376 1
0.277684165390391 1
0.290108965069952 1
0.467748690552018 1
0.282880616474346 1
0.552689138155644 1
0.178889448601598 1
0.533234163677146 1
0.179417078824341 1
0.344508914776366 1
0.481852016804807 1
0.493324327583437 1
0.400983827373132 1
0.524092968070128 1
0.400090022426712 1
-0.0567415279299816 0
0.334513159151833 1
0.219704805153831 1
0.282167221321729 1
0.255384285421914 1
0.211797598366682 1
0.266134483336548 1
0.404549448885516 1
0.468856850337776 1
0.569331664155562 1
0.213825944597254 1
0.137704885386747 1
0.317150642609195 1
0.359968801995922 1
0.519765739855263 1
0.640497699574713 1
0.469507823115714 1
0.433157309395504 1
0.349564394251146 1
0.581606271746983 1
0.682248326912717 1
0.630849081104932 1
0.185555882163051 1
0.111159033015702 1
0.243659834282447 1
0.269512744316829 1
0.275239498306225 1
0.626512662151617 1
0.368908988591992 1
0.319478741273913 1
0.343514148698257 1
0.475035707779543 1
0.189556207514087 1
-0.098342141880218 0
0.164409276818291 1
0.459762021533614 1
0.0965939884291752 1
0.0978214101056183 1
0.494027817468877 1
0.74186777087074 1
0.423131588493494 1
0.270225963875124 1
0.409324595777949 1
0.670839573213944 1
0.351227439952689 1
0.483942742273585 1
0.464974700564947 1
0.046838077748282 0
0.624510070235438 1
0.415290197436768 1
0.553843902642274 1
0.401420140067696 1
0.386401877880084 1
0.492645011106576 1
0.414578141342312 1
0.313537111052806 1
0.293386118072742 1
0.381041194848178 1
0.491864876764108 1
0.368166540287335 1
0.520594028909312 1
0.377428619484836 1
0.391279918057729 1
0.517884020998599 1
0.273353093112732 1
0.406222418621732 1
0.489884659570285 1
0.610001209135101 1
0.166738407521527 1
0.388507363675318 1
0.070384488203303 1
0.175980196333505 1
0.393788672420478 1
0.209389687325598 1
0.181017062257787 1
0.430901003567132 1
0.370703282787016 1
0.901875535014566 0
0.414925612434875 1
0.0563881634248889 1
0.616571053583393 1
0.501259849772796 1
0.329235702291797 1
0.495729263171007 1
0.162566502949209 1
0.184124947532429 1
0.280276113061566 1
0.448694904576594 1
0.66369361853467 1
0.11115507189684 1
0.400178722558214 1
0.585331249615374 1
0.449141676565969 1
0.655394845246623 1
0.439248352014438 1
0.231170985363608 1
0.391080506259488 1
0.733945206432099 1
0.528929666971773 1
0.285315664378385 1
0.731505318504686 1
0.345410328917908 1
0.550393096518936 1
0.310738428688824 1
0.454432917468475 1
0.44473767716985 1
0.19205164727257 1
0.340536041587655 1
0.174448142636513 1
0.301558147298105 1
0.251428027089953 1
0.325006480799302 1
0.205327044919576 1
0.434931087292272 1
0.692421024639686 1
0.804482784769037 0
0.141986412364049 1
0.238799764139722 1
0.591678178828107 1
0.32769452356251 1
0.263561036109754 1
0.316253496574408 1
0.460530625812646 1
0.697468656961937 1
0.57978340096682 1
0.244215645633023 1
0.1207144997084 1
0.441537877426731 1
0.938083798603603 0
0.0232805840462615 0
0.26232437365543 1
0.244015460524336 1
0.276380693339538 1
0.356249331507396 1
0.270152866843377 1
0.371877076842284 1
0.443974501812261 1
0.222335215390474 1
0.214301119666374 1
0.288935086767236 1
0.603742232759954 1
0.322697750295845 1
0.420383555476879 1
0.153132461638758 1
0.412459953518459 1
0.154541044885158 1
0.136124632071941 1
0.022784849572813 0
0.0864790242305958 1
0.296109845183856 1
0.229110662574358 1
0.326399097887472 1
0.602419880364872 1
0.326644968915011 1
0.227887407562271 1
0.218492723653017 1
0.613341977625426 1
0.378869231786012 1
0.135442503020397 1
0.37403668100789 1
0.468225265696021 1
0.575958789112736 1
0.46104803715053 1
0.6680028774539 1
0.103080809034705 1
0.302827692428483 1
0.526291024017055 1
0.217789212482027 1
0.533790212963538 1
-0.0645081961218648 0
0.396135450397586 1
0.202076107561533 1
0.530412066526008 1
0.249230921542755 1
0.63892319226167 1
0.0721578684128305 0
0.119309444040296 1
0.703960378846634 1
0.223553154144424 1
0.408884199968022 1
0.713375676822859 0
0.12933433592782 1
0.43032229306055 1
0.236438912566003 1
0.423526296775356 1
0.26717611286086 1
0.409937346561368 1
0.160756237033121 1
0.151220283611365 1
0.138648651402641 1
0.227549877035752 1
0.459745071404215 1
0.504622531668963 1
0.488045244361563 1
0.268290960563523 1
0.467307084756357 1
0.722452938643604 1
0.485562991226846 1
0.127339814346111 1
0.577756514796543 1
0.761118535878479 0
0.209741150747614 1
0.279209895306316 1
0.408276350516687 1
0.442919448691302 1
0.581366598444997 1
0.501809720820221 1
0.181082981818298 1
0.172379648213387 1
0.561214641688908 1
0.219841524296363 1
0.463429763527562 1
0.379517339435178 1
0.294992623369697 1
0.211840440048411 1
0.258259827392984 1
0.532712564181619 1
0.471135972582658 1
0.372827083355607 1
0.0213509233987067 0
0.332386564659249 1
0.266340451324461 1
0.285156312414256 1
0.169499350909916 1
0.592045504901354 1
0.613248023610214 1
0.0474206747451081 1
0.153964940901633 1
0.263120375667202 1
0.328475210248364 1
0.179925810058672 1
0.512130677496228 1
0.287834884923868 1
-0.129536755238718 0
0.430029558364582 1
0.354174770825952 1
0.305432397923191 1
0.30055572642725 1
0.470575791072788 1
0.230679277367373 1
0.414268637885325 1
0.33165697528237 1
0.562187026680242 1
0.33175217978871 1
0.429192336664784 1
0.367997335025719 1
0.242385778532798 1
0.466900266196966 1
0.34566804913417 1
0.326095542723254 1
0.267190054784969 1
0.503156398362944 1
0.371681856867432 1
0.458157187470256 1
0.396217813357945 1
0.0043903306909996 1
0.13994435408433 1
0.367005055861539 1
0.711318838440671 0
0.597667815530692 1
-0.00741665527855561 0
0.384979630905159 1
0.867499897237313 0
0.344010389639987 1
0.409095787607284 1
0.348031105506234 1
0.29976087822726 1
0.467937546352496 1
0.0867672660240546 1
0.240642555295164 1
0.386113946942836 1
0.0995087165917277 1
0.142526268068106 1
0.434416028298921 1
0.489089229364238 1
0.0636700938007405 1
0.0862651957436652 1
0.409294536040922 1
0.772215457244546 0
0.570898463732839 1
0.429785485850799 1
0.493116072920307 1
0.185205803119071 1
0.553635249847363 1
0.431885226208082 1
0.276764160936303 1
0.353459363853116 1
0.445293209667431 1
0.331644503014341 1
0.319823416508201 1
0.635194613848155 1
0.532618407130059 1
0.553326647218189 1
0.346086913703223 1
0.169386612696126 1
0.463932972933943 1
0.35485201079709 1
0.530808598057604 1
0.47724914792604 1
0.674204072160372 1
0.271340192423625 1
0.630998370925975 1
0.762468714932738 1
0.216362291972392 1
0.412079533325698 1
0.342589073986844 1
0.486204857061451 1
0.561542149989321 1
0.464395371582654 1
0.771036278554645 1
0.391750776188182 1
0.269938524066611 1
0.388394101907193 1
0.702934649147125 1
0.478971334222584 1
0.475515351317606 1
0.363443408318002 1
0.342185774045286 1
0.490428439662024 1
0.397589878634512 1
0.494602427628019 1
0.360353734093665 1
0.401404844392921 1
0.157891638158587 1
0.21857311343572 1
-0.264183278435178 0
0.739249922309416 1
0.639954473543564 1
0.048718195781823 0
0.575707942390211 1
0.338542682565802 1
0.377440853011983 1
0.335365823637663 1
0.315157274783712 1
0.507340604710749 1
0.299258517633458 1
0.233953794512616 1
0.189557337183176 1
0.138731431373245 1
0.162595940503574 1
0.16653784720572 1
0.400390794282193 1
0.128080970353738 1
0.374573232349672 1
0.631869892113783 1
0.304228277962065 1
0.325413583527879 1
0.428191130035086 1
0.866217814195466 0
0.715828193824702 1
0.716349410438953 0
0.33828386094833 1
0.127001824552269 1
0.316236833976994 1
0.410168147159778 1
0.196563450010706 1
0.682636652042425 1
0.310981636991304 1
0.573058173740427 1
0.461853282875558 1
0.135753631045999 1
0.240538112267587 1
0.305264693078514 1
0.239089025906935 1
0.501626934111787 1
0.508021940714707 1
0.158413052691586 1
0.319526642018106 1
0.385212319239123 1
0.44981918312033 1
0.390985977789219 1
0.560367960078675 1
0.739194225368796 1
0.252031358401009 1
0.231166701863824 1
0.255329329961602 1
0.457068016624519 1
0.419709168884245 1
0.501262280336355 1
0.254981716096463 1
0.373474714515101 1
0.264076251230194 1
0.425721734174101 1
0.269421690905653 1
0.533719999649843 1
0.283916848335035 1
0.359018867577492 1
0.481877241172088 1
0.3430707522329 1
0.477756802076455 1
0.507515635438802 1
0.345205583812528 1
0.29720497824893 1
0.507011259016494 1
0.63283877799535 1
0.235321295870115 1
0.425309086331775 1
0.461238142571646 1
0.796402538779219 1
0.677556055402942 1
0.401127433409331 1
0.223719964371777 1
0.251926788557176 1
0.513588290694289 1
0.458204070639536 1
0.428869760118387 1
0.300822451830237 1
0.553905934389342 1
0.290373135290043 1
0.708371865590891 1
0.0596603196713173 1
0.564402036288472 1
0.570780043216382 1
0.265079187974331 1
0.626214396700313 1
0.436726212739476 1
0.383610518899107 1
0.440237023354146 1
0.486994881337789 1
0.173404463485945 1
0.409786948711601 1
0.325662529491176 1
0.371342887263907 1
0.147362280699139 1
0.494138321724567 1
-0.301512488704968 0
0.483246599562633 1
0.63818015491105 1
0.530997069420165 1
0.336439511485874 1
0.343832320650251 1
0.434782686992191 1
0.62738520567046 1
0.379567584806532 1
0.470862591286784 1
0.443291618413735 1
-0.0910441311371743 0
0.119259151980073 1
0.557008536730729 1
0.655881036876623 1
0.502920903220817 1
0.498721482166725 1
-0.0518053133858657 0
0.482109782854227 1
0.750399142188811 1
0.359779704446302 1
0.616809955825399 1
0.565601340265939 1
0.265637329832816 1
0.0911454860508716 0
0.399911458333341 1
0.200047033152351 1
0.277893390566412 1
0.340229778646921 1
0.116653005897855 1
0.55633985384842 1
0.235198911252137 1
0.478529106215823 1
0.500335951720724 1
0.70173980573147 1
0.51477587831607 1
0.2320021699988 1
0.457295151986266 1
0.379023343555035 1
0.566819637380851 1
0.103775541948674 1
0.278094017788128 1
0.624670190459983 1
0.338013273826623 1
0.594233324119596 1
0.179116339426242 1
0.396756313861886 1
0.707310213670382 1
0.307204248596708 1
0.217233193892688 1
0.196024632021756 1
0.319760666164119 1
0.442109394413788 1
0.0982037681286092 1
0.170856442593499 1
0.345341494638564 1
0.27519543644488 1
0.55328291148372 1
0.430038758766311 1
0.491945710525633 1
0.473766282667882 1
0.283894877715125 1
0.562676703183286 1
0.544403924753349 1
0.264918693918908 1
0.267650704032818 1
0.599868264854655 1
-0.096191881126068 0
0.38189978459254 1
0.0724303010125565 1
0.578893428629646 1
0.307225882672893 1
0.51324457504681 1
0.90541708145026 0
0.170908496130826 1
0.86644332726152 0
0.0195390060637579 1
0.334134510333648 1
0.57664175798313 1
0.118234027722654 1
0.455528857555344 1
0.359437206388287 1
0.496223416803122 1
0.145852399421159 1
0.683950810333992 1
0.639998953446361 1
0.112911642480234 1
0.185001835543487 1
0.384930822185967 1
0.317348456183452 1
0.242356483915424 1
0.233017957568873 1
0.188629270022195 1
0.823438424787606 1
0.15818828377067 1
0.254011005724871 1
0.407551798266722 1
0.432387858192955 1
0.310544717683293 1
0.16907903193276 1
0.226587153902036 1
0.451205817479494 1
0.473007285622931 1
0.303657322095971 1
0.0595255802957838 1
0.110051965711042 1
0.309276346443619 1
0.169822761338002 1
0.491600826531953 1
0.614989042668208 1
0.478271895838479 1
0.28236079757826 1
0.355467700634074 1
0.471005354520167 1
0.669289480327804 1
0.498910998862243 1
0.324111648748385 1
0.150288600525652 1
0.423060694075097 1
0.248991884011456 1
0.482989114095832 1
0.470219005381233 1
0.290111300479669 1
0.691853582829336 1
0.728009913089112 1
0.449017589028623 1
0.495270256249116 1
0.407719290467456 1
0.454764464360357 1
0.0103740566164581 0
0.3524589482046 1
0.489111606898064 1
0.568601144487609 1
0.168944948607193 1
0.514412271827828 1
0.526958775812318 1
0.193933654289113 1
0.396847886637635 1
0.601368096794128 1
0.517365361853286 1
0.572243905764583 1
0.215999524815193 1
0.56043342998771 1
0.416015501143156 1
-0.237642646860216 0
0.241351156685686 1
0.303215036295582 1
0.508213052452451 1
0.164128272448106 1
0.801802492689512 1
0.302206211841668 1
0.2561920219082 1
0.486982745989464 1
0.0433526119502019 0
0.311626508353318 1
0.252528068449313 1
0.459478244877081 1
0.380457000136801 1
0.348219535283217 1
0.272453360945315 1
0.3331568306475 1
0.415528338228295 1
0.179577668356478 1
0.582445680616575 1
0.192061615136872 1
0.0944392934592751 1
0.848241783092949 0
0.494337818592562 1
-0.0197194911561388 0
0.56094177152024 1
0.484542167747351 1
0.563865589985567 1
0.355458602368925 1
0.332476651565227 1
0.576901874772043 1
0.276505510503368 1
0.311153755380921 1
0.390642242327371 1
0.245511346076824 1
0.249349603895681 1
0.518978777443461 1
0.405177589814709 1
0.229135101255369 1
0.255495068463848 1
0.299610131135893 1
0.216807402647187 1
0.465045314661019 1
0.135156542515243 1
0.182540212196045 1
0.441264965608407 1
0.74999596224476 0
-0.0296515786195942 0
0.544688368826458 1
0.372439000655378 1
0.564834536946329 1
0.588404256562248 1
0.457712329839804 1
0.469554615318212 1
0.198192352427394 1
0.659554124639691 1
0.661795347248048 1
0.389269512783147 1
0.310377785782326 1
0.424261946578835 1
0.277498929451181 1
0.517281946195708 1
0.475203538432201 1
0.652121492014774 1
0.0921426410210905 1
0.534067955287192 1
0.681922302681352 1
0.382575576371711 1
0.667826232885488 1
0.374861641813154 1
0.699345045368487 1
0.172759398303138 1
0.364328471085743 1
0.346621453468107 1
0.48592969053388 1
0.17352235125247 1
0.661237423059439 1
0.197888560141081 1
0.501863219441956 1
0.524071501820283 1
0.23906271085575 1
0.532089188754613 1
0.21282329447867 1
0.537272313527918 1
0.645006094464951 1
0.487283646713165 1
0.437408610580787 1
0.150339664445164 1
-0.10744702574478 0
0.375767322522883 1
0.244523712418657 1
0.49511250012776 1
0.263495001203684 1
0.49359285454818 1
0.280748278824288 1
0.301135227772468 1
0.385958123387633 1
0.502462578107429 1
0.253631707115684 1
0.450977958558126 1
0.585365653864591 1
0.486112270314229 1
0.544312141917609 1
0.538187666227448 1
0.791220379478747 1
0.0914607520292887 1
0.388018155056312 1
0.593840767175519 1
0.13885806742482 1
0.782477912298808 1
0.262013505067977 1
0.64466745336481 1
0.176454228916313 1
0.419372379468261 1
0.469366743742644 1
0.456836293853016 1
0.427171202999075 1
0.476772518970452 1
0.386452177274749 1
0.573720865087593 1
0.322357751608577 1
0.312798250124221 1
0.28477611892078 1
0.103186601019498 1
0.809752680539343 1
0.321766555961784 1
0.406323168210813 1
0.663222489026831 1
0.0500919131708365 1
0.441026557275897 1
0.605520412899007 1
0.471823030968573 1
0.787108924169079 0
0.165110198562654 1
0.233977120881526 1
0.388018531104346 1
0.304006646361763 1
0.157879999658333 1
0.669316084103877 1
0.23957940939497 1
0.513539330926608 1
0.619785510614705 1
0.561890747693064 1
0.167796734971312 1
0.34561014131986 1
0.627589449964535 1
0.24396416462571 1
0.336818671874274 1
0.515257198771184 1
0.405850867780323 1
0.220130771749624 1
0.412495253847885 1
0.284495049577403 1
0.324449576525658 1
0.322229500017737 1
0.433176192014313 1
0.360348724901182 1
0.420878505094245 1
0.169035524275458 1
0.15500916308934 1
0.455474260025379 1
0.357488705284881 1
0.451900007213748 1
0.355885487897287 1
0.346463704795289 1
0.204528775071295 1
0.360611077252166 1
0.399199771646351 1
0.547457051498653 1
0.372541629571782 1
0.16272874195104 1
0.137925507300542 1
0.235802264005752 1
0.649550704431351 1
0.302023107793193 1
0.704478233427081 1
0.748128814925611 1
0.318888492560568 1
0.404031367331846 1
0.373328107182819 1
0.032935533154081 1
0.325457176034023 1
0.349831519675713 1
0.0802765921210675 1
0.344233795614012 1
0.498653001471162 1
0.24945338021336 1
0.194656988283792 1
0.491412144338588 1
0.488535475446283 1
0.285043844616741 1
0.63277775252274 1
0.585721979112331 1
0.682452746995197 1
0.459911294057943 1
0.31242284239818 1
0.313313876399464 1
0.585598234290047 1
0.518445470520159 1
0.378414183854061 1
0.17388237080408 1
0.358397890642701 1
0.295863835374801 1
0.56304493612202 1
0.478354116229285 1
0.179029854665022 1
0.515945281837208 1
0.18457503861664 1
0.601370648985259 1
0.44046633215345 1
0.288734134905647 1
0.437718611442349 1
0.0626978880212272 1
0.258917771598491 1
0.218149373507704 1
0.135223355666137 1
0.438283622176624 1
0.294690588053433 1
0.45684387257408 1
0.625851260591969 1
0.155862192789734 1
0.875547030351421 0
0.462970304609445 1
0.252150620211672 1
0.38046272694849 1
0.286568135236114 1
0.287941749005097 1
0.548172816742755 1
0.326588378503014 1
0.362973302318468 1
0.498120747629527 1
0.396027712477742 1
0.594589193882976 1
0.182683509116539 1
0.342767542305984 1
0.443330410127791 1
0.103838665172928 1
0.527917934131883 1
0.297423195297883 1
0.385244391667384 1
0.50577818564554 1
0.35411438134635 1
0.229796276103649 1
0.153105417461564 1
0.252343842196997 1
0.451480079325497 1
0.416113536403155 1
0.325804973317699 1
0.402112778424569 1
0.139223298651045 1
0.27163050669425 1
0.671083840175444 1
0.553790862493767 1
0.174850601571011 1
0.246504142364602 1
0.457219890862169 1
0.239924101255403 1
0.287382623413146 1
0.438913430173264 1
0.344813130395206 1
0.460014799339828 1
0.106648804709764 1
0.46952191926065 1
0.109672043476948 1
0.261177893746284 1
0.62913710265515 1
0.159726063531735 1
0.511773896665967 1
0.376616518821588 1
0.116036997384322 1
-0.0444004034078956 0
0.639163792370777 1
0.358013082550726 1
0.142025852350545 1
0.344209399266419 1
0.643539778615963 1
0.202720350934149 1
-0.0556506797805155 0
0.665501327866843 1
0.358618454655232 1
0.0530341527208042 1
0.262577333646848 1
0.559194919290913 1
0.487493615891858 1
0.339507801071159 1
0.426680950816697 1
0.438033616339321 1
0.470941950231404 1
0.368855628781764 1
0.334088160085941 1
0.358602211013597 1
0.549374488306676 1
0.290465039015103 1
0.407714476069902 1
0.484173765249484 1
0.379209206864614 1
0.452189216340646 1
0.0407622925713314 0
0.56987311228016 1
0.401263724023055 1
0.43938065229376 1
0.743283170520012 0
0.265558633135768 1
0.275909017387203 1
0.097898983856325 1
0.240576578370625 1
0.390081015620406 1
0.102286940165228 1
0.240976431807692 1
0.59321603265848 1
0.329721370479705 1
0.617559094692696 1
0.301447850634594 1
0.825266041872123 0
0.426068620641846 1
0.306787130427026 1
0.204184925195828 1
0.345970367865813 1
0.374622968819971 1
0.346604147039101 1
0.29620822982065 1
0.295692608818484 1
0.540165149452263 1
0.368938180816004 1
0.299032290237765 1
0.31411400776965 1
0.182630452823168 1
0.527642007962549 1
0.465378136998203 1
0.233137866419577 1
0.423966283144749 1
0.301087377655107 1
0.538193866822667 1
0.421728037205808 1
0.173096371453488 1
0.438900274064694 1
0.719418989205665 1
0.482282845475752 1
0.814415818110857 0
0.064338382847434 1
0.102280869056188 1
0.624912796269572 1
0.343632430782845 1
0.272194601539663 1
0.528448011645938 1
0.130008117036455 1
0.464554581789496 1
0.645639633483875 1
0.233593039095521 1
0.650428233707107 1
0.389397727530591 1
0.474948594651321 1
-0.0697132505421397 0
0.239084340376511 1
0.25008647394195 1
0.6206460805499 1
0.156949393587342 1
0.357949957644656 1
0.369066462273052 1
0.283921232540014 1
0.190268608096845 1
0.38627050168915 1
0.72494921253449 1
0.477979217615134 1
0.627638689333791 1
0.582985991905962 1
0.279149701747784 1
0.546988627848485 1
0.238765622130826 1
0.250031118828962 1
0.557587875745461 1
0.424577167364516 1
0.216026814186224 1
0.460898634327812 1
0.462546811617779 1
0.330794486075207 1
0.510420656031483 1
0.313602723978326 1
0.337348084166644 1
0.300641478884896 1
0.188116904899089 1
0.468376769478871 1
0.292433442245186 1
0.277711571580689 1
0.247352347451023 1
0.398529911868293 1
0.437547625984049 1
0.330538801393314 1
0.348743082859142 1
0.075858114690166 1
0.358039274833558 1
0.360055925153659 1
0.178639035229604 1
0.577688579543624 1
0.445158110804236 1
0.383224451698581 1
0.338295782458348 1
0.696241401726725 1
0.433942351373927 1
0.179742775000374 1
0.213704257229284 1
0.367391571589575 1
0.628238921831858 1
0.100704934440235 1
0.325618220359229 1
0.647965118106393 1
0.156473338280494 1
0.413502780078281 1
0.184874486592101 1
0.308404559388632 1
0.173517138228124 1
0.491885825875893 1
0.683135018258311 1
0.524287137532968 1
0.404140858613131 1
0.586472536981514 1
0.387221346179125 1
0.900147493661612 0
0.482756884252983 1
0.115470574296513 1
0.526741087774609 1
0.107015020288741 1
0.395848241180011 1
0.609487029546938 1
0.630024449726165 1
0.479542073221047 1
0.153758628688886 1
0.0909192883617012 0
0.574467169835268 1
0.264867778808045 1
0.429298704384467 1
0.61174221601895 1
0.6842937681773 1
0.438020084583785 1
0.476593027901081 1
0.334346037651078 1
0.859435401679924 0
0.510104382922299 1
0.395517961269876 1
0.649199081673944 1
0.465921592246038 1
0.39828766449983 1
0.358554484587516 1
0.383442739089486 1
0.325676837616245 1
0.384349432269204 1
0.358516981476511 1
0.142482779075063 1
0.302988312745145 1
0.0909892729121561 0
0.109706213440146 1
0.615020690219068 1
0.578589553113858 1
0.556055811342767 1
0.362977512554164 1
0.562388069794781 1
0.572002807662424 1
0.527451820693655 1
0.531246354796953 1
0.323371492048033 1
0.257310125929179 1
0.328178669407096 1
0.394693249508676 1
0.507091355920335 1
0.458375119445248 1
0.15088077451298 1
0.684190199309789 1
0.485181264003806 1
0.17288985875816 1
0.382734888500336 1
0.374880234225496 1
0.0836021447291336 1
0.311422350517903 1
0.222057549206322 1
0.53213115313905 1
0.375190112914148 1
0.51054912648442 1
0.309853155807072 1
0.197075195807652 1
0.363486650031943 1
0.222057684676125 1
0.44129782610769 1
0.303810545740191 1
0.626257105086981 1
0.515478478320723 1
0.654421187555086 1
0.40270661887543 1
0.483550758527872 1
0.805982010490828 0
0.19144463438786 1
0.374426124030294 1
0.365960812977154 1
0.414834721490046 1
0.213953252868078 1
0.614952058039628 1
0.195730455709447 1
0.419321637155632 1
0.296264014027132 1
0.316316408726955 1
0.632164574625647 1
0.493501258861479 1
0.427554937355984 1
0.576087452798935 1
0.256226056378586 1
0.230603546537816 1
0.290474972241766 1
0.520073412725943 1
0.295361861541257 1
0.447877637512338 1
0.0925870227540646 1
0.391593618426835 1
0.727690217587956 1
0.284908353612816 1
0.689057125889829 1
0.426144747778547 1
0.73579987437148 0
0.444399146728411 1
0.0681999489054559 1
0.738373159259645 1
0.464422251241484 1
0.156166444567625 1
0.22243822625016 1
0.549533407933618 1
0.434846440358308 1
0.302445856794667 1
0.478297996386478 1
0.260252879535074 1
-0.0239276999019985 0
-0.102358922581815 1
0.414236778321465 1
0.252145632753141 1
0.466020017681699 1
0.356334733579623 1
0.457395701161475 1
0.15203459179162 1
0.44394540093846 1
0.502067380043558 1
0.378613552658191 1
0.554050571481675 1
0.323936027174602 1
0.457551301250666 1
0.204737957927484 1
0.668358788458544 1
0.456109002814807 1
0.23942389907866 1
0.216277897078906 1
0.525403099047235 1
0.604208272082318 1
0.216898019123018 1
0.742088712413987 1
0.0897881768134068 1
0.474069867104574 1
-0.0325770056115737 1
0.443422108033066 1
0.460933914509925 1
0.463225706568915 1
0.320459616623938 1
0.613456229283037 1
0.40450091409967 1
0.605400496628346 1
0.280215459687104 1
0.22437835374131 1
0.2131140340858 1
0.155281380537954 1
0.0196731007501171 0
0.463937193603941 1
0.669252672470143 1
0.522312454402174 1
0.135625194135726 1
0.199806326037831 1
0.370157356879659 1
0.482579455131905 1
0.392524827959044 1
0.364816383618774 1
0.227171280162356 1
0.388802171057866 1
0.443357843651463 1
0.205851618549008 1
0.400164935012501 1
0.352804434717514 1
0.416397239860529 1
0.296300992362748 1
0.240365702734797 1
0.302501341651129 1
0.355078702562628 1
0.579213703564796 1
0.703122656375278 1
0.211568382301893 1
0.588757542923809 1
0.65902909575537 1
0.43105715370048 1
0.35796710729475 1
0.7354964812678 1
0.503724252778678 1
0.595903474502697 1
0.306059588744596 1
0.365561394723576 1
0.680116199101673 1
0.121737377546417 1
0.200318719308573 1
0.639916503280244 1
0.550686922248756 1
0.36370726799676 1
0.405944989258763 1
0.611821314726229 1
0.294782276539121 1
0.600708949098822 1
0.282040604855879 1
0.18008109056678 1
0.252476219180145 1
0.386900036875931 1
0.581285859735389 1
0.290181228305839 1
0.493498976720297 1
0.409600218907488 1
0.706986717078853 1
0.622809881881415 1
0.317339671323954 1
0.579572665790865 1
0.278963746126442 1
0.513008460244074 1
0.392338902049414 1
0.426471875046335 1
0.480524327534864 1
0.237112271135677 1
0.437711687731069 1
0.276299853586636 1
0.683325407577982 1
0.221516928240143 1
0.283178810334232 1
0.285492493210023 1
0.462941499236573 1
0.279522786071368 1
0.365171723597089 1
0.268600376200549 1
0.316986763282776 1
0.29459709201166 1
0.273211736835178 1
0.550748274262729 1
0.382557173304595 1
0.409817629690249 1
0.204762355420779 1
0.831204462627726 0
0.610062792632379 1
0.231381773285889 1
0.431462831866735 1
0.395535277635952 1
0.663986652637595 1
0.528759860979727 1
0.260248257920326 1
0.39505744243555 1
0.0928559688617208 1
0.729230655020099 1
0.325450808388665 1
0.461981279332299 1
0.383552617660528 1
0.654371820321521 1
0.494805700844693 1
0.652211534348661 1
0.575298150414749 1
0.625994251085097 1
0.490827089070475 1
0.333126348870133 1
0.764489808908416 1
0.50111171128812 1
0.485566226980816 1
0.671752157215221 1
-0.0244384996114962 0
0.435526761903425 1
0.551890282777888 1
0.398028902634456 1
0.532895580639567 1
0.509545106429107 1
0.504172293717692 1
0.28541533742313 1
0.309294583550949 1
0.353752353446336 1
0.682125166164672 1
0.308395707318915 1
0.0720686708632111 1
0.333836158083225 1
0.508777569917046 1
0.491702465572952 1
0.102498752844269 1
0.79013606982684 0
-0.212881833907381 0
0.717576350977475 1
0.325582206345751 1
0.415546982176659 1
0.335008153315152 1
0.357657433094321 1
0.140819527136835 1
0.156757591670402 1
0.283904462951048 1
0.523057323528991 1
0.218006643389073 1
0.537579967935519 1
0.327525703252934 1
0.153596247820853 1
0.480236178089816 1
0.465619921263101 1
0.246116525144524 1
0.484585913747277 1
0.344255804028195 1
0.392923598868614 1
0.510529341351548 1
0.228696473199872 1
0.346883287840192 1
0.292984685673936 1
0.352709641204739 1
0.310541688181502 1
0.168279261511649 1
0.179689433258639 1
0.425709047495998 1
0.323552658233447 1
0.537086971252717 1
0.492791716976766 1
0.308028909078654 1
0.462428667127513 1
0.401419247589908 1
0.397469399802459 1
0.503798215776006 1
0.353252531107142 1
0.185500149725214 1
0.284177918378482 1
0.266003650876117 1
0.233799803058827 1
0.293820981899589 1
0.540805521445249 1
0.849536580290093 1
0.623839829402068 1
0.312786434677603 1
0.143517898486021 1
0.539364684020433 1
0.339983380939128 1
0.4848754658779 1
0.337402893370254 1
0.649926839183268 1
0.47536726188815 1
0.333860849977638 1
0.327177440758625 1
0.296308616998198 1
0.496986578651321 1
0.0192394638582018 1
0.759598399222055 1
0.345815005030179 1
0.329594958234671 1
0.29296719992558 1
0.504827473090232 1
0.49156123580979 1
0.425074893553787 1
0.617014465155737 1
-0.0251788873288712 0
0.380299706236968 1
0.0851021775425506 1
0.54586197653187 1
0.436195726189017 1
0.365478721042073 1
0.390181612782784 1
0.427496360326937 1
0.0475842677378496 0
0.748151503580748 0
0.717598788656287 1
0.0672961363199838 0
0.118906852997849 1
0.519101504276292 1
0.315413986536282 1
0.34640230851179 1
0.582096272040061 1
0.0572209060750392 1
0.288877191952358 1
0.60770981074814 1
0.574629794334982 1
0.17513763054777 1
0.545873690509074 1
0.424329890374571 1
0.424393636981661 1
0.106851578350881 1
0.593626230488467 1
0.218679795592352 1
0.367275079486704 1
0.160794820178134 1
0.162721286341234 1
0.549237722917469 1
0.39702253278498 1
0.282936677438264 1
0.266506162594028 1
0.322905947327609 1
0.208145466327744 1
0.459821271309701 1
0.273017444030458 1
0.395142073055049 1
0.356366569101196 1
0.323403564357931 1
0.485534227530461 1
0.56309572471695 1
0.650107113180159 1
0.208292863665355 1
0.979981691647131 0
0.519006159372967 1
0.452643932343591 1
0.699960867005437 1
0.375428206025769 1
-0.00713750767065056 0
0.255935889614139 1
-0.0685971462679549 0
0.215199089187068 1
0.364075785369488 1
0.661772215686786 1
0.280897274012646 1
0.609201778184797 1
0.499533708360792 1
0.476066005591692 1
0.489998481425535 1
0.538448813019375 1
0.405432774610632 1
0.351902647338176 1
0.438244338145897 1
0.276853054122501 1
0.341982321123069 1
0.210459341333882 1
0.482081278923654 1
0.270522048192506 1
0.82828165152192 0
0.472701431209904 1
0.70095245641472 1
-0.024228140827006 0
0.525722531934477 1
0.485692261597683 1
0.375372714055603 1
-0.0113504782704198 0
0.320041075815273 1
0.74094228051491 1
0.218919304141732 1
0.53731463931012 1
0.115298723179952 1
0.441908198741639 1
0.292423331910226 1
0.234536563274722 1
0.590468390788246 1
0.370314820681751 1
0.341033311171237 1
0.360731456460226 1
0.368709210704087 1
0.245408271586768 1
0.312106846152424 1
0.367798254603169 1
0.406192906744677 1
0.459939729479815 1
0.374825923360361 1
0.529491266595614 1
0.522352933882325 1
0.277037953260835 1
0.563237209125449 1
0.0191019047102857 1
0.399957741287469 1
0.533439115709276 1
0.253227979583726 1
0.475308413308524 1
0.699573135115248 1
0.664671386111725 1
0.327054356687511 1
0.557761065170771 1
0.46521954680567 1
0.433544599389126 1
0.813944985326562 0
0.471009438322868 1
-0.138706616697484 0
0.0251918600592911 1
0.49180714037227 1
0.373376065626196 1
0.294410639184944 1
0.516720965888051 1
0.382109010091005 1
0.635256189409367 1
0.589203920596458 1
0.577333985770848 1
0.60395591462511 1
0.0366092284181422 1
0.489337710215308 1
0.395466310625634 1
0.402900307587395 1
0.321573799214423 1
0.429684786211524 1
0.265182874170057 1
0.461214411892046 1
0.690432026595325 1
0.172883583106164 1
0.108079323798032 1
0.156220716144613 1
0.313459498413264 1
0.417689819990997 1
0.549828884237837 1
0.486143770003035 1
0.618259299340731 1
0.289210477565696 1
0.165517176700246 1
0.282110647235224 1
0.434202313311064 1
0.619685787924862 1
0.196635256588445 1
0.298180481058678 1
0.419367580059953 1
0.190550446604628 1
0.651803253600489 1
0.500657168679245 1
0.504865824487671 1
0.296520140061906 1
0.508440598678433 1
0.526935744686391 1
0.124106987347484 1
0.420266608118657 1
0.187588376622959 1
0.620799828149968 1
0.479975733353264 1
0.315188651943405 1
0.259986948062515 1
0.0982214215267919 1
0.487878141057459 1
0.340991063500328 1
0.569910454546077 1
0.152343515254781 1
0.224979078377047 1
0.386111101873203 1
0.66959482514639 1
0.212437713652834 1
0.253600828794401 1
0.520466965726666 1
0.205866953634805 1
0.569644235601262 1
0.829292421209906 1
0.312803086814639 1
0.33112780434171 1
0.445066665433675 1
0.293222111068168 1
0.388019595787177 1
0.755373206782652 0
-0.0209353829636425 0
0.505621132460291 1
0.321383725452035 1
0.380852829327668 1
0.441767145895586 1
0.317236392020484 1
0.718066973496438 1
0.541970046070583 1
0.404006492812442 1
0.419690011720573 1
0.360313456755269 1
0.215080321960457 1
0.508031302449564 1
0.214214502020867 1
0.54848065434824 1
0.450782929764047 1
0.602547978293038 1
0.447966151246599 1
0.236569407570004 1
0.0709184220694046 1
0.561260314638738 1
0.400964232620323 1
0.420153346176535 1
0.317575137198742 1
0.271498375232654 1
0.284683590879644 1
0.458049194500174 1
0.223074193334502 1
0.390508672205673 1
0.399514928179492 1
0.281479924371899 1
0.435406260345811 1
0.266616251005733 1
0.260188279611794 1
-0.059517941628762 0
0.0045706892706693 0
0.745794311955507 1
0.242346454942664 1
0.359422951697968 1
0.443772256795444 1
0.550729270204753 1
0.284552265894668 1
0.286731073894855 1
0.71390133004211 1
0.277305791815515 1
0.415253476298845 1
0.29031284789647 1
0.456576382110671 1
0.418038634172374 1
0.254843824516176 1
0.719375784443974 1
0.343180581097806 1
0.171152031884207 1
0.392795849586438 1
0.363321823594305 1
0.204455885832175 1
0.223572520453868 1
0.367768755315891 1
0.147961013604809 1
0.198005912121884 1
0.62396088635991 1
0.477310267822615 1
0.349348012741057 1
0.667972064022627 1
0.549921717672586 1
0.713606419034344 0
0.249145098426026 1
-0.0265436061993452 0
0.488235821627187 1
0.505436114719781 1
0.263044837560403 1
0.342432119769222 1
0.370325537729686 1
0.503732524340356 1
0.475444304759082 1
0.297191141466686 1
0.375190489815285 1
0.329539566528973 1
0.496195720932388 1
0.0848949803604115 1
0.632288965512632 1
0.370219645591668 1
0.387167951676843 1
0.435038293492807 1
0.412934492860148 1
0.647567377876418 1
0.300777278851801 1
0.458179667100009 1
0.576496901158688 1
0.394489924769467 1
0.709164616225205 1
0.410414685355605 1
0.435311890106089 1
0.305467322497709 1
0.374581914788343 1
0.608964958287759 1
0.582884751362911 1
0.562551621386723 1
0.69944344010692 1
0.283169623066278 1
0.430151961994141 1
0.45916492126059 1
0.257224801200813 1
0.309420416710533 1
0.244498401485914 1
0.751621637024898 1
0.530919596318613 1
0.657790290656521 1
0.482073129223573 1
0.911806149124677 0
0.587403671353252 1
0.0660020985660408 0
0.448189743493641 1
0.183808814378964 1
0.207319242968958 1
0.261649686353854 1
0.452514792356641 1
0.396181151741873 1
0.422253625952482 1
0.325867055249753 1
0.446025869471113 1
0.427788971009999 1
0.507771105081229 1
0.403618835211255 1
0.495898095888447 1
0.508968536412579 1
0.409344627589984 1
0.318073074584986 1
0.334828551225871 1
0.277570775056641 1
0.298223170820109 1
0.326987896956401 1
0.106060666355668 1
0.251134498894445 1
0.540353115108221 1
0.298310424320214 1
0.22560921151846 1
0.281007006504089 1
0.354170116192991 1
0.197708423657532 1
0.104652830406099 1
0.415299345578562 1
0.283876782776192 1
0.373306151200969 1
0.351016588849931 1
0.553033262023808 1
0.211482485352007 1
0.455666891064328 1
0.00230211790229714 0
0.253020644694622 1
0.0590491707005976 1
0.590694338860176 1
0.711979254411436 1
0.1597532544276 1
0.124597530912983 1
0.105806763132128 1
0.374973397278804 1
0.0589296833333189 0
0.139723784530728 1
0.351670415939026 1
0.420508224643325 1
0.478506315986178 1
0.549508922546244 1
0.056790046319527 1
0.705112010517906 1
0.284851491140143 1
0.293176438324556 1
0.422246271825331 1
0.461252660949402 1
0.450072406934764 1
0.503298908350752 1
0.763590461184721 0
0.0650248209723675 1
0.378228157068329 1
0.577670769377316 1
0.226471732984326 1
0.477915086755811 1
0.406482850588887 1
0.269772389880005 1
0.43195199464653 1
0.283693355275001 1
0.497695212169594 1
0.526145125733561 1
0.508640484657359 1
0.141414869465945 1
0.727583938134143 0
0.16872179240458 1
0.296873569575905 1
0.329937863516066 1
0.360060564892209 1
0.506071076794053 1
0.406557573059992 1
0.756256358431179 1
0.638786860673497 1
0.280325224987049 1
0.329399239706231 1
0.407990468178128 1
0.301987766570969 1
0.129077572179626 1
0.325247401065327 1
0.330458825727494 1
0.215072690073404 1
0.32861297037012 1
0.283904801724316 1
0.461567158836609 1
0.370648698610975 1
0.323015782147589 1
0.0682451560962321 0
0.407298508440754 1
0.137229225863518 1
0.0558573601850053 0
0.274962710872406 1
0.418155394216019 1
0.376172964365906 1
0.236404199681575 1
0.543542451814511 1
0.47087775665753 1
0.325994441696034 1
0.406718015782696 1
0.433842583873238 1
0.132113973138607 1
0.121493186069495 1
0.123972326243561 1
0.219567118121799 1
-0.145005162522887 0
0.669443435637554 1
0.237406955586173 1
0.462856394735716 1
0.14792015824042 1
0.547754865890384 1
0.0857194310109825 1
0.410400719046308 1
0.400345941534398 1
0.421159393836512 1
0.41097782266088 1
0.217980158564541 1
0.588332757539121 1
0.468859941280516 1
0.255994169667008 1
0.609289842834666 1
0.264279946047541 1
0.291117039513262 1
0.562441991122142 1
0.619108099118216 1
0.473215713348575 1
0.560607523471735 1
0.308012589725168 1
0.511249263468072 1
0.457458076726109 1
0.228859940157366 1
0.146588300169546 1
0.378521489455222 1
0.317246868705785 1
0.576470266134116 1
0.588419946425441 1
0.492175816444942 1
0.402133355149407 1
0.213514681452722 1
0.521290953098566 1
0.191670365502621 1
0.520859752814415 1
0.306611049404901 1
0.409911721269651 1
0.160720208294718 1
0.913096465791386 1
-0.0376893506601815 0
0.262075184438931 1
0.107879683328834 1
0.308996884760661 1
0.0692386987124942 1
0.420318564404179 1
0.318620354197763 1
0.297760614527244 1
0.503014829846427 1
0.367981527345236 1
0.512112507513761 1
0.733349497748782 0
0.453555378433417 1
0.403358328256224 1
0.321684783369972 1
0.286807394310754 1
0.278652779058943 1
0.315667862346941 1
0.441660171883553 1
0.42525131025097 1
0.395556900650086 1
0.208426701989354 1
0.539934371434905 1
0.297193341608119 1
0.284566197616583 1
0.310113621555584 1
0.357588044972818 1
0.453850990992566 1
0.481677261770785 1
0.196851027150726 1
0.378336757779317 1
0.460622876737291 1
0.290748186384172 1
0.388510606381539 1
0.30782033811444 1
0.351430582583131 1
0.596185982285304 1
0.419112934832863 1
0.370618015958608 1
0.267327467216677 1
0.539038352586628 1
0.283369306532799 1
0.243498802395752 1
0.452947316746074 1
0.883827161864742 0
0.246420569373346 1
0.442399282201462 1
0.458880071374784 1
0.563058814308217 1
0.443354103907492 1
0.647890115704148 1
0.143605697066619 1
0.340739331835115 1
0.589349286956362 1
0.0681090760706972 0
0.397390643832382 1
0.63835231342643 1
0.574121597283866 1
0.199146789758725 1
0.36330697268227 1
0.325244322327451 1
0.302118222571433 1
0.164181782787427 1
0.499634360846564 1
0.460270707654637 1
0.673108968848093 1
-0.116035694136115 0
0.547884870389363 1
0.547863577275791 1
0.256699199741346 1
0.600103412726154 1
0.713691863681112 1
0.450212140312027 1
0.526214200551667 1
0.541763882479723 1
0.285873787187952 1
0.484502975000513 1
0.582239694785247 1
0.453628908871979 1
0.407976365630906 1
0.270207417687168 1
0.260364502562836 1
0.320211135568063 1
0.534931811411211 1
0.449652702096926 1
0.698087321108262 1
0.365345539587842 1
0.655939788712576 1
0.578499835616734 1
0.0102039532175188 0
0.419350673868672 1
0.592053051477036 1
0.152431458338861 1
0.464620293836511 1
0.448302789372573 1
0.466642461690962 1
0.221184969855776 1
0.478340231942876 1
0.172824178746443 1
0.207921790117725 1
0.412942677617155 1
0.354808078428285 1
0.188540753857581 1
0.413436331645017 1
0.501800264190702 1
0.363178267604184 1
0.466302382142915 1
0.564442060983161 1
0.311439110563398 1
0.296007396510186 1
-0.118359194995744 0
0.389886746395999 1
0.385725533793404 1
0.341704027705741 1
0.639341748083361 1
0.465163126245221 1
0.513087415723257 1
0.245094306670929 1
0.508678955424435 1
0.389043979228754 1
0.139275503442509 1
0.441735204272403 1
0.716030221815594 1
0.535376872595831 1
0.542028566831339 1
0.275978793346222 1
0.741122272573584 0
0.583798704200127 1
0.186184974176691 1
0.241253587368293 1
0.437614951440035 1
0.13465553937387 1
0.700548131765981 1
0.398591498947354 1
0.510043151017292 1
0.294390140104336 1
0.46592862850247 1
0.167736976578223 1
0.409308179626358 1
0.263478469591987 1
0.606193594705565 1
0.645150698097337 1
0.31294650256407 1
0.479141920320547 1
0.552435920571549 1
0.083650708747287 1
0.478825584890818 1
0.6193320674583 1
0.512386805216789 1
0.572467916576853 1
0.275236125755623 1
0.439693330269092 1
0.270711112080583 1
0.358781728338989 1
0.380837053354383 1
0.484135731006486 1
0.368275465484389 1
0.18136477299729 1
0.216046672500663 1
0.159334771072879 1
0.582141953924152 1
0.594383850770223 1
0.183008545973539 1
0.347134147520117 1
0.595656427711926 1
0.309879125402734 1
0.253186337042827 1
0.189697778950603 1
0.481966892525986 1
0.509409916241455 1
0.222017300981703 1
0.118770215263447 1
0.575942673949231 1
0.581105871866755 1
0.0791548130760389 0
0.456187571556083 1
0.315732931350254 1
0.759443369640333 1
0.258899007623845 1
0.280903433510674 1
0.196832221051789 1
0.545617668039402 1
0.298260579454003 1
0.550055724152798 1
0.404225913828104 1
0.400818311993817 1
0.328964686371918 1
0.43429781609937 1
0.770426076300763 0
0.0967888901818611 1
0.447978509765866 1
0.266254230638427 1
0.0843055958486803 0
0.50053718791836 1
0.221084092389347 1
0.269248661628284 1
0.0531311984378439 0
0.212860392302838 1
0.239463116706613 1
0.380551724752851 1
0.222482250752967 1
0.27095212014147 1
0.321285144535044 1
0.422041478153585 1
0.246319171640812 1
0.407019368815339 1
0.084630509575192 0
0.463990870403898 1
0.645689568392201 1
0.391606928763576 1
0.470341316206312 1
0.322533422490068 1
0.624066464563933 1
0.554974250660325 1
0.352074031312475 1
0.111199244888706 1
0.217442824809249 1
0.588026595700038 1
0.127538511001241 1
0.152207883665886 1
0.710944425501154 0
0.484694270395937 1
0.727018598480876 1
0.607503872664194 1
0.608187869970618 1
0.426268926711655 1
0.347638461319678 1
-0.0540880128660409 0
0.416693765642223 1
0.234427307367239 1
0.30210505360687 1
0.236943120764289 1
0.424827720267159 1
0.50133110437442 1
0.627242924360329 1
0.549978164252631 1
0.682545198673548 1
0.291365437314538 1
0.716248908543252 0
-0.0606730210953668 0
0.416114649053632 1
0.574696762879255 1
0.612769604105249 1
0.284342612149333 1
0.353248695504046 1
0.551719152213376 1
0.579006512170478 1
0.576812885569916 1
0.461060420441084 1
0.561638022227838 1
0.0870277193894701 0
0.356055307007307 1
0.115693847329387 1
0.348380883986968 1
0.534339770688122 1
0.450238348595654 1
0.65071461578633 1
0.483539313706243 1
0.368114805689954 1
0.536180518954383 1
0.143948098361051 1
-0.0136339651393605 0
0.726234514769938 0
0.360136767432889 1
0.850832385006129 0
0.106293125347345 1
0.302740761544385 1
0.485793495551023 1
0.496095105231528 1
0.251139473226255 1
0.347494262358476 1
0.741861874002744 0
0.277257826780123 1
0.293597672256954 1
0.347002757036107 1
0.36483903886336 1
0.270625006323364 1
0.330918778696495 1
0.367191350765351 1
0.0861326810226891 0
0.779165582686204 1
0.331165926323918 1
0.364139011532364 1
0.374519371707363 1
0.0106652903495619 0
0.535236875922831 1
0.219032909448458 1
0.425800564840912 1
0.118185669390034 1
0.362943855032268 1
0.433192528829704 1
0.303146473378727 1
0.611026143118123 1
0.649374982949351 1
0.478565132212103 1
0.431495805013964 1
0.408271063764915 1
0.267199145966413 1
0.414644693225642 1
0.494519977407012 1
0.281537192738677 1
-0.0386296911827688 1
0.359545307675668 1
0.381106560838162 1
0.419174077547856 1
0.461485558206198 1
0.446807229338588 1
0.257096659137677 1
0.436566666677311 1
0.350834691520991 1
0.633240805398688 1
0.357735839862378 1
0.6477318354246 1
0.442700109901323 1
0.444911656723398 1
0.24527414344313 1
0.185455963868295 1
0.407335658492886 1
0.260172349240293 1
0.559097546224199 1
0.549475500403373 1
0.16631313905721 1
0.660896452119538 1
0.293552069917027 1
0.479964949700493 1
0.146522215271641 1
0.385054312793353 1
0.582869068079642 1
0.611034949539837 1
0.432553906957023 1
0.0338121893117684 1
0.456526835240761 1
0.376875244165093 1
0.344056968234868 1
0.335478655106045 1
0.224401426259473 1
0.477372988402253 1
0.56887506925383 1
0.182392737142572 1
0.0915156198182057 1
0.459280874801169 1
0.528142799262255 1
0.285708481657914 1
0.373876956030483 1
0.564821512051967 1
0.443491784554933 1
0.429673855094124 1
0.444190863773355 1
0.307206271825433 1
0.255866519884242 1
0.194448323887877 1
0.177348759850661 1
0.183114743206539 1
0.401122327760777 1
0.379779882626977 1
0.228135590804282 1
0.559998880293329 1
0.252737095661561 1
0.389515597387587 1
0.224513594413404 1
0.207727394702263 1
0.441043417015849 1
0.391426695366501 1
0.652494407729751 1
0.337951752472128 1
0.564091216904826 1
0.183774115492668 1
0.187877132577584 1
0.434158734141365 1
0.602652640815972 1
0.214668963405193 1
0.66926584674603 1
0.262082418829433 1
0.48566158172366 1
0.342460381668186 1
0.292403345741775 1
0.352866862799603 1
0.18528937233573 1
0.163073199249905 1
0.523792417625761 1
0.228868519486719 1
0.166633485260071 1
0.387637138334246 1
0.425593832454191 1
0.271243739181289 1
0.454070049161528 1
0.241222033202785 1
0.141178047355054 1
0.255160527803338 1
0.303277339161708 1
0.467796326266552 1
0.270642350106145 1
0.21821251066917 1
0.469932468549328 1
0.289292163173044 1
0.30866676804671 1
0.899127300402668 0
0.349383178711319 1
0.0878775560051961 1
0.331265391329014 1
0.407883136831383 1
0.574033358973193 1
0.561193842183539 1
0.188771154576387 1
0.130582794919793 1
0.244489602874312 1
0.375930007419459 1
0.420260138879014 1
0.628151776212516 1
0.33986784269972 1
0.599431707058637 1
0.405380075489288 1
0.324775192054767 1
0.41797247509008 1
0.26742012923974 1
0.804554889894977 0
0.468247816818091 1
0.470342670393406 1
0.329757035282216 1
0.253668460316579 1
0.625206245083948 1
-0.133700569053655 0
0.539128148161772 1
-0.0565180537481586 0
0.743614341169362 0
0.428641304207181 1
0.518012863829413 1
0.442979527194507 1
-0.21615166169905 0
0.366816311787789 1
0.15154375052278 1
0.523136614802913 1
0.236404988218452 1
0.146075368423084 1
0.570184140651393 1
-0.0541938333347283 0
0.230031776679985 1
0.526917146720679 1
0.5625761824101 1
0.313561842915828 1
0.627462658815399 1
0.394587025817978 1
0.402913123698029 1
0.125466607602528 1
0.219146623394352 1
0.381449018037925 1
0.738570106478622 1
0.327394129229981 1
0.401655300962237 1
0.033623943790805 0
0.395047232650155 1
0.174697024566804 1
-0.0577139993364581 0
0.161636457466755 1
0.413537527302894 1
0.478110528303133 1
0.293394539256672 1
0.590785283106261 1
0.44546693100324 1
0.274710527711313 1
0.353632186822132 1
0.0348533450386443 1
0.490270707971995 1
0.442083879019539 1
0.349795144978088 1
0.368747665740486 1
0.03269844784375 0
0.552516176842315 1
0.434455150267878 1
0.679503951083927 1
0.20580493388909 1
0.343628546447783 1
0.397072212732002 1
0.464754965481236 1
0.409572706610956 1
0.331680231808827 1
0.29446982826749 1
0.204450060563766 1
0.347714654443973 1
0.399870039564538 1
0.230014099531037 1
0.476436897359915 1
0.307174104788291 1
0.104863734644069 1
0.301234892946693 1
-0.0262506922892724 0
0.311224480264996 1
0.55885685050858 1
0.295981201878313 1
0.536297878607494 1
0.353321335285252 1
0.311450981826469 1
0.474135508395282 1
0.115135242974799 1
0.361489445443056 1
0.532795764629989 1
0.435481652271063 1
0.476220259277602 1
0.404968841837302 1
0.71006083506677 1
0.271052309447826 1
0.324558708381157 1
0.290241274831036 1
0.576289517607449 1
0.020662223848159 1
0.6069671133527 1
0.239084298209958 1
0.529247262016701 1
0.477432748548422 1
0.340789970964683 1
0.435262448872822 1
0.759640920932528 0
0.478325683839274 1
0.464516950430907 1
0.507186177441644 1
0.574938864382861 1
0.554050406984999 1
0.29519727586282 1
0.230329095152086 1
0.314714712332065 1
0.56872438380486 1
0.45944246130561 1
-0.0741521410865817 1
0.396435843252002 1
0.426207419699923 1
0.00939374746456556 0
0.714639770896617 1
0.66852652522002 1
0.178759063091041 1
0.796080659479942 0
0.384049684038117 1
0.364328037654594 1
0.155696691394037 1
0.604145369294858 1
0.180782044090119 1
0.674426036453041 1
0.458974070940608 1
0.493534261886386 1
0.452150198183768 1
0.350627855957702 1
0.151174993660792 1
0.741205727036731 1
0.510603495102032 1
0.433831074609215 1
0.751811037974057 0
0.284887616840254 1
0.642034736199499 1
0.37819280602518 1
0.644302778364724 1
0.492729052413298 1
0.226588071129122 1
0.608378599962471 1
0.243064494200847 1
0.548926828496875 1
0.513109449947754 1
0.27506160781672 1
0.275095175372791 1
0.344404082549446 1
0.152688261667444 1
0.531547548024448 1
0.405424326311136 1
0.358943367414943 1
0.145493519698872 1
0.637926655323003 1
0.263386257308723 1
0.4820846471566 1
0.377108184078566 1
0.461091584977562 1
0.256242741589515 1
0.645016915219487 1
0.382500088713573 1
0.262897396067172 1
0.589117918758693 1
0.570908553370509 1
0.42633887623604 1
0.444182307277491 1
0.130287359315852 1
0.20993325650326 1
0.310096323648279 1
0.363080636190625 1
0.35161988812508 1
0.0127347347210092 0
0.430733505419776 1
0.224610609408779 1
0.240990891195498 1
0.147595574330655 1
0.279834565796365 1
0.462274224110324 1
0.318428937108798 1
0.448541338087865 1
0.267785270960889 1
0.375744445684951 1
0.346296604621364 1
0.273201083582678 1
0.564653720929998 1
0.600671194917452 1
0.465083019317596 1
0.493873981280084 1
0.292789093935414 1
0.583640264977413 1
0.420118606029723 1
0.531080494351507 1
0.295476227868113 1
0.39888188298694 1
0.283127604309418 1
0.423189857752495 1
0.206175239709166 1
0.325198876769286 1
0.550648385667976 1
0.279530166036087 1
0.156913436867058 1
0.583367858086355 1
0.175853952881049 1
0.248645779495921 1
0.496358314115963 1
0.129031870356542 1
0.0373546007390099 1
0.343534525935742 1
0.369644874960186 1
0.264959528757077 1
0.290505096502727 1
0.540968220120668 1
0.3042531606676 1
0.785170932277663 0
0.533363433208879 1
0.227867968092978 1
0.334921952207241 1
0.186235344589515 1
0.457836550721044 1
0.549739047493367 1
0.409164820563473 1
0.413917662953471 1
0.278624766119124 1
0.58661026870955 1
0.290280605156235 1
0.428950073253846 1
0.321797459339727 1
0.169756972275582 1
0.455422792920179 1
0.229095356483377 1
0.555743032732454 1
0.31859414622281 1
0.288509398990475 1
0.462445820966641 1
0.403855726187598 1
0.449672006007039 1
0.494110284655328 1
0.379763495545589 1
0.136156541670604 1
-0.0971343985351665 0
0.469828670773542 1
0.526464213380974 1
0.552225481024874 1
0.310608693120142 1
0.689236128912445 1
0.0997653301656291 1
0.322742190987966 1
0.152476631216605 1
0.356814555418918 1
0.179388075936051 1
0.452044919059571 1
0.532132405109306 1
0.289637459436371 1
0.648979814224511 1
0.775689174101483 0
0.444688541275668 1
0.304395076919448 1
0.330880530655324 1
0.223712275408758 1
0.137558733712061 1
0.412996437673431 1
0.386239667352208 1
1.00153334415402 0
0.459857059707302 1
0.0978573188882314 0
0.430997500010735 1
0.499386703724508 1
0.433271455485366 1
0.287803250297969 1
0.528168409788236 1
0.494942874849689 1
0.299833723870727 1
0.157316563093719 1
0.0922697964581121 1
0.12603923816397 1
0.485210618423475 1
0.585269699931145 1
0.3854084148397 1
0.672177923519616 1
0.180567475414551 1
0.387531418936502 1
0.140203918851588 1
0.759725635453144 1
0.618356022584336 1
0.381651382447952 1
0.486508147770043 1
0.655894226865398 1
0.346474210439322 1
0.255734637486582 1
0.507256347870887 1
0.436215989592264 1
0.343617111646468 1
0.291661991685352 1
0.084267376127214 1
-0.0308155195208619 0
-0.0183978413772787 0
0.347850848033861 1
0.215611722724543 1
0.330552846533041 1
0.140047832380995 1
0.302435792087465 1
0.40206643946155 1
0.669405087246518 1
0.222071977634108 1
0.305804033444062 1
0.400040348577395 1
0.117159067142213 1
0.449107406259772 1
0.55203234979876 1
0.207246612299414 1
0.607642153774725 1
0.0559147886598346 0
0.582471889891815 1
0.509907907645883 1
0.404147825612736 1
0.640820857775237 1
0.240595619881382 1
-0.152281297930066 0
0.215010434961153 1
0.526697723271323 1
0.524075428913531 1
0.442489838405368 1
0.169802498562895 1
0.479736420335065 1
0.321173591158171 1
0.668244131605315 1
0.745274406572717 0
0.523659117642924 1
0.18537383253914 1
0.580035418005792 1
0.157550711734716 1
0.46651703315125 1
0.478618021703501 1
0.406077281791379 1
0.619491662131303 1
0.126091981546546 1
0.298962849258997 1
0.0903346980421404 1
0.388584098872955 1
0.478044905112393 1
0.181160123658966 1
0.229899024010559 1
0.118777208220285 1
0.175030360490827 1
0.384939805994008 1
0.0976943860143367 1
0.496629409942247 1
0.508380849695236 1
0.832590274673451 0
0.47221463083349 1
0.483918049575274 1
0.152914248125312 1
0.586961229475903 1
0.489518418693682 1
0.320366817159266 1
0.25970323739803 1
0.753893645954269 0
0.450504166520678 1
0.420022808328222 1
0.348165188582644 1
0.290173680715808 1
0.399580954480892 1
0.469446153384247 1
0.216621535811873 1
0.211313217848828 1
0.343888712443695 1
0.632938172484903 1
0.36271621546531 1
0.278107264250119 1
0.412244670571626 1
0.478625691006198 1
0.103277859346808 1
0.565913586068657 1
0.366031418231208 1
0.327368360543912 1
0.264588823303165 1
0.484131328854337 1
0.230695011845241 1
0.300049043370905 1
0.241190868746193 1
0.229042120426432 1
0.239456958054686 1
0.457920891023688 1
0.362480884253736 1
0.218275487233904 1
0.515116953054049 1
0.486592143352237 1
0.473005937219516 1
0.581708350435924 1
0.401685093510523 1
0.433708730400557 1
0.348448371145634 1
0.265108622578779 1
0.234199860819473 1
0.223372728164518 1
0.395990883304519 1
0.824674714481823 0
0.471908472885568 1
0.559946130151936 1
0.518275795708564 1
0.442384878200334 1
0.603376839216111 1
0.197445072395046 1
0.515084874488583 1
0.85755739700434 0
0.403842937417247 1
0.670557710718119 1
0.487415066482483 1
0.449703873715068 1
0.457381297282532 1
0.257424403612608 1
0.381853792349326 1
0.374227894470336 1
0.0596848736430375 0
0.189904798209261 1
0.575261104288378 1
0.43924218054586 1
0.414977082424873 1
-0.0592244651424766 0
0.161615169763866 1
0.313886467744998 1
0.508908737439484 1
0.423854546540053 1
0.523421881670333 1
0.195722317668433 1
-0.0523136290970337 0
0.241906452220407 1
0.367209766374347 1
0.398022185358267 1
0.530072143527846 1
0.621780839974509 1
0.0626240108037522 1
0.39378279999028 1
0.538274305094811 1
0.0804053487656293 1
0.302869254493649 1
0.629495775127907 1
0.161637013453311 1
0.430400368372661 1
0.138155796253073 1
0.604610366903743 1
0.283724897005766 1
0.341531448907962 1
0.300526206691127 1
0.243360177667128 1
0.244565552584028 1
0.569582981432194 1
0.289479383635349 1
0.57541418186588 1
0.709972169873363 1
0.396619003698222 1
0.513586711547943 1
0.12319691703282 1
0.291979407833487 1
0.648644053587513 1
0.424203741858445 1
0.406874837143829 1
0.267862383700935 1
0.522746460856254 1
0.502910318749749 1
0.579623808508335 1
0.579760091205579 1
0.402832976385318 1
0.42081334627565 1
0.331516135004002 1
0.42863691397458 1
-0.0326028249417745 0
0.449303285079185 1
0.211498213856108 1
0.414779587484236 1
0.509228518741111 1
0.116210433822154 1
0.914026278082273 0
0.687283559358023 1
0.377632766220726 1
0.550551376281363 1
0.393551064467057 1
0.0332773523867505 1
0.378304769443632 1
0.273901254887546 1
0.574039389535038 1
0.235379786732846 1
0.389670057685232 1
0.713602018860433 1
0.38095817236761 1
0.509359720234047 1
0.342737498969588 1
0.210759023042644 1
0.501144943830966 1
0.674085918623145 1
0.167931042942938 1
0.788970467302946 1
0.179916263680989 1
0.311954237911966 1
0.295008961362201 1
0.620163603639314 1
0.538065196716422 1
0.333148043701539 1
0.0356089932347376 1
0.321815781315083 1
0.184245700438565 1
0.0389039930807474 1
0.326613948268883 1
0.901304699336064 0
0.427784009644259 1
0.444190595247889 1
0.423903556299055 1
0.220003930301681 1
0.315737151458478 1
0.272848950837063 1
0.644683280144718 1
0.591418724220475 1
0.570005360046519 1
0.507572221653791 1
0.369995778281095 1
0.0639265797986319 1
0.232962115680402 1
0.471754270817059 1
0.421161986456151 1
0.551294589125513 1
0.700426624299376 1
0.340106161095003 1
0.272495809340313 1
0.490488620149494 1
0.500586166646608 1
0.12774881878741 1
0.460055548976289 1
0.413264262168127 1
0.444939164667147 1
0.390580092785986 1
0.366253976604297 1
0.558892084287466 1
0.383697648587415 1
0.22961198614968 1
0.476303387938396 1
0.278829323501992 1
0.720288487706169 0
0.247830253303479 1
0.462970283478281 1
0.394324042657842 1
0.282553883234207 1
0.116507498023333 1
0.46812152917482 1
0.0609412827630692 1
0.561237357618695 1
0.426205014343026 1
0.244047704725952 1
0.219676978384692 1
0.46955466604761 1
0.687163570165331 1
0.60717135418615 1
0.353928789901792 1
0.472187255200871 1
0.480661162793178 1
0.166187456283984 1
0.337289160416025 1
0.283009197136024 1
0.42414112968992 1
0.343788911244878 1
0.385266999588551 1
0.61038752513629 1
0.250382124825318 1
0.836366809721067 0
0.363599528850772 1
0.423799418428517 1
0.616067882024475 1
0.355836951662555 1
0.791026725013312 0
0.0904428525589332 1
0.594082218732602 1
0.424993956868398 1
0.633458862934605 1
0.805611710876477 0
0.672631309974461 1
0.289261958649275 1
0.596240860643966 1
0.17117999771294 1
0.535991995554907 1
0.421963706940437 1
0.678640738010067 1
0.672725101226285 1
0.753063696672783 0
0.133622557218473 1
0.164701470937076 1
0.443558041614545 1
0.319639347205521 1
0.261082127926465 1
0.225960322884123 1
0.598659048856182 1
0.391238537224206 1
0.0273615877026058 1
0.0318156405598012 0
0.266136773263834 1
0.595892371859459 1
0.0746462168885555 1
0.329911465968208 1
0.585733448949892 1
0.367122861608032 1
0.334618414652601 1
0.384807756623945 1
0.531452936990415 1
0.54627265158591 1
0.465010157951404 1
0.357218252503897 1
0.399662573182117 1
0.503258986652945 1
0.152844585706227 1
0.323147747613426 1
0.233875268437836 1
-0.0262761940954784 0
0.297820562625033 1
0.441526111678588 1
0.351314809677874 1
0.394325515346425 1
0.362268774227094 1
-0.0120154299346257 0
0.542160981382796 1
0.101289663238538 0
0.281757844688358 1
0.331301049695912 1
0.597735093023385 1
0.446981182020793 1
0.421961794769018 1
0.655660725935595 1
0.447560825814535 1
0.302745507961657 1
0.453377434472807 1
0.477510893760579 1
0.00511250756577062 1
0.404421253972641 1
0.194203954501231 1
0.24323532591949 1
0.0780050359189556 1
0.0981755469632263 1
0.524294562408367 1
-0.354372474684719 0
0.194753151127028 1
0.6428563591036 1
0.569396688057733 1
0.321652213008679 1
0.563144539279499 1
0.655741196967162 1
0.477822021692286 1
0.273798350608447 1
0.461849287860943 1
0.458374859466629 1
0.638418963854818 1
0.494019944533738 1
0.161293444960342 1
0.114276281946866 1
0.239748591288616 1
0.653895998885199 1
0.535843559545179 1
0.423864354734128 1
0.308458671823453 1
0.323704733216005 1
0.702567434674977 1
-0.15477774639167 0
0.366730422740993 1
0.426926642854621 1
0.24082848663763 1
0.230774802845173 1
0.711112619685757 1
0.301598279121364 1
0.293257210758521 1
0.239601099605441 1
0.9038503781454 0
0.381944991875554 1
0.850869582381888 0
0.515690465333026 1
0.339335954050975 1
0.261432725490942 1
0.115779680170254 1
0.586122212911242 1
0.413565150878656 1
0.321167328061693 1
0.608525604414813 1
0.29909327268349 1
0.289906545832838 1
0.124314360540433 1
0.496734365291705 1
0.578813930868348 1
0.203924004409599 1
0.251857605267476 1
0.315831032011276 1
0.313817997449686 1
0.429643814790491 1
0.190501340029628 1
0.280128489041396 1
0.356870067989947 1
0.463278726641485 1
0.340834392267891 1
0.174699942147152 1
0.412040108024709 1
0.529546759123183 1
0.38133635803751 1
0.328865302680158 1
0.437898976446334 1
0.349971169099512 1
0.439129321106313 1
0.508548328124345 1
0.366322804836608 1
0.352866057987499 1
0.321744581314706 1
0.331142089419363 1
0.250644031458324 1
0.0886978806673576 0
0.0922673874651476 1
0.504011025626768 1
0.541832808072023 1
0.244465720829164 1
0.328007949383037 1
0.553792266008713 1
0.291425383686703 1
0.120320002167079 1
0.298821582582909 1
0.176904642944195 1
0.375447920128773 1
0.457842099844434 1
0.296538384370015 1
0.60624899452303 1
0.0514772332840912 0
0.217871865568674 1
0.461313491743301 1
0.390988937342606 1
0.12511888963272 1
0.391642864926518 1
0.719495473756328 0
0.455602008418108 1
0.252225270632348 1
0.616063370099468 1
0.614046780666283 1
0.441581455629635 1
0.202565325752708 1
0.692555689304526 1
0.524980013843876 1
0.570563654515117 1
0.535976217436665 1
0.0171401560991301 0
0.498878612509568 1
0.364492990754707 1
0.383167529361983 1
0.521496172689392 1
0.38513933354173 1
0.360353938677994 1
0.34526138390343 1
0.423908805904202 1
0.0342504063527389 1
0.152459764892007 1
0.242756232268242 1
0.400266363337843 1
0.372521405631301 1
0.557697559153523 1
0.477794732837837 1
0.574613576611534 1
0.467300659513023 1
0.322515618868208 1
0.51058764218207 1
0.606047988179919 1
0.422231079886693 1
0.722602309280747 1
0.482565006180227 1
0.217285143375261 1
0.686688950344809 1
0.455545375835754 1
0.294920994773023 1
0.433697503139465 1
0.425648219946387 1
0.444760244662852 1
0.291574618807642 1
0.148414666112281 1
0.470307743262514 1
-0.00307575556115185 0
0.411299270462642 1
0.58893937852058 1
0.520374700370944 1
0.353561968967513 1
0.337184167920696 1
0.714331502495137 0
-0.0048240151789194 0
0.486899893312845 1
0.21269228500879 1
0.228162718918966 1
0.527724688782941 1
0.0952846694738657 1
0.65407777301939 1
0.316309352042617 1
0.275726060570065 1
0.259098664203067 1
0.293548939433259 1
0.753643158610633 1
0.4795391318531 1
0.63853135078362 1
0.589303132378952 1
0.326277346654518 1
0.632649167721802 1
0.135846635055004 1
0.471537844151375 1
0.36827197017635 1
0.355633354444441 1
0.291171060217174 1
0.407587986169765 1
0.330232789762812 1
0.794373273692833 1
0.275974760078127 1
0.406664952867044 1
0.64150306752243 1
0.508862264725562 1
0.572875848161606 1
0.418862290843531 1
0.27265271735899 1
0.564221050768738 1
0.173580712732269 1
0.33993445688453 1
0.433695401286224 1
0.453395874778669 1
0.300953461836818 1
0.367090934954084 1
0.583956216121219 1
0.385447181287413 1
0.561211893482895 1
0.132959724440555 1
0.336661187717406 1
0.66995466786525 1
0.553826201091564 1
0.466689371214781 1
0.15356567635569 1
0.56643136254509 1
0.260989485127523 1
0.498530516162173 1
0.265350864046428 1
0.470964021773309 1
0.0692948992922667 0
0.383197932382167 1
0.661008175430721 1
0.486637342196592 1
0.756147286449524 0
0.137049444369278 1
0.11102818418307 1
0.390708190089051 1
0.458223874676899 1
0.318815228271622 1
0.498688167501416 1
0.327345602300494 1
0.541103116980325 1
0.400154315377683 1
0.0511979483231127 1
0.486616106457302 1
0.437528042830717 1
0.748826544608781 0
0.319273171996699 1
0.488765562978534 1
0.323191414604092 1
0.319575406730409 1
0.192585694794656 1
0.370502157317062 1
0.35869476737861 1
0.0498549594979839 0
0.296123128183978 1
0.179303481110557 1
0.512730987398143 1
0.496230951388094 1
0.334846889863898 1
0.576514151082359 1
0.510180300154371 1
0.239937254946159 1
0.384571963070702 1
0.44399960821344 1
0.509871389571658 1
0.754950883790811 0
0.361369455666403 1
0.50958900023676 1
0.455852609609492 1
0.522604362309344 1
0.208518015087757 1
0.216496368936925 1
0.362609176950453 1
0.0758617500925511 1
0.306153028019162 1
0.60784841763418 1
0.289825709863413 1
0.286087133013466 1
0.00222468433906627 0
0.569541205502836 1
0.421761613435526 1
0.496618633278454 1
0.647269147009649 1
0.00589065012938016 0
0.0874860116945223 1
0.419378224539947 1
0.884295026316412 0
0.604886557831009 1
0.467429185911535 1
0.374637179805519 1
0.17733102489644 1
0.218320413722522 1
0.40172339569449 1
0.417921082503491 1
0.50542515008397 1
0.120224437135457 1
0.176393201179558 1
0.324833662835682 1
-0.0165160407279723 0
0.153150487994274 1
0.353800426802906 1
0.00940778802642771 0
0.645039967424364 1
0.342601959688244 1
0.445580325184166 1
0.384814975531992 1
0.630487748088744 1
0.164690863328441 1
0.416708598841762 1
0.562241446806557 1
0.440834298391012 1
0.345353949405256 1
0.311301710929634 1
0.384598004228576 1
0.113930408373588 1
0.53562527814974 1
0.416680205438673 1
0.246335560800465 1
0.38966549854707 1
0.464790129071 1
0.22780777294509 1
0.243153199194054 1
0.424014039655496 1
0.438117377438423 1
0.367715684220714 1
0.696033887071254 1
0.130509048779084 1
0.512299510072881 1
0.0697396727771352 1
0.349883160556184 1
0.576923797727876 1
0.0958545543803052 1
0.113374810337463 1
0.71999082300346 0
0.252672813254236 1
0.287117869523945 1
0.654234943059654 1
0.377971357331406 1
0.599310260561815 1
0.664103528624545 1
0.141047314766293 1
0.446773709086613 1
0.275192910380595 1
0.160997988500286 1
0.5441888045313 1
0.317382152275713 1
0.350882071236343 1
0.34031196266487 1
0.10188394994706 1
0.311347463132786 1
0.440648267448533 1
0.446350551058943 1
0.541086574627911 1
0.252153486464827 1
0.394499014801671 1
0.313146269746767 1
0.25753087087169 1
0.191724334547039 1
0.205536686012151 1
0.423803472594826 1
0.406512814025297 1
0.416697228786812 1
0.476875152041664 1
0.708446304416059 1
0.464647475579512 1
0.453000709477932 1
0.672581008121054 1
0.443224607108658 1
0.413467837339951 1
0.27831204361951 1
0.503016390625029 1
0.374420005415182 1
0.193045331492914 1
0.669269145201243 1
0.55135398350608 1
0.300030670144333 1
0.346668581943388 1
0.47001067630468 1
0.559914064267095 1
0.34399521906322 1
0.480274755025591 1
0.0644865136804497 1
0.332558287361193 1
0.700304154875833 1
-0.146472914775628 0
0.413616540776867 1
0.423776473380942 1
0.304575589595045 1
0.448220334202134 1
0.413024006186998 1
0.327919560214179 1
0.429458062077831 1
0.354575455934147 1
0.6328768934345 1
0.0329034321650709 0
0.539622929524829 1
0.54405201021659 1
0.34763884140638 1
0.603742122262752 1
0.344635813631326 1
0.36675454763742 1
0.370026977438778 1
0.217828132354989 1
0.252862954136759 1
0.521841845111042 1
0.434979173187987 1
0.259805769648555 1
0.68861858470992 1
0.552888654396516 1
0.107973821709455 1
0.179715093558255 1
0.282970373757097 1
0.337124205530634 1
0.342029097878566 1
0.361997981750248 1
0.117271842070298 1
0.522375471375832 1
0.446714859899985 1
0.286670058177178 1
0.550015470348801 1
0.531774974734919 1
0.568961198369958 1
0.386438591840975 1
0.143601280148728 1
0.251838259708775 1
0.518598168481342 1
0.557687688436216 1
0.753146689621089 0
0.424411352558988 1
0.722782494244975 1
-0.19890696679179 0
0.0448238821715866 1
0.22619566847535 1
0.347951024206234 1
0.484907169130169 1
0.326924982269399 1
0.426394042391342 1
0.594587297372472 1
0.40168264631068 1
0.806142707346644 0
0.431866082581604 1
0.595772218454982 1
0.433152055891229 1
0.307217046738658 1
0.0966036292559645 1
-0.138888258958244 0
0.400740118091665 1
0.583230802671514 1
0.265491912232124 1
0.0505531447882686 1
0.168414555545054 1
0.399975899361684 1
0.642178028715968 1
0.408272510284233 1
0.243363698132816 1
0.270829051100889 1
0.0288099975584876 0
0.294795409511074 1
0.140365674618863 1
0.452747330518327 1
0.434692016340766 1
0.317058309160936 1
0.307171893632663 1
0.357876686487479 1
0.130780798961554 1
0.459922740879789 1
0.318673112223417 1
0.160147822108992 1
0.450128637305302 1
0.49684657474592 1
0.657952754157565 1
0.564600849875451 1
0.118517820123748 1
0.164517523625761 1
0.449458599861648 1
0.5232846086967 1
0.417976340665883 1
0.292343537430475 1
0.756756044545354 0
0.543383442293823 1
0.350926516633977 1
0.392663389094712 1
0.219387433254969 1
0.18209767206671 1
0.465859992782586 1
0.252059085836598 1
0.385784158314893 1
0.351440206143683 1
0.634135008714344 1
0.133251527187419 1
0.350700666071461 1
0.37100425937857 1
0.242444565393743 1
0.317633481004854 1
0.4319447812887 1
0.237756241492652 1
0.419169307116786 1
0.394491107338284 1
0.544214000232731 1
0.375333394340959 1
0.590501334919645 1
0.415011900023293 1
0.568288454621347 1
0.27017417529466 1
0.292575066628125 1
0.203048877955099 1
0.410647729688752 1
0.3457076721852 1
0.243091022013332 1
0.109714619677467 1
0.238593905306196 1
0.496606428892772 1
0.296232383426256 1
0.324152980329711 1
0.340501174390695 1
0.181421100821579 1
0.567579166988616 1
0.463982006919358 1
0.155176791797979 1
0.449704847290591 1
0.184371611810432 1
0.299138701861342 1
0.423104306683634 1
0.388417811535226 1
0.580694615175614 1
0.370228974884883 1
0.42650493516409 1
0.4340311834986 1
0.0832191033624996 1
0.22756125361523 1
0.113336225930649 1
0.305593931839545 1
0.825475785532899 0
0.394601077480437 1
0.217341992040876 1
0.621981746249885 1
0.395546886077391 1
0.449599223354355 1
0.680757589934235 1
0.656273954880787 1
0.168427979743008 1
0.292038599658915 1
0.218217272144892 1
0.139443026379878 1
0.40826979168452 1
0.46409332372648 1
0.194470499450439 1
0.500668595729966 1
0.482308317525389 1
0.468064200104085 1
0.351332996024086 1
0.55659065528518 1
0.259020519394607 1
0.407772658389043 1
-0.0197754227460885 0
-0.0546589676375965 0
0.424779523039805 1
0.291742441739596 1
0.38380458997513 1
0.505871599798092 1
0.21893062055639 1
0.53868446233797 1
0.602286269761896 1
0.309441361978884 1
0.295191860745181 1
0.438410461055622 1
0.610535741173186 1
0.28086329626344 1
0.20735138666558 1
0.675417940503902 1
0.271252780226368 1
0.230510931515633 1
0.366788112135283 1
0.280896493919249 1
0.346083805701238 1
0.550855500326789 1
0.381402513088127 1
0.304079583402887 1
0.161609127637749 1
0.297310281698777 1
0.628387430882261 1
0.460789422827213 1
0.426086220241843 1
0.334110720066437 1
0.143842680948796 1
0.155858926178417 1
0.532328896103286 1
0.473004332590263 1
0.309501876260729 1
0.652787999263635 1
0.117991628280356 1
0.503837619122615 1
0.352887889180031 1
0.810865848853832 1
0.113706145181194 1
0.103464242510059 1
0.393299831804082 1
0.200181001897089 1
0.673545375913873 1
0.423437347800693 1
0.680583839010481 1
0.480723143609535 1
0.238582568067679 1
0.249575048343097 1
0.24929749665131 1
0.312545327447451 1
0.260510842974766 1
0.3902204545913 1
0.239981503211613 1
0.282976790668021 1
0.408329622688291 1
0.25215705593129 1
0.449680565307886 1
0.290506791082579 1
0.368997326663342 1
0.219807697797897 1
0.431298548600202 1
0.584810773493595 1
0.439357061894526 1
0.306964576800027 1
0.271268992823108 1
0.382675822762378 1
0.508327029314705 1
0.345475288829172 1
0.144482594977359 1
0.679926672868574 1
0.501046843865592 1
0.341134597622892 1
0.298865199324148 1
0.0835820755271668 1
0.252703122494613 1
0.523624450887295 1
0.136841281385907 1
0.505927550529369 1
0.417687511310968 1
0.566822013386458 1
0.71515005027787 1
0.618574612843902 1
0.299378715152146 1
0.21950536704647 1
0.559496961201383 1
0.55700088868213 1
0.0226980133826145 1
0.341982218115031 1
0.631776954670475 1
0.299215131328963 1
0.555276709715014 1
0.317034224624405 1
0.526441111867685 1
0.440093914084141 1
0.101128748161916 1
0.565740889896785 1
0.345638236663988 1
0.608516953046689 1
0.0789032723458744 0
0.885592226634313 0
0.388464826198719 1
0.234897187523147 1
0.359877803599334 1
-0.0896836280235345 0
0.632595965362278 1
0.33356165331058 1
0.125729142298041 1
0.474752519901128 1
0.374691207455964 1
0.514259906848413 1
0.423735505580847 1
0.486335878832037 1
0.183525777597757 1
0.55007528861402 1
0.392708338126633 1
0.447306323139197 1
0.495761390542441 1
0.284619995894057 1
0.428723709323216 1
0.597138423742418 1
0.218316591422375 1
0.29781224980867 1
0.420194591356128 1
0.633217579774342 1
0.393723650324631 1
0.396044188809261 1
0.435389098991999 1
0.554564073988292 1
0.14664262549995 1
0.434202754631443 1
0.517060882253648 1
0.488245580100926 1
0.506740519155432 1
0.496488868433202 1
0.531294669593824 1
0.314643393258265 1
0.0196665658715244 1
0.601178939526477 1
0.528338164817596 1
0.317379158188238 1
0.500520896459252 1
0.125164153604917 1
0.678294230760238 1
0.754316820168729 0
0.444019270745371 1
0.273016248734172 1
0.259067338333394 1
0.353442363356823 1
0.68168302995246 1
0.436521645728763 1
0.485045478174191 1
0.248942796467653 1
0.431148587852141 1
0.314655175854739 1
0.42261408398587 1
0.541665678984544 1
0.518305929274744 1
0.481378002923733 1
0.887796354201209 0
0.324285784743814 1
0.31317278472967 1
0.387053965384231 1
0.112795769291825 1
0.666643419928716 1
0.424038255034212 1
0.308824756305974 1
0.710075039471925 1
0.261097167916452 1
0.449166601562167 1
0.454297855345097 1
0.189452680971376 1
0.776936071350982 1
0.345509799669743 1
0.45186334983426 1
0.258392796819226 1
0.645205728351677 1
0.515431742716624 1
0.447062175517388 1
0.505672450092144 1
0.036289186345464 1
0.302730135975151 1
0.271385869857943 1
0.443784636309377 1
0.633399295547512 1
0.423348710287013 1
0.417121294241861 1
0.275663086005842 1
0.536209968135071 1
0.245819189804224 1
0.188806195998214 1
0.018390282846239 1
0.215683242812827 1
0.259735210906841 1
0.0885061692184761 1
0.218260341707104 1
0.509411465011112 1
0.422910681809334 1
0.497204750494614 1
0.759543423151939 1
0.102557710660277 1
0.425543094312325 1
0.342348882933467 1
0.577712263222786 1
0.670852004398918 1
0.263741690106798 1
0.595918129088973 1
0.293522891211016 1
0.584559474776792 1
0.398365589264087 1
0.321511242715583 1
0.469467957323349 1
0.468793269112681 1
0.596002491058751 1
0.274042800341992 1
0.399113575873047 1
0.254239730620026 1
0.143915627623823 1
0.245364305374726 1
0.479779554802448 1
0.300611579189054 1
0.406323196626119 1
0.307207905507464 1
0.419796141650967 1
0.599926243964866 1
0.59116053918523 1
0.612616874434416 1
0.348103370082087 1
0.584768453032807 1
0.391237730664001 1
0.477208961277522 1
0.297466797361749 1
0.574384440726786 1
0.652337706645571 1
0.432083569532261 1
0.350340556295596 1
0.391918606871119 1
0.503012448131655 1
0.161538269880255 1
0.49949788154772 1
0.493994192791109 1
0.560404752452905 1
0.327687912227796 1
0.410350540693588 1
0.502108195659959 1
0.0990692228573939 1
0.61091191647256 1
0.290379022514367 1
0.313544457955283 1
0.389076764422949 1
0.403195216213241 1
0.466026901726697 1
0.366308675708168 1
0.409662434338982 1
0.315184033148002 1
-0.0290845112468416 0
0.173831412946994 1
0.573719087110337 1
0.400246680263676 1
0.178189329534874 1
0.168436375741291 1
0.215025693533524 1
0.178006335973575 1
0.493799565553417 1
0.578417173570215 1
0.185070321491827 1
0.422353683105586 1
0.353790644362585 1
0.203765387904804 1
0.597194682618035 1
0.483969299221034 1
0.301470795697365 1
0.240661436195555 1
0.653610768518543 1
0.529792280759221 1
0.283254116405604 1
0.558689642364875 1
0.425999168844659 1
0.491622081421473 1
0.395132796265749 1
0.140756839566682 1
0.313350792473468 1
0.437897516167613 1
0.339980601357886 1
0.282734137174864 1
0.374840680915394 1
0.329050020615061 1
0.124449172708122 1
0.38511662957946 1
0.377167461709654 1
0.118629281236698 1
0.195632840561686 1
0.330976350104406 1
0.740293692465277 1
0.209120543386655 1
0.0855948038643886 1
0.45209921814567 1
0.422384703220359 1
0.22594477927666 1
0.613511237250866 1
0.434614223785669 1
0.546908221155746 1
0.57053004098032 1
0.42595843741839 1
0.556310780684709 1
0.8362840629493 0
0.489564510537231 1
0.304023777631311 1
0.362979177437007 1
0.503269665295624 1
0.529343009569708 1
0.682762658657005 1
0.601152537232684 1
0.355992152051306 1
0.40025083837449 1
0.617781019018955 1
0.178129697764659 1
0.408684537902886 1
0.493993341347144 1
0.230341920164572 1
0.38645784729604 1
0.200073463361834 1
0.546377452420912 1
0.446978600275536 1
0.0316238031856004 0
0.340671912659638 1
0.33731969984865 1
0.578099423112958 1
0.173515405577065 1
0.413588699697206 1
0.385267488454256 1
0.587209338261456 1
0.382420171120112 1
0.103573562947479 1
0.473686688216327 1
0.629558570130892 1
0.652905090074089 1
0.11080419090689 1
0.500623631911095 1
0.640683427274866 1
0.601149423641033 1
0.240996545226428 1
0.159049306946335 1
0.305313735710927 1
0.202782345280761 1
0.442719761484427 1
0.914587642218229 0
0.321965085852864 1
0.706038612383784 1
0.531674887120691 1
0.531472150481388 1
0.0815504276448738 1
0.264888387863841 1
0.522807391432916 1
0.360926074318431 1
0.38132421380092 1
0.282891502684754 1
0.554387072828702 1
0.59889692541349 1
0.0774634599398066 0
0.342869318470514 1
0.329938370162379 1
0.394358158827765 1
0.0782822894735922 0
0.219073530245526 1
0.382414279763749 1
0.335769781777814 1
0.481445679102302 1
0.742618955984509 1
0.405461178618025 1
0.232171294050623 1
0.556857885320023 1
0.758559799518602 0
0.435615093194575 1
0.642383078410039 1
0.25119384471224 1
0.186118720187766 1
0.637007835080386 1
0.365466452649129 1
0.431923506847431 1
0.111073584353906 1
0.365759646670025 1
-0.0170350721441086 0
0.0570507584156797 1
0.326332464219493 1
0.572316635259913 1
0.448136440151114 1
0.348603195913144 1
0.383919553108151 1
0.4921578109774 1
0.255946640797279 1
0.528736201416826 1
0.502860236654844 1
0.406386268460951 1
0.43763525685741 1
0.488587800509843 1
0.401915138555405 1
0.658983229109828 1
0.159474577294391 1
0.272673846847645 1
0.180535405045433 1
0.590556955101087 1
0.464189986066616 1
0.367081806654521 1
0.336622007957222 1
0.621346182384735 1
0.608115417566952 1
0.618339609533884 1
0.483262580449064 1
0.2721449153256 1
0.253507728046056 1
0.435588025586549 1
0.511900136324343 1
0.341187848268746 1
0.388539219853944 1
0.349001474593884 1
0.332103926135115 1
0.496825860969067 1
0.513540678581009 1
0.43024791276567 1
0.0213977265264132 0
0.382398851220401 1
0.620482966497423 1
0.62724092566872 1
0.590168667617104 1
0.412111143223723 1
0.261104809542473 1
0.28550009533934 1
0.235246402674309 1
0.272865569315695 1
-0.0199041972786408 0
0.631764665246931 1
0.332199879736946 1
0.561507753664402 1
0.361738600402283 1
0.498550557682485 1
0.0649054345572521 1
0.481885662701505 1
0.460530729909135 1
0.376828766535461 1
0.269637548799395 1
0.385159746013244 1
0.621967543335068 1
0.571526932539104 1
0.481102639918205 1
0.420603435147163 1
0.295401884573738 1
0.968003246109256 0
0.681074292039958 1
0.456972707554185 1
0.566049104629173 1
0.331335697102453 1
0.5582738875903 1
0.410620087458452 1
0.502382743283324 1
0.0562598271046677 1
0.297246346750494 1
0.238113013370007 1
0.274488003767689 1
0.634958821955235 1
0.414995384734906 1
0.1915647681068 1
0.517260313309077 1
0.500130123673947 1
0.453860135968769 1
0.0992195604960405 1
0.523615644902315 1
0.574880255351533 1
0.47594491565679 1
0.400069108035268 1
-2.38375165820259e-06 0
0.168897359891573 1
0.083180826370006 0
0.166959048211167 1
0.327358557867303 1
0.570009549525078 1
1.03574361463063 0
0.465508964651171 1
-0.00269276889034207 0
0.376799713269054 1
0.528149272509098 1
0.290509071754373 1
0.16599986287948 1
0.613605296180406 1
0.457394794634113 1
0.575150668291444 1
0.311126393887344 1
0.358114733584447 1
0.133236240280917 1
0.538674239726102 1
0.558840802811667 1
0.109745641677835 1
0.7082440194403 1
0.411350659679713 1
0.419857998905031 1
0.638012454553123 1
0.487762386831849 1
0.289809005827506 1
-0.0566345790851223 0
0.564581416655607 1
0.40586572028701 1
0.403273484610532 1
0.0658945457565071 1
0.476563276505617 1
0.229679212928781 1
0.146383152134978 1
0.406448903996517 1
0.370110767235084 1
0.18255581311526 1
0.13800516096465 1
0.797559015367888 0
0.22039049163954 1
0.408549499309611 1
0.459768931019747 1
0.346220798700254 1
0.308852705729146 1
0.0649449973168664 1
0.12357248349643 1
0.675334954916941 1
0.368872934570718 1
0.597152091475154 1
0.191176738684298 1
0.512710112374785 1
0.339528205751062 1
0.267437402823036 1
-0.00063258008892364 0
0.490827390755479 1
0.532928311636193 1
0.245081490185674 1
0.282332115520134 1
0.139380575542683 1
0.52111684388577 1
-0.0170680789636 0
0.43430782783435 1
0.341034436684598 1
0.515255401844927 1
0.226448971705522 1
0.153546289926197 1
0.481114723814339 1
0.261231100121641 1
0.311530094235523 1
0.275222155619215 1
0.459737938169611 1
0.0683138347253367 1
-0.0343812733519207 0
0.26467985502726 1
0.196927717969008 1
0.50705397929944 1
0.416592108065856 1
0.411962706827492 1
0.502980008387343 1
0.508907142629954 1
0.499833986414879 1
0.43760123801614 1
0.518790052186855 1
0.456837704376591 1
0.117971213929875 1
0.479494691391161 1
0.338077149649184 1
0.450093139969663 1
0.147091329435386 1
0.423269133787349 1
0.430329601180798 1
0.474354585944287 1
0.81736911765477 0
0.361316753548921 1
0.225286658233164 1
0.015232793792086 0
0.369635700718104 1
0.389641727403563 1
0.273848809756411 1
0.572465659629667 1
0.462746502859813 1
0.0704855123247408 0
0.517824663492934 1
0.352554244315006 1
0.623129216236051 1
0.224898094260768 1
0.330497731337883 1
0.143267233426268 1
0.316577607506523 1
0.0564478379451174 0
0.246777122615509 1
0.484012737412551 1
0.23769393031208 1
0.269449565801983 1
0.496228867269462 1
0.253616575582394 1
0.145202417657503 1
0.321951177704156 1
0.368582843175894 1
0.344239597189427 1
0.372060062464422 1
-0.257572119635999 0
0.552655643067607 1
0.499880413526594 1
0.140544188339451 1
0.0353793075947866 0
0.462369046299778 1
0.337356927703817 1
0.363719576275775 1
0.410166417558496 1
0.175348153473386 1
0.54164387743586 1
0.400396879147388 1
0.221566023862589 1
0.364445066928642 1
0.793761389235688 0
0.0778986418778947 0
0.416922269295442 1
0.509424262710702 1
0.346320858674227 1
0.317097239807592 1
0.367372090063234 1
0.284219982609072 1
0.289840046493341 1
0.450345793476928 1
0.0989300733982637 0
0.414220121464421 1
0.263704502582921 1
0.272756599411772 1
0.224425818793816 1
0.465307543784287 1
0.320987128957591 1
0.525400325158292 1
0.531985963266494 1
0.0701222130187118 0
0.430153939962469 1
0.299627203582432 1
0.512498142029694 1
0.615774036201923 1
0.324535874873432 1
0.654529152022995 1
0.180935265674313 1
0.23763160581553 1
0.384028117256282 1
0.257179912034626 1
0.387634305183709 1
0.402364249762189 1
0.222228759271203 1
0.420611822090882 1
0.406068540152175 1
0.394638078672804 1
0.323403202977238 1
0.504887724483996 1
0.481572063474068 1
0.589677483167115 1
0.630361119004942 1
0.377280162633463 1
0.20636588832573 1
0.635661011688424 1
0.356753280935165 1
0.369701360421495 1
0.44179922967284 1
0.603523654192399 1
0.210825256150885 1
0.0945768522079667 1
0.321043009425841 1
0.324294818302433 1
0.500862511352898 1
-0.0309559853190161 0
0.296038889434037 1
0.0183673806783313 0
0.331185748107499 1
0.45328694198222 1
0.524409162100821 1
0.812011648632277 0
0.155578428022612 1
0.535557473407018 1
0.743115555354647 1
0.565850572102671 1
0.801239840288047 1
0.413808649938291 1
0.224123830215185 1
0.341729001970585 1
0.678771164255975 1
0.424009023947003 1
0.699915503164986 1
0.45323519429532 1
0.33282262245822 1
0.202340085757424 1
0.624554517491116 1
0.416033258688497 1
0.493005189166198 1
0.182604133180307 1
0.429809747913084 1
0.252305412438468 1
0.46938682781745 1
0.454473928464671 1
0.397744782513343 1
0.14577535611443 1
0.415119154873321 1
0.541825814384896 1
0.347306827604759 1
0.564872321182782 1
0.190011400215748 1
0.309277810213142 1
0.872414386987672 0
0.431078510593498 1
0.704234273220137 0
0.290692748465015 1
0.454141544811676 1
0.130144526139967 1
0.356742219227357 1
0.112077935572806 1
0.712945003625065 1
0.208224077395425 1
0.328712458828874 1
0.462336267953055 1
0.593082917579091 1
0.414510604332906 1
0.452970501132889 1
0.398171228040014 1
0.817120082587001 0
0.700219690584612 0
0.298485290129079 1
0.68613526426793 1
0.255334658401684 1
0.561498992877359 1
0.292104372321468 1
0.234168052685277 1
0.683309286715295 1
0.408330723659253 1
0.322860623872881 1
0.620654661489091 1
0.463921027064251 1
0.58913952448493 1
0.420732747068575 1
0.591475013045695 1
0.357338027555303 1
0.291996365487341 1
0.1460236136605 1
0.241661572130739 1
0.388319902163753 1
0.738577710987306 0
0.320488335646369 1
0.314593838191134 1
0.0243926737148852 0
0.297206603211543 1
0.243747234267531 1
0.511998216421835 1
0.358980195348644 1
0.474336653933292 1
0.724983345130605 1
0.626833521872604 1
0.135885899642784 1
0.193285402691647 1
0.373037010328431 1
0.561799045055516 1
-0.110601170280489 0
0.348618538154175 1
0.519224540194315 1
0.421876228951134 1
0.455118437263514 1
0.109922417516479 1
0.296236355241255 1
0.268759449729107 1
0.385126688520688 1
0.548193276017029 1
0.527711637544197 1
0.341766297866104 1
0.451545166586889 1
0.0766423482726563 1
0.288000686320508 1
0.264671462226592 1
0.422935200660202 1
0.65961429334202 1
0.356157577287758 1
0.621862198244903 1
0.446269043031008 1
0.21315122818629 1
0.492362312086754 1
0.256567528776229 1
0.491289859009039 1
-0.0342165342218712 1
0.402039579352452 1
0.321639696390989 1
0.626661063881904 1
0.566655243634788 1
0.394114206824736 1
0.268065679169547 1
0.398333465528223 1
0.176552781254961 1
0.297962374481502 1
0.301356765274844 1
0.591320324211116 1
0.532236672471691 1
0.368255084715628 1
0.293058396963468 1
0.232337793622379 1
0.266194758638252 1
0.578982435465563 1
0.671597416059208 1
0.51566934625228 1
0.520209758378727 1
0.489474911467537 1
0.227260881736114 1
0.522052739977031 1
0.339276703227965 1
0.260982997211212 1
0.5195360258058 1
0.421393195428716 1
0.367628096856587 1
0.0838145915908374 1
0.586997432630974 1
0.640917481197881 1
0.45006599384053 1
0.340931262951717 1
0.317410139091679 1
0.688788903664254 1
0.364693613787808 1
0.293692904379036 1
0.537090363699578 1
0.393279056663742 1
0.419835183289744 1
0.721771926431432 1
0.626727894608213 1
0.360500989864728 1
0.228486823591789 1
0.368046823132874 1
0.322881068523041 1
0.655689072682927 1
0.299374779759005 1
0.284728695766746 1
0.445902609908304 1
0.352728237120092 1
0.701868096403971 1
0.452227184841941 1
0.0683109023555897 0
0.121516993535238 1
0.170111288802122 1
0.817885916699534 1
0.297519241858361 1
0.269776617765224 1
0.260697067283593 1
0.385360055633569 1
0.312037224507874 1
0.171944038446838 1
0.496654068732663 1
0.248116994688482 1
0.421542116964375 1
0.0756936228072929 1
0.277394123637685 1
0.318915201100688 1
0.169974975371001 1
0.167559567574114 1
0.206004622109681 1
0.12815012799368 1
0.376113446124487 1
0.266552202774766 1
0.283386934550332 1
0.335877655553968 1
0.463611444772084 1
0.110114028507587 1
0.168885982932859 1
0.422904085894033 1
0.233219595352813 1
0.362098894277579 1
0.644539017349861 1
0.555230375621122 1
0.313117606536036 1
0.526189113859311 1
0.382041335963341 1
0.547149979195986 1
0.538979449850944 1
0.430493747070263 1
0.502309655231374 1
0.442247330729753 1
0.218422519451217 1
0.130918820403246 1
0.00154871998417713 0
0.381622993076149 1
0.515952935829864 1
0.278153602114051 1
0.341794516551652 1
0.451038465682627 1
0.161869487978422 1
0.40237475163262 1
0.697374912474417 1
0.56076489832445 1
0.492655853708297 1
0.287274247212181 1
0.282379791057006 1
0.138892612818503 1
0.393374494285006 1
0.169185480424754 1
0.398608783943579 1
0.275729284502134 1
0.847378811939092 0
0.515178421469199 1
0.15928604930118 1
0.241316099423787 1
0.148583746007556 1
0.327797712224112 1
0.343358359784515 1
0.471477789605833 1
-0.0928859952110411 0
0.201936025855647 1
0.535589172058055 1
0.447702651432336 1
0.388776196555969 1
0.261469965343567 1
0.368961945774589 1
0.381598475234203 1
0.420902837817993 1
0.590543518004856 1
0.376173297613778 1
0.228151525775661 1
0.74228745505859 1
0.375071369245213 1
0.531420871012003 1
0.13393913631357 1
0.505213324504499 1
0.305510813448378 1
0.167179426949128 1
0.15376700293988 1
0.53923953814438 1
0.35811841751417 1
0.338167759436044 1
0.533840640341256 1
0.507983259477143 1
0.15586196300301 1
0.281496877225189 1
0.297853015341835 1
0.289227870431636 1
0.418254208716391 1
0.553094881870531 1
0.770531392208706 0
0.414193846056612 1
0.482199483593602 1
0.656273009964371 1
0.373049639104031 1
0.251127944689548 1
0.509480402997877 1
0.14247659755442 1
0.530721053879209 1
0.20244539274413 1
0.82901073367711 0
0.525520388046809 1
0.485771386940755 1
0.540067373222765 1
0.247505762355378 1
0.398129494728641 1
0.456657679598247 1
0.522072012127904 1
0.191584478838406 1
0.1135769176939 1
0.578950161866347 1
0.500247927845509 1
0.281164710449987 1
0.286736179856614 1
0.388885556234091 1
0.358960523940027 1
0.0284133648225085 0
0.478009115495905 1
0.449319634663838 1
-0.0417702390555286 0
0.27722962405109 1
-0.0193313308420364 0
0.325673692421088 1
0.478069818115893 1
0.312871902960789 1
0.14642426854408 1
0.316523382133662 1
0.427868304596272 1
0.225792906602452 1
0.367605280824795 1
0.409485441895122 1
0.396373048985834 1
0.2452086176798 1
0.662799577918915 1
0.346842021489774 1
0.379937611438443 1
0.301769015536809 1
0.341222242007756 1
0.39952751228927 1
0.47872752583991 1
0.15380674922475 1
-0.076925962178675 0
0.363362827127001 1
0.19876239286653 1
0.427751117739753 1
0.275538992187974 1
0.0444935466824892 0
0.152840203719894 1
0.446396865413221 1
0.115165115904011 1
0.540555713998185 1
0.0718898643854858 1
0.522758778855108 1
0.530386219505464 1
0.518630077596116 1
0.0767223683798276 1
0.200315029941851 1
0.829647170094743 0
0.437931124188459 1
0.366887815803845 1
0.296263700953034 1
0.706937061623156 1
0.756606739830492 1
0.393539222808221 1
0.598141628080112 1
0.460894134118016 1
0.275620870775715 1
0.338057660508475 1
0.832940508915069 0
0.39883412220401 1
0.637823202859728 1
0.403680889875109 1
0.236369001882671 1
0.435471415636324 1
0.451120834637803 1
0.385253761847709 1
0.101750302541974 1
0.41262245090091 1
0.309700434760733 1
0.466822099081568 1
-0.0947881251026486 0
0.367756704304769 1
0.341180218916828 1
0.375358689425803 1
0.245577996233746 1
0.444841525314562 1
-0.120822608424676 0
0.286475832458008 1
0.551321573254167 1
0.428449958717928 1
0.373322047698537 1
0.436697270151947 1
0.309846356102457 1
0.758930050499531 0
0.335260070315535 1
0.266078824816813 1
0.140191466994778 1
0.103674330781674 1
0.176689288969197 1
0.095997439678809 1
0.289988298086801 1
0.319809694830682 1
0.457277004463713 1
0.720309585708691 1
0.675891453291104 1
0.199449336455932 1
0.284264423607783 1
0.329322753161842 1
0.284966270183494 1
0.253348963588769 1
0.692516978468608 1
0.377811996232842 1
0.377389017255319 1
0.271347605330976 1
0.420652805224506 1
0.392697143749921 1
0.322521380033601 1
0.361412237089148 1
0.126399337314119 1
0.807363258995701 0
0.399102642471036 1
0.323510095737027 1
0.204740674313729 1
0.441370647392512 1
0.395599642343525 1
0.401262666458965 1
0.704667661914638 1
0.304696255993106 1
0.46405097573312 1
0.644914697967923 1
0.513688033835856 1
0.553788521944594 1
0.345310691198624 1
0.308103907823782 1
0.255052304825216 1
0.32987643229041 1
0.468611641968161 1
0.304708418019665 1
0.119721538169436 1
0.341942657480163 1
0.641655602797094 1
0.348900586072488 1
0.352513984557304 1
0.321977973950273 1
0.500465060447388 1
0.431328343914262 1
0.550196110212387 1
0.232087969069346 1
0.4135001254908 1
0.515718991716123 1
0.450577389701542 1
0.280506240612248 1
0.199028540117728 1
0.165070897137972 1
0.464997862313699 1
0.40482974023184 1
0.443285356875161 1
0.232051723387653 1
0.354520049098026 1
0.221761361920728 1
0.492937476183582 1
0.276530866141343 1
0.0957479015531157 0
0.217965247008896 1
0.28962833322866 1
0.618584041232275 1
0.496347319929776 1
0.469377266783077 1
0.274297698258475 1
0.102885313224555 1
0.395122099220364 1
0.368523637413009 1
0.608942373168552 1
0.408401101054168 1
0.482461734547227 1
0.400149368147255 1
0.637964232551035 1
0.3987107958595 1
0.481543474430337 1
0.347021184407774 1
0.689170533505732 1
0.286904636130015 1
0.469035167595361 1
0.555148142904349 1
0.522623703820612 1
0.246377628821224 1
0.630764336881514 1
0.444842123291862 1
0.492679420214175 1
0.675944484597993 1
0.661071327856221 1
0.766281404993048 0
0.142631064548946 1
0.311269039625616 1
0.593886816355944 1
0.478211787333127 1
0.432770844693345 1
0.515831218312571 1
0.230940950417123 1
0.383505128196532 1
0.174561074384574 1
0.688466481612106 1
0.285409299739973 1
0.272859765992366 1
0.528883042436776 1
0.40512929807509 1
0.29088671098404 1
0.540269000400816 1
0.168404619451027 1
0.0803534727625472 1
0.909199998081669 0
0.449001999717379 1
0.227872619071805 1
0.459227805913677 1
0.699746398038743 1
0.259652142400601 1
0.251570334505786 1
0.392358123810556 1
0.446901339480405 1
0.314220057033083 1
0.389707949436133 1
0.172700126170656 1
0.456125517538401 1
0.587042007072571 1
0.620929239234053 1
0.196667275125451 1
0.33277601540323 1
0.379498191157929 1
0.257151840186258 1
0.115105067432089 1
0.387659956573823 1
0.277424922136106 1
0.619420895068213 1
0.353493927972364 1
0.428062758327618 1
0.46295935625779 1
0.426922204295893 1
0.354931344410865 1
0.230515841558541 1
0.405931216421363 1
0.324923700946677 1
0.180133604683744 1
0.569624610322804 1
0.494108884422762 1
0.476413314179452 1
0.630891127051042 1
0.150914347133913 1
0.21740677430063 1
0.375500442629609 1
0.651393649335699 1
0.27504371305479 1
0.417440826169049 1
0.360920871742981 1
0.920062131093428 0
0.407635757541795 1
0.224987513373547 1
0.363759524079787 1
0.293359523035691 1
0.44139948061501 1
0.396140018338681 1
0.467205494498439 1
0.431369123089787 1
0.586885504911008 1
0.469931722706137 1
0.535393045805687 1
-0.119740560537387 0
0.566932716917328 1
0.124052963394835 1
0.179620306649905 1
0.164379562315107 1
0.690662204366342 1
0.0573780317711339 1
0.49441549980497 1
0.162527956148672 1
0.597819831205662 1
0.0851357687358178 1
0.470528259052026 1
0.111615878090139 1
0.340050050456198 1
0.63798909776486 1
0.71605267903999 1
0.400896220930139 1
0.334921160885635 1
0.315314586842024 1
0.493256184738435 1
0.301416441262831 1
0.478129377355565 1
0.687149839051889 1
0.118104422702116 1
0.34740092359697 1
0.0307936757850154 0
0.298261999321536 1
0.320468080641892 1
0.327797470411862 1
0.396343017005813 1
0.526159058598772 1
0.316478027935409 1
0.525969900366652 1
0.384082529792536 1
0.289023078569717 1
0.478258830075462 1
0.451901784782296 1
0.523132323130393 1
0.483482752292267 1
0.436211590728446 1
0.295246795809016 1
0.565271074897649 1
0.778982061864013 0
0.319130638282695 1
0.55655687657699 1
0.00156064565677033 0
0.542732378820922 1
0.474871600673797 1
0.507042496003722 1
0.363884335864615 1
0.318487662269682 1
0.398728688894357 1
0.137992479256693 1
0.501996285011448 1
0.324636848565767 1
0.680783572522598 1
0.500162581307896 1
-0.0717066919982134 0
0.167055694997517 1
0.577056693660707 1
0.393635867186125 1
0.154662183755595 1
0.433953648266585 1
0.69197479004725 1
0.422476015616586 1
0.392283092547058 1
0.227384182127759 1
0.677582865010504 1
0.513877278347231 1
0.294622746483451 1
0.529916501084823 1
0.27227120870604 1
0.524300010374511 1
0.320811283786849 1
0.318928924735776 1
0.496530804082948 1
0.334965865311576 1
0.208383170428717 1
0.417739948310587 1
0.237691014319912 1
0.484700039974934 1
0.322007891933175 1
0.0711573239762272 1
0.545058270135724 1
0.360077447624965 1
0.388065513144443 1
0.200463121583808 1
0.581954202716078 1
0.237509809983453 1
0.337543514939278 1
0.329509121412083 1
0.679626268522222 1
0.263040075388491 1
0.237606670804311 1
0.346082977553402 1
0.463975168864577 1
0.107040778597642 1
0.451252178495425 1
0.602361965378807 1
0.29456034180811 1
0.412480733336577 1
0.406205370639357 1
0.425170256233944 1
0.373326368616952 1
0.433423258109354 1
-0.0794969651748262 1
0.383534630720398 1
0.206001615560967 1
0.0415505129728999 1
0.210144597980243 1
0.417646895066671 1
0.338652488827142 1
0.452075355741685 1
0.369737551006844 1
0.0534941414993773 1
0.395440303194471 1
0.408063713271226 1
0.565085198326379 1
0.0985171469865125 0
0.459073417757064 1
0.755062728183774 1
0.323754290753884 1
0.151242632001674 1
0.601645528062254 1
0.474802432780167 1
0.568812634325454 1
0.0698422849270439 0
-0.0405801915119265 0
0.436674295113525 1
0.203357619810992 1
0.467988462245529 1
0.637931550474318 1
0.216832286697026 1
0.633725180468305 1
0.126721720575517 1
0.50441740934436 1
0.0575815461031252 0
0.310892211315049 1
0.0646356971033077 0
0.334668100700912 1
0.332539995117766 1
0.419698905201026 1
0.592376996184533 1
0.66232684305604 1
0.412259402037618 1
0.514632813811365 1
0.721948003582173 1
0.308417191456895 1
0.492755915315531 1
0.776556283635051 1
0.465174086284113 1
0.0926346678067458 1
0.374590346316776 1
0.341538431856068 1
0.490051872528881 1
0.439380989314124 1
0.29398946535359 1
0.179644950910306 1
-0.00956940646411506 1
0.321497813002484 1
0.470482909062882 1
0.657583834251943 1
0.248837415743563 1
0.605910375218458 1
0.329849262625003 1
0.547841146713444 1
0.692833348410294 1
0.495919523010563 1
0.253817685632089 1
0.878381272571741 0
0.625947857681208 1
0.72782792921119 1
0.257613513631441 1
0.674528197121099 1
0.263892725427927 1
0.196757243559862 1
0.49514762454681 1
0.57688620163377 1
0.247547781319406 1
0.500913126170491 1
0.121792608384276 1
0.34956191921401 1
0.334309192557299 1
0.47117838333957 1
0.591955990526292 1
0.304524086446603 1
0.350318637295286 1
0.325758512484146 1
0.21393990365731 1
0.17570302667914 1
0.6961646329783 1
0.221132788526147 1
0.339676284925121 1
0.572271726058964 1
0.924164635572123 0
0.368719694536892 1
0.236044512052872 1
0.263743896606423 1
0.307537538280845 1
0.688027749761636 1
0.623146593684776 1
0.383937743231065 1
0.410344415695492 1
0.110079589910294 1
0.560934355578375 1
0.234664605974353 1
0.314701591348847 1
0.26907712360197 1
0.559397768098707 1
0.319682608099612 1
0.403268911100132 1
0.441104802103629 1
0.224580010685844 1
0.252608769424242 1
0.560927354887539 1
0.277984354864748 1
0.528157184836233 1
0.156945151305417 1
0.371607886895784 1
0.640425206570767 1
0.237334081823974 1
0.394281240933648 1
0.266546134356386 1
0.366394314922465 1
0.289743484528542 1
0.362714542722169 1
0.615337490927626 1
0.0831181327140209 1
0.454288161071747 1
0.662013156542915 1
0.453219340701987 1
0.406956422981112 1
0.441257441775993 1
0.394965119130148 1
0.144997624709084 1
0.645323436806066 1
0.799785827487569 0
0.349270280220619 1
0.663082226870792 1
0.772142275477974 0
0.715456647396098 1
0.205536536584117 1
0.45561406117833 1
0.0729422775779541 1
0.365897982225037 1
0.353335115401032 1
0.405725253478395 1
0.506656354341802 1
0.276895686912025 1
0.564815785101162 1
0.587798520150675 1
0.349023789067036 1
0.240262338971804 1
0.396783440519325 1
0.343982812474703 1
0.533241033756813 1
0.222923454189777 1
0.167790369085652 1
0.484291394867637 1
0.326445281694006 1
-0.128945334116471 0
0.260760138224474 1
0.172681664572024 1
0.401660842882522 1
0.534485876143844 1
0.258638959019384 1
0.272826914694669 1
0.561511460250968 1
0.475819656635322 1
0.584322849536081 1
0.32184756494765 1
0.384820748515675 1
0.475874810315511 1
0.629571206275514 1
0.360853129410668 1
0.457372717579983 1
0.27051428088471 1
0.640577292025595 1
0.343243633808944 1
0.345720463043522 1
0.434349272838052 1
0.483621096790286 1
0.277110276424353 1
0.272187326784868 1
0.30776720980104 1
0.281950178261584 1
0.352344357715273 1
0.32988799860874 1
0.399845240675973 1
0.122583764191487 1
0.343929340447937 1
0.569301421082442 1
0.221486630540088 1
0.71631833365376 1
0.731080381020592 1
0.48152886736991 1
0.303205668783352 1
0.347752863541933 1
0.169354594514036 1
0.426176032879057 1
0.277243884370929 1
0.655263395367415 1
0.753900420485579 0
0.416412627134595 1
0.314303050368641 1
0.320713310281486 1
0.267794437924076 1
0.414990148003926 1
0.309057621050346 1
0.321220198533604 1
0.0721557130612924 1
0.27082412999663 1
0.337869723899098 1
0.333704880224445 1
0.458315481873172 1
0.447584438205324 1
0.616712599458182 1
0.311684473112322 1
0.594266841675033 1
0.202425468738346 1
0.564693545398814 1
0.392920115278338 1
0.318345588945172 1
0.53910874419262 1
0.553901753157417 1
0.387565256694289 1
0.568679348583388 1
0.590757185103692 1
0.437782947538399 1
0.292524731787207 1
0.167842879609694 1
0.495959451029643 1
-0.0463169011020262 0
0.895054220019476 0
0.256001447262322 1
0.738678573313206 0
0.263056055177807 1
0.438273452022694 1
0.320377178494839 1
0.710041563446219 1
0.379302297066403 1
0.770577732190595 1
0.603577323587166 1
0.511029312919125 1
0.0505512143170153 1
0.582511417081409 1
0.402894184196439 1
0.731050300383767 0
0.66902429898494 1
0.00580832758859395 0
0.427762713136104 1
0.906945385597987 0
0.437959560497374 1
0.143460437910993 1
0.268491719577058 1
0.272532940744441 1
0.289861843356758 1
0.58924038496976 1
0.045039063177356 0
0.484201140310203 1
0.43828274059406 1
0.284436059843522 1
0.43051678890873 1
0.239800651146964 1
0.6358598686428 1
0.312938296733366 1
0.35219649102113 1
0.262935356488864 1
0.318298605585968 1
0.604195636972136 1
0.353481893025434 1
0.220328546648669 1
0.481324264333004 1
0.404875522579659 1
0.286543510842163 1
-0.0071002235985629 0
0.385730769123018 1
0.492865152736574 1
0.555507371232369 1
0.544181850664172 1
0.449843420866289 1
0.307934693420239 1
0.307314812200199 1
0.338439729423492 1
0.411844323130056 1
0.229679981853797 1
0.223910499894401 1
0.426037251062711 1
0.362772052127994 1
0.321825235549879 1
0.614608162852841 1
0.116758186889975 1
0.581431124012978 1
0.731706668075572 1
0.347700759233108 1
0.34271210796426 1
0.386005074073916 1
0.243919040941315 1
0.516896277182698 1
0.573217572032265 1
0.515899077388232 1
0.282093402668326 1
0.273230074742354 1
0.472856643236794 1
0.369785595083708 1
0.289338306728022 1
0.501351860878929 1
0.227911224498172 1
0.182881628200764 1
0.43404687873383 1
0.0871017323391006 1
0.277513381292473 1
0.476052271122379 1
0.609667723910739 1
0.50469057165781 1
0.593464161009993 1
0.216493507222353 1
0.202639607895202 1
0.494937351530802 1
0.494532004920179 1
-0.0313155493428812 0
0.46484484827085 1
0.428936370490505 1
0.57717452308997 1
0.548642248540063 1
0.454440962390875 1
0.341580792254934 1
0.319927297228632 1
0.0402855406549819 1
0.537416923813459 1
0.246589132586601 1
0.274934817597115 1
0.598031110424194 1
0.719866756327439 0
0.274986362663885 1
0.452798651359121 1
0.430598595940773 1
0.480665573951149 1
0.342576640129214 1
0.213098026372311 1
0.347367634599636 1
0.469425317902898 1
0.504148379694767 1
0.60583262993759 1
0.298337499781215 1
0.189172471130649 1
0.277214302842823 1
0.381574550906836 1
0.171895881527564 1
0.550280919452246 1
0.267647351585278 1
0.146484109087595 1
0.720277687374995 1
0.108445934385889 1
0.457097675479783 1
0.532465299036862 1
0.646800570055114 1
0.562339136388973 1
0.104225812670319 1
0.415329444394063 1
0.241559230464196 1
0.420282058565585 1
0.34869479212321 1
0.245368896796875 1
0.396419688001862 1
0.00805131903578068 1
0.327003242619183 1
0.449917156228419 1
0.540207080195971 1
0.266765189293295 1
0.28061356600974 1
0.617461754465942 1
0.66335088856502 1
0.833959385190245 0
0.380771731969713 1
0.327591666444964 1
-0.019682112447141 0
0.392150220378998 1
0.543064573816521 1
0.411885085406166 1
0.786933219161294 0
0.493437904092797 1
0.294288905481029 1
0.291128199035839 1
0.347764142584785 1
0.378574196302238 1
0.357069496909543 1
0.723087894591851 1
0.00535379822484557 0
0.215349425766123 1
0.589640506148897 1
0.701829877044512 1
0.216194243921135 1
0.323758480596353 1
0.390098778507297 1
0.764640348813732 1
0.268802557933898 1
0.186221334747431 1
0.0952119065894695 1
0.511714293356083 1
0.450589902237772 1
0.519818633069688 1
0.881168203569272 0
0.390172301768214 1
0.566073778422822 1
0.362712104414313 1
0.239170596654485 1
0.394692935633041 1
0.443910444538874 1
0.286760871591322 1
0.358979279291799 1
0.219351058263547 1
0.289767861565909 1
0.244299083383277 1
0.587409697623974 1
0.680500416051444 1
0.593413576252914 1
0.327932254400227 1
0.139497410094583 1
0.216528361972931 1
0.540612135124793 1
0.371969371417654 1
0.197872116119885 1
0.582032223384886 1
0.44709486545847 1
0.276881437472766 1
0.720100710254104 1
0.43921906151379 1
0.0636905246731363 1
0.415374843610062 1
0.331507876720589 1
0.142987359136386 1
0.293517091243716 1
0.320090063824903 1
0.491554429052406 1
0.398761541591495 1
0.651856541987954 1
-0.0889571692782167 0
0.433612035445122 1
0.305955436473325 1
0.249529086024109 1
0.383385587556578 1
0.281316768030882 1
0.437698429989917 1
0.209365364419562 1
0.211143226832617 1
0.271598779658178 1
0.182081373025587 1
0.782149701154136 1
0.269032162796492 1
0.340983985009834 1
0.308623883272949 1
0.27466101328524 1
0.195978007505062 1
0.200562083875591 1
0.151750075532582 1
0.540630279480917 1
0.435315923229359 1
0.357848215391384 1
0.141470957551148 1
0.447969696495724 1
0.42438635878166 1
0.349549225912579 1
0.401315974883896 1
0.169616172466243 1
0.25480800728713 1
0.136866126217229 1
0.473352323106063 1
0.462885317514794 1
0.11554061028446 1
0.258288339756331 1
0.434938319406226 1
0.380289076310884 1
0.380966885366615 1
0.64466222696269 1
0.519607646873817 1
0.145816971784944 1
0.173053629344351 1
0.623858920776607 1
0.0694280014401426 1
0.257846727307176 1
0.433660786674098 1
0.502623609684175 1
0.426026755559691 1
-0.0269194838137274 0
0.527219165250085 1
0.533030976607148 1
0.594258719813592 1
0.784703613204064 0
0.602781196776444 1
0.491515232104156 1
0.541739634804996 1
0.612864202687865 1
0.430007414154283 1
0.331379973354594 1
0.200859954401601 1
0.115303838718109 1
0.299344989144664 1
-0.0351128822854914 0
0.069668678281661 1
0.340548453772477 1
0.288914619157439 1
0.311420813352826 1
0.418625027254742 1
0.175730122841978 1
0.499105275882227 1
0.447146205298673 1
