# Supplementary material for: Bias caused by sampling error in meta-analysis with small sample sizes
Source: PLoS One. 2018 Sep 13;13(9):e0204056. doi: 10.1371/journal.pone.0204056 (PMC6136825; doi:10.1371/journal.pone.0204056)
Supplement: S5 File — (ZIP) [file pone.0204056.s005.zip › results N = 20 theta = 0.4 tau = 0.5 sz = 5-10.txt]

"dl.theta" "dl.cp"
0.266070423393717 1
0.394298531117867 1
0.121185836384913 1
-0.0199507873511676 1
0.138893113594331 1
-0.188354566239522 1
-0.316139432032089 0
0.266145035763223 1
0.00900061511749323 1
0.233665324669493 1
0.683636806098517 1
0.0803387144144826 1
0.436715028019368 1
0.69287266110304 1
0.0304098344204486 1
0.457389976933035 1
0.810381187458386 1
0.467029761131904 1
0.220527552367592 1
0.0301009908504562 1
0.45920060362347 1
0.871377803937671 1
0.55676929134601 1
0.188034537313453 1
0.149547634453325 1
0.839983064262135 1
0.256679582422482 1
0.312741593816696 1
0.26380274209202 1
0.226719661300344 1
0.689520506978464 1
0.654579693910438 1
0.607863051127502 1
0.161244655411013 1
0.371204637124822 1
-0.137926974772392 1
0.141195307306467 1
0.710359194733012 1
0.25272329977424 1
0.696491766073575 1
0.352661891658446 1
0.41955162771921 1
-0.0909607709681207 1
0.268451194810674 1
0.557120959070564 1
-0.149857198996934 1
0.524749252375133 1
0.573418147835861 1
0.617909327936341 1
0.582576068142954 1
-0.00915887842600246 1
0.38709445756316 1
0.650124761270006 1
0.622573733794562 1
0.703369825958049 1
-0.0216665854230003 1
0.522795733795216 1
0.45086459796146 1
-0.0897608475038049 1
0.534006190429375 1
0.546805080705704 1
0.359317719892007 1
0.264282197545944 1
0.140281832596001 1
0.130077341727616 1
0.336403805564747 1
-0.306744299419571 1
0.388051388960057 1
0.466774815656169 1
0.279304394831347 1
0.352894715466323 1
0.481192789159777 1
-0.108196793375899 1
0.279517425680883 1
0.299534522165374 1
0.248819049790122 1
0.645650609866697 1
0.516985820163138 1
0.144503003033315 1
0.00221539028765386 1
-0.117946733856024 1
0.370594966582117 1
0.355059776117662 1
0.30579496584875 1
-0.160545623020266 1
0.282112295126835 1
0.853501947997891 1
0.545956718469105 1
0.60105457332419 1
-0.0552566801493934 1
0.0826835883562423 1
-0.113824397870583 1
0.0983055336571449 1
0.646967415145777 1
0.00199367694388769 1
0.814562056628484 1
0.113501442035487 1
0.479668760071267 1
0.515645299669398 1
-0.139726454104062 1
0.771854831978892 1
0.231984334981832 1
0.548477891491143 1
0.170104579893655 1
0.741392991377928 1
-0.279189127665288 1
-0.00397146654576436 1
0.752897406099937 1
0.262283561657091 1
0.392262093182582 1
0.514983962703577 1
0.681854427125912 1
0.651990897193299 1
0.179641477227995 1
0.378122747161406 1
0.549325797750691 1
1.27703609505116 0
0.26713183507105 1
0.0443011710327053 1
0.280672664590181 1
0.370565309972253 1
-0.0235270370004668 1
0.319636126499343 1
-0.5647832534365 0
0.361735882497099 1
0.541707419238532 1
0.86951193645218 1
0.477636205353014 1
0.427994706292907 1
0.467237096759865 1
-0.327311483108106 0
0.49551339506699 1
0.625281284634053 1
0.31139657378145 1
0.0476477644569884 1
0.332752297037948 1
0.454169872611332 1
0.447064953186879 1
-0.510116921116723 0
0.198518189890051 1
0.23013659860009 1
0.541212932532146 1
0.456356261290019 1
0.84435757809712 1
0.350676525313157 1
0.267747136309534 1
0.467120849790833 1
0.292691893240021 1
0.729677225088932 1
0.238277622389198 1
0.0381071697731774 1
0.722768279260474 1
0.555744504973359 1
0.0213423124172888 1
0.650840319765163 1
0.648504590186674 1
-0.206951201720891 1
0.409259271195774 1
0.788482961949041 1
0.621860387909502 1
0.22676633892463 1
0.480157265683119 1
0.283614682812023 1
0.282723998424268 1
0.140152539563858 1
0.596006683135718 1
1.11165229562705 1
0.297014270896943 1
0.276376130621666 1
0.540257163337352 1
0.761570341583277 1
-0.114821648808144 1
0.522737116061315 1
0.467917745326608 1
0.451991797722097 1
0.42121142216692 1
0.403313729673738 1
-0.10241894398962 1
0.369198747248778 1
0.645215659594489 1
0.37448946026174 1
0.0483855371715054 1
0.218919694456347 1
0.394301474731333 1
0.28851333897397 1
0.68333543423178 1
0.176777467390189 1
0.682632679353163 1
0.598845837970261 1
0.290297610710229 1
0.12095799345381 1
0.664759203678599 1
-0.0264425839877691 1
0.448242932550351 1
0.960116147725473 1
0.251064799653745 1
0.651690358770335 1
-0.0567117420756213 1
0.642944914436267 1
0.671592175775293 1
0.348991444576196 1
0.284123662446268 1
0.433828303890589 1
0.101241147464573 1
-0.133412222425387 1
0.822405259615012 1
0.543226007245701 1
0.393150285704452 1
0.456295578674971 1
-0.211414881964538 1
0.936771740062827 1
0.425988099945874 1
0.535698564991827 1
0.836877290094494 1
0.311256322929899 1
0.288635593256487 1
0.145549213137064 1
0.175358308859108 1
-0.184415767909662 1
0.388439788027301 1
0.188667836462004 1
1.07391876774076 1
0.194026271719808 1
0.0952880618275892 1
0.23880872279922 1
0.00728087489664239 1
0.346175105008814 1
0.306009525215444 1
0.563949199715982 1
0.503531067675359 1
-0.479532199690931 0
0.633082746096117 1
0.418346186925712 1
0.248846299407749 1
0.715669865044814 1
0.48523228833015 1
0.36108147915367 1
-0.381742261776788 1
0.231956953138114 1
0.315271626980256 1
-0.0314341626823277 1
0.339686027084109 1
0.715823842798856 1
0.925492844678141 1
0.611836450305781 1
0.64641126054937 1
0.349783759817284 1
0.565922759090244 1
0.0845195610345093 1
0.216339738628997 1
0.436069219421605 1
0.418134854234836 1
-0.00996893058237584 1
0.311390861084755 1
0.997759756342056 1
0.153997644971667 1
0.406100240432611 1
0.80477595110346 1
0.427762794326099 1
-0.103919237444482 1
0.303525736740482 1
0.208208114019361 1
-0.0902754401868524 1
0.0591172474036501 1
0.455425362423527 1
0.981792704161118 1
0.499817615402934 1
0.561643327269838 1
-0.574559929421684 0
0.530088224372388 1
0.582941168983982 1
0.524716686907273 1
0.137315538399221 1
0.0810393080645305 1
0.491681013953019 1
1.10512137822726 1
0.307424470725699 1
-0.213813876644085 1
0.0272336243241074 1
0.338978269368337 1
0.0683718106106705 1
-0.189337074429118 1
0.376870659373292 1
0.371224181277774 1
0.539496798045988 1
0.41752361037748 1
0.924264084062046 1
-0.0318648215329175 1
-0.155582313010602 1
0.247230744468454 1
0.581583699540069 1
0.58042470765937 1
0.540262456748526 1
0.477116386546773 1
0.101942425983472 1
-0.208466439870147 1
0.314971459121945 1
0.161842785713202 1
0.759929379441488 1
0.406638916961953 1
0.579701116156588 1
0.236954422481529 1
0.460674188503688 1
0.312728208913399 1
0.0664814731998642 1
0.842651561465804 1
-0.169347729524364 1
0.50018510753423 1
0.192106415305873 1
0.116057947995067 1
0.541549900855913 1
0.708173682084512 1
0.340834641273796 1
0.187680702282789 1
0.412184260983004 1
0.799827871684078 1
-0.132363032674751 1
0.367423978538208 1
0.353233787898377 1
-0.273897005056234 1
0.400684603579308 1
0.826781814520195 1
0.33629171067454 1
0.541880980444233 1
-0.00367304157527358 1
0.931905539010844 1
-0.208532763133776 1
0.297973613448287 1
0.411690967015157 1
-0.0740932449653499 1
0.575550805060071 1
0.343209690914132 1
0.597023699732678 1
0.426626618289151 1
-0.00322537263106488 1
0.0334780605863787 1
0.463809540160103 1
0.360423837012459 1
0.306507648420204 1
0.210624972056175 1
0.541697951905011 1
-0.270359747904179 1
0.172104653139392 1
0.778546051321159 1
0.323960156243616 1
-0.328292932459131 0
-0.0254773667552531 1
0.135731725339722 1
0.0885725703013723 1
0.293867073686696 1
0.822555861816066 1
-0.307730965122125 0
0.505372212177966 1
-0.0378200130640396 1
0.0305973838502986 1
0.250562737069198 1
0.74739110399397 1
0.640046634927434 1
0.324332560989881 1
0.624201491456453 1
0.133376111060707 1
0.170399626281851 1
0.702553740581123 1
0.0563342908002479 1
0.328604318264902 1
0.48320764491778 1
0.369712311075716 1
0.596945946016712 1
0.754207894423827 1
0.877881252308941 1
0.147853220297114 1
0.0573440030886424 1
0.48221270926282 1
0.865658884550913 1
-0.0325239082900843 1
0.512807328892955 1
0.228269767160762 1
0.0415628453683895 1
0.704974132183936 1
-0.0318010763514065 1
0.841816185007077 1
0.74871148175353 1
-0.219206970863568 1
0.462886908663848 1
0.679376983309918 1
-0.199055507663921 1
0.502907056622942 1
0.719880138810116 1
0.44800259649094 1
0.451202340469514 1
0.963509175882722 1
0.400485358569169 1
0.0516849534867939 1
0.00239279754763828 1
0.248806283157292 1
0.353358531850596 1
-0.0399140066967336 1
0.055028887227632 1
0.667081733684593 1
0.17986800760825 1
0.342175272532009 1
-0.456009166781536 0
0.978749455373381 1
0.351844390162118 1
0.445400950488899 1
0.384354428274993 1
-0.0740097837477212 1
0.719165905930731 1
-0.331307055915926 0
-0.14226534079021 1
0.823120662826647 1
-0.103909160185455 1
0.435512079496809 1
-0.182038326474657 1
0.334018679060258 1
0.522694966760381 1
0.734341440099272 1
0.394055614319076 1
0.233795540057578 1
-0.248866015506663 1
0.837149001080024 1
0.489672169847958 1
0.362959651510367 1
0.0979706619054466 1
0.56455891661817 1
0.218033067009617 1
1.21924261019405 0
0.621632340274925 1
0.65359195454259 1
0.974824130209312 1
0.467835023268359 1
-0.0172696725805138 1
0.421042945356269 1
-0.108634651300893 1
0.667673131542377 1
0.184411951443689 1
0.120058683681437 1
0.640896176964497 1
0.0920639805393588 1
0.0341198372995571 1
0.486979352769396 1
0.191183383364839 1
0.25952461184021 1
0.328619918961091 1
0.239329492724728 1
0.504501244647774 1
0.367180392600454 1
-0.0473673039424919 1
0.639122430982618 1
0.345654742835889 1
0.308943230005759 1
0.0918154651469193 1
0.590180978542591 1
0.249767875580682 1
0.270263399094397 1
-0.0466128900802329 1
0.490597402247328 1
0.305664543734852 1
-0.109833164807275 1
0.287020296212035 1
0.275228127778623 1
0.414794043359074 1
-0.0357257172782054 1
0.646894894359004 1
0.924438004718227 1
0.378739838775463 1
0.290766418765113 1
0.324300221104825 1
0.136313832995069 1
0.542056991614661 1
-0.0785797769918326 1
0.813415256104399 1
-0.0432381645115265 1
0.18797122110275 1
0.330696507832693 1
0.646844830329261 1
0.25348507051859 1
0.344664334908203 1
0.603209091109185 1
1.19258004651562 0
-0.477795707416965 0
0.268148432975364 1
0.411681158617697 1
0.286727787729794 1
0.539898210039554 1
0.0921704070988537 1
0.507749337026206 1
0.451534128238242 1
-0.528821956587702 0
0.333583438684749 1
0.598754544574515 1
0.635629525450677 1
0.165008507913806 1
0.307461419396364 1
1.15476467555666 0
0.351529276392344 1
-0.223514326650192 1
0.556662843524021 1
0.111418620834509 1
0.3198772347402 1
0.671574756731398 1
0.314125395210157 1
0.484600424902141 1
-0.0938419170240514 1
-0.131991290494729 1
0.510403284971831 1
0.281209818365605 1
0.942712015248814 1
0.49534988715807 1
0.3419326894571 1
0.375602651831106 1
0.500252953182814 1
0.0626588028934495 1
0.733440371997895 1
-0.104632558575351 1
0.629577713402351 1
0.405977362881394 1
0.556000929907077 1
0.31272300257123 1
0.3937362466696 1
0.0755332893954621 1
0.396931866590634 1
0.718143383268533 1
-0.331729461393793 0
0.239779860801545 1
0.174647353973553 1
-0.249289695556642 1
0.421918960836374 1
0.58434323042065 1
0.14160747773476 1
0.0488930728611304 1
0.0557311587557989 1
0.134688008975964 1
0.768650292283107 1
-0.0963732794216385 1
0.359783979048432 1
0.831206500614295 1
0.691033171885232 1
-0.267425748944347 1
0.542279228443611 1
0.404663539692621 1
0.849279216790336 1
0.271495306861594 1
0.549519964903643 1
0.624112538394145 1
0.998842892871004 1
0.418134835177615 1
1.05914273616495 1
0.248580874972594 1
0.625797933508217 1
0.518704745213111 1
0.0902437425053224 1
-0.153745459357448 1
0.398214062816101 1
0.0398089038369792 1
0.329832005516767 1
0.366444129897695 1
0.0259920436518119 1
0.78758936361799 1
-0.000310948088586966 1
0.1417441331176 1
0.204964930254525 1
-0.00842473472506028 1
0.801257072148115 1
0.552450787542849 1
0.454443863524548 1
-0.0983841686089356 1
0.363791433566218 1
0.870065529257505 1
-0.124375556579142 1
0.471569539499174 1
0.423051573357118 1
0.472057908370348 1
0.0956029513546582 1
0.475295967900984 1
0.648800244862979 1
0.838560852428966 1
0.153592024318889 1
0.327439593954561 1
0.642516551819605 1
0.556792752438534 1
-0.259710100067743 1
0.569435953745537 1
0.0588788769757266 1
0.230232264154812 1
-0.48850500033668 0
0.329376750146002 1
-0.499482818709811 0
0.698191025628021 1
0.499180523109818 1
0.585118138831095 1
0.576498194976085 1
0.00127496783433237 1
0.514481529691553 1
0.287162320702526 1
0.414360617890779 1
0.396558405007498 1
-0.226096052160343 1
0.866590698916961 1
0.799658659512934 1
0.330103906806394 1
0.0954351186894679 1
1.0084772933272 1
0.575048804989016 1
0.649103759345706 1
0.370896014425756 1
0.492418855982478 1
-0.155015648301432 1
0.139288507636951 1
0.280122385619017 1
0.235778005326932 1
0.0819841361350706 1
0.751660446534339 1
0.241608423896552 1
0.52558393854627 1
0.605735559558075 1
0.167951308195162 1
0.626707568583146 1
0.865491082630982 1
0.0645643539902495 1
0.22021898192428 1
0.53666347035601 1
0.105758347030366 1
-0.13864132243998 1
0.407432477463176 1
0.475052299373503 1
-0.091877600698632 1
0.288638465952805 1
0.193584031147886 1
0.163042031315924 1
0.00616781958788472 1
0.621587053619172 1
0.298646372345977 1
0.132729785122625 1
0.649891583182563 1
0.334012619473151 1
0.0636744674866835 1
0.487217033978938 1
0.574008460320959 1
0.189832268773099 1
0.20137347880668 1
0.2323347707562 1
0.882936672824681 1
0.362519501365576 1
0.386901404549149 1
0.0214525709174399 1
0.0769975195024312 1
0.454515016404036 1
0.388831585123518 1
0.228523708841572 1
0.356004771940941 1
0.20692900171976 1
0.243536638176754 1
0.315141026594466 1
-0.437633169059003 0
-0.37890455647715 0
0.592931371545432 1
0.350615070428368 1
0.715585003950083 1
0.292168497255868 1
0.0199909338549552 1
0.0888580106049058 1
0.268758272008514 1
0.572689676600647 1
0.345551965514929 1
0.924044148480764 1
0.364503919043716 1
0.691455666388467 1
0.612029299757482 1
0.391670844499856 1
0.567352230609111 1
0.413173061331894 1
0.377073990111057 1
0.500083803089002 1
0.703295611511399 1
0.859159513488419 1
0.757419263796244 1
0.872680647004888 1
-0.0937970336957817 1
0.627925845345933 1
-0.00698990797249266 1
0.32130964227858 1
0.346809384380655 1
-0.212419749593509 1
0.195539498358168 1
0.114297818486861 1
0.642948697697847 1
-0.298897324240395 1
-0.312985172320312 1
0.0952855757547907 1
0.606436281010267 1
0.46739356390653 1
0.727072981345983 1
-0.232130804623951 1
0.481170757882678 1
0.410003977215278 1
0.395845375444613 1
0.785768550449245 1
0.293323223850246 1
-0.217894136428063 1
0.291664322220163 1
0.355106622256928 1
0.798427062817481 1
0.743512822392086 1
0.402557861635679 1
0.562377613636084 1
0.624492325218457 1
-0.0466424043283708 1
0.192829139896008 1
0.446859477915253 1
1.16911643698271 1
-0.225718743529243 1
1.13379206795465 1
0.180194891877097 1
-0.192044884652064 1
0.056903058515805 1
0.289733772173406 1
0.314062595388796 1
0.175804692934628 1
0.814398708160989 1
0.446548652853679 1
0.636251540021799 1
-0.214092833842418 1
0.626679547284692 1
0.291319771648503 1
0.143330398500852 1
0.663970787668278 1
0.423901282134042 1
-0.348157178562204 1
0.809038204106135 1
-0.128849461351302 1
0.821669466834578 1
0.0825585929432576 1
0.248839520151847 1
0.163388916912788 1
0.592353496379349 1
-0.337848971580021 0
0.256922950004019 1
0.542381441956156 1
0.301337540655017 1
0.192667546393365 1
0.404035356372035 1
0.384709735691271 1
0.774567389272939 1
0.58321595617817 1
0.14600625578532 1
0.184085101970782 1
0.260455657764693 1
0.781500367977322 1
0.813547035801348 1
0.435101668950074 1
-0.224743808038255 1
0.344146353975273 1
0.366364092533354 1
0.0422161335208134 1
0.687999624023333 1
0.57942361518302 1
-0.108912884904575 1
0.938154856487851 1
0.0949069895848322 1
0.534724871708766 1
0.27949931547594 1
0.552640003237279 1
-0.170034607680178 1
0.977013862890342 1
0.443064920682439 1
0.130268705187353 1
0.891483337229649 1
-0.0164887065275474 1
0.447348957070889 1
0.257194173551013 1
0.522655312547483 1
0.241967761954393 1
0.593317567604021 1
0.0505557050992717 1
0.123900860927665 1
-0.0425704918018225 1
0.231819130260508 1
0.0142117402785014 1
0.349869742819474 1
-0.00161877249699025 1
0.723709013271517 1
0.396103205648023 1
0.151764964496404 1
-0.0173085136611327 1
-0.101185702348389 1
0.41364491138196 1
-0.0622822403568328 1
0.153826752025097 1
0.75774411632633 1
0.238409405923466 1
-0.259953385358483 1
0.412037189554031 1
0.859884877451251 1
1.07412755893246 1
0.586201325600974 1
0.725195525873284 1
0.111498319917916 1
0.116928995338636 1
0.913186098573278 1
0.0903914126062668 1
0.588630911815219 1
0.221788081673584 1
0.218133919032166 1
0.73001921228102 1
0.360021941526186 1
0.276799340152212 1
0.195878178708327 1
0.820121255547925 1
-0.0378250870522114 1
0.295532047327784 1
0.359866525861764 1
-0.31864195514209 0
0.387737586461953 1
0.312046082920064 1
0.241489337610499 1
0.125525239681615 1
0.4712342034302 1
0.380953291440303 1
0.552822495571135 1
0.309853176738486 1
0.644714543782676 1
0.678217104977451 1
1.12932965600392 1
0.226271397782583 1
0.617598917628801 1
-0.216574675222726 1
0.238150646401292 1
1.01692543433354 1
0.267426310984987 1
0.482523135124029 1
1.32016439598644 0
0.465116159787806 1
0.247028503420658 1
0.480975072737566 1
0.418340424175796 1
0.258366382545915 1
0.267789173652834 1
0.138066027467206 1
0.110538188869741 1
0.0612445735048125 1
-0.319700197613082 1
0.451045900962274 1
0.183950695715798 1
0.444582111537835 1
0.554090692262076 1
-0.0582017140873312 1
0.190899183147304 1
0.0179950154650603 1
0.268014506982533 1
0.782227323731961 1
0.181467348979897 1
0.0772583527082489 1
0.446084485280914 1
0.275986625648155 1
0.778092144498048 1
0.590490721133443 1
0.29521293406255 1
0.638221814296171 1
0.428596453664157 1
0.521141601784484 1
1.55645691578242 0
0.165834425850886 1
0.68047450294721 1
0.406287962724763 1
-0.350403662827374 0
0.319542659053325 1
0.271863051027956 1
0.529639181638866 1
0.0974690649072495 1
0.729554411624115 1
0.370769409524614 1
-0.0764742536792498 1
0.0244233322599443 1
0.336734898978206 1
0.649419728993127 1
0.232900611460894 1
0.284800470486259 1
0.206563403639841 1
0.519594400992956 1
-0.180116923582281 1
0.307526476318779 1
0.149030238598156 1
0.330842116523857 1
0.232094017941005 1
0.0262713864153634 1
0.799991770445711 1
0.59075923790769 1
0.198765879464271 1
0.334887134715213 1
0.289278395576869 1
0.855344556804815 1
0.707863380186869 1
0.00841446379752796 1
0.438874665059655 1
0.418926448637533 1
0.154812976766777 1
0.779293869302414 1
0.339028805202492 1
-0.00929032530323153 1
0.399977053115842 1
-0.0211867697252652 1
-0.0320496331363679 1
-0.552403809823858 0
0.71201415988131 1
0.407123646658404 1
-0.0989161570772567 1
0.122372854836227 1
0.133271862595192 1
-0.054612462885531 1
0.218031017667627 1
0.0677975720577257 1
0.794085568876424 1
0.177217263390086 1
0.386013791500372 1
0.630896762844295 1
0.100200130627086 1
-0.138349731086811 1
0.722990305153607 1
0.443303712469393 1
-0.138862181931312 1
0.244594314313789 1
0.717095050020686 1
-0.0916946871826166 1
0.331883688150419 1
0.0865161527643542 1
0.231175274837716 1
0.274395753692111 1
0.831089890501066 1
0.334121978902745 1
0.617080870248264 1
0.369055784213231 1
0.714561225800252 1
0.155802418974802 1
-0.0505145221401075 1
0.149995346883861 1
0.195425975063552 1
-0.0282715456692769 1
-0.0496010563549692 1
0.214078814500521 1
0.366849967219871 1
0.488749325991882 1
0.0644169959175761 1
0.605012890824755 1
0.313732121563923 1
0.285675954871205 1
0.318774839346946 1
0.211369757151639 1
0.183057526545046 1
0.644006025362837 1
0.223159647514876 1
0.137161640082088 1
0.100250931817539 1
0.913897806161643 1
0.495615404762759 1
0.303902713013696 1
0.516925073853632 1
0.705515528452298 1
0.104622304334385 1
0.251941429298861 1
0.147705885183007 1
0.833130310274566 1
0.253493438577076 1
0.241137753078142 1
0.400309838734775 1
0.339794775250413 1
-0.0928742186507099 1
0.360393230878604 1
0.559184198264798 1
0.419066526360722 1
0.341161984618934 1
0.122970011887681 1
0.565237157421114 1
0.0438232168198608 1
0.0280996691379213 1
0.154681067080568 1
0.159514323106894 1
-0.146940544358989 1
0.979183778039129 1
0.644934860570973 1
0.0144079105789128 1
0.827869981599683 1
0.509727823027178 1
-0.519959709323997 0
0.0358135773188114 1
0.785238378981258 1
0.294825060936553 1
0.343214508479238 1
-0.0259657940663715 1
0.758282112155503 1
0.452028930535019 1
0.73151823163299 1
0.573454777375676 1
-0.0354553294466726 1
-0.0957039024499707 1
0.552663870388963 1
0.536003158103247 1
-0.421424828205296 0
0.279671097132781 1
0.187583990795594 1
-0.0565142792390314 1
0.690434687958871 1
-0.23065137469421 1
0.68576021877692 1
0.206155614563363 1
0.105278267634666 1
0.250006522140488 1
0.697643773085586 1
0.142105559725571 1
0.736541545200404 1
0.361192732605686 1
0.873290668675805 1
0.21152216745381 1
0.277717335723071 1
0.367233488348308 1
0.275055812310053 1
-0.065615829732459 1
1.00617769291099 1
-0.201304526282435 1
0.388326206130252 1
0.71346824792132 1
-0.04923539459847 1
-0.30084122168034 1
-0.0552887817857871 1
-0.297429283079926 1
0.389332728987823 1
0.598916876654071 1
0.0612474585171794 1
0.425606922140992 1
0.225853271879004 1
0.22311446073014 1
0.278751160753543 1
-0.247115054183758 1
0.329196638906763 1
0.111468381695828 1
0.826486712718898 1
0.118934733973409 1
0.54635013676775 1
-0.0620752303724322 1
0.0100691585259966 1
0.416012877500263 1
0.539835796261394 1
0.412293904277482 1
0.425380565309402 1
0.0954764769676368 1
0.541087062051545 1
0.638670267631624 1
0.542622409938999 1
0.455635173717911 1
0.329096143815821 1
1.67232851182301 0
0.669256387578102 1
-0.0592944252867194 1
0.46847061242647 1
0.235009116996135 1
-0.12877046755219 1
-0.0348885262078858 1
-0.0375369737199023 1
0.4521700520013 1
1.13848686938829 1
0.103286622479041 1
0.545934472431144 1
0.0588757607877616 1
-0.436256509433067 0
-0.256877250713175 1
0.625717889269446 1
0.0839037802772872 1
-0.111447944354668 1
-0.4192119144059 0
0.444914284679342 1
0.504689517276299 1
0.598551945845931 1
0.417923693266105 1
-0.243472037073331 1
0.800906325103843 1
-0.25341708738872 1
0.769501609910089 1
0.0172704105938286 1
0.328946291996359 1
0.560283542361409 1
-0.401122789597676 0
-0.126052030904865 1
-0.208723371046488 1
0.646931389475745 1
-0.306041687700719 1
0.506675149612147 1
0.484114937821072 1
0.828343385738054 1
0.893955050293792 1
0.0582168633890178 1
0.496859040018694 1
0.136458760985762 1
-0.0818323392841349 1
0.551599687142358 1
0.0474325954025386 1
0.219241000175998 1
0.828003991730163 1
0.508806566042041 1
0.0366148991362934 1
0.418028609985168 1
0.322097383508825 1
0.299185998567149 1
0.0820623153859488 1
0.0750679063051253 1
0.013177026934718 1
-0.00278739322448096 1
-0.0126068769092323 1
0.313767915345458 1
0.935992751106222 1
0.891310155796901 1
0.0987387543322324 1
0.438143270374141 1
0.378299492480503 1
0.321634274280814 1
0.193872644193222 1
-0.33428997954308 0
-0.0152982223929607 1
0.293111802062337 1
-0.0679501667577047 1
0.274391341526296 1
-0.220900263430665 1
0.18751995494311 1
0.485824775644149 1
0.342488182746652 1
0.359708289352337 1
-0.0165619165106567 1
0.248886667381785 1
0.532540279347672 1
0.493521019284624 1
0.436099067700083 1
-0.144706136503994 1
0.223308159369803 1
0.217068933230813 1
-0.436450712974838 0
0.0212277151183786 1
0.266281970275282 1
-0.307115744279963 1
0.0426448347619504 1
0.669746355893404 1
-0.022266490321298 1
0.333144057756957 1
4.10669821300225e-05 1
0.372504102033996 1
0.788615134354671 1
-0.0524160512066535 1
0.0645241781605747 1
0.417098769781274 1
0.359627439205097 1
0.0982480246359229 1
0.166636227152123 1
0.776022917978738 1
-0.0926969016126869 1
0.363777114015722 1
0.0133519349363813 1
0.239427518103729 1
-0.0860676078349668 1
0.315959635625142 1
0.534489698893463 1
0.406898271767539 1
-0.077000523469346 1
0.135985512605295 1
0.441411346682733 1
0.275469784839259 1
0.0542544183276241 1
0.167233231768822 1
0.890342099572535 1
0.143791507754158 1
0.171847563857512 1
-0.0143815451779554 1
0.885291647154248 1
-0.689533174645607 0
0.253224024830601 1
0.326453927753386 1
0.600752101541518 1
0.0568028038262917 1
0.0941832453305263 1
0.126726096029675 1
0.755073225651864 1
0.269562679921352 1
0.485682934246609 1
0.740514478291963 1
0.821430824210345 1
0.798819786872388 1
1.0655440803541 1
0.605015036307069 1
0.0814116643409054 1
0.2162909517246 1
1.40532395057988 0
0.366323340744828 1
0.372442980784871 1
0.62521167347392 1
-0.332625293132412 1
0.852360553147249 1
0.827806724823671 1
0.836536796642649 1
0.216103998872657 1
-0.87667720907773 0
0.663112704408826 1
0.603150617505197 1
0.731196927988535 1
0.254654353864925 1
0.135931522764163 1
0.394328026060754 1
0.116325906006901 1
0.428263086426825 1
0.232405198991338 1
0.637876052032974 1
0.391461145873275 1
-0.15508515095145 1
0.883290607582017 1
0.106208615345552 1
0.824592815777457 1
0.776171436496145 1
0.317811898019413 1
0.486060805632465 1
0.132802492469652 1
0.544685795658228 1
0.698905686738505 1
0.54401614118537 1
0.434660247228436 1
0.26515927606228 1
0.663085535372562 1
-0.102775292905431 1
0.583105160906913 1
-0.270073281963644 1
0.680658710790297 1
0.459851693266079 1
0.640094051403295 1
0.357870191332455 1
0.191183381004735 1
0.630700819306097 1
0.274438613418189 1
0.632352738533815 1
0.331242524671556 1
-0.235737093296644 1
-0.0735930640093847 1
0.731109774184787 1
0.128541718880028 1
0.588155413297008 1
0.958481554942679 1
0.409211583859591 1
0.677206514689095 1
0.406910709955609 1
0.87031111766647 1
0.963265675250489 1
0.398441050023471 1
0.19293004160925 1
0.66926598981836 1
-0.0379451207867635 1
-0.172268979100124 1
-0.0759580893069639 1
0.619225940005081 1
0.827492502479207 1
0.682612260911698 1
0.761550013889991 1
0.548265910729395 1
0.465255222268424 1
0.729843430696211 1
0.717108769055203 1
-0.0619332161904107 1
0.16325654730613 1
0.883396232741004 1
0.307247131136654 1
0.0866631046725061 1
0.425213633758114 1
-0.0221070359992943 1
0.865482046987337 1
0.437495432925195 1
-0.0495665671359198 1
-0.171591614586719 1
0.727799316702969 1
0.00529074646805532 1
0.35912248952011 1
0.579950777705555 1
0.333688162644174 1
0.623520031384457 1
0.0435042364925951 1
0.471722140562339 1
0.442185749337485 1
0.488277033304698 1
0.67227807328469 1
0.455269517313687 1
0.749687494962478 1
0.757528685312164 1
1.00886074005735 1
0.568554600898052 1
0.863435460741062 1
0.451249060993434 1
-0.17135391537897 1
0.0976663627609668 1
0.22639081746831 1
-0.189378827444265 1
0.439495503146407 1
0.374369041262376 1
0.282293814300438 1
0.571146571755083 1
0.386308115114872 1
-0.0838919309223588 1
-0.111001168843649 1
0.48186504532743 1
-0.0125901788788709 1
1.013402943266 1
0.552813163505748 1
-0.11943429388169 1
0.450251079893655 1
0.705598348329057 1
0.0617044143492263 1
0.122674839222668 1
0.321305967308489 1
-0.10727914215489 1
0.102748108347469 1
0.364546379793159 1
0.215807991708405 1
0.934498051888323 1
0.365077416270406 1
0.425352390312845 1
0.373729185015389 1
-0.0896983003716966 1
0.184882187967065 1
0.773827740587926 1
0.499044187796701 1
-0.00864540249707765 1
0.527615471288744 1
0.50585946695929 1
0.655480796999321 1
0.393293074874421 1
0.281604168655228 1
0.652436535563743 1
0.511524066259639 1
0.851874985938037 1
0.122949720175077 1
0.134455569559129 1
0.582016400026811 1
0.855911320098727 1
-0.0226031051059619 1
-0.0292764436588175 1
0.0121668211354437 1
0.227845711148625 1
-0.019759629949152 1
0.404073815682704 1
-0.316421755597934 1
0.897941795929858 1
0.748523923362496 1
0.870220535932454 1
0.68732793710181 1
0.693737647628382 1
0.413428131963051 1
0.111897362375447 1
0.780881511476993 1
0.481816417522874 1
0.63605930909432 1
0.399393699487741 1
0.686448004867532 1
-0.330908660380075 1
0.886652537211929 1
0.480018692104799 1
0.102727950115481 1
0.448817122691069 1
-0.124087793179396 1
0.340588049667033 1
0.209367041321691 1
0.225312460975631 1
-0.0540250899538437 1
0.636694114640099 1
0.46308450356147 1
0.632510042503349 1
0.329397165825974 1
0.381814026318237 1
0.432340376537662 1
0.219328328396061 1
0.338979943687428 1
0.715173629996124 1
-0.0139122611263426 1
0.236655606826648 1
-0.647908543106875 0
-0.422435668873306 0
0.183378010507239 1
0.295762525169133 1
0.74822021444317 1
0.73340574864335 1
0.751996156186026 1
0.605642690601629 1
0.705541353649139 1
0.717369115993037 1
0.047990502965281 1
0.561281933957837 1
0.512198169914057 1
-0.12829753493072 1
0.307017961541023 1
0.414457780674973 1
0.903884568623438 1
0.370260835859042 1
0.0122987991578701 1
0.123512726546106 1
0.167343123116871 1
0.265531860808935 1
0.401346187675335 1
0.295561723083411 1
0.152280046334636 1
-0.100861255553402 1
0.334379413045412 1
0.159261803900115 1
0.685004935427326 1
0.0321031739670434 1
0.352928447988045 1
-0.122223950623289 1
0.427332250253147 1
0.207819041710551 1
0.353429491084238 1
0.146666252635783 1
0.590773089208422 1
0.0988049008478461 1
-0.0760374932791928 1
0.708834177176579 1
-0.197983463532067 1
0.389156556265047 1
0.489731113556225 1
-0.176916266987265 1
0.00673771088849212 1
0.392828449188906 1
0.497648075369957 1
0.393883752715224 1
0.433732589836225 1
0.533280429371178 1
0.765501500376754 1
0.238032022714498 1
0.511393994004081 1
0.248940861104568 1
-0.0468006917631913 1
0.569926041141123 1
0.910109018188362 1
0.0712472177050569 1
0.212350917674218 1
0.458628608984374 1
0.704403022974515 1
0.351798041980296 1
0.13788640501324 1
0.405591949670439 1
0.532888553222882 1
0.558112341446826 1
0.211640418746941 1
0.157962583694533 1
0.273143937113388 1
0.734097355858177 1
-0.174861577195466 1
0.509855358208844 1
0.0143157088657782 1
0.43871201429954 1
0.0311589545013211 1
0.232589887161695 1
-0.0796329237976311 1
0.351927316368522 1
0.385127394663144 1
0.163177247144834 1
0.0747524883200296 1
-0.0186570033212527 1
0.605406465845065 1
0.252412865058722 1
0.472347619757539 1
0.404432482378613 1
0.599828678917605 1
0.541850711747541 1
0.0677188515070422 1
0.854802996384872 1
-0.229568701782245 1
-0.464282844465642 0
0.313454483513142 1
0.60795059880958 1
0.222808393946944 1
0.297198214248468 1
0.78537447142302 1
0.468714184016279 1
0.30728860429519 1
0.68582191306605 1
0.241731434645441 1
-0.479675325608626 1
0.0907756984203079 1
0.519552692606386 1
0.364637564175472 1
0.261810731250178 1
0.464783063576826 1
0.680729576871945 1
0.534602520222186 1
0.0281633027042601 1
0.51223474572925 1
0.224306456785173 1
0.21922299953904 1
0.793238326931882 1
0.323080910560445 1
0.122403009354968 1
0.333426394338126 1
0.411044051891628 1
-0.253020354428652 1
0.792068687788148 1
0.419591560921057 1
-0.152800935946016 1
0.311541054608652 1
0.825430084235267 1
0.590186995552643 1
0.547464834090376 1
0.00587706979769227 1
0.459557209399354 1
0.620927794598196 1
0.666960645104826 1
0.317600563200265 1
0.595786486384339 1
0.214896166548804 1
0.847235243055775 1
0.0542895694196217 1
0.211200596693155 1
0.00396055283857172 1
0.257366271111116 1
0.112249364110156 1
0.567591940409941 1
0.0193479060110427 1
0.801918433082136 1
1.13077203609537 0
0.489041597926841 1
0.764150965734153 1
0.23197657340605 1
0.116163415410837 1
0.536481993431769 1
0.775973557814434 1
0.163733559094267 1
0.167968702150311 1
0.552817097858808 1
0.892595438649751 1
0.643263888909002 1
0.145919733428331 1
0.242819682342391 1
0.475383110426949 1
0.0644727819930575 1
0.444321946266713 1
0.492357914210208 1
0.522178552014551 1
0.53449161422969 1
0.217294712797275 1
0.238288262631487 1
0.893692368401859 1
-0.14873807571551 1
0.0711217987833192 1
0.537675831609861 1
0.160090404956882 1
0.64885800242252 1
-0.0862750884255192 1
0.478122964626093 1
0.281182502499098 1
0.747754677163279 1
0.858912261696721 1
0.396591663887086 1
0.883852400037992 1
0.586861868262198 1
0.353453454229072 1
0.154390623816627 1
0.695743233613349 1
-0.00503601653463334 1
-0.0544000421899557 1
0.593577047072251 1
0.237724888221433 1
0.176529855077587 1
-0.146808248119316 1
0.70656274702452 1
0.327608960505066 1
0.115766570185982 1
0.156401405905504 1
0.937866352891181 1
0.306909142485121 1
0.635075671398939 1
0.510340431602735 1
1.04383955159023 1
0.741350533345837 1
-0.188268880462624 1
-0.178792239069771 1
0.534910625131582 1
-0.0910819825631201 1
0.805558797939273 1
0.413823611316573 1
0.468774508853952 1
0.281725214055563 1
0.266073217128009 1
0.881172910041836 1
1.10130147123995 1
0.135065328480533 1
0.179362979100387 1
0.552306774864945 1
0.612743729293323 1
0.675934220330478 1
0.268904430213698 1
0.499756129594295 1
0.388853130507061 1
0.246871809964727 1
0.2026384089028 1
-0.11654745636384 1
0.56025518917998 1
0.402053857019533 1
0.387837385954124 1
0.623049208039574 1
-0.442618777756741 0
0.538962973115979 1
-0.0417290130290549 1
0.29798690978908 1
-0.136152648939592 1
0.097892386182692 1
1.06444024023231 1
0.140598527244236 1
0.224607712896553 1
0.307430176037982 1
0.013474053651958 1
0.298047895559899 1
0.0639860924424435 1
0.41143417251771 1
0.00762597295280339 1
-0.300360828196843 1
1.06795467813508 1
0.438665430877348 1
0.170081829564155 1
0.371103585047319 1
0.39734816414369 1
0.702601978529261 1
0.186143315936868 1
0.506377350214697 1
0.127054784919941 1
0.135367232341616 1
1.04937115715749 1
0.822902074254009 1
0.236378023908174 1
0.113786046318144 1
0.108974052643481 1
0.31967944905413 1
0.269170447464248 1
0.790777346820094 1
0.265013895712804 1
0.262747114353763 1
0.510502207482529 1
0.286653807305095 1
0.113251572247642 1
0.418870741597613 1
0.0873980648755943 1
0.394088041873503 1
0.561860763667876 1
0.716266391067589 1
0.356719479964074 1
0.807740028111982 1
0.412740446145769 1
0.401070768609868 1
-0.0939918710217418 1
0.471198391897845 1
0.336623528006705 1
0.305797919872263 1
0.595713066956064 1
1.14712652970036 0
0.653451942846537 1
0.753821946233965 1
0.377648803993711 1
0.218274812756716 1
0.197014448979193 1
0.255046467590942 1
0.339728522439105 1
0.268478829214546 1
0.472756679936114 1
0.088173100776406 1
0.535885100163111 1
-0.0599158474278874 1
0.82401373637456 1
0.447363683976271 1
0.679505249807804 1
0.222968020187226 1
0.277398915926481 1
0.523382712986654 1
-0.174558284395977 1
-0.0586499803465749 1
0.466608909694565 1
0.990626057576734 1
0.302646392323454 1
0.548810362583632 1
0.184315922978405 1
0.293240870453596 1
1.02425370796486 1
0.99117062310163 1
0.73214648816533 1
0.198620765787021 1
0.411641925290871 1
0.352003439732081 1
0.0538079493925811 1
0.97500064111833 1
0.764172316129098 1
-0.0453209145331753 1
0.685341936116067 1
0.0990037490762506 1
0.383513162497946 1
0.126180176395044 1
0.377536256396506 1
0.239389894873057 1
0.365024185159675 1
0.370689714266264 1
0.110230981558278 1
0.53197186101445 1
0.432016786850465 1
0.372536450116006 1
-0.343125045931074 0
0.134971695739067 1
0.341283723677847 1
0.312188794490551 1
0.664632408113185 1
0.330531483483057 1
-0.0859971730280152 1
0.350214334949397 1
0.375892833833233 1
0.61494820271592 1
0.358056963702891 1
0.220616758781805 1
1.21360554539704 0
0.507233921204961 1
0.49618997203125 1
-0.155533371301698 1
0.28619678013664 1
0.92701897838982 1
0.0886175961026187 1
0.469353178749209 1
0.135687748354407 1
0.77260951081298 1
-0.0454361709995488 1
0.403406733172017 1
0.0753376949022315 1
0.928684380924714 1
0.18675246494505 1
0.346106237051068 1
0.147655191841013 1
0.456398362892349 1
0.045347576954613 1
0.892235165667629 1
0.254916021317391 1
0.708087658964282 1
0.402791405429124 1
0.614147865237414 1
0.356629352184192 1
0.983752642286933 1
0.362091879496935 1
0.319782167941644 1
0.626282777769889 1
0.391222920833585 1
0.17401657165588 1
0.517261463015614 1
0.149160710765896 1
-0.211800665118892 1
0.224360584826523 1
0.358371206321461 1
0.385803871903962 1
0.579947265887631 1
0.406863717229592 1
0.121385419327398 1
0.704767829433651 1
0.315445609200764 1
0.813499323895694 1
0.678841179551352 1
0.461161307871575 1
0.269673468244086 1
0.232593425075086 1
0.305646825910611 1
0.174340419065933 1
0.0631808587433599 1
0.689267039823844 1
0.505557018171957 1
-0.155770996088167 1
0.173401499774123 1
0.488077891286983 1
0.576148679563135 1
0.449191953146349 1
0.625482213726636 1
0.0645459984576804 1
0.692724131938835 1
1.24615066736532 0
0.528762610840565 1
0.791773571870324 1
0.423440027490416 1
0.462622199195305 1
0.331919615837799 1
-0.0381962968695961 1
0.466301091002439 1
-0.174017782801846 1
0.887494675985922 1
0.0381252749639789 1
0.203676133242675 1
0.508597692223489 1
0.21083757636576 1
0.471829561253253 1
0.996085042169423 1
0.662975450885512 1
0.164759309964367 1
0.246227304306507 1
0.363777662203165 1
0.50008380895338 1
0.292954155085519 1
0.480426878560198 1
0.234371681159939 1
-0.0605546240994205 1
0.0972150957210616 1
0.426914559501553 1
-0.194229079135206 1
1.0348650653163 1
0.274115813980163 1
0.669619754081797 1
0.0959276575022361 1
1.25702402177519 0
0.132871631016706 1
-0.312715483300486 1
0.488384581717232 1
0.150854279062823 1
0.241979975346594 1
-0.0671131966939394 1
0.322033151255999 1
0.650738499504548 1
0.317024166882663 1
0.428946075464758 1
0.334336345302609 1
-0.207999174125512 1
-0.275252525310074 1
0.148938891270357 1
-0.169513552088489 1
0.0955177834745009 1
0.162796665447049 1
-0.360218718834535 0
0.506713453013387 1
-0.122479412848766 1
-0.125061467880341 1
0.414717338429291 1
0.191466425506075 1
0.545744819102985 1
0.329771346188105 1
0.524371165939289 1
0.22463581494728 1
-0.0491225198594488 1
0.558781171784169 1
0.141881686334165 1
0.421976079271451 1
0.549777722034763 1
0.195566931145891 1
-0.131696687522005 1
0.657173074725074 1
0.395895122033902 1
0.333417310182022 1
-0.0387640430717982 1
0.0593266909280739 1
0.18801591721865 1
0.72294189803547 1
0.584847945154824 1
0.0711921699898192 1
0.576964030782109 1
0.792895547743979 1
0.268388928384498 1
0.309300356594383 1
-0.0301927064518669 1
0.188469421783182 1
-0.000570381695316438 1
0.392702832400056 1
0.121232871316029 1
0.129472720183536 1
0.0312852712329997 1
0.541130376488268 1
-0.140380240546928 1
0.149057786572183 1
0.486273361447184 1
0.0052949683266961 1
0.201215308326545 1
0.209813121262297 1
0.436975012099458 1
0.16499758240546 1
0.201941372955657 1
0.205693517551914 1
0.413729323825632 1
0.51023547564084 1
0.317990364992273 1
0.13740247745356 1
0.802969464088428 1
0.171660995434671 1
0.341811449887484 1
0.189767384263193 1
0.171431421046337 1
0.26533434812618 1
0.128769890780279 1
0.624635809440224 1
1.01791848362001 1
0.218918433845385 1
0.155916418753801 1
0.502216185679111 1
0.333471989115121 1
0.501534439299185 1
0.637318902493335 1
0.287544617500173 1
-0.0199037100777068 1
0.15200977362277 1
0.233954957708255 1
0.071805524043694 1
0.0884198801600991 1
0.224828100307198 1
0.310378362067099 1
-0.120515178393813 1
0.468291131540915 1
-0.519847317803685 0
0.312095271793447 1
0.125179118548362 1
0.655581437187961 1
0.199530283939302 1
0.689302332994753 1
0.238763119281084 1
-0.0200021213516075 1
0.140065077485114 1
0.961516671323699 1
0.823066205883548 1
0.223475732618438 1
0.662170866898853 1
0.253155825248492 1
0.617092685155797 1
0.103220135658634 1
0.32664626515888 1
0.671090822604878 1
-0.0491898436504072 1
0.259298448277632 1
0.0969620031894053 1
0.745717779237759 1
0.473097437232028 1
0.705594603643332 1
0.70557089730425 1
0.831566858169202 1
0.684422286652478 1
0.110142625838616 1
0.097528555879176 1
0.675834011834038 1
0.493788804452673 1
-0.403279485048089 0
0.303428578238214 1
0.327025196455638 1
0.144644841781141 1
0.185068612013083 1
0.843114905912194 1
-0.102585555259214 1
0.532616808626283 1
-0.123669843692328 1
-0.0996598443532796 1
0.0674106149590885 1
0.802062864657667 1
-0.0476134073974746 1
0.739340015235056 1
0.515930465573399 1
0.705573350154738 1
0.46503941497889 1
0.486421219368727 1
0.477014410098129 1
0.524280750289444 1
0.584697352619846 1
0.0610213470184735 1
0.395013222263148 1
0.135771426689381 1
0.457456354885001 1
0.283954588053097 1
0.452931242072194 1
0.454905248035907 1
0.108839027287689 1
0.530529583549043 1
0.573576522729242 1
0.515901985723502 1
0.775938154371646 1
0.618602694344996 1
0.0942570696309255 1
0.268625622953524 1
-0.316934209548136 1
0.705707301918201 1
0.4016604676314 1
0.485787673122833 1
0.490088357854864 1
0.127574536049245 1
0.650568545173822 1
-0.0274211510047057 1
0.351684186485557 1
0.964461851158409 1
0.801294671762393 1
0.260776806440673 1
-0.291065460539601 1
0.134167671567192 1
-0.0175412147000433 1
0.682121254095902 1
0.211882586056169 1
0.55262340766939 1
0.513659884001489 1
0.563444001404114 1
0.196177684465966 1
-0.277753754944984 1
0.45570056805651 1
0.412491468703119 1
-0.0180412633225596 1
0.371618275956985 1
0.602118027540537 1
0.526007265422102 1
0.0706830389095422 1
0.312648191116661 1
0.225711473332467 1
0.749984212818017 1
0.653384714723197 1
-0.297486943654916 1
0.314138809767921 1
-0.36278921761948 0
0.637478287279151 1
-0.0187329145367708 1
-0.0156235992623735 1
-0.157783096229586 1
0.571149519666308 1
0.36286954626183 1
0.639337943222229 1
0.454587328827608 1
0.203459325188612 1
-0.283013200764068 1
0.402231920473882 1
0.74072516780706 1
0.601226392474539 1
0.340137982169157 1
-0.188256779110897 1
0.211115671670574 1
0.34125426383019 1
0.458035099820794 1
0.308495672018825 1
0.280551211007121 1
0.0803655878203369 1
0.583527569239206 1
0.197147708112565 1
0.247693088288881 1
0.552857148119139 1
0.223149997859954 1
0.0716312951537668 1
0.510021505463199 1
0.525657575800935 1
0.37679515563213 1
0.469103954052306 1
0.420412749696628 1
0.427917545405102 1
0.234874763240381 1
-0.0706372793148401 1
0.750695988626972 1
0.2556706371375 1
0.203757965125689 1
0.195784314955051 1
0.310101744151475 1
0.465935900145582 1
0.041525111923618 1
0.542500101111469 1
0.357966061240531 1
0.629013969745621 1
0.81190470521848 1
0.748225516400732 1
0.359442679841813 1
0.404745908041821 1
-0.0946424323091909 1
-0.127549099899884 1
0.575642012107013 1
0.282208287879579 1
0.455867832102523 1
0.719088556505379 1
-0.0368571394795061 1
0.232949147249726 1
0.957482889073174 1
0.367362994939516 1
0.636084975069727 1
0.461774880607725 1
-0.0691938136594957 1
0.596264194829036 1
0.911687597552796 1
0.41947488529543 1
0.23132556954522 1
-0.221288406091724 1
0.815752006472264 1
0.942665317046393 1
0.0758120071866756 1
-0.267632664517108 1
0.928670939154764 1
0.269704879211946 1
0.597344264575029 1
0.201094151626324 1
0.160226758074467 1
0.0558427427812275 1
0.589525692630362 1
0.409465885708179 1
0.203457797843164 1
0.625680104436771 1
0.388073717987443 1
0.708672435053253 1
0.827343046518556 1
0.311359372814369 1
0.682277421779036 1
0.502241385758264 1
0.355555870875343 1
0.702985590226138 1
0.33830505201762 1
-0.176579281446283 1
0.317903339266076 1
0.296445018825431 1
0.343897509733633 1
0.100478873380586 1
0.344782226274422 1
0.68040733276969 1
0.417449982318983 1
0.218638128489655 1
0.449585932736476 1
0.13628109074955 1
0.377965884056299 1
0.291520457784354 1
0.447673652972632 1
0.285601018725997 1
0.536072724880256 1
0.409636987972475 1
0.0133328900843657 1
0.386443426071707 1
0.109014334580328 1
0.127820068065925 1
0.948550887969609 1
0.515385382606681 1
0.520156378362829 1
0.364820197241931 1
0.0446544620538681 1
0.0981308103274437 1
0.29440140315563 1
0.625320851322162 1
0.702505930656555 1
0.327679761012882 1
0.442675352410968 1
0.562035483991547 1
0.433727585714966 1
-0.0616331521934647 1
0.224733076269523 1
0.747019142492378 1
-0.154422757992142 1
0.105509406846627 1
0.515876553631599 1
-0.0865841556049446 1
0.150592983211368 1
0.904306480899368 1
0.563355473797272 1
0.957341569989127 1
0.455847927212014 1
0.771219746035897 1
1.0921760591233 1
0.573020190923954 1
0.392275759913903 1
0.690986421633672 1
0.940939694722185 1
0.53282384098521 1
-0.131202520166648 1
0.082043602631573 1
0.698914158450321 1
0.075167865804322 1
0.322647926077936 1
0.324562343324452 1
0.503918173194185 1
0.69803592611917 1
0.758986864902549 1
0.81334268476932 1
0.390966293109867 1
-0.00486142298805751 1
0.19057070123711 1
-0.0531709662403694 1
0.00618389541230344 1
0.474923011086254 1
0.669898296971961 1
0.271320527799029 1
-0.0576377566899617 1
0.848550601305289 1
0.360141889163836 1
0.482060534715287 1
0.48198386891562 1
0.407924116453873 1
0.134437824934737 1
0.0635263744642715 1
0.158177222221504 1
0.504096379992804 1
-0.0881234553610661 1
0.0514101247954518 1
0.107673724550526 1
0.993813429753992 1
0.307070294351308 1
0.589148810860368 1
0.459791440762377 1
0.23634241901871 1
0.122819131240144 1
0.264240022600512 1
0.272689382135684 1
0.583940205618867 1
0.411379184391318 1
0.382019462092776 1
0.385228903948564 1
0.307412058229581 1
0.257807879028209 1
0.425656924830767 1
0.305642512928184 1
-0.269950339141341 1
0.271737693890514 1
-0.316752569991867 0
0.380140144862476 1
0.725117902382368 1
-0.155758456620243 1
1.47027510208978 0
-0.0922587904257855 1
0.187932078536156 1
0.0990715246492789 1
0.629213071494308 1
0.185322626472592 1
0.336173121978133 1
0.407057881320635 1
-0.186355193692183 1
0.396617134187942 1
0.561501877551194 1
0.304214365572222 1
0.109802058494373 1
0.269672973020043 1
0.277822075902589 1
-0.0328543352523103 1
-0.149903154982397 1
-0.0239758962641147 1
0.412689472838874 1
0.238712916551176 1
0.237342832229249 1
0.0360210337864495 1
1.16347279900017 0
0.136004981479878 1
0.123399506949041 1
-0.132426825670856 1
-0.0610061425958518 1
0.619979435020891 1
0.412011177722391 1
0.0916329130536641 1
0.344913615097627 1
0.591466086514255 1
0.108876407663734 1
0.35196278195399 1
0.157977111976308 1
0.684355279970819 1
0.599682552135575 1
0.419799056057093 1
0.64977694009941 1
-0.0602199720841747 1
0.253607871325263 1
0.400766569133382 1
0.450572300352269 1
0.39810438124906 1
0.204479205344045 1
-0.240885843023129 1
0.235868718310814 1
0.51166115588843 1
-0.182999066091753 1
0.585413876020923 1
0.375291512119911 1
0.242358017446182 1
0.52037109071913 1
0.3951520021431 1
0.865577370081192 1
0.580733446501923 1
-0.104276641077259 1
0.525937784828704 1
0.197140093694988 1
0.308208121948835 1
0.352440601716198 1
0.27652182670398 1
0.19423918213299 1
0.452636148379403 1
0.233775501898132 1
0.651229211125914 1
0.508899321994951 1
-0.33103289798412 1
0.938117374816011 1
-0.145265876460293 1
0.00853441780825033 1
0.60219024535668 1
-0.00950762966117841 1
0.036905208923395 1
0.30673401761032 1
0.34115594008548 1
0.134737907070018 1
0.436466460004049 1
0.708135518197196 1
0.284784163182425 1
0.508036182255264 1
0.360063778849376 1
0.813160154557059 1
0.0873143466842982 1
0.674513288209545 1
0.495896554419122 1
0.88437920171589 1
0.168232988208984 1
0.621498875259139 1
0.548100909440537 1
-0.0913363611537693 1
0.478078522099099 1
0.55815590372629 1
0.464167297804464 1
0.242750597140475 1
0.184714255776916 1
-0.317218878509215 0
0.146428937611444 1
-0.280829721044128 1
-0.37298409696677 0
-0.128314000336218 1
0.462885765988205 1
0.26076126345814 1
0.935192215298189 1
-0.176455337768007 1
-0.0480546759229266 1
0.606798992785318 1
0.623100478138757 1
0.175321888262466 1
0.317505979049599 1
0.500036393947673 1
0.356396399488559 1
-0.281588689860086 1
0.176278329612897 1
0.440503996424203 1
0.494732695707441 1
-0.0427355622790811 1
0.678485140388283 1
0.442108816651911 1
0.462024768590511 1
0.11207672398116 1
0.384717016596266 1
-0.00904078561240109 1
0.430177642854119 1
0.45456142898141 1
0.0611773292598639 1
0.418554743571117 1
0.0309624792380831 1
0.902885634234071 1
0.327555336566673 1
0.244390766283741 1
0.0764235909734246 1
0.28829451501313 1
0.957423314417399 1
0.515103592751124 1
-0.0799029309715509 1
0.376074990371721 1
0.798605372593708 1
0.356195458879095 1
-0.0196638169047083 1
0.732237290572731 1
0.666656924949808 1
0.387735457939104 1
0.557625929236052 1
0.223134480789871 1
0.199172991180121 1
0.786355301220798 1
0.155820237654038 1
0.110963165855827 1
-0.0878863708118087 1
0.11903758852104 1
0.0901956273853706 1
-0.063390602268459 1
-0.210143165964391 1
0.0975859359425429 1
-0.0994956667726651 1
0.593529180539616 1
0.395725241325094 1
0.553479393682071 1
0.401193227595761 1
0.281053675153833 1
0.50081122219066 1
0.761298923276399 1
-0.0476672161169266 1
0.461004348799647 1
-0.173714180284972 1
0.334239141141129 1
0.411622143074756 1
0.523851238658394 1
-0.0245269377669314 1
0.496279379201385 1
0.324692026830568 1
-0.313556804970179 0
0.336539820097489 1
0.54058229844105 1
0.371782762853072 1
0.306996745243511 1
-0.120219902972044 1
0.998921626170537 1
0.844042335236656 1
0.12301673276242 1
0.280293307332475 1
0.337594192579971 1
0.690830568592783 1
0.250803831153019 1
0.353929326393393 1
0.892323664517891 1
0.517502779058798 1
0.398065182150769 1
0.755085569723949 1
0.399307441117547 1
-0.0749622061992504 1
0.252139400424306 1
-0.0253113077592415 1
-0.0852067744942004 1
-0.277503944642436 1
0.556080300518232 1
0.237285227744353 1
0.285901942050083 1
0.616648525203836 1
0.243975846857471 1
0.271648806116746 1
0.498972388961037 1
-0.0880694586869281 1
0.843697348511321 1
0.6563971556988 1
0.0383768183596964 1
0.291160454375356 1
0.959441677804925 1
0.20049608303535 1
0.377852737967878 1
1.00163920318515 1
0.608662458090692 1
0.259834901952948 1
-0.211818726395302 1
0.264205841271878 1
0.83073930398871 1
0.635831282621297 1
0.654482937640318 1
0.297020618163813 1
0.581585739551343 1
0.25723596019582 1
0.287112977599599 1
0.18694431079565 1
-0.0115657263839794 1
0.609557119718395 1
0.558093842631812 1
0.169839706423445 1
0.341668119147334 1
0.021487079373345 1
0.458047747895147 1
0.634427459216904 1
0.0800985410512942 1
0.449789674991645 1
0.905356247955342 1
0.259638626845251 1
0.628811635646746 1
0.126891693707945 1
0.00158566604013564 1
0.639518506428388 1
0.507363060765242 1
0.00781540832939115 1
0.165578314510243 1
0.242245136557423 1
0.847178647723236 1
0.12805977375699 1
0.743654311061975 1
-0.015514191122903 1
-0.111174660175378 1
-0.0464799584653725 1
0.607194443819877 1
-0.109642541148168 1
0.197800862461859 1
0.202537692404286 1
0.786473710062058 1
0.21050491189957 1
0.457585116326778 1
0.684219152132714 1
-0.543698823658084 0
0.450067146033267 1
0.154495746921979 1
0.598886306073818 1
0.606687802544923 1
0.145628158416084 1
0.42489510077137 1
0.0458084586125523 1
0.103293488322501 1
0.175620785205932 1
0.426266952664953 1
0.540260957232187 1
-0.115424974536235 1
0.628948702520872 1
0.404483667320599 1
-0.0198177840641348 1
0.504347819290189 1
0.451702268979759 1
0.658648552820622 1
0.302010932584777 1
0.862982605293548 1
0.541742095291225 1
0.610595440135173 1
-0.219796500966883 1
0.385453351688247 1
0.487095034849311 1
0.7404010924251 1
0.161670226029095 1
0.785824084054288 1
0.197462477068626 1
0.881715580377698 1
0.646223722592325 1
0.160832138226995 1
0.887153813505263 1
0.713743942274405 1
0.526384770768334 1
0.350614217335764 1
0.163872951428869 1
0.444861089300926 1
0.974781117698342 1
0.325588781881733 1
0.863061505252119 1
0.402069940646917 1
0.705028648148121 1
-0.155349181086907 1
0.421091474819807 1
0.655356995737358 1
0.706012212933067 1
0.604799635182037 1
0.134539654492499 1
0.331656510691353 1
0.661718351681202 1
-0.494926977996541 0
0.0307230612607697 1
0.487722456428832 1
0.913875762807523 1
0.146883361114014 1
0.595075061205897 1
0.367206456772019 1
0.898768223703384 1
-0.0962263721484648 1
0.583798394240271 1
0.0951867146685584 1
0.493639674019909 1
-0.0840565711577273 1
0.277004199846461 1
0.585116417513993 1
0.463420069848663 1
0.736313756741672 1
0.704933860308861 1
0.304945247260567 1
0.771383269419059 1
0.401486627219653 1
-0.0312466595612777 1
0.656194823269036 1
0.398317920484259 1
0.291851102303705 1
0.269393744118596 1
0.810414903094009 1
0.26747138253733 1
0.636300738409058 1
0.0970756197405515 1
-0.0429819659692144 1
-0.0220560862286129 1
0.345477194979595 1
0.482639399578215 1
0.777747062677391 1
0.705286512064569 1
0.686168933971642 1
0.103890422811954 1
0.539832953764987 1
0.637786850957199 1
0.766754204096808 1
0.537369576623665 1
0.527028394708563 1
0.0101186614466611 1
0.503318031874959 1
0.53956367122614 1
0.780622526405333 1
0.620745355893785 1
0.554195328178044 1
0.517954196163015 1
0.660276863907387 1
0.476267337201749 1
0.515101835751464 1
0.434243393024929 1
0.258151042555392 1
0.15577141330748 1
0.497542881773564 1
0.0987503371604719 1
0.549953376189341 1
-0.060776107722313 1
0.755693877296328 1
-0.320201564307464 1
0.406432186174554 1
0.0158984336189924 1
0.262615144292618 1
0.527687169323227 1
0.157494928622669 1
0.50725938923246 1
0.351841655817539 1
-0.0685938304797446 1
0.0558716456702126 1
0.323271573429885 1
0.447061271268192 1
-0.380582235357171 0
0.51270662780933 1
0.135314936914513 1
0.859758177517792 1
-0.105049792656084 1
0.21157937905337 1
-0.156102190838536 1
0.511244797318154 1
0.322708328612029 1
0.338753471233379 1
0.426374989130975 1
0.0685330121326179 1
-0.035962379102336 1
0.700544920999283 1
-0.391646018206249 0
1.00444539553357 1
0.25763769304465 1
0.599754127508369 1
0.225030018140637 1
0.593689785312002 1
0.037762063984305 1
0.231236057760087 1
-0.333182983155 0
0.721595018701305 1
0.28882690403707 1
0.483665700243595 1
0.28217607911628 1
0.559465786115829 1
0.399904659461724 1
-0.199272894652233 1
0.712053668010708 1
0.640044457283683 1
0.44279726374669 1
0.489409516167783 1
0.735012817771659 1
0.386255966800432 1
-0.187891534996337 1
0.24171249459339 1
0.779044355303896 1
0.348767057536513 1
0.519186077909614 1
0.421347557793915 1
0.988538621632163 1
0.0500067553627477 1
0.373082648992712 1
0.415357886543255 1
0.425084818969779 1
0.108472940658645 1
0.458211993072538 1
0.666290152066986 1
0.711257246054403 1
0.70400565179882 1
0.149319585015735 1
0.197885823299159 1
1.24500432578311 0
0.407143438318091 1
-0.0210171099356682 1
0.370161018338403 1
0.0814916192308028 1
0.943598104029889 1
0.404315322291607 1
0.760855378243536 1
0.16465565315289 1
0.640186686327445 1
1.02368995977759 1
0.347480052522736 1
0.0690480534836427 1
0.508126773212988 1
0.155119128747784 1
0.689934801995648 1
0.361989138254065 1
0.658794669043981 1
0.0125154709735755 1
0.284374992205513 1
-0.349272726430445 0
-0.0298564076372072 1
0.464313447485155 1
0.0603336293739524 1
0.271261362723177 1
0.169038974742259 1
0.391724691775309 1
0.75971948548782 1
0.361090839494492 1
0.646108309744772 1
0.377386428771191 1
-0.369583878656111 0
0.302606001100161 1
-0.238966695943162 1
0.37325411366624 1
0.483287252001992 1
0.151087877552777 1
0.664967214553471 1
0.775543004095881 1
-0.390708562667657 0
0.365508132712057 1
-0.0191380927809514 1
0.888998045557685 1
0.389181641193482 1
0.197606704717335 1
-0.534150762170323 0
0.990506719930315 1
0.436823572498185 1
0.157597230324369 1
0.555849968790413 1
0.0124094535061173 1
-0.0457777730316069 1
0.366663594237234 1
0.852055060287471 1
0.664606071346719 1
0.584719407684228 1
0.389328316724826 1
0.173908861969353 1
0.279067134587776 1
1.10445006750192 1
0.605615619657427 1
0.368914656587026 1
0.308056040347745 1
0.60826752536244 1
0.524923755992599 1
0.629640059183195 1
0.299279277239734 1
0.113523830037284 1
0.148567951079664 1
0.262555507066126 1
-0.125034252343807 1
0.541023840653512 1
0.480697648011623 1
0.445990634779537 1
0.626419151534759 1
0.439735025018133 1
0.450282736097266 1
0.00855685577137599 1
0.467712762963196 1
0.826135426132941 1
0.053318064792211 1
0.292371685059028 1
0.684599235309851 1
0.747435044340032 1
0.39206898887017 1
0.22756344192899 1
0.281349134352159 1
0.144066404984369 1
-0.71784379958931 0
0.599837365303539 1
0.648443263740952 1
0.487614197124437 1
0.551831778107392 1
0.284131639267326 1
0.220052970924267 1
0.0173551202692603 1
0.613435237057485 1
0.0417017780972781 1
0.15632815056621 1
0.587494916130541 1
0.396479587033264 1
-0.0631861171669699 1
0.451700741827221 1
0.0246968244294179 1
0.686958810317579 1
0.168361574252795 1
0.685937465914568 1
0.163782804186068 1
0.0790007056715298 1
0.75206212095169 1
0.496309409404705 1
-0.169790424854406 1
0.646046993268136 1
0.571426425721355 1
0.0874723739052178 1
0.0827106650549104 1
0.422852556605717 1
0.0727339546254432 1
-0.020657299481972 1
0.08387757344385 1
0.383313223230704 1
0.885594396828404 1
0.0391113274692468 1
0.691735908948374 1
0.507110990758662 1
0.342353901825351 1
0.792101130079163 1
0.329979435923848 1
0.12332574780307 1
0.0250266432628712 1
0.411688401501518 1
-0.0770912603597867 1
-0.0655208873491001 1
0.278102924240349 1
0.200198475277586 1
0.126202732845459 1
0.171744357946075 1
0.156132453667188 1
0.0985576054548322 1
0.981098302467337 1
0.683912343952955 1
-0.180203014672765 1
0.403625903437637 1
-0.324175674808867 0
0.966037371071205 1
0.690608029626788 1
0.279369075622681 1
0.777988689215903 1
0.674623851313203 1
0.077632786916816 1
0.551673061412219 1
0.139172764189062 1
0.103543579293873 1
0.143092820549963 1
0.455194102139565 1
0.533833300662816 1
-0.431058476803858 0
0.239009855867554 1
0.430095916200458 1
1.02401852588065 1
0.161808980947981 1
0.448489224596812 1
0.812673441795627 1
0.123822968141752 1
0.975226023037722 1
0.341437002448326 1
0.0960344787840555 1
0.51039623762061 1
0.714781669126016 1
0.281879118287119 1
-0.502897040017488 0
1.04114730905491 1
-0.162439871939998 1
0.723056035066129 1
0.184839148348195 1
0.550155651614825 1
-0.0862390116267392 1
0.13911284913468 1
-0.100287414412498 1
0.215197350537808 1
0.130830464037545 1
0.809280787415489 1
0.210121335373474 1
0.361069742839068 1
0.961289814232129 1
-0.277525690797768 1
0.267420236789597 1
0.165966980239474 1
0.526821767894274 1
0.0719140970607813 1
0.150905395297427 1
0.411312411563198 1
-0.202082108553276 1
0.382064282602269 1
0.465343120565684 1
0.229524195846556 1
0.63011885520334 1
-0.306068846725354 1
-0.39567192218275 0
-0.0766123429558564 1
0.420081460513684 1
0.0644176353686351 1
-0.000922363891569772 1
0.20114567797605 1
0.0395809032090196 1
0.44911477935689 1
0.947279787201074 1
0.933918979244329 1
0.217735339114484 1
0.0598380111455361 1
0.33722652598113 1
0.444448080859333 1
0.482219014707669 1
-0.00233010274756705 1
0.0389153699710819 1
0.0751074446047514 1
0.424547537222125 1
0.130897759244203 1
0.551655422124477 1
0.417138668574027 1
0.267214513846126 1
0.415847345201902 1
0.789554188176844 1
0.246930415242262 1
0.392053367987133 1
0.221248661176332 1
0.164620343945497 1
0.760520954165053 1
0.671680910602668 1
0.525379155606254 1
0.420321000402003 1
0.946418565197478 1
-0.57055072912535 0
0.152293471254633 1
0.755008188177594 1
-0.0539233340946695 1
0.36692133082831 1
0.626769629130008 1
0.603546472062373 1
0.193119668132421 1
0.331883508993079 1
0.524916373251917 1
0.452894609838281 1
1.34209880188791 0
0.247219732264382 1
0.44961192515877 1
-0.103963449844746 1
0.323979029638597 1
0.132331773532226 1
-0.569762691406966 0
0.432580894841105 1
0.264940905042317 1
0.209305304598104 1
-0.0999044344825961 1
0.103147327905624 1
0.370868602836031 1
0.700365660932137 1
0.743469406350399 1
-0.0261583886810539 1
0.424035117763782 1
0.723293263604989 1
-0.15388493449795 1
0.21566165358772 1
0.592670237051484 1
-0.0454795921924556 1
0.475455127283912 1
0.788927884125659 1
0.211336580175405 1
0.320995157186086 1
-0.159605805904467 1
0.551596204673953 1
0.481412074680321 1
0.31047269437541 1
0.46586443549536 1
0.0258581956042364 1
0.0919089154677022 1
0.688610244541829 1
0.209811055736613 1
0.676193471913375 1
0.364536755936668 1
0.699505888890102 1
0.227945942214599 1
0.353325233362109 1
0.424346065609449 1
0.197538264013974 1
0.143006519219386 1
0.404568888916094 1
0.00543172690866217 1
0.537774468384406 1
0.477476696339868 1
0.402071964655489 1
0.630259386809424 1
0.119949366189889 1
0.00905626083545419 1
0.852354527696927 1
0.303888760440594 1
0.0936336140848354 1
0.284613959558549 1
0.807642668270701 1
-0.392282877242212 0
0.715955564591445 1
-0.317626323942683 1
0.494724173087651 1
0.266646204236994 1
0.857375830405476 1
-0.0862642094642913 1
0.10455786842478 1
0.493945574937285 1
0.168374488793044 1
0.231990874727157 1
0.689547183032543 1
0.37267176989361 1
0.56332982532487 1
0.450273156960438 1
-0.166722864738582 1
0.247969986699694 1
-0.222548220423147 1
0.223227085623093 1
0.790001593531437 1
0.120704769442054 1
0.577698178021865 1
0.405637982222797 1
0.101827215905843 1
0.616440421774285 1
0.860152352537398 1
0.264702384058376 1
-0.0291302442122683 1
0.988584317493489 1
-0.551498113141881 0
0.568319298934356 1
0.403375178232249 1
0.0543248557287621 1
0.143955956343625 1
0.120505451385021 1
0.651447826009905 1
0.355419504360839 1
0.450347985834049 1
0.719478167313612 1
0.181619006787934 1
0.345149530599224 1
0.282571047893949 1
0.277338066063265 1
0.328688492465776 1
0.463938943898822 1
-0.0342318312672546 1
0.652688337681867 1
0.472365930867377 1
0.752327423590284 1
0.124225327041503 1
0.49167286503678 1
-0.681319218466609 0
0.599914457831216 1
0.546201166218956 1
0.713027250300272 1
0.850035707638844 1
0.266390892686706 1
1.24010993242464 0
0.818629384450736 1
0.452280797699612 1
0.331498897137087 1
0.0064724721927264 1
0.37596130609426 1
0.102279492796706 1
0.346271568458419 1
-0.0716130302486259 1
0.114664021308506 1
0.0371499044035235 1
0.535174549807958 1
0.255601452928503 1
-0.326373381194962 1
0.494176275112308 1
0.830804956635852 1
-0.108630257022795 1
0.850687592211623 1
0.324810046432321 1
0.0949498025907706 1
0.0934483450871208 1
0.403447621069617 1
0.113067605139836 1
0.114154313959065 1
0.118151501393576 1
-0.00492539208441982 1
0.764799094853255 1
0.639508638543522 1
0.811254768238077 1
-0.24336548077956 1
0.16928392059669 1
0.985430179221521 1
0.823593017180966 1
0.561174605190017 1
0.768991690206229 1
0.252917424614166 1
0.560114057792823 1
0.532854091398129 1
0.0583858063164745 1
0.787862360358002 1
0.162572850366266 1
-0.00472993507013656 1
0.273902890389984 1
0.390781416486376 1
0.476542827418643 1
-0.125542976452005 1
0.141480033879615 1
-0.127164482654846 1
0.567626122460822 1
0.581645768362508 1
0.680283240470711 1
0.281392344237913 1
0.397256206348587 1
0.255491251517676 1
0.560483004068675 1
0.966492949880928 1
0.173431147307116 1
0.294273897129438 1
0.401409615219094 1
0.546404623673359 1
0.38309352301816 1
0.55778538720193 1
-0.366080011858942 0
0.361429824263502 1
0.208855890445069 1
-0.00694391818941817 1
-0.386235131597858 0
1.03050342034544 1
0.87418095343089 1
0.286264390037268 1
0.116958628146598 1
0.343593751675718 1
0.389881740743677 1
-0.216759704435694 1
0.329441863494164 1
0.298809770124844 1
0.462783719827886 1
0.138880432042975 1
0.354225286922762 1
0.343622639951021 1
0.261502426440525 1
0.0322675304505952 1
0.478228359281464 1
0.36777688152548 1
-0.0327552283886722 1
0.422178023656804 1
0.540284018966254 1
-0.123838704744483 1
0.40727205223275 1
0.0596838554588249 1
0.488947183115518 1
0.626559807767927 1
0.0470619218579929 1
0.369478600208444 1
0.84254162083855 1
-0.0343266205140935 1
0.390676835540239 1
0.149562325368657 1
0.294709155552433 1
0.476624382385519 1
0.44153015130932 1
0.266371395387848 1
-0.156504851845076 1
0.926182061253632 1
0.308140104212988 1
-0.197929898181784 1
0.00291219491977306 1
0.672919253488546 1
0.195680995963046 1
0.316896004652837 1
0.328374633684802 1
0.395588206715371 1
0.452036268332838 1
0.304322588555582 1
-0.333215706339442 1
1.04686430418883 1
0.250280701039114 1
0.901429287413225 1
0.6836262809381 1
0.600878773414747 1
0.464344117405218 1
0.519760784163789 1
0.257101858603328 1
0.749352918370161 1
0.0616182213580923 1
0.0733020864994882 1
0.607210914146051 1
0.0369865815142083 1
0.113686886965216 1
0.214467068058787 1
0.872260625660986 1
0.163763774506063 1
0.34665526092558 1
-0.423190355755261 0
0.628231776401003 1
-0.361278290359896 0
0.409217778504953 1
1.04782659687837 1
0.198937616085153 1
0.644223584957184 1
-0.424638180848675 0
0.176270827799418 1
0.36277077636323 1
0.620156207866135 1
0.085297155600165 1
0.443454957343119 1
-0.244402389905664 1
0.345503542511842 1
0.2960498678289 1
0.946637724775891 1
0.722171395733423 1
-0.0699850711428096 1
0.343559009319325 1
0.0487359968751647 1
0.964668853057549 1
0.740098932395464 1
0.214530385671351 1
0.636893535228885 1
0.206352907234085 1
-0.241493551778318 1
0.572416281302249 1
0.201218782170535 1
-0.106668825334967 1
-0.0151134029022352 1
0.170928451346845 1
0.745918073249488 1
0.625157030416802 1
0.594385521836665 1
0.173374495520928 1
0.300075432546202 1
0.697908053740442 1
0.297231131518227 1
0.859547584258135 1
0.0714654114011128 1
0.356791988682948 1
0.186551526649874 1
0.185304107051177 1
0.49156324527394 1
0.30399624270646 1
-0.310563945743509 1
0.198584711447215 1
0.474448235900382 1
0.214095458055374 1
-0.191457679117737 1
0.101678526845407 1
0.240517855616683 1
0.370832385583792 1
0.687629721311427 1
0.605575279029575 1
0.73768568130743 1
-0.129047388913811 1
0.886171502570449 1
0.0544196874404871 1
0.161594299106583 1
-0.222528282984088 1
0.688415947809101 1
1.19239376044529 0
0.341700365780396 1
0.398506545378859 1
0.380786515075197 1
0.565306057491907 1
1.06228404472422 1
0.328518980088504 1
0.765833961132892 1
0.398073465269093 1
0.541634294338964 1
0.202118676441653 1
-0.0518443126811893 1
-0.0209966889604952 1
-0.0015924192980879 1
0.129099432536161 1
-0.310710936095927 1
0.638091243717172 1
0.255713285256359 1
0.296044803672836 1
0.0154043157472001 1
0.331820238978924 1
0.629423929713891 1
0.482837764298552 1
0.428109462217138 1
0.377514875169621 1
0.579741452708605 1
0.812896512172421 1
0.556807339261677 1
0.513314396799589 1
0.103199738744312 1
0.422916906099987 1
-0.455186320183915 0
0.534569508162757 1
0.340870086210595 1
-0.0416713797332592 1
-0.212623362110967 1
-0.0362545788560627 1
0.131249335313947 1
0.315123968487149 1
0.308773622067016 1
0.348256745670479 1
0.560018793440223 1
0.0797736966741408 1
0.600669662425529 1
0.150445095068453 1
0.356459410723202 1
0.363267277274654 1
0.627380035282614 1
0.828567989798044 1
0.681447042284777 1
0.0430046140207137 1
0.60106135664645 1
0.424009199453361 1
0.492158409947295 1
0.0247020483783863 1
0.258098353742501 1
0.596217369360779 1
0.00584606290824808 1
-0.0148058563457529 1
0.176981945194587 1
-0.000374485390678567 1
0.106780644846171 1
0.147630270981447 1
0.502083715926513 1
0.65443619279404 1
0.467613336180978 1
0.647912134616194 1
-0.0198759228759082 1
0.14342557069396 1
-0.213767603876674 1
0.484106078622456 1
0.609145326868372 1
0.612323329727052 1
0.167569595097675 1
0.258160643301878 1
0.433592514219751 1
-0.0491411429525331 1
0.243782072529397 1
0.768497896100361 1
0.790303353099159 1
0.0696155028377714 1
0.441692978815307 1
0.302477048331154 1
0.0126132792116515 1
0.109726769807006 1
0.448030464678389 1
0.579494998112759 1
0.0426166745685506 1
0.501176510226072 1
0.398519804893909 1
0.804385573302226 1
0.49997327072239 1
0.0593179829276739 1
0.26022027737229 1
0.740758157604362 1
0.569724190019652 1
0.382351241427341 1
0.244955254925277 1
0.174984369518434 1
0.721576586765328 1
0.266479571602707 1
0.164431037679556 1
0.290637386214965 1
1.09125388418541 1
0.471727182908619 1
0.411963779965873 1
-0.029272513170819 1
0.162059546729898 1
0.462100201869209 1
0.320800818663252 1
0.511625382340671 1
0.401065702417008 1
0.13080616158666 1
1.06001099993769 1
0.535003060444356 1
-0.179995007562927 1
0.792257626090657 1
0.649489256858824 1
0.535884247203544 1
0.348382383395878 1
0.292033561836356 1
0.92754742150772 1
0.103860378921564 1
0.228366253133957 1
0.565245224403705 1
0.0464065244620216 1
0.64825000928985 1
0.677657407617927 1
0.0827607358134029 1
0.0379748542718721 1
0.175713919115451 1
0.436741921410979 1
0.267641089777777 1
0.254666294347803 1
0.667886506475651 1
0.205552143581995 1
-0.0237465163933261 1
0.147029380700534 1
0.273735942254251 1
0.657398113285826 1
0.60651025681251 1
0.467370391654045 1
0.662673542058278 1
0.491875040583328 1
0.682025692316325 1
0.3572665088596 1
0.259149609976742 1
0.544612550488062 1
0.410543977375081 1
0.510520221028245 1
-0.22869009972409 1
0.414123064298186 1
-0.0395854298625977 1
0.291879890457773 1
-0.172356222265569 1
0.116121509891629 1
0.211186318381873 1
0.167655043732117 1
-0.342395692315211 0
0.283284741061436 1
0.932271172370904 1
0.51389290849239 1
0.187483690368716 1
0.582785463823543 1
0.961983909090788 1
-0.724408494546134 0
0.309294044806369 1
0.553499109088341 1
0.0824980343479346 1
-0.0243756901796492 1
-0.0132123466787176 1
0.453422400073662 1
0.350118454543721 1
0.105409815478146 1
0.435631844592929 1
0.417492568887401 1
0.537289452930034 1
0.190620042130668 1
0.299404003375386 1
0.685988159508247 1
0.30620324740653 1
-0.116269817579333 1
0.25735526083837 1
-0.0103829857386325 1
0.593436347639695 1
0.517897632733829 1
0.102264749943526 1
0.441400664314779 1
-0.0523943027745293 1
0.0578291755610446 1
0.55804466300301 1
0.114587642890462 1
0.208438858459925 1
0.0883021387723044 1
-0.059768126330428 1
0.348994772620044 1
0.336182518534052 1
0.290183076777927 1
0.351042003478004 1
0.321229074966913 1
0.624474585826621 1
0.223830659878688 1
0.590260889908617 1
0.371489870245776 1
-0.0588148901325637 1
0.390229593140523 1
-0.331331097735322 1
0.477639058167614 1
0.55666582235761 1
-0.060357254346515 1
0.943437983206885 1
0.258676070245914 1
0.484166067732686 1
0.0377795814591553 1
0.740352941417429 1
0.195011256673914 1
0.689299572070668 1
0.849608782648148 1
0.482226309063762 1
0.114703677267599 1
0.192789699592761 1
-0.211317269577674 1
0.452671183201209 1
-0.447704508444201 0
-0.0260558617592677 1
-0.0585492077321188 1
0.471064099347235 1
0.693203991274015 1
0.656600056989575 1
0.406080077080471 1
0.266634450497998 1
-0.354058689904103 1
0.674331225449138 1
0.352939746336711 1
0.297017378763152 1
0.521836327884732 1
0.571786328018226 1
0.383005058020866 1
0.269543615530018 1
0.1666135101411 1
0.827331204167519 1
0.331857025781203 1
0.0360755542816294 1
0.397400650280429 1
0.155165905222176 1
0.282567726221698 1
0.733082661905238 1
0.559334649352682 1
0.46416570535141 1
0.299092219970942 1
0.423096969786404 1
0.269426231676262 1
0.882688144801166 1
0.142773473121268 1
0.324705387163344 1
0.260303154094724 1
0.0273189472619631 1
0.540860088187553 1
0.703471386230777 1
1.28308213906958 0
0.347031430841402 1
0.153763890704623 1
0.0953921522237838 1
0.596599686391987 1
0.438087400107125 1
0.393319711837728 1
0.719263290770174 1
0.0946772841977493 1
0.123266240597866 1
0.607439230198494 1
0.063741086661764 1
0.284167315188426 1
0.0356073994268973 1
0.445053289681534 1
0.700980460184374 1
0.360891741754676 1
0.863019748884772 1
0.402375081266781 1
-0.231398452030768 1
-0.00770534087064437 1
0.576988682312412 1
0.662016569964087 1
0.513105448615721 1
0.375213588993747 1
0.68563492388924 1
0.407632593627253 1
0.288690776881733 1
0.18824854735791 1
0.687066687968603 1
0.0256225294150937 1
0.710844227943514 1
-0.080095564440884 1
0.368203963043029 1
0.114913271675139 1
0.215003620632137 1
-0.170231515844434 1
0.519091167033809 1
0.690940217624101 1
0.441579839601752 1
0.25416108731989 1
-0.28398217134833 1
1.16794320744651 0
0.0408777961809902 1
0.538347194777066 1
0.309901613617137 1
0.233596959629678 1
0.479379472154236 1
0.466281469197451 1
-0.496439669466011 0
-0.0169793206843172 1
0.357438734422659 1
0.473235966613996 1
-0.483505443841152 0
0.670784270756924 1
-0.0300875669518867 1
-0.158265856809586 1
0.361305428432457 1
0.0820589547058155 1
0.473018478950994 1
0.292005338901694 1
0.12993076281514 1
0.227598272905723 1
0.131471176889701 1
0.399902906360414 1
0.0780978533619544 1
0.367534154569921 1
0.932137684345117 1
-0.0355659476249725 1
-0.111428500405702 1
-0.12941381555377 1
0.243609447817516 1
0.375560803616351 1
0.530358807223959 1
0.864468803811609 1
0.707547577427044 1
0.633622324944865 1
-0.204474074460139 1
0.437658417400315 1
0.723518469404891 1
0.536548329121888 1
0.494634749282662 1
0.820155925059652 1
0.455325826936854 1
0.365264466492896 1
0.463854553132594 1
0.194362012546233 1
0.437534629973166 1
0.41815542794858 1
-0.0104172125057879 1
0.828828269655271 1
0.20298049548102 1
0.312518640639386 1
-0.479053417453519 0
0.475795460802313 1
0.452599805357972 1
0.269368317763204 1
0.593199071371322 1
0.140033627103144 1
-0.265317171667442 1
0.580138781927005 1
0.099934359057242 1
0.669370178134454 1
0.406240967957303 1
0.379816781742499 1
-0.105633023497211 1
0.442939124497451 1
-0.0861935039155993 1
0.3273901634826 1
-0.0425568887962184 1
0.159972481825301 1
-0.199158441505417 1
0.182267824768543 1
-0.280607290940907 1
0.18809357034665 1
1.03370498200208 1
0.834093568008436 1
0.291672374064877 1
0.448073105261401 1
0.790585119712342 1
0.215626558996266 1
0.580047429630308 1
-0.00834613092786189 1
-0.206892203214858 1
-0.00827089322376844 1
0.34161297237282 1
0.818572734865585 1
0.624612805397488 1
0.75711851637383 1
0.0715271107574212 1
0.450238790499314 1
0.499992193547452 1
0.493081328928034 1
0.265078585612876 1
0.336780436497262 1
0.318691987786481 1
0.290387013867526 1
0.170368137531157 1
0.552642180447121 1
0.456304600877069 1
0.398929673124196 1
0.611298727203698 1
0.516810855698903 1
0.557432768644621 1
0.643065714870479 1
0.669297299747478 1
0.507193913025255 1
0.0464132197670292 1
0.455933488407411 1
0.904103609113832 1
0.337869565719749 1
0.551013835668342 1
0.624359473686962 1
-0.296306312740796 1
0.707652241239883 1
-0.276924168838382 1
0.402732843635571 1
0.225034951006374 1
0.320275452762043 1
0.518272288998186 1
0.831864787891081 1
0.449109730650124 1
0.327250648153411 1
0.58591888833705 1
0.781940292598288 1
0.323513401751449 1
0.251740905681733 1
0.40574220760563 1
0.901965601020947 1
0.263534472362867 1
1.40677224828263 0
0.0653984959312123 1
0.00940947696115508 1
0.115427352690303 1
0.453852683153322 1
0.42494180274278 1
0.0248006305102122 1
0.312311417018018 1
0.151019695777452 1
0.581520149989744 1
0.202421877297651 1
0.697073875152242 1
0.0509674355750974 1
0.809035237778363 1
0.0110730590985916 1
0.195006378575025 1
0.0155646898017133 1
0.123750559934814 1
0.324525768710781 1
0.529893364218697 1
0.31821025343529 1
0.912131781179631 1
0.0807533689862317 1
0.540044497114376 1
-0.0867704618600488 1
0.395795378178035 1
0.257784714689322 1
0.146576383923044 1
0.219374394232864 1
0.0949925869834713 1
0.868578589117738 1
0.669071366694191 1
-0.243478413808257 1
0.00967599200225577 1
0.108635090170547 1
-0.225255506556399 1
0.543812827450564 1
-0.0999121329118726 1
0.425246383325509 1
0.256943029848671 1
0.122974858718721 1
0.561736003316558 1
0.411554947647087 1
0.699667543314158 1
0.468913604323122 1
0.97395554313787 1
0.176590146237401 1
-0.343445320989439 0
-0.0303144197381504 1
0.738479018181019 1
0.06101680813538 1
0.542110177008947 1
0.138748996824922 1
0.467940934237124 1
-0.173719577027503 1
0.642195157774519 1
0.584913649211108 1
0.510263291496337 1
0.314328095793687 1
0.756007096685054 1
0.471614715637168 1
0.613432717288431 1
0.312698650617055 1
0.523374451111442 1
0.146341480510005 1
-0.137083644313874 1
0.733074283419835 1
0.280133970574837 1
-0.123788107686542 1
0.228371320810076 1
-0.164230520213156 1
-0.00388661516561792 1
0.500780165338537 1
0.488896775350621 1
0.242811451273709 1
0.282666208766617 1
0.14859822009709 1
0.0726771823411259 1
-0.0928442066764021 1
0.149063068013372 1
0.847788107675041 1
0.672035716421174 1
-0.1006410110972 1
0.646245377152181 1
0.82162163455427 1
-0.132291702924798 1
0.557243002406537 1
0.335894362461914 1
0.29710222921743 1
0.314335012942175 1
0.811280017399187 1
0.0601037688019675 1
-0.225719087844848 1
0.114703656816901 1
0.426007214738451 1
0.297601491212846 1
-0.366362511567394 0
0.0242795215928927 1
0.33342082723763 1
-0.0842850136943802 1
-0.0248498940597831 1
0.253173100869747 1
0.404934631078445 1
-0.16303917439257 1
0.533298835209935 1
0.598416791925235 1
0.179097074527936 1
0.605603027669996 1
1.02457038130548 1
0.35740194583782 1
0.0343943719275805 1
0.0360258578974703 1
0.263380088631242 1
0.364062575936276 1
0.740094453762159 1
0.474886587828564 1
0.080754639613498 1
0.932305584589127 1
-0.317350086100388 1
0.741907117214164 1
0.484518669820687 1
0.436164299880055 1
0.330870807771001 1
0.988015027092005 1
0.352371583532957 1
0.534297295880347 1
0.162600029590309 1
0.222216800382027 1
0.24655784988357 1
0.663506705828577 1
0.301913029016781 1
0.421727251528323 1
-0.565885091355342 0
0.33677003719854 1
0.0627847261201449 1
0.306592403461341 1
0.423616146899142 1
-0.0659105232294583 1
0.967740520746146 1
0.733533121878619 1
-0.541998966228353 0
0.148138435961571 1
0.986967455251978 1
0.953748378680647 1
0.276632186641635 1
0.464215186228823 1
0.331921937222108 1
0.542570542172233 1
0.891888175617851 1
0.855048529226064 1
-0.0164633661113916 1
0.203220484400877 1
0.225827986980054 1
0.713856865531083 1
0.504732124517624 1
0.258203393556722 1
0.403585564116409 1
0.0735915252014311 1
0.998183044770293 1
-0.415764338278004 0
0.145345900892111 1
0.0980242180273302 1
0.585194833629324 1
-0.234027213120501 1
0.189833547600335 1
0.247160536497959 1
-0.0492602703897227 1
0.763809097064276 1
-0.389876300195561 0
0.26950897489339 1
0.405081984399443 1
0.0552717416393704 1
-0.188884289124895 1
0.166676117523731 1
-0.129225186936167 1
0.371285483189193 1
0.259589742490319 1
0.54229283104813 1
-0.188846207422186 1
0.713688677940381 1
-0.575433153500939 0
0.404460313646233 1
0.144620322906574 1
0.421932805909951 1
0.206034136507902 1
-0.00379274826791789 1
-0.181694693835999 1
0.452169067719036 1
0.845136520784586 1
0.227380575023707 1
0.349494323431917 1
0.435514591820019 1
0.545478011784055 1
0.427696413973905 1
0.554435059053586 1
-0.053270300382673 1
-0.0215201299432543 1
0.614834288461372 1
0.378321723035934 1
0.295448685518228 1
0.168872180386799 1
0.466298462603708 1
0.495835179201132 1
0.126861367827926 1
0.881770765360866 1
0.248093136874039 1
0.636031783512154 1
0.303612247205194 1
0.48493289489505 1
0.800835043210239 1
0.807939822151011 1
-0.1610028528177 1
0.798177772152306 1
0.625319506469445 1
0.652859401582787 1
0.222691932609328 1
0.550289822190796 1
0.695976841674254 1
0.525762348768801 1
0.338280816655494 1
0.850374076845587 1
0.0743927033303311 1
0.727223270895442 1
0.380651352101258 1
-0.268127632610932 1
0.875833862612478 1
0.12714128896588 1
0.264164051228703 1
0.44630656810211 1
0.209082687522776 1
0.165700424757895 1
-0.225933959362207 1
0.569557033551951 1
-0.226112834027267 1
0.335325192020107 1
0.447911160257589 1
0.97366007635854 1
0.334325540602274 1
0.736142867075711 1
0.0303398848570086 1
0.372555044083265 1
0.49009631769083 1
0.736017285696188 1
0.35275872427445 1
0.43171388043403 1
-0.178016549090603 1
-0.214499920944249 1
0.660961788868039 1
0.268593580468634 1
0.656583237992127 1
0.334372356414873 1
0.0925178420615928 1
0.290813883811796 1
0.305428496933138 1
0.235647820152287 1
0.171938219597401 1
0.136901236174246 1
0.37439036093149 1
-0.000476697321481534 1
0.478358128187422 1
0.756715775732744 1
0.32499467778301 1
0.523189252189206 1
1.08451505016861 1
0.509827319378229 1
0.058379348303313 1
0.145476041971353 1
0.16585347559618 1
0.265607204722351 1
0.745490261044395 1
0.429153744055872 1
0.434239704924377 1
0.586786090866145 1
0.0467905348971964 1
0.299499105580239 1
-0.157762922061393 1
-0.0504035410876265 1
-0.0981751897831077 1
-0.19811051853086 1
0.238130185867736 1
0.317384233845168 1
-0.101024568748879 1
0.447198757579992 1
0.0574594031385465 1
0.708412269895781 1
0.314510541657553 1
0.276278393019643 1
-0.00453174270903075 1
-0.0488615212366318 1
0.538583628006176 1
1.0513250419254 1
0.184092062573297 1
0.143263425586464 1
0.788892500441836 1
0.355903725245288 1
0.899347086103009 1
0.796091574823031 1
0.359948526621411 1
0.695599993335974 1
0.107041672268064 1
0.230106598092661 1
-0.192980552693406 1
0.252431471294845 1
0.635243197146777 1
0.324801635493604 1
0.266601275808339 1
0.381688747787276 1
-0.161881758764849 1
0.238955503170686 1
0.276439304357386 1
0.442968263067464 1
0.876737407925893 1
0.45101778460994 1
-0.00833439191481175 1
-0.0637114053426788 1
-0.348403353494171 0
0.462827004286817 1
0.520514706201324 1
-0.0652287091998461 1
-0.0557761535751783 1
0.0941916519497578 1
0.173371721821774 1
0.3226254895032 1
0.63189946609016 1
0.0393398389735062 1
0.0286944948350314 1
0.134198093802247 1
0.434782115691953 1
-0.146641837087504 1
0.570510144583586 1
0.70772601517267 1
0.0550088299605699 1
0.738855907478284 1
0.420219222503381 1
0.512806774438874 1
0.548273400580846 1
0.392250121205375 1
0.478895131237731 1
0.747004050324526 1
0.0599760382092718 1
0.366666902491708 1
-0.261375605161344 1
-0.311073039486338 1
0.54804924461631 1
0.478394264306547 1
0.193096002281324 1
0.353549038187421 1
0.228114081968692 1
0.336981215214823 1
0.00810363544172441 1
0.559746420311934 1
0.309696100449944 1
0.166296932995068 1
0.453621736116235 1
0.955906007589154 1
0.766558962003687 1
0.465972736227101 1
0.351345705983574 1
0.881292841967023 1
0.423419894069469 1
0.25355858858302 1
0.245929274169377 1
0.43842806577926 1
0.308886912288148 1
0.582624790468658 1
0.467278943895641 1
0.179477498906146 1
0.281605594438245 1
0.145997609352436 1
0.278627963287758 1
-0.177194672358186 1
-0.170131797968111 1
0.154001054187582 1
0.225324671854504 1
0.193367585190012 1
0.0295925166871253 1
0.710809530402584 1
0.438951857052107 1
0.400530288393006 1
-0.119440036262531 1
-0.178191783450462 1
0.721490720897178 1
0.208708676236241 1
0.278642707517948 1
0.276097908269956 1
0.117083167169199 1
0.148894400866147 1
0.533321475818514 1
0.287104299784305 1
-0.306624645344254 1
0.597876573503815 1
-0.248440446931545 1
0.75598891521061 1
1.08624720759257 1
0.406404052605586 1
0.221056233144662 1
-0.0235331093569374 1
0.455852085305368 1
-0.126949239080089 1
0.384433902795598 1
0.512957834278435 1
0.116943178203642 1
-0.130534946377123 1
-0.0741706397558729 1
0.18922428981722 1
0.917185010987694 1
-0.593981809456496 0
0.854728602767101 1
0.476819764558778 1
0.509472983556099 1
0.524138344446869 1
0.312718879961983 1
-0.466747433745726 0
0.67610234333955 1
0.253174731080569 1
-0.177855506655965 1
0.403705229869978 1
0.808009254067085 1
0.145953370758038 1
0.598345530418959 1
0.703170939304376 1
0.218847896782234 1
1.00093871140938 1
0.702968289121207 1
0.198056955066321 1
0.100665314527611 1
0.449150911842121 1
1.08683650564369 1
0.290507164977764 1
0.262836776796879 1
0.505566090599202 1
0.948670392993345 1
0.863220297008191 1
-0.229984149530759 1
0.314120161508075 1
0.866900080840755 1
0.268909308588555 1
0.0595976501351431 1
-0.354732058234156 0
-0.0328026616809898 1
-0.0806859991640603 1
0.137247636241839 1
0.527113652409532 1
-0.294599366244283 1
0.202800573810719 1
-0.341993150341429 0
0.197744038061554 1
1.0201250035762 1
0.0594583902979057 1
0.163082156500291 1
0.404086976809331 1
0.0993692168800701 1
0.796033521389547 1
0.318944319344317 1
-0.207209811052364 1
0.371842130553596 1
0.252981149073486 1
0.0208086541622781 1
0.593432495367963 1
0.373075444383283 1
0.327100152661478 1
-0.0947774000432431 1
0.278138902950293 1
0.519610994151165 1
0.0406131274468943 1
-0.122127091033422 1
0.369340370583547 1
0.483643798960163 1
0.463199776239097 1
0.48798448000496 1
0.519971660678149 1
0.507143974766351 1
0.478667275695677 1
0.00652546798806131 1
0.345585894442549 1
1.02403782116622 1
0.0945314991206018 1
0.0186928709979753 1
0.447665010441115 1
0.413577619754321 1
0.171222925397953 1
0.501492086881103 1
0.433568882299648 1
0.0775247490154912 1
0.418268373208488 1
0.424471437875118 1
0.259395481402751 1
0.708567833262113 1
0.631356782238137 1
0.76963180815187 1
0.879373345530329 1
0.319471733006953 1
0.167868392981252 1
0.299943174630235 1
0.658651459852623 1
0.687949059480805 1
1.12910586759692 1
0.675512634091379 1
0.613909610994618 1
0.494461692142499 1
0.184759857077975 1
0.520642554825611 1
0.0764471363096478 1
0.563802445062294 1
-0.33006979656503 1
0.142645850952348 1
0.412511839394296 1
0.485132033331923 1
0.579659437729819 1
0.263031849320138 1
0.40946176963262 1
0.0976426899801852 1
0.246954248941079 1
0.54171883713833 1
0.292790340319069 1
0.545984053703517 1
-0.0931930285227022 1
0.49367762725651 1
0.443828314878097 1
0.379667603717354 1
0.0429759809001222 1
0.860871013827555 1
0.825193949584908 1
0.928993692773223 1
0.0499742559165307 1
0.700058233664135 1
0.697212290622255 1
0.889324053078973 1
-0.041212149344355 1
0.705587657778295 1
0.575840727229824 1
0.361983200836717 1
0.432190732727034 1
0.376511120510001 1
0.366412339683252 1
0.384527642078412 1
0.549888440395677 1
0.121485121061626 1
-0.320719764012511 1
0.0277549563347586 1
0.208637151886162 1
0.415801100821764 1
0.645134681999005 1
0.236149677142111 1
-0.123412836407225 1
0.35118119141246 1
0.278792440924073 1
0.537055835596102 1
-0.074141931976178 1
0.108264411478899 1
0.522497689329268 1
-0.265033292220437 1
0.0844200224963804 1
-0.258164329895457 1
0.171477484570355 1
0.665320494739507 1
0.743534103682892 1
0.831592882907837 1
0.871428024344209 1
0.322054174663101 1
0.266966957962984 1
-0.305498941542172 1
0.584235473149311 1
0.173921937003337 1
0.930059840083041 1
0.341553969355577 1
0.00152459163447094 1
0.271941230842207 1
0.779533921208215 1
1.01896589945685 1
0.971415136024452 1
0.221927780367344 1
0.271780345038373 1
0.269564104485872 1
0.474587530215 1
0.282308162837924 1
0.818508129059054 1
0.354579614305888 1
1.03634784879969 1
0.036391240659857 1
0.109648704711238 1
-0.0954563378875202 1
0.513663988578532 1
0.550247387554559 1
0.126655939108956 1
0.558424491331484 1
0.327361562174224 1
0.889055343372899 1
0.0283899376961971 1
0.732299815832342 1
0.504186478369749 1
-0.12010384747879 1
0.425522119663724 1
-0.212540750238394 1
0.106087631432304 1
0.84004847885347 1
0.425403620944981 1
0.360971366854959 1
0.22913968619415 1
0.124626689070356 1
0.289731251334136 1
1.15828116065173 0
0.581978763628574 1
0.453437722441673 1
0.150545762256994 1
0.470782360084071 1
0.156585202602047 1
0.0897165905974857 1
0.55617462470601 1
0.569030203692174 1
0.464412919903061 1
0.346835657500066 1
0.517824409886077 1
0.0400102291916454 1
0.0396737995969897 1
-0.0251671724205323 1
0.239474344174634 1
0.504566417937423 1
0.376099596549006 1
0.752913326408636 1
-0.369235793137922 0
0.307438880278202 1
0.545357252408293 1
-0.247229486103421 1
0.324087987236486 1
0.631100986525227 1
0.579346213223702 1
0.338233624907549 1
0.127602235768791 1
0.442748376044894 1
0.631130076262433 1
-0.312302997692016 0
1.16615139807133 0
0.374493251125359 1
0.296611852718756 1
0.45312387262187 1
1.18884271151445 0
0.036149640525206 1
0.00241997166431721 1
-0.227999687262772 1
0.0842645820149394 1
0.554412085566097 1
0.683001771490067 1
0.223232171390025 1
0.221855365662414 1
0.737873837661419 1
0.186553101072841 1
0.315197164048659 1
0.640669335919165 1
0.197122445330609 1
0.636233866762513 1
-0.0909631482142796 1
0.242272128228651 1
0.145860066857556 1
0.671626470666225 1
0.259054952491387 1
0.558856898845887 1
0.645040024854231 1
-0.0282228167798297 1
0.200836689757037 1
0.0893747756883167 1
0.434028672022463 1
0.738328900572652 1
-0.00654979742111368 1
0.30827783319092 1
0.752618611316358 1
0.435240887997268 1
0.463040936831124 1
0.445588618888631 1
0.3359583127452 1
0.733228384015527 1
0.364350217444213 1
0.180809957965841 1
-0.175008091739442 1
0.837733312635775 1
0.500247031188752 1
0.449076106619534 1
0.271090693859859 1
0.195086483047134 1
0.39264281748145 1
0.543988983605924 1
0.444930173422224 1
0.514733975340136 1
0.334853051737814 1
0.36145081981191 1
0.578754040908064 1
0.44501785113654 1
0.271827956226464 1
0.665271094880948 1
0.440672464403934 1
0.116232104127855 1
-0.068818812564566 1
-0.0346891924029643 1
0.176052600087512 1
0.454069184573075 1
0.472248490691805 1
0.356270067980998 1
-0.0114482367072878 1
0.334484931708424 1
0.759759864097839 1
0.347257924111683 1
0.788135263188575 1
0.4763622415845 1
0.238405589513196 1
0.430664741080307 1
-0.0848631151034363 1
0.814615249373167 1
0.289781978096249 1
0.328832961566079 1
-0.287246279513306 0
0.045085788140657 1
0.470870789651768 1
0.406610535373624 1
0.29134099310863 1
0.308496705274645 1
0.33910684623789 1
0.497807542930605 1
0.360636274713133 1
0.371558455193696 1
0.238041837519807 1
0.148654097428005 1
0.0651308788631844 1
0.524463956582274 1
0.405865814512014 1
0.536774780031272 1
0.0762822542840541 1
0.398806323769982 1
0.325122026952157 1
0.354965946383946 1
1.05189289345556 1
0.681048645120408 1
0.315682983671085 1
0.34549320256257 1
0.613407224930032 1
0.129097586211742 1
0.297211409449715 1
0.192700753725815 1
0.408246291928069 1
0.308448003820123 1
0.656033884623814 1
-0.10692895334817 1
0.213909653730477 1
0.734671077748576 1
0.314147546398653 1
0.411897942719421 1
-0.113769244315024 1
-0.100501962276033 1
1.05880742360109 1
0.662603924226812 1
0.560592047777771 1
-0.0700935079877231 1
0.512253764326231 1
-0.0717075421158636 1
0.107677860409821 1
-0.173767663443646 1
0.259141205069545 1
0.317639313345697 1
-0.0982184422705335 1
0.758881260807222 1
0.310330921496224 1
0.836246448732238 1
1.16190039563872 0
0.356925934309989 1
-0.195723376344213 1
0.198984656470335 1
0.944602234199908 1
0.530856377122332 1
0.397122504814257 1
0.221636002594604 1
-0.138441147877989 1
0.524363253410862 1
0.748384216018952 1
0.69127123251444 1
0.226176856044714 1
0.432249449379563 1
-0.192651145313118 1
0.193227572602243 1
0.311512510839591 1
0.632588864412841 1
0.305474263745013 1
0.257648690415205 1
0.0146771532009907 1
-0.0883417533897825 1
0.48196272568465 1
0.287084848457367 1
0.14340650446572 1
0.651851197517909 1
0.767256195194015 1
0.514061506507659 1
0.491549343798895 1
0.404158908413913 1
0.426329147514178 1
0.339669856487149 1
-0.0102838068477544 1
0.0863118373910667 1
0.222649453737579 1
0.183775236722477 1
0.0924910222975359 1
0.695250673513313 1
0.959296539793726 1
0.674301296675705 1
0.522010070562111 1
0.205866648596663 1
0.508177969480901 1
-0.578177795419533 0
0.213843718831385 1
0.492542007544108 1
0.366102619879161 1
-0.282587543132014 1
0.245553479666243 1
0.295232866047798 1
0.364041497194598 1
0.394454046114909 1
0.511866058110027 1
0.258104432388161 1
-0.152494954890594 1
0.207135935978968 1
0.532248516319322 1
0.270087542132943 1
0.451978427909116 1
0.454242026955674 1
0.399117225312737 1
-0.0867127067260202 1
0.507940002813301 1
0.435604980346016 1
0.480187370783001 1
-0.03801348648264 1
0.473634013539032 1
0.650949042094509 1
0.151296392021914 1
0.251107576939636 1
0.266008241006447 1
0.0143401038425038 1
0.255609201464762 1
0.1922921510596 1
0.225244941173507 1
-0.18305811121454 1
0.328166964847659 1
0.512443066794452 1
0.126330650875359 1
0.776781952040421 1
0.337817254979682 1
-0.162998750749629 1
0.44132210255994 1
0.304024809209869 1
0.488303060621219 1
0.235427614240626 1
0.432055204653501 1
0.0390581176771567 1
0.254567084927945 1
0.231610474021839 1
0.570092572826829 1
0.477977579184682 1
0.0296352965877393 1
0.201177566970074 1
0.195523583755854 1
0.18801794104086 1
-0.294121118564852 1
0.0340963009270059 1
-0.408200941785281 0
0.2998137374804 1
0.39427972603551 1
0.714300419184015 1
0.266794359488516 1
0.522182089214993 1
0.383598472786186 1
0.116422119328513 1
0.499761125222522 1
0.391113203814703 1
0.802876484200974 1
0.326239777816822 1
0.584692121509512 1
0.959385909358496 1
0.304374160540681 1
0.477852485495199 1
0.0813385391851371 1
0.612802221392137 1
0.270814104657354 1
-0.165899650288831 1
0.476032143083002 1
0.739909331876973 1
0.70366529657187 1
0.915033315675929 1
0.644180762384434 1
0.502925034981732 1
0.290372830563035 1
0.0303904891414572 1
0.205896053335987 1
0.8032130974526 1
0.454603967642276 1
0.109887908731334 1
0.308207245045172 1
0.565620336239554 1
0.63651049209198 1
-0.0445244858728294 1
0.12628366048232 1
0.849841191596953 1
0.620993678674226 1
0.119361957379505 1
1.29280221377 0
0.114330843090949 1
0.618471142321447 1
0.320183143379344 1
0.560994569542903 1
0.141770661164587 1
0.413971564094383 1
0.797150834301374 1
0.224184434093341 1
-0.29060691970603 1
0.541418463163833 1
-0.197246293224933 1
0.44156318012923 1
0.756637880790913 1
0.41596873990255 1
0.439520666941629 1
0.478940460288549 1
0.505678667194122 1
0.436062350125815 1
0.14657460525144 1
0.854434526167657 1
-0.237024110157714 1
0.315709859900862 1
0.458149690825392 1
0.341429720422806 1
-0.130584228744889 1
0.760734045755633 1
0.153263715089081 1
0.267000681551773 1
1.45769805244218 0
0.490158572062689 1
0.525235155040103 1
0.199488314141935 1
0.221184445816658 1
0.747920158324857 1
0.453236012740454 1
0.788682125222681 1
0.474943089782504 1
0.00515486114674808 1
0.83765423330534 1
0.0883477135575689 1
0.835270475152542 1
0.253059054816162 1
-0.074541394562254 1
0.403349969216451 1
0.885338671918948 1
0.370783015388873 1
0.814731458502764 1
0.218157070244434 1
0.270421827641129 1
0.390800566722405 1
-0.0619250986519245 1
0.252440121507781 1
0.249260307293748 1
0.900909123281075 1
0.557932453976858 1
0.335758697235558 1
0.233642358739913 1
-0.113542094225771 1
0.581930276332156 1
0.522968342501505 1
0.921220115968829 1
0.433220006836153 1
0.76543080265967 1
0.0933783959591424 1
0.509025492352928 1
0.0043983222128848 1
0.26989042486748 1
0.0365970466602611 1
0.28927275501096 1
0.444384705786677 1
0.0980425664331652 1
0.331601079287084 1
-0.120908482017572 1
0.326135532300203 1
0.612382607984096 1
-0.150094031984224 1
0.604291021021933 1
0.976511631816208 1
0.199416807502809 1
0.0819082200605226 1
0.129669472607561 1
0.630706339636396 1
0.157686709870599 1
0.500805471961895 1
0.167458648871845 1
0.109091952911431 1
0.562056617635475 1
0.516651171265279 1
-0.193199957489139 1
0.293672372857088 1
0.529824856989752 1
-0.017622187260825 1
0.0713546682958009 1
0.414117836891798 1
0.814261978124382 1
0.522620767076438 1
0.150577551372417 1
0.557271968729676 1
0.489086616899351 1
0.536331517211772 1
0.255177696830581 1
0.0629553445363648 1
0.420009005302556 1
0.453758281397107 1
0.275913890096516 1
0.264482043697049 1
0.0460416328308059 1
0.228217664786498 1
-0.609466793133705 0
0.715781470648327 1
0.652353985542344 1
0.430904192385278 1
-0.00961954190168128 1
0.647487653725878 1
-0.448198966489267 0
0.0853645679480023 1
-0.574599011917822 0
-0.11600295718324 1
0.651960139009763 1
0.417538204683353 1
1.15603613423893 0
0.28341933976607 1
0.396166962925983 1
1.05827241059245 1
0.720870295247432 1
0.132839997318874 1
0.232483438824476 1
0.577245407237094 1
1.00146435922071 1
0.302412738151663 1
0.279398486322105 1
0.652161934784292 1
0.376858863377892 1
0.361301578706095 1
0.751842163850186 1
0.677115223132491 1
0.277638957013076 1
0.46045518164846 1
0.132419312921683 1
0.430602065927855 1
0.286841547178888 1
0.275336621402793 1
0.314434320683807 1
0.0520652756761742 1
0.643022166086021 1
0.103317196677005 1
0.735790782676578 1
0.212991131233954 1
0.707887645723783 1
0.0648595107967345 1
-0.310795157952398 0
0.498372433271572 1
0.373109628515309 1
-0.123802184118345 1
0.753260440642786 1
0.401480110266118 1
0.785114577905369 1
0.183576073874778 1
0.543398704602388 1
0.226382104622034 1
0.831774868852506 1
1.02137762815597 1
0.914415155137073 1
0.869113279418786 1
0.417425190963829 1
-0.0851168313951486 1
0.0905271118870035 1
0.725989789792611 1
0.165472738800665 1
0.0403414614392152 1
0.530269293432098 1
0.419159132295591 1
0.817236153014338 1
-0.4704750199434 0
0.385980823626505 1
0.517105918378661 1
0.356519462074126 1
0.613676886483205 1
-0.415578274814322 0
0.806477316470412 1
-0.0668716170705983 1
0.726072288848413 1
0.166695920101104 1
0.131236263595136 1
0.787354379386563 1
0.329838660658514 1
0.376637685142687 1
0.249801510830424 1
0.36530905122701 1
-0.15393944020525 1
0.278272631351054 1
0.594405712278674 1
0.220913750629672 1
0.939123299816175 1
0.0589402651705155 1
0.161696389976917 1
0.326638566878141 1
-0.0661539069125392 1
0.538616635188405 1
0.393545317995505 1
0.636865397814196 1
0.77245350943704 1
0.563918785887507 1
0.111702198229801 1
0.342481037813454 1
0.529746405470931 1
0.264776540678062 1
0.215122783402677 1
0.0591438355007091 1
0.716564554030696 1
1.14599804316906 0
0.355743219533898 1
0.18400410200107 1
0.433277075207051 1
0.741336275420777 1
0.0971809787050537 1
0.318342712882844 1
0.435319414440072 1
0.524664329021043 1
0.515673425786195 1
0.331072496807145 1
0.0319137875626376 1
0.691035020494871 1
0.34576478889465 1
-0.105441248427605 1
0.173372877875052 1
0.470271846262134 1
0.189031198353237 1
0.372494314061801 1
0.734091949338135 1
0.515016692562255 1
0.689128014439325 1
0.275735663686703 1
0.436392374624447 1
0.780588887129178 1
0.67300384964645 1
0.165851960627652 1
0.168615319208922 1
0.567038168841228 1
0.584303989052875 1
0.496972574286753 1
0.260062924441779 1
0.669613742147682 1
0.329129921744114 1
0.762846090402411 1
0.0810631420229598 1
0.706614541670123 1
0.248757271114651 1
0.42663036807983 1
0.0322977806763395 1
0.56770344858408 1
0.759281417860357 1
0.534690887420708 1
0.547676818260257 1
0.469619834586212 1
0.137059182691905 1
0.704198958265239 1
0.193552443271919 1
0.730546347738516 1
0.501545015921836 1
0.908845026461321 1
0.599562031139405 1
0.0685697149403887 1
0.366928476256111 1
0.549479949023583 1
0.928594662365734 1
0.720885724557903 1
0.585438226116427 1
0.422940947885769 1
0.418794028152979 1
-0.0707742017008702 1
0.206936693285328 1
-0.0761442153050668 1
0.248267840800105 1
0.140206376686536 1
0.562915476711581 1
-0.156252446349663 1
0.377575541176884 1
0.552062479687275 1
0.821952399665587 1
0.494017383178282 1
0.131003773590421 1
0.515446705771366 1
0.284723466832663 1
0.167241922333447 1
0.788353101873911 1
-0.124677691290572 1
0.545073444957504 1
0.478864326053436 1
0.445323346489971 1
0.313966190666507 1
0.24479875420684 1
0.315637476235784 1
0.185868106313695 1
0.464721142829133 1
0.692693294988638 1
0.428205308317333 1
0.15647396146714 1
0.525377375599212 1
0.313870403296451 1
0.0511476938507638 1
0.13874662954383 1
0.659734197076999 1
0.0652806399502775 1
0.203096776385348 1
0.461268905864937 1
0.419419113427433 1
0.36300008271316 1
-0.0653474442278503 1
0.347232601338712 1
0.500021490777468 1
0.261022754984619 1
-0.020664602801859 1
0.43889630383771 1
0.317293848180699 1
-0.286141667356603 1
0.574601428307167 1
0.813484480277423 1
0.0570652141319238 1
0.488581121670721 1
0.238531900008178 1
0.145202365510114 1
0.270733141890141 1
0.321904587996614 1
0.449051450696475 1
0.239234113730422 1
0.911948026945649 1
0.272884335000827 1
0.573716271987941 1
0.0230927244719463 1
0.394739347502604 1
0.598614662094659 1
0.520414780373562 1
0.52179276010171 1
0.705021107252618 1
0.310747643624132 1
-0.852928285962086 0
0.0954854193767767 1
0.0841602490995416 1
0.197928586544435 1
0.238634006886221 1
0.269419486863392 1
0.23859103179847 1
0.307710370158159 1
0.791235895238741 1
0.825417354937888 1
0.173507627595022 1
-0.39594475751033 0
0.226966315567653 1
0.266069568079657 1
0.431423927030404 1
0.893771660046965 1
0.460861803345514 1
0.327821103802584 1
0.196194887365369 1
0.546865367946302 1
0.76052005168858 1
0.751041395295861 1
0.0442187256218627 1
0.117571271717331 1
0.282585858070231 1
-0.0445998176176139 1
0.371769186223967 1
0.899851734842337 1
0.485189637960254 1
0.28803339656619 1
0.239568438656256 1
0.347078664969392 1
0.0741151246236315 1
-0.413953666060061 0
0.0145097177886908 1
0.408897836416539 1
-0.34545700119141 0
-0.164274312846956 1
0.484398359990078 1
0.636298307139983 1
0.461291080213204 1
0.180101697040726 1
0.368930484872132 1
0.804466722340677 1
0.204329812011452 1
0.256983145004906 1
0.283041894332755 1
-0.253470467481143 1
0.608048681772128 1
0.152288326115553 1
0.673498479148257 1
0.395259683572713 1
0.209438654345157 1
0.20763301028505 1
0.399241892121318 1
0.365928685223864 1
0.283508364149568 1
0.564892627994522 1
0.460095511748312 1
0.663125076660953 1
0.580656150859189 1
0.361931702318489 1
0.276173882890308 1
0.540705008617095 1
-0.0467383574920453 1
0.182316902365591 1
0.477610015969874 1
1.13268120980039 0
-0.119761952423099 1
0.470973304359023 1
-0.140358775956144 1
0.121261568267048 1
0.275837638285274 1
-0.0280358415357448 1
0.0127949618121099 1
0.366795708378813 1
0.295995345684445 1
0.875986750215064 1
0.350559945255776 1
0.0556108525765578 1
0.548634285722567 1
0.530118261786544 1
0.460382786375387 1
0.528189787818757 1
0.0402115114526174 1
0.101499452711858 1
0.118898199184538 1
0.62995230953215 1
0.631595006915246 1
0.000581405311943367 1
0.455586417933317 1
0.814178622695487 1
0.639559014087772 1
0.761786358749649 1
0.281051538985435 1
0.0566392518917135 1
0.144445596788956 1
0.790540392574035 1
0.513365643908911 1
0.114905877060259 1
0.628886574179999 1
0.540314785097578 1
0.405409263677765 1
0.14641930810262 1
0.0861955160490243 1
0.466983062186312 1
0.138103277708347 1
-0.0878307512830397 1
0.0905629394958986 1
0.245082179518743 1
0.225069783290558 1
0.132626509673682 1
0.0243217847549129 1
0.454725290566368 1
0.737564281620052 1
1.01597173607334 1
0.237892215912994 1
0.171919465195451 1
0.534258777782696 1
-0.0515433968270504 1
0.404190632093811 1
0.139783779421914 1
0.563038378003798 1
0.709457988766596 1
0.673548018129668 1
0.142690247660073 1
-0.0582864913241446 1
0.395558532499587 1
1.22530490971945 0
-0.000365480486569064 1
0.0450408354578853 1
0.117245463102195 1
0.134532314972181 1
0.177451108696488 1
-0.00282290962318166 1
0.405961728879366 1
0.448124439143138 1
0.0787044454799719 1
-0.0429754403949026 1
0.191435468732443 1
0.589219243461725 1
0.264527716851735 1
0.279656790972263 1
-0.161605152875765 1
0.492145784800387 1
0.0544907905329658 1
-0.0293679248841986 1
-0.13785502444695 1
0.00802696208589715 1
0.0489236123709774 1
0.105967746094886 1
-0.0365746016549019 1
0.792952945948787 1
0.476966987663711 1
0.32006726845316 1
0.0776503762692679 1
0.852222268276538 1
0.873355034760193 1
0.0137670247434796 1
0.33964588755047 1
0.694987479636323 1
0.555727684778863 1
0.481033951515801 1
0.748686680695615 1
-0.187185556831652 1
0.30327069024913 1
0.57429503613316 1
0.17183978870569 1
0.779415933359832 1
-0.698116254718934 0
0.296060614382212 1
0.0124559767273176 1
0.755824172590296 1
0.178551184460054 1
0.711334505423805 1
-0.177931594730387 1
0.145482037179308 1
0.633001000495339 1
0.0543436272880356 1
0.462374210142623 1
0.771879245952484 1
0.128636671014522 1
0.282787808372489 1
0.254572293564313 1
0.498355380255372 1
0.0919918713226223 1
0.444390580530945 1
0.251318066314911 1
-0.0156306076463605 1
-0.31743613768774 0
0.0628420821497568 1
0.504066460527644 1
0.59586776696949 1
0.487571085676427 1
0.0442156127667107 1
0.456582778803372 1
0.564531408874908 1
0.641433803062169 1
-0.372084499767575 0
0.750098594780905 1
0.930083700892334 1
-0.0775460393328745 1
-0.111799981145413 1
0.458561637710567 1
0.588625349260126 1
0.754125270290838 1
0.31851869214435 1
-0.206357049426102 1
-0.0667274255843988 1
0.464359068390492 1
4.96097694994146e-05 1
0.349939911712876 1
0.489705393332422 1
0.350520084189176 1
0.0168116570528265 1
0.370198014796096 1
0.652790505216678 1
0.818197052283325 1
0.351675953302646 1
-0.0873102067075749 1
0.487421346824447 1
0.147618589927852 1
0.03346362496553 1
0.0937446792154571 1
0.73564910505367 1
0.780874088610331 1
0.0131444678476531 1
0.0124352297993044 1
0.110139891946012 1
0.144722591991104 1
-0.256626124567846 1
0.448017621261564 1
0.0952609441757729 1
-0.50259130385369 0
0.5852283290191 1
0.362178772925598 1
0.230857259251538 1
0.0127059622279395 1
0.333865800544349 1
0.274606017251464 1
0.244199461011371 1
0.328124866949407 1
0.199825655072218 1
0.359032014830512 1
0.332511909048883 1
0.246195599231034 1
-0.19368653509167 1
0.643724603441061 1
0.581161845398978 1
0.467791518239134 1
0.369826849851759 1
0.385933838812549 1
0.252058614138312 1
0.554227236536282 1
0.560018574979626 1
-0.368120020368376 1
-0.0380812460615334 1
0.409636404753339 1
0.90192453717934 1
0.777988912024671 1
-0.183882934625301 1
0.49013582644094 1
0.919536842661881 1
0.485557278840887 1
0.420263915590679 1
0.366026508407432 1
0.18436522266608 1
0.223710198016443 1
-0.391450432150116 0
0.0459340780872407 1
0.217000149292527 1
-0.0912036427088659 1
-0.0878473557227126 1
0.491019439165925 1
0.488696947358841 1
0.0368143807562528 1
0.00109034260540585 1
0.140307949882398 1
0.955141778522486 1
0.548174961753766 1
0.4371549014547 1
0.380192534921624 1
0.23731361010069 1
0.523148486898589 1
0.760901859013679 1
-0.0407568161363365 1
0.329038980622891 1
0.374811316601061 1
0.315639066062125 1
0.425155726901408 1
0.820516826812277 1
0.727644815194792 1
0.734482751463671 1
0.472879867020194 1
0.00782816163157357 1
0.459244997207335 1
0.246173318797336 1
0.550030733541853 1
0.543420875929926 1
0.811145140581299 1
0.272699896721689 1
0.567605421849324 1
0.745185057961369 1
0.191590449270684 1
0.455750372925886 1
0.277542314392822 1
0.721636079280302 1
0.664815716826229 1
0.429699549787327 1
0.951489102383041 1
0.371424317516307 1
-0.131960022433636 1
0.39234115423512 1
0.686333222274788 1
0.528875398435718 1
0.479934458463755 1
0.425470979300607 1
0.43958241040218 1
0.340985380341411 1
0.512333159836598 1
0.569671849188481 1
0.275241584281205 1
0.307338653122523 1
0.121961967422701 1
0.046968752774954 1
-0.7420137184768 0
1.0281472318713 1
0.722754890548206 1
-0.16222647167655 1
0.552083926691001 1
0.350756164418305 1
0.36994058799044 1
0.397138853891986 1
0.507780220052977 1
0.384220402445571 1
0.24241164958958 1
-0.046550957265055 1
0.0636507688130715 1
0.00199783772725385 1
-0.236715872561471 1
-0.128872001352502 1
0.275211158470582 1
-0.232644194604538 1
0.163886521502935 1
0.788469161418648 1
0.219157126781424 1
0.208046043885263 1
0.652429009871951 1
0.984156211207154 1
0.616480578860439 1
1.03079528087921 1
0.173391045639155 1
-0.155336368549126 1
0.176944632665575 1
0.708590965958422 1
-0.0385122305962011 1
0.947738173026912 1
0.155494238650134 1
0.804655262883551 1
0.256947713165767 1
-0.16969081365816 1
0.0146124225543487 1
0.266112090269848 1
0.105360996565602 1
0.670053336143755 1
0.629405327031729 1
-0.0520390859113985 1
-0.174882615015658 1
0.229259914276444 1
0.632544349731114 1
0.149504094929743 1
0.715770423559603 1
0.799736344230382 1
0.0254452244981795 1
0.122161295521509 1
-0.11624583298263 1
0.383416719108993 1
0.369803226735033 1
0.709314356718821 1
-0.070505109744952 1
0.225915516543436 1
0.11847850618084 1
0.333288307164355 1
0.184644350264129 1
0.716771338329143 1
0.104070203564826 1
0.0523640116147913 1
0.362113146057733 1
0.530654177704457 1
0.459775048191798 1
0.715810815325723 1
0.277107043791711 1
0.125314977966077 1
0.626299255618317 1
0.56288146960619 1
0.0939941583377882 1
0.658744258861467 1
0.468241120765537 1
0.962664286256835 1
1.00991447894661 1
0.392791593218477 1
-0.167466657093654 1
0.0165315351031641 1
0.440709505063704 1
0.432122109076966 1
0.39617404998987 1
0.0862985146017877 1
0.638720517974034 1
0.0138339401071849 1
1.01788363224064 1
-0.370225777186819 0
0.784369457449993 1
0.576639720063719 1
0.167688822886167 1
0.659436865821652 1
0.624909876510851 1
0.315868585582281 1
0.403867902300596 1
0.434273965885376 1
-0.0178316536989133 1
0.398169008054903 1
0.26780046481694 1
0.388197969781583 1
-0.085485826937197 1
0.417268992841356 1
-0.720356581718566 0
0.577326726205763 1
0.9147904092472 1
0.221287808137212 1
0.317091405010518 1
0.469919983897035 1
0.404834935062989 1
1.08468765006856 1
0.47114832888066 1
0.48670432122813 1
0.275887292878431 1
-0.534743849240924 0
-0.0578420412278548 1
0.704789607309022 1
0.750075325413941 1
0.726882561556309 1
0.527798096145397 1
-0.175951351546534 1
0.60594907371191 1
0.8796635634912 1
0.253507632042238 1
0.365434340733987 1
0.641000942368808 1
0.138283955706698 1
-0.19935471418485 1
0.316028552018054 1
-0.0601467061482252 1
0.104526120002923 1
0.288282794164783 1
-0.13359468527787 1
0.405529816440963 1
-0.222209260137313 1
0.610528706910754 1
0.534461784778063 1
0.708590181365635 1
0.510708342435946 1
0.0207769772530438 1
0.381084397315139 1
0.526833228237771 1
0.416195533700925 1
-0.0926801999125364 1
0.197919587542923 1
0.492407145162488 1
0.234856324432723 1
0.741274122562144 1
0.288930484205297 1
0.432388714164805 1
0.81547487236528 1
0.293293977370681 1
0.581226799847847 1
0.0994250128471479 1
0.69755566056277 1
0.699701542923208 1
-0.262839247606943 1
0.00261483622302762 1
0.463592032859229 1
0.216455648029115 1
0.510129888050276 1
0.276330783808032 1
0.541177319503188 1
0.501462410006278 1
0.236367989874702 1
0.679869115287302 1
0.682113278117204 1
0.289427275786373 1
0.26692320016219 1
0.629730197102173 1
-0.58745143907292 0
0.253328882642625 1
-0.128735633100408 1
0.707958334841124 1
0.194337881146765 1
0.590084057905207 1
1.35278859839264 0
0.127590315420765 1
1.07571591029079 1
-0.145864707016126 1
0.136867447399272 1
0.585729598078358 1
-0.0391275509895559 1
0.416732976268556 1
0.187205441059461 1
0.287648706926192 1
-0.164534207532799 1
0.48075275274036 1
0.866448236509044 1
0.245500148577884 1
-0.0809519194179068 1
0.595382100353088 1
0.159496353006243 1
0.378632046107393 1
0.0228341153702476 1
0.00276618603006297 1
0.882657361972601 1
0.0399370692853706 1
0.197470442017513 1
0.453878758962534 1
0.410733336710062 1
0.248703119696908 1
-0.0465513526367329 1
0.265068559179425 1
0.181605086601323 1
0.532174177990574 1
0.329852763093061 1
-0.115159480978619 1
-0.427528925697074 0
0.305714051782861 1
0.0622007782117633 1
0.472951586517648 1
0.892451270057186 1
0.351981588085337 1
0.277295554202044 1
0.326390873733499 1
0.278134058402524 1
0.504784689997585 1
0.550262596462398 1
0.141357283577119 1
-0.111746758499115 1
0.289148735586738 1
0.111182706782173 1
0.488478065553524 1
0.424136975765336 1
-0.0766056309764243 1
1.1488786171672 0
0.922710490138859 1
0.227679041437202 1
0.655232496420322 1
0.368027051609958 1
0.299880709536863 1
-0.29341286481791 1
0.0141075227246896 1
0.540236270495523 1
0.530657680720969 1
0.157388752291306 1
0.432602497611121 1
0.64367397100183 1
0.051225338755622 1
0.194648676463612 1
0.649945455971498 1
0.521072300306677 1
0.476369587243306 1
0.0154818273565594 1
0.709113503080999 1
0.363332274436398 1
-0.65327868292353 0
0.00170181285879889 1
0.0180317332339832 1
0.485606751981369 1
0.0594049899608089 1
1.05003423925561 1
0.450810752066426 1
-0.264281724898827 1
0.486862882323977 1
-0.226113182099407 1
-0.0870840121489584 1
0.157433572579427 1
0.427287988401789 1
0.384357918044661 1
0.258561456669755 1
0.315845293969632 1
0.155799477529871 1
0.593789100099802 1
0.0726229049757177 1
0.679602567353309 1
-0.110475441483071 1
-0.286729865494239 1
1.33564890696333 0
0.223883218103504 1
-0.282756224979318 1
0.534532164026619 1
0.591534068831481 1
0.546549660582011 1
0.0877708049839425 1
0.113181260410646 1
0.327782549351703 1
0.309263275792784 1
0.241615045557555 1
0.527081207154196 1
-0.00444102199684336 1
0.0954617540611964 1
0.439672818842957 1
0.316713910301252 1
0.334193962001546 1
0.00112608033537979 1
0.283961697414746 1
-0.0356859443507522 1
0.606428994002837 1
-0.302107157247889 1
-0.0409401988891399 1
0.524961299429095 1
0.851146700752411 1
-0.23760358455472 1
0.6714575658835 1
0.339403122998508 1
0.784209378506425 1
0.618293757778483 1
0.464244732121835 1
0.476640123363598 1
-0.0437333381529902 1
0.391821919287515 1
0.83835007314006 1
0.226612220728406 1
-0.00366943145077539 1
0.421689482521911 1
-0.0591670658819128 1
0.276842815814841 1
0.127395147904226 1
0.679321283253669 1
-0.429849230377645 0
0.587733581167982 1
0.73690712030541 1
0.164729618056093 1
0.939255670430344 1
0.278711924449394 1
0.89792483662332 1
-0.195176746063118 1
0.330727946740602 1
0.218723911836577 1
0.45982699501992 1
0.424681356502974 1
0.699115468102876 1
-0.149254483077045 1
0.687765081094988 1
0.649047335603693 1
0.118067126451725 1
0.783517173917892 1
0.100910109917332 1
0.580141540504407 1
0.545846107947573 1
0.447227117829794 1
0.457093794208473 1
0.100667511421662 1
-0.434498251003071 0
0.126123316701495 1
0.0250566466426769 1
0.651137922632472 1
0.20843498787432 1
0.453975560950066 1
0.290548751995724 1
0.185402341793612 1
0.154619340501964 1
0.879143976546769 1
0.444172929158571 1
0.209979444429626 1
0.543253548646094 1
0.294203421820625 1
0.487636386768935 1
0.51515213882436 1
0.693077978414581 1
-0.133719805895511 1
0.0576592907435733 1
0.750409410171293 1
-0.0761026952655344 1
0.78049455430644 1
0.128024035542715 1
0.76365939874629 1
-0.0827359011935515 1
0.478328089932333 1
0.541325840310215 1
0.486263888611581 1
0.239334585973267 1
0.446177892271104 1
0.0703024168074458 1
0.411485312044484 1
0.199604482452603 1
-0.0012098170005887 1
0.0843222306372301 1
-0.209247130609939 1
0.881316563473951 1
0.202555280830127 1
0.0571829904173327 1
0.56637997252604 1
-0.136070155834087 1
0.739764503298691 1
0.686581425668929 1
0.408491119950173 1
0.610345051221588 1
0.062723186882876 1
0.139374349116758 1
0.480919576867239 1
0.290906656477649 1
0.0661314481778807 1
0.820284017715043 1
0.0464041911453175 1
0.617383440989685 1
0.718296428139688 1
0.44111149278539 1
-0.172237348861599 1
0.42943365184633 1
0.834645700354006 1
0.275761636671186 1
0.153458434938547 1
0.578656561269481 1
0.410473135879272 1
0.111251781188279 1
0.623947782234436 1
0.127465412995503 1
0.319050249199897 1
0.204873853926606 1
0.0203791873980141 1
0.361484820032801 1
0.509348404092559 1
-0.0318620490364185 1
0.0936158587211389 1
0.358958931368031 1
0.241956622654935 1
0.443411819605723 1
0.268574112316791 1
0.489350631625728 1
0.0990169943726834 1
0.134198059711117 1
0.211487424118081 1
0.326570450197029 1
0.473875536350921 1
0.00147190415252578 1
0.112887405649884 1
0.0920880584239572 1
0.840964881219961 1
0.101298866036288 1
0.709964370125443 1
0.790398951881175 1
0.327213233194782 1
0.116000729654688 1
0.391310303494822 1
-0.0486452263238753 1
0.177639525829521 1
0.104917299210732 1
-0.0298616272013833 1
0.392565498999541 1
0.585566247463127 1
0.240628887883874 1
-0.115249462186417 1
0.184616117185822 1
0.43587914729578 1
0.144532330576777 1
0.827787628237904 1
0.58113188654746 1
0.734025052374333 1
0.633717657933836 1
0.255591796828037 1
0.210916870575468 1
0.692807887748805 1
0.742479156204325 1
0.540114499804812 1
-0.0769549118752256 1
0.220785480742351 1
0.173783023247216 1
0.767063918817116 1
0.310044153627522 1
0.0296443001567338 1
0.643805120553001 1
-0.117153808299492 1
0.572293990269823 1
0.47904115590931 1
0.180835037140501 1
0.401069174976859 1
-0.0327378835473039 1
-0.0721805586234946 1
0.0381073358535292 1
-0.175709666814928 1
0.334595487896724 1
0.320469683415764 1
0.251007732431445 1
0.722845962953514 1
0.266700545412896 1
1.1554733138977 0
0.268096734740858 1
0.258848805533757 1
0.390238598300155 1
0.236925705583901 1
0.589442896773948 1
0.561193920161525 1
0.373982997376875 1
0.112368666410752 1
0.42107966548746 1
0.193046958565272 1
0.546276809964272 1
0.236842737698652 1
0.44645272517033 1
0.371737543893436 1
-0.357119138421331 0
0.541452086632442 1
0.358733050392387 1
0.316279504725719 1
0.598764025640807 1
0.460656550258201 1
-0.104796688012833 1
-0.0586540115521178 1
0.321478634812869 1
0.372531915272339 1
0.316943307144066 1
0.0554114205775556 1
0.340637176428658 1
-0.231478878776364 1
0.473917283769758 1
0.808598730282239 1
0.610508166109069 1
0.0471378563711918 1
0.193085973981822 1
0.282755022219394 1
0.0981540537763885 1
0.191736330254264 1
0.37935992986883 1
0.197566940953202 1
0.578968126398001 1
-0.00326211695675413 1
0.604749840721158 1
0.0292252694780663 1
0.0843019090149112 1
0.514176275517761 1
-0.0800662149742502 1
0.286184895879118 1
0.385567883417423 1
-0.0638007082620351 1
-0.503928726709153 0
0.700549871974586 1
0.33376598892467 1
-0.107190641042393 1
0.103345486816499 1
0.727215994694005 1
0.0296867417372338 1
-0.117390311878204 1
0.717326053325392 1
0.412013012344228 1
-0.0478349769201413 1
0.353837799974238 1
0.896219211210003 1
0.457631708732539 1
0.590884355273349 1
0.447897877201613 1
0.45318413550123 1
0.274876163155398 1
0.497777208039313 1
0.340711667871017 1
0.348410186387816 1
0.610672819129574 1
0.149212918230624 1
0.425985748154207 1
0.543643412530102 1
0.437559422438591 1
0.705664354686966 1
-0.0268913540570379 1
0.939205649916531 1
0.124030228176371 1
0.321567899226957 1
0.768934601470513 1
0.0887125618747608 1
-0.0593138453081186 1
-0.352599778685857 0
0.245117394940685 1
0.164680426709863 1
-0.201132558448984 1
0.158442741608791 1
0.892071023663224 1
0.203291095486752 1
0.629904794351519 1
0.153200296582509 1
0.870589408125892 1
0.353568547847835 1
0.204315953766646 1
-0.0244287584004289 1
0.0479815214435953 1
0.0860338453124317 1
0.132499278567875 1
0.304533527560094 1
0.129457083128882 1
0.759910366547633 1
0.472023387364926 1
0.220621396607859 1
0.17640197487318 1
0.0730862410947824 1
0.625803637755507 1
0.734480003391707 1
0.274124216793798 1
0.560519235134559 1
0.393127868613151 1
0.630524637350246 1
0.306497419121865 1
0.0964399193681753 1
0.393935087352718 1
0.793906478466071 1
0.321646605968718 1
0.858016415387358 1
-0.17122872948069 1
-0.404117288545328 0
0.391080465232243 1
0.283724702747597 1
-0.0279395757015583 1
0.55001171634937 1
-0.23709814004887 1
0.42060780307328 1
0.738687350273536 1
0.130862155541965 1
0.851516186625521 1
0.461813994662535 1
0.625774342029054 1
-0.559471232814964 0
0.38383302581011 1
0.396467255386269 1
0.919754591879008 1
0.0646945964402849 1
0.421487265693821 1
0.228073924920212 1
0.230047324303465 1
0.0437818524104396 1
0.210311062661478 1
1.01673501346522 1
0.156183840754862 1
0.901021461702334 1
0.650941590535696 1
0.244800220082265 1
0.370923304598121 1
0.161465292047695 1
0.295405938871198 1
0.568931481505901 1
0.543898609457216 1
0.0887153508960747 1
0.304886667356665 1
0.675356983362884 1
0.126940906011606 1
0.519559850888662 1
0.0697450893900035 1
0.212110355408012 1
0.206023881202281 1
0.111570298603811 1
0.37168834116974 1
0.207805022701701 1
0.403038492545252 1
-0.0821921471394816 1
0.278985873668804 1
0.460918147447443 1
0.210793227387519 1
0.527668936590501 1
-0.0799444045003704 1
0.301349873784547 1
0.386345557623564 1
0.181452551647273 1
0.657971167436781 1
0.431957558687964 1
0.465178964650429 1
0.375672944108243 1
0.859450265373354 1
0.375420102975857 1
-0.0494038152247993 1
0.47657898624974 1
0.12439422573351 1
0.620888725445878 1
-0.138546402063908 1
0.358770483932029 1
0.714780770645224 1
-0.0683543812517367 1
0.21021433106402 1
0.17503945039653 1
0.214889088603194 1
-0.117083865164511 1
0.305158346993918 1
0.821266189812294 1
0.547969956846163 1
0.292193299942379 1
0.550079317241981 1
0.27505516974739 1
1.20004946861659 0
0.637267601511053 1
-0.182821661732298 1
0.547286768857707 1
0.000889571867173478 1
0.253382298462488 1
0.876457687442135 1
0.660792370524442 1
0.66652554446308 1
-0.0680384506014249 1
-0.162093314488784 1
0.640065789432165 1
0.263546363586311 1
0.236670204687932 1
0.875891877013442 1
0.821815257295435 1
0.513095203984158 1
0.637887796069949 1
0.570450407620603 1
1.0371449680105 1
0.459886525695031 1
0.242198173069361 1
0.86393396882641 1
0.364919310120203 1
0.325987556910062 1
0.692651363260439 1
0.434175380650171 1
0.342655176795479 1
0.56977703206235 1
0.0863716175610908 1
0.236482224997121 1
0.191074975122709 1
0.217250994644414 1
-0.110489614606511 1
0.555292104750513 1
1.09916474818379 1
0.940582640444072 1
0.295021353211302 1
0.418653467250036 1
0.700515969372629 1
0.691007895316328 1
0.859348200891062 1
0.371700749037393 1
0.333728433112205 1
0.305474570648051 1
0.118361758020711 1
0.620445341600633 1
0.293283952093934 1
0.186020650389879 1
0.774089467804973 1
0.27426265103991 1
-0.0665834806351805 1
0.411455820442245 1
0.342946744995206 1
-0.0726584368669992 1
0.196080204934192 1
0.211892838071826 1
0.680847919693007 1
0.180123297308598 1
0.544279644300615 1
0.272396743372493 1
0.141776088820123 1
0.420214330236117 1
0.0393871662198416 1
0.292168413018877 1
0.144395117935463 1
0.909506608116511 1
0.521036898589416 1
0.492657968080214 1
0.360686647127821 1
0.664611964751084 1
1.05786514185068 1
-0.0893800594855054 1
0.24034452850717 1
0.230395940622007 1
0.643667825840634 1
-0.016633650961298 1
0.572171926601727 1
-0.114616037788009 1
0.452226906633505 1
0.36119593473001 1
0.172185344332785 1
0.528295866889849 1
0.530408082571199 1
0.333096665145429 1
0.511494425053768 1
-0.23461458721665 1
0.139673607367078 1
0.0951090954274011 1
0.713311740848457 1
0.38496584497709 1
0.532319661782311 1
-0.250071512184115 1
0.166395645665854 1
0.795550597015291 1
-0.142278502087308 1
1.13048919856348 0
0.417106247502025 1
1.0439924223954 1
0.382946967420703 1
-0.184065829132022 1
0.62641187944188 1
0.37948255234652 1
0.348022718133621 1
0.0964109544399512 1
0.494345229076322 1
0.202601992452762 1
0.22885777387112 1
0.780242820315806 1
0.0215056291785649 1
-0.179262304305059 1
-0.518275353100536 0
0.649032698779741 1
0.0722375392025912 1
0.493330517143551 1
0.112856092669561 1
0.225204079892861 1
0.0940415110454989 1
0.408017476172504 1
0.416725468845848 1
0.15389057424456 1
0.594722250846961 1
0.3897414082648 1
0.576548170382086 1
0.0617356498590343 1
0.902534544783921 1
0.384585547230178 1
0.133010720319775 1
0.11681034490646 1
0.496573920112253 1
0.624972534338328 1
0.199885778490199 1
0.940292727257111 1
-0.250836850120848 1
0.475191694670116 1
-0.108367573621286 1
0.566125818017598 1
0.541941018797323 1
0.627660307934782 1
0.272310620387483 1
0.562345405555722 1
0.207654561697024 1
0.700944887052665 1
0.391908768773961 1
0.208102385083552 1
0.0235979714579751 1
0.0178080295370551 1
-0.391405122698644 0
0.690949533444958 1
0.547346175165099 1
0.787980301077369 1
-0.237639000717595 1
0.053713598061522 1
0.324739612767728 1
0.438456457198461 1
0.292337127509334 1
0.310135203110153 1
-0.249967670698615 1
0.281044581296448 1
0.365078099860603 1
-0.355086241509109 0
0.273759770868626 1
0.378434525397617 1
0.445410731012334 1
0.300995012401755 1
0.0297389882814104 1
0.382356944600556 1
0.25270944319466 1
0.643657282063076 1
0.582716187022599 1
0.0124956665583729 1
0.789931988380214 1
0.567503185330611 1
0.392610624865674 1
0.576390621268158 1
0.956504918817466 1
0.909209681881511 1
0.810213848150677 1
0.0639609975584208 1
0.392959812032564 1
0.7465560399034 1
0.203069412064916 1
-0.382322406944849 0
0.699661227798388 1
0.787315651300502 1
0.252971851737368 1
0.18299993075521 1
0.770189021954476 1
0.457013536782444 1
0.856868143088742 1
0.0771214232723199 1
0.249867967388019 1
0.321396865734329 1
0.23834232698275 1
0.727031774972425 1
0.426988898768364 1
0.496111917460145 1
0.212471273966332 1
0.951230200545477 1
0.716997006708345 1
0.0566722155053745 1
0.968065982036889 1
0.0702078799584368 1
0.648628001730495 1
0.436639691794311 1
0.387337325895984 1
0.654658315786608 1
0.215081265027327 1
0.312817369816223 1
0.316881362585593 1
0.838397415205718 1
0.21106726617266 1
0.0248535339819892 1
0.198361985067968 1
0.280047020278503 1
0.214813402002339 1
0.407611185244959 1
0.0848259736666771 1
0.147778091665041 1
0.151468967282912 1
0.079735483260102 1
0.278029482481292 1
0.428163829723142 1
0.540251747263307 1
-0.0141878033368479 1
1.18648541253629 0
0.569992621579018 1
0.158613960129515 1
0.470095565014503 1
0.300797881785041 1
0.873141192095196 1
0.488514429958996 1
0.0210341550446455 1
0.454453156887628 1
0.0767234080444397 1
0.830281078229867 1
0.101637482953723 1
0.538172913050293 1
0.633563347013577 1
0.940583021465686 1
0.390856571727783 1
0.58742696678055 1
0.529495763516352 1
0.86243072451509 1
0.342140113843024 1
-0.0508373970346903 1
0.847845377757941 1
0.637847800107325 1
0.434776700218342 1
1.16878622912729 0
-0.331010933012039 0
0.470182062623566 1
0.630165308461787 1
0.581235921914918 1
0.689756741590328 1
0.341083845858633 1
0.630434660223598 1
0.121887860258564 1
0.701149236938355 1
-0.174624880203323 1
0.80341924531375 1
0.140914555252395 1
0.147959075459909 1
0.556723862916348 1
0.496453079516712 1
0.382567045510547 1
-0.0790913456504428 1
1.22174553511765 0
-0.550346737862188 0
0.656358979979259 1
0.126708665810572 1
0.328972042088324 1
0.110327802933331 1
0.204496947244882 1
-0.130027208989837 1
0.0114208680677003 1
0.292793404681006 1
0.684293436103478 1
0.145457436234491 1
0.454867220416598 1
0.185567959821764 1
0.0552890186130375 1
0.214758216217778 1
0.402071368129729 1
0.267095254207752 1
0.373512131000019 1
0.283284686880353 1
0.331542665493157 1
0.371199611074972 1
0.271802188830985 1
0.134516303809932 1
0.096205776129721 1
0.33314851932435 1
0.106048141001634 1
0.184997643685559 1
0.0137034400883581 1
0.323884525882759 1
0.482754656598999 1
0.384864218290316 1
0.168624353124655 1
0.280100384810482 1
0.307780422960657 1
0.413867976769119 1
0.285015244280469 1
0.19296477839644 1
0.0296650734769003 1
0.344470819604734 1
0.0866380160072222 1
0.206198497451308 1
-0.0452161226843538 1
0.320409074617167 1
0.611264256213493 1
0.884227734367803 1
0.633246713038627 1
0.316147528594709 1
-0.146445350892483 1
0.454655278702919 1
0.230362280488372 1
0.821223853447251 1
0.232953769733805 1
0.712039703460898 1
0.320483223968889 1
0.342097516742855 1
0.325373106080895 1
0.121077499692428 1
0.795881874816212 1
-0.134787222634351 1
1.1351930872186 1
0.0987207986312251 1
0.319310194982709 1
0.260335910350547 1
0.770951745748678 1
0.310854281831473 1
0.347419999021679 1
0.670008413493061 1
-0.196872166775822 1
0.213686777335578 1
-0.306952229374205 1
0.619069836656024 1
0.634336789986865 1
0.111027225914704 1
0.240554544683483 1
0.096820925014757 1
-0.122080038733911 1
0.849557520985011 1
0.77641798510549 1
-0.253929110519996 1
-0.0500872483508725 1
0.461964467644273 1
0.462379657486299 1
0.275439096368109 1
0.789295356635482 1
-0.0859056454353613 1
0.395740288050264 1
0.55352073836434 1
0.665354878993987 1
-0.0245416848803508 1
0.625943617975779 1
0.412199381274508 1
0.273605186411816 1
-0.10434889847233 1
0.525559261553661 1
0.244649844005387 1
0.117238668753677 1
0.207722691834119 1
-0.204452255404216 1
0.681980398293462 1
0.537946862775882 1
-0.0323570773415477 1
0.402867040973763 1
0.376903454160249 1
0.278703712860593 1
0.241381779476586 1
0.400797143371037 1
0.233595739632483 1
0.129352773691921 1
0.117240579720054 1
0.612099278076276 1
0.477138856353409 1
0.708678483734292 1
-0.0593101923436349 1
1.39490834036056 0
0.666531543945077 1
0.405866617718098 1
0.656617485766507 1
0.422524324797937 1
-0.294840173697781 1
0.153969218574538 1
-0.40588879753168 0
0.0270198481878604 1
0.0447363394346017 1
0.602968772560387 1
0.265227551115682 1
0.690597932628868 1
0.402233422192289 1
0.344985669342945 1
0.749668027954131 1
0.918381920168659 1
0.409698890753808 1
0.314218962078022 1
0.366607888997219 1
0.233365811197394 1
0.179489699729482 1
0.0380696238667563 1
0.330272460600396 1
0.368589342690948 1
0.873161453345371 1
0.61039545584454 1
0.810864819101749 1
-0.249646331658453 1
0.875363197847282 1
0.289646416824786 1
0.509577615683818 1
-0.260709933904404 1
0.16073352193588 1
0.773693866090981 1
0.0676421628137612 1
0.829661062745311 1
-0.0921805447234564 1
0.240594766986282 1
-0.00469871493325229 1
0.134364329823228 1
0.647289050015648 1
0.466681788316642 1
0.419733900828862 1
0.262638742594392 1
0.464540588275467 1
0.012003619867271 1
0.308252995855039 1
0.263783316792174 1
0.468119023301116 1
0.463662849022325 1
0.43392674265369 1
0.647097182172716 1
0.45115222716519 1
0.413586473725759 1
0.580442305212698 1
-0.227647207801494 1
0.504956076898175 1
0.68713495330137 1
0.303025116843659 1
0.479837248611641 1
0.909287759187282 1
0.844018523542421 1
0.172667162782211 1
0.773100985579905 1
0.388560761051645 1
0.420432947246037 1
1.12972898647936 0
0.575720112316293 1
-0.336018828932464 1
-0.258176782603304 1
0.674979185583511 1
0.517121066168855 1
0.259953789709071 1
0.621393052703319 1
0.141007054160874 1
0.428409217269336 1
0.554162916013308 1
0.752159988185721 1
0.633516582391123 1
-0.256442122663218 1
0.081461625847431 1
0.527613631488015 1
0.319678485823474 1
0.518843684439721 1
0.472824805749274 1
0.107304784159603 1
0.254350890241284 1
0.688072439971513 1
0.210264800721627 1
-0.270908492198571 1
0.0931403989538613 1
0.352429560741442 1
0.271207960719431 1
0.531100169773865 1
0.51592449397615 1
0.606960256964752 1
0.0647620406376782 1
-0.070364004000705 1
0.334645429059236 1
0.321870120336469 1
0.684583424162047 1
-0.0158847697431035 1
0.0189385626540994 1
0.422610883851941 1
0.0833180477776607 1
1.13927370802327 0
0.304131475564802 1
0.585722096362638 1
0.0278648605878986 1
0.579498786724905 1
0.152346028240231 1
-0.249627278138959 1
0.313196730660039 1
-0.258130195852498 1
0.613544687313849 1
0.507306724165712 1
0.112492800974593 1
0.196340155137189 1
0.0489890008123526 1
0.193996372393596 1
0.16955341386765 1
0.61228068827168 1
0.0826481989163663 1
0.222882644558767 1
0.350486914886717 1
1.11919481809219 0
0.418910820715596 1
-0.223497623538651 1
0.809208087705682 1
0.118151828238018 1
0.608283712863472 1
0.722978621618526 1
0.375001053248727 1
0.192442068433005 1
0.503036060314027 1
0.327942662036763 1
0.2413027314754 1
1.08442915194075 1
-0.538193436773586 0
0.61633762962233 1
0.218663746967369 1
0.506723996199625 1
0.413757151878355 1
0.331025913035468 1
0.71239122636915 1
0.915789651885006 1
0.635279850719639 1
0.312482921951978 1
0.212668350780203 1
0.230210772711862 1
0.70345914516297 1
0.0756090445379892 1
0.7586648864125 1
0.509843476030306 1
0.727605197467491 1
0.409310688545042 1
0.196913214553456 1
-0.270971260142348 1
0.713203088485835 1
0.442585452264541 1
0.498868826993912 1
0.148697400622 1
0.0859103658356093 1
0.170321791553275 1
0.551828811747959 1
0.335391661973984 1
0.540733081378751 1
0.448788042126535 1
0.16732048309226 1
0.553230448746139 1
0.241958361024775 1
0.184346234700425 1
-0.34688111342843 0
-0.330677844000956 1
0.610203338095019 1
0.0845133578269669 1
0.151509362595264 1
0.604455591523966 1
0.734512470759151 1
-0.0122989407776822 1
0.288787730554449 1
0.699656712287835 1
0.317928626816565 1
0.387996814763792 1
0.00722508267374818 1
0.397961761180169 1
0.380672824459137 1
0.301948318191784 1
0.999598226966918 1
0.186516542182165 1
0.183657830382016 1
0.349246834755498 1
0.3405774774721 1
-0.229749651585773 1
0.244684418068065 1
0.688420042903651 1
-0.0490807887930031 1
-0.00567896990996215 1
0.720733825804112 1
0.724721183918293 1
0.27436541552503 1
0.731554717333092 1
0.64765597312883 1
1.11171081063397 1
0.231750653648314 1
-0.271125988071957 1
0.705400465785512 1
0.593783475045944 1
0.475930549827987 1
0.353364386138747 1
0.544968531611554 1
0.322578378024464 1
0.237097856992506 1
-0.025120594483886 1
0.162574178628501 1
0.197411585145815 1
0.563360839853373 1
-0.252817333733091 1
0.825611557208232 1
0.157959033850797 1
0.00339236998103701 1
0.65341830185324 1
0.423190218925122 1
0.828505665526499 1
0.291459978379395 1
0.749025825549794 1
0.868941309643278 1
0.624443556699655 1
0.751098427069222 1
0.0201221622593924 1
0.444265809241282 1
0.0956819284924005 1
0.523778567173393 1
0.653104002614728 1
0.539220914579797 1
0.732830062764459 1
0.91118229188949 1
0.132270054087526 1
0.522989118813779 1
0.279983311067806 1
0.198324581413349 1
0.0706615845068457 1
0.133533734113662 1
0.847932703139226 1
0.718115734938372 1
0.743908524696713 1
0.494745039869502 1
1.17178556968353 0
0.736919420444815 1
-0.434520635418233 0
0.36947676069311 1
-0.0522002709396017 1
0.126485667381685 1
0.46255781845636 1
0.586564104048415 1
0.249616739241519 1
0.402873051263763 1
0.26038375993918 1
0.483249658564933 1
0.32964350471844 1
0.488687795812102 1
0.269311632532895 1
0.697498628787576 1
0.409956200588737 1
0.438875805630743 1
0.031835698991179 1
0.251992500007198 1
0.0535502181401798 1
0.59086193309866 1
0.0340756119873845 1
-0.113581705762034 1
0.167682425148106 1
0.446768604850341 1
0.276940042052412 1
0.213869117150147 1
0.305571328033688 1
0.401545301121104 1
0.074036956974416 1
-0.163543197363262 1
0.274339944513334 1
0.0881004598755009 1
0.385057274891458 1
0.278435762135117 1
0.561855513104245 1
-0.0542289866480737 1
0.669216317437191 1
-0.0811319141846634 1
0.24563659922912 1
-0.643761720264685 0
0.866014793786182 1
0.882697442845074 1
-0.00100701867160713 1
-0.0656181715092714 1
-0.223523962663517 1
0.424375805165917 1
-0.137477853395067 1
-0.0684954128947965 1
0.402571556920082 1
0.282594372906225 1
0.332913776509948 1
0.471631766127749 1
-0.0066670943593609 1
0.561996604009543 1
0.391672707044069 1
0.423696719403448 1
0.307099279042606 1
0.389409941423385 1
0.305577082670702 1
0.417678583195672 1
0.975651959290858 1
-0.305484015577746 1
0.511367790414017 1
0.538597882548899 1
0.247066507211857 1
0.518716947016425 1
0.313555845147081 1
0.0861535777407327 1
0.433829897956004 1
0.179208075267167 1
0.221193789734104 1
0.460366229845866 1
0.495769033156893 1
0.148221082419018 1
0.809168233777174 1
-0.0168958880853762 1
0.0720690727150781 1
0.263992763547078 1
0.42556749923545 1
0.491992894887476 1
0.347739149084277 1
0.99964239548208 1
0.634902859078137 1
0.382356281465839 1
0.538849186853513 1
0.421041646163049 1
0.0926553060056477 1
-0.156994056880512 1
0.375074948375656 1
0.0419524006675104 1
-0.12648253519209 1
0.212102066452879 1
0.122508495824975 1
0.145131448003071 1
0.589495484694112 1
0.036043044005264 1
-0.281429711851991 1
0.0479246424584134 1
-0.0204553388545909 1
-0.513217317863593 0
0.219052749981043 1
0.311836866118612 1
0.449774722455178 1
0.0440420705823835 1
0.613974670460876 1
0.465941392686764 1
0.0073084322262616 1
0.573317235464883 1
0.556396922456847 1
-0.334090140363447 1
-0.118519088615877 1
0.235409731403241 1
0.0738832887222382 1
-0.604833915790405 0
0.849464877189266 1
-0.253506353896494 1
0.525116568044771 1
-0.0915620761307053 1
0.507620331013866 1
-0.208052716707299 1
0.414118207296409 1
0.534130317705536 1
0.14571800861245 1
0.268360909994523 1
0.0798166936364598 1
0.675188223267211 1
0.483052566006926 1
0.116259899798782 1
0.286904509197953 1
0.183602120892053 1
0.0647731822861243 1
0.766016336007958 1
0.722187490338785 1
0.455500590978172 1
0.586049497270863 1
0.398562328609006 1
0.749652349335905 1
0.197566777414422 1
0.100989546077893 1
-0.00502030301318525 1
0.0742486548821859 1
-0.0773525151556075 1
0.578031374506005 1
0.448947368865078 1
0.530941990382077 1
0.302924619537007 1
0.121405488220731 1
0.457528673588125 1
-0.0603920993729764 1
0.708156634404131 1
0.326605581267117 1
0.486958784585757 1
0.333835965278448 1
0.926633739290963 1
-0.290722149499035 1
0.29300593977093 1
-0.0489809640995105 1
0.0548300561037635 1
-0.42264424070082 0
0.39816193727596 1
0.169852678520762 1
0.0284864343336429 1
0.54810468902846 1
0.266126639578795 1
0.435732514565295 1
0.847257486914257 1
0.623178495408893 1
0.556559132371522 1
0.292871897880592 1
0.125815771079602 1
0.0618580898841989 1
0.22526502296845 1
0.361211148598348 1
0.541881273999157 1
0.425034193896374 1
-0.0189024138069726 1
0.472058721587809 1
0.146488477078349 1
0.13589087585927 1
0.159346486279106 1
0.505934199635532 1
0.405347051071395 1
0.768028402288975 1
0.0998405744746482 1
0.30894695260836 1
0.409398927005779 1
0.27951585167501 1
0.244780951882776 1
0.539813139623672 1
0.414216681792354 1
0.625150294857288 1
0.436284638757122 1
0.209144463436001 1
0.196574721156705 1
0.554144973555473 1
0.146039130820664 1
0.110160688609786 1
0.430995751832787 1
0.91392670137524 1
0.0107405780311509 1
0.551864567627973 1
0.498894909145151 1
0.675144979487875 1
0.482392937003629 1
0.47736328100319 1
-0.0948722891052456 1
0.423506831985504 1
0.485069046133777 1
-0.212301199213253 1
0.503204065093528 1
0.845616194853906 1
0.480616532700153 1
0.178160908392162 1
0.306312944239854 1
0.149095518072813 1
0.405687321953702 1
0.239071969484866 1
0.3350607548638 1
0.480098064439019 1
0.57781808644987 1
-0.482234924131668 0
0.727959053779196 1
0.801013999930925 1
0.200780513713598 1
0.531243225111943 1
0.909182557716593 1
0.448282327772384 1
0.453671916298676 1
0.330128683543165 1
0.0498858908010318 1
0.51145991523822 1
0.805867375318813 1
0.530276971930292 1
0.335282846472306 1
-0.0661614927130885 1
0.278460684949036 1
0.303470644550723 1
0.526498069653752 1
0.627198857869351 1
0.682361966773636 1
0.082838188836686 1
0.78546511779069 1
0.670392264872927 1
-0.27875062396067 1
0.503950590827166 1
0.312988704028378 1
0.191348878655267 1
0.685701625139346 1
0.613853051326268 1
0.475892194873185 1
-0.0534977916092018 1
0.654200139332346 1
0.0958447589354762 1
-0.035516009142009 1
0.31770548700436 1
0.296912492814413 1
0.229966499290452 1
0.619082796716394 1
0.546638208300006 1
0.281778007108382 1
0.417605032097504 1
0.464490654662739 1
0.196750815809931 1
0.347393544850744 1
-0.499177598085902 0
0.332865720341686 1
0.136018249802575 1
0.124268388368279 1
0.831310597066673 1
0.383361905049607 1
0.485125461050862 1
-0.00234645967063919 1
0.560352455900573 1
0.330952998017631 1
-0.0255525247421313 1
0.236791581584168 1
0.829602762957887 1
0.53668429418517 1
0.279698123905901 1
-0.0787743494357731 1
1.36615511496644 0
0.551154848046143 1
-0.213199813834374 1
-0.00818352113835785 1
0.535121003297394 1
0.163052967079333 1
0.844012219154892 1
0.479190141922806 1
0.597986704570539 1
0.154791421726421 1
0.797805111301918 1
-0.193895432059576 1
0.526506847623382 1
0.0817222676709327 1
0.587785850177667 1
0.587434433618091 1
0.11882745894244 1
0.501834602384175 1
0.994936181587079 1
-0.105674705122677 1
0.552502594071828 1
0.82021993794176 1
0.484327529057885 1
0.519098828033495 1
0.410917717081972 1
0.466443273236654 1
0.0399770297671994 1
0.0717159098624443 1
0.323685528864872 1
0.540855404159032 1
0.293857622800444 1
-0.103212770010006 1
0.0661699950171586 1
-0.0600475356818034 1
0.445314508127773 1
0.630266425318965 1
-0.0988520846991385 1
0.283613622079294 1
0.652910512008831 1
0.170350577662242 1
0.397362784142374 1
0.0566217988247503 1
0.673641777862699 1
0.606789136223308 1
0.0236256820360516 1
-0.0787745738780298 1
0.543520590759323 1
0.499372655818527 1
-0.317821571878203 1
0.451405675662151 1
0.0437160911303582 1
1.21610355980813 0
0.0850107460397952 1
0.222792213402856 1
0.2969022346638 1
0.707404129091157 1
0.223500149058592 1
0.666077109121392 1
0.801330339431337 1
0.72584062981156 1
0.0947542523272998 1
0.416902303679286 1
0.808135401251059 1
-0.192780405513005 1
0.303870971466267 1
0.278779386518696 1
-0.143924109267869 1
0.359813445416841 1
0.47053472258914 1
0.353553427648145 1
-0.197436223339131 1
-0.179567787914176 1
-0.0426195576830334 1
0.263593330530234 1
0.355316037767147 1
0.0209564226110364 1
0.112728126790755 1
0.335584375525883 1
0.00160962817700108 1
0.177628666289773 1
-0.264516681515579 1
0.75780403112603 1
0.724587105900727 1
0.336191630977865 1
0.452791719754881 1
0.381433142062942 1
0.701638029358122 1
0.870660189186979 1
0.172565183144192 1
0.061632254711749 1
0.0431969406134314 1
0.64352676016557 1
0.0848406405773914 1
0.106022319729965 1
0.785939966381413 1
0.631954797413654 1
0.950313484167259 1
0.740444098308301 1
0.728975719224952 1
0.470328349597226 1
0.562966690589667 1
-0.607786814556139 0
0.368410961568856 1
-0.073617194057611 1
-0.146155635382089 1
-0.204453503552887 1
0.27453297008176 1
0.849047568315431 1
0.719318645375141 1
0.406584069589662 1
0.794320058428326 1
0.208007916902903 1
1.15878999767605 0
-0.371189271736518 0
0.443601665010076 1
0.405009485758922 1
0.504426002293476 1
0.137577007822436 1
0.412348239535553 1
0.762766267637281 1
0.267774504625952 1
0.695856083814454 1
0.459980647921258 1
0.439006649701836 1
-0.118739136973749 1
0.448403232724493 1
-0.220163780993276 1
0.356825701067187 1
0.46855625547629 1
0.179047000824655 1
0.541440034782986 1
0.47494466010053 1
0.499591623068122 1
0.517029640162642 1
0.0237309549855529 1
-0.0953589005886703 1
0.78119778191514 1
0.28607174499614 1
0.908072282419413 1
0.0541106241393648 1
0.250153542766572 1
0.453809492342179 1
0.433881678907387 1
0.0983089281398956 1
0.20952370634944 1
0.916818220488605 1
0.398466425093772 1
-0.0467970531061869 1
0.467836132355895 1
0.168346773127136 1
0.052787867808998 1
0.0850633864924652 1
0.475975085742163 1
-0.392167329518084 0
0.838815142458924 1
0.243488869055801 1
-0.0296203490339337 1
0.23308322960052 1
-0.199814407488055 1
0.755108941492801 1
-0.0155957692306973 1
0.242585161181586 1
-0.0386635050213487 1
0.060111676707087 1
0.463124844874064 1
0.14052927318215 1
0.46234931686301 1
0.87277372193862 1
0.555377698295779 1
0.356628594711412 1
0.379194624307509 1
-0.0223861642903747 1
0.451502831976991 1
0.760291747898226 1
0.336938005034645 1
-0.369719439156323 0
0.469416379767254 1
0.40344710905781 1
0.773247936038686 1
0.536331623898783 1
0.506004463709564 1
0.016265595715077 1
0.367395002953579 1
0.511893789938512 1
0.710087476702322 1
0.475886661735413 1
0.648928069162741 1
0.140269125081726 1
0.643621242119068 1
-0.107154515296474 1
0.0820907640561854 1
0.25156769512796 1
-0.00234118634719138 1
0.49491250535188 1
0.601832292465241 1
-0.0126271088728398 1
0.551883350063064 1
0.0673019581533814 1
0.357636104688531 1
-0.232949848254287 1
0.47448610726111 1
0.440933614317519 1
0.743486160400833 1
0.513869680285224 1
-0.333362373497074 1
0.358178323845312 1
0.47426881993351 1
0.275039784085557 1
0.311851564216613 1
-0.0331438142698457 1
0.699103810580096 1
0.702916562439498 1
0.0666046173367802 1
-0.346309175958272 0
0.608345642482039 1
0.689443954453539 1
0.138391766664425 1
0.230133114550413 1
0.671334658941913 1
0.353586193624798 1
0.417418012380127 1
0.368315929334281 1
-0.0133381289990719 1
0.232287414577172 1
0.0950152399163109 1
0.0441577498173772 1
0.0196749518605993 1
0.32043892029274 1
0.253969168158065 1
0.00644456043213383 1
0.596064205928479 1
-0.103531264870494 1
0.176849678348803 1
0.124179326318158 1
0.181327580852902 1
0.48710790538464 1
0.263073923826379 1
0.950955189940984 1
0.154122540303952 1
0.618746458982799 1
0.459900780075282 1
0.109972935334972 1
0.507317665635104 1
0.745584864878736 1
0.228075683148104 1
1.10128660243449 1
0.0990230034672158 1
0.110421867756909 1
0.230978152562231 1
0.0528071813788671 1
0.151102350014499 1
-0.0293539107669804 1
0.00104640987280042 1
0.820395806148343 1
0.249474188820967 1
0.0629558365002243 1
0.545041239235441 1
0.213715391445205 1
0.208113013851665 1
0.544113522361886 1
0.0454994419784507 1
-0.0990367660653248 1
0.0535719889275894 1
0.0523614750722178 1
0.539332675737129 1
0.0224241620266314 1
0.166879665909053 1
0.621931767556081 1
0.267129615086218 1
0.263404479031973 1
1.30404174630134 0
0.00461736486326084 1
-0.343974205618925 0
0.248749720177168 1
0.397299730188545 1
0.876873045161976 1
0.409042799089578 1
0.200826605256091 1
0.142588338410454 1
0.280885087624334 1
0.266918979694181 1
0.269920398361486 1
0.678740651459793 1
0.313488613798744 1
0.520658106343408 1
0.276740498543917 1
0.232327324792241 1
0.528968933615658 1
0.0647668674847444 1
0.990661351510582 1
0.503149212751786 1
0.600016625019071 1
0.346362994975766 1
0.174683447724857 1
0.557688567124913 1
-0.57192524129482 0
0.67269297251143 1
-0.370851280677668 1
1.07356381349665 1
0.624558804555261 1
0.614648987694796 1
0.263875709319021 1
-0.63054559622914 0
0.286248272530515 1
0.123010006955576 1
0.537284881367504 1
0.137083478266062 1
-0.073328158885029 1
0.66482624644435 1
-0.121380025990569 1
0.101081572080093 1
0.675635167781386 1
0.570847681191279 1
0.283596175878525 1
0.514430053398886 1
0.484451481076632 1
0.279222528795479 1
-0.0685087659370109 1
0.213544170137882 1
0.322450157419573 1
0.430785472378009 1
0.193495781621202 1
0.623297254889769 1
-0.204112267586357 1
0.349046800935187 1
-0.0450513806493929 1
-0.580607409499325 0
-0.158406381924377 1
0.441657253639769 1
0.348774491488195 1
0.218882981194623 1
0.573458860213045 1
0.618546662547875 1
0.107680436347666 1
0.115183786471416 1
-0.33691956440059 1
0.356687707098847 1
0.615662148446087 1
0.305352905133782 1
0.395637926514557 1
-0.153262513886981 1
0.570948731455999 1
0.62027736758237 1
0.549631341378743 1
0.199983633920822 1
0.254049118785375 1
0.309142647430016 1
0.453645420866597 1
0.318942085145782 1
0.170207567828161 1
0.291927457887021 1
0.287593196496411 1
0.334239985228057 1
0.0274924227321752 1
0.0286264728427509 1
0.546476665016305 1
0.22527886447989 1
-0.026995561154033 1
0.406598835444863 1
-0.283783683513919 1
0.247035148792582 1
0.908593872635864 1
0.0825555580668128 1
0.67570869551219 1
0.557963067986442 1
0.33970582376758 1
0.486609946703887 1
0.25918970587011 1
0.40295324275145 1
0.772283387909118 1
0.511617536148135 1
0.519813309205344 1
0.013593630707686 1
0.751402594866112 1
-0.236259400671401 1
0.370276714622242 1
0.205078689638105 1
0.672418348787284 1
-0.557546417868202 0
0.466354436493326 1
0.0321938526286933 1
0.869098640478031 1
0.516387871814973 1
0.559445510972638 1
0.430184172948954 1
0.999297026141105 1
0.459557317621834 1
0.316375428745371 1
0.55026584626403 1
0.642780358817973 1
0.835112275229879 1
0.0718626070391476 1
-0.0326494132974173 1
0.35113542882778 1
0.584466810144158 1
0.42301837394638 1
-0.311332292473294 1
0.432859865262633 1
0.405653311570093 1
-0.276930203105318 1
1.05845952497917 1
0.949149188701304 1
0.187214081825068 1
0.848130121950625 1
0.214687867162659 1
0.127265548080983 1
0.0258638263960762 1
0.688013841584346 1
0.255215798388273 1
0.917354760492401 1
0.683221132429161 1
0.311504028235554 1
0.342755909813713 1
0.662661381077551 1
0.0138037818596011 1
0.850986908212053 1
0.625087358774645 1
0.363737841115738 1
0.782301655578193 1
0.0504206276102571 1
0.782476685658942 1
0.495842095455556 1
0.663027465717778 1
0.558663790107628 1
-0.156913041736908 1
0.733757188473133 1
0.201477350789754 1
0.408291766554603 1
0.613939380488001 1
-0.00352349004640959 1
0.241670758441139 1
0.221765917067313 1
-0.247546429113294 1
0.467838328872444 1
0.524533453036287 1
0.477533319869241 1
-0.217101767340425 1
0.777649944283754 1
0.485958644977504 1
0.310697113333728 1
0.27692792316836 1
0.33802532324616 1
0.158828386754068 1
0.727618215213927 1
0.347723392886613 1
-0.00730379112840848 1
0.416401852564371 1
0.509410682238276 1
0.399266810349093 1
0.519487234075579 1
-0.250556910234214 1
0.0956496519806604 1
0.126757292683171 1
0.335127996907157 1
0.0807144583462687 1
-0.172436082538415 1
0.476945285643116 1
0.223408927712893 1
0.246341798038095 1
-0.0961810228918149 1
-0.151385120739669 1
0.513897926757399 1
0.14757811159526 1
0.746286911025324 1
0.226328223997009 1
0.277013443093539 1
0.105637962514229 1
0.0953653927660349 1
0.904764942692463 1
0.645720903887595 1
0.542063369556449 1
0.484914710237326 1
0.236482281744815 1
0.582706887440103 1
0.523865576014284 1
0.473660630006864 1
0.341917722988718 1
0.317552685089317 1
0.143858569605597 1
0.485803809268035 1
0.16597829661735 1
0.382970084612912 1
0.790257713372021 1
0.0390704659513154 1
-0.193545149621025 1
0.738732312039173 1
0.125246751732599 1
0.0473347507137022 1
0.465390492242834 1
-0.284981472982639 1
-0.0876757340486307 1
0.470945784891075 1
0.337174260293672 1
0.0801831418552733 1
0.246854668260048 1
0.610964601552379 1
0.160649373678533 1
0.923175149536887 1
0.634355904968919 1
0.104496177220327 1
0.110588653358444 1
0.119253163001447 1
0.595825667393099 1
0.753476436349188 1
0.580404111282766 1
0.189264997105085 1
-0.0209556026140833 1
0.48605725091759 1
0.242346920313884 1
0.550374856514781 1
0.302294225701318 1
0.232323597505448 1
0.502427452613086 1
0.0861689983773927 1
0.56670876264832 1
0.173445638921219 1
0.0518579728111848 1
0.453166525662734 1
0.793868842057948 1
0.80917527950158 1
0.681478987322936 1
0.379048535624603 1
-0.0500454310665596 1
-0.481146486810592 0
0.468885266416928 1
0.610066305325151 1
0.422471841281122 1
0.25943139664861 1
0.999491578608999 1
0.0616127657758877 1
0.325516221382457 1
-0.114245204410255 1
0.088052345917701 1
-0.303291635108356 1
0.560256842669395 1
0.737134490760432 1
0.079936273655775 1
0.89850510218744 1
0.895767834652794 1
0.4681930232158 1
0.121339351678488 1
0.398278333295018 1
0.062182911416995 1
0.0934276264194481 1
0.323462428064954 1
0.268707344313485 1
1.55478711920063 0
0.720719177683296 1
-0.0939563564079398 1
0.500385467491569 1
0.490349650997442 1
0.364971400868963 1
0.179505647785508 1
0.418743155514595 1
0.53042586915296 1
0.00392207973760766 1
0.263152486728973 1
-0.244944421733343 1
-0.122360391368085 1
0.363731440965363 1
0.612291890648388 1
0.594649357538741 1
0.615888520491755 1
0.0571223997468019 1
0.395891691084055 1
-0.193296601397188 1
0.654059344795687 1
0.868076925888724 1
0.24822746768554 1
0.341006439140122 1
0.571543962167656 1
0.367970533905261 1
0.214988440697865 1
0.48240722462692 1
0.502309369711565 1
0.101066640265916 1
0.23268585973633 1
-0.120669189990499 1
-0.475077230736021 0
-0.172823378585571 1
0.570353456060934 1
0.0821292030118174 1
0.270395854484296 1
-0.199597478500504 1
0.398740387978411 1
0.418042590127535 1
0.814465562887772 1
0.0997048443089439 1
0.116037738271543 1
0.360283172006314 1
-0.310993417545351 1
0.406692379646503 1
0.51129993069263 1
0.0936797382174853 1
0.377798620533863 1
-0.518161812421319 0
0.737405932382153 1
0.4188103857715 1
0.36989136999162 1
0.596011464009439 1
0.199343361481615 1
-0.438591922569329 0
0.19756110049704 1
0.66099772971826 1
0.721482638102239 1
0.563650566023588 1
0.304279487760558 1
0.44614765814149 1
-0.308910028685083 1
0.604330672714624 1
0.938984732639886 1
0.488652337363735 1
-0.0586685746197827 1
0.731388534982547 1
0.0498762841399004 1
0.528537421282109 1
0.547178766980869 1
0.474673559382572 1
0.847663119135919 1
-0.0047687149971086 1
0.311590896722861 1
-0.0753163069956023 1
0.0973822396027827 1
0.552118834612722 1
0.234459114714271 1
0.0995921090719524 1
0.110730569696907 1
-0.0675339627575303 1
0.66386508345745 1
-0.361065900681589 0
0.572279531128794 1
0.647924712944829 1
1.02752408180501 1
0.824408246874754 1
0.537905143360516 1
0.0330476875861731 1
0.682122565582391 1
0.477178324817237 1
0.169793277264973 1
0.100254560610891 1
0.829825733687443 1
0.438160754645454 1
0.59749261923407 1
0.331723395492784 1
-0.0510893259156861 1
0.353677549831919 1
0.064042271871342 1
0.109559653217474 1
-0.0780569424928511 1
0.551751269795687 1
0.654957114561144 1
0.432926023992295 1
0.420198896936522 1
0.42011684693823 1
0.439771477350344 1
0.199540584226815 1
0.811083884286666 1
0.207054991244696 1
0.506198357085736 1
0.374449288075804 1
0.414688457943096 1
0.00823817165181027 1
0.125572911970561 1
0.406247054451583 1
0.0236470046860263 1
-0.0124556622165263 1
0.448790695938177 1
0.369506191223157 1
0.383227557931884 1
0.788804226782894 1
0.416463811015589 1
0.376739243822955 1
0.769282686750739 1
0.277090950853166 1
0.277966283870534 1
0.290824988735079 1
0.332324525131898 1
0.206613426896866 1
-0.0861136465318335 1
0.443141682295494 1
0.87646607146488 1
0.260133481652597 1
0.519221908028844 1
0.450918739067946 1
0.369026406888262 1
0.425522005971221 1
0.191035237030717 1
0.664070902393141 1
1.09620824961759 1
0.431326639632872 1
0.646406135812418 1
0.389872151549976 1
0.54162081479819 1
0.534373035098708 1
0.24741915719489 1
0.33297562930827 1
0.217195935148304 1
-0.302433983221677 1
0.0656682248301341 1
0.64938097742959 1
0.657855871238691 1
0.510072011521232 1
-0.232844531776422 1
0.108336100850842 1
0.14488469648669 1
0.496961715643025 1
0.483025759660557 1
0.606113425519794 1
-0.126607444291675 1
-0.320419871257387 1
0.237461663251879 1
0.139584752809831 1
0.0657134885778772 1
0.39037574372891 1
0.833817073451974 1
-0.14309366988111 1
0.545945085118388 1
0.69371086383561 1
-0.230716991602437 1
0.174684128261387 1
0.975594565244475 1
-0.0261893625438801 1
0.483768789916506 1
0.152282786370966 1
0.7606314153421 1
0.190039690706688 1
0.472584884166114 1
0.0180561817613362 1
0.232668896806412 1
0.191425665578795 1
0.55472901776014 1
0.234389078725353 1
0.552822616091875 1
0.784383735793614 1
0.410110422545223 1
0.627097163152028 1
-0.0319248402551918 1
0.0402676468115179 1
0.568991024426031 1
0.46166947682844 1
0.563133992423276 1
0.186226199276425 1
0.312922496366117 1
0.183203307212153 1
0.410558714201689 1
0.702478635496666 1
0.345748279800083 1
0.671794652255115 1
0.34698757430241 1
0.436212478531209 1
-0.416246034874474 0
0.725865711999188 1
-0.0470330494439144 1
0.282400215483642 1
0.439351142088121 1
-0.0791433523375273 1
1.06098516527311 1
0.869599311202019 1
0.530595067298801 1
0.860484678495236 1
0.305471400167379 1
-0.183226331550944 1
0.0772517489120912 1
0.327403235499965 1
0.531344128385494 1
0.263490005678376 1
0.305635588449312 1
1.19929265411393 0
0.280673812482591 1
0.611709993217406 1
0.201932402083645 1
0.252872752421508 1
0.532577715855184 1
0.741345274040771 1
0.284275548117851 1
0.92231033032335 1
0.28848404318056 1
0.236007391947642 1
-0.0640785321888922 1
0.643774530237376 1
0.718537474758703 1
0.148592111092557 1
-0.490631130694913 0
0.29035804932012 1
0.0413547869621192 1
-0.049224405481353 1
0.14897671672131 1
0.942059853211602 1
0.487496904724841 1
0.248356188378218 1
0.464733442613999 1
-0.165462399063963 1
0.179353792476277 1
0.360449690722266 1
0.385837856191014 1
0.760460109020638 1
0.320700818254957 1
0.548554110694557 1
0.402971670098968 1
-0.0696951624268179 1
0.139747167499666 1
0.476175014303755 1
0.481063243226713 1
0.61452888871851 1
0.628745327895568 1
0.459698459298397 1
0.170477003203929 1
0.564193110226119 1
0.544708113162344 1
-0.157045368378693 1
0.465113937410637 1
0.446722576211476 1
0.0309088597098401 1
0.495001888337118 1
0.372308616818242 1
0.609837893600233 1
0.314689814906178 1
0.0645581228682566 1
0.533378608853155 1
0.159142550915271 1
1.08266505250385 1
0.278339780976811 1
0.304190098747869 1
0.386592263219811 1
0.295318019862119 1
-0.0220211403685551 1
0.494203407931163 1
-0.305320471216267 1
0.695030428768419 1
0.187592396236798 1
0.0214584628165443 1
-0.122961103573989 1
0.690983211510362 1
0.881405585585231 1
0.658990816189656 1
0.0136613131853749 1
0.429260989551719 1
0.643334833318957 1
-0.126600585052652 1
-0.144579037396236 1
0.12880151181044 1
0.506438616804437 1
0.452817696620828 1
0.237358281166743 1
0.692191914868182 1
0.392598940365023 1
1.04698554213509 1
0.314186316603435 1
0.643407096188073 1
1.10301384476756 1
0.275955002912854 1
0.606842408901593 1
-0.286133300974111 1
0.816754581102562 1
0.635065447859999 1
0.624680561082973 1
1.11664649528115 1
0.696814868591003 1
0.201035686402848 1
0.510298343526299 1
-0.167860825056122 1
0.596646191840891 1
0.44572298857296 1
0.626611002609174 1
0.98640020748709 1
0.927009842193087 1
-0.103084496549637 1
-0.0612507800120246 1
0.546122560759217 1
0.315757468850906 1
0.0319736215810105 1
-0.0620204155514189 1
0.515708457663313 1
0.182465463031698 1
-0.290803873545843 1
-0.180024240024408 1
0.270675791277645 1
0.900468145274637 1
-0.210196007274432 1
0.405859385040371 1
0.528375559087077 1
0.40240095935664 1
0.391191345061273 1
0.289325491373053 1
0.583394020714729 1
0.774839837278043 1
0.305910546333831 1
0.160586216015786 1
0.315587255686995 1
0.372220561346922 1
0.0760655453435306 1
0.404373475184029 1
0.126397324414468 1
-0.385802963460415 0
0.36414848442745 1
0.578813855529752 1
0.167378283595591 1
0.280251781782499 1
0.407875194378167 1
-0.0758814822496724 1
0.509808221191752 1
0.279716717716921 1
0.194034106585648 1
0.379940930826655 1
0.78466336551219 1
0.542424170178591 1
0.309708092404908 1
0.7453481471486 1
0.388985294218526 1
0.0681992571049996 1
0.174169891914108 1
0.529189811861815 1
-0.409281791645338 0
0.380916439743752 1
-0.0624333456124451 1
0.187132621095336 1
-0.125734127000533 1
-0.00931482467202053 1
0.798645267009524 1
-0.78861151950908 0
0.064337209583566 1
0.776904403992478 1
0.614287687805112 1
0.293272550214781 1
0.668299629114416 1
0.632322751034265 1
0.449674773731624 1
0.0585459370983511 1
0.599223277258475 1
0.358105612943549 1
0.657737327341248 1
0.77679615147669 1
-0.119034074146067 1
-0.125613131596663 1
0.153956237719354 1
0.830430407071095 1
0.635758981983947 1
0.565439399273611 1
0.308682280141772 1
0.125190679366536 1
0.605792396957953 1
-0.48584054818 0
0.255368798827348 1
0.449531212844001 1
0.18073231362969 1
0.181454427903106 1
0.741898999341968 1
0.232972392631262 1
0.17158752580579 1
0.0141927158516776 1
1.07332297393699 1
0.0215618035593587 1
1.16109244375739 0
0.578879518006478 1
0.296132446898961 1
0.0269146228568692 1
-0.265018721813896 1
0.310032161147711 1
0.472180396196188 1
0.240211389191569 1
0.570677497330094 1
0.159953126629679 1
0.370179124382088 1
-0.0407091594257904 1
0.5973839397181 1
0.764003723139849 1
-0.150268168181492 1
0.28614982080891 1
0.416610940835855 1
0.303102162390653 1
0.362226960826629 1
0.0830099826879061 1
0.236094667624059 1
0.434239933523804 1
0.316960268962299 1
0.39994468175716 1
0.0475960119183844 1
0.50011800148178 1
0.507382052501992 1
0.238759613200145 1
0.170552347905713 1
0.488845432740176 1
0.244582304249296 1
0.629279905079313 1
0.640411775192866 1
0.2674468827198 1
0.00425786375899564 1
0.176611503091966 1
0.177279324307389 1
0.00935656700841869 1
-0.264029511584303 1
-0.195703285573843 1
0.446800494393915 1
0.547818562772549 1
0.133313148538146 1
0.324216601307349 1
0.547416948795852 1
-0.00681326672061583 1
-0.0624801721282043 1
0.352802400486279 1
0.0610767518344916 1
0.448908070040364 1
0.275851820515333 1
-0.023453370442485 1
0.682827424365166 1
-0.156495033051179 1
0.291417114070789 1
0.661804494574987 1
0.299619792616784 1
-0.0352233781566932 1
0.318884499182079 1
0.937285627659898 1
0.421873339327528 1
0.261789046220016 1
0.59178573091852 1
0.894254207658416 1
0.534592359567561 1
-0.145166156222164 1
0.929792565485695 1
0.57427320156016 1
0.739780276288745 1
0.494290201997055 1
-0.0844400533207331 1
0.369457467571069 1
0.242979327614327 1
0.278989706612853 1
0.723459780351416 1
0.0933151853364403 1
0.110339399576394 1
0.570407759579474 1
0.376172865167595 1
0.0971233079892525 1
-0.0224947800497939 1
-0.174976884179899 1
0.225848110941368 1
0.218374518508139 1
0.407590356807052 1
0.594676880381725 1
0.883399062579342 1
0.124683808079219 1
0.43645612500323 1
0.489123095161992 1
0.613797814501135 1
0.30059881223577 1
0.957075567146884 1
0.309896129511346 1
0.239966697355261 1
0.859039931779751 1
0.386025115882445 1
0.118822705686667 1
0.468662710290989 1
0.279956320036693 1
0.47991616680042 1
0.264712293961341 1
0.117113216600252 1
0.2913110429904 1
-0.177387714201951 1
0.44834685433794 1
0.802829795771468 1
0.186924521272015 1
0.173354086455901 1
0.367158357107451 1
0.982782788962139 1
-0.299656238010682 1
0.601213048308631 1
0.0861987096582318 1
0.459557411510655 1
0.46826456216505 1
-0.209634129526486 1
0.829484344896571 1
0.270863565616687 1
0.103725686216697 1
0.187587666702985 1
-0.0246389370066532 1
0.773137655926875 1
0.509473341262566 1
0.873094005031669 1
0.650118574101531 1
0.324244369091605 1
0.654436399711278 1
-0.0608226703104491 1
0.595916509547969 1
0.26167099542421 1
0.304313499408776 1
0.0200100570390076 1
0.291763310980696 1
0.26181299673436 1
1.06925195911346 1
0.200960146831677 1
0.389214406714932 1
0.562841029763499 1
0.520899810557736 1
0.744059304234847 1
0.563100002403861 1
-0.0359211084593174 1
0.895866660402492 1
-0.0867691359902868 1
0.0584992177479773 1
0.461367747452684 1
0.48839080117278 1
0.00910933537615705 1
0.245820797882823 1
0.682146744066617 1
0.472980930472787 1
0.514346428056028 1
0.0435854438138197 1
0.244818279489624 1
0.886461926768618 1
0.399172271144865 1
0.352320040740425 1
-0.139573713235397 1
0.591650937036197 1
0.077161222218059 1
0.906335146653166 1
0.063421632263777 1
0.600242479924201 1
-0.0961528796461351 1
0.483157664928027 1
0.726954687577557 1
0.280916177777413 1
1.16340629450226 0
-0.0307499125545033 1
-0.325690002148705 1
0.294647862700757 1
0.43869639287966 1
0.166488856838958 1
0.681623912132228 1
0.45629141315722 1
0.746623551848134 1
0.44240853801497 1
-0.041936718249661 1
0.356764705878831 1
0.610640647306414 1
0.876191490355798 1
0.0470783518829765 1
0.551895379808042 1
0.456776415816511 1
0.0560133645603493 1
0.150939823788519 1
0.139336508090482 1
0.336726937113063 1
-0.0922850569000468 1
0.227396938812369 1
-0.0977276254379243 1
0.529084337014185 1
0.937005036797226 1
0.517673074575559 1
0.479789835936326 1
0.524166276418124 1
0.268228609687427 1
0.34393601959825 1
0.437744122440899 1
0.363682530691642 1
0.973645722789468 1
0.237685246846243 1
0.389764377267825 1
0.280738138721375 1
0.452332864461208 1
0.136860123834803 1
0.174117793782745 1
0.27652142985117 1
-0.127014669223595 1
0.30980691067929 1
0.850450816430298 1
0.319752734468734 1
0.174100558899955 1
-0.198054593306902 1
0.6935170242245 1
0.0642987903398573 1
0.478799810270784 1
0.808619348964319 1
-0.225790865236569 1
-0.175011823034419 1
0.0105592721350843 1
0.904840828661873 1
0.671354258666692 1
0.630527549268 1
0.432965726079673 1
0.0996525057035507 1
0.172520296010709 1
0.516034824353 1
0.378272305649881 1
0.66755270271233 1
-0.302212789844512 1
0.0526848107175595 1
0.337132011515373 1
-0.275313750423544 1
0.0342410112120036 1
0.673738654326601 1
-0.249712654365835 1
1.02837769505281 1
0.182458641025741 1
0.376951798476195 1
0.396274413780989 1
0.769368594536774 1
0.0865427284169548 1
0.592739329071771 1
0.450454629455231 1
0.570001004521075 1
0.280941779474086 1
0.147689084127012 1
0.731927097801916 1
-0.0929732308087512 1
0.732819054458735 1
0.190819376515862 1
0.038997970324117 1
0.619534017378979 1
0.475674317191993 1
0.0911148313217374 1
-0.0602290327254276 1
0.234683505411727 1
0.353815895612986 1
0.257432331577816 1
0.693668975573077 1
0.0634743611942836 1
0.477633634218149 1
0.0186192517657516 1
0.403445438551461 1
0.42722624948829 1
-0.29333114455886 1
-0.0733286150027531 1
1.0523120608215 1
-0.106821861088706 1
0.130943072664658 1
0.828010927821679 1
0.01346232351303 1
0.682785070764204 1
0.614455034367174 1
0.0352150064333151 1
0.468075373808484 1
-0.0236531367491998 1
-0.160103718053209 1
0.596652794121763 1
0.255648611011809 1
0.249262579331488 1
0.383325665229784 1
-0.218204392183638 1
0.197705207293761 1
0.288220022809474 1
0.373703331460247 1
0.591808171516262 1
0.244300921053413 1
0.42928572338335 1
0.147905745293406 1
0.136466544574074 1
0.135155470405546 1
0.112954157145252 1
0.407022346710089 1
0.430663934086733 1
0.674741186545512 1
0.238583474192856 1
0.861361556744634 1
0.348346907764974 1
0.630866230672296 1
0.527215504484554 1
0.355926677315472 1
0.321683455642241 1
0.241588174354442 1
0.832695215048579 1
0.250736735256775 1
0.00210719698147072 1
0.828245411258158 1
0.699918275148511 1
0.352957770579868 1
0.245778638601018 1
0.618128232428155 1
0.40137481438122 1
0.497589634229957 1
0.643963938168337 1
0.0182698606391234 1
0.253143065099528 1
0.933004250654537 1
-0.353051316674219 0
0.350706812965665 1
0.278238538515352 1
0.286392532010202 1
0.375336531873626 1
0.442906353429502 1
-0.0764560478645525 1
0.55965610063532 1
0.23003665654574 1
0.407618566155352 1
-0.268954854487899 1
0.663420557665399 1
0.465528351032656 1
0.441150284066211 1
0.67884654842001 1
0.156954489933036 1
0.3289947315198 1
0.414556612645427 1
0.0519238317433318 1
0.223117012848684 1
0.337549486560081 1
0.495699527277383 1
0.280178647019986 1
0.655211915817516 1
0.84340258866571 1
-0.127825265936424 1
-0.121521272644864 1
0.0315426157665358 1
0.56344211019571 1
0.114937796026929 1
0.45465512277637 1
-0.161834074178449 1
0.265587082034524 1
0.38655075702241 1
0.0292088969668454 1
0.636066243492083 1
0.567375233704804 1
0.423139703994504 1
0.265721304839349 1
-0.170502356554899 1
0.213081702252558 1
0.403186977183632 1
0.250563907954174 1
0.685092135363974 1
0.709252352859438 1
0.642162816958938 1
-0.271310892238411 1
0.0174166073059497 1
0.416454367216989 1
0.335369483821726 1
0.586034630152648 1
0.181030573926523 1
0.479162242293499 1
0.321834254147776 1
0.267057539931576 1
0.958043953979919 1
0.388838498709823 1
0.620417500970502 1
0.206081593842849 1
0.333550954501567 1
0.238462905734101 1
-0.329522153936375 1
0.172852267844225 1
0.786203893782577 1
0.051504668387014 1
-0.15655254524311 1
-0.250897915645113 1
0.461128340403239 1
0.791628503174372 1
0.363555806441072 1
-0.244117943394027 1
0.341001397882113 1
-0.409265998077809 0
0.419597894735582 1
-0.046831923539366 1
0.585652429453467 1
0.219443895151405 1
0.323090510822849 1
0.457324355079542 1
-0.0187543866918754 1
-0.0469905236391229 1
0.526816442419145 1
-0.0774215962889466 1
0.119650368710099 1
0.507714472644824 1
0.334403553138046 1
0.639907108754542 1
0.773486529297554 1
0.0714327134136918 1
0.0250412992694484 1
0.513355822181832 1
0.695718709625861 1
0.152985165708208 1
-0.180405474058104 1
1.0355575200479 1
0.498519256361131 1
0.19510481921719 1
0.152939284429565 1
-0.0627871193413301 1
-0.0447424655460517 1
0.715998947213947 1
0.441227330605999 1
0.225712429865159 1
0.639933495629309 1
0.583406519895741 1
-0.160731053439792 1
0.2060956500403 1
0.133400954314952 1
0.0456965560921782 1
0.255034002553104 1
0.551754805295086 1
-0.123079603891511 1
0.452915714785191 1
0.348493825664766 1
0.609531939984672 1
0.407984869075404 1
0.771369564786395 1
0.259816633668145 1
0.475711134813053 1
0.257742703427882 1
0.33928661930009 1
0.268325315258424 1
0.372106952585229 1
0.464269674941605 1
0.427613762943086 1
0.0163722486667334 1
-0.0490232011034395 1
0.502619190440287 1
0.0883557278522361 1
0.356389204774985 1
0.139876066481038 1
-0.332320559454265 1
0.57020666598575 1
0.53529356910756 1
-0.0564504232146604 1
0.419264236205221 1
0.0614538964806703 1
0.0471589663873284 1
0.228349891412433 1
0.454276321154803 1
0.811957674808795 1
0.225613971295843 1
0.52754095693869 1
0.251358619930413 1
-0.288484307419681 1
0.074911162505162 1
0.024953274441948 1
0.364653611064761 1
0.761585387768675 1
0.203911942320374 1
0.0913075417280348 1
0.760037550610597 1
0.440602964529492 1
0.612059037817261 1
0.779988405676541 1
0.828146320866677 1
0.0549250610437507 1
0.108304860293348 1
-0.0427714714431372 1
-0.14955058499873 1
0.317916638513675 1
0.477793134740835 1
0.225335855564592 1
0.597150966949045 1
0.300668110499763 1
0.489180486701765 1
0.289276489867892 1
0.455062530325866 1
0.255838491062017 1
0.55154001412918 1
-0.132052428177775 1
-0.388914452647364 0
0.142060320873533 1
0.216815768920179 1
0.257724671224144 1
0.838985252922655 1
0.139557589639867 1
0.568766048889185 1
0.54838341728976 1
0.186242087581872 1
-0.0852837254202448 1
0.457217744950732 1
0.629388957122705 1
0.313011219162109 1
0.18272431774102 1
0.747005115303766 1
0.0155140736853357 1
0.217494079768862 1
0.278400729066604 1
-0.187864957575461 1
-0.155380853357511 1
0.907420566829328 1
0.219924543326534 1
0.169693540737399 1
0.0452361973440455 1
0.00156635749879469 1
0.52452839683801 1
0.364417358417384 1
0.517670261934243 1
0.276028106387728 1
0.0683690892751695 1
-0.221128449919105 1
0.776805538543894 1
0.372887318116564 1
0.156479901784645 1
0.801320722765992 1
-0.0422300146645488 1
0.384681095820698 1
0.461853155206955 1
1.13245731753465 0
-0.151988811425979 1
0.120161904219831 1
0.334035476672445 1
-0.0455141091504006 1
0.291572976388459 1
0.405722377942797 1
0.897512344906314 1
0.50586700162784 1
0.287940368476936 1
0.0988744126944751 1
0.0227172242882854 1
0.161005642604585 1
0.339621663603386 1
0.447300998348274 1
0.203765989221973 1
0.0937969498066445 1
0.524256249234073 1
0.0549675340457179 1
0.371295916086106 1
0.24663618268289 1
0.230044852883483 1
0.126593655370449 1
0.475675437054925 1
0.831055079001595 1
0.295798674853301 1
0.388964319455673 1
0.208225002944826 1
0.208745222522772 1
0.330247219573263 1
0.207148702229724 1
0.0266480195764592 1
1.01917524164707 1
0.560541131092861 1
0.314587045660371 1
0.383226190549416 1
-0.015736374198791 1
0.1756972456069 1
0.57238816368661 1
0.26192514137139 1
0.6799679516941 1
0.259646483856004 1
0.585397291566631 1
0.636732946446087 1
0.686428293216276 1
0.246821150610094 1
0.136049321626253 1
0.502716622257392 1
0.703830231467607 1
-0.194005671608759 1
0.195856248730532 1
0.477300163288854 1
0.222778402417546 1
0.862127032248289 1
-0.0241614245191216 1
0.573340667467205 1
0.0246139028758252 1
-0.102145471595762 1
0.723393488723977 1
0.280086409296817 1
0.487216387218891 1
0.045244514264037 1
1.04812557023394 1
0.226614268190948 1
0.0626221952783673 1
0.0506536702470081 1
-0.427505022455915 0
0.950123474645682 1
0.425658166472021 1
-0.278131933543785 1
0.565794097241776 1
0.177114451208788 1
0.326488868226016 1
0.496179379752714 1
0.728150474667929 1
0.194514671945736 1
0.600853485436231 1
0.270865886433363 1
0.577948973977479 1
0.396944897910222 1
0.141074336546343 1
0.214737703929578 1
0.4362147210218 1
0.101353924874549 1
0.0722103852281806 1
0.16543731872742 1
0.844592173122268 1
0.37903732782702 1
0.544751748971992 1
0.460926970262451 1
0.708999941327183 1
-0.0717057659816514 1
0.291004201919145 1
0.526744345218294 1
0.573289172394391 1
0.561978955144719 1
0.67241282508481 1
0.532902530366421 1
0.290916599886676 1
0.0516023850287625 1
0.514289481974463 1
0.592161206238181 1
-0.019285594496867 1
0.486520911547737 1
0.0970727162668131 1
0.885390512593458 1
0.827537199308416 1
0.404558608754076 1
0.115106715208739 1
0.271891919050201 1
0.0933114536877758 1
0.506067314358677 1
0.436398585426725 1
0.385384205534565 1
-0.115243130696412 1
0.379544787200995 1
0.298569819298973 1
0.283628766415636 1
0.777088340735915 1
0.328324020386829 1
0.719481180882419 1
1.30535338890878 0
-0.0123130896612223 1
0.203973671629218 1
0.581129502261985 1
-0.317865380128208 1
0.614263383111313 1
0.528135905237284 1
0.283770139242441 1
0.820137994364369 1
0.250060181267564 1
0.382354747301714 1
0.269947064978865 1
0.016307407869226 1
0.73115015474719 1
0.200870363066198 1
0.524230166084567 1
0.0631951659545378 1
0.600724576322303 1
0.507961540104436 1
0.151093477894386 1
0.56283158561811 1
-0.276808414705985 1
0.358956711542204 1
0.196973371920177 1
0.4288499578237 1
0.761190280480135 1
0.340136070131076 1
0.41168222930813 1
0.265193364232178 1
0.524250027176428 1
0.296491591901568 1
0.0205236193995898 1
-0.211220514809603 1
-0.0259447762086002 1
-0.102210296252656 1
-0.0955540001171248 1
-0.0791327120146257 1
0.72114671272567 1
0.340986743036492 1
0.70631946192734 1
0.667822447261006 1
-0.0430268187227311 1
0.148298915731574 1
0.116454739326571 1
0.396915709315469 1
0.741266217593562 1
0.413746047119723 1
0.624378193513449 1
0.217922283206181 1
0.618906829089904 1
0.402384911891764 1
-0.186276386539617 1
0.324908445630444 1
0.257977030061286 1
0.859600294381285 1
0.127531133396209 1
0.0832722852055073 1
0.303687540955779 1
0.00969472607800451 1
0.112134581609022 1
0.443196460307497 1
0.270209044077091 1
0.144858030754168 1
0.432548788107546 1
0.496362556529553 1
0.740555028245089 1
0.722316773414572 1
0.800054319352587 1
0.22295845741323 1
0.750256963939562 1
0.326078698996838 1
0.713071678351815 1
0.0269901858729018 1
0.492855350877252 1
0.643253949167152 1
0.332579630171412 1
0.462872553538955 1
0.616604988477699 1
0.565375670219286 1
0.106074804914247 1
0.615004976579257 1
0.64408479555248 1
0.254385944784729 1
0.386163984608779 1
0.272460639856417 1
0.407031807498299 1
0.085720592422284 1
0.566039192237213 1
0.139325799650629 1
0.308496219817743 1
0.354050861714316 1
0.311350872972247 1
0.466229306089595 1
0.2237601982379 1
0.327261331371252 1
-0.0770196667108627 1
-0.361130539633817 0
-0.0643459590697595 1
0.61376840600296 1
0.234854744641863 1
-0.0374323854569575 1
0.165804055315299 1
0.11467699672403 1
0.203197335184561 1
0.643291266175892 1
0.665069633141528 1
-0.0459280015252345 1
0.263187038609198 1
0.161757433150119 1
-0.0935303832982453 1
0.65471656814173 1
0.632810864615863 1
0.320662217640465 1
0.0659930807301733 1
0.590869945395089 1
0.409129261779506 1
0.069781610206641 1
0.770351056120826 1
0.614716577744503 1
0.321857357470369 1
0.302775418105988 1
-0.109451076030542 1
0.43283458792298 1
0.220713997687928 1
0.222850655421176 1
-0.03599115108885 1
0.134273630369734 1
0.287065786809949 1
-0.226346191046485 1
0.278023245576588 1
0.366453774950856 1
-0.282565929351133 1
0.256039924980813 1
0.215099503010432 1
0.729261425684827 1
-0.0999431827806183 1
0.0780892321103278 1
0.591752728940472 1
0.242594010421862 1
0.0419046167212575 1
0.488001949789026 1
0.334860653413164 1
0.585639795675074 1
0.847224583286333 1
0.40431490342714 1
0.358944385953802 1
0.87475466812299 1
0.443776181262531 1
0.102595010235429 1
0.227371453436257 1
0.992770420995794 1
0.659870652060364 1
0.865528705548379 1
0.816952791680299 1
0.160402809841996 1
0.500327742414799 1
0.763272049151968 1
0.0897386582287318 1
0.299024051884616 1
0.902432695554112 1
0.0274913675490118 1
0.541400067673339 1
0.335353023745343 1
0.580000620282807 1
0.254690385050873 1
-0.217088008685531 1
0.33783611192838 1
0.216138506821034 1
0.663139879636619 1
0.130981509885781 1
0.509411257414523 1
0.315195977737323 1
0.961861682809508 1
0.566604841714759 1
-0.181910356521131 1
0.488051640490812 1
0.635840359550584 1
0.644834351789024 1
-0.0484163933720716 1
0.457506335767033 1
0.723552023857978 1
0.650638684016704 1
0.305138857470939 1
0.145328289761061 1
0.258466071954978 1
0.0389053365508636 1
0.458762467121704 1
1.30902946745626 0
0.185501409633551 1
0.775425456487178 1
0.471745359244262 1
0.646010624339886 1
-0.00365681896844043 1
0.340200761339979 1
0.67820787706102 1
0.316779932401509 1
0.37516550072993 1
0.259414834240824 1
0.540748213791638 1
0.68805353077279 1
-0.190976592030571 1
0.467061268129272 1
0.17300525900521 1
0.179977893112303 1
-0.107424844686957 1
0.0579474930170037 1
0.310014529517932 1
0.220052270297191 1
0.380234514597417 1
0.998178194736328 1
0.500534792685981 1
0.0964896158176239 1
0.479720318762878 1
0.983669021455589 1
0.384474750406058 1
0.748605854501792 1
0.204428280102956 1
0.089331833345378 1
0.526910948605463 1
0.225435877811202 1
0.105910402998378 1
0.138022994213898 1
0.284610962398058 1
-0.124280778436446 1
-0.115492472600847 1
0.324385164796971 1
0.531626413601245 1
0.384165784470011 1
0.147784545423085 1
0.19265552294513 1
0.534486375667987 1
0.35664406480799 1
1.16886673928952 0
0.638899251754863 1
0.621915212702646 1
0.444264210444217 1
0.475762983864792 1
0.187180748643033 1
0.801909874536776 1
0.0517698148156627 1
0.153833932737758 1
-0.206813885496416 1
0.635422066188572 1
0.286774229074476 1
0.291671135629531 1
0.518960578121531 1
0.739672566604997 1
0.841999804835891 1
0.466345499214245 1
0.297783067442457 1
-0.0193528502129588 1
0.101067805359383 1
0.450068512782901 1
0.546337353187675 1
0.186085786010585 1
0.341257494771402 1
0.166732571237864 1
0.121185133533401 1
0.461674744454467 1
0.677752115354579 1
0.31942040364828 1
-0.0764848560552933 1
0.48584640669906 1
0.656544221384279 1
0.463883446060123 1
0.461754837961854 1
0.418382485312736 1
0.196807037890069 1
0.465476633570009 1
-0.0067562123651166 1
0.28760132567273 1
-0.64083620542178 0
0.802860780568351 1
0.33027654232297 1
0.379505035702146 1
0.398273971608958 1
0.373447567105787 1
0.021253275928642 1
0.361746551619328 1
0.485260598217309 1
0.448012747449182 1
0.124643992880151 1
0.0863234229387266 1
0.770145615783279 1
0.656012723817277 1
0.570207300604586 1
0.373222337657482 1
0.0992114854390045 1
1.25674571365061 0
0.829981626451198 1
0.618220141890802 1
0.699686913829566 1
0.114584634239734 1
0.631141011726048 1
0.507236554437604 1
0.463441967575272 1
-0.188987315038484 1
0.375972067208226 1
0.0885906869709758 1
0.201828895746934 1
0.729195347640276 1
0.296876607417719 1
-0.115468482687807 1
0.432602689979629 1
0.581756948629148 1
0.521187939166358 1
-0.179284378564311 1
0.666752630701818 1
0.685693719002879 1
0.41508151153787 1
0.260233713385431 1
-0.201799658631218 1
0.0343512495378331 1
-0.27398475154988 1
-0.114147211163742 1
0.246057103398163 1
0.599964496889651 1
1.04011770548326 1
0.55289347256715 1
-0.363808945501948 0
0.600281827096616 1
0.500282977906931 1
0.369612418871234 1
0.280871843280385 1
0.665871187175379 1
0.354659586053139 1
0.565072817900226 1
0.287194274388045 1
0.158297433031857 1
-0.127416195841629 1
0.525182617288403 1
0.642356132220967 1
-0.0866132885519677 1
1.23117611935183 0
0.455741386736478 1
0.356184715348378 1
0.845893501522153 1
0.391061500040425 1
0.108011878489772 1
-0.23428116869399 1
0.802835232166956 1
0.294030687449685 1
0.284551379287164 1
-0.232166003057157 1
0.627504439804371 1
0.134045021379118 1
-0.0322772938239149 1
0.415123261566452 1
0.309199801630511 1
0.306457960861945 1
-0.114262999829256 1
0.840140344530438 1
0.185228324569824 1
0.154965849909711 1
0.284729977435923 1
0.413864592506934 1
0.479076494137432 1
-0.222081141221638 1
-0.2797873367611 1
0.883792566771136 1
0.462082073351811 1
0.865852651582178 1
0.0946724001972774 1
0.544692480853934 1
0.142682963675912 1
0.246276147405769 1
-0.11651673761925 1
0.738155792047424 1
0.356190233630939 1
0.251487265277815 1
0.0925366438883562 1
-0.0853083387229114 1
0.813337993363462 1
-0.429835596823793 0
0.312889293048558 1
0.569163037901769 1
0.636271663171171 1
0.328508215881594 1
-0.243914538269079 1
0.521871306884236 1
0.217201857050493 1
0.445420744118139 1
0.204247502965221 1
0.347791764659117 1
-0.0684015901778929 1
-0.414636136920784 0
0.0252204192266459 1
-0.182242034466047 1
0.639247102366873 1
0.345168012389545 1
0.314800820033965 1
0.54128772332879 1
0.512380642804046 1
0.464636212607441 1
0.382471353792017 1
0.664010824815019 1
0.558353836972006 1
-0.038055954082484 1
0.435031270089631 1
0.195148884081517 1
0.282255357985366 1
0.187896551965454 1
0.446829628078077 1
0.619701146703541 1
0.764784588643766 1
1.32892573975391 0
0.533198647424326 1
0.0350631644351844 1
-0.586258213171908 0
0.248828100800594 1
0.549549543792499 1
0.0245049269168589 1
0.790870707094005 1
0.507510956344832 1
-0.332982328739178 1
0.61696464736432 1
0.483375245685522 1
0.852516758242468 1
0.184968438912379 1
0.202533828806584 1
-0.0523019032799576 1
0.180171931840722 1
-0.3701856102344 0
0.128958526817491 1
0.593781660763381 1
0.111747678437186 1
-0.0312882601860206 1
0.488891329351092 1
-0.11160391616488 1
-0.0201971062854622 1
0.126443873384051 1
0.290987205241912 1
-0.0473985083630794 1
0.379321898731764 1
-0.69071685144423 0
0.573666422054322 1
0.32897565246977 1
-0.0760389142508577 1
0.11470807591043 1
0.336346541274039 1
0.377341785376326 1
0.362141354190837 1
0.482623588338615 1
0.0622270044915619 1
0.591522340924082 1
0.572067150102738 1
0.303109363146175 1
0.376985919905551 1
1.21644242312563 0
-0.296391557432056 1
0.528127146707994 1
0.365256673770741 1
0.444206292957991 1
0.240719292704621 1
0.130623877670549 1
0.464118777438143 1
0.213598108254674 1
0.262453179815003 1
-0.152395089115134 1
0.516025840752339 1
0.0779857701225654 1
0.0617633704139577 1
0.121428815291708 1
0.344053026466546 1
0.276210172391979 1
0.699418894401561 1
0.720240071287966 1
0.0879697029690766 1
0.326336000794971 1
0.157655020670494 1
0.343077426727784 1
0.812639325349257 1
0.304798867462086 1
0.8566900110319 1
-0.0928048739205721 1
-0.0272994023529108 1
0.424359954724082 1
0.226188582191167 1
0.47160079163499 1
0.587826922829695 1
0.00294147132071922 1
0.428404675347336 1
0.562811774769328 1
0.466688796688352 1
0.19670697820433 1
0.36017421876439 1
0.520236322458213 1
1.06726465489108 1
0.768741473373474 1
0.179494450423883 1
0.236723428251707 1
0.633849865598861 1
-0.0598628835392914 1
0.512153417106186 1
0.173909903966385 1
0.731226057357243 1
0.237693067707056 1
-0.0758512640007549 1
0.557680108038186 1
0.233000391627002 1
0.325208883317379 1
-0.380347053704876 0
0.241540305994035 1
-0.103474924117356 1
0.479610846291985 1
0.741412090166431 1
0.375833455534557 1
1.17308145793345 0
-0.0160010321746313 1
0.505319483588663 1
1.11358569625266 1
0.549703742504503 1
0.743493204150235 1
0.461140744766408 1
0.164000477834369 1
0.0634818167427364 1
0.515560619724874 1
0.376423033969701 1
0.507578256381525 1
0.229317952697797 1
0.545064762575107 1
0.0241803881548767 1
0.820313425258585 1
0.431289410346344 1
0.267022221721394 1
-0.018690580329912 1
0.354370949106804 1
0.112564879740127 1
0.486174369571667 1
0.526605441502236 1
0.598125345700718 1
0.216511209133386 1
0.220878230011722 1
0.546390646746774 1
0.293701361269578 1
0.764600511641379 1
0.210667785126866 1
0.0871688306480097 1
0.983067611085928 1
0.397284247886064 1
0.981430195530746 1
0.208992659480963 1
0.696100159439857 1
-0.115194377516981 1
0.133848739339449 1
-0.115837025448361 1
1.12998154252097 1
0.157317470344811 1
0.479470371403238 1
0.536029393255045 1
0.69764534814444 1
0.475063373175545 1
0.282846575783186 1
0.322074443696395 1
0.888556942898783 1
0.909846909588102 1
0.219143254266288 1
0.667682660518732 1
-0.0777586621806121 1
0.66420654952822 1
0.130571395880862 1
0.290207233715026 1
0.868518145653323 1
0.515163473237394 1
0.439941570501508 1
0.583612599024231 1
0.354108595839074 1
0.456419756177638 1
0.274848675423389 1
0.795697045927661 1
0.425651901659945 1
0.0833143522590478 1
0.169405012837824 1
0.167001182905172 1
0.337445133437005 1
1.04222237385149 1
0.20346234130122 1
0.285894585866072 1
-0.180889164670547 1
0.0916635025338923 1
0.233128027330379 1
0.483232593552888 1
0.382643508209754 1
0.236634437439715 1
0.561456891177575 1
0.718884778474598 1
-0.000112706127319492 1
-0.0306053362461393 1
0.422200704608396 1
0.745888944796024 1
-0.494550443965928 0
0.210616431685254 1
0.359618176347027 1
0.296071509469389 1
0.674299663130714 1
-0.141572861078656 1
0.355131562079872 1
0.244045525719913 1
0.274763299731342 1
0.529994343756221 1
0.678465604162375 1
0.298763708452284 1
0.557034873009115 1
-0.0211373228686641 1
0.176280033834654 1
0.121874838202183 1
0.283661140587004 1
0.81601305896515 1
0.384534681389971 1
0.812715074483259 1
0.568544403808946 1
-0.0479639472473077 1
0.474931016584922 1
0.266195641553334 1
0.575488752412178 1
-0.404001437565604 0
0.283075942492818 1
0.36693229164266 1
0.542143320673646 1
0.654037266447051 1
0.627958087908934 1
0.19274437600524 1
0.586940875206128 1
0.192557056666795 1
0.149600471912654 1
0.465972997668651 1
0.623545848124653 1
0.348063247163294 1
0.229149851691472 1
0.158809781213514 1
-0.0399352315872439 1
0.198311746190487 1
0.410822095674194 1
0.64814381054958 1
0.485690580805052 1
0.482725075996054 1
0.309319098848913 1
0.383679614178903 1
0.635911507300122 1
0.198849908709827 1
0.292692336945284 1
0.563194513683511 1
0.171422499719297 1
0.361066070575203 1
-0.0661839393916879 1
0.737792949640751 1
0.725806179092609 1
0.351412404753522 1
0.28474607668831 1
0.189458720467753 1
0.881901992943743 1
0.380464443705501 1
-0.0821885061348376 1
0.419181174426919 1
0.147886985307062 1
0.0193014817037919 1
0.918295492349582 1
0.993537988026983 1
0.275403593235913 1
-0.0496008904632143 1
0.218522577469967 1
0.0967036599174638 1
0.532433941299178 1
0.448827543530784 1
0.378152280812787 1
0.228966858851759 1
0.341219094474464 1
0.842522308799253 1
0.333388254410431 1
0.104174958726234 1
-0.0073899506780314 1
0.039192392405448 1
0.636554851219911 1
-0.11676990598959 1
-0.0457634199050274 1
0.430038737839738 1
0.462189214970373 1
0.0998257621575395 1
-0.11891168774948 1
0.407502733188687 1
0.0648651270016698 1
0.422327035410453 1
-0.391650658941625 1
0.0966605263951285 1
0.288180309708279 1
0.0702316066355929 1
-0.0421548015622099 1
0.0281761051171784 1
-0.154653126479064 1
0.394305377054152 1
0.182771888726403 1
0.151273178091274 1
0.147175671268467 1
0.364142264982426 1
-0.173333433854762 1
-0.0451001650305037 1
0.0664677921914296 1
0.537039049868338 1
0.155691487481886 1
0.735351427672005 1
0.732014957965895 1
0.334861690981619 1
0.676063165328861 1
0.207673744876621 1
0.624755329424787 1
0.540937206387668 1
0.399752615225562 1
0.671462292996063 1
0.335285329692122 1
-0.0424720822386864 1
0.0459714420677094 1
-0.397999133869126 0
0.175459653035962 1
0.611942182403984 1
0.460972123059866 1
0.389063489145837 1
0.417970876786982 1
-0.00758685546896679 1
0.181129347081341 1
1.02872475017863 1
0.87462967408013 1
0.460982805887798 1
-0.165801097019613 1
0.0381586983573575 1
-0.104599632189405 1
0.264137952956425 1
0.09861903300475 1
0.302658207349283 1
0.047994124459603 1
1.0085979149568 1
0.271974917845183 1
-0.250683904784942 1
0.162481943437621 1
-0.0749508709750868 1
0.156437024233735 1
0.257150163340214 1
0.61272036929505 1
-0.166121137693675 1
0.257010617314486 1
0.471619339668148 1
0.358600438092175 1
0.237576130970529 1
0.040345647400469 1
0.277342677892072 1
0.517364546177861 1
0.46089279647205 1
0.874401219466397 1
0.577457009677317 1
0.14010495318423 1
0.935449400008751 1
0.301921662352552 1
0.846817710308345 1
-0.0925456377714177 1
0.514621414879758 1
0.063437343179091 1
-0.265046524756762 1
-0.00522070687790488 1
0.513056085229642 1
0.389157152271503 1
0.339851214150126 1
0.491337700657975 1
0.619397118794928 1
-0.0369485349494177 1
0.475356904196403 1
0.208181784981791 1
0.232661312436568 1
0.447539568502167 1
0.583976185303361 1
0.956279931689058 1
0.639642073828278 1
0.380006675425789 1
0.67557816594915 1
0.466613744796721 1
0.0574193510083583 1
0.327020837680729 1
-0.143647487670951 1
0.589280610950226 1
0.00665169377245973 1
1.19162610474205 0
0.488932976367227 1
0.538707433412229 1
0.518433320843878 1
-0.0501544850810427 1
0.234277923873699 1
0.465136407953198 1
0.697269874880344 1
0.138615639151284 1
-0.0155976799346229 1
0.692780976356953 1
0.593810208895274 1
-0.0863633652127867 1
0.333039613201849 1
0.0877672070248614 1
0.341518530470778 1
-0.0197636313169246 1
0.289087813413087 1
0.509652707889379 1
-0.500245472658862 0
0.0531862945021432 1
-0.501696230598686 0
0.144720685423607 1
0.0699655028529409 1
0.311414463315521 1
0.175985923656152 1
0.36120453016113 1
0.406121991712592 1
0.136683471428707 1
0.367232130695324 1
0.375040408662059 1
0.325608360296351 1
0.14898927194542 1
0.48602057434169 1
0.264111892655106 1
0.485072211993221 1
0.142596823385367 1
0.506471061708975 1
0.170932151535072 1
0.454960840250608 1
-0.0943945450796584 1
-0.446076906833136 0
0.447653612186796 1
0.0668522174639708 1
0.518331325171026 1
0.30489684619659 1
-0.485398068108707 0
-0.0746167071880882 1
0.540852998161883 1
-0.193524987943266 1
0.331334055051815 1
-0.115066549812818 1
0.820278327776954 1
0.587789722674309 1
0.667968251254924 1
0.0113826808367465 1
0.169747290062441 1
1.13198915701484 0
0.593675829467779 1
0.3272579591345 1
0.149885640893381 1
0.843464410365003 1
0.915395090729184 1
0.246414336303757 1
0.822625013366113 1
0.637751323336282 1
0.352187809233374 1
0.233490370788235 1
1.00623611043929 1
0.371405916716914 1
0.765577668784666 1
0.0639307746502645 1
0.0709039266426039 1
0.589594417525032 1
0.395153925526302 1
0.282291344832796 1
-0.225490123683881 1
0.427034510477773 1
0.162562976383271 1
0.347223646552026 1
-0.502512936337007 0
0.481691014784304 1
0.14600518246916 1
0.223968461176243 1
0.156453157993232 1
0.551991516759591 1
-0.388225344233787 0
0.226652460551214 1
0.725457613727362 1
0.128022601279459 1
0.594209812531565 1
0.247424347527555 1
0.272239956293772 1
0.739624099949981 1
0.451572538697708 1
0.343158396963862 1
-0.154355595403594 1
0.0128352164301732 1
-0.259743130215438 1
0.0135433330577179 1
-0.0153101842436302 1
0.437087144325343 1
0.45066490606414 1
0.693735616331601 1
0.648507657908443 1
0.032307866402173 1
0.496116484160033 1
0.0603743009714565 1
0.216742447015611 1
-0.0804401078216815 1
0.825884813654515 1
0.123561493155106 1
0.329785359224344 1
-0.071000708949643 1
0.133211918770974 1
0.560426449436393 1
0.281471913382137 1
0.400650012812453 1
-0.259254901113706 1
1.06534474254428 1
0.503482477275457 1
0.235859624699063 1
-0.265023072031832 1
0.386151360415176 1
0.147065286330994 1
0.171983474299565 1
0.803184787144524 1
0.167231074101251 1
0.521201107548059 1
0.727308661867655 1
0.448167407622481 1
0.522080068639623 1
0.107359680782238 1
0.240135771388138 1
0.361883520364073 1
0.221585991833725 1
0.177925270581634 1
0.0710071174891542 1
-0.00339189278660074 1
0.242234032652345 1
0.694156266797945 1
0.216550334359586 1
0.367617519741083 1
0.318852450480843 1
0.143816588824262 1
0.413553037457666 1
0.381412114506531 1
0.0536602567437661 1
0.359614497937882 1
0.59259622149608 1
0.169572695884395 1
0.288975170755808 1
-0.0716073233688539 1
0.150398306329223 1
0.627597307134856 1
0.686875663387213 1
0.474812891168627 1
-0.0640991482895623 1
0.239218532102851 1
-0.216849150786023 1
0.707311447801652 1
0.476611536766177 1
-0.0998083970558582 1
0.129547655897809 1
0.344815443557059 1
0.79795494789801 1
0.548257682332611 1
0.551504491518184 1
-0.189610035030095 1
-0.31205959574814 1
0.250434282613829 1
0.197106418832488 1
0.73582077766801 1
0.401548582533238 1
0.558780652123137 1
0.108020566302823 1
0.86439508089669 1
0.65058090470352 1
0.429681458440041 1
0.189679536716683 1
0.629074843771608 1
0.113599765926326 1
0.340354097183768 1
0.769594260341617 1
0.59710230130445 1
0.253500878707485 1
0.522867066981268 1
0.51582952304791 1
0.434391179492085 1
0.800631500619467 1
0.610496668198353 1
1.04135781801969 1
-0.0479003182540882 1
0.350005664102179 1
0.625577190340946 1
0.666232418786304 1
0.146759317865292 1
0.688006183671645 1
0.0754357668693987 1
0.427884386759413 1
0.209000104135633 1
0.826889611550145 1
0.2554365806183 1
0.108151880870063 1
0.657779370472371 1
0.575071386386784 1
0.156759177675285 1
0.842949953034943 1
-0.0671016369915666 1
-0.189474964830437 1
1.23600369791893 0
0.37087580201461 1
0.159941817767338 1
0.431395669664072 1
0.728015146388521 1
-0.00916839149737281 1
0.255643725272911 1
0.456568653628271 1
0.637650828459594 1
0.218433146550711 1
0.130831852671142 1
0.120736438801925 1
0.479081513322035 1
0.76386250551029 1
0.72121038649908 1
-0.135534985870855 1
0.11811267936523 1
0.218711815469942 1
0.0844902068079297 1
0.110876635616373 1
0.449532920933268 1
0.17731512890351 1
0.592845321581328 1
0.188820602128168 1
0.318498997978147 1
0.361774600035203 1
0.553824791319652 1
0.4126686044366 1
0.179635673758874 1
0.342476960054291 1
0.432265789973194 1
-0.00177294652034638 1
0.542944624953125 1
0.575814661519957 1
0.310756646778931 1
0.796299811406014 1
-0.121174329386313 1
-0.0146266747166388 1
0.193301218897723 1
0.576145428427127 1
0.00509016773511865 1
0.517012333416772 1
0.152862223988449 1
1.05756550329009 1
0.603340034790086 1
0.0110214119892362 1
0.21543344692521 1
0.0890984972602506 1
0.374946978141521 1
0.313009379549453 1
0.574806657765749 1
0.378672097930821 1
0.618467306964843 1
0.640736073572504 1
0.6258445897411 1
-0.26016137384943 1
0.988653360686078 1
-0.0129927059632007 1
-0.0600410865234967 1
-0.106231588684349 1
0.918546609263644 1
-0.111183682903998 1
0.486953845252392 1
0.128409767487338 1
0.60031920489916 1
-0.259195531215385 1
0.353150286354431 1
-0.0792836106068774 1
0.480122389589562 1
0.786060844386959 1
0.579041264942282 1
0.0375275735842317 1
0.0524832420823106 1
0.196499293722563 1
0.496421569361623 1
0.431357825833527 1
0.630592256599122 1
0.866958924955369 1
0.0257178700864366 1
0.485465458647494 1
0.131024346387215 1
0.343965578496009 1
0.196895317251499 1
0.0639501982201522 1
0.422088712646189 1
0.450766820362043 1
0.18699165756308 1
0.356567639181166 1
0.274628897051893 1
0.227147782392125 1
0.509931721746018 1
0.519194062781566 1
0.734040109557192 1
0.338089483174412 1
0.497081116893033 1
0.222873388392168 1
0.401725582447814 1
1.00082813080261 1
0.185022166849917 1
0.599065550142542 1
-0.289540835899204 1
0.168133348897259 1
0.364698196142956 1
0.398460538419235 1
0.236785275791207 1
0.161525269855271 1
-0.0276016786135697 1
-0.254350898685741 1
0.213232571336531 1
0.20972821236899 1
0.905437458225067 1
0.612102566487746 1
-0.419151397114328 0
-0.211513252993094 1
0.784721670291905 1
0.403352095230649 1
-0.129802667724802 1
0.510114827808222 1
0.798802320690557 1
0.452127447987404 1
0.574247834895986 1
0.163417258101909 1
1.1046312775383 1
0.524729386043734 1
-0.0471263745292173 1
0.455898683454025 1
0.169456469147987 1
0.5719449003891 1
0.168230096119829 1
-0.0909925354035059 1
0.562262597797275 1
0.357829516265575 1
0.243704895016014 1
0.444587563500858 1
0.105312213197946 1
0.427771158043593 1
-0.00721881317144502 1
-0.0704578732326476 1
0.593175439068325 1
0.0441221395836973 1
0.247253166500753 1
0.062480556042847 1
0.826317597924288 1
-0.190939050869821 1
0.173581457294361 1
0.552232176146425 1
0.793766929649129 1
0.236546912357031 1
-0.130528296493182 1
0.377443063003687 1
0.371436326865308 1
-0.340244587876624 0
0.438735746867057 1
0.510837282558106 1
0.413880213977994 1
0.329690067774805 1
0.102906149520547 1
0.600443739262391 1
0.341226708950299 1
0.322059568331529 1
-0.362790165533578 1
0.294453726403696 1
0.040070642756276 1
-0.0263359233206557 1
-0.0299878511898134 1
0.300554460399898 1
0.136129621142355 1
0.710664333779371 1
0.282102233557584 1
-0.398093104699962 0
0.328796704510409 1
0.124716515323927 1
0.53071265739565 1
-0.224530610757243 1
0.579224634453679 1
0.852554722059707 1
0.320200869901876 1
-0.203508672910559 1
0.736953618729634 1
0.604074440393695 1
0.567912443996689 1
-0.125395218198391 1
-0.383240302999 0
0.554422700813465 1
0.280846850520234 1
0.629220952418009 1
0.69502119224961 1
0.0592517208927954 1
0.935401261389333 1
0.0207173681479608 1
0.356163475598624 1
-0.15960397403269 1
0.343523134746449 1
0.140291956090862 1
0.155534780751021 1
0.528782544687092 1
0.37510632269525 1
0.890275608504102 1
0.737507950997892 1
0.326347977596212 1
0.608674396497554 1
0.637877664015565 1
0.168534870699544 1
0.310813236462619 1
0.815740129922245 1
0.625779847625764 1
-0.239750646594031 1
0.467942407701049 1
0.551794883671165 1
0.456384292331617 1
0.510849241273991 1
0.252759391340858 1
-0.158757910946681 1
-0.159039482354092 1
0.243007695155914 1
0.517208793608145 1
0.76670253384451 1
0.274632869157961 1
0.814388840008144 1
0.449954171212358 1
0.588322099994136 1
0.956597538402161 1
0.75680990146766 1
0.152607550931874 1
1.26449251356417 0
0.829309417132787 1
1.02547648057573 1
0.210518281616848 1
0.873065031196189 1
0.0499227645799106 1
0.15096143697337 1
0.178263523120191 1
0.518047702595429 1
0.160503561756112 1
0.480806578330486 1
0.081832786483491 1
0.385008681424514 1
0.166921148943745 1
0.475183651556488 1
0.633705104231115 1
0.425921725562716 1
0.289808397305565 1
0.410998525789007 1
0.123972276974749 1
0.00835804263130704 1
0.522851439212373 1
0.131379809670086 1
0.404871369120988 1
0.444409983814429 1
1.35562063265265 0
0.601956924028562 1
-0.0113038009688611 1
0.274506170712082 1
0.052774779739742 1
0.623410563113717 1
0.810537056622204 1
0.58561108565744 1
0.323522914090463 1
-0.128210208562109 1
0.791471945021129 1
-0.0403135143674053 1
0.218008820490103 1
0.192465954731282 1
0.634020787552707 1
0.270481113614936 1
0.419132739576366 1
0.29019369003324 1
-0.0167045492544285 1
0.113079940567504 1
0.868731771637035 1
0.354327147537172 1
0.433183207625472 1
0.0327607401615749 1
0.45616216610062 1
0.774803391034716 1
0.139916725545369 1
0.276334474419969 1
0.0185480773999758 1
0.470194967220856 1
0.0736185862956379 1
0.364994265402601 1
0.630555708961517 1
0.0807387465578778 1
0.305772007274297 1
0.770865903659254 1
0.458704393547766 1
0.566667063274641 1
0.512137230815158 1
0.145438111412041 1
-0.0800614899935398 1
0.883342444502603 1
1.39847485691184 0
0.406290692461039 1
0.509436968273479 1
0.860507527895139 1
1.01907687404348 1
0.0161134636269671 1
0.786617369412513 1
0.120843208553422 1
0.19526359897754 1
0.536308180663726 1
0.0947195274766574 1
0.439560008364654 1
-0.0514050086719364 1
0.54312109840192 1
0.599080246220964 1
0.203962742738461 1
0.13370860877793 1
0.625756501034287 1
0.336134212806454 1
0.467994594462135 1
-0.0353958298199646 1
0.22320619328956 1
0.720179533668833 1
0.0997891343443545 1
-0.346174516150498 1
-0.0257671507434543 1
0.292354698914731 1
0.459877064623093 1
0.829424387015278 1
0.419999514946892 1
0.0704635285259311 1
0.546551103048204 1
0.719770444565227 1
0.828475378377718 1
0.224805213175489 1
0.169155131635115 1
0.583831091742765 1
0.943627617415929 1
0.594853013180999 1
0.168778258050445 1
0.278367896198901 1
0.905229143960468 1
0.319121694792036 1
0.459853594445671 1
0.26784316727993 1
0.72868131741313 1
0.232420523397494 1
0.366119864573633 1
0.100318639553315 1
0.141226863157891 1
0.337618834394963 1
0.393830402469572 1
0.379354358051345 1
-0.264357133399596 1
0.490360112570906 1
0.678974518226395 1
0.0667924728199147 1
1.05578545067724 1
0.811442267970761 1
0.634632472686234 1
0.511012201127949 1
0.439897201584588 1
-0.140968823978768 1
0.461145016384337 1
0.162978015727022 1
0.734359588618488 1
0.984871684741592 1
0.315482325753637 1
0.215776386191748 1
0.133588088949991 1
0.0957149689851421 1
0.351435802808356 1
0.339571882709264 1
0.28367281148476 1
-0.137688557030001 1
-0.11936634670308 1
0.369799989631389 1
0.307333642029737 1
0.467176982644818 1
0.400014333208916 1
0.566235590029808 1
0.311482125076968 1
0.647357333763982 1
0.0174987637653368 1
0.80837163963684 1
0.473067270075064 1
0.20062923970447 1
0.713346730211145 1
0.505916793744511 1
0.353457952486666 1
0.444392905383903 1
0.827271533369369 1
0.428941603893707 1
0.19132122930706 1
0.174494679379933 1
0.183746278197453 1
-0.215390532750475 1
1.08542499486575 1
0.0753527523079167 1
1.00703213593127 1
0.299728046271096 1
0.52964157957824 1
0.179231552225661 1
0.880731485718772 1
0.16810526159967 1
0.793536922750194 1
0.322100265461949 1
0.636238209257716 1
-0.0974892186873957 1
0.480527246564479 1
0.310143238837414 1
0.961414209691108 1
0.550833896841389 1
-0.354778552804528 1
0.116701747840942 1
1.12110431804008 1
0.405379596385086 1
-0.143153573514829 1
0.164688127004593 1
-0.0712352276344099 1
0.280464579899377 1
0.704993235517093 1
-0.131603530533729 1
0.570633535129649 1
0.324195439265395 1
0.318466386434891 1
0.576245634710641 1
0.17275418081553 1
0.830880390127462 1
0.0816123623193039 1
0.157111596260175 1
-0.157611635641868 1
0.0622705834892004 1
0.762082734594194 1
0.286881607101766 1
0.0344376622769337 1
0.33219949915162 1
0.272344991390601 1
0.0969223940223072 1
-0.174900189920802 1
0.468375831716187 1
0.787021549888129 1
0.633283674329579 1
0.588369971379399 1
0.438327758208455 1
0.164083448267908 1
0.267149095743478 1
0.175578913313015 1
0.402700295303098 1
0.152418913077962 1
0.0374598230721763 1
0.0860197657881114 1
0.293347966739262 1
0.3470750237282 1
0.772202408617174 1
-0.27607964044116 1
0.335810602981997 1
0.754948065365145 1
0.237605346764718 1
0.0172239511149024 1
0.547096761622953 1
-0.0210493964464717 1
0.393534579225689 1
0.614994621928363 1
0.505355944790537 1
0.182130657530586 1
0.22303267084777 1
0.729801769799214 1
0.0389591215417213 1
0.330995476098298 1
0.564089363563472 1
0.2148142147666 1
0.23480825105926 1
0.278683491494388 1
-0.25896477076996 1
0.334555513977103 1
0.518042646093063 1
0.518280496837366 1
0.472328194788738 1
0.743265852511203 1
0.0658017166245392 1
0.108952646839396 1
0.399553254142321 1
0.777481260876933 1
-0.302323018919728 1
0.692275848002835 1
0.273538864661206 1
0.820241466583487 1
0.637921429209358 1
0.533221051099259 1
0.216831943048799 1
0.263227129553651 1
-0.352609581160639 0
0.458545608552802 1
0.226031254074309 1
0.0731798301258371 1
0.69549433782514 1
0.800204423906932 1
0.308974301215296 1
0.387990005151979 1
0.471859345387212 1
0.262431935723947 1
0.0616289666275242 1
0.0913943671860746 1
0.217872943625009 1
0.585644694207298 1
0.280574771401884 1
0.764106500164098 1
0.322769699218623 1
-0.0121441567866401 1
0.132174399438944 1
0.542997365174005 1
-0.211508748455188 1
0.414342975896633 1
0.0481259599688248 1
-0.232586351580263 1
0.89269869790188 1
-0.242992410644069 1
0.291081076085942 1
0.448030916227036 1
0.765033941248118 1
0.475976113287807 1
0.209274989359005 1
0.539564003200542 1
0.147174152621377 1
0.0944089678028013 1
0.291978122461678 1
-0.105287426094744 1
0.446254154825795 1
-0.25267405330695 1
0.165505481538752 1
0.290757880408785 1
0.366204117725284 1
0.330865835769924 1
0.220048437661405 1
0.587299623031632 1
0.684706036844457 1
0.804766003063956 1
0.189294057483991 1
0.494437391334381 1
-0.240659890748148 1
0.157327056740095 1
0.840426292497437 1
0.291807587233993 1
1.04360919023525 1
0.577760229217289 1
0.313425857078928 1
0.211639845082126 1
0.50232291638223 1
0.265338473468632 1
0.283209206448235 1
0.919327545023507 1
-0.0252740714790982 1
0.0863371309185148 1
0.545643097139454 1
0.713432559968345 1
-0.159067600140011 1
0.267650025881116 1
0.331612336181144 1
0.723840080984921 1
0.112544000481422 1
-0.02970069687847 1
0.0886122646619921 1
0.542879777016444 1
0.474468267242832 1
0.425347345415227 1
1.25498668659125 0
0.322873745968852 1
0.622754571677383 1
0.455823038478474 1
0.0829810904439202 1
0.114279998575153 1
0.43618488377046 1
-0.225825519564765 1
0.363587188796265 1
0.165365831631838 1
0.209281143909659 1
0.234376421977897 1
0.590891975208371 1
0.805493347610836 1
0.785802360928457 1
0.269278676536068 1
-0.0189159717676502 1
0.143441125665984 1
0.691671737855313 1
0.284714888523322 1
-0.154203885798497 1
0.523091347502649 1
0.44261324429793 1
0.117057787621223 1
0.809113319728602 1
0.421368541062927 1
0.158758659964672 1
0.40785618638935 1
0.28933107941234 1
-0.00740270134504512 1
0.261693815644731 1
0.340515189510833 1
0.417646729393427 1
0.506667537296647 1
0.868937140405086 1
-0.329532982732432 0
0.423075769105108 1
0.361124714739186 1
0.0980057768490065 1
0.503970050295361 1
0.449221293317715 1
0.277371142744955 1
0.0496930736360934 1
0.0150215038839423 1
0.244674121894528 1
0.139626088351056 1
0.84689259508956 1
0.456857027157395 1
0.1847174366525 1
0.517717233787403 1
0.344469628535238 1
0.171787644914093 1
0.00489385314427293 1
-0.0135635823264394 1
0.782050078745891 1
0.404224728084286 1
0.200546766204134 1
0.177319193715816 1
0.5469577918489 1
0.577372427398747 1
0.131209610556647 1
0.173103022849452 1
0.0655267148696843 1
0.173775482558572 1
-0.131835527762628 1
0.418522142941528 1
0.723376401075199 1
-0.140912728845496 1
-0.0604260050414606 1
0.457537258951971 1
0.287002225969887 1
0.198599932170622 1
0.707865791280739 1
0.481408946919926 1
0.0975958538688267 1
-0.0948532578894374 1
0.738744631004629 1
-0.0459136068273646 1
0.224307774349208 1
0.300680597751738 1
0.319323363991141 1
0.587607744789034 1
-0.194699753359208 1
0.456067909701487 1
0.925493419935685 1
0.956592668446308 1
0.454620156491409 1
0.489983706475457 1
0.585057478809507 1
0.335841353440934 1
0.508655728475608 1
0.51997656094173 1
0.409774276276023 1
-0.158219490035869 1
-0.159772025876467 1
0.183333865207389 1
-0.463813019254934 0
-0.197271233966871 1
0.287395307595374 1
0.256384060515743 1
0.00490933989402594 1
0.185891116466296 1
-0.223846948039229 1
0.68237226378719 1
0.278593549714689 1
