# Supplementary material for: Bias caused by sampling error in meta-analysis with small sample sizes
Source: PLoS One. 2018 Sep 13;13(9):e0204056. doi: 10.1371/journal.pone.0204056 (PMC6136825; doi:10.1371/journal.pone.0204056)
Supplement: S5 File — (ZIP) [file pone.0204056.s005.zip › results N = 20 theta = 0.4 tau = 0.5 sz = 50-100.txt]

"dl.theta" "dl.cp"
0.320093484930481 1
0.296882670377577 1
0.263369568489828 1
0.367662994233688 1
0.28286799072536 1
0.349342965466455 1
0.180156519900991 1
0.276321002185996 1
0.157267129469217 1
0.480353094131659 1
0.488277418906971 1
0.35255819621811 1
0.354717342390239 1
0.458936829901563 1
0.437939770201086 1
0.333735327499291 1
0.672294092068765 0
0.331396726382382 1
0.290187888683516 1
0.263225201632961 1
0.503561324719787 1
0.504943765565838 1
0.575484046833304 1
0.382655345952912 1
0.275715724238556 1
0.576229497746781 1
0.497211031139042 1
0.380934251185132 1
0.443384915847531 1
0.315534213851018 1
0.607744636061049 1
0.478775672163417 1
0.506438728365703 1
0.408297054127139 1
0.540208655731186 1
0.136772823751038 0
0.354632555872299 1
0.599407488964851 1
0.435760630334936 1
0.532382940390795 1
0.403606433648519 1
0.24094807162692 1
0.252635190286863 1
0.379224256463387 1
0.355622159590739 1
0.147214728070687 1
0.514047839588927 1
0.464714490810803 1
0.380162888769367 1
0.552867602968822 1
0.309320732060238 1
0.28427176763334 1
0.513302850712836 1
0.671559582666605 1
0.464899996419295 1
0.523992118135439 1
0.471384279928337 1
0.459626548085369 1
0.266906393693569 1
0.427855896739629 1
0.460355234718126 1
0.346285773595668 1
0.300477738023257 1
0.350425244304804 1
0.20606451831508 1
0.508077022241555 1
0.269240674271857 1
0.393833950750589 1
0.393377023404735 1
0.233175930685654 1
0.3228025971155 1
0.590484622000474 1
0.184721987941778 1
0.243479092041909 1
0.404464352004822 1
0.356103473970648 1
0.447264414750903 1
0.52765258808315 1
0.378806997249749 1
0.196799406521479 1
0.322790415394027 1
0.403364404240495 1
0.356906085414813 1
0.526892310648495 1
0.237920321396973 1
0.396971057420673 1
0.663450183431016 1
0.628316867661543 1
0.536763082697521 1
0.257761490287574 1
0.285178199871921 1
0.250416123136344 1
0.222019655008466 1
0.616266479430259 1
0.206875580478543 1
0.460512748212115 1
0.254977267835442 1
0.432500698377442 1
0.468549603290845 1
0.0528002841106077 1
0.574708771636893 1
0.465549402861918 1
0.505150680446631 1
0.327780876596532 1
0.511044613034936 1
0.17194052913984 1
0.191029414999213 1
0.555673738292523 1
0.353625182876857 1
0.336926772245094 1
0.485061390097487 1
0.609079989109058 1
0.52635520798934 1
0.482308544191516 1
0.582409962813275 1
0.656511281608345 1
0.82414321095731 0
0.402045062113435 1
0.228859380546805 1
0.217840928278958 1
0.426600329974936 1
0.278824498142103 1
0.452574224240032 1
0.143607231033221 0
0.275173640499551 1
0.425819582265836 1
0.623745390913379 1
0.244933516019482 1
0.43980492140202 1
0.478705925492024 1
0.234404520626266 1
0.588321899451291 1
0.533332300969244 1
0.394047283363706 1
0.280953893376439 1
0.303232684983367 1
0.563911410000116 1
0.489692691340686 1
0.168233971522875 1
0.47840895980904 1
0.496793522364233 1
0.68467154369238 0
0.522517151850779 1
0.702690858070915 1
0.512554522932231 1
0.36755801136146 1
0.403126711148554 1
0.472383658210163 1
0.448210523912038 1
0.231119718342205 1
0.381364783875167 1
0.556395242324474 1
0.453164604597028 1
0.220729651026704 1
0.444076755552183 1
0.451439717229805 1
0.222326732403309 1
0.528128303019193 1
0.536861739753958 1
0.446321621119353 1
0.37259864474275 1
0.481616283478648 1
0.352439079630585 1
0.405309149124115 1
0.277833393934327 1
0.437635512288527 1
1.09109541695554 0
0.357841940576097 1
0.392037281619379 1
0.486511483669146 1
0.40825865833577 1
0.173528760839349 1
0.34359534534238 1
0.579490696749006 1
0.587090029893938 1
0.472976058567125 1
0.37211668239471 1
0.185657272158607 1
0.331335186825037 1
0.400852294855238 1
0.190438179638229 1
0.202679871525549 1
0.517559082061326 1
0.359375399932052 1
0.21601186363468 1
0.472269484434856 1
0.406309821160508 1
0.457002865339572 1
0.56056337973467 1
0.432700941429706 1
0.332960166144259 1
0.609106209513189 1
0.198815889239344 1
0.658848772706489 1
0.576579439269849 1
0.260194414666478 1
0.464050613458749 1
0.21380951062862 1
0.518095597686926 1
0.598127623274259 1
0.338914369696742 1
0.232453970106365 1
0.540890904819323 1
0.231736773476144 1
0.128397545269291 1
0.572480185910622 1
0.329499303262741 1
0.419848418233111 1
0.446173438135684 1
0.0443641662778457 0
0.762362006120718 0
0.529245725867263 1
0.327246660452067 1
0.585101044410495 1
0.37096553737977 1
0.334580560687672 1
0.300764625598794 1
0.35795858689147 1
0.250116439865927 1
0.585686216145106 1
0.375823097359224 1
0.709089560287475 1
0.269434735761407 1
0.351419268071304 1
0.477923579992847 1
0.203488580387529 1
0.381226937914366 1
0.208216161785273 1
0.552511527211477 1
0.421427507882873 1
0.251687297882253 1
0.504088896919402 1
0.424565758030024 1
0.369746659158928 1
0.55574028570254 1
0.433911500336441 1
0.47395304539658 1
0.127841786896101 1
0.553330984790505 1
0.440336684148415 1
0.292193764195016 1
0.50696042476929 1
0.551809880982971 1
0.472794467052815 1
0.449858286130981 1
0.414833202924178 1
0.453261871020478 1
0.562624328253861 1
0.315829004668468 1
0.308414223269621 1
0.574300316998354 1
0.396990863955419 1
0.153484370631499 0
0.516019401213159 1
0.686464875444931 0
0.424797113075636 1
0.46623436075336 1
0.498710719265069 1
0.499700029464889 1
0.241129126375412 1
0.43407059721087 1
0.378456230557365 1
0.207438215329771 1
0.399715427700282 1
0.485637272286493 1
0.563434331572257 1
0.426808638994241 1
0.502147567200397 1
-0.0867358720031742 0
0.418382338265191 1
0.415732597208606 1
0.608036036874188 1
0.306325776212741 1
0.259862590355882 1
0.370187014111974 1
0.669501933111168 1
0.405414367275126 1
0.118315678280939 0
0.440672856196496 1
0.322762557051727 1
0.230277431393461 1
0.278577719187912 1
0.368560683625476 1
0.506208425214982 1
0.374993114845926 1
0.49188106557302 1
0.604457368001648 1
0.287526266691104 1
0.191722321535187 1
0.270695564334587 1
0.325886627649431 1
0.539621437320823 1
0.466817405344359 1
0.313148077913908 1
0.34573223741783 1
0.00361422108926791 0
0.416272291342646 1
0.30064895724047 1
0.525920599381144 1
0.380127470651321 1
0.606246127928166 1
0.260586303036066 1
0.524818469128301 1
0.364974144076221 1
0.252269216089158 1
0.604827215871405 1
0.158543496103906 0
0.503704999361851 1
0.270014153098431 1
0.343083050310622 1
0.429575189680945 1
0.538218484782412 1
0.445557969192936 1
0.28919498708701 1
0.333551709854733 1
0.538844032275566 1
0.2281448098604 1
0.435287298739384 1
0.250131563206279 1
0.189623925628905 1
0.344073895453596 1
0.407519360451669 1
0.459558873978786 1
0.608615627077485 1
0.274164660667876 1
0.63436505076881 1
0.24688886272779 1
0.503898158963531 1
0.464462185297404 1
0.219543151893346 1
0.48821105750817 1
0.456051825287297 1
0.463944360148305 1
0.569506677581056 1
0.260712029806242 1
0.331294018629915 1
0.414036605185261 1
0.338657152448173 1
0.407134186267072 1
0.271568101945552 1
0.389576310819943 1
0.282010444824321 1
0.147990166066814 1
0.685301961352984 1
0.44754747853517 1
0.23875162316295 1
0.230238787886054 1
0.0864862693033046 1
0.210708097415965 1
0.472971521056171 1
0.647114680299858 1
0.0645838109015546 0
0.276325208465578 1
0.194777571942079 1
0.0909530056760961 1
0.41984551386765 1
0.553806872776641 1
0.49815934403401 1
0.403329984803801 1
0.43408999350109 1
0.251529608670238 1
0.433847049360478 1
0.499834475801486 1
0.200611434155251 1
0.349660941361045 1
0.437768201684844 1
0.377814238589922 1
0.408995811959751 1
0.644140819046208 1
0.423195979843888 1
0.235117626574737 1
0.257715310222615 1
0.439021887592601 1
0.695450292715319 1
0.217388333322693 1
0.507117892174377 1
0.348102943002641 1
0.351890374390515 1
0.499217776585061 1
0.203428226843678 1
0.587141717300348 1
0.549157644825304 1
0.315562219663138 1
0.437058843256872 1
0.577106232732707 1
0.272433031436153 1
0.421724185337711 1
0.509039126126646 1
0.245570026176973 1
0.415715538353231 1
0.553715258532454 1
0.384441292452537 1
0.32798836506575 1
0.31111238130642 1
0.43262414775656 1
0.452824705967403 1
0.141634106431623 1
0.356327050278586 1
0.584493955781178 1
0.41907803271748 1
0.412184771346225 1
0.13393681398328 0
0.70124192960299 0
0.351373562357119 1
0.334124958142599 1
0.47057815783686 1
0.0952520663278986 1
0.565331046499199 1
0.205804012765667 1
0.420680780152507 1
0.63403275442406 1
0.309615781323006 1
0.385320047298011 1
0.0419250196546813 0
0.357756963213575 1
0.399338676936775 1
0.523480110999576 1
0.412317311307542 1
0.260202247475564 1
0.137031196868697 1
0.432931866070023 1
0.515095495852712 1
0.438204183309268 1
0.277249165975844 1
0.435546377840144 1
0.391581701328656 1
0.762595656961092 0
0.476962217974781 1
0.57034438246282 1
0.772560370663171 0
0.377831820372222 1
0.0208889414971165 0
0.322462255667564 1
0.291600676133896 1
0.496244344637516 1
0.34855096712906 1
0.142182212131166 1
0.392990519612542 1
0.251585274717127 1
0.175453924085028 1
0.414622300792867 1
0.296534756774184 1
0.428824913157877 1
0.456442158248536 1
0.350353450719219 1
0.420925915118377 1
0.364925706794009 1
0.295711186749484 1
0.52170671216487 1
0.265129038400507 1
0.398808591175127 1
0.292652822826988 1
0.59043322740963 1
0.284852017218304 1
0.257523731315181 1
0.129398037530228 0
0.251481279693518 1
0.383111120465073 1
0.248707751810491 1
0.417880004936852 1
0.451040282446393 1
0.482497882555629 1
0.319350792670862 1
0.531651762259278 1
0.679425403926913 1
0.377054080288676 1
0.396484331759085 1
0.350058994122309 1
0.159402072201857 1
0.32222903419925 1
0.103082594165727 0
0.689551649013508 1
0.412612352377045 1
0.354616899135769 1
0.332619945317371 1
0.444864828371386 1
0.416047216672045 1
0.316747575870087 1
0.38667569458135 1
0.822002543044541 0
0.116869219811986 1
0.307316069357171 1
0.418859728992499 1
0.329036179619797 1
0.404048408067859 1
0.190751586431152 1
0.463465251478779 1
0.506337526667668 1
0.0890489541133878 0
0.222602354337674 1
0.550610063370471 1
0.626128004986047 1
0.289068112510261 1
0.379740687636913 1
0.80232386735172 0
0.5451640502464 1
0.191629888221537 1
0.389711148886281 1
0.287547716983839 1
0.410426727755188 1
0.483484321311667 1
0.261818413903917 1
0.364488411699555 1
0.28554978416047 1
0.184861585888867 1
0.458303105698723 1
0.453733561520002 1
0.679461357696298 1
0.387380588602452 1
0.385096206230072 1
0.315395335880131 1
0.359714839812402 1
0.321178786149781 1
0.511649931590142 1
0.237228536953803 1
0.5391639349882 1
0.46211187771412 1
0.424280986389979 1
0.501563329895353 1
0.549215849050314 1
0.323796316310832 1
0.4749994264489 1
0.519091531240301 1
0.135253835133521 0
0.277599345006062 1
0.377502357922538 1
0.0924252804670486 1
0.441760121862511 1
0.394794678936855 1
0.221541088976377 1
0.258130556363442 1
0.398505762142105 1
0.402287732374318 1
0.594768230737289 1
0.182900205560316 1
0.372861186069928 1
0.719170878352526 0
0.370453923484732 1
0.0257177353053253 0
0.459854036970353 1
0.487317095681103 1
0.641893818541521 0
0.359275855093326 1
0.521600432893977 1
0.479855674414668 1
0.679953889547742 0
0.469819261613337 1
0.638783625436483 1
0.241617937030804 1
0.375809997413236 1
0.400929086758429 1
0.491384701712767 1
0.302668638075915 1
0.52541691065006 1
0.243692830176902 1
0.364605043737687 1
0.374076080403826 1
0.14969356604623 1
0.617528919281255 1
0.273291070946729 1
0.39574114501875 1
0.197205252406496 1
0.191204158056866 1
0.48867761130151 1
0.581282801462056 1
0.435924297174351 1
0.278046819868562 1
0.518767967916641 1
0.625724247710378 1
0.183685502750162 1
0.51818911096217 1
0.312264085538497 1
0.420997477064188 1
0.231786963919287 1
0.464940495612848 1
0.491331743512747 1
0.517095391893087 1
0.23677445412231 1
0.257248881796143 1
0.550466985695824 1
0.395411546554039 1
0.122048601438805 1
0.549113395182933 1
0.294883897733607 1
0.27648437895848 1
0.0908326801989235 1
0.353501498735315 1
-0.122424882258629 0
0.488455842430612 1
0.39458074158113 1
0.464291146490992 1
0.521288434720975 1
0.27776118050171 1
0.644479587676093 1
0.36031789131006 1
0.350532777028328 1
0.436975768424635 1
0.18392048543748 1
0.707893656815071 1
0.571816169338912 1
0.427650907317993 1
0.208302120176575 1
0.657674387306582 1
0.339602204772824 1
0.498008384081989 1
0.5262566494218 1
0.424486909291585 1
0.293413682057815 1
0.403236327242828 1
0.269914735242373 1
0.548672551460315 1
0.318073250900022 1
0.603345156748608 1
0.355425488503109 1
0.422003528387567 1
0.518868785167981 1
0.210543544854146 1
0.423787624733071 1
0.617881220766815 1
0.292758850931489 1
0.299061520725007 1
0.584657702071239 1
0.284871887645704 1
0.234967464780011 1
0.559996475937935 1
0.589886066180667 1
0.428143370182113 1
0.396413083870289 1
0.471521591501388 1
0.137185984002145 1
0.311706808790649 1
0.683532431875579 0
0.395705093820926 1
0.31025738267357 1
0.611897337277448 1
0.391495651016371 1
0.430076002235118 1
0.427380838878197 1
0.455530341866887 1
0.374344346022884 1
0.193317030455573 1
0.343638453974686 1
0.824577056280221 0
0.380972245778024 1
0.4490817416751 1
0.172233067943278 0
0.143990429519275 1
0.482406545130666 1
0.432773480226588 1
0.239250677632911 1
0.43978253843483 1
0.337067408928608 1
0.359107856863462 1
0.358648715489478 1
0.204760660846112 1
0.100621859780484 1
0.444266345577513 1
0.347099923007306 1
0.525179355910268 1
0.379033584077813 1
0.232964310062813 1
0.217619726240906 1
0.347640899598931 1
0.493685743112319 1
0.483054354467197 1
0.539622327372312 1
0.393584235770036 1
0.511438489141692 1
0.576170224298928 1
0.429078373857075 1
0.441948851487457 1
0.491719512122822 1
0.170567108928749 1
0.543742191860242 1
0.360380156624591 1
0.836809381919542 0
0.428220728739998 1
0.63482229526885 1
0.291089459985358 1
0.512773514017097 1
0.213781505789021 1
0.313709029211172 1
0.414167908597113 1
0.083831609323662 0
0.350421978423553 1
0.486696450397497 1
0.460792971647404 1
0.0680523679709062 0
0.0510239578963989 0
0.255975695696546 1
0.426267844508985 1
0.548951362277256 1
0.593212365216847 1
0.112641746802528 1
0.456549227544268 1
0.310677396702455 1
0.31292896762972 1
0.680127516710224 1
0.49988961372691 1
-0.0338304454915919 0
0.316095618040934 1
0.489917315065728 1
0.583343469982925 1
0.606998165078205 1
0.515245029310743 1
0.553683531302541 1
0.444609793583157 1
0.184346155451685 1
0.387988374730014 1
0.301939299076878 1
0.681797558583666 1
0.13960232357496 1
0.510931857430053 1
0.332912493515663 1
0.192712221238158 1
0.188529096672564 1
0.255152084669948 1
0.400680384315224 1
0.363207506252553 1
0.621127277030894 1
0.454622684614233 1
0.489308200177921 1
0.106386454104431 0
0.405170327244788 1
0.324136496639337 1
0.377573521640126 1
0.526175632975349 1
0.382710939186852 1
0.321366868339978 1
0.554342374753738 1
0.191482040821279 1
0.595141586232091 1
0.365245521383761 1
0.335514384105031 1
0.464292988192973 1
0.355310576859703 1
0.166909196639649 1
0.337668999399126 1
0.444715073569773 1
0.335928424392165 1
0.425442941915198 1
0.301727776092937 1
0.289458294000408 1
0.419584388939719 1
0.603874017685245 1
0.416663368389385 1
0.393552301475833 1
0.568910431209881 1
0.535615212978673 1
0.504362199976156 1
0.370998353992098 1
0.301746204349579 1
0.46051240993676 1
0.520722189444348 1
0.398617213713563 1
0.455656420873085 1
0.601817009662561 1
0.0564038733668629 0
0.57867052353862 1
0.263305898884984 1
0.545234547542359 1
0.36169879413692 1
0.479098442226182 1
0.226202808317932 1
0.797685618176248 0
0.377972838882936 1
0.280203058999558 1
0.610802105355041 1
0.199634217519968 1
0.313601137907542 1
0.276274126052563 1
0.433806655786662 1
0.392736163899855 1
0.625904518055552 0
0.141836955594898 0
0.214607185727711 1
0.266221675382446 1
0.340235883482955 1
0.210484201046992 1
0.3905195240091 1
0.219489791018776 1
0.477175582879217 1
0.49111935803367 1
0.392454954099175 1
0.179180217831401 1
0.0915394237721373 0
0.518190951539017 1
0.141661330197864 1
0.352261742838294 1
0.565598764507584 1
0.254647598218273 1
0.242624803397629 1
0.387026966228516 1
0.718209052459848 0
0.758906431694057 0
0.47923058088319 1
0.597539918285992 1
0.24808000126761 1
0.185336449657299 1
0.508827525812689 1
0.309081186241631 1
0.559164005374637 1
0.315061110984597 1
0.443574891549322 1
0.568613970600339 1
0.416966536767341 1
0.183921062613347 1
0.389267009252437 1
0.641214363027791 1
0.311547663526657 1
0.297010701638552 1
0.568658458198455 1
0.312356269742366 1
0.382548019628796 1
0.378903021129892 1
0.249364011623076 1
0.415255341037961 1
0.382903053683929 1
0.440694506120452 1
0.450891045041681 1
0.334677857510846 1
0.420067266410758 1
0.551896259741175 1
0.620941845352879 1
0.356623999079061 1
0.507002529533481 1
0.154161525106234 1
0.473432826925032 1
0.744055073423507 0
0.397594573811086 1
0.430838240505855 1
0.862621215937108 0
0.298550336238752 1
0.18009138539948 1
0.501416466390295 1
0.625197006824359 0
0.585680120659233 1
0.38536993456144 1
0.28841225715014 1
0.118925790001484 1
0.259505550350243 1
-0.00949414194101034 0
0.610719676120104 1
0.197230150141045 1
0.363521825421157 1
0.418742577782436 1
0.243444311921965 1
0.424765194484115 1
0.371589897746722 1
0.314579219433257 1
0.62596860443026 1
0.234800719142826 1
0.350454563476397 1
0.470934219781826 1
0.494483246760449 1
0.573955211985534 1
0.416584483549433 1
0.282406186115018 1
0.439490313714967 1
0.68241949912205 1
0.38327584352048 1
1.00474460546627 0
0.295454199734669 1
0.444488079190736 1
0.176917135360705 1
0.0528093889721896 0
0.359694399161715 1
0.353640043183089 1
0.511146766985675 1
0.397125595026276 1
0.536095128773052 1
0.458719138245211 1
0.260761377309254 1
0.125242124959493 1
0.529145697824026 1
0.571881119602174 1
0.382217638471128 1
0.410530283856904 1
0.464861861900598 1
0.538244625255756 1
0.208128702710415 1
0.303145285203794 1
0.45815425416343 1
0.412572011344186 1
0.229460297802615 1
0.113486903336046 1
0.432479388816745 1
0.457972707211874 1
0.297728856956472 1
0.438000535505795 1
0.418110744100285 1
0.772253203371468 0
0.521851984063189 1
0.298776019291934 1
0.512840960975142 1
0.47205154839861 1
0.259846693531012 1
0.514723290243311 1
0.492330141560311 1
0.275315606356418 1
0.417847973776557 1
0.20517292914973 1
0.339315411752515 1
0.0664086893060371 0
0.621548128833883 0
0.427380754239372 1
0.258598880599357 1
0.324907520156345 1
0.317162490564346 1
0.245709445696316 1
0.245330090465905 1
0.243428827475209 1
0.697667582037342 1
0.175102334636827 1
0.354643301912665 1
0.634948368078751 1
0.231776165605017 1
0.335337270430704 1
0.468587777988763 1
0.634237920878991 1
0.109051620675626 1
0.30646999695291 1
0.489558091835646 1
0.175625623236852 1
0.363179471527045 1
0.299411703641972 1
0.476788229111102 1
0.281528292234723 1
0.519865161522896 1
0.35770797037509 1
0.461799386587722 1
0.406994538937998 1
0.606109011527561 1
0.152571199343209 1
0.270170856416771 1
0.199759001717048 1
0.303760908647808 1
0.0824754671382642 0
0.317865103327005 1
0.196865380018255 1
0.537598552576534 1
0.41434416609791 1
0.333410073603195 1
0.602449441530674 1
0.415822246099847 1
0.535518729520801 1
0.281663911944858 1
0.326113424956543 1
0.447477470856955 1
0.443976930823946 1
0.448276934569682 1
0.371881669226854 1
0.400383691608468 1
0.663846142491273 0
0.357664090194118 1
0.520856904935025 1
0.605656776956837 1
0.540567649969873 1
0.297364161131172 1
0.323636275431238 1
0.289403294597346 1
0.445620713846677 1
0.40272541852697 1
0.480943342635223 1
0.383077908851382 1
0.55267541357909 1
0.237755558872763 1
0.348849076321644 1
0.383024274207692 1
0.404178444923197 1
0.414784398595175 1
0.262190027611833 1
0.364732978176446 1
0.397365496893342 1
0.236703570137102 1
0.234691839608568 1
0.380081698158687 1
0.050977144077647 0
0.825656108289551 0
0.51483780120739 1
0.362712450182063 1
0.710893119970506 1
0.459384381805195 1
0.179782173507377 1
0.239858831456054 1
0.583347070699518 1
0.430534603775171 1
0.308388262410088 1
0.224216130939494 1
0.564405484452177 1
0.516296858386485 1
0.630146194295759 1
0.372315708469761 1
0.3265554807822 1
0.157373644038637 1
0.618904877839067 1
0.393873494910654 1
0.116855218933328 1
0.365702856326332 1
0.414091569643101 1
0.254216724243305 1
0.636262154750477 1
0.202058918159111 1
0.382198203807918 1
0.526313615484227 1
0.234766718866499 1
0.365370311754128 1
0.540689451595032 1
0.169617725826925 1
0.62205590085973 1
0.355433618206655 1
0.646217654561105 1
0.251653482312132 1
0.383636042936047 1
0.506185720215436 1
0.488622122579287 1
0.259038391657845 1
0.751790712406315 0
0.0491243410694524 0
0.45133907899282 1
0.56917424228531 1
0.112429763894599 0
0.09598442234478 1
0.26304720141022 1
0.0569430254146481 0
0.63022794890728 1
0.525454009606345 1
0.2317849365899 1
0.373837401938174 1
0.291872493580216 1
0.306529250518617 1
0.543635323700463 1
0.108734250966682 1
0.39882615232761 1
0.348130680868005 1
0.721545486619048 1
0.418991345320983 1
0.281543757379122 1
0.148841924859014 1
0.19518559894657 1
0.567034437721665 1
0.479560098432356 1
0.365632090906264 1
0.233891342772754 1
0.300675666742473 1
0.492986429952495 1
0.428548388103869 1
0.341706512486073 1
0.449468254897286 1
0.475295735747462 1
0.897166968620575 0
0.804327185376526 0
0.179660263414633 1
0.490183936196246 1
0.362559767335459 1
0.276581066101857 1
0.357606676241792 1
0.249579544534178 1
0.370149435748153 1
0.702451698233564 0
0.345089363696989 1
0.361204478125763 1
0.290287999872686 1
0.0710949204556047 0
0.207223430666945 1
0.448299213598125 1
0.370306262427602 1
0.137076173303818 1
0.0819556612123048 0
0.459226866846352 1
0.566769569107925 1
0.466815879249344 1
0.378934440293304 1
0.078285264219249 0
0.650730438451697 1
0.0178262828428665 0
0.680458179615209 0
0.172856782627856 1
0.276822199344191 1
0.653595994519827 1
0.295468625402382 1
0.140403717496779 1
0.226935401536534 1
0.556385003674931 1
0.11580346631283 1
0.466304786094839 1
0.570797863685196 1
0.566840927465438 1
0.567918865751893 1
0.315839853013982 1
0.497560403430375 1
0.281065013736258 1
0.394726333034866 1
0.428076838990901 1
0.30463868142734 1
0.441357221032576 1
0.5102311962058 1
0.520603523565927 1
0.318285611233909 1
0.403591271623854 1
0.368598254242982 1
0.255275477794992 1
0.389367944693995 1
0.227327865542606 1
0.276244293233554 1
0.26762406313411 1
0.233755515936115 1
0.403890747931515 1
0.735495955979606 0
0.655947209833049 1
0.35291910819966 1
0.419673205106778 1
0.4036290828984 1
0.388978018655183 1
0.373237959748126 1
0.149225923150987 1
0.252656487828664 1
0.374947073044615 1
0.302602565951917 1
0.25354212968864 1
0.137186647950653 1
0.205935589900119 1
0.531030228610615 1
0.356736317373476 1
0.453201854558538 1
0.464314771496373 1
0.202953619400187 1
0.340156793535656 1
0.313348825497977 1
0.455511391234443 1
0.235940555647337 1
0.227946257880359 1
0.332746278824416 1
-0.0752974086924468 0
0.207515353855364 1
0.351991983716757 1
0.154717241059519 1
0.345204817277971 1
0.522381465464956 1
0.183767732826014 1
0.353540406567266 1
0.378024843477334 1
0.457217531898753 1
0.540943651471041 1
0.393904489625845 1
0.341426126072346 1
0.387736611450178 1
0.56112766054724 1
0.293004402937751 1
0.311842412048821 1
0.577395085334093 1
0.223175895223605 1
0.446525433385124 1
0.41809306941473 1
0.383796761283091 1
0.0979821864100488 1
0.3932452546504 1
0.459549742423558 1
0.462978323611906 1
0.0578872114250461 0
0.332582579538887 1
0.377815776449378 1
0.433222080540071 1
0.262323258280785 1
0.375297864160607 1
0.689649413282369 1
0.416269062104403 1
0.353208999312748 1
0.223810674538809 1
0.722529528069575 0
0.0488291374507786 0
0.294184810562178 1
0.392156693529917 1
0.471864565925829 1
0.189864781594233 1
0.224899721940027 1
0.278960188999601 1
0.523678527838581 1
0.358757119940666 1
0.369190040713153 1
0.510283892972889 1
0.609243361057132 1
0.546360288401593 1
0.530621440489043 1
0.427963019830902 1
0.197329012825829 1
0.38024500021303 1
0.868190194678575 0
0.573803984115399 1
0.306170540659103 1
0.467900625199567 1
0.0366082157090566 0
0.61827552269464 1
0.713327609138025 0
0.652572598490708 1
0.251454663507529 1
-0.0499513229880109 0
0.499578673562487 1
0.46400991508642 1
0.401399467819809 1
0.393124546147166 1
0.0643760490241401 0
0.630501705783725 1
0.383278282937038 1
0.393724277213335 1
0.259047689066226 1
0.521584852533131 1
0.37586184633436 1
0.116465962520998 1
0.533065506088692 1
0.183931221030455 1
0.528453051824198 1
0.566846921428916 1
0.284384851362636 1
0.46207378319753 1
0.384640609760192 1
0.324478983875008 1
0.469358423961301 1
0.466479985164875 1
0.386554081637948 1
0.499420389358044 1
0.682684204808827 1
0.197146164228463 1
0.516283562711827 1
0.291802256986114 1
0.501919531127536 1
0.364244454615719 1
0.54298534711722 1
0.355333241877201 1
0.441065757557893 1
0.55895849916505 1
0.454443824586039 1
0.465355468581159 1
0.160087999499217 1
0.0997950906369627 0
0.363130254753348 1
0.422305115918419 1
0.328325090145579 1
0.554364228751171 1
0.573803079824203 1
0.470927287659277 1
0.561818133455669 1
0.487129778780765 1
0.587574530276934 1
0.674055153007089 1
0.375291228491498 1
0.357646362627324 1
0.504639828383465 1
0.173845935205765 1
0.0846005337172124 0
0.217979975957693 1
0.473431896743937 1
0.643501735339237 1
0.551036698733212 1
0.539696239476934 1
0.388154364854746 1
0.387891495487297 1
0.563669461582902 1
0.47596301492833 1
0.0817088357522672 1
0.299716854459604 1
0.642104758073838 1
0.370450460117667 1
0.220525965206497 1
0.491604966811551 1
0.184111628574719 1
0.459666396000225 1
0.484716337823509 1
0.305060484524038 1
0.133534719369504 0
0.642697727459514 1
0.317012816514372 1
0.25343680292767 1
0.582661913633195 1
0.353019634868536 1
0.451758185941862 1
0.265329869283426 1
0.508889896375983 1
0.352648084847536 1
0.308192652154246 1
0.504681533472798 1
0.18486106845471 1
0.693057051219883 1
0.580680490615487 1
0.650499774262464 1
0.575685981951518 1
0.68801184572451 0
0.401828102490028 1
0.0665446175991144 0
0.225281686905467 1
0.196720054958249 1
0.284197572121538 1
0.393896387877216 1
0.30906615477563 1
0.235469897269383 1
0.414617251030456 1
0.403428840116988 1
0.0630583151217171 0
0.321030773184419 1
0.614324375448374 1
0.186996848750716 1
0.766578487753224 1
0.479035431058013 1
0.213374514067057 1
0.321380445854359 1
0.850447780636493 0
0.274891844620731 1
0.333119661360461 1
0.473820210542793 1
0.433543438059393 1
0.193740978800522 1
0.474450884553903 1
0.430349097589917 1
0.592838827251205 1
0.487464542409154 1
0.335097973799988 1
0.500561524257004 1
0.243411997597982 1
0.356565837398771 1
0.609212530078348 1
0.451516127103527 1
0.432645592167301 1
0.450580489760491 1
0.29978887478656 1
0.474161386483416 1
0.434141880059478 1
0.388178523250867 1
0.547568516587997 1
0.390627757816964 1
0.436785899087293 1
0.162863753667013 0
0.293342131973824 1
0.526429635190399 1
0.558071853168862 1
0.130904598648305 1
0.237356206339526 1
0.244227605173242 1
0.259151528778705 1
0.234652765455054 1
0.416668123665421 1
0.272337531944283 1
0.578205317651863 1
0.646207882774651 1
0.614728608112399 1
0.418628898639848 1
0.579026882432102 1
0.578793820321572 1
0.413119684959584 1
0.634984259308303 1
0.401118702295223 1
0.453478352886828 1
0.463134895991899 1
0.597514299405144 1
0.114941123686487 1
0.701757993327791 1
0.399967417189351 1
0.334300493472714 1
0.326403713403869 1
0.165784245727373 1
0.374736833015781 1
0.385879683897681 1
0.337869191732054 1
0.257620826782939 1
0.562172034887334 1
0.610523706789264 1
0.422414219578406 1
0.375759925340753 1
0.311903052929654 1
0.456907516016643 1
0.186574679198852 1
0.515413444166855 1
0.758703137531451 0
0.228088766599853 1
0.346494865736096 1
0.096570554554622 1
0.0290911913999394 0
0.395910923265758 1
0.494972399960521 1
0.553180915347494 1
0.497738429508803 1
0.615582865795088 1
0.543152828832677 1
0.705333771980727 1
0.683314706070582 1
0.193991138617567 1
0.508357523103649 1
0.466642096168548 1
0.160838467171755 1
0.406949595455869 1
0.523021169846514 1
0.631268258177617 1
0.563377316486998 1
0.249798860450688 1
0.368115681135151 1
0.355832715098552 1
0.323426664256756 1
0.443412887439416 1
0.345858999872252 1
0.274935768792776 1
0.291110738086149 1
0.48201299492569 1
0.232522552752726 1
0.409651365177897 1
0.265065078770784 1
0.259208625216951 1
0.228458908367382 1
0.400369623864952 1
0.24310440575724 1
0.398420567282781 1
0.470136673118327 1
0.532330183319305 1
0.244800791947625 1
0.273590614102547 1
0.626691571063805 1
0.111151326985704 0
0.531963438444945 1
0.43333251686637 1
0.144623800450088 1
0.213740307701977 1
0.478282232035347 1
0.611142437324085 1
0.472924509163659 1
0.536476919370123 1
0.472653130235421 1
0.357928828091826 1
0.389242081945606 1
0.273436293349461 1
0.247407888947286 1
0.0744598007948869 0
0.536030583205186 1
0.485178156166695 1
0.331036976565163 1
0.210796105826273 1
0.51192082459337 1
0.584390737497312 1
0.355534005351252 1
0.270273709687395 1
0.45169483071275 1
0.518197684114742 1
0.626589542392402 1
0.262677513563111 1
0.302650188218288 1
0.364315914143143 1
0.514457562267978 1
0.150793768083049 0
0.377251012208821 1
0.185541914279549 1
0.479647672325844 1
0.158685444694925 1
0.388830211395577 1
0.147033988414665 1
0.540739314219363 1
0.134383179471591 1
0.550416608219232 1
0.230805855650447 1
0.27439847495263 1
0.45525046879219 1
0.428051607284685 1
0.468831588381016 1
0.413560937871884 1
0.505897233211621 1
0.40663420522535 1
0.362394988258447 1
0.58882188660187 1
0.0366697088477607 0
0.183298962235077 1
0.475138273146755 1
0.436402984435041 1
0.372568036975034 1
0.402716620266688 1
0.554195343514339 1
0.377516637791061 1
0.30122645010576 1
0.430000822812681 1
0.374512429200857 1
-0.0158198031952554 0
0.260969965368307 1
0.490580883016577 1
0.424649140935749 1
0.325289084638216 1
0.363916408515956 1
0.529752871888236 1
0.434810881127843 1
0.219195458694146 1
0.443165453757044 1
0.326508467664235 1
0.24773416512445 1
0.602972797248916 1
0.408317875472047 1
0.290094041677631 1
0.365622209047367 1
0.438946872361626 1
0.105856030092011 0
0.492680413744602 1
0.42817385437516 1
0.10111797464218 0
0.329231453282294 1
0.384753538917078 1
0.476129896509787 1
0.465151915625283 1
0.310829761208402 1
0.54249242889046 1
0.452503407853973 1
0.607955710203239 1
0.449009109228737 1
0.456052933546125 1
0.348909212588526 1
0.575569899897033 1
0.285165087088209 1
0.376097506678019 1
0.194045444572759 1
0.345022766105919 1
0.235932111208335 1
0.479909270457602 1
0.298835111094724 1
0.635603809554237 1
0.699962611030178 1
0.408567383936678 1
0.503730195624993 1
0.215833036619336 1
0.435063347667941 1
0.616943214494588 1
0.625646094236569 1
0.475683248051148 1
0.38488929705234 1
0.428233362331693 1
0.654636167874217 0
0.56904550775694 1
0.294960458762281 1
0.360810186252797 1
0.371001979022924 1
0.365493265200541 1
0.405521415602681 1
0.436377556132206 1
0.44976070790139 1
0.449303969207669 1
0.307997805558113 1
0.432956265758325 1
0.561357036346526 1
0.0812164078277237 0
0.163127725912844 1
0.284213943467593 1
0.294087571392953 1
0.591884995376657 1
0.291510063733877 1
0.408548182125394 1
0.347747441982658 1
0.542326824823968 1
0.607589121056242 1
0.490967277745435 1
0.757920589908299 0
0.631744436263623 1
0.44094071143436 1
0.209091437249443 1
0.567986101337479 1
0.27882327298687 1
0.241656784227441 1
0.41381417722131 1
0.241879516500476 1
0.30659671100959 1
0.232610968099738 1
0.54470832665794 1
0.472954006005959 1
0.234128837884534 1
0.238901352645331 1
0.595652704532832 1
0.460487549624508 1
0.527744117550174 1
0.465650510372827 1
0.655665178079929 1
0.551697331355294 1
0.28215402528311 1
0.173264457189254 1
0.539483620212831 1
0.289133001686536 1
0.602531878329495 1
0.441628361865862 1
0.406465467537667 1
0.356919795974172 1
0.41287678798334 1
0.461165717889612 1
0.712380263169256 0
0.300785746830154 1
0.248023214285423 1
0.511578995883794 1
0.49847964715316 1
0.490592670487815 1
0.27388343699832 1
0.506119940561635 1
0.498489403058609 1
0.292035857838478 1
0.337844999511981 1
0.318745864787301 1
0.402917734442739 1
0.321512510474084 1
0.361232175822412 1
0.520914626826228 1
0.0271925359521108 0
0.205625255088421 1
0.27874685790591 1
0.415628556935156 1
0.186749746086073 1
0.36452056789282 1
0.773967889668519 0
0.406140238356959 1
0.303806831958694 1
0.26693873891119 1
0.35938078357151 1
0.385773763186534 1
0.236764027930402 1
0.434887241495429 1
0.446609849957919 1
0.0778476487705785 0
0.755272764201685 0
0.505823473410404 1
0.3782892055119 1
0.487817123308101 1
0.339053232866831 1
0.474161173207607 1
0.235941590262123 1
0.380148385319187 1
0.303208277225648 1
0.270743447891275 1
0.657880457575286 1
0.607356225281344 1
0.550351880631305 1
0.16940485542577 1
0.270251139895397 1
0.285764111221167 1
0.3518377020834 1
0.533618262696241 1
0.284805519340566 1
0.270416614399296 1
0.507007218394297 1
0.4804196475097 1
0.300262424641916 1
0.50531230418207 1
0.360767025341108 1
0.518838950690069 1
0.267907381828244 1
0.5521858720553 1
0.388637059291271 1
0.522735614860829 1
0.531578436927033 1
0.456755886453011 1
0.300512140164375 1
0.488277247942113 1
0.476715333619531 1
0.44967552679732 1
0.674735848292865 1
0.635447428255621 1
0.419368913283545 1
0.540498759435283 1
0.492442523762315 1
0.443849983395653 1
0.325438996021084 1
0.273761619675393 1
0.501164941379196 1
0.201316141705577 1
0.289394234119341 1
0.137133892296219 1
0.453797014928092 1
0.227438036918279 1
0.589623523090847 1
0.533391683295372 1
0.496693625804447 1
0.374117246847487 1
0.535518381193281 1
0.489910535639758 1
0.18444064352573 1
0.271160140070295 1
0.56754187130569 1
0.667689755950796 1
0.407425638265388 1
0.614336407197502 0
0.432789893497577 1
0.254443201891776 1
0.810439633689367 0
0.750854754562401 0
0.746995680008375 1
0.32382217884268 1
0.412401491734152 1
0.443515049776783 1
0.401249991202514 1
0.620034105625754 1
0.56368997299179 1
0.313369082140464 1
0.520389311363287 1
0.116899407679427 1
0.458124996289874 1
0.335126509279579 1
0.591530518127242 1
0.384075373308949 1
0.481324255437943 1
0.585084114078406 1
0.329764610455282 1
0.589918613265532 1
0.430629060038501 1
0.219351521140562 1
-0.0116206782321187 0
0.345550919381118 1
0.466588868495836 1
0.399743288223373 1
0.443904737921999 1
0.429698712452665 1
0.115894726581917 1
0.430916961400915 1
0.286933778463594 1
0.360033088609786 1
0.336503223917136 1
0.350188173457598 1
0.688059139108888 1
0.441414516540033 1
0.414183388606708 1
0.0734470628632599 0
0.429318110029532 1
0.624341385346107 1
0.255754086434868 1
0.405973233361778 1
0.362108140866009 1
0.542933057710856 1
0.261361298302477 1
0.624735827327447 1
0.128990649086299 1
0.633521174863385 1
0.321249876147037 1
0.405945667736287 1
0.189572665626206 1
0.573657125761235 1
0.331200881200784 1
0.831621721144708 0
0.387196439531478 1
0.436017389523477 1
0.631091074556362 1
0.490717764324129 1
0.319399324494821 1
0.566547243203316 1
0.491617825694874 1
0.451353767265266 1
0.631621273961091 1
0.513452908189389 1
0.276735526246084 1
0.414195544851904 1
0.32636367889009 1
0.0555733927521649 0
0.379934177274178 1
0.331848300293379 1
0.352797371520096 1
0.409264866909764 1
0.44486876027003 1
0.307121003577434 1
0.503567971736143 1
0.417270944909799 1
0.71217934978398 1
0.405561814604354 1
0.535658882968825 1
0.297908200012769 1
0.354304883273802 1
0.392800265123443 1
0.424327299631034 1
0.34884611406251 1
0.433390505583653 1
0.618330407607701 1
0.125880641050795 1
0.478208090125049 1
0.431261769364956 1
0.486876840968667 1
0.48077857053676 1
0.462737876089094 1
0.172579432021519 1
0.495602975548968 1
0.771947552545022 0
0.575448236877866 1
0.509043513165492 1
0.358478850796212 1
0.592463844339925 1
0.452866405001735 1
0.265417580681465 1
0.369763117383739 1
0.188008438367143 1
0.662782109982433 1
0.274637263218869 1
0.279358612441116 1
0.46157160422283 1
0.408493358771554 1
0.533245996209142 1
0.635670539282878 1
0.652043359960448 1
0.399900850831089 1
0.136485775871507 1
0.294461436011736 1
0.526780097160395 1
0.445470324290294 1
0.503782770015842 1
0.295283847509276 1
0.341575689575119 1
0.414651671161797 1
0.522230246857503 1
0.304217616704994 1
0.718704851302688 1
0.453362261565372 1
0.679957467835078 1
0.265052134976109 1
0.741450093762719 0
0.373425702648765 1
0.152882299406438 1
0.485542196537133 1
0.246877735188459 1
0.226625372056085 1
0.0753301607220336 0
0.274839986506214 1
0.563504155419205 1
0.26195962872954 1
0.524564126481426 1
0.435240955947044 1
0.152646895846939 1
0.0300108627604936 0
0.364077156358475 1
0.074226620554126 0
0.310459149461338 1
0.324253012093575 1
0.0334355308388415 0
0.543505861188114 1
0.294221366514341 1
0.192386773213024 1
0.431214419035045 1
0.187754538661461 1
0.483724052320827 1
0.312678940315763 1
0.263582520398179 1
0.282951298687631 1
0.143379567034923 1
0.275890357323483 1
0.341582887002774 1
0.460299467151 1
0.439085333046461 1
0.169899524029637 0
0.201590715599073 1
0.463018891855011 1
0.470091665559984 1
0.241197357480835 1
0.0662151476934368 1
0.397481075472925 1
0.406214773749673 1
0.582664493420688 1
0.441729358246917 1
0.556402365508109 1
0.46706704245433 1
0.631042708150863 1
0.361413834804105 1
0.423300236121663 1
0.180304997108278 1
0.306865036494041 1
0.212302759076566 1
0.507206908589075 1
0.364740529126257 1
0.318787631416239 1
0.287696630148077 1
0.524947208705766 1
0.241024276721445 1
0.426301626699168 1
0.398333124605381 1
0.221856687267587 1
0.147385350095831 1
0.310701065388784 1
0.382302454268788 1
0.360749960945439 1
0.281741094938879 1
0.260074869676876 1
0.481289727010944 1
0.487685807531769 1
0.355440035969804 1
0.320858283404852 1
0.535590720526957 1
0.433932565760621 1
0.328109450451247 1
0.284397226413053 1
0.317333070044224 1
0.380736842343292 1
0.239573354997784 1
0.295296511628906 1
0.66983364296504 0
0.392797546232683 1
0.229089206263528 1
0.261582695886142 1
0.29368436444244 1
0.238115104867693 1
0.523499670201293 1
0.195827946843395 1
0.366576116176047 1
0.205097322593765 1
0.164329809053889 1
0.266472781639388 1
0.309549363391718 1
0.422434592371612 1
0.403657265625265 1
0.226361552108274 1
0.484207959605302 1
0.12119175764893 1
0.372674063989259 1
0.342471609042729 1
0.513453397014108 1
0.0846102530498497 1
0.282452585597516 1
0.226332695378142 1
0.432125945571737 1
0.113957682669146 1
0.696722922935172 0
0.472119074594135 1
0.214310658715636 1
0.623887575582862 1
0.363219083800281 1
0.508492881557087 1
0.468741155686208 1
0.433339959366544 1
0.611861331350805 1
0.174623051864359 1
0.429602927761753 1
0.159596281080916 1
0.480301660416363 1
0.512846828952599 1
0.712443914502375 1
0.545221213501433 1
0.609099719877133 1
0.548554186247859 1
0.176003681330052 0
0.351440561979676 1
0.487203723708513 1
0.42309658837945 1
0.163698599602716 1
0.312538514148467 1
0.220512530622206 1
0.447206427684224 1
0.279007516505821 1
0.753832740037528 0
0.071281896403405 0
0.437893237712361 1
0.222347740190607 1
0.186825065534143 1
0.189145134820456 1
0.555426796143572 1
0.0793851747017349 1
0.6103915906794 1
0.423976598040787 1
0.697048670079599 1
0.41179519999306 1
0.344626483641203 1
0.436307334998294 1
0.419295436919484 1
0.368864830513005 1
0.203119135333325 1
0.475473404431512 1
0.318798389422085 1
0.405661717725992 1
0.273842448029488 1
0.592024626404204 1
0.509990514806555 1
0.233413240968541 1
0.440369443042329 1
0.324390133228068 1
0.470411802448689 1
0.670801712615276 1
0.32788553249625 1
0.342395717395919 1
0.171896744545475 1
0.139463174540113 1
0.448729918404143 1
0.455406066035314 1
0.548442697753598 1
0.421392274680667 1
0.190237834245938 1
0.576759597182171 1
0.20805669166595 1
0.515400297326731 1
0.558629178585084 1
0.348374960640358 1
0.457467056616392 1
0.179069921172393 1
0.370412034554547 1
0.203673189156591 1
0.394599387934938 1
0.374741057386224 1
0.333522564483893 1
0.406463316644039 1
0.631617796995287 0
0.211485454511414 1
0.324320520437103 1
0.329358217569327 1
0.287954089650609 1
0.406343056258052 1
0.371586657024199 1
0.369267544591207 1
0.468894060114899 1
0.430050863545128 1
0.379368481303258 1
0.285676202628482 1
0.577435489415167 1
0.559222591475633 1
0.127966402711951 1
0.443269281705265 1
0.107974364397773 1
0.471485164296497 1
0.181838365277901 1
0.0706824611344415 1
0.223828322230507 1
0.459906012649501 1
0.327108082899388 1
0.752349295759352 0
0.386033305663566 1
0.358150337916188 1
0.176243896938097 1
0.388222830726973 1
0.724222362932447 1
0.375902133819772 1
0.243721023425517 1
0.00668621945591413 0
0.38815920808997 1
0.412065853045345 1
0.296313522437714 1
0.382568766903667 1
0.348521604252318 1
0.338209359791649 1
0.59895936409224 1
0.330122388904935 1
0.273322266158866 1
0.47720351865601 1
0.348566938620313 1
0.318703313997267 1
0.429534120544595 1
0.488431004585979 1
0.492401957560403 1
0.416795537242132 1
0.465836910522646 1
0.505304762950043 1
0.251166161734772 1
0.140489939422704 1
0.743043260740215 1
0.226748755589466 1
0.464910196141553 1
0.281566297346429 1
0.451333179695593 1
0.459474416740321 1
0.317100896207635 1
0.481435459980547 1
0.35762891957623 1
0.542492272247959 1
0.694857941164108 1
0.476937619394837 1
0.368792471009632 1
0.327231232766724 1
0.256472857236655 1
0.153249177873611 1
0.449987939299818 1
0.3400890836425 1
0.351075067386374 1
0.474715244469403 1
0.293413873827214 1
0.200035102181193 1
0.683415593361976 0
0.495827776509196 1
0.441322047737731 1
0.475640924494017 1
0.0999277922583111 0
0.474173583493753 1
0.676321235524738 0
0.411577096596529 1
0.336858966138686 1
0.233684641398148 1
0.541603190387422 1
0.695068465699761 0
0.42018593696899 1
-0.0244436581722345 0
0.573376070495077 1
0.37977262110683 1
0.508025255097047 1
0.413935925716831 1
0.249543663686538 1
0.299312799737841 1
0.546676814787737 1
0.490299439868734 1
0.142773526532944 0
0.434293998064316 1
0.279931061196669 1
0.49068609011585 1
0.628611127724159 1
0.310337450354645 1
0.497900737578554 1
0.474093994204825 1
0.516385525503944 1
0.391835396965077 1
0.384343034725032 1
0.212688168957523 1
0.31978359713833 1
0.401808964888988 1
0.358905096116095 1
0.320015801786331 1
0.285386584864789 1
0.594118513961239 1
0.509557387012231 1
0.419556633799925 1
0.343957905801203 1
0.263854415981078 1
0.304141621148623 1
0.393443789628008 1
0.485382624659295 1
0.471284413741928 1
0.523943940599319 1
0.310871306908964 1
0.323389669987471 1
0.470455287813574 1
0.2544524597174 1
0.260606721418971 1
0.533648373179226 1
0.332240600705455 1
0.653212416443698 1
0.39224313803306 1
0.371320678948042 1
0.255856666143043 1
0.361165429675491 1
0.533945316288774 1
0.522231080469992 1
0.179255298465551 1
0.523529866180564 1
0.538117541242808 1
0.300655070535126 1
0.2979057930613 1
0.383135929535805 1
0.532538549523489 1
0.150875459498414 0
0.260667403800059 1
0.375652185742197 1
0.290389230482721 1
0.195519384417251 1
0.649717471862363 1
0.435093698663694 1
0.689678452160971 1
0.355631884235219 1
0.64344277438032 1
0.69793845409403 0
0.500470298655253 1
0.45781853127571 1
0.591468651437884 1
0.627556202224207 1
0.623541893704611 1
0.211655084073739 1
0.439402436762595 1
0.459342970554502 1
0.168284469040657 1
0.428410814878241 1
0.340418702192326 1
0.504865313401453 1
0.585323474784683 1
0.497684790205536 1
0.576356894216885 1
0.388013369275738 1
0.206561022949713 1
0.326190909433082 1
0.318516769049258 1
0.252437358677542 1
0.624119458959638 1
0.443872921015653 1
0.496453572151788 1
0.291851071355048 1
0.733690454600026 0
0.57601134153802 1
0.429269709268126 1
0.442436499286331 1
0.480137972139316 1
0.316989450038871 1
0.409552993548884 1
0.364839802701305 1
0.445399189091708 1
0.117158251737267 0
0.303652075987913 1
0.224328270279065 1
0.571855297681447 1
0.435802118287624 1
0.41975055126498 1
0.402838657425071 1
0.436990282616035 1
0.256756859327368 1
0.315236251917448 1
0.502919559212827 1
0.539265866375205 1
0.428341819443987 1
0.399040781003387 1
0.411881149974383 1
0.410880949225916 1
0.465395549213934 1
0.424899679845823 1
0.253512602967232 1
0.212157023453201 1
0.272770902157819 1
0.0542244387239195 0
0.34760848726498 1
0.494821283229597 1
0.138757121403844 1
0.809821655204786 0
0.237889253578553 1
0.27469725071712 1
0.20583978179686 1
0.592976487747563 1
0.241022428738307 1
0.409142301044206 1
0.318064720875685 1
0.182510438871704 1
0.258727562844188 1
0.365408338683066 1
0.443247287589279 1
0.28503576369336 1
0.308544313021169 1
0.456577085105172 1
0.221358490759648 1
0.160176218826272 1
0.298805951331492 1
0.463337858640136 1
0.421039187985877 1
0.238061759783804 1
0.256520185439839 1
0.680626407113513 1
0.352071454674403 1
0.335027659737526 1
0.160969394176426 0
0.219730342426878 1
0.532610389470608 1
0.542391371322662 1
0.202881734059323 1
0.43414211633796 1
0.355672639907799 1
0.311331469261537 1
0.195094456198487 1
0.315092247854306 1
0.472593046364352 1
0.50904731480716 1
0.353797979693694 1
0.462828700610478 1
0.382931385179933 1
0.30843343961977 1
0.404367290030673 1
0.441824094186332 1
0.440032484197441 1
0.265607094249659 1
0.152021568926555 1
0.272220060309231 1
0.343012350731823 1
0.0910456049238372 0
0.40493826337396 1
0.352166951151545 1
0.32605603612587 1
0.481466082530857 1
0.412368406482832 1
0.492360057734242 1
0.513216037397768 1
0.347266816340291 1
0.421768664660388 1
0.225488213444959 1
0.379514701406378 1
0.399810554657675 1
0.353961796133109 1
0.420968490687705 1
0.413321270796297 1
0.312550446395727 1
0.425460005322204 1
0.451863688636218 1
-0.00716961946150569 0
0.534911416608354 1
0.144706736816155 1
0.326750028503476 1
0.319344492194975 1
0.239662644508332 1
0.245646666301319 1
0.36240750963828 1
0.418548337992479 1
0.277131280974016 1
0.33286367452875 1
0.633862066833051 1
0.474322147670356 1
0.452141378988113 1
0.478873390602022 1
0.615850666229569 1
0.272388348589957 1
0.361878439092314 1
0.471533165201377 1
0.607414219583722 1
0.435148319181073 1
0.585424384155422 1
0.420818934825074 1
0.170653926211765 1
0.387735315909903 1
0.465990813826386 1
0.40545204974352 1
0.337903223688723 1
0.407818627205062 1
0.168401899870087 1
0.28287274593127 1
0.255241350044014 1
0.00453799673657954 0
0.243408403853304 1
0.346218079943708 1
0.272002133909405 1
0.579836097758506 1
0.184301596626914 0
0.198881034657593 1
0.58733793467252 1
0.580822005985998 1
0.196693349113973 1
0.381743188919409 1
0.52186148646815 1
0.46223929014334 1
0.183981112576756 1
0.260409406620428 1
0.329123238493923 1
0.540859690236922 1
0.18690339349502 1
0.629207056551994 1
0.30902331078982 1
0.341599954033532 1
0.260063453032153 1
0.572650758331553 1
0.255095279502071 1
0.436006289288769 1
0.438291411089395 1
0.214003765253919 1
0.383883493060543 1
0.293361408247684 1
0.596095349658449 1
0.420615946556395 1
0.567893461663535 1
0.255268786755413 1
0.545727948325562 1
0.666286538292785 1
0.346507667960795 1
0.247719338688986 1
0.313905296610968 1
0.547923999696086 1
0.418819661896236 1
0.15547911061495 1
0.581748111995191 1
0.565212094049845 1
0.52154805485677 1
0.341915695362405 1
0.471954027574093 1
0.26418154513609 1
0.543735947056664 1
0.399607700455166 1
0.120658902850684 1
0.21020791909634 1
0.282850887981539 1
0.282564501858167 1
0.0494541725808071 0
0.108718146583574 1
0.321753907214985 1
0.120898666358852 0
0.394727583412077 1
0.575072097386225 1
0.474212486249689 1
0.468090291029075 1
0.277467437894856 1
0.448059412394129 1
0.583015056205644 1
0.171504125886641 1
0.519185471653355 1
0.26047791339308 1
0.50400254733023 1
0.496549923634674 1
0.427349548953552 1
0.342467421547778 1
0.426992040818074 1
0.383145117183008 1
0.185851136421985 1
0.363318934119573 1
0.379939905412008 1
0.52497107300175 1
0.335792128222846 1
0.0912785370125242 0
0.597407578164834 1
0.564165335577202 1
0.282845724437026 1
0.348963179529491 1
0.44012753315771 1
0.621217404726382 1
0.283916265674014 1
0.378396885577604 1
0.45600279859995 1
0.47100308403503 1
0.290345084115669 1
0.648108329369423 1
0.496455824243657 1
0.277836033093125 1
0.424637149601061 1
0.178923126855939 1
0.256189714011545 1
0.170159646973553 1
0.496324627213884 1
0.404968243400248 1
0.344876916552088 1
0.481680332965901 1
0.377183344289076 1
0.478517103705882 1
0.45775062243057 1
0.0232986190042333 0
0.636676556486982 1
0.508855533728034 1
0.294913235580715 1
0.260585583477543 1
0.659286718895373 1
0.38164033114412 1
0.472930696430101 1
0.466012743822034 1
0.46700210250995 1
0.314928544505384 1
0.268296008191235 1
0.49991006142777 1
0.636485392732803 1
0.493843085783543 1
0.370184169765234 1
0.261967158088152 1
0.546736934989755 1
0.315401570457789 1
0.460098584525761 1
0.246295302935635 1
0.284614701610904 1
0.433775218793261 1
0.448419639085256 1
0.31425765687296 1
0.288250192161895 1
0.177852977011737 1
0.274642264073229 1
0.429040703140876 1
0.358109074525758 1
0.392837879216748 1
0.564655982899177 1
0.355933000739102 1
0.492447892633957 1
0.345382405281156 1
0.159207819945243 1
0.506694894153211 1
0.453154358739244 1
0.265138631531133 1
0.254709269780096 1
0.458065801260628 1
0.652022644744027 1
0.353878990874188 1
0.486433114345954 1
0.330657332772219 1
0.222370759943063 1
0.205449268849859 1
0.635423295918587 1
0.384567707058402 1
0.388162656770539 1
0.257655920843308 1
0.528605792515871 1
0.370407367873058 1
0.376643273042716 1
0.486975424404141 1
0.0883073356023669 0
0.481820855417214 1
0.101754000039269 1
0.574374175608687 1
0.634546678894512 1
0.0895127859653107 0
0.377666759360434 1
0.269181132182638 1
0.218262411496006 1
0.363368223412854 1
0.443221081772662 1
0.395393601751726 1
0.29181454812652 1
0.550456825640743 1
0.603215392150224 1
0.230019503953309 1
0.641851874576526 1
0.436638208026649 1
0.691741666141274 1
0.362723193786148 1
0.783100120223971 0
0.388076522935155 1
0.611783751173029 1
0.188708772729773 1
0.420372249809916 1
0.328967508827862 1
0.568655349525174 1
0.358920653497694 1
0.532686219292206 1
0.393265286060496 1
0.635761626137783 1
0.46316409705964 1
0.352702164046234 1
0.558618414226576 1
0.587855772859678 1
0.435443241945006 1
0.452481680744671 1
0.144687704143019 0
0.453092802337063 1
0.456998898546105 1
0.476374777300785 1
0.628084018600526 1
0.458748556156776 1
0.463131058047547 1
0.166769671545013 1
0.549925029219302 1
0.476536094255338 1
0.656024863926403 0
0.419288459443202 1
0.298621169474305 1
0.438453046967918 1
0.483490954206426 1
0.174566940502089 1
0.23217801598983 1
0.480140718873607 1
0.467797426133632 1
0.32873311354241 1
0.400938923083412 1
0.463711828609398 1
0.623041411973705 1
0.202078067615522 1
0.541161139694775 1
0.390898700116704 1
0.56956928650023 1
0.148706134116328 0
0.322094593919239 1
0.377640057651985 1
0.379288129969216 1
0.455274777409428 1
0.496150628393611 1
0.312877501778781 1
0.527054991389372 1
0.511553485777016 1
0.213673704307409 1
0.623513530697886 1
0.442109153522896 1
0.336274947987482 1
0.364048715310554 1
0.832785492289412 0
0.384801792008447 1
0.458565410176961 1
0.372811875019289 1
0.304560098401566 1
0.252027318058105 1
0.466712294172275 1
0.293654117046448 1
0.574977333454683 1
0.497875719728675 1
0.470486244065927 1
0.291296779277282 1
0.52536212914149 1
0.529506011928804 1
0.561042048242064 1
0.411943799464209 1
0.632983239178396 1
0.181081270231601 1
0.497256381054898 1
0.416504608333027 1
0.473929716513293 1
0.483913074777862 1
0.566939256780299 1
0.508764850857217 1
0.544892105061079 1
0.469123647223072 1
0.469779887757166 1
0.450300014141192 1
0.509341946149263 1
0.214813850036232 1
0.370785716039803 1
0.227632281720092 1
0.59894693586118 1
0.0428734002580872 0
0.473879833385136 1
0.191926046814605 1
0.291224673187641 1
0.171956439914037 1
0.280395751525206 1
0.436612747139396 1
0.260116533760851 1
0.376513264645264 1
0.555457952099532 1
0.357841635741663 1
0.248381379733141 1
0.422382406298094 1
0.412992653578052 1
0.129790066493745 0
0.3958916734285 1
0.313715039099621 1
0.543422259572619 1
0.296983563197944 1
0.37503605018024 1
0.189603117253914 1
0.441143611842131 1
0.388251870400399 1
0.302540175732973 1
0.523051126330152 1
0.350912940446913 1
0.126841989084549 1
0.561146436005571 1
0.0506322376200092 0
0.652698867090474 1
0.340582850125693 1
0.462253035831088 1
0.306461281719636 1
0.511116164803903 1
0.346803974073737 1
0.298253733413829 1
0.0774093130387903 0
0.565080505523484 1
0.296758873085944 1
0.503453448720091 1
0.412404560731181 1
0.543220640958997 1
0.486698591380008 1
0.149320674512336 1
0.583227919405551 1
0.482200387016732 1
0.28404351170368 1
0.434502363870211 1
0.621186090788426 1
0.493102628698975 1
0.069708867807837 1
0.435911449969642 1
0.592730205321286 1
0.476128701459197 1
0.45489982440401 1
0.571210135920792 1
0.694851191911948 0
0.366259121451601 1
0.496680656259693 1
0.390256873177584 1
0.334230901458668 1
0.0602532654373389 1
0.387247600364142 1
0.388101260770763 1
0.581791164457775 1
0.598329512113122 1
0.197672882560865 1
0.304337990284138 1
0.535505679566985 1
0.43561103812157 1
0.298041044064338 1
0.239497311163546 1
0.246509822054625 1
0.534535436710381 1
0.411863008328393 1
0.621897424057395 1
0.465928890188817 1
0.571566090375745 1
0.767042230037391 0
0.275901962503587 1
0.417439095222202 1
0.350472567038569 1
0.301492710360621 1
0.51307438627281 1
0.369847910212821 1
0.474073236698015 1
0.239445997515219 1
0.247519486809546 1
0.251181291446975 1
0.224111709876836 1
0.306775588017342 1
0.307643613457833 1
0.284512424906037 1
0.213585501794229 1
0.504144585401458 1
0.718454281811078 1
0.53391663819348 1
0.355085451805255 1
0.466194347467444 1
0.153117849519009 1
0.253467043732361 1
0.207964139516324 1
0.636038320710689 1
0.449826459662259 1
0.354082481160983 1
0.499169438706995 1
0.505424294709461 1
0.168481060705133 1
0.322971455072673 1
0.172252432339592 1
0.591311092723999 1
0.328238116276485 1
0.351880322658328 1
0.0618580515077561 1
0.671823413254654 1
0.424663266627756 1
0.454381786775008 1
0.489046398320674 1
0.247303668169098 1
0.236668419238838 1
0.263805643655038 1
0.767143322990231 0
0.495857511316914 1
0.420709368461027 1
0.527840486538473 1
0.404846953666527 1
0.251645227172808 1
0.837148127316678 0
0.490746044926185 1
0.408037693384386 1
0.423487436736688 1
0.5594508753074 1
0.478655499344744 1
0.461678827869766 1
0.345549136286233 1
0.204306795217646 1
0.293205106144721 1
0.403786473591195 1
0.0623907339806501 0
0.472212955593999 1
0.508721468610856 1
0.440403530368058 1
0.567160575508209 1
0.31709459688983 1
0.524785115477851 1
0.338986074047976 1
0.392756473587453 1
0.596932444268367 1
0.400490077115884 1
0.280910377042421 1
0.630663360306252 1
0.621383825548844 1
0.425433096226125 1
0.220984685987338 1
0.310192860620566 1
0.295354415852035 1
-0.155237484161096 0
0.519356438114065 1
0.677893031843073 1
0.366844811842912 1
0.491388127758858 1
0.424345302052233 1
0.340528940552267 1
0.279622653024639 1
0.401356921035863 1
0.210914039024337 1
0.32241519320382 1
0.461689468076356 1
0.47665708400973 1
0.110098288327806 0
0.560092016745669 1
0.227249390061309 1
0.584553009563889 1
0.250045244353586 1
0.602190065489252 1
0.291872758674588 1
0.275431310858152 1
0.478928350980324 1
0.623708327940552 1
0.140359274210327 1
0.669963319971936 1
0.419123857576106 1
0.338683051175219 1
0.253071418613067 1
0.362024719184284 1
0.171268706717412 1
0.192119542127889 1
0.275972121418871 1
0.440950658375522 1
0.580582706183356 1
0.305887285105498 1
0.554125436492095 1
0.429679662332773 1
0.408062231034933 1
0.515755166331383 1
0.415262238907138 1
0.218486265609712 1
0.189536649605615 1
0.373248018737119 1
0.298450438449117 1
0.299183051636252 1
0.443748380595774 1
0.226057198252115 1
0.192885696447638 1
0.353076839921322 1
0.352669428244069 1
0.337029610239315 1
0.581450089698795 1
0.595630082621056 1
0.344358642243455 1
0.501628162367347 1
0.281841929979674 1
0.757980507699219 0
0.576159996213768 1
0.451092785945493 1
0.565282829814338 1
0.607101328310182 1
0.148788826453877 0
0.642647329832564 1
0.368149087060752 1
0.243306585434415 1
0.1187829374427 1
0.419790980144207 1
0.538460014445391 1
0.0706394441564414 0
0.52973416453631 1
0.603780215826654 1
0.700830586089688 1
0.391799373390307 1
0.396208663037525 1
0.561864973148008 1
0.301108591594835 1
0.568791542589882 1
0.266599414024364 1
0.451150756570457 1
0.274916632067402 1
0.539047546497976 1
0.35494916183086 1
0.0889265694581624 0
0.736253711671439 0
0.387881763973555 1
0.585248361310241 1
0.427754163424117 1
0.479129288805194 1
0.177853561407444 1
0.222325414346776 1
0.263883709149682 1
0.424468002989697 1
0.363196066810804 1
0.514339407898771 1
0.386572981868288 1
0.274081904558654 1
0.765180735995612 0
0.160478911310065 1
0.428769996598705 1
0.407485617402174 1
0.466648912159576 1
0.340351292680077 1
0.214540411030629 1
0.392942342205036 1
0.267026385148086 1
0.372273123980099 1
0.393757660182535 1
0.400683714780071 1
0.578361174801191 1
0.218608202955523 1
0.0145364214915636 0
0.106019859918956 1
0.377733032493327 1
0.485357173785567 1
0.221531568990079 1
0.329795125931843 1
0.353223725656523 1
0.551284755301799 1
0.718428568830999 1
0.694505552555821 1
0.244563739088151 1
0.349288887146617 1
0.38215439426365 1
0.588504360885858 1
0.342043010840935 1
0.412857357035741 1
0.223191260561132 1
0.301548452038492 1
0.611661789749994 1
0.387661137295115 1
0.513786158149271 1
0.333240398831186 1
0.405864365884261 1
0.311984491687799 1
0.637427764708038 1
0.250414340962105 1
0.339134880444252 1
0.192414476417113 1
0.318038837465119 1
0.538898592041868 1
0.589564776684035 1
0.592633253026216 1
0.303619783789115 1
0.780303227731531 0
0.002037606370086 0
0.434303599333674 1
0.547423539520724 1
0.189276021470507 1
0.545095370078473 1
0.511767208967742 1
0.367832058036628 1
0.411052777572473 1
0.613832776045039 1
0.564731889241091 1
0.226670911179464 1
0.745596759362952 0
0.250075393986693 1
0.431998346214069 1
0.186607485459722 1
0.293544904509951 1
0.293671220663042 1
0.0594555416168051 1
0.456642957791045 1
0.497549693242342 1
0.336166984934917 1
0.164912237232604 1
0.324002920600851 1
0.408356375460007 1
0.448756731248361 1
0.699941855501677 1
0.242642167558207 1
0.603124276371437 1
0.543954141931725 1
0.201861392420888 1
0.425320204181709 1
0.51642946312996 1
0.242832594365754 1
0.424369029339462 1
0.740264391198796 0
0.365478835247668 1
0.397182965553 1
0.374341833177436 1
0.498836050829337 1
0.3810130860405 1
0.311247246114364 1
0.409270402844298 1
0.18740188375377 1
0.324903263427473 1
0.4586205280878 1
0.424462273217209 1
0.380992774916665 1
0.472107693144511 1
0.406697321879686 1
0.414798097303953 1
0.366184294065427 1
0.426517974548108 1
0.311933924376383 1
0.291904353082223 1
0.483864386185538 1
0.307814315524722 1
0.461109855414563 1
0.444537441228485 1
0.415320328880145 1
0.535593524886619 1
0.289536674264335 1
0.343556373800941 1
0.695450386373711 1
0.448821622070053 1
0.201034348919812 1
0.298169283932867 1
0.571348637241332 1
0.159274375017861 1
0.627532607091816 1
0.143581567397372 1
0.489116157949716 1
0.395338590603964 1
0.654590964250806 1
0.0343940878394389 0
0.222049325929537 1
0.448931030292046 1
0.341589047450617 1
0.384260807200281 1
0.531254074059806 1
0.455090310697527 1
0.601469545446588 1
0.508456792306089 1
0.272426782421391 1
0.401077333451013 1
0.163953790185052 1
0.218608026781374 1
0.603680330490332 1
0.243516771239806 1
0.478503300166102 1
0.535722058074548 1
0.118691501474696 0
0.632145330572939 0
0.560414477431872 1
0.414001299403594 1
0.278752874440029 1
0.656794646655443 0
0.158298929773756 0
0.476619533737472 1
0.507070073636854 1
0.292548160688255 1
0.246588205944164 1
0.319487616044178 1
0.597174838150981 1
0.410800596935037 1
0.368298650752425 1
0.5944718275592 1
0.29809352063717 1
0.361708135874123 1
0.288231512235884 1
0.432164276389585 1
0.31705103169997 1
0.541393983806092 1
0.24748450089941 1
0.506354030407858 1
0.413077204486181 1
0.521199387349997 1
0.178889343143685 1
0.279499090126021 1
-0.0471371554406168 0
0.429413757427023 1
0.397944824178799 1
0.330119491621731 1
0.804100096651315 0
0.335836917415988 1
0.74068891177459 0
0.545311189410425 1
0.510658321755147 1
0.348240783161005 1
0.220007317789319 1
0.400756661856885 1
0.190327233596442 1
0.334268833291802 1
0.192307388534373 1
0.350501182636726 1
0.146236324713372 1
0.244505050639916 1
0.47421184307447 1
0.314076009396049 1
0.491819363297659 1
0.440956185332088 1
0.22988339907066 1
0.675831593339249 0
0.451720236766407 1
0.351028962397997 1
0.160397641270489 1
0.347535652137822 1
0.416475313637646 1
0.261043603806907 1
0.243837851254489 1
0.213775568901227 1
0.414709892220091 1
0.590156697916557 1
0.735239519883002 0
0.25645945876264 1
0.403390736309727 1
0.570644539438423 1
0.386249854283324 1
0.294340166057712 1
0.576861450637316 1
0.437035098110243 1
0.409375794243714 1
0.499048536065077 1
0.145974764287143 1
0.54230711084576 1
0.402080984663277 1
0.323107836842989 1
0.417037126013278 1
0.440973387811522 1
0.30096780842829 1
0.287011013636442 1
0.330280550851636 1
0.362154027020257 1
0.412214674929282 1
0.195208423428141 1
0.553162125035666 1
0.290814630498059 1
0.558151408865384 1
0.349183440618522 1
0.507562189505594 1
0.596541074845853 1
0.303569680739867 1
0.371697523061656 1
0.297488150154461 1
0.419376286114646 1
0.537628433898505 1
0.517177292692688 1
0.0203895129373461 0
0.416449314451213 1
0.277251921829889 1
0.381163459901877 1
0.126659728042382 0
0.578315089275332 1
0.562102288956439 1
0.312532786193697 1
0.230372056755032 1
0.335924720708953 1
0.425854910278075 1
0.108832639952909 0
0.348491884956125 1
0.334358991535612 1
0.476291425660802 1
0.301131033132395 1
0.332913048257141 1
0.528689454698358 1
0.472669108610595 1
0.0577540135334791 1
0.324638191959749 1
0.429152552488409 1
0.223122020729964 1
0.376959374037796 1
0.377174976962825 1
0.0844474310486056 1
0.517351981668179 1
0.29225401765461 1
0.340786559239411 1
0.430936196673328 1
0.252388583744289 1
0.354254213219468 1
0.625301303395963 1
0.1152310422745 1
0.499107573825248 1
0.304261649959272 1
0.504967224072596 1
0.50150664454281 1
0.409797123489872 1
0.437864222562951 1
0.211583344946482 1
0.564325271818058 1
0.576096352221737 1
0.0671005778913289 1
0.19632913442802 1
0.539028459002143 1
0.182228426656787 1
0.224173669500392 1
0.497030055559724 1
0.24905584203453 1
0.528850862124821 1
0.275067103919139 1
0.257235107220859 1
0.661280108321087 0
0.337038591168174 1
0.557644803308257 1
0.566506295704443 1
0.71402942190017 0
0.514802210093253 1
0.494923184454732 1
0.372813760677232 1
0.427962877345409 1
0.288131944316429 1
0.345816021877069 1
0.609112845049315 1
0.113779631234834 1
0.368116459239738 1
0.412474832668127 1
0.66018493228811 1
0.244869864236889 1
0.470103356868071 1
0.0569154522499542 0
0.466024497844327 1
-0.0260426356337187 0
0.338950386746984 1
0.700485522555695 1
0.35019416005949 1
0.506882712783001 1
0.0343758403123096 0
0.313939092077029 1
0.283634108725978 1
0.438225265197057 1
0.333713309200713 1
0.486019903730722 1
0.119842024536087 1
0.305296327559657 1
0.440677392634573 1
0.692025884969411 1
0.638899459590819 1
0.115466189085961 1
0.33962320927622 1
0.347201497020328 1
0.650521345912592 1
0.564863584722422 1
0.285541738641091 1
0.537732756391091 1
0.301013888008013 1
0.273750875494506 1
0.481995868897116 1
0.384259227274127 1
0.166037774291961 1
0.307378928316619 1
0.232001372612359 1
0.543361174641231 1
0.455321849066691 1
0.442977873830504 1
0.327186794525423 1
0.456915848341896 1
0.545979095227737 1
0.321903810209568 1
0.606914521943801 1
0.272940470431031 1
0.427627180179259 1
0.464072944350177 1
0.33590758775699 1
0.404009560660485 1
0.511719448673188 1
0.103435228333874 0
0.383855811543703 1
0.573402484048817 1
0.36371674348393 1
0.418947320516067 1
0.218095833359146 1
0.279801680555319 1
0.465671265387109 1
0.583758021827708 1
0.534849513414587 1
0.464842813596459 1
0.263889453053489 1
0.584845333225881 1
0.374417453401039 1
0.293350783448321 1
0.124012415447763 1
0.462762246175959 1
0.641931427746096 1
0.432534317580906 1
0.460117471568064 1
0.371596719846961 1
0.571311490170488 1
0.578226648614086 1
0.413534780202794 1
0.437022386852497 1
0.193763469306474 1
0.438739885174808 1
0.34575373765034 1
0.260175928862756 1
0.24247483838729 1
0.237288807591903 1
0.198555625027289 1
0.189376397647542 1
0.501944998524637 1
0.478631570183153 1
0.447039166117224 1
0.227949052175806 1
0.274864792977212 1
0.547841407367192 1
0.499916582615412 1
0.359453223012459 1
0.489020908766223 1
0.413482145255722 1
0.4407851225938 1
0.522779164587436 1
0.553120046798006 1
0.42591477848579 1
0.34458500217413 1
0.0534138096238094 0
0.33397077118377 1
0.360398045395504 1
0.0612920184895214 0
0.170589149873202 1
0.411655366458359 1
0.264867347875348 1
0.446985221234138 1
0.251743942382437 1
0.470979661231353 1
0.393657162233295 1
0.297975952423945 1
0.327304929314856 1
0.285450435091194 1
0.346660479540287 1
0.407548169705154 1
0.673010540645846 1
0.549080317661807 1
0.55884961524402 1
0.27481030986551 1
0.505660379106306 1
0.223791033244491 1
0.356044941919086 1
0.338903950388712 1
0.234392213540941 1
0.503436906220106 1
0.325579743858938 1
0.266407399792413 1
0.429224994680899 1
0.222355718635902 1
0.333966732862016 1
0.271834982684171 1
0.495289558858101 1
0.566384457449483 1
0.349933816558444 1
0.509278561310104 1
0.0948307342372207 1
0.314014984542241 1
0.179839924093849 1
0.482594560578545 1
0.492506570235919 1
0.633119667134994 1
0.443454754048215 1
0.311124172356334 1
0.408986764575154 1
0.0890615488999152 0
0.279235618814047 1
0.657074372927261 0
0.471018186674247 1
0.205393218550259 1
0.568750255019266 1
0.390883163832991 1
0.312648641470974 1
0.307358080955417 1
0.27555673784675 1
0.44587669901289 1
0.235552312279551 1
0.444545850167545 1
0.422687972061432 1
0.604464284814046 1
0.400995592216459 1
0.443919035639728 1
0.352756346411736 1
0.627484903292642 1
0.347369213622656 1
0.400810824293761 1
0.350580080538314 1
0.288622987145543 1
0.678399638113291 1
0.33977572137672 1
0.387581330672234 1
0.302136620242488 1
0.718381356179901 0
0.555129759101091 1
0.51784958909592 1
0.308869625020504 1
0.152038198870675 1
0.437827132521338 1
0.354894059599644 1
0.500803652734515 1
0.423084357235317 1
0.413382064779546 1
0.867339173374368 0
0.617591602613902 1
0.161927101051892 1
0.458212659161567 1
0.562747088107897 1
0.441665230107618 1
0.480021067351294 1
0.389493807577678 1
0.615737436888746 1
0.38450468478032 1
0.384682901191547 1
0.410635375157256 1
0.115508164997709 0
0.570840312581186 1
0.515486322684176 1
0.225486733786794 1
0.328259758165288 1
0.224936921616076 1
0.267727291219209 1
0.445281122418377 1
0.404509548504228 1
0.681014511142427 0
0.355457531387568 1
0.120234150439999 1
0.345068114653893 1
0.37844858003746 1
0.560899722715831 1
0.443743560768395 1
0.501016770660438 1
0.479241313119386 1
0.591842777344543 1
0.571431046035832 1
0.335841115040034 1
0.317782413118897 1
0.40933104050068 1
0.34228956178525 1
0.464195843974218 1
0.306654185824989 1
0.434893758484202 1
0.273377031263616 1
0.460053733704438 1
0.202055386642105 1
0.32402622368371 1
0.271184678352928 1
0.427219941330959 1
0.0340608488333926 0
0.280730013781055 1
0.417612622112241 1
0.581545781182079 1
0.325977818225309 1
0.406452395187904 1
0.674543155862354 1
0.00822931204815061 0
0.396512911332457 1
0.530237255840089 1
0.204135441169119 1
0.166255729290409 1
0.206069052459169 1
0.347252906652499 1
0.558748103440502 1
0.196789409464004 1
0.418522763607154 1
0.340403269892284 1
0.535687867935459 1
0.450146342542901 1
0.230139209885433 1
0.636067257985987 1
0.449550011288546 1
0.0810880089891656 1
0.276163131248178 1
0.266478595724694 1
0.662482745031165 1
0.467276160133955 1
0.290941897198161 1
0.55753919499632 1
0.189758199184477 1
0.288705564946512 1
0.372536908152667 1
0.253619423624943 1
0.38352601577677 1
0.263486506934996 1
0.252987898194455 1
0.388860318490441 1
0.346637940788421 1
0.274366519988152 1
0.457032774361689 1
0.305424977081112 1
0.557456880083404 1
0.378877082419924 1
0.512578039856334 1
0.520442400287055 1
0.254538634844315 1
0.335227241133625 1
0.169535443393795 1
0.337731177823918 1
0.526496267172096 1
0.184952885467564 1
0.58834798720665 1
0.434148745955051 1
0.47776317218579 1
0.298702560605677 1
0.689889325819974 1
0.434299096734642 1
0.4942808230128 1
0.499392502866024 1
0.538978632528211 1
0.330578811307209 1
0.502056349280184 1
0.194114007904674 1
0.307205673305056 1
0.164827426487887 1
0.496968014194208 1
0.0972711520816886 1
0.635663145177753 1
0.48137669429351 1
0.465486980840438 1
0.578092876908001 1
0.401172598018565 1
0.0997903759485919 1
0.478768750079354 1
0.391851781529826 1
0.374668777831959 1
0.477438914135144 1
0.439763881938626 1
0.384198085839696 1
0.300037076045181 1
0.223558242756051 1
0.665099753766696 1
0.469055079663174 1
0.302138467873991 1
0.53543652633703 1
0.325676013243985 1
0.234553264789382 1
0.470439427180955 1
0.385082920998825 1
0.404496881188089 1
0.260805260518479 1
0.339708405518823 1
0.363425465559021 1
0.732816323642743 0
0.398675512365801 1
0.450133257424961 1
0.300188948515353 1
0.214078573577701 1
0.348464160324423 1
0.494483597433388 1
0.688230849108945 1
0.419027296692061 1
0.381864038562664 1
0.265806650745602 1
0.557307116629098 1
0.448455820324011 1
0.483764489181079 1
0.437799442211025 1
0.21416621575211 1
0.466591545503257 1
0.349673554772846 1
0.235102115034097 1
0.442993681984736 1
0.198902743806158 1
0.362009236195767 1
0.559029814829955 1
0.388520703779771 1
0.489730761772619 1
0.454596036358404 1
0.225570662780122 1
0.346013972669113 1
0.600890734137297 1
0.537419196937145 1
0.50349592014091 1
0.308289726561727 1
0.544314805733971 1
0.367071522621035 1
0.231554103830391 1
0.411873391421256 1
0.4363037449937 1
0.316218453389595 1
0.482463250783862 1
0.299009934548644 1
0.381651113302045 1
0.369808801798405 1
0.341154283797993 1
0.180676347029799 1
0.508823010190511 1
0.448223127551943 1
0.398876587808447 1
0.320219024487819 1
0.157704881334294 1
0.74436948625834 0
0.228300322078251 1
0.456370095597214 1
0.409219842406377 1
0.388929437357619 1
0.40771321164794 1
0.4246167111157 1
-0.00469221329360294 0
0.188309135056946 1
0.295337706299763 1
0.426116978651429 1
-0.0498474875432553 0
0.582540214187237 1
0.386558899871284 1
0.121601538225481 1
0.321628954160702 1
0.252702495295605 1
0.424550384294571 1
0.338906807348673 1
0.311292039766401 1
0.41328067450502 1
0.208009236453532 1
0.304754045748821 1
0.365015142806913 1
0.281086870153581 1
0.651599186643219 1
0.213885946625737 1
0.274696279724824 1
0.248775463264216 1
0.388736192319986 1
0.420151692427325 1
0.490651178920228 1
0.611335838149249 1
0.33071148348102 1
0.429098969097902 1
0.14725935538129 1
0.566831056693473 1
0.586372814187275 1
0.509937592387228 1
0.463238974767848 1
0.451565320406321 1
0.412154856659513 1
0.285487877807837 1
0.668725482265262 1
0.307725661896783 1
0.53402114041166 1
0.426408471915445 1
0.192262268954222 1
0.659210962570394 0
0.465170116837742 1
0.411398787212359 1
-0.0155285896393036 0
0.652878734518668 1
0.456181769516319 1
0.452165689522991 1
0.649266654968133 1
0.213809091098021 1
0.171684697382822 1
0.407526902292081 1
0.175842966439295 1
0.6551982136335 1
0.412714164072975 1
0.561307145508855 1
0.137584876745625 1
0.309635504334721 1
0.0716965129322284 0
0.525116145412494 1
0.151311038190787 0
0.463118230523859 1
0.102378165911111 1
0.335385803339447 1
0.187734332412509 1
0.362467443482384 1
0.720458373646803 0
0.574167270646601 1
0.259286686434706 1
0.539525520617047 1
0.545761391156125 1
0.156216331845676 1
0.649999404835732 1
0.319653719899868 1
0.121018757613876 1
0.160506596087267 1
0.291648563175386 1
0.529011194505352 1
0.722217106609828 1
0.516384841474566 1
0.147173805009149 0
0.383284167013157 1
0.509825865891257 1
0.595227022990486 1
0.393196336890464 1
0.355098383222476 1
0.402115421107422 1
0.422997950672941 1
0.329754341993816 1
0.611736697057086 1
0.477934850854751 1
0.343215498399052 1
0.553495752469012 1
0.51193436263097 1
0.467276936913604 1
0.645520717916508 1
0.604958024719477 1
0.425055657447469 1
0.189538775424619 1
0.5056077316293 1
0.689477988544398 0
0.422806063919852 1
0.394805137102347 1
0.577120094331603 1
0.0270395800064515 0
0.475034127522819 1
0.392417929221168 1
0.371739258015284 1
0.257455392724496 1
0.35881902035427 1
0.539838298155383 1
0.545819854081473 1
0.596449799761513 1
0.315374978527205 1
0.352439516548942 1
0.574296980300648 1
0.30574151348267 1
0.38610313284337 1
0.398536202300564 1
0.679530408857493 1
0.60265624742685 1
0.954243091421625 0
0.431335200629966 1
0.18843923092507 1
0.349772531834392 1
0.667792087208463 1
0.445394239451259 1
0.267160981023546 1
0.387094323003957 1
0.4761155136494 1
0.308187375974329 1
0.333294562237044 1
0.463196504639553 1
0.221585745797509 1
0.645665241658714 1
0.408605407849828 1
0.319514242666096 1
0.254662911804342 1
0.210447564076689 1
0.341169563332557 1
0.435236204967387 1
0.365946700263242 1
0.572814903261956 1
0.321185516313175 1
0.5109479345423 1
0.161428286180201 1
0.343714032922285 1
0.394904191099444 1
0.413126101270907 1
0.272387899084013 1
0.396867093792839 1
0.563605643901192 1
0.595592312024403 1
-0.0905395232469594 0
0.277219795499895 1
0.363120126398608 1
0.116028557015555 1
0.52444167152454 1
0.22708078954459 1
0.41902299325821 1
0.156769965687611 1
0.134084552182212 1
0.341798336549984 1
0.544451825035314 1
0.532267749817933 1
0.539043038036011 1
0.768779372957596 0
0.39524169487742 1
0.130735878878768 1
0.157937759469082 1
0.55096463067373 1
0.422960733909272 1
0.503912911921377 1
0.254888718958326 1
0.39081602483353 1
0.269250779351354 1
0.337609285528152 1
0.438692379431704 1
0.399310030519539 1
0.554283543484489 1
0.420221370571637 1
0.360960251246292 1
0.514272830998002 1
0.308979827559176 1
0.625993473646001 1
0.264734580159967 1
0.200013982368155 1
0.670563947601697 1
0.484619478608919 1
0.204304030067529 1
0.41469170217483 1
0.263675273331093 1
0.100489983381209 0
0.264275258240698 1
0.359952539367228 1
0.404799804601026 1
0.233378906062528 1
0.255965999508859 1
0.233452934459262 1
0.181800651435957 1
0.319880674674915 1
0.538817133473405 1
0.423197583914831 1
0.248986989270627 1
0.65262349032798 1
0.692673957667713 1
0.229069122062359 1
0.527891959317481 1
0.420139459974266 1
0.384021268455293 1
0.496651472389747 1
0.525317674453473 1
0.393903955313083 1
0.299933618941342 1
0.354674596562651 1
0.243928778054836 1
0.456491943244946 1
0.128597188908104 1
0.317019394224771 1
0.384114997551581 1
0.0614292547895654 0
0.223098137191378 1
0.43410718605287 1
0.327994080157646 1
0.0723616348316789 0
0.564863998095378 1
0.492803938639787 1
0.346327700089979 1
0.585244683957701 1
0.848251923126522 0
0.291484131756404 1
0.146367213888665 1
0.27348233475893 1
0.481059197476019 1
0.455356811032007 1
0.502951931161142 1
0.431381024859536 1
0.432170517249709 1
0.605468053636396 1
0.0198420476667244 1
0.547314125213774 1
0.42413208510897 1
0.276030860558457 1
0.460367695674041 1
0.565850316706374 1
0.534194769757509 1
0.37888165340936 1
0.419262831790644 1
0.42050714165215 1
0.284036385908406 1
0.545823941447235 1
0.431201148090611 1
0.413299663028531 1
-0.0948617296006715 0
0.433809018598426 1
0.167690583287999 1
0.466811304934496 1
0.296127089444993 1
0.24492799406587 1
0.699558848587044 0
0.638673262381123 1
0.0569057004231675 0
0.163155963963353 1
0.744567714044713 0
0.746253151753364 1
0.22196525606725 1
0.419516323277621 1
0.277028897875028 1
0.54076191708936 1
0.780192132106272 0
0.634267580893059 1
0.292464719980842 1
0.410540577617527 1
0.346601596674383 1
0.484902684214699 1
0.407882213945085 1
0.203808178482988 1
0.406263353447382 1
0.235585313723988 1
0.685626939270639 0
0.19589679131413 1
0.101670355774016 1
0.270905546691034 1
0.471236823501759 1
0.185606080413676 1
0.523696338500826 1
0.196368528858812 1
0.127611443206319 1
0.640285088584671 1
0.0279213535024395 0
0.444618035195433 1
0.311658314873524 1
0.228436328409026 1
0.139584373847175 0
0.59164848013559 1
0.255620113212171 1
0.377212252994313 1
0.377298345755194 1
0.437400173945383 1
0.0698667519949074 0
0.467571735283117 1
0.050743612296549 1
0.652149025465629 1
0.305257822539177 1
0.240626461124036 1
0.514110579434683 1
0.37637308283022 1
0.26052414105659 1
0.391021040025911 1
0.671993871945853 1
0.320175361322963 1
0.455765075257771 1
0.470227047187217 1
0.566715126070708 1
0.462972309626613 1
0.600756327984395 1
0.296299812215522 1
0.269352126268541 1
0.466916342150589 1
0.308154704158897 1
0.452536217027006 1
0.393958309949933 1
0.392767624985059 1
0.429474636437834 1
0.307784909732052 1
0.621535102995176 1
0.245493900442385 1
0.626601471627513 1
0.392956038013251 1
0.45661628190553 1
0.506157581674261 1
0.566306202455501 1
0.143582632195438 1
0.64961787142487 1
0.410623688146812 1
0.647932577704639 1
0.320611429459838 1
0.69870785817308 0
0.586703104206717 1
0.459891794192205 1
0.457267048657783 1
0.572421750386147 1
0.262939488412682 1
0.718204040791295 1
0.403947256937192 1
0.287997839159556 1
0.663915289067703 1
0.555607555466075 1
0.244477556670376 1
0.525259592285154 1
0.386386776203845 1
0.349247447624308 1
0.0653304602371289 1
0.501489450300611 1
0.105897223862268 1
0.434236763457617 1
0.425958415354425 1
0.712033913153015 0
0.354726755359727 1
0.584834988833648 1
0.314453327434933 1
0.460630761933211 1
0.397695478251077 1
0.620800306806393 0
0.266847505657847 1
0.252761775222266 1
0.175248110740853 1
0.254097055468008 1
0.426397165032597 1
0.290802518452865 1
0.509294519468726 1
0.541801847193404 1
0.247973923124988 1
0.356710629791484 1
0.277358933606698 1
0.345520413325322 1
0.319942815933656 1
0.379624830574325 1
0.396762478679725 1
0.324043079024423 1
0.372393601935052 1
0.62469785327418 1
0.287080522166479 1
0.633312250274336 1
0.772429059241661 0
0.417752624590707 1
0.358541805119709 1
0.33886520277503 1
0.36057956207637 1
0.600050802856684 1
0.547609672510168 1
0.674646269798054 1
0.469952493391616 1
0.422977094198329 1
0.200204963195204 1
0.446313545832121 1
0.123400762730146 1
0.275836297533088 1
0.173074982276606 1
0.26179848327973 1
0.499490105519296 1
0.394936714810665 1
0.294502657097684 1
0.437421237563781 1
0.300193976313689 1
0.629800464023857 1
0.493945486024573 1
0.592983996185098 1
0.306628416274748 1
0.116711424766159 1
0.508620666338105 1
0.585742685803938 1
0.277233629551751 1
0.329838466303685 1
0.609359575889775 1
0.594013485912019 1
0.659084887443558 1
0.466031974896745 1
0.288299782866152 1
0.491482995009048 1
0.220894221297248 1
0.408440937384496 1
0.112876526575405 1
0.347317395117861 1
0.565111965676593 1
0.4197009259199 1
0.308353650772143 1
0.50696211504617 1
0.124206645095267 1
0.308331465275474 1
0.307004923682095 1
0.473027730124645 1
0.631014604680269 1
0.46489515767543 1
0.31375245735035 1
0.272313889937029 1
0.0593867878983878 0
0.521769171415957 1
0.487704929411558 1
0.268910157434723 1
0.0654686616018572 0
0.312969621961204 1
0.340612288415684 1
0.362165097826845 1
0.378733608207997 1
0.4106845798734 1
0.267254029797817 1
0.361679299488882 1
0.492755687920081 1
0.206828093250468 1
0.464330285840172 1
0.619637629035358 1
0.329459897106514 1
0.684407385672432 0
0.512766487776746 1
0.53754951502441 1
0.433148942579764 1
0.66246162200387 1
0.454425487963349 1
0.647555693182821 1
0.343110235259172 1
0.491077240630151 1
0.100763152073792 0
0.104256438602944 1
0.414741806537557 1
0.578428133047849 1
0.403884342227659 1
0.440600868908764 1
0.391511069938312 1
0.377007972178043 1
0.1880870534665 1
0.466269664640474 1
0.471438286215035 1
0.25703733494849 1
0.438423197306347 1
0.48978614355368 1
0.675561770179674 0
0.418550069320398 1
0.233180998612304 1
0.474535487285015 1
0.47050482231683 1
0.236972819765029 1
0.459672035157793 1
0.488489103758512 1
0.361448181896056 1
0.478200616125267 1
0.493967331222573 1
0.330239001228226 1
0.271892466896407 1
0.389391207008843 1
0.303871870399879 1
0.137005926745501 1
0.224292214207498 1
0.459553197547257 1
0.360512041425126 1
0.366543445122315 1
0.317028747526509 1
0.492599444822672 1
0.368376795752046 1
0.337129194725424 1
0.187075223243066 1
0.152792016828213 1
0.471475529522604 1
0.330033138939013 1
0.351653677157181 1
0.389942293980908 1
0.495340593049979 1
0.373424600539731 1
0.447912630258241 1
0.376469929904876 1
0.164033467585161 1
0.504454681940171 1
0.158303788261715 1
0.508693955022805 1
0.793191817140505 0
0.460030388161363 1
0.194713391393043 1
0.268531451032603 1
0.519149709092231 1
0.202385344636913 1
0.354247880297896 1
0.480913695961753 1
0.273480114092114 1
0.203740831712765 1
0.160529739517078 0
0.392463244700524 1
0.700017321726632 1
0.0688858920769001 0
0.61855707592388 1
0.365772893068901 1
0.474614121169662 1
0.359362130277927 1
0.397705938750467 1
0.105350147741662 1
0.589245957090258 1
0.339654533129935 1
0.109090790185292 1
0.560036835568135 1
0.462266500913941 1
0.313493930368891 1
0.383067943714226 1
0.602844512172684 1
0.31197257316816 1
0.792707874708086 0
0.513653706486814 1
0.258812575481984 1
0.275214641342164 1
0.406602122026849 1
0.668799680246798 0
0.202244995196321 1
0.474396291801942 1
0.346528918999421 1
0.564417423516616 1
0.714551875311304 0
0.243196378059697 1
0.434640451391866 1
0.631656930480018 1
0.52302475233433 1
0.256176111672105 1
0.0791352985877033 0
0.392019348248015 1
0.20599066379464 1
0.309821396679005 1
0.488722530788118 1
0.163521024417101 1
0.318569253677311 1
0.273211313088907 1
0.293426788088516 1
0.659403573395435 1
0.278277627273895 1
0.361587957652477 1
0.447716238093444 1
0.403912698570856 1
0.591911369599231 1
0.235224660052303 1
0.0503690553776418 0
0.20557271752306 1
0.281491422111338 1
0.193684270935684 1
0.514128493741826 1
0.335466877625988 1
0.390062972272698 1
0.392376200554538 1
0.501447711810235 1
0.663918522942706 1
0.334517019507074 1
0.109980045062687 0
0.500314591767658 1
0.582572649265809 1
0.405670564334523 1
0.55122429481717 1
0.499703849821065 1
0.439980864078283 1
0.302204582920946 1
0.211635603681813 1
0.339628493450898 1
0.687844943844347 1
0.361602845671237 1
0.239796722291958 1
0.438910980937571 1
0.477842844844716 1
0.246082439724057 1
0.372250152548873 1
0.276152428985707 1
0.310958066908784 1
0.461724143372458 1
0.43032895104773 1
0.36340023490359 1
0.396876000090628 1
0.544712189796513 1
0.72912660983254 0
0.657374654750456 1
0.394640787459101 1
0.440333312593401 1
0.372303670619413 1
0.558084974362748 1
0.499399962121756 1
0.702598769140921 0
0.519803106915469 1
0.72911408886594 1
0.499543446564243 1
0.255416725804148 1
0.46972388019191 1
0.343779392429902 1
0.487898720317517 1
0.103556180055166 1
0.25457815712058 1
0.309118457553273 1
0.444966904577487 1
0.458169908818271 1
0.388681860196078 1
0.324987799516413 1
0.398286933166796 1
0.40101440731192 1
0.590071442571995 1
0.275617104464527 1
0.575677103554253 1
0.199669427386174 1
0.22699664491345 1
0.366183752759963 1
0.285215621889112 1
0.231672146929746 1
0.588606875107772 1
0.600894826890623 1
0.619660998105628 0
0.182576015933333 1
0.46575397244962 1
0.482749909050572 1
0.515802047277742 1
0.273623713374808 1
0.594968507513297 1
0.46731787774972 1
0.421214986803759 1
0.538426762617033 1
0.323669360337387 1
0.384933874783443 1
0.538801948064139 1
0.371260901950356 1
0.347469383263427 1
0.199222122335099 1
0.116863341691872 0
0.518515572573886 1
0.476554710375556 1
0.494068594783325 1
0.383002746584855 1
0.261642282638585 1
0.320883391977415 1
0.412496559454793 1
0.48326511094941 1
0.203568117572985 1
0.221926269924242 1
0.655325185401566 1
0.0658354385437646 1
0.135273092084808 1
0.274645564567394 1
0.212398993378778 1
0.570953243577229 1
0.592716469278509 1
0.580949405929991 1
0.532826344486069 1
0.229838474006672 1
0.498895983309098 1
-0.025071997169174 0
0.491033899982821 1
0.230943389903947 1
0.745000256076131 0
0.329260201261365 1
0.298483983400329 1
0.380484400717441 1
0.685645041819281 1
0.603302419115819 1
0.634072245192563 1
0.273259046250455 1
0.292432401594675 1
0.414567937091684 1
0.35835997760622 1
0.269123418424674 1
0.601257762256325 1
0.382737718640572 1
0.591473935972193 1
0.394160138834097 1
0.347339320058171 1
0.119461505159517 1
0.325599480012178 1
0.484062288121222 1
0.336817124000763 1
0.396533745576519 1
0.406749159977678 1
0.646712246175981 0
0.230584617160658 1
0.544466439659991 1
0.499780568302565 1
0.256163730515094 1
0.496346869905831 1
0.24023534017695 1
0.18062065704769 1
0.684026964390263 0
0.421970747522946 1
0.37238113466644 1
0.40295937049215 1
0.265891404038525 1
0.370947157738296 1
0.770924767896609 0
0.573509684268334 1
0.606765216217889 1
0.298929486202997 1
0.667654084491437 1
0.408439127983695 1
0.265651986038732 1
0.508959414801018 1
0.471981790789557 1
0.499853066923454 1
0.367304300989833 1
0.380620089159723 1
0.175934179998577 0
0.273777095615035 1
0.37331902341245 1
0.283961817130242 1
0.42703078461258 1
0.546906199681745 1
0.522632352046222 1
-0.0487445707738425 0
0.375574255392175 1
0.488374001982789 1
0.126999098340433 1
0.338286618535368 1
0.5483806979789 1
0.466390000762808 1
0.216945802833461 1
0.397830461424433 1
0.278317024042409 1
0.575506375588356 1
-0.0435637034467757 0
0.732311432687686 0
0.274187107989689 1
0.422452717915856 1
0.490634443617526 1
0.719698826222993 0
0.15788326692018 1
0.134775308579774 1
0.218649667952129 1
0.273026082570496 1
0.370879003849932 1
0.495391209907525 1
0.516956022582807 1
0.309060659916955 1
0.623011669947277 1
0.406906784676696 1
0.333228523695979 1
0.598892095233356 1
0.408389745642247 1
0.551577897462633 1
0.375099044011564 1
0.446228472976979 1
0.539322770835904 1
0.439637948817273 1
0.218909182061405 1
0.57364961552492 1
0.596746785318817 1
0.223066229175566 1
0.322948206492496 1
0.322518686652608 1
0.3723153219634 1
0.332905034136723 1
0.116197498149455 1
0.233697164313708 1
0.488006720292427 1
0.469357982553537 1
0.401988380289339 1
0.470882946458678 1
0.342015131168279 1
0.617946743826556 1
0.549836308712838 1
0.368711804810853 1
0.274452867318333 1
0.701920647664723 0
0.424144491856548 1
0.409164458905731 1
0.269376004103925 1
0.455792505218751 1
0.437851090502263 1
0.498927275976482 1
0.539822612383268 1
0.569817905376652 1
0.419322692832651 1
0.342835968251914 1
0.381505797057076 1
0.523786019173236 1
0.496922859413909 1
0.490285179635204 1
0.396943629524073 1
0.369511044979483 1
0.0814090386764327 0
0.131752787793767 1
0.278358700241927 1
0.43733250773765 1
0.491671049987371 1
0.363340529524174 1
0.207358477416631 1
0.460895094080507 1
0.626554760787008 1
0.335088980204917 1
0.357467774397937 1
0.49761772108131 1
0.443879084220422 1
0.54754192263081 1
0.205012671528875 1
0.502537835683227 1
0.418484382034872 1
0.420887557841291 1
0.0689274055697817 0
0.27366877738107 1
0.348351724765733 1
0.393158488730086 1
0.325752841210349 1
0.253771920586274 1
0.364735290694572 1
0.496476964487402 1
0.509390496202754 1
0.361947867593271 1
0.333357306056671 1
0.245717374733878 1
0.295843060111999 1
0.56943780731601 1
0.449727552412018 1
0.295782947289108 1
0.33191886375104 1
0.531638702854916 1
0.334259118417382 1
0.310336076904195 1
0.681527079468133 0
0.726605141357618 1
0.316547624965307 1
0.228276838354199 1
0.388066342722265 1
0.282194653635395 1
0.398400521884107 1
0.403332933387 1
0.517326354735219 1
0.482362789755084 1
0.577162891638798 1
0.197426713783047 1
0.34422523471249 1
0.477179736747717 1
0.558380623026869 1
0.470778071927469 1
0.213429099594462 1
0.168858703142371 0
0.942499677852379 0
0.570066273064564 1
0.412269180115964 1
0.206321630195345 1
0.283104939599451 1
0.247483149243021 1
0.231328274607481 1
0.0195290304576225 1
0.424916421441722 1
0.409010441561596 1
0.196297129891496 1
0.611413291821963 1
0.295688558854998 1
0.551052657897373 1
0.668582047820112 1
0.342412368332814 1
0.095137614570001 1
0.295949620266213 1
0.695943060514527 0
0.502037628988198 1
0.473700045061131 1
0.440531788480651 1
0.167675417972519 1
0.417706319920152 1
0.407439834973073 1
0.440803467472423 1
0.359077297189476 1
0.426956579052881 1
0.184346741184354 1
0.331911273722577 1
0.32000658557467 1
0.61052727535638 1
0.205559236950773 1
0.471295841033043 1
0.299584085538646 1
0.202653869290801 1
0.505841759475358 1
0.346087423391236 1
0.236509257715004 1
0.45091023519677 1
0.393699777868485 1
0.561103744667513 1
0.554090701698725 1
0.424720634518875 1
0.534707198224124 1
0.413680828271542 1
0.143291075342625 1
0.318778132561132 1
0.261214898185351 1
0.605573808681351 1
0.251361592005324 1
0.570052057132914 1
0.747225390359717 0
0.568006984884258 1
0.466576306593505 1
0.379033590621866 1
0.407621609382137 1
0.0821587322010886 1
0.411504520988254 1
0.524576922700983 1
0.37521748822681 1
0.179619319183396 1
0.446815039617791 1
0.404548579494188 1
0.407202166802415 1
0.453041742199169 1
0.453615185135423 1
0.506006636583842 1
0.105305939939944 0
0.311360597927522 1
0.53952853749903 1
0.267461382935294 1
0.429420498754765 1
0.3853851821656 1
0.347901907215465 1
0.110856522754977 0
0.271969770509067 1
0.507542406987618 1
0.544713630144961 1
0.0927821679242693 0
0.403172064452271 1
0.414649554444478 1
0.426106745071625 1
0.209216598328835 1
0.370231184526959 1
0.242289200920543 1
0.338397121601534 1
0.291399082134317 1
0.318224375714476 1
0.37414111824765 1
0.32284195700602 1
0.41299593359307 1
0.288364370252194 1
0.367108595076851 1
0.360395387133527 1
0.202514206999717 1
0.314895702758712 1
0.333165062020427 1
0.411389439526033 1
0.210966927664859 1
0.644376573715747 1
0.270523965227678 1
0.362760547740064 1
0.305709941336309 1
0.42885010986049 1
0.620903471840015 1
0.155102975857855 0
0.393299349916491 1
0.168479856360186 1
0.295802405776605 1
0.24330111904507 1
0.115235404811775 0
0.0394475838967942 0
0.332547988245223 1
0.520189045258802 1
0.439932206474365 1
0.212549125403041 1
0.273819858476356 1
0.353830084008829 1
0.311557275778255 1
0.529768109826319 1
0.432433538087098 1
0.460404657521643 1
0.503475134120235 1
0.633196440770532 1
0.676143385195927 1
0.492472524797053 1
0.488594147038977 1
0.322821329522902 1
0.440756591825598 1
0.332143823954273 1
0.117915091754717 0
0.329275248013651 1
0.351006883706564 1
0.395768543580109 1
0.567533892691582 1
0.512160701228371 1
0.502833968096338 1
0.345491961142434 1
0.240007603401211 1
0.379288776183583 1
0.503416708595949 1
0.330806714044454 1
0.266232876407073 1
0.395746939621153 1
0.478135638314496 1
0.436498510956986 1
0.145569247123827 1
0.20690695758029 1
0.732165584059494 1
0.589363095211561 1
0.354349201612334 1
0.781996538070133 0
0.290290965644515 1
0.596781485536228 1
0.5140421820462 1
0.530054955687723 1
0.193828962709082 1
0.339219563314068 1
0.694655547945709 1
0.279197974380457 1
0.102036614168509 0
0.461900060152081 1
0.26452878424354 1
0.40834898044467 1
0.519725168975172 1
0.346407427797275 1
0.431609458989383 1
0.532248032127187 1
0.386100701111491 1
0.49520986939702 1
0.391721842303384 1
0.584257771967848 1
0.128369115259284 1
0.493275082533056 1
0.385065084828338 1
0.53968241570634 1
0.17507097618983 1
0.64570364272694 1
0.449155397071317 1
0.366588505674351 1
0.91045870797542 0
0.436490448444081 1
0.613691523940991 1
0.246582954631351 1
0.395311544106212 1
0.447166161717534 1
0.301074874646993 1
0.604180524521129 1
0.346991212328434 1
0.163528462624723 1
0.556701334672221 1
0.28599391326931 1
0.628017298863855 1
0.293846362386041 1
0.293194854481672 1
0.539068529351487 1
0.674680141791381 1
0.261535595547943 1
0.54759452213082 1
0.167387478442375 1
0.306542744195554 1
0.536712111238481 1
0.201360088640568 1
0.154353515233628 1
0.404908195035896 1
0.718879410515223 0
0.461004171896899 1
0.224788024283023 1
0.25576401065017 1
0.218791840470186 1
0.576676284261889 1
0.341880517635112 1
0.58691854935605 1
0.487847840146544 1
0.553208111830005 1
0.293348299584036 1
0.641453082352266 1
0.280797979368647 1
0.442991053735547 1
0.32693543345313 1
0.343931019401759 1
0.426275849117255 1
0.364502844736461 1
0.4826438705273 1
0.503431793152626 1
0.211419387519186 1
0.369847796971883 1
0.117751097388599 0
0.51393313563541 1
0.7310931899943 0
0.288622654105006 1
0.246601008430163 1
0.359639078437428 1
0.493831396195625 1
0.312925848699749 1
0.408441867262921 1
0.320871291586279 1
0.322959599842857 1
0.539270684508063 1
0.53853242179548 1
0.229318976173409 1
0.452192056351292 1
0.557302876913478 1
0.322866869773332 1
0.290562160357363 1
0.345432506306159 1
0.601073418913872 1
0.606864406826606 1
0.36025953176779 1
0.517290223751939 1
0.494285401550491 1
0.463604595225124 1
0.329378277874656 1
0.261391550331662 1
0.286120332598403 1
0.34948832562376 1
0.310591559292896 1
0.289819850985045 1
0.242869872160891 1
0.317471153145319 1
-0.0141498345026456 0
0.5112910791504 1
0.605646344391412 1
0.572483386422226 1
0.310945681677756 1
0.550843387176515 1
0.158422805027704 1
0.293140612524535 1
0.0475850259582795 0
0.262376160130156 1
0.467613732913497 1
0.337825743731014 1
0.504895411988305 1
0.426084398963329 1
0.342092549093544 1
0.62218983791301 1
0.497007732023396 1
0.313537765366071 1
0.452320378364246 1
0.500226754422631 1
0.645758466252875 1
0.388642270208459 1
0.439485343220332 1
0.457671010710621 1
0.407816112712778 1
0.362936323126898 1
0.548318563261865 1
0.500979321756957 1
0.280708113183953 1
0.433541706960671 1
0.320673089940961 1
0.418017717367638 1
0.40953382548644 1
0.402941350859232 1
0.227857093644312 1
0.185876597569272 1
0.486278435119606 1
0.199123784570623 1
0.495801851091879 1
0.375873703100911 1
0.560853616018406 1
0.152351704462665 0
0.208104978401187 1
0.416448063222792 1
0.285091559624823 1
0.258040156167259 1
0.471121259460463 1
0.548604674005004 1
0.612246237968071 1
0.349917521821975 1
0.350642209456338 1
0.221572692521892 1
0.707404612741578 1
0.544573959624395 1
0.616505435612006 1
0.711114905465682 1
0.318742356599973 1
0.113057887878702 0
0.306592667916299 1
0.49854882055454 1
0.340739775194719 1
0.264942964828931 1
0.504472684209407 1
0.329120041305999 1
0.500764671690347 1
0.0461483884240349 0
0.398561983595507 1
0.463291340991031 1
0.300849240654415 1
0.61153873454177 1
0.0073745789558689 0
0.526682162567764 1
0.285660876930573 1
0.574383641002449 1
0.238273007048368 1
0.360535454585651 1
0.533510302830003 1
0.564718759053551 1
0.429607895933442 1
0.428216883042091 1
0.520520815022563 1
0.120083957301867 0
0.440775939159831 1
0.497482341136222 1
0.269025396638164 1
0.495219993864804 1
0.139490340622999 1
0.411014308847734 1
0.478259657289398 1
0.131964759920452 1
0.527931991438675 1
0.29986432664343 1
0.612940203915247 1
0.566617605263551 1
0.575010008900745 1
0.173448880374894 1
0.385129419504823 1
0.351926012926388 1
0.342933707543789 1
0.186997631234858 1
0.18107851898556 1
0.526607633136167 1
0.665486963359575 0
0.244220869889086 1
0.351386499245986 1
0.376755352290497 1
0.405038463184869 1
0.288483001926813 1
0.220312726525759 1
0.279907774767164 1
0.407608861258229 1
0.430265656946019 1
0.253952070978774 1
0.230515742669855 1
0.526899881160385 1
0.43445209580969 1
0.202724929913689 1
0.396908293743472 1
0.474524644927264 1
0.311375680961176 1
0.387746641343878 1
0.525308140607473 1
0.61888189491482 1
0.618208440955428 1
0.340317624862261 1
0.461477576719928 1
0.54487785553111 1
0.4338077565746 1
0.312894158820187 1
0.233134169223085 1
0.435916551895728 1
0.657063588732673 1
0.537875385069347 1
0.268172272265588 1
0.400317150545055 1
0.452163403690333 1
0.472849400732912 1
0.279804747611845 1
0.623518258410167 1
0.28449118824108 1
0.473783016661979 1
0.283884748592613 1
0.438387609390534 1
0.679857478290543 1
0.422097993546616 1
0.620164664724658 1
0.37085460900408 1
0.340185374826979 1
0.381494376521986 1
0.245121331462654 1
0.681099428166515 1
0.602892899297657 1
0.600434272016112 1
0.396602054545154 1
0.352989795201337 1
0.420629028668815 1
0.398950922009016 1
0.595558647570532 1
0.671543297208311 1
0.492603055493644 1
0.421412387187911 1
0.425237714760766 1
0.318945591446862 1
0.128974179365418 1
0.249108003163883 1
0.303044023784799 1
0.199287658556044 1
0.280780233459026 1
0.0927611499274952 1
0.558266546639289 1
0.46446055830673 1
0.475601333540473 1
0.311797582923406 1
0.321362651199674 1
0.526929126202127 1
0.523015760613993 1
0.286551852502254 1
0.531885179631067 1
0.295918336419182 1
0.437229372093828 1
0.441019689001275 1
0.487922407988472 1
0.340073535694323 1
0.29904920195658 1
0.306658068488655 1
0.279797131330315 1
0.312917667534467 1
0.562780346522042 1
0.415504096910386 1
0.337476540460521 1
0.535656791268798 1
0.302711648304398 1
0.143612909634309 1
0.480979748038198 1
0.588501072890652 1
0.322999280624048 1
0.380566617278413 1
0.508235982463339 1
0.365663395693236 1
0.365732498288057 1
0.272507659606985 1
0.358094791757935 1
0.345937810188942 1
0.49624799807981 1
0.144903065992176 1
0.268856540793066 1
0.475768957680755 1
0.224077020266758 1
0.604166519698679 1
0.498251931004106 1
0.252978016584203 1
0.261688532345012 1
0.351955428402716 1
0.351692989045583 1
0.339925743089697 1
0.317618906356593 1
0.454047410356682 1
0.316899057807816 1
0.543419357460285 1
0.196316336033873 1
0.541533307745471 1
0.180757963850609 1
0.369562206186539 1
0.459857508231004 1
0.490553800634122 1
0.391056893355952 1
0.480181005617167 1
0.434121195864294 1
0.0939035760338175 0
0.366857937792997 1
0.308487151101542 1
0.283485443166901 1
0.298224274825609 1
0.199865943448285 1
0.292138793233919 1
0.464903662268501 1
0.399202831153251 1
0.516361806410593 1
0.2450104241523 1
0.189063921366957 1
0.318403545586197 1
0.425845451298883 1
0.508216215513727 1
0.597556400444986 1
0.472172104158775 1
0.412525150530498 1
0.384056342585345 1
0.553724345140124 1
0.582564844867011 1
0.615519733675494 1
0.228146969521607 1
0.146278892844119 1
0.320253706132642 1
0.31793504977495 1
0.31472839304797 1
0.632237146227711 1
0.430835908347045 1
0.299444049586414 1
0.410053636257296 1
0.43261881882885 1
0.212038440426128 1
0.0209368591936313 0
0.234583960486522 1
0.483671444495582 1
0.190888962309186 1
0.170983212945312 1
0.464861510767409 1
0.696362195236726 1
0.384049509445944 1
0.236658532986049 1
0.487748926430851 1
0.616103083722709 1
0.331575333226471 1
0.406977749887052 1
0.493397249773559 1
0.123557934116251 0
0.512756404966224 1
0.472136662272475 1
0.535225702092888 1
0.388607402866965 1
0.35468800126291 1
0.516224577472776 1
0.450951950463472 1
0.328411845784898 1
0.290886894874799 1
0.420318371775306 1
0.512482396174733 1
0.348002809525445 1
0.490436444018375 1
0.454861840830734 1
0.406031402598072 1
0.47890685065066 1
0.29978464857692 1
0.413273229495067 1
0.487083774599303 1
0.6237482409231 1
0.282538948644076 1
0.416297146975983 1
0.107692123736563 1
0.178146065694512 1
0.427727422822126 1
0.261818988412557 1
0.251367204558331 1
0.41879130735177 1
0.394641776626073 1
0.807713033880851 0
0.399617683355823 1
0.0619174104681181 0
0.60046187708325 1
0.45821475330011 1
0.315105804898823 1
0.51229966758174 1
0.26333216915672 1
0.237914404793555 1
0.318045304906562 1
0.421154734798344 1
0.572364511438569 1
0.1505603768262 1
0.39173537614363 1
0.554661089233879 1
0.442136130882166 1
0.618904333059778 1
0.404904310606796 1
0.299337309173086 1
0.377553194478738 1
0.664142313226823 1
0.503763993028628 1
0.322896536618152 1
0.70636296113165 0
0.355630793189124 1
0.602088610919015 1
0.381079276339776 1
0.407442527077019 1
0.463005174388922 1
0.212374894716434 1
0.391694722662481 1
0.178080960562243 1
0.337149221134665 1
0.333823894825113 1
0.384898264945632 1
0.285278841248488 1
0.483861405979502 1
0.654117921667817 1
0.730494728046873 0
0.191948246009393 1
0.268756361829242 1
0.583902301829593 1
0.352693278097727 1
0.2868875787544 1
0.372524223019663 1
0.456825035808026 1
0.626789386659672 1
0.477638127624286 1
0.259801134222435 1
0.165021216985228 1
0.423094839283 1
0.839768692303772 0
0.141758394246601 1
0.363461416250831 1
0.298499226667165 1
0.304091956727606 1
0.386964545473457 1
0.375393838402971 1
0.422772379729534 1
0.477574728979395 1
0.279827107286541 1
0.211017066131283 1
0.270740386135686 1
0.562028580312041 1
0.35784008889681 1
0.413772659671258 1
0.182031137235198 1
0.43723152886342 1
0.175447451744288 1
0.169294739382486 1
0.136059838906702 1
0.108966078892273 1
0.31363859377761 1
0.284372065276749 1
0.363043329498994 1
0.535065742629481 1
0.335616471407471 1
0.228024729970666 1
0.276774651569547 1
0.588253252355791 1
0.330270724349931 1
0.15913342230775 1
0.490326677697233 1
0.394161866498421 1
0.545324166412413 1
0.447569686668821 1
0.65148189326364 1
0.186457896489617 1
0.277621895770023 1
0.543616162043423 1
0.230250960438483 1
0.46305987025152 1
0.030472834962271 0
0.397488676828427 1
0.255182964992317 1
0.502656704353463 1
0.331502123751614 1
0.570260570990159 1
0.0995632810455081 0
0.161005889124031 1
0.643741964040338 0
0.347358278548545 1
0.393612885663585 1
0.66575181550109 0
0.214758632943334 1
0.458573959097113 1
0.265920559773204 1
0.427807501482511 1
0.311492658754467 1
0.350596385796183 1
0.180921514731922 1
0.218863233964994 1
0.234517584540752 1
0.23278795087119 1
0.474735376811976 1
0.515824221680129 1
0.487574654740723 1
0.331723479755191 1
0.452920910047942 1
0.722013420908881 0
0.496277373361609 1
0.245693603400297 1
0.553991047630108 1
0.732532158419217 0
0.263585619633446 1
0.333786988369768 1
0.385603490682145 1
0.379137694915886 1
0.541228852728229 1
0.503684648089486 1
0.250197899518319 1
0.247496684036506 1
0.558120193057933 1
0.237266999785464 1
0.500722660420204 1
0.344654779924108 1
0.348578484892751 1
0.226469356349292 1
0.267364103772918 1
0.514000535870413 1
0.419902719733071 1
0.375272297837894 1
0.0569297621620365 0
0.351311318891975 1
0.296140130694855 1
0.352910990800073 1
0.205697382291572 1
0.517324001722208 1
0.534189450222064 1
0.100172120470238 1
0.194567513993143 1
0.331553724807823 1
0.403461827770077 1
0.246085213288387 1
0.547208428754358 1
0.335031019047471 1
-0.032452025964149 0
0.439036387308255 1
0.37250815408214 1
0.332591934464647 1
0.30799626242675 1
0.476729535380877 1
0.224935966234956 1
0.449254418026799 1
0.343673696563025 1
0.571336915897521 1
0.330612678379614 1
0.39405095137824 1
0.40818262960204 1
0.330781607273128 1
0.441286256683324 1
0.341553914592114 1
0.350251111596754 1
0.282121599541135 1
0.519952988036844 1
0.342194580807204 1
0.492355030180859 1
0.389958226951054 1
0.0493047618973869 1
0.210557980818652 1
0.344569697347611 1
0.639189915154638 0
0.564196463647692 1
0.0805043247677536 0
0.3683179882325 1
0.743239660409953 0
0.381438903001293 1
0.480788828851168 1
0.336242096197806 1
0.247592197732011 1
0.437175324022219 1
0.163450173358977 1
0.269157140007946 1
0.407713927515526 1
0.143447054002301 1
0.195028174853528 1
0.444339818952046 1
0.499065318982464 1
0.125070711060918 1
0.131177035624976 1
0.505159134020616 1
0.682424449010065 0
0.47690841620152 1
0.414939636383694 1
0.538674728475193 1
0.168686723924333 1
0.530744156270453 1
0.366527084347068 1
0.35144513537073 1
0.370040297326344 1
0.450993340847928 1
0.347223380616394 1
0.322968957746351 1
0.540447288884997 1
0.515251272145449 1
0.498150153724432 1
0.362267331616605 1
0.216587872284647 1
0.449256986953262 1
0.411215486064205 1
0.525763730872097 1
0.451025993411724 1
0.669075070935617 1
0.312748737849884 1
0.601046663814939 1
0.699632515366977 1
0.211136621727029 1
0.407310885366367 1
0.374633711706044 1
0.525315155077756 1
0.545781198816368 1
0.484707315829063 1
0.669910175968539 1
0.366890039379123 1
0.317176666596339 1
0.385024118117558 1
0.676247150665175 1
0.47754075863599 1
0.475748620384072 1
0.328563045773962 1
0.365306712436418 1
0.510745193932537 1
0.347279424162633 1
0.48227977327865 1
0.323070193594322 1
0.429255997250092 1
0.186906640258042 1
0.247103812735848 1
-0.144747313849808 0
0.663600389809266 1
0.613559075500338 1
0.11601854566118 1
0.501850017319522 1
0.30145436908402 1
0.439307262134153 1
0.319552579250861 1
0.35858725576824 1
0.554320338474861 1
0.351024436040004 1
0.220188530107759 1
0.241199337522201 1
0.178795244783039 1
0.196521193878034 1
0.205532481248902 1
0.419588505421465 1
0.172675205552788 1
0.448055976558353 1
0.565769690811447 1
0.312590944099601 1
0.347094473207901 1
0.419086534635623 1
0.825744949095368 0
0.61976455546792 1
0.677281989992442 0
0.344561635709119 1
0.183655610319072 1
0.275622869753434 1
0.341247318304203 1
0.247804304508077 1
0.660011549649344 0
0.260984899198885 1
0.563605050153075 1
0.441868412639964 1
0.196270998451754 1
0.310378361785702 1
0.344779870322272 1
0.31004348649937 1
0.489914056451346 1
0.474942443217759 1
0.251664936824368 1
0.377667439360236 1
0.382722081867582 1
0.464958745022955 1
0.385266610173864 1
0.524286407314835 1
0.67463722795734 1
0.243213887647125 1
0.330160937052735 1
0.355979476129973 1
0.433800270395309 1
0.458074080596694 1
0.447835742305305 1
0.303289287695115 1
0.444358607306772 1
0.300382244017265 1
0.473130708084244 1
0.306823130873361 1
0.47737048372626 1
0.318556872402491 1
0.365577655788187 1
0.540382102014979 1
0.340378459044502 1
0.445826886566904 1
0.470848085512411 1
0.378338875120282 1
0.291272192271364 1
0.502109656223918 1
0.653223776869781 1
0.236187028872764 1
0.43452552313745 1
0.45763919285332 1
0.717009699663451 1
0.592219444570521 1
0.446957511069418 1
0.254392210060998 1
0.282123833524689 1
0.52772454156386 1
0.418885990203109 1
0.438141435036422 1
0.338685080333155 1
0.536083469552696 1
0.286157877616717 1
0.630934204570125 1
0.121075509226792 1
0.493675468937927 1
0.550618922891159 1
0.278074098748753 1
0.597267058022593 1
0.388498836692845 1
0.381041241614258 1
0.478113912765443 1
0.471706455396409 1
0.251751927582037 1
0.392621142667192 1
0.334917515225674 1
0.340898377972607 1
0.203297083742927 1
0.518000341351945 1
-0.160851708833315 0
0.485947978119942 1
0.585820538986677 1
0.558928210997423 1
0.337503805697843 1
0.347604822598436 1
0.38133083150393 1
0.567532659986323 1
0.377079160457452 1
0.500165287182429 1
0.4255596827588 1
0.0533995452672021 0
0.148916773801185 1
0.511293301046374 1
0.620838196395056 1
0.515089444296828 1
0.5185075422874 1
-0.0377990952129742 0
0.473964302128636 1
0.681795991364052 1
0.377313583271988 1
0.606890582538471 1
0.524315623146532 1
0.273065554197008 1
0.129492132231828 0
0.399580314524141 1
0.222517839317824 1
0.355795608670077 1
0.350766873766367 1
0.200866532191234 1
0.52731802931188 1
0.334824685389825 1
0.496549708228279 1
0.464209467160294 1
0.667106836687593 1
0.511972946374813 1
0.224763699133915 1
0.463819503832584 1
0.361312756297565 1
0.560414801660978 1
0.120018149894293 1
0.277277697178026 1
0.600067152900616 1
0.35143758698502 1
0.585332228039292 1
0.208859849903345 1
0.38416702654837 1
0.688478340671376 1
0.296381042581985 1
0.223431296283212 1
0.239966690656189 1
0.281161432012946 1
0.450580004406671 1
0.224053029903568 1
0.229216018197954 1
0.299324532819951 1
0.246958718216758 1
0.521401028840036 1
0.449396737604858 1
0.474417971097558 1
0.475301095747385 1
0.309538802585962 1
0.522392047865671 1
0.473140327370953 1
0.311198981352364 1
0.301734003220658 1
0.554776947785207 1
0.0237697740573218 0
0.385604895103493 1
0.0824441960730283 1
0.554247909100671 1
0.348168858733856 1
0.438779304649314 1
0.801596249998496 0
0.19379934194306 1
0.816218857348766 0
0.0638061752185639 1
0.339796534907319 1
0.506588352267655 1
0.250385194630177 1
0.450691242686783 1
0.405540611084456 1
0.489376858455726 1
0.205413905765502 1
0.693310589105735 1
0.530187755167179 1
0.133670182040867 1
0.198558027792377 1
0.411087798108431 1
0.364689612216397 1
0.277789169416986 1
0.253150717978248 1
0.279934883564332 1
0.754024884008372 1
0.168280757172191 1
0.233717960446709 1
0.377247050580384 1
0.424555688503984 1
0.319410991650577 1
0.166746835972011 1
0.261131668720399 1
0.457026221439588 1
0.443276434115305 1
0.259998246080599 1
0.118393709026778 1
0.210529683534195 1
0.319675788021858 1
0.215659210611402 1
0.471037121630207 1
0.574356919005994 1
0.44974417253736 1
0.314329634753834 1
0.370629879129556 1
0.486101273336582 1
0.582998322467341 1
0.475562827594805 1
0.347498492415561 1
0.262474558399131 1
0.437173361801649 1
0.278784148457687 1
0.497613508793307 1
0.440967524353086 1
0.334968494255468 1
0.628205412594411 1
0.677164333656047 1
0.479176218079287 1
0.483689677082214 1
0.418463060367172 1
0.447704163999022 1
0.0536234558019378 0
0.415039854631397 1
0.497372777780229 1
0.490096228732363 1
0.196288384820931 1
0.480164061802038 1
0.512332806257557 1
0.231313944543536 1
0.424202858344936 1
0.544821943023631 1
0.55870076542567 1
0.507163468545805 1
0.289888023481844 1
0.553486234506724 1
0.402791504928796 1
-0.131201867482483 0
0.290309904041398 1
0.357466214598821 1
0.487183504502477 1
0.2232239487142 1
0.721269727938772 1
0.296888699737015 1
0.353439171576023 1
0.494967919717255 1
0.0929315780028895 0
0.343025480122742 1
0.276222740441146 1
0.483920072996805 1
0.410479279009198 1
0.356755531756656 1
0.285412340194591 1
0.38131090689352 1
0.411599219154949 1
0.219899076579724 1
0.527207919408633 1
0.283778115600455 1
0.138460498910446 1
0.733248706310551 0
0.510552730194728 1
0.0295798377448185 0
0.542184373276847 1
0.467174706354765 1
0.586408896513286 1
0.355268674216995 1
0.34931874967446 1
0.646463358088634 1
0.308395908804447 1
0.340014269825002 1
0.367310782546836 1
0.239689243735655 1
0.269370419035908 1
0.499976720262998 1
0.450805476814671 1
0.218520500949274 1
0.261242771657926 1
0.296441133673101 1
0.250696625646433 1
0.467270522957487 1
0.185172141148717 1
0.174952019216361 1
0.455488115637307 1
0.709748609824758 0
0.0418121739996525 0
0.538927648919023 1
0.454727941733627 1
0.524544031404459 1
0.513127446195218 1
0.438805509981678 1
0.429317999523981 1
0.220889629690031 1
0.71683769572606 1
0.608683932375311 1
0.344644863465222 1
0.324097420225943 1
0.441828203564003 1
0.343243362511538 1
0.52370191475459 1
0.506247771480949 1
0.599516867004857 1
0.153001079533198 1
0.479880164913795 1
0.609791036722785 1
0.411981410005549 1
0.643584980333546 1
0.412459452421794 1
0.610401415210923 1
0.221185211981635 1
0.4129354918468 1
0.364748442816912 1
0.498502986578125 1
0.146966216059185 1
0.591645283821694 1
0.260088478090516 1
0.481286129382526 1
0.464365077599785 1
0.343777958318319 1
0.527358359252996 1
0.242600097300266 1
0.53525793863735 1
0.616834527938019 1
0.493361107479356 1
0.445182283313154 1
0.219551214211762 1
-0.0283179124764129 0
0.424909203538073 1
0.224784576364857 1
0.513168305253267 1
0.26931842380326 1
0.499654073785206 1
0.316953810437814 1
0.358067276513037 1
0.371420155293855 1
0.482735363465817 1
0.253928665670804 1
0.454082388482974 1
0.578327740882885 1
0.405593125349074 1
0.555846243218679 1
0.587252070929682 1
0.802129817565106 0
0.149365615073183 1
0.435586438297827 1
0.507914772534526 1
0.217264564769913 1
0.734127948148293 1
0.291821591190128 1
0.586958875363809 1
0.246165388837794 1
0.414188836936919 1
0.467152504255666 1
0.410828838529996 1
0.404718491542975 1
0.500000408411178 1
0.398470638213142 1
0.609457461387721 1
0.355960023630225 1
0.352059855319592 1
0.338461179894884 1
0.169449771201094 1
0.751243572974798 1
0.353569580789069 1
0.415673240760907 1
0.639149750512232 1
0.106092163366945 1
0.371417339174798 1
0.585303648958312 1
0.449029573439862 1
0.764929667515457 0
0.262338418292813 1
0.25608480630641 1
0.414128055538771 1
0.275126149358877 1
0.252568793222542 1
0.625756570160211 1
0.242582521838196 1
0.478129534386839 1
0.545378382280495 1
0.565976620901035 1
0.253115646701661 1
0.283096538617838 1
0.560792505099734 1
0.234543321257974 1
0.348568354148442 1
0.502889282467383 1
0.411319733356019 1
0.213498213659251 1
0.396218299300415 1
0.299648022445542 1
0.330108736812507 1
0.328166642565938 1
0.50536022666371 1
0.350110520710712 1
0.434168589446863 1
0.225176020936709 1
0.165188438242098 1
0.418667792176469 1
0.411145870831221 1
0.473959586599664 1
0.328886966930678 1
0.400223142515215 1
0.17895750673927 1
0.369196316086071 1
0.404133045409503 1
0.548170616243181 1
0.384380427575239 1
0.201043095140366 1
0.151198538852292 1
0.287600061881155 1
0.593673827908042 1
0.289872668141977 1
0.661897594660746 0
0.679443118080227 1
0.351783109984064 1
0.42749494183692 1
0.461045597952545 1
0.0924440521263069 1
0.346769885339255 1
0.342468698205798 1
0.104424090461121 1
0.327018572761099 1
0.472044362435149 1
0.321834776203208 1
0.274052217375792 1
0.5178822284413 1
0.532162987719806 1
0.301785570687392 1
0.594694945504128 1
0.581324468934965 1
0.597978544430857 1
0.425088157722024 1
0.286126427271311 1
0.32338189178037 1
0.550753808158103 1
0.496816250082792 1
0.36153446567099 1
0.190790788983079 1
0.345271265144829 1
0.302025887527962 1
0.519832321000826 1
0.449307464745338 1
0.223060268780322 1
0.439189762673254 1
0.220725988681966 1
0.547411229708066 1
0.402533608802512 1
0.313303201277553 1
0.441997626544823 1
0.147544508691572 1
0.343456947463633 1
0.300832245797619 1
0.20479671391542 1
0.417509688392566 1
0.320537692952963 1
0.464329505062364 1
0.566912033185955 1
0.233012687652654 1
0.780198630582678 0
0.456726495616799 1
0.291372637582661 1
0.381753504583122 1
0.305921791408997 1
0.264563072876591 1
0.585498756250064 1
0.316277140443972 1
0.380315316658332 1
0.48272572194664 1
0.426257134989963 1
0.558676673206192 1
0.196981757729366 1
0.341793185629635 1
0.459896038897443 1
0.155183715772425 1
0.525650511874013 1
0.339594718339596 1
0.352355472000265 1
0.479473629048957 1
0.37003611787391 1
0.250128981670753 1
0.231228046712316 1
0.231465613070414 1
0.379169852824467 1
0.412365261881832 1
0.31130643447868 1
0.382119576500174 1
0.232785826412169 1
0.254776208909022 1
0.584724192452128 1
0.505084063606927 1
0.23678855288254 1
0.245473210090904 1
0.427136125540874 1
0.276054419462683 1
0.368240662259201 1
0.414295202365101 1
0.340848114477857 1
0.434452059453882 1
0.13453148552724 0
0.48979470654532 1
0.161269740868079 1
0.331690117416618 1
0.610101803367545 1
0.227679187529729 1
0.508338722421501 1
0.379220727512166 1
0.111882971928815 1
0.0594748296803742 0
0.569111106793158 1
0.364542466265952 1
0.184201212633061 1
0.403324030088583 1
0.536895706126873 1
0.269634005581189 1
0.0573327842596626 0
0.556069581036866 1
0.390938712474549 1
0.106050206403073 1
0.314522341062287 1
0.460079443425598 1
0.5017453942327 1
0.345952327313964 1
0.441232842307919 1
0.443156379643625 1
0.449871304201794 1
0.341921051819934 1
0.383367226137109 1
0.434964293100047 1
0.543522483893421 1
0.289707458942517 1
0.409049327887853 1
0.465156603354191 1
0.378579171385382 1
0.397571940086321 1
0.04011689210154 0
0.529505028099666 1
0.429648065008108 1
0.511436173827422 1
0.719390050558119 0
0.327246697808066 1
0.325142434554567 1
0.17754338919089 1
0.26705835801841 1
0.427116094845055 1
0.193523614159506 1
0.290528204690129 1
0.554694293310137 1
0.362632410697846 1
0.53660273647824 1
0.382141862556242 1
0.809105200571616 0
0.454629377935355 1
0.324340992497364 1
0.214612960033926 1
0.372127864423375 1
0.407321666490759 1
0.378506344210306 1
0.241138011302414 1
0.386019765153148 1
0.472671226140164 1
0.406255562582346 1
0.29203381488693 1
0.336841357129799 1
0.294038645544246 1
0.542209957591872 1
0.442876233299435 1
0.23866487651734 1
0.409837354334348 1
0.281027427048343 1
0.522255550936413 1
0.448231345706922 1
0.236861107059807 1
0.390998591190195 1
0.662018597122767 1
0.436784019578761 1
0.699186790489193 1
0.112677446392084 1
0.1935474306263 1
0.64844463441985 1
0.323135805600943 1
0.259887075552581 1
0.545964700821496 1
0.209834252256864 1
0.476659047906362 1
0.615752177707548 1
0.284866305727447 1
0.564300979585144 1
0.384198929219829 1
0.461704905696141 1
0.050357973023726 0
0.181634899055905 1
0.268351883648832 1
0.607452811946061 1
0.178946381883743 1
0.402174805345562 1
0.294953906028233 1
0.299371597559624 1
0.226732026526463 1
0.328033308623812 1
0.626593604408514 1
0.44248519668229 1
0.595819358163389 1
0.582150600587911 1
0.349165026327457 1
0.538420853194947 1
0.223596349522271 1
0.22626685508336 1
0.569636188358244 1
0.438623729385402 1
0.196621409933662 1
0.460932277558429 1
0.43734822339622 1
0.333352799775891 1
0.455861071861944 1
0.283729902577864 1
0.306277453680486 1
0.342294622662551 1
0.211851640776323 1
0.417858689539062 1
0.302806203601613 1
0.272560480233802 1
0.268846762842872 1
0.363291514625652 1
0.386233218158671 1
0.34711516926381 1
0.350968802962529 1
0.145692514798783 1
0.370758024124724 1
0.36266380705445 1
0.213787289710804 1
0.509553515531516 1
0.426645961096108 1
0.370614349707031 1
0.329549598227275 1
0.670094614868053 1
0.458609689588846 1
0.18537003138447 1
0.231563002528203 1
0.418555647640528 1
0.612648661693328 1
0.149076284640614 1
0.280472863691971 1
0.559969091688423 1
0.233462094727119 1
0.443315044637097 1
0.265715483333958 1
0.355070350626263 1
0.205227746080497 1
0.548509809436835 1
0.63349926869851 1
0.484736029641611 1
0.444332435671269 1
0.503101726302955 1
0.4002607942431 1
0.839453707783419 0
0.490895242036988 1
0.177931326032974 1
0.495400823031317 1
0.168766116459192 1
0.425653620267596 1
0.567889844793396 1
0.583493204924519 1
0.446720423309903 1
0.208138366964531 1
0.142871667409595 0
0.589530819868321 1
0.334575224961386 1
0.467461591877027 1
0.586812752053654 1
0.629472433340497 1
0.398936628867952 1
0.483992210704349 1
0.32436317385472 1
0.788020085937919 0
0.487973559760481 1
0.446997904499811 1
0.571189161814825 1
0.500903979114812 1
0.367777539186185 1
0.365188042146692 1
0.3909618312274 1
0.337633165802813 1
0.365686653687379 1
0.391540318324289 1
0.196342866160202 1
0.282427068812232 1
0.0886110452564701 0
0.149094433149711 1
0.5691612234467 1
0.489931445013217 1
0.514898420503222 1
0.349487173108089 1
0.547454190256506 1
0.568432728799622 1
0.512718541996862 1
0.449822611279092 1
0.349041108488524 1
0.312624225313483 1
0.345841638821726 1
0.429616988716031 1
0.443376538712308 1
0.515460725384664 1
0.151045852305682 1
0.652219164953627 1
0.505488101208985 1
0.260331697165221 1
0.383869723397321 1
0.353626723216591 1
0.112678565837751 0
0.29875678204066 1
0.239691562849933 1
0.52550661713028 1
0.395323793054598 1
0.488080349487315 1
0.271070636943645 1
0.246034479890797 1
0.387642369371935 1
0.217486843576747 1
0.440082788481098 1
0.297116223059084 1
0.595819367943422 1
0.476480830129467 1
0.628210193616885 1
0.362661369245594 1
0.446417898242096 1
0.75504334307136 0
0.238790013299871 1
0.4304310631255 1
0.395782473040028 1
0.434840495905129 1
0.263013341341281 1
0.634893200975898 1
0.301758834603652 1
0.473930528409137 1
0.36627959275735 1
0.347445645473645 1
0.610578983971099 1
0.454537850837917 1
0.501695926792432 1
0.571757969441711 1
0.267662830196678 1
0.223950132379972 1
0.337152106481807 1
0.475024533131445 1
0.240364516584764 1
0.452738412407837 1
0.0919117528587892 1
0.393671180008158 1
0.714062587160503 0
0.32837513264496 1
0.609905593450501 1
0.404418560320929 1
0.659087678286007 1
0.470326655261981 1
0.157003277562483 1
0.687803729629759 1
0.423704917506463 1
0.179889741024598 1
0.280606087490137 1
0.518049129458674 1
0.406917867078483 1
0.35264455486481 1
0.433195624968679 1
0.324570823012506 1
0.0476257143415163 0
0.0277832313425483 0
0.434914464289787 1
0.289723323371952 1
0.489763776515463 1
0.394155374161613 1
0.510260816338515 1
0.165837304613475 1
0.461325007123906 1
0.515917528793008 1
0.393780092698749 1
0.533558131005942 1
0.327030071619346 1
0.451417376848548 1
0.283327344956915 1
0.630294957027077 0
0.464987476376043 1
0.27332640359179 1
0.269421652571235 1
0.53125001675304 1
0.585441676676869 1
0.266538623214843 1
0.768437714183633 0
0.147793771170793 1
0.42040029051493 1
0.0422633956177065 1
0.417703437263871 1
0.414869548884165 1
0.468039440977865 1
0.350448948580912 1
0.635706575368407 0
0.43123358109324 1
0.5573017406601 1
0.323576462427651 1
0.250829187204789 1
0.202654716728969 1
0.169786309030721 1
0.0848572090171927 0
0.455816074672424 1
0.678593161674386 1
0.412372747059784 1
0.22401495005281 1
0.231901958579082 1
0.384922570543934 1
0.469594746550797 1
0.394676512592714 1
0.393379070275745 1
0.265783702879068 1
0.425123273962474 1
0.456105512703606 1
0.297488655217552 1
0.390798315117587 1
0.428849814687294 1
0.418064667020965 1
0.307341673619598 1
0.278539063602276 1
0.321315342320232 1
0.353483331237439 1
0.550855810612744 1
0.64134425636493 1
0.275604009629556 1
0.516437319493025 1
0.63726039848858 1
0.466404293663877 1
0.353595907695434 1
0.644763687264285 1
0.495940392745888 1
0.540461319577291 1
0.36827027706814 1
0.33336335694849 1
0.634247175374378 1
0.149020273939487 1
0.288797703747824 1
0.58199476170082 1
0.492963300892569 1
0.39129518979974 1
0.401391860090584 1
0.551304867133901 1
0.312231964115573 1
0.549068029871897 1
0.309973192330729 1
0.152286922434169 1
0.301572297102103 1
0.42085058913919 1
0.518158508219269 1
0.260922850173487 1
0.465528297767992 1
0.428445621703812 1
0.718832182363105 1
0.527233963939047 1
0.366115825577097 1
0.529383818912587 1
0.329999781982984 1
0.480105867202208 1
0.364920302128733 1
0.443518593181839 1
0.493690847600229 1
0.243642280375628 1
0.399334637437352 1
0.341382345554179 1
0.677158684117492 1
0.271980065137866 1
0.254962278286208 1
0.323439851933951 1
0.478706267733998 1
0.374687711143331 1
0.368594064225484 1
0.304248172197539 1
0.362631052313963 1
0.316848733433056 1
0.310069079240518 1
0.576674704551687 1
0.410391106462705 1
0.411060836218163 1
0.291129325667732 1
0.799215369425789 0
0.611522371082536 1
0.282403334229285 1
0.370218494437916 1
0.395949836024586 1
0.644931015547406 1
0.477749572666329 1
0.32588351360678 1
0.385348469103289 1
0.0946601925117685 1
0.685060790871918 1
0.328275254955278 1
0.442858030858923 1
0.368917940259203 1
0.616938532230777 1
0.472819373125172 1
0.655128870565299 1
0.542891517299775 1
0.553247489094161 1
0.510624070876065 1
0.369529448884175 1
0.715882729207951 1
0.478293898014504 1
0.531588140419758 1
0.538761888182389 1
0.09439930072074 0
0.463882785786122 1
0.482096043551025 1
0.395484847415618 1
0.468782357733888 1
0.517040291911112 1
0.455910510043268 1
0.347750348741929 1
0.332071369549507 1
0.342183703080041 1
0.649493272625199 1
0.362443086363122 1
0.112710663677126 1
0.334207206530203 1
0.513026029003134 1
0.511771330370931 1
0.201484857400623 1
0.720059071627227 0
-0.113213046364549 0
0.67533173167034 1
0.308101218809605 1
0.400587204959195 1
0.392424918149219 1
0.415086869621632 1
0.178519295384923 1
0.239428969620211 1
0.262344927260933 1
0.430641500725192 1
0.180127543220778 1
0.55060454456153 1
0.329410863826312 1
0.207142387060176 1
0.499008365834319 1
0.448677192730754 1
0.197855981720741 1
0.442988076738194 1
0.350426708748712 1
0.39649863218121 1
0.473900417079845 1
0.252622007162883 1
0.363042310876733 1
0.299991201428901 1
0.384119190813004 1
0.378175197409929 1
0.174099077183553 1
0.244707430386113 1
0.411565974297121 1
0.296365801097751 1
0.516384635326612 1
0.524745626885034 1
0.269664038362495 1
0.39744312260522 1
0.370384021048998 1
0.405214508686463 1
0.502048788657692 1
0.33357704872698 1
0.178672871083698 1
0.246413725450684 1
0.320157334592298 1
0.242436735657126 1
0.306746437201938 1
0.538569384791548 1
0.805720874257674 0
0.636306388939886 1
0.3580204762905 1
0.170315838621142 1
0.47219906858769 1
0.347687229603233 1
0.463119939907839 1
0.349801021230642 1
0.630913308940373 1
0.49706120857597 1
0.307152780924876 1
0.357048306803553 1
0.322133298056558 1
0.469229933548635 1
0.066757499715317 0
0.668808864392508 1
0.400091384025423 1
0.370449897921784 1
0.352463220882047 1
0.465898017095542 1
0.46764335831625 1
0.454635918207849 1
0.576549123112653 1
0.0589903404001182 0
0.373660198617626 1
0.142100938493354 1
0.475357053261708 1
0.405003845335752 1
0.447733428313089 1
0.399771069133974 1
0.450177575230278 1
0.143842461761375 1
0.673426492582612 0
0.671978246421338 1
0.16133718217179 0
0.182411979529286 1
0.486485242932985 1
0.335959445684102 1
0.3713981923077 1
0.528205798589346 1
0.117566641775822 1
0.260157741008315 1
0.583008688108397 1
0.574546122497702 1
0.22775923144261 1
0.498917093758973 1
0.45512298875684 1
0.472982825734373 1
0.157674008620169 1
0.585040687015837 1
0.241184431902378 1
0.369515979397154 1
0.163034566623513 1
0.256462691860949 1
0.491877562632024 1
0.335226508330324 1
0.326331967735833 1
0.316516866854658 1
0.369971932443347 1
0.220459607671164 1
0.476742349028797 1
0.259080054458536 1
0.369093285614284 1
0.407605641528837 1
0.327139882782678 1
0.531333498752575 1
0.546312532776227 1
0.610851239187217 1
0.187046642074245 1
0.868067620711733 0
0.480693614463849 1
0.423415884725645 1
0.672584710893824 1
0.368392965424816 1
0.105782124737371 1
0.284349562413566 1
-0.00881608055910343 0
0.191784492073417 1
0.374518584434932 1
0.6149291878797 1
0.314458717345058 1
0.560033739912308 1
0.491137528416019 1
0.524147820107881 1
0.474519532161415 1
0.519934870253044 1
0.464298672999523 1
0.335684789518893 1
0.4219489992901 1
0.304060950595129 1
0.39122823056982 1
0.262415997775369 1
0.434703700800502 1
0.286506884850142 1
0.717232778987672 0
0.53384294656894 1
0.671718604381704 0
0.00865753194457152 0
0.462405269326949 1
0.496517300989394 1
0.351770403188921 1
0.0374018879799545 0
0.274383784594166 1
0.684760139920937 1
0.326203977150228 1
0.470072499776489 1
0.137683502182901 1
0.438602743003713 1
0.359846607345959 1
0.241913248584198 1
0.53450472661272 1
0.37221017309163 1
0.35970141223925 1
0.358040025100163 1
0.31098493105337 1
0.275627891977109 1
0.345951386221221 1
0.399067988300654 1
0.402255347278714 1
0.481812245610581 1
0.398769767614093 1
0.550434263361186 1
0.521372726034039 1
0.294292797689687 1
0.544049549300867 1
0.0306614604949183 0
0.399144449769047 1
0.448519276631429 1
0.30138974574325 1
0.462743454756965 1
0.609795428413936 1
0.632382581713828 1
0.341293430965264 1
0.484859618858722 1
0.462066646278879 1
0.513719663484103 1
0.746300334027449 0
0.431620862526608 1
-0.0604474982021254 0
0.0622663385797547 0
0.491913793910859 1
0.322336448608168 1
0.276452445805735 1
0.524207474711937 1
0.403915200659223 1
0.644725961187888 0
0.583363174220052 1
0.53449230572755 1
0.580736787800883 1
0.050908475941556 0
0.491111606038474 1
0.402076080274066 1
0.39392789456982 1
0.356381989770596 1
0.427829875442647 1
0.310836087410831 1
0.442998207626092 1
0.676841672846076 1
0.19359957080815 1
0.145969697007749 1
0.187388164260863 1
0.306182834963096 1
0.459504662790894 1
0.524384319753618 1
0.507787330779956 1
0.653802441956003 1
0.342875649286569 1
0.215631213801736 1
0.26537781368332 1
0.448721586102508 1
0.558947798555917 1
0.24823293405295 1
0.316247974897746 1
0.51457848079421 1
0.211237581520029 1
0.604976676753285 1
0.487165204518735 1
0.470870330071532 1
0.296480033664671 1
0.458876197314152 1
0.533421718077917 1
0.156041099924154 1
0.40626404729231 1
0.275781687728485 1
0.576532526306574 1
0.478665937562225 1
0.317839091270673 1
0.247941108479385 1
0.137327696169376 0
0.477918623950166 1
0.394764795681486 1
0.520461621797025 1
0.142527707919826 0
0.262728636360912 1
0.407864081146487 1
0.557703083903335 1
0.25448722865689 1
0.308880768584035 1
0.465281367778075 1
0.241680241688658 1
0.520129297554719 1
0.729265311076734 1
0.255622013689214 1
0.34112345978354 1
0.427905833316191 1
0.339890864596892 1
0.426118221556669 1
0.681948171269525 0
0.0987518586637359 0
0.528048375724389 1
0.326945874999777 1
0.417915711238 1
0.423429005000259 1
0.339831296746457 1
0.642435924860446 1
0.472122550528017 1
0.391315539182462 1
0.465058409201721 1
0.392835810162872 1
0.190321690704719 1
0.458608234331554 1
0.291280670425487 1
0.504266295600854 1
0.45087719060589 1
0.568393524474802 1
0.468797504767203 1
0.264111546538148 1
0.191282290625123 1
0.50317358047044 1
0.409101996827947 1
0.386942462213975 1
0.359723809866498 1
0.278282235358186 1
0.383115327679571 1
0.467561266163606 1
0.235668473920186 1
0.359084619979676 1
0.39514364748189 1
0.302648338611824 1
0.387456638975476 1
0.2701992328696 1
0.259503394494906 1
0.00878244224934169 0
0.0649593941956123 0
0.656989678576906 1
0.304913778001567 1
0.355063397702721 1
0.430285949319516 1
0.475427337110925 1
0.33370200838079 1
0.315766411472261 1
0.639068628226389 1
0.31105135052067 1
0.425501853775233 1
0.334461447991088 1
0.451435259806407 1
0.418087558567367 1
0.247202802446836 1
0.643710400568298 1
0.302135343190551 1
0.185158770816136 1
0.389750635953598 1
0.31573637604168 1
0.224777854162294 1
0.248051376778109 1
0.335741676757786 1
0.176353200609577 1
0.257296555691733 1
0.544626095855735 1
0.464880449727732 1
0.309409238613002 1
0.612828236458566 1
0.54091151151974 1
0.715008959553698 0
0.281415524658736 1
0.0169807796150618 0
0.47561063446962 1
0.517769006751468 1
0.268708375580108 1
0.3222950996375 1
0.345933990082732 1
0.509502746968331 1
0.482533033859488 1
0.358688106554802 1
0.355329653660201 1
0.33208401130604 1
0.498996419216201 1
0.156476309891084 1
0.586580339700171 1
0.376725076496173 1
0.463922056092794 1
0.429282155374319 1
0.463679889232384 1
0.578578783460213 1
0.298283893891154 1
0.43896867028156 1
0.531108922800481 1
0.357705625797211 1
0.689255132768128 0
0.442957045008773 1
0.413807762300142 1
0.349312989864828 1
0.388343854773082 1
0.620261282027087 1
0.601435024842246 1
0.54207772345337 1
0.590842753946596 1
0.262936029677042 1
0.411139596435376 1
0.501468222462154 1
0.237423462170993 1
0.348773651667245 1
0.293822653503287 1
0.7481067768362 0
0.485708781165131 1
0.592629157338604 1
0.40435817081816 1
0.815263309482561 0
0.557987966093627 1
0.145824072016428 1
0.441341517022955 1
0.23899103493803 1
0.254516858139158 1
0.278618013903624 1
0.431397554257631 1
0.408049332976787 1
0.439922224612519 1
0.352446165344358 1
0.407425888830406 1
0.401433909791364 1
0.488030664936269 1
0.406870705909708 1
0.435775780214711 1
0.507036242939758 1
0.427219505859454 1
0.344355726311414 1
0.35253300529825 1
0.283221947807663 1
0.282886912131727 1
0.403914565616881 1
0.151160204657935 1
0.319992867770736 1
0.52420095599483 1
0.282185646134 1
0.236212041729715 1
0.304432298343394 1
0.375708409478029 1
0.268404705152654 1
0.12698633093123 1
0.404924697240934 1
0.328090577255918 1
0.357202419437556 1
0.378133619160473 1
0.54422828781635 1
0.261927903089469 1
0.413253764887271 1
0.068773099502912 0
0.285195828315698 1
0.208064931171231 1
0.580842398962348 1
0.685737914332144 1
0.180898434550435 1
0.221435234102448 1
0.144970946007026 0
0.366366870284989 1
0.132600244538878 0
0.227511853334186 1
0.386296300847715 1
0.460315099939557 1
0.499510972088995 1
0.562039115305579 1
0.0888197070221225 0
0.685776872205833 1
0.290815672218052 1
0.264089506615585 1
0.438138739493675 1
0.413400405832983 1
0.445655664802098 1
0.449288271402326 1
0.728650299801273 0
0.154064711835438 1
0.414740426705535 1
0.545802616348141 1
0.280886443432886 1
0.48401970731346 1
0.442419985105194 1
0.357423570259412 1
0.443257951204803 1
0.323821075425434 1
0.527527765754378 1
0.541775543793323 1
0.476460635069454 1
0.0886203073527076 0
0.669543027803499 0
0.214306390625828 1
0.347525887255161 1
0.322797422928949 1
0.392355850321926 1
0.535843131895344 1
0.463087271308403 1
0.681052135949959 1
0.621042797984782 1
0.284887582704496 1
0.334521048868832 1
0.385959617808508 1
0.334469749715676 1
0.237040991929108 1
0.355460683508157 1
0.361590733471272 1
0.230062750704223 1
0.326511844199405 1
0.337245280082389 1
0.484145600382338 1
0.317989510965714 1
0.38694232742965 1
0.149528062594577 0
0.441810937159964 1
0.175911946465739 1
0.125688477375637 1
0.275565639725053 1
0.448527416157634 1
0.362938320169146 1
0.288851335015808 1
0.501956042803631 1
0.450286421881956 1
0.378714290729847 1
0.41815498832343 1
0.409151087706311 1
0.208139085448143 1
0.169445211082474 1
0.152217229524457 0
0.260257160765677 1
-0.0350174253023537 0
0.572863875748441 1
0.278135449676009 1
0.465869105237211 1
0.189773008603452 1
0.53323691717679 1
0.114820490039326 1
0.388248880257806 1
0.474257092928761 1
0.431885936723323 1
0.417395211276593 1
0.243439294628775 1
0.555623171090951 1
0.49951130277707 1
0.255363681626952 1
0.58602335874232 1
0.268743587096808 1
0.323483670774325 1
0.553848752423057 1
0.606941957960259 1
0.476978092335278 1
0.575406975277553 1
0.255983185853054 1
0.52366940277609 1
0.46803410862083 1
0.32294632551016 1
0.235361640404958 1
0.374275117345228 1
0.328028446202348 1
0.538221927385468 1
0.575036031202033 1
0.47260132174827 1
0.37477051912893 1
0.263985943913271 1
0.520268070966587 1
0.236141341665718 1
0.475772735992937 1
0.352983030606129 1
0.401368648855516 1
0.151005463403683 0
0.776134425354085 1
0.0561387490059924 0
0.28293260399744 1
0.214812457558641 1
0.343703272948985 1
0.137858394944152 1
0.485483706378916 1
0.293329143098818 1
0.292752241512577 1
0.518008994661476 1
0.376384277921639 1
0.494558595978144 1
0.653202168037706 0
0.504579420060205 1
0.41520755866271 1
0.312023713993683 1
0.291437139216423 1
0.34235334254665 1
0.331395967012598 1
0.396925350739811 1
0.388185927820209 1
0.372506550691517 1
0.230346061157237 1
0.494845854957235 1
0.30360396828715 1
0.284707552405183 1
0.336046229196996 1
0.362225811697289 1
0.427340408089073 1
0.410877615499617 1
0.257728905871748 1
0.389278776890416 1
0.451357940903506 1
0.32018470610284 1
0.426106051501998 1
0.272864178027369 1
0.342676278715901 1
0.598798554320577 1
0.354005980301966 1
0.366149783179845 1
0.320081467469978 1
0.552057963756505 1
0.365307947066237 1
0.254532649428817 1
0.495628021918352 1
0.832412629686457 0
0.277012713222983 1
0.402881783428562 1
0.429586745060301 1
0.556420456388442 1
0.422356571507632 1
0.646172935315355 1
0.218914748621829 1
0.33341150061377 1
0.562114566142212 1
0.171432470208586 1
0.378412779381041 1
0.578298382822045 1
0.590361997034278 1
0.222868686845542 1
0.321630548743038 1
0.314996399819643 1
0.303241982353717 1
0.187173822111456 1
0.532696042658095 1
0.451296667156847 1
0.697227708485483 0
-0.048632693445972 0
0.50740239531035 1
0.50113928197632 1
0.257792166839346 1
0.633733835641702 1
0.61907441938008 1
0.411199231270977 1
0.572419400530022 1
0.525765891337655 1
0.345082378150706 1
0.463054632144049 1
0.535921156193459 1
0.408601087742364 1
0.430804860759724 1
0.25666761891803 1
0.261723279211847 1
0.332605280871846 1
0.482786077136373 1
0.483236637961288 1
0.593699547717818 1
0.436640786577261 1
0.589662079853564 1
0.515025424799886 1
0.0217095382170481 0
0.408598768996483 1
0.599142822561555 1
0.208230276248772 1
0.427192320262979 1
0.415476190588424 1
0.488540700037772 1
0.288606754585415 1
0.477868718803536 1
0.189941030323174 1
0.255135394891734 1
0.417799052449286 1
0.366302491592677 1
0.274636785372204 1
0.40646905238262 1
0.46776453083644 1
0.385632784872085 1
0.487317743667062 1
0.500449987347844 1
0.348620865548835 1
0.300277619421715 1
-0.00753543720315335 0
0.369894718521955 1
0.391659977786382 1
0.332814655000488 1
0.589311259818843 1
0.446086512576843 1
0.513620617232882 1
0.318404226193159 1
0.486298760971681 1
0.412961745012774 1
0.210364228331715 1
0.422714092775585 1
0.638058393985831 1
0.588005298875241 1
0.548545015395076 1
0.302020451702754 1
0.707603817643339 0
0.549020542475829 1
0.257362517345653 1
0.316264178742226 1
0.427088685216425 1
0.167400115430938 1
0.666110733008932 1
0.392506418209927 1
0.473395484514671 1
0.339203986168187 1
0.41860112387219 1
0.23349297157178 1
0.39952782995433 1
0.287178086073651 1
0.654976732621561 1
0.593692649961426 1
0.330188133005811 1
0.502106205551578 1
0.569091473790381 1
0.206969890264219 1
0.473996064062173 1
0.555791933519681 1
0.508589840975729 1
0.550541676876849 1
0.260982977096295 1
0.425267072657394 1
0.332900633401581 1
0.392364209318954 1
0.434082754240648 1
0.472124447567608 1
0.400030869484333 1
0.241133103410621 1
0.265868151145566 1
0.191975765210438 1
0.573529190037517 1
0.576814574020538 1
0.223129303547884 1
0.311574439194389 1
0.54724396313954 1
0.283384744535902 1
0.24491153142745 1
0.195532919812175 1
0.469733906708416 1
0.464595076472167 1
0.235808121533386 1
0.203915886807445 1
0.568513615882767 1
0.60761623624897 1
0.147494849292211 0
0.448680930071398 1
0.337092247190245 1
0.620577620334894 1
0.278230360593965 1
0.300359488657912 1
0.186683530656819 1
0.483688992391329 1
0.354222466869093 1
0.582961529627626 1
0.360844516725821 1
0.38276535105694 1
0.405095543551038 1
0.394793022411233 1
0.736461475592275 0
0.164050084910525 1
0.486980907985928 1
0.261399617004852 1
0.0791322552350707 0
0.550113585307398 1
0.186703913585365 1
0.225253250196673 1
0.119078800229165 0
0.295262083202872 1
0.31314269573366 1
0.395766372957775 1
0.217391153557483 1
0.270932027424006 1
0.37791560689567 1
0.398916969494909 1
0.297531927213968 1
0.399664995962622 1
0.123531705074267 0
0.430093823334348 1
0.605953510270827 1
0.400915127224226 1
0.46974431705448 1
0.353420367357115 1
0.528923232470492 1
0.550122329992252 1
0.368000813501509 1
0.131935858714066 1
0.197750573137732 1
0.559470790033719 1
0.180879071535591 1
0.192448484859795 1
0.692915777896129 0
0.484709926459933 1
0.703167984868333 1
0.54881068471314 1
0.574127170952956 1
0.429386173217536 1
0.323984470772794 1
0.0481852417420465 0
0.391614914364398 1
0.296809665330299 1
0.347679443543368 1
0.300381227286635 1
0.394613540268424 1
0.469570528000912 1
0.596413686556544 1
0.567990270144179 1
0.617514438962436 1
0.338555112507118 1
0.604952225079263 1
-0.0207476416355661 0
0.445907713314427 1
0.551043081299003 1
0.564017930793063 1
0.294114301091273 1
0.315459408402386 1
0.504665360922998 1
0.574365912841984 1
0.51998664846974 1
0.467490370126717 1
0.570855471395555 1
0.145436133022871 1
0.337066701960627 1
0.130513764288411 1
0.357258637644726 1
0.499699047746474 1
0.483779797406123 1
0.583055770695298 1
0.45536767505184 1
0.364268176413673 1
0.523559092532004 1
0.204836991232975 1
0.0226842997406646 0
0.650707523777257 0
0.348831385402728 1
0.783296887282878 0
0.175465355178442 1
0.279211786984022 1
0.475666461093854 1
0.456860223621346 1
0.289488336857761 1
0.335261996854832 1
0.671255618423934 0
0.326059846579372 1
0.357241539512606 1
0.375069603849543 1
0.392264597582136 1
0.289095901950699 1
0.359887873919242 1
0.381443039480669 1
0.224072889448224 1
0.741452531715174 0
0.369920331923408 1
0.417270360952437 1
0.364545123081558 1
0.0667748134609021 0
0.46269447159999 1
0.270647813005253 1
0.427414204157527 1
0.177487358078813 1
0.35896790397702 1
0.443535416155278 1
0.323276771439244 1
0.61935530846223 1
0.605077809159024 1
0.404220172946384 1
0.44183071053114 1
0.393461873720084 1
0.260615339123582 1
0.423633560984753 1
0.483629364657438 1
0.348818976369128 1
0.105843401146713 1
0.367907072662739 1
0.414009050815915 1
0.426053087748046 1
0.509251169439194 1
0.481975840151543 1
0.306659260737237 1
0.444603152788427 1
0.313584452142655 1
0.593517379647826 1
0.352881777406529 1
0.587273079988405 1
0.458782571755498 1
0.42764934043374 1
0.303696565351649 1
0.187278274499714 1
0.450252767625343 1
0.249426330105971 1
0.553743955312925 1
0.539497759412965 1
0.245822658087521 1
0.629555520371102 1
0.347346230236547 1
0.514758047866062 1
0.212439017031811 1
0.409855118632338 1
0.536122958003356 1
0.604048643150764 1
0.433514757383969 1
0.137837127609575 1
0.433057685017082 1
0.411155289986839 1
0.375872105691064 1
0.349367111204481 1
0.277939479984125 1
0.451765224294836 1
0.578564461511072 1
0.177631805725024 1
0.127895786358197 1
0.434512632806102 1
0.47460354186412 1
0.370265273169239 1
0.365741956462323 1
0.590387196860559 1
0.435924371792833 1
0.491464966412716 1
0.47041693409474 1
0.329434540786987 1
0.283161696158127 1
0.231513864227423 1
0.217796251903636 1
0.266823152495513 1
0.389516011765238 1
0.408757006800977 1
0.291288188513712 1
0.498500034699861 1
0.315779582109972 1
0.407301112895023 1
0.317566279793795 1
0.184163415104836 1
0.423628652671115 1
0.440217521809503 1
0.548030863892572 1
0.323117335683588 1
0.541952223183298 1
0.166993695329986 0
0.232799955737651 1
0.471147430275464 1
0.561836370324519 1
0.220197099715653 1
0.580696745729656 1
0.360038314052069 1
0.452218255593777 1
0.370253705177442 1
0.351883524946819 1
0.384051095815218 1
0.23415566900089 1
0.200736884570026 1
0.478465179586114 1
0.221882467657445 1
0.206728409509183 1
0.366244423705167 1
0.450929094742527 1
0.343435949101651 1
0.458990183747851 1
0.292131232494344 1
0.179957448136651 1
0.273876583904249 1
0.315346896339645 1
0.415961181346083 1
0.368018482232531 1
0.199551461573596 1
0.487677469563566 1
0.282073430172162 1
0.339388823706954 1
0.778612748650215 0
0.403946648733898 1
0.155137341737263 1
0.328797864331108 1
0.380049954718337 1
0.557281898518785 1
0.49993549212733 1
0.213521400580421 1
0.183708532973009 1
0.275045651651024 1
0.357741466359393 1
0.403123418211982 1
0.57793285372234 1
0.335842498346573 1
0.62165110472878 1
0.42225800045435 1
0.311842345755831 1
0.420788584293324 1
0.346938462073333 1
0.735337836146864 0
0.488673520073128 1
0.440944229540233 1
0.345469218545809 1
0.306547255928739 1
0.609209005448562 1
0.00388464913842106 0
0.562531989796184 1
0.0118421434299422 0
0.657287356452934 1
0.385248427871311 1
0.467063935748682 1
0.47024859467494 1
-0.0540879008550857 0
0.383399376420384 1
0.195496062464231 1
0.523113447779986 1
0.27202624448604 1
0.188655872734427 1
0.530465446270967 1
0.0428964846122475 0
0.298193454676968 1
0.502646246783377 1
0.54667428273585 1
0.32830090901898 1
0.598100302044572 1
0.447381151205799 1
0.375611797014575 1
0.178223394553663 1
0.230747941691251 1
0.395531470223613 1
0.687570040867542 1
0.36738902420972 1
0.381350533370523 1
0.0580520505874638 0
0.367083363871053 1
0.277635902377747 1
0.0352927519979502 0
0.253020268795385 1
0.362539818254637 1
0.421986047679924 1
0.297796108150659 1
0.560696850489362 1
0.449936796385251 1
0.350305020005808 1
0.374385629923858 1
0.124188404543825 1
0.46994667657737 1
0.441856964799361 1
0.389230309735002 1
0.386886084638456 1
0.0967245620012614 0
0.487092489901503 1
0.419344203551725 1
0.588636079284283 1
0.183433086941632 1
0.391536815931323 1
0.434312880202006 1
0.477183172937793 1
0.466871274066726 1
0.364157389242079 1
0.320784283950245 1
0.230245806224364 1
0.324878223335376 1
0.425738120452203 1
0.278542554271164 1
0.497070313062536 1
0.334343875262436 1
0.168527300456342 1
0.271568448886911 1
0.0715181295256589 0
0.294847571673277 1
0.56323257041526 1
0.368369757166145 1
0.408015818706318 1
0.337936809574536 1
0.332534634538524 1
0.438614899334795 1
0.154577193913457 1
0.398252141013198 1
0.47606089376584 1
0.378641309928887 1
0.4623532759929 1
0.407043547561075 1
0.673865604231672 0
0.308034261655136 1
0.329610389727243 1
0.303221624969789 1
0.563877970574236 1
0.12775098909591 1
0.525163820749673 1
0.349412663337247 1
0.507266555015747 1
0.412999017556487 1
0.340769476036323 1
0.45947770087375 1
0.719618406586712 0
0.459950195599481 1
0.45610601797781 1
0.517278495694718 1
0.546054276978662 1
0.489958143659255 1
0.351495656013245 1
0.249829992354755 1
0.305961896239706 1
0.56387598179984 1
0.384745960783308 1
0.0368516650302845 1
0.402837159540205 1
0.42553627224555 1
0.0811571174553954 0
0.678403830411668 1
0.614999537501926 1
0.209468997610625 1
0.715387519046885 0
0.466407622944909 1
0.411535164276769 1
0.243624788451067 1
0.543964965375663 1
0.208944845066412 1
0.620753652199971 1
0.396820158381208 1
0.482225366881361 1
0.464763260007333 1
0.350683354569856 1
0.181577186034668 1
0.670203331826185 1
0.47868032874808 1
0.390595927553061 1
0.733765925975618 0
0.30763107667604 1
0.589558849292058 1
0.303694688254596 1
0.642533670228074 1
0.437826624181543 1
0.263363384021241 1
0.575864387862448 1
0.230320189506463 1
0.530363951385595 1
0.489785905424947 1
0.324825951991084 1
0.324026681617209 1
0.370091793133584 1
0.245900034835848 1
0.53760243509361 1
0.437580176805293 1
0.338281841654611 1
0.234173496331407 1
0.561721942400671 1
0.215501835962208 1
0.472158507162416 1
0.441416744178379 1
0.481342152972896 1
0.216206750023793 1
0.597109079470183 1
0.365425172659149 1
0.301917365541631 1
0.588142842145315 1
0.558650401188707 1
0.416145053770043 1
0.404745270990846 1
0.252072773576053 1
0.211432313932168 1
0.351313093846083 1
0.375302901485107 1
0.445756012967423 1
0.0197348343652664 0
0.426987528836291 1
0.304684249827062 1
0.335983124975804 1
0.190279603255236 1
0.327064024923763 1
0.423440091006417 1
0.32918321162731 1
0.396085439390656 1
0.262687147812534 1
0.412433511780339 1
0.440846733027025 1
0.292474692598533 1
0.565102910621331 1
0.560837800768932 1
0.468723364624875 1
0.454738024635309 1
0.327579911731549 1
0.566740531730057 1
0.407848629927181 1
0.49088420586206 1
0.306529966153456 1
0.427623854447742 1
0.30198274010038 1
0.353876357112159 1
0.258745831812038 1
0.345265507707921 1
0.509804726897624 1
0.323983235131413 1
0.268655383054475 1
0.536042756953378 1
0.194440331440094 1
0.268921691862068 1
0.480257411113104 1
0.209119155708536 1
0.0563435268254574 0
0.332824164165698 1
0.421796228945471 1
0.361131126197622 1
0.333147366274274 1
0.464631637542971 1
0.339731876154956 1
0.783448909954543 0
0.508985739574836 1
0.228297634956324 1
0.40695197510755 1
0.265171294082692 1
0.403933766220623 1
0.545564095704797 1
0.375988795083351 1
0.474135402958006 1
0.312443066309976 1
0.483202086826363 1
0.281490660204388 1
0.422973555373033 1
0.35256798095572 1
0.197333476578722 1
0.430031275265209 1
0.27165039738427 1
0.565335761376009 1
0.364789997536219 1
0.347647401238812 1
0.443819482059782 1
0.384343799396626 1
0.399783990002764 1
0.495415541242077 1
0.360847876472068 1
0.182323625950118 1
-0.0266241632087797 0
0.439260981081488 1
0.476506030045002 1
0.608158369129213 1
0.340333342785615 1
0.61251791750101 1
0.14465218390761 1
0.386535179687384 1
0.179647879281415 1
0.405778823741551 1
0.229602837098625 1
0.430390418562878 1
0.486512070865995 1
0.316708865159748 1
0.597800594315017 1
0.735123042544704 0
0.395486288042557 1
0.35357253931008 1
0.322684729557303 1
0.242706429981288 1
0.195196312782767 1
0.43187975260371 1
0.367296988484172 1
0.877808763959888 0
0.421864626568279 1
0.138197481980534 0
0.387676419338415 1
0.528304577250468 1
0.465816810380096 1
0.275398790020752 1
0.553116104786322 1
0.498744166328404 1
0.359894584946078 1
0.160675244012961 1
0.176263317439672 1
0.187107361565293 1
0.520345590379785 1
0.555402512439394 1
0.338609928328517 1
0.631777776611255 1
0.234764093144089 1
0.323027894497728 1
0.220675580401603 1
0.646988496552282 1
0.584813802299377 1
0.418943080407084 1
0.521900890924152 1
0.636449945138839 1
0.346425203252902 1
0.253876262282355 1
0.479897989505349 1
0.375985702092745 1
0.336094907605446 1
0.2790121498548 1
0.166231817208633 1
0.0713747372055184 1
0.0692384810495072 1
0.316331926478804 1
0.246835685459254 1
0.36299141898749 1
0.213424350859528 1
0.333618689814051 1
0.41213982779679 1
0.647491520100617 1
0.287525710347568 1
0.366122727175086 1
0.419139809694698 1
0.165061996768075 1
0.41856791652257 1
0.529304833864951 1
0.264036061482973 1
0.580474504865771 1
0.168791711790232 0
0.66087510143202 1
0.497217327476277 1
0.394141107174476 1
0.574451833058552 1
0.262886845598613 1
-0.00498357225155785 0
0.281933847090393 1
0.519196970150492 1
0.508336718395582 1
0.449054878825682 1
0.170190598487219 1
0.503940542264701 1
0.342921268218478 1
0.622887497612213 1
0.692608793895634 0
0.523766383943623 1
0.244780376049719 1
0.550564756779226 1
0.150358162251352 1
0.415176940313413 1
0.478599885556572 1
0.364732355962694 1
0.543092947384822 1
0.26405011884565 1
0.326637777385323 1
0.176214447817217 1
0.426328861460825 1
0.441844607326804 1
0.237983660306216 1
0.294852879496614 1
0.146269203597614 1
0.203154166420577 1
0.317790690663975 1
0.148941415762188 1
0.454117703936277 1
0.504442216383489 1
0.721342248946993 0
0.469271212675311 1
0.510384663687717 1
0.223506965108641 1
0.518256294149201 1
0.484074765851523 1
0.315727744167391 1
0.268841775561157 1
0.692150112633879 0
0.404205780404011 1
0.424264191184032 1
0.365983943761983 1
0.377596004304484 1
0.41306551656799 1
0.454178848434214 1
0.230967991650898 1
0.317413602973279 1
0.362442349808829 1
0.598836269095046 1
0.27793703931916 1
0.250923562913723 1
0.422499900914157 1
0.474119636627935 1
0.128083634354387 1
0.519996426585278 1
0.384589943404851 1
0.32773560229551 1
0.230091336034932 1
0.48156812483223 1
0.294960568954675 1
0.307482570323132 1
0.267398494197341 1
0.270081348510372 1
0.235277775594677 1
0.471080229475159 1
0.386093379856228 1
0.221075351108618 1
0.472913225521714 1
0.476959265034273 1
0.413749495617659 1
0.50311403826731 1
0.443975042378775 1
0.429266452884963 1
0.339365413217789 1
0.255359121052352 1
0.244525010619752 1
0.262745176266695 1
0.387482384135643 1
0.708795159928116 0
0.531298345947215 1
0.545805503215389 1
0.524437350473997 1
0.494068581041877 1
0.55868148124524 1
0.224241646886118 1
0.524976747551178 1
0.785508365959729 0
0.413449936843268 1
0.620152407384026 1
0.427197677441326 1
0.491092136157432 1
0.429492792192992 1
0.283134727536116 1
0.388613894971107 1
0.422099673849483 1
0.169662667110358 1
0.209424171066601 1
0.539030996506617 1
0.371641034732602 1
0.439719767383024 1
0.000403770568901677 0
0.168898266521709 1
0.291207716085242 1
0.498279122634741 1
0.367495160317929 1
0.506710489103584 1
0.200801347464101 1
0.028525535125977 0
0.235907531957172 1
0.405285421984255 1
0.410234033910777 1
0.503250908537598 1
0.562212389741799 1
0.138809419079145 1
0.399286362609139 1
0.506942594667474 1
0.134540164219851 1
0.36675131667862 1
0.583888317333786 1
0.180485061048376 1
0.373706433570342 1
0.193676536209165 1
0.565426242695247 1
0.32133323540815 1
0.385268606181464 1
0.332806107663094 1
0.248267367335181 1
0.290171221166159 1
0.519926516059433 1
0.348419438723237 1
0.544009960498195 1
0.657028134163325 1
0.399383200275955 1
0.510055382563474 1
0.184805346289469 1
0.292549816619522 1
0.607609303349233 1
0.428386765847233 1
0.430349895695177 1
0.29038698047568 1
0.487582354273161 1
0.556829505910047 1
0.545358237898992 1
0.536566991546994 1
0.447402598440741 1
0.430399303076872 1
0.351946251536496 1
0.396030744980891 1
0.0615445588007361 0
0.40115683748554 1
0.276654724221129 1
0.383732915730981 1
0.491985154112866 1
0.205439292268368 1
0.790152146192166 0
0.641503839557489 1
0.360526229318048 1
0.520628575615772 1
0.431037727956222 1
0.118215092496375 1
0.460530894254326 1
0.344703811884335 1
0.502416564289222 1
0.256180067834431 1
0.400567975218698 1
0.607086699637939 1
0.448903205474616 1
0.434574682036946 1
0.361415889489451 1
0.248106686896339 1
0.475795206723408 1
0.598037762081899 1
0.226784215631114 1
0.715740462219813 1
0.191886952570047 1
0.360217796725385 1
0.353583846723042 1
0.609476990721 1
0.513295145928249 1
0.333438077327537 1
0.177507554551678 1
0.349573958074453 1
0.221690683518906 1
0.138593112550417 1
0.384450047627401 1
0.825628135577876 0
0.413616207520449 1
0.46187163205328 1
0.45642666719555 1
0.24039088961631 1
0.321091782606134 1
0.24007723277747 1
0.700123483398957 1
0.59359365222418 1
0.589854159996427 1
0.44999957487142 1
0.372537413160432 1
0.135267429302271 1
0.262003911269493 1
0.496229178084871 1
0.355636112798896 1
0.501108995760303 1
0.705141127542891 0
0.311582915874746 1
0.32834984828089 1
0.414633751761607 1
0.465156720644956 1
0.200595912497188 1
0.485633727631564 1
0.462176609876121 1
0.480768890288252 1
0.380564785912288 1
0.372019811688991 1
0.597781278033065 1
0.392508220990248 1
0.218414501302834 1
0.461263772443744 1
0.317536490466612 1
0.672888853444302 0
0.241143437408136 1
0.441369002244695 1
0.394822828585826 1
0.256721973237282 1
0.150167721904462 1
0.50352233500031 1
0.0868766293818586 0
0.534305120008981 1
0.448732965929257 1
0.262573155747657 1
0.262458384154036 1
0.440600569735542 1
0.694038613638538 0
0.54365273737211 1
0.411307636973948 1
0.464554971243956 1
0.445617563467477 1
0.219445847216193 1
0.41611382649856 1
0.262014993926528 1
0.380112893892211 1
0.303833978848428 1
0.367550845818622 1
0.58304348599261 1
0.306678150315688 1
0.758940867002208 0
0.416146055439782 1
0.396221107740215 1
0.576615164197989 1
0.366446797675047 1
0.790909551972679 0
0.175692243189698 1
0.593742255595865 1
0.370241830714356 1
0.577359266467677 1
0.734566609829218 0
0.675472144014438 0
0.281880399375418 1
0.566132405983715 1
0.1770953268835 1
0.494918069748215 1
0.395334337533048 1
0.613394745195676 1
0.599208796290625 1
0.784244321886732 0
0.227898090641536 1
0.24818026405933 1
0.409654854922735 1
0.351587706595946 1
0.298802132155054 1
0.245901180096918 1
0.614341819388132 1
0.4458195271975 1
0.0968325501792796 1
0.146481601151917 0
0.274645839013541 1
0.582536068443589 1
0.201689125545478 1
0.333982831505644 1
0.528467985171865 1
0.371030953735023 1
0.352609692142189 1
0.396658536807273 1
0.505650241284066 1
0.472304818433468 1
0.446796161296834 1
0.423954635123789 1
0.389964462083791 1
0.497640437217379 1
0.146320949143798 1
0.273828315961181 1
0.2648224395568 1
0.0845417458284565 0
0.26072060756312 1
0.519187342487943 1
0.363526312584875 1
0.389505992775814 1
0.336390333843292 1
0.0988156719653396 1
0.594404540190204 1
0.122181214256827 0
0.241500394230685 1
0.342290422465203 1
0.568013018055761 1
0.480275438837874 1
0.4371051107726 1
0.589935849757363 1
0.435217323711266 1
0.316281807597645 1
0.460963443105083 1
0.453168810216922 1
0.0739839762402541 1
0.433076577884006 1
0.201484740415669 1
0.299621829430238 1
0.126972507399282 1
0.104139485249041 1
0.541074805436652 1
-0.168588827273028 0
0.178345660734219 1
0.586786090080389 1
0.524787373591514 1
0.315520459351532 1
0.537611172201308 1
0.654661097593862 1
0.499611445710257 1
0.285809864140605 1
0.457089275481715 1
0.496614663471678 1
0.566740843123421 1
0.421543580869506 1
0.191718567348469 1
0.172407449452589 0
0.310015778000109 1
0.625887088260767 1
0.515839297521869 1
0.423324455985081 1
0.3453453686436 1
0.283546346158054 1
0.665153027421937 1
-0.0687199110435952 0
0.372042023133143 1
0.396697524667855 1
0.222748355362185 1
0.25277357802058 1
0.681208727144249 1
0.315968381636551 1
0.287239408941754 1
0.307379928182506 1
0.857140375144118 0
0.398951297076257 1
0.762902524631626 0
0.509348767790414 1
0.38281379687202 1
0.315634676322878 1
0.181467006552954 1
0.553206834791526 1
0.376562543721615 1
0.320163686560396 1
0.589653839925091 1
0.311402547215599 1
0.257549162116606 1
0.18742703433218 1
0.509222835638206 1
0.575588818461851 1
0.223740258966522 1
0.214646096626407 1
0.333395810288094 1
0.275987478793302 1
0.446277566388001 1
0.209696567172043 1
0.233508370440276 1
0.387597112325622 1
0.476551582852174 1
0.326888844797999 1
0.181435239110185 1
0.426791442991057 1
0.527267228389566 1
0.387892807303779 1
0.31300315866302 1
0.396737552125712 1
0.359584290058689 1
0.388627667729939 1
0.543500273871781 1
0.383167264686404 1
0.414577725890242 1
0.358102401777569 1
0.32622668854186 1
0.318768524531529 1
0.161258868826308 1
0.157652688940071 1
0.506173050293627 1
0.509869094741739 1
0.273723728339018 1
0.348783824413627 1
0.497935502583324 1
0.348718484105713 1
0.152311097093947 1
0.279482297207521 1
0.229445156547699 1
0.410957329499186 1
0.448193166767809 1
0.360657711213708 1
0.572494774100115 1
0.102487353690242 0
0.221777701327313 1
0.454944489403234 1
0.442509035723405 1
0.20808880183992 1
0.429364347684323 1
0.689585139158578 0
0.473764899860035 1
0.239000348354198 1
0.586846707497365 1
0.526804518614237 1
0.367450294719784 1
0.288183478298407 1
0.64074065253114 1
0.515840303310245 1
0.516659103039058 1
0.569309914072561 1
0.0820246136852027 0
0.537725572089867 1
0.391167625817846 1
0.396544211053413 1
0.492034203301462 1
0.369563846629726 1
0.391694345739676 1
0.352573418162207 1
0.484326632938571 1
0.0417084344820426 0
0.234709755368088 1
0.278129047700921 1
0.422594047996703 1
0.382452312484144 1
0.519434015683738 1
0.466268084415045 1
0.487870661017375 1
0.451610619069461 1
0.359997166728351 1
0.441570368266179 1
0.605478772871736 1
0.442187260325264 1
0.663443006962189 1
0.532259652081889 1
0.171505711555827 1
0.561154251014969 1
0.437051480410583 1
0.30438811109673 1
0.452524298033405 1
0.446640305062612 1
0.503319694906268 1
0.286775816148447 1
0.204736964987223 1
0.526742521938124 1
0.0488022103516342 0
0.366025795582833 1
0.563255217954034 1
0.519592318903679 1
0.384873525973765 1
0.356862080200554 1
0.640403185325378 0
0.0990518610201735 1
0.439056661880614 1
0.274080926630551 1
0.195805163584231 1
0.559008581776788 1
0.104814624359753 1
0.578345911150092 1
0.333529891761265 1
0.327438328055797 1
0.24586799275832 1
0.347767729186046 1
0.709629860414573 1
0.483900218262941 1
0.572268724789254 1
0.547493998848836 1
0.324902580967575 1
0.589123430978328 1
0.224584295326648 1
0.512450030124997 1
0.43918632842851 1
0.377034809436142 1
0.300966932057919 1
0.421371007394248 1
0.364228727035795 1
0.689154285417241 1
0.277072124361803 1
0.47312028543548 1
0.619405409069425 1
0.536954173991614 1
0.579227808859016 1
0.485012381927618 1
0.33636586610278 1
0.547397385186933 1
0.231063536372225 1
0.43519950496444 1
0.452122147837838 1
0.45530522624075 1
0.331330619018142 1
0.386069881397824 1
0.54523851189772 1
0.466833545108511 1
0.578327087903803 1
0.137931702556909 1
0.358311384101874 1
0.616442887724954 1
0.601293927163495 1
0.467624070365746 1
0.228635148932679 1
0.558537728219435 1
0.273272862782197 1
0.385847986296955 1
0.294359611981791 1
0.376282226822556 1
0.158092035333673 1
0.38098711651184 1
0.636866590854012 1
0.474376756763105 1
0.672483614266239 1
0.172178569113622 1
0.218491437665117 1
0.445666947233136 1
0.459039757604769 1
0.349173558103435 1
0.482384402114674 1
0.322187736086551 1
0.515141571111628 1
0.417042387391823 1
0.104989994232667 1
0.501254942062328 1
0.36688757626006 1
0.677579495642871 0
0.350988738089576 1
0.44669107479212 1
0.280126997198345 1
0.388196195076305 1
0.212682916574909 1
0.421894611199446 1
0.373878592456405 1
0.138895982945951 0
0.225820071966355 1
0.299434454537589 1
0.4952901235481 1
0.4597140666564 1
0.3087716712236 1
0.519532826457182 1
0.522387524727149 1
0.244673548819521 1
0.414766855193805 1
0.474935402248158 1
0.541856763725841 1
0.68389057066452 0
0.334978974409338 1
0.48155553635503 1
0.475588347251509 1
0.495854084868053 1
0.209968222678356 1
0.212273538012573 1
0.321193099612325 1
0.147002034980886 1
0.328201397765531 1
0.561079728797418 1
0.289099017726689 1
0.307755522833516 1
0.0378569162977679 0
0.557405176010349 1
0.507157507019513 1
0.48295867198294 1
0.597049218041298 1
0.0715480550554019 0
0.127598601261301 1
0.447190227763788 1
0.790531796953346 0
0.574361552438601 1
0.38838383606722 1
0.413094043111686 1
0.20905643137581 1
0.23699002407129 1
0.377583408767057 1
0.383748825760902 1
0.484600188456301 1
0.123384187770301 1
0.253486500875696 1
0.317830738633006 1
0.0859926918233509 1
0.208863057690321 1
0.322486854872562 1
0.1013238568575 0
0.584395660695488 1
0.35488357116742 1
0.495104293779875 1
0.455050907603059 1
0.567624078105347 1
0.156165273416716 1
0.404379066814204 1
0.557869870763412 1
0.401848058248581 1
0.348751816769144 1
0.334740164352192 1
0.285208062706093 1
0.187075309209722 1
0.474156315613747 1
0.467764424855132 1
0.280895551133633 1
0.409685534123965 1
0.447241165110059 1
0.243630412546285 1
0.281252338971298 1
0.44503610147158 1
0.489643538648062 1
0.37942532644252 1
0.703776571534095 1
0.127854042414678 1
0.547274247188669 1
0.147047513401308 1
0.352041776505141 1
0.586903059110499 1
0.165079682065734 1
0.157107511818902 1
0.639689402837725 0
0.308274665701136 1
0.272916176102151 1
0.621735903920791 1
0.394051788909965 1
0.564557318175766 1
0.664432521328204 1
0.168614562473263 1
0.455951208138044 1
0.318639246620956 1
0.207244951727137 1
0.570092455785 1
0.315444593604117 1
0.310352671487195 1
0.368112907351947 1
0.152304085300761 1
0.315763015670854 1
0.464233499646955 1
0.473464120018902 1
0.488104860371089 1
0.237647837462618 1
0.412957758958088 1
0.345358227433411 1
0.29264899136906 1
0.159751485649007 1
0.268551944515047 1
0.448287551348634 1
0.368554208382625 1
0.394635772468935 1
0.461248716935685 1
0.68311727758918 1
0.543776855084345 1
0.437211892863839 1
0.647178795234525 1
0.462358519753141 1
0.422924659562522 1
0.281356101428584 1
0.508929987986332 1
0.459779213128596 1
0.210332889222696 1
0.57488602935908 1
0.529069823367975 1
0.290306035330851 1
0.34902956738904 1
0.43349321720547 1
0.619564676764716 1
0.332935235360818 1
0.458289813287973 1
0.131573912041604 1
0.329457884077184 1
0.681370290892268 1
-0.0432099417573097 0
0.433718974771602 1
0.439806248620225 1
0.344885149813973 1
0.459480829961253 1
0.387160038313428 1
0.349059211586742 1
0.424361854321826 1
0.338822569843348 1
0.658095648043125 1
0.0977379922712767 1
0.515702388645071 1
0.505855165437199 1
0.330739117740105 1
0.582884602860043 1
0.419970357417931 1
0.371878831172456 1
0.387829163526071 1
0.284846108728118 1
0.267176436005464 1
0.570978940812445 1
0.418887667379668 1
0.277514038357586 1
0.653168606393712 0
0.520202910217448 1
0.188919273343004 1
0.231693785233309 1
0.375025249861068 1
0.354083273479045 1
0.362007280859374 1
0.35521041996719 1
0.207845763934062 1
0.549574479311776 1
0.426871023438192 1
0.332867636295579 1
0.560311116919221 1
0.501445434714654 1
0.563536379643294 1
0.442367576444555 1
0.218282282070725 1
0.22381524427135 1
0.499507686069066 1
0.591269165774619 1
0.696531090192303 0
0.369464972175186 1
0.66206804289358 1
-0.104924604282739 0
0.0654667539966585 0
0.262170048309885 1
0.351198246076344 1
0.45680933846094 1
0.330141532615289 1
0.394392494835108 1
0.582426996575504 1
0.433409066388018 1
0.703794996589871 1
0.445741706995203 1
0.557797780493198 1
0.412866884272869 1
0.323229622245132 1
0.148935559495073 1
-0.0502561839866189 0
0.419698456285492 1
0.504889081621815 1
0.301872850715745 1
0.101914219538361 1
0.19433379107464 1
0.432529143296145 1
0.547195868764466 1
0.417843804959044 1
0.260201017816946 1
0.323632912151969 1
0.208623647162221 1
0.302151392627646 1
0.196987412555166 1
0.425149342972219 1
0.449174095081684 1
0.304240276011319 1
0.267777880651543 1
0.432419219696861 1
0.150118794473603 1
0.492074844971829 1
0.360629880272081 1
0.241594410996577 1
0.406490458384797 1
0.50279616732224 1
0.636025488454434 1
0.494104526326394 1
0.171806205049419 1
0.1765738452134 0
0.434527314276889 1
0.510839656572513 1
0.454918269668981 1
0.389476012746562 1
0.661469574231863 1
0.530381693167801 1
0.370743403266117 1
0.388411782286929 1
0.246637445144715 1
0.265535655856925 1
0.401708382159525 1
0.24825138481484 1
0.409451847340855 1
0.35528977792757 1
0.619090264161127 1
0.234080910066694 1
0.345997593258895 1
0.410067469127871 1
0.319031425982624 1
0.340710497674014 1
0.40765690303528 1
0.323271312351807 1
0.41321966666509 1
0.347715659609027 1
0.52499469895355 1
0.425539650018347 1
0.476308644008394 1
0.367751263743662 1
0.553149577672222 1
0.311243695694241 1
0.347676015240972 1
0.218096984374916 1
0.410001666659947 1
0.317684113707786 1
0.302900607797198 1
0.129535755185867 1
0.273282148252503 1
0.526909639733268 1
0.304342328506497 1
0.373032249672103 1
0.3604820744261 1
0.241187461531583 1
0.564841383862007 1
0.47045348912293 1
0.216463645643521 1
0.515585181212557 1
0.229640910718447 1
0.339258561761487 1
0.461023970402836 1
0.376123869403394 1
0.518518729079465 1
0.400802925558806 1
0.451227221864878 1
0.423255571453658 1
0.179913598679969 1
0.223438497260947 1
0.137697732713258 1
0.293765453990601 1
0.761005436244997 0
0.388721719071334 1
0.310182401585956 1
0.557222779405584 1
0.421365279608396 1
0.382377317633474 1
0.560970707438156 1
0.658907965632206 1
0.183545085754187 1
0.310610060185662 1
0.280893897201172 1
0.216209690333758 1
0.381979225457552 1
0.431916129724096 1
0.205149023649816 1
0.490614603827276 1
0.486772676778922 1
0.465296048229359 1
0.347279472994063 1
0.58418187072664 1
0.26793493831622 1
0.3985950213816 1
0.0482786094825427 0
0.0581751015087433 0
0.485229970141096 1
0.322685484949666 1
0.466550168843356 1
0.488113560559199 1
0.240347827239804 1
0.523666254273068 1
0.534275762718963 1
0.339126272153257 1
0.361781076851245 1
0.431555626738143 1
0.536427292532603 1
0.265671160692613 1
0.214629159298398 1
0.697393492134471 1
0.340155350102277 1
0.262740814034 1
0.352485709551486 1
0.320915688378701 1
0.411896262744146 1
0.509705310240621 1
0.460486116883304 1
0.289243817177109 1
0.155711690283543 1
0.374634925753421 1
0.607867829661271 1
0.429301147105758 1
0.387942052956677 1
0.371561098339682 1
0.212867237629736 1
0.21425272999248 1
0.477408763674674 1
0.456928693517151 1
0.339802402865329 1
0.583358880754746 1
0.173412436179639 1
0.532723232603368 1
0.370131768025756 1
0.759391811222811 0
0.155757460827783 1
0.122176225127815 1
0.455360861395019 1
0.266141191108291 1
0.669967201516633 1
0.404169555710539 1
0.622129717775074 1
0.469330249062685 1
0.295441444515055 1
0.295955902773343 1
0.316380158131614 1
0.305753752716815 1
0.210098880684518 1
0.392155996040397 1
0.277808837766828 1
0.305952853428782 1
0.418956876372467 1
0.286176763777738 1
0.515347429964206 1
0.295831896589331 1
0.395163810339274 1
0.239039755922216 1
0.433011275975626 1
0.566729594661965 1
0.423701188334149 1
0.335480321981977 1
0.317872452274871 1
0.387933503326289 1
0.524692249110462 1
0.349911665380557 1
0.242697445162321 1
0.673420596588759 0
0.500190141499218 1
0.388383080833271 1
0.276198573259686 1
0.0969093238300061 0
0.30784401320333 1
0.45969633443529 1
0.140765478022898 1
0.437712158134572 1
0.419474190549189 1
0.585332191547427 1
0.648653424614126 1
0.604921035415452 1
0.309337345657834 1
0.215116965617856 1
0.536199745064283 1
0.508325734438091 1
0.0596240908986168 0
0.38054357225886 1
0.570581422705676 1
0.261631015849246 1
0.536497089125203 1
0.30948528630602 1
0.476299147438925 1
0.474178704341475 1
0.16510940071102 1
0.519257730130001 1
0.362983058233598 1
0.57181248622392 1
0.121312950830545 0
0.834865356898885 0
0.438946269912686 1
0.328291752163289 1
0.413318098752718 1
0.0470112754298311 0
0.510933729577387 1
0.310290159602563 1
0.194405007385296 1
0.441971578312239 1
0.415648791533501 1
0.546780166667396 1
0.437900888974215 1
0.542374327177071 1
0.222383256263096 1
0.509471480245005 1
0.423296968548702 1
0.428539082206989 1
0.562517621090596 1
0.335447872756073 1
0.460047313851821 1
0.572380939832791 1
0.237037000680842 1
0.350001485241252 1
0.440245350387308 1
0.578573154062998 1
0.422785806856363 1
0.381604487776067 1
0.391506137549246 1
0.488841824657534 1
0.269724762674742 1
0.442046183634956 1
0.44885136893017 1
0.427757862368935 1
0.514640320304762 1
0.498605456081608 1
0.472458078920608 1
0.382545481770707 1
0.0713349857864455 1
0.566096208002535 1
0.516841347676967 1
0.373136249926202 1
0.547974204788209 1
0.201306134264146 1
0.660261930619674 1
0.723337874616342 0
0.479749943708636 1
0.291068502864201 1
0.263245593605919 1
0.34993317627692 1
0.616573034766378 1
0.409839100607928 1
0.498969675624359 1
0.247726083932648 1
0.445357471535589 1
0.29905218004603 1
0.440632728286637 1
0.518565624871115 1
0.507827006495833 1
0.459178604107976 1
0.793447518159998 0
0.320289678158898 1
0.369541350353492 1
0.310238726769534 1
0.190739707375238 1
0.620117938851236 1
0.385518953748136 1
0.334360999371501 1
0.649789863807599 1
0.298891984000241 1
0.485878639914304 1
0.474721369132858 1
0.239569943134333 1
0.735756059788219 1
0.376425094863467 1
0.413174371694395 1
0.294659891198093 1
0.620342947249423 1
0.472952454749844 1
0.429135439001131 1
0.506779729288707 1
0.0917686148390789 1
0.349849553130541 1
0.317233648901894 1
0.411355721317756 1
0.589470934085947 1
0.459499736548302 1
0.391370170581512 1
0.283943041621918 1
0.537065974918394 1
0.230865313060014 1
0.245451032346972 1
0.0834597817442907 1
0.217280584583849 1
0.300327090726911 1
0.147830987594122 1
0.258674509541446 1
0.457260594617291 1
0.398017484672377 1
0.517882156857182 1
0.694979142611984 1
0.163794609892849 1
0.420656572610862 1
0.377963772233578 1
0.585296251506571 1
0.647058594572 1
0.240627415272428 1
0.549999010558804 1
0.330346413372793 1
0.574389876192432 1
0.35049430124831 1
0.365269087559992 1
0.467105162117185 1
0.460991586551938 1
0.548465634068951 1
0.268474728610929 1
0.38243412282942 1
0.255139417636778 1
0.240450415085673 1
0.273037550410026 1
0.471297669113745 1
0.299818251345709 1
0.376847329587901 1
0.301243785681558 1
0.373846474609521 1
0.570679148228947 1
0.545223410469806 1
0.58028171396925 1
0.349944511372782 1
0.544091511688987 1
0.371128943596504 1
0.448199483102361 1
0.32426678304127 1
0.607499235499903 1
0.613169141436602 1
0.45408990564767 1
0.387211028758111 1
0.368986006675287 1
0.526737142344742 1
0.232243809706646 1
0.490599103802999 1
0.557358645857025 1
0.54072095308893 1
0.292353582754018 1
0.467288542083004 1
0.51832226298505 1
0.11468059306152 1
0.590119056185276 1
0.354008247900015 1
0.373361856995623 1
0.397769582187394 1
0.437176106518204 1
0.454826703308445 1
0.423020917149915 1
0.401840652584354 1
0.356057198964192 1
0.061618085281559 0
0.213639815886899 1
0.496857683861797 1
0.45333407742408 1
0.25167452962009 1
0.238966969953938 1
0.287218925241656 1
0.218093934833862 1
0.436501777805441 1
0.524962714404621 1
0.250558224064885 1
0.433255530462977 1
0.376187578937188 1
0.256675703705695 1
0.610037094596251 1
0.482440355393141 1
0.296816884505228 1
0.300929954379568 1
0.642676934049516 1
0.548389223947317 1
0.326204685027034 1
0.494446601440755 1
0.390725383260039 1
0.502456489284302 1
0.370998122777899 1
0.209801901718722 1
0.327087603328429 1
0.441584189702138 1
0.363490240068609 1
0.320081900080508 1
0.433193432710622 1
0.336854139411096 1
0.220323034733372 1
0.42278613111761 1
0.395400685880796 1
0.145099277796694 1
0.252755960799723 1
0.353147869417183 1
0.709683156606942 1
0.24635595734637 1
0.101999904881677 1
0.402417756591181 1
0.424871813104835 1
0.259419253160071 1
0.59479860066293 1
0.467732279276077 1
0.537350819410113 1
0.51426575131709 1
0.408445848913777 1
0.514418865344508 1
0.753762703011487 0
0.531837829020217 1
0.310832403883182 1
0.426901516231171 1
0.445475471073557 1
0.513959978283728 1
0.663652517691434 1
0.599626078455433 1
0.422605700825145 1
0.44561247128727 1
0.573746206546325 1
0.201739209512548 1
0.375425350428433 1
0.43296941549703 1
0.286209430124808 1
0.33643396744292 1
0.220734254536816 1
0.577466103744772 1
0.430247126332233 1
0.0709523623929853 0
0.361305897150357 1
0.340145707180184 1
0.575603441312648 1
0.287966555429561 1
0.442277673948077 1
0.340013743536935 1
0.505032109984999 1
0.331407965015772 1
0.151003342133852 1
0.4969470570286 1
0.637551254219176 1
0.623973424150671 1
0.153705625758462 1
0.469911081806537 1
0.65126035209296 1
0.558831292867231 1
0.195366206224445 1
0.187258316772221 1
0.321036493438037 1
0.284144222720138 1
0.437817933344973 1
0.840842939020763 0
0.36960757044838 1
0.672650460674834 1
0.534056863537219 1
0.527471874854382 1
0.124645259460139 1
0.269708913319096 1
0.447699282777055 1
0.392717226046773 1
0.382442263380664 1
0.262708748273451 1
0.587663089535435 1
0.603771953146454 1
0.125743974096538 0
0.30843352683959 1
0.349408363443729 1
0.420998764745161 1
0.207673374100581 1
0.257481798224214 1
0.324665138920243 1
0.379796492445547 1
0.494901563283211 1
0.644223510445237 1
0.397517438449868 1
0.279635416001871 1
0.468916130472298 1
0.695699034109581 0
0.452801769961821 1
0.59105085588935 1
0.303514484684824 1
0.243145333905054 1
0.604469246513497 1
0.39534164814273 1
0.442596396857303 1
0.131849368213893 0
0.374637368882859 1
-0.0163025266527237 0
0.151630017969711 1
0.372059032862371 1
0.532029844903325 1
0.445828899443285 1
0.342584156935087 1
0.400030469202456 1
0.477734357660364 1
0.281593569080561 1
0.448145138176639 1
0.50160874893427 1
0.37502928906858 1
0.402586764730482 1
0.478630009146722 1
0.456590462905665 1
0.617133812918476 1
0.251053711208217 1
0.3113440361163 1
0.262170533602831 1
0.558004788972005 1
0.449227367061255 1
0.363725121381996 1
0.336555181451025 1
0.578462029413813 1
0.613968138628887 1
0.620803673554093 1
0.47019898143787 1
0.281770382456767 1
0.259283114876495 1
0.467095164211203 1
0.523809059417198 1
0.386897241386378 1
0.444735493775618 1
0.451020997109023 1
0.356369319001161 1
0.499562816932764 1
0.448676016861522 1
0.399275248519773 1
0.0946920386978092 0
0.419184322879413 1
0.567826169420878 1
0.618039445078278 1
0.607843625890179 1
0.394288476992583 1
0.254079988321829 1
0.283572901498679 1
0.248065752128492 1
0.306924641083418 1
0.0781017475129203 0
0.605319866825833 1
0.374210527906504 1
0.548231817683855 1
0.376363417663384 1
0.527441978611538 1
0.0890402404598951 1
0.526589522090416 1
0.467990166321705 1
0.415357978165698 1
0.312714530953051 1
0.411856679476544 1
0.621409464165305 1
0.472832477152304 1
0.456557334875114 1
0.427423674185477 1
0.342494302921707 1
0.946465107933383 0
0.62731195777429 1
0.40314735903571 1
0.506815226794601 1
0.417533778831783 1
0.545521193195257 1
0.446538700024236 1
0.47850757731781 1
0.124828375784364 1
0.284098243335547 1
0.233007068322525 1
0.308163919739222 1
0.639087681870822 1
0.416008804864346 1
0.210636367622457 1
0.478289626643638 1
0.458053062650435 1
0.447328405577783 1
0.143763794851706 1
0.523385722891109 1
0.586403756667014 1
0.461299462664583 1
0.457422190790783 1
0.0535599449408363 0
0.224963472582144 1
0.173942534628248 1
0.277397384963189 1
0.370571020930058 1
0.515258311988077 1
1.00342510788065 0
0.451798991936303 1
0.0645570843702793 0
0.402916461159348 1
0.539474758957778 1
0.296185448804324 1
0.188010454721025 1
0.651064475113868 1
0.475108695182249 1
0.521169448273464 1
0.26217633607995 1
0.341331931086968 1
0.160230070979499 1
0.513138529728878 1
0.553726699719542 1
0.176976254970457 1
0.607068551244073 1
0.446188262651223 1
0.471651856884047 1
0.626754491815785 1
0.576094750365856 1
0.336602498105943 1
0.00446202494565462 0
0.545708974425409 1
0.446570240974991 1
0.355508885896093 1
0.192923447261726 1
0.501353457531127 1
0.247920619974312 1
0.179453328550192 1
0.449945035852442 1
0.320329431018804 1
0.189940311452271 1
0.19694996915512 1
0.805389323174887 0
0.251006449803808 1
0.392800798713566 1
0.432290858408099 1
0.400117157601923 1
0.308023653895987 1
0.12004829656849 1
0.163042319560528 1
0.602033517633079 1
0.35536349723504 1
0.509716136733838 1
0.227200973448769 1
0.504964143100301 1
0.380370747557125 1
0.301906334061125 1
0.0904599175492646 0
0.428743535051677 1
0.544158810834371 1
0.274951282185805 1
0.363940805409797 1
0.180370482503083 1
0.470081846315094 1
0.0389926991342752 0
0.445489478526919 1
0.368206889664298 1
0.455162788041383 1
0.199871838059959 1
0.209063134531757 1
0.477045164171442 1
0.301134264440788 1
0.252201969949804 1
0.277648400053441 1
0.442228119399225 1
0.144405524170868 1
0.048212288431543 0
0.341661233786955 1
0.245004515405157 1
0.448017533739672 1
0.476672007474396 1
0.424455052130753 1
0.506441408937091 1
0.492989126877836 1
0.467717687910188 1
0.453940257553926 1
0.499062333052752 1
0.445198480130997 1
0.123907356451895 1
0.468701393790403 1
0.333220970340561 1
0.490839753011212 1
0.150251717520956 1
0.443095972211302 1
0.424724552722279 1
0.427775972428745 1
0.765854153788487 0
0.368742443195707 1
0.286198508366896 1
0.122171377768477 1
0.405052754692361 1
0.414201964775271 1
0.316406811967684 1
0.522157661526146 1
0.44314623208608 1
0.169416810609032 1
0.470943503419456 1
0.327630038169169 1
0.632506395059717 1
0.300444857955609 1
0.349119241908461 1
0.227185582887412 1
0.297544636692286 1
0.107855860472608 0
0.251537664691809 1
0.464518200828396 1
0.211605640083626 1
0.322099852743857 1
0.434844303519806 1
0.360234068538389 1
0.222162312231868 1
0.335441607319362 1
0.440767901634656 1
0.41430432636161 1
0.439603196339775 1
-0.158344263839606 0
0.557043005803953 1
0.507318793362569 1
0.160425318308819 1
0.0947980109872889 1
0.459733759783916 1
0.364565552369232 1
0.387235592915726 1
0.463692454536253 1
0.234043109509493 1
0.51226637762038 1
0.402170438414553 1
0.201184088350192 1
0.369023000900899 1
0.651677368135071 1
0.129261593874895 0
0.430854837835339 1
0.53386443480744 1
0.374134977721528 1
0.362705146305179 1
0.35521930233907 1
0.294522502682811 1
0.284710532677016 1
0.41707285224309 1
0.149129461229608 0
0.403299308823809 1
0.296141169834125 1
0.327534507250755 1
0.314825636389303 1
0.544890623941535 1
0.394251141300832 1
0.486448132369062 1
0.472587304759629 1
0.13135808768486 0
0.453595961439916 1
0.38270217930594 1
0.518680205091292 1
0.605007213612409 1
0.374087162937295 1
0.599530571770212 1
0.261039514311638 1
0.28080713934423 1
0.390915744578296 1
0.217418778139162 1
0.378683255347355 1
0.405294877042752 1
0.284523456767579 1
0.390988796536974 1
0.362395760182073 1
0.396363184157066 1
0.351503596670583 1
0.530788345238993 1
0.480437250529906 1
0.564494754994506 1
0.607387181168737 1
0.423073359179977 1
0.201809181259696 1
0.634368413135269 1
0.361305282154296 1
0.334199829910671 1
0.419046732989067 1
0.592465187261066 1
0.206230194027294 1
0.156199074874898 1
0.3455423901892 1
0.334314417311787 1
0.537397747644917 1
-0.00419115962995206 0
0.260419499167612 1
0.045235856386026 0
0.316743966667646 1
0.395178246324831 1
0.505526012884981 1
0.668354058897086 1
0.224613288075916 1
0.535941901211773 1
0.695852220020432 1
0.538857229458625 1
0.748457053555563 1
0.417525875224342 1
0.202566220165124 1
0.424801483165294 1
0.645553128886741 1
0.388062711230257 1
0.754810840616962 1
0.400537943165238 1
0.343729403044932 1
0.219246623472375 1
0.577563651911555 1
0.49432412473502 1
0.488974675059853 1
0.27332226761404 1
0.411422793880999 1
0.30813012681605 1
0.415618295636514 1
0.436103834055494 1
0.388235792017684 1
0.201521593057378 1
0.393841964684244 1
0.546393843398063 1
0.377174969212124 1
0.529783777741193 1
0.202435898913411 1
0.346644522284323 1
0.799184406463131 0
0.399081720033761 1
0.664126616395858 0
0.306672251479258 1
0.405513841296748 1
0.15851632432704 1
0.404422948066981 1
0.165440777947943 1
0.706055028684244 1
0.196088876454461 1
0.29990490127615 1
0.482446177987622 1
0.556950987983937 1
0.348968895489697 1
0.510537739996089 1
0.425369986375878 1
0.75191535365952 0
0.630373206005589 1
0.308997292624234 1
0.662407347636592 1
0.320094139801679 1
0.578261717057982 1
0.32361876289175 1
0.290644963067963 1
0.661620504425062 1
0.369531479538594 1
0.297000580511452 1
0.611631683021811 1
0.444102660227593 1
0.590181272409625 1
0.43743084793706 1
0.606261930748732 1
0.327758900975708 1
0.289421606665007 1
0.203678461390448 1
0.296570986355093 1
0.423638450275128 1
0.67738993978985 0
0.341792478698894 1
0.357006167760927 1
0.063909164402474 0
0.338516755744252 1
0.248765719740543 1
0.537904823857452 1
0.32739858751559 1
0.475671710583436 1
0.631515598250935 1
0.65173079811115 1
0.185115839496435 1
0.225883336831494 1
0.402427679245885 1
0.477917230878404 1
-0.0399639893206421 0
0.384824798892431 1
0.55566293168615 1
0.430560316326036 1
0.379753789880479 1
0.134685003117219 1
0.288116894045697 1
0.271775047022535 1
0.415124454201374 1
0.542664490830838 1
0.456462453446036 1
0.380430561839777 1
0.449997143242828 1
0.122837059442785 1
0.361190205572637 1
0.327120509544477 1
0.423202082303079 1
0.614269633482321 1
0.339524022781671 1
0.587437485512659 1
0.399290554132947 1
0.270504785741001 1
0.533148288979915 1
0.321613643765235 1
0.426112046838566 1
0.0684297398358905 1
0.361537097948404 1
0.369909821580633 1
0.598378203830758 1
0.541156142271801 1
0.34720777114811 1
0.322095355263549 1
0.370871143331203 1
0.214416361976233 1
0.332782729778285 1
0.28613989605892 1
0.596144662150855 1
0.536944297991811 1
0.364679925503672 1
0.382636043999058 1
0.271472725855936 1
0.281476801580953 1
0.57165335741271 1
0.653536516830497 1
0.545282966930195 1
0.459739965596737 1
0.503759140080722 1
0.197093093311832 1
0.567935565385746 1
0.41777937327508 1
0.319348425044075 1
0.5608074871789 1
0.415838775977552 1
0.395516952995114 1
0.161211105783062 1
0.537041716101588 1
0.545015805519961 1
0.449485614298381 1
0.338096508435407 1
0.339482014463498 1
0.681915106812822 0
0.282256867828222 1
0.353436981333516 1
0.551086886482378 1
0.432583972725186 1
0.503765069234802 1
0.694133112632527 0
0.582988545182384 1
0.36215933466014 1
0.308419403093168 1
0.37896540426941 1
0.386771547714935 1
0.604773673722575 1
0.284570355222039 1
0.308877398417114 1
0.487285608712036 1
0.316525293117432 1
0.653618604680637 1
0.438673426363039 1
0.121998421194266 0
0.210940255692303 1
0.184910444024726 1
0.810224488169997 0
0.363484828777505 1
0.311980988506362 1
0.316399808116034 1
0.331804427814489 1
0.321455958067169 1
0.238167961219703 1
0.481688126404208 1
0.239252140190016 1
0.435394275333357 1
0.107530749000219 1
0.296175149313703 1
0.331787331374983 1
0.219257932685087 1
0.199112377504882 1
0.245129905246072 1
0.243957799214132 1
0.365669187509737 1
0.388620292269188 1
0.334791419929563 1
0.36945276471299 1
0.510917550840424 1
0.145233506434806 1
0.199601613754092 1
0.432432299313371 1
0.210470447397558 1
0.419647108816656 1
0.600273654337501 1
0.530453493479399 1
0.360007417831989 1
0.497406893018063 1
0.376388737545626 1
0.507369200843675 1
0.544913386167063 1
0.453261185498806 1
0.448408788843392 1
0.448558536211403 1
0.317119507632878 1
0.176423093258798 1
0.0779613984935625 0
0.403605705016418 1
0.532173651247755 1
0.272256738964461 1
0.332157734999415 1
0.44784965742557 1
0.186094671907296 1
0.390242366810598 1
0.662724973197397 1
0.52660159437715 1
0.469183863101689 1
0.282585622154391 1
0.355207590379703 1
0.185418817651486 1
0.40638368595388 1
0.173325264517901 1
0.407384173315982 1
0.336400579725903 1
0.747606342401199 0
0.542802327368693 1
0.222438838207426 1
0.286921810783244 1
0.225428418773528 1
0.319590366243734 1
0.361046127067161 1
0.452479192539949 1
-0.0615681881248346 0
0.190114699693283 1
0.503030539123309 1
0.475394295042434 1
0.37272201746393 1
0.299041699483532 1
0.44012433474701 1
0.400759344177831 1
0.397519696878869 1
0.579814829442636 1
0.423603669686516 1
0.223369112239075 1
0.70626464065565 1
0.387227990270744 1
0.48334343821592 1
0.205686013655258 1
0.479970704386443 1
0.356918801263449 1
0.190544959579884 1
0.184703218846941 1
0.568679510216261 1
0.397341558573555 1
0.314828052476146 1
0.507622929309683 1
0.549713938857262 1
0.199428182913358 1
0.285820007764027 1
0.328609119440877 1
0.299287862855961 1
0.415119950104144 1
0.567404890321304 1
0.732287375248284 0
0.368806900143729 1
0.426989813049187 1
0.606017359904698 1
0.415672101851726 1
0.338598814800609 1
0.483119279926345 1
0.167498652594797 1
0.508859889136847 1
0.186424121168668 1
0.773128273985126 0
0.546953812051079 1
0.484132654268049 1
0.487368211827152 1
0.321348121896809 1
0.466575651818119 1
0.42802577225246 1
0.491869073151755 1
0.230174450785149 1
0.211062507466385 1
0.544007529251744 1
0.456964500352044 1
0.309978936278529 1
0.30905087612986 1
0.419511076781855 1
0.396710022000845 1
0.0944756364457438 0
0.507634926977216 1
0.478616520902371 1
0.0619199820186171 0
0.276467175288727 1
0.0682791929651285 0
0.377883203432917 1
0.477264078560897 1
0.354417173827539 1
0.203018967306262 1
0.337069241938195 1
0.419566654298481 1
0.226974767311564 1
0.446108542817968 1
0.352430868770823 1
0.374681896810314 1
0.264730717208738 1
0.672247631742995 1
0.337837019055605 1
0.378816787021498 1
0.277615563397402 1
0.338707612004242 1
0.437327060445446 1
0.512128886389572 1
0.248155091154856 1
0.0106124525359845 0
0.360093197617498 1
0.20643190078762 1
0.439607776411006 1
0.302799245578407 1
0.141246815502477 1
0.178373631980331 1
0.40719231951958 1
0.112360425848698 1
0.530673708904543 1
0.137477004819256 1
0.462729284948189 1
0.432481410243122 1
0.494693949876954 1
0.104858748569095 1
0.236297466079403 1
0.768504416969295 0
0.391667536005362 1
0.355925907579296 1
0.342368743852475 1
0.583432127272181 1
0.650630779964122 1
0.472083157929253 1
0.52569629788844 1
0.429618396273912 1
0.247268478176814 1
0.355905080870758 1
0.762272681312457 0
0.419149377417641 1
0.582302284332642 1
0.486609337284205 1
0.248323958525675 1
0.413990124083218 1
0.431570171973668 1
0.373908898355599 1
0.210030283466719 1
0.444431624368127 1
0.339282522305391 1
0.473887355391691 1
-0.0244665312317241 0
0.418832088737716 1
0.363088606904162 1
0.42708403994031 1
0.279506265083492 1
0.377854209170733 1
-0.0176742401283297 0
0.27260013703672 1
0.533691765435826 1
0.435571076777042 1
0.318944726409654 1
0.4380888343113 1
0.375342154414441 1
0.707347562295432 0
0.32913320369531 1
0.301162784236638 1
0.172144268472128 1
0.165725261174254 1
0.311057751570863 1
0.135664527583473 1
0.312924792537036 1
0.359309185790974 1
0.428791756877933 1
0.714183282534045 1
0.663137765601721 1
0.152905569801996 1
0.236543372806975 1
0.369658946678773 1
0.308672902925903 1
0.265215325201752 1
0.614475409640535 1
0.423530209202064 1
0.361446424683526 1
0.288053799504693 1
0.393794725079712 1
0.371638267934377 1
0.321992042781869 1
0.306619926277263 1
0.248300397226213 1
0.708814928879269 1
0.41839954645284 1
0.270174457996192 1
0.306880128722288 1
0.390910367903054 1
0.404650456299221 1
0.385612676323717 1
0.630957417420365 1
0.306959862143372 1
0.462932087443766 1
0.59980200670731 1
0.52083336269069 1
0.552793821010051 1
0.339447494582827 1
0.267312893313952 1
0.246641837671831 1
0.340244822443229 1
0.479158230427597 1
0.321055509694641 1
0.159867660458094 1
0.372278885403765 1
0.585843603474337 1
0.34762111481753 1
0.328521031250839 1
0.336457395348368 1
0.496449049487964 1
0.406004694688964 1
0.558527369423848 1
0.243011699201302 1
0.457650327310243 1
0.5006058912413 1
0.461909988294116 1
0.291813523317361 1
0.265703202146321 1
0.241760424192348 1
0.462804034081179 1
0.40296580720827 1
0.446428934999981 1
0.26617255048597 1
0.350365152039131 1
0.278877505416689 1
0.451770407962864 1
0.299296318704763 1
0.1151584255614 0
0.268686791084951 1
0.277442480309646 1
0.515918157866683 1
0.474762977822084 1
0.439828856173008 1
0.317769037979157 1
0.18232673860228 1
0.411316899486205 1
0.446636714334461 1
0.601285399818439 1
0.368701242949342 1
0.426827854774741 1
0.379784602163429 1
0.586273853502998 1
0.360685526219884 1
0.490935651990139 1
0.450387069343734 1
0.662888458752661 1
0.311792994637593 1
0.453727759785924 1
0.502400845909787 1
0.545654782614688 1
0.292971160997232 1
0.588122705891396 1
0.403220960032904 1
0.413844892026034 1
0.603262934358054 1
0.649482841630426 1
0.761313337936455 0
0.186974380935384 1
0.321714764271541 1
0.586084530891888 1
0.538982957928831 1
0.504465359028817 1
0.491547518492664 1
0.309827490791079 1
0.4045969919763 1
0.229435142615418 1
0.612839512970417 1
0.296436686152675 1
0.317363441228833 1
0.521788881029195 1
0.400324360928477 1
0.2895528462901 1
0.473950426104586 1
0.192874385480667 1
0.133742857965753 1
0.755177334752816 0
0.474330860091803 1
0.265110112509271 1
0.439765695444001 1
0.654182382966427 1
0.310720768676592 1
0.256030289092015 1
0.398155518240931 1
0.427395486333051 1
0.331307230331506 1
0.448584351097986 1
0.229881652210892 1
0.434276790679429 1
0.535404626734642 1
0.586352103657987 1
0.22256193198009 1
0.339970678149467 1
0.38795836427472 1
0.263569170756857 1
0.147213475495339 1
0.396177773791776 1
0.309694184461984 1
0.576739976220893 1
0.332625251246714 1
0.48246177844039 1
0.52725127741777 1
0.411580652776818 1
0.368838413384108 1
0.270131041294221 1
0.429873720592336 1
0.320465110935048 1
0.204583652836612 1
0.567453051107938 1
0.546136946672083 1
0.479129068286066 1
0.592508435337572 1
0.215734860575864 1
0.301747044921389 1
0.401531418957969 1
0.596259068807061 1
0.310271490615453 1
0.40819853146319 1
0.32902105820221 1
0.919235588837303 0
0.413675208462184 1
0.294216140128305 1
0.307190260458753 1
0.291024886628615 1
0.437538120577648 1
0.43704545038721 1
0.473615430368915 1
0.498285322972262 1
0.573281891751259 1
0.425198508837485 1
0.568743397784367 1
-0.0440505771147643 0
0.458479997219255 1
0.194114519254314 1
0.265878340466185 1
0.213522594469173 1
0.649542495968986 1
0.113098161155044 1
0.503595759283013 1
0.184040407305688 1
0.600119480254177 1
0.216699637505433 1
0.461766160129798 1
0.114210760015245 1
0.336291002018747 1
0.592966139354279 1
0.680047252133662 1
0.423688677543195 1
0.402940907334042 1
0.338542326053892 1
0.485864530150677 1
0.322673471021768 1
0.436591579706137 1
0.616706127130687 1
0.1708692236934 0
0.363447727099855 1
0.0475175178268142 0
0.256963232742565 1
0.327213013124526 1
0.34023760993482 1
0.376522127754281 1
0.50324338753713 1
0.308444224448001 1
0.5050157364593 1
0.430327228781292 1
0.249491263989492 1
0.500369385443695 1
0.434228684483077 1
0.495232746230659 1
0.497929409310783 1
0.389052889179994 1
0.276139041133211 1
0.640318847294396 1
0.765787726019243 0
0.333168897069957 1
0.551925583974966 1
0.0403572484725363 0
0.547789734879934 1
0.451809397273991 1
0.518501427762395 1
0.347043676311385 1
0.402752255467975 1
0.450856683210736 1
0.186168009636582 1
0.485620768279702 1
0.384092274225651 1
0.677262492285936 0
0.559101223758353 1
-0.0488228601395426 0
0.240051158850921 1
0.553474092777647 1
0.359477621615232 1
0.157292056473862 1
0.414705531277208 1
0.65767600639716 1
0.414567223049344 1
0.316392209495656 1
0.262050053520502 1
0.572033382767426 1
0.474583238306144 1
0.34245020906882 1
0.567946871747047 1
0.304128955996507 1
0.559773535368744 1
0.330247150734154 1
0.355741789400229 1
0.481030461464153 1
0.365631932230821 1
0.256711751224905 1
0.430573172829233 1
0.248014239902592 1
0.455896588453516 1
0.285409803112654 1
0.111476750841268 1
0.503597989840533 1
0.405384625668609 1
0.376605051364176 1
0.239454285131895 1
0.575097305983008 1
0.293596653238515 1
0.361082073648201 1
0.306386184921907 1
0.646821848027491 1
0.250985840189591 1
0.354576797611129 1
0.315776045786149 1
0.444924960889168 1
0.20942360520902 1
0.420813266081041 1
0.63823877401717 1
0.236361646774319 1
0.406467369683314 1
0.424948577282807 1
0.389772197242126 1
0.339560972421477 1
0.429612269096382 1
0.0358167811893641 1
0.354851398043972 1
0.202395121796828 1
0.125555765309283 1
0.260263416194996 1
0.420493390154229 1
0.354245770029735 1
0.394297291211227 1
0.336815833802629 1
0.104809926363253 1
0.425731675436398 1
0.373435126245888 1
0.558750404147846 1
0.168875117233548 0
0.444827897215753 1
0.763296324518842 0
0.348258824590483 1
0.190259602252549 1
0.524200629723979 1
0.442556340666885 1
0.560345753441963 1
0.145720476183932 0
0.0630247085100785 0
0.408668536823055 1
0.221138773826158 1
0.430669650129327 1
0.629239442792649 1
0.277232855284289 1
0.566471428516361 1
0.189685725915169 1
0.571724773444987 1
0.111282569214674 0
0.303533233066658 1
0.0901711218470999 0
0.328154846498465 1
0.332654799188484 1
0.424496134024902 1
0.530986492083031 1
0.6126668404934 1
0.436875714488051 1
0.528490178310579 1
0.727168578519843 1
0.374739795730187 1
0.490337071421622 1
0.791726552613399 0
0.441205151235683 1
0.154191027704987 1
0.37525533229111 1
0.322787644325277 1
0.464944165207698 1
0.413164388445126 1
0.283799402911366 1
0.266493471946771 1
0.0231655333595352 0
0.362480388769428 1
0.428627480887416 1
0.650655777015971 1
0.274116650223795 1
0.530922114270143 1
0.358310822517926 1
0.530508147121044 1
0.595785255929925 1
0.515016584700143 1
0.287588864806434 1
0.740050991290278 0
0.559516367116674 1
0.635997225396374 1
0.257060264383266 1
0.674883437748192 1
0.3070188727286 1
0.248091657289756 1
0.482401845542036 1
0.53655020546412 1
0.263598989317616 1
0.441980867450221 1
0.148066421018988 1
0.362552277810947 1
0.354561075519224 1
0.444597844438709 1
0.594706926567242 1
0.25389440322859 1
0.351282698302339 1
0.350962546630534 1
0.252632629278092 1
0.247560865454791 1
0.703927020506051 1
0.238467493628667 1
0.368237175388324 1
0.598499321454882 1
0.901595294202912 0
0.382560710740942 1
0.23615018367199 1
0.320992920374119 1
0.333639122103004 1
0.643930682220215 1
0.603995676009329 1
0.392084161078402 1
0.426950460907432 1
0.129702530889449 1
0.548204318739429 1
0.307755213265673 1
0.347725305660459 1
0.332024503042081 1
0.570888781107974 1
0.340357034300537 1
0.438651685798353 1
0.46584240345534 1
0.240363145763386 1
0.28611554703471 1
0.531209814691803 1
0.287798978582923 1
0.497695996911938 1
0.133294763401767 1
0.398806652948052 1
0.52816144946883 1
0.243470533193076 1
0.426480599623829 1
0.328243176432391 1
0.374393247948946 1
0.337875970676652 1
0.36590916140432 1
0.62466004901489 1
0.115248131210223 0
0.466418477189043 1
0.604062668747424 1
0.367934085814598 1
0.379989430288629 1
0.459555578579252 1
0.409585095196369 1
0.172182788341406 1
0.616147558940949 1
0.665792016599948 0
0.362317618018995 1
0.67003371427719 1
0.719569725034057 0
0.642754120026482 1
0.238054172651657 1
0.401505262320041 1
0.180443710643915 1
0.342585811426923 1
0.331472905969515 1
0.439703333940207 1
0.543624962336339 1
0.344622218932935 1
0.512319919733001 1
0.500791611596072 1
0.324538393268662 1
0.259490373406755 1
0.408791918694432 1
0.368442375340048 1
0.539166413467594 1
0.317587427890884 1
0.212416231701172 1
0.500275522504454 1
0.357252720372656 1
-0.0513953232015798 0
0.330035382767168 1
0.176123335869588 1
0.362089586936854 1
0.520908603575087 1
0.338191886826257 1
0.294403640267579 1
0.52479875079931 1
0.483347221641495 1
0.566389720086265 1
0.333081478998952 1
0.339243365894685 1
0.476089139422454 1
0.547096205187775 1
0.360332567704761 1
0.436719290731046 1
0.303676163999513 1
0.599801098585621 1
0.35050481689015 1
0.34733226720251 1
0.457758217549366 1
0.433823888808077 1
0.321107290642237 1
0.311812358400929 1
0.418145249050107 1
0.243830770430939 1
0.402922767998465 1
0.272378595964741 1
0.39727034847844 1
0.186159967103269 1
0.324116064223231 1
0.572727244547768 1
0.278328467888976 1
0.627586344990607 1
0.68909574569648 1
0.464375269903318 1
0.29736888225608 1
0.316239325353384 1
0.238042043478109 1
0.476200606987435 1
0.272128282624756 1
0.614743460469834 1
0.653370308441904 1
0.424366069283738 1
0.326904001443955 1
0.338471992278841 1
0.318637354781007 1
0.402792611739837 1
0.320825180213308 1
0.383403531648744 1
0.120450368619772 1
0.344110347609524 1
0.363815054719177 1
0.346482870424924 1
0.490238245488118 1
0.415756371522828 1
0.558873200779057 1
0.326568672968957 1
0.569747721143665 1
0.243400407832758 1
0.50570638077494 1
0.448257771461771 1
0.296862558402848 1
0.524328287714766 1
0.584997786370179 1
0.387693670600637 1
0.568907223532112 1
0.530170285508984 1
0.486113880234728 1
0.311170506788171 1
0.175754586574839 1
0.520042374533123 1
0.00168158974329786 0
0.807351855501389 0
0.312638503177283 1
0.668930477841393 0
0.299832083545545 1
0.400385547608318 1
0.372100226484798 1
0.641282181601488 1
0.360111775384783 1
0.725045306444968 0
0.560512225738593 1
0.510855228116122 1
0.0898651606903504 1
0.633665369548956 1
0.414432239571874 1
0.630642688217452 1
0.691067438707885 1
0.0896064055988129 0
0.493849707550678 1
0.821365835867967 0
0.438940686223421 1
0.160161811055912 1
0.270678966459674 1
0.320063506951955 1
0.26595276265368 1
0.606897383985435 1
0.0822123692618552 0
0.480815240008924 1
0.43070461953843 1
0.315403600466434 1
0.402860181585552 1
0.302812752047111 1
0.611679662348978 1
0.331728612821515 1
0.376054986417544 1
0.313696947204216 1
0.311042134050153 1
0.564777379603806 1
0.280522725949092 1
0.313825764773358 1
0.488339732308824 1
0.347413997865391 1
0.280457165687115 1
0.0108237392541544 0
0.368118565391222 1
0.419297760597678 1
0.492559459343408 1
0.514736126384521 1
0.418811256818962 1
0.347244637718023 1
0.286560185993168 1
0.352698422627201 1
0.408564903011478 1
0.246949751131665 1
0.272251702746733 1
0.382266807442799 1
0.376470336055016 1
0.349934356259077 1
0.590674714764922 1
0.215446836246788 1
0.567915731109789 1
0.680748443412415 1
0.362323608895877 1
0.387236678232648 1
0.378498249974195 1
0.279769421890707 1
0.548598653085867 1
0.577354228210756 1
0.418496329486107 1
0.258302720503294 1
0.244854928599374 1
0.476363267203468 1
0.382166710290247 1
0.345612123723991 1
0.47249089328475 1
0.312918566911282 1
0.221650996025968 1
0.401278202973692 1
0.178755522878515 1
0.326358995594141 1
0.45695847011045 1
0.630961673638685 1
0.488465956415044 1
0.545628461310757 1
0.256895539256089 1
0.254582795628799 1
0.475771669535318 1
0.504173220002003 1
0.0757397390676711 0
0.465655542684667 1
0.483318264113855 1
0.470989042689153 1
0.508447547493135 1
0.412820312741449 1
0.348947431387553 1
0.363045054165647 1
0.109949876021318 1
0.47256299290216 1
0.222943917101747 1
0.321445141450933 1
0.552334712166811 1
0.644763108198264 1
0.286110821626614 1
0.421923725158254 1
0.41538262831464 1
0.472335327573286 1
0.343747516809013 1
0.200854178963721 1
0.383475887986748 1
0.454910867098123 1
0.487976642928792 1
0.57447281767308 1
0.324166861761435 1
0.198665201343733 1
0.303090349699803 1
0.392807914038409 1
0.281160765683606 1
0.55289568492906 1
0.306888252495641 1
0.184733663331927 1
0.686817037507629 1
0.168175826492383 1
0.397905711496092 1
0.529534104195687 1
0.57118746274921 1
0.5601666449831 1
0.0802584461684453 0
0.426411549675983 1
0.286102957552031 1
0.452218902288199 1
0.379618121561746 1
0.294542906945308 1
0.489928110343767 1
0.0652177866785382 1
0.333585506051955 1
0.471793532089663 1
0.561501729984435 1
0.238306473070874 1
0.313956267522534 1
0.610232302126915 1
0.584241674284345 1
0.837855791022623 0
0.38489491567298 1
0.325043293818422 1
0.0237969177568942 0
0.39914075182649 1
0.520898546796846 1
0.413351004051351 1
0.690842603773107 1
0.480329306242929 1
0.328638270669999 1
0.280050597084782 1
0.285942419612798 1
0.384753617664551 1
0.340946816755952 1
0.655467675148047 1
0.0658433025876024 0
0.216242955564567 1
0.660191985450308 1
0.675036437058191 1
0.246959152842567 1
0.383751942769845 1
0.389276230861774 1
0.693259574601868 1
0.291157502843308 1
0.199445833567808 1
0.220866797695441 1
0.513490775457624 1
0.501273333889608 1
0.543548104894831 1
0.750492247405092 1
0.418511688920943 1
0.499590600747489 1
0.391701777424672 1
0.303280864050748 1
0.45817941064319 1
0.411745582517884 1
0.328724706352255 1
0.339449528674392 1
0.302259030552143 1
0.294437197316608 1
0.259871008010143 1
0.55765678298014 1
0.614337281309402 1
0.549451063715591 1
0.378922300039059 1
0.165078134108414 1
0.24087038942141 1
0.527676496511174 1
0.395810275484451 1
0.329271400395443 1
0.542485256310219 1
0.474443903102396 1
0.321841610994496 1
0.623898889205621 1
0.433305265101754 1
0.0862539453580643 1
0.450147586150803 1
0.306805786511386 1
0.180566045535417 0
0.283994651552986 1
0.320405793423094 1
0.497132526331564 1
0.372564125433139 1
0.548710872183193 1
-0.022151178413943 0
0.393560056986356 1
0.29993361655518 1
0.312339849730064 1
0.398208399154434 1
0.2859106284988 1
0.423167430287347 1
0.266607503163515 1
0.247995912828155 1
0.303687370745197 1
0.212334164492465 1
0.744172374045595 1
0.264040324255772 1
0.315195759095487 1
0.300471081209414 1
0.256273039339352 1
0.197262736564384 1
0.273181512818574 1
0.150109178836691 1
0.48674119384528 1
0.492361113490689 1
0.426275574721982 1
0.150417440100601 1
0.430860823405867 1
0.42369267218404 1
0.359205674637291 1
0.412424519386016 1
0.246473374558935 1
0.2819226509199 1
0.170399780367733 0
0.46278080406721 1
0.495703383075198 1
0.189303496674041 1
0.296985819425749 1
0.424375749183747 1
0.376124734091011 1
0.337447178349542 1
0.672696295932815 0
0.506968715327308 1
0.179596043731901 1
0.248384248655599 1
0.637512922280704 1
0.0818091004826355 0
0.245944117350308 1
0.436675881495367 1
0.50099349709616 1
0.424967323806458 1
0.0377830560850648 0
0.57599818253705 1
0.484236813793597 1
0.603549356498548 1
0.750622055004814 0
0.64067518980206 1
0.49886045218282 1
0.526688608656163 1
0.666476456044442 1
0.406901511395847 1
0.354460536394083 1
0.243320188181663 1
0.196369771421909 1
0.368945018025105 1
0.0684691726023339 0
0.0919599172941687 1
0.390725870847795 1
0.30943339360505 1
0.388225439831583 1
0.388821606680671 1
0.249887796972312 1
0.454778129462656 1
0.44855638109279 1
