# Supplementary material for: Bias caused by sampling error in meta-analysis with small sample sizes
Source: PLoS One. 2018 Sep 13;13(9):e0204056. doi: 10.1371/journal.pone.0204056 (PMC6136825; doi:10.1371/journal.pone.0204056)
Supplement: S5 File — (ZIP) [file pone.0204056.s005.zip › results N = 20 theta = 0.4 tau = 0.5 sz = 500-1000.txt]

"dl.theta" "dl.cp"
0.304234123291096 1
0.329407868045474 1
0.447623188149151 1
0.496189956091078 1
0.349865102784398 1
0.560163643724823 1
0.337934035280664 1
0.236824680095103 1
0.237221803942047 1
0.529193350771016 1
0.289537742617725 1
0.468054031402247 1
0.23830138828692 1
0.380430551659073 1
0.654197885709852 0
0.263292179162852 1
0.441120712073199 1
0.3925608015283 1
0.301288539841293 1
0.324463371722037 1
0.482450820894751 1
0.358394274084652 1
0.44195303136935 1
0.356557895071904 1
0.281802027913958 1
0.379606420199767 1
0.532307759177942 1
0.346537973944922 1
0.525881027729604 1
0.279687254836607 1
0.578819120427476 1
0.237345296253056 1
0.366613664285086 1
0.563419466546012 1
0.574575470475367 1
0.265137212601208 1
0.392874669065077 1
0.545178471529571 1
0.482530038734941 1
0.547028083410051 1
0.473976891661645 1
0.150312796837513 0
0.369632432794972 1
0.460458256916443 1
0.232024946787095 1
0.281573554110007 1
0.553630804179687 1
0.412565862391524 1
0.256521483812721 1
0.480459365993912 1
0.36766144236635 1
0.357394040963113 1
0.472502364736894 1
0.706221667428323 0
0.391917984854387 1
0.619786729265747 1
0.324393445044334 1
0.420692765115053 1
0.393083045358471 1
0.335405727570974 1
0.462538726337551 1
0.396285096423861 1
0.301023830162608 1
0.388728595278935 1
0.148265268639916 0
0.501395472566761 1
0.484353084524113 1
0.406146507299838 1
0.380852563545855 1
0.190828450699462 0
0.276196967629812 1
0.556695244224637 1
0.3243934099803 1
0.304405598334511 1
0.363291299326825 1
0.282113014359935 1
0.351714261645062 1
0.551291839648667 1
0.362670555454953 1
0.314956879804076 1
0.449560337629656 1
0.414519753586157 1
0.448383897452184 1
0.557772802403077 1
0.334846320550183 1
0.43190192814236 1
0.512291721578853 1
0.631321578072215 0
0.374431656241123 1
0.415920570246795 1
0.371786348358937 1
0.40214199707042 1
0.418325709362022 1
0.559415250540449 1
0.340059723333734 1
0.291999790715836 1
0.245177527010504 1
0.478260046593995 1
0.452807216661442 1
0.19790496196134 1
0.49490081228772 1
0.538854639041764 1
0.433163959080798 1
0.391063336202258 1
0.428479698835672 1
0.433765987447849 1
0.233394849947498 1
0.452717652147375 1
0.28083604094855 1
0.367319451886355 1
0.493834264896542 1
0.453864214066695 1
0.427685896416708 1
0.545571763651392 1
0.545716507415253 1
0.6055244794709 1
0.559472466241565 1
0.382038948648502 1
0.475531902508354 1
0.294102177134465 1
0.447123500216238 1
0.412782889481194 1
0.365424109542297 1
0.389976324402706 1
0.29066620931525 1
0.419383908542706 1
0.444703521779765 1
0.256196462282378 1
0.415956868209514 1
0.558368678457369 1
0.335428663037406 1
0.53381487757085 1
0.446020995152381 1
0.327970166097884 1
0.337818447251963 1
0.215927961168431 1
0.491440559341803 1
0.429241357227014 1
0.523044953874092 1
0.417112897378324 1
0.533046847720113 1
0.707606321586734 0
0.458187537807669 1
0.57522389574957 1
0.577634702641537 1
0.301359671987668 1
0.396980410544167 1
0.553653955979738 1
0.322392259477073 1
0.182999975428995 0
0.41932791383387 1
0.468537275119504 1
0.521954743210906 1
0.325132367745408 1
0.359384464045759 1
0.350977234053876 1
0.453019770166239 1
0.479820168153195 1
0.376066068672006 1
0.357080470636143 1
0.498734195081929 1
0.510611903404595 1
0.347995505626284 1
0.471225702954836 1
0.293319792265564 1
0.433512035329323 1
0.887384631388235 0
0.496374062153859 1
0.452964721090745 1
0.307549115459352 1
0.363124665198929 1
0.269865821810771 1
0.249634377609677 1
0.674445742646495 0
0.627484803613536 0
0.42731818250166 1
0.227843942660754 1
0.234415550614753 1
0.302892037131452 1
0.204686767304798 1
0.162453864694521 0
0.226491123068835 1
0.62408860324837 1
0.359002585069401 1
0.34875477827985 1
0.445395090537196 1
0.46092995572417 1
0.366262910140657 1
0.573981016994098 0
0.466470460620107 1
0.396752074079852 1
0.502060986827489 1
0.387842952844731 1
0.757694144835255 0
0.470247854074068 1
0.322529947327634 1
0.403367331031417 1
0.350026605131121 1
0.479409383613501 1
0.706442612112674 0
0.345555857806436 1
0.149677707357857 0
0.554640735505172 1
0.319754492129235 1
0.236712749737945 1
0.450158675407204 1
0.342521417114206 1
0.534692942840468 1
0.35137525504279 1
0.194842227487967 1
0.503658350291169 1
0.644632623055953 1
0.27018027489398 1
0.369879881467548 1
0.415191079145516 1
0.322989906666024 1
0.440019460564224 1
0.424539638638704 1
0.235273572063479 1
0.646052606945539 0
0.431067807928116 1
0.467253132274772 1
0.33526547872039 1
0.484118745236554 1
0.50980172788737 1
0.471412185464226 1
0.425956809286606 1
0.263627708040122 1
0.582757037338383 1
0.414859278594716 1
0.571665479387264 1
0.466156134970611 1
0.447763269262022 1
0.352236492376062 1
0.375550185181852 1
0.45700714368088 1
0.484501044196209 1
0.329878012471964 1
0.599672766118172 1
0.453670939594317 1
0.438786630535907 1
0.47470317866554 1
0.416023772296561 1
0.293219961982144 1
0.368411726449144 1
0.24085059099672 1
0.518609531506364 1
0.501055848063092 1
0.453932221101836 1
0.316108698079886 1
0.551034905713529 1
0.265218177486831 1
0.202183883920768 0
0.622861612980853 1
0.486299514959908 1
0.536046153625701 1
0.463981436685261 1
0.342362044918582 1
0.523618339315749 1
0.378442873092847 1
0.467338453492377 1
0.447485674120079 1
0.350136968403908 1
0.579851070560596 1
0.416051842861684 1
0.360888152215809 1
0.358453937780927 1
0.418870530645437 1
0.222176248104171 1
0.350192154980329 1
0.32268467404735 1
0.580470057057145 1
0.413807779356592 1
0.468952167764779 1
0.362294003784706 1
0.524182155455536 1
0.435833427099895 1
0.376987215605748 1
0.667357501877062 0
0.406219804217086 1
0.209796149557185 1
0.467074539949896 1
0.541478349173408 1
0.597919285846537 1
0.296883873143029 1
0.472975822490648 1
0.475599551610377 1
0.445532893576238 1
0.301090026229781 1
0.393028102292987 1
0.19050913981373 0
0.561019745825609 1
0.219526310514328 0
0.441376697968041 1
0.44595641717387 1
0.162446154515595 1
0.453020153061759 1
0.307453515421375 1
0.420687345625303 1
0.329924458313063 1
0.554543170510559 1
0.248601053642192 1
0.523245444547801 1
0.311704885560889 1
0.222421281156801 1
0.554262676536733 1
0.249257089594973 1
0.501121200729492 1
0.228412289046274 1
0.445868860249865 1
0.389749864308603 1
0.489328276374021 1
0.531981226024709 1
0.343044908847423 1
0.32110472415613 1
0.3212306837457 1
0.364880893197759 1
0.444612474134216 1
0.248254599628821 1
0.410405699401886 1
0.446428708711045 1
0.341324121211928 1
0.523036422371215 1
0.568438139344571 1
0.440278184766485 1
0.545707300072145 1
0.368567480773825 1
0.474583606150319 1
0.570793963672044 1
0.419450210087738 1
0.407418333342528 1
0.378942683468118 1
0.408447608122624 1
0.574814562595605 1
0.25050979586385 1
0.444259969290327 1
0.44250698695372 1
0.341448678960471 1
0.514959108310917 1
0.467331896251922 1
0.327914028093245 1
0.49678158306417 1
0.172004654968306 0
0.54862307869146 1
0.345759812541718 1
0.471288007825092 1
0.380293144234177 1
0.114498719729878 0
0.281427602598782 1
0.452185090453584 1
0.607777950484815 0
0.237714619223865 1
0.339977473489248 1
0.226573016364277 1
0.184882534117089 1
0.378300807907357 1
0.513691414846209 1
0.26932777374 1
0.344594861770311 1
0.357210477280498 1
0.32077385040288 1
0.422269295128661 1
0.368264013960386 1
0.362276634473183 1
0.443328082850128 1
0.395314696974303 1
0.383203967808622 1
0.37556843422873 1
0.426267379411498 1
0.320065853537606 1
0.247211731349317 1
0.388317105914987 1
0.4832819974488 1
0.478045975123158 1
0.322854311467026 1
0.519268304824618 1
0.398519252103921 1
0.350652310511409 1
0.391017936403274 1
0.331466677882347 1
0.476638545331737 1
0.428959221674677 1
0.541463888795657 1
0.316274866530379 1
0.452691101711131 1
0.455044291882755 1
0.318060728513132 1
0.487869207911913 1
0.130656255003261 0
0.440502523569081 1
0.411644222025751 1
0.466735231543173 1
0.500756521968723 1
0.513739298856326 1
0.558856849867477 1
0.367014489903941 1
0.198663815352349 1
0.422921079036017 1
0.47045625461294 1
0.460246328462831 1
0.47654125325186 1
0.360327830181626 1
0.584340007798795 1
0.346540506334193 1
0.447751283896693 1
0.420638309449732 1
0.163049923988096 1
0.586459463868156 1
0.352152628502169 1
0.684708097262441 0
0.53840269959953 1
0.540458232171215 1
0.398391981513371 1
0.114874036868576 0
0.488705616869074 1
0.389202931603992 1
0.447834436934339 1
0.403670622623962 1
0.298030778469201 1
0.262723592651221 1
0.384303965224991 1
0.485970877600462 1
0.471267485402538 1
0.319326422670322 1
0.326454304322784 1
0.387147382750359 1
0.581223900572523 1
0.351382955479598 1
0.448181009331734 1
0.564506178437096 1
0.337061431565155 1
0.128594834626844 0
0.373960869493355 1
0.503369538764112 1
0.428411657853203 1
0.488901076110594 1
0.242919600808269 1
0.271690508998257 1
0.29950410093915 1
0.178662180495757 1
0.424611052929004 1
0.400346377646822 1
0.486710595955938 1
0.517879021801947 1
0.343234220510717 1
0.378506864414462 1
0.432060557005507 1
0.483967106443132 1
0.480201711582897 1
0.27154951922092 1
0.468661128674382 1
0.381411258571172 1
0.631042804998863 1
0.284247240409999 1
0.28569903063969 1
0.295107489159526 1
0.144033518512937 0
0.399063835475414 1
0.404629350553066 1
0.467397394728178 1
0.454329195512577 1
0.575252438548607 1
0.484604693669995 1
0.496640603290412 1
0.515848076736881 1
0.467456373708817 1
0.430123602434432 1
0.223938642402745 0
0.196923907802344 1
0.281645261848523 1
0.119771344074635 0
0.593974081645062 1
0.535899894939497 1
0.563191878426399 1
0.262251049862213 1
0.373999472760268 1
0.414081535396275 1
0.266983429364564 1
0.317875747977945 1
0.597912879455483 1
0.362686082840398 1
0.34406129933414 1
0.409878976775001 1
0.272202069650124 1
0.249615641875249 1
0.231800488615684 1
0.365408547947784 1
0.460319282105081 1
0.402919039135009 1
0.241499067869395 1
0.450319712546528 1
0.542284409350626 1
0.290727157849623 1
0.410946985360687 1
0.522957513276615 1
0.497242398754616 1
0.421193848060148 1
0.409625471509845 1
0.354503356758367 1
0.425254390248558 1
0.162047478039468 1
0.256470374212657 1
0.254342824135623 1
0.275002885924525 1
0.368316778283102 1
0.452260883459302 1
0.466085406961625 1
0.558558799576121 1
0.360111605609627 1
0.39275512932387 1
0.416708470268831 1
0.363608274471297 1
0.300865881433283 1
0.501723809563945 1
0.270260028457051 1
0.514389038252163 1
0.47383060684656 1
0.440282551636638 1
0.551021863462576 1
0.578216939683568 1
0.397195070200596 1
0.48735372385121 1
0.381367078454837 1
0.352196384684804 1
0.309570708939841 1
0.454193027386486 1
0.321195316512005 1
0.424317653608097 1
0.412889227560094 1
0.374613375975455 1
0.373651561048792 1
0.513354358028945 1
0.471465623860706 1
0.541900220191303 1
0.299958140635319 1
0.219498146682137 1
0.683124040045447 0
0.211364242353758 1
0.259281288779025 1
0.316387540875023 1
0.420033460349533 1
0.521163486449466 1
0.45305295996158 1
0.410820787291003 1
0.47273885178558 1
0.505659592398806 1
0.347594175144297 1
0.431431650045199 1
0.331144672644777 1
0.316044924875456 1
0.300302036094308 1
0.524763615011974 1
0.452431309181411 1
0.662449499549285 0
0.261258535150489 1
0.29788387334488 1
0.415608481646594 1
0.160258759319183 0
0.595756349043262 1
0.397692210226674 1
0.534670562752512 1
0.436210545920764 1
0.372240707055456 1
0.242410506987812 1
0.487635534764675 1
0.403504408611521 1
0.362210061663409 1
0.582252422092041 0
0.585386510353396 0
0.222835843090971 1
0.421314854591201 1
0.232553115646089 1
0.512444867246212 1
0.373056095286544 1
0.4328335392119 1
0.379622495329567 1
0.395744110826258 1
0.323457061988939 1
0.338239609682905 1
0.550934110517339 1
0.372934491983697 1
0.304242382436993 1
0.484388024962545 1
0.513807162291666 1
0.340315306071171 1
0.297166586975722 1
0.25488553151157 1
0.151221815085728 0
0.528054811530561 1
0.365899660004362 1
0.333549555749573 1
0.519698253180578 1
0.326120789047463 1
0.617846847303106 1
0.295980127669532 1
0.346981175046825 1
0.355228433207631 1
0.410197458588315 1
0.527521652443106 1
0.451383946993074 1
0.434763683000699 1
0.236831769956515 1
0.460384608283964 1
0.326492208104379 1
0.478814337743548 1
0.552353967084515 1
0.369256773203721 1
0.365653763845803 1
0.44312662619529 1
0.259674951029713 1
0.609070560999977 0
0.260211213479548 1
0.510031543178863 1
0.410855017245625 1
0.410875228900382 1
0.464111651652754 1
0.0698188327866323 0
0.403239826244556 1
0.448558097743039 1
0.350479269884445 1
0.425122376974 1
0.503705931240702 1
0.488858421533928 1
0.362349001157383 1
0.556930542054162 1
0.542619799580713 1
0.431322417375663 1
0.477121870702214 1
0.572831739489384 1
0.231536663765699 1
0.411824396067754 1
0.588533870396928 0
0.432480648140846 1
0.443382011724365 1
0.536195875747286 1
0.330430675994634 1
0.428387148566784 1
0.292921394441285 1
0.468041849971894 1
0.441014125982862 1
0.161269442938254 0
0.329259140016335 1
0.703185948399551 0
0.403589829996369 1
0.342784714037368 1
0.304470436604481 1
0.184989061246683 0
0.536557013064674 1
0.442995874635045 1
0.204626273709454 1
0.40865859398115 1
0.418354288232125 1
0.370625352044001 1
0.380575532425829 1
0.452187462067334 1
0.419215459368284 1
0.420411137532544 1
0.284024492808319 1
0.479119518384034 1
0.425245399631398 1
0.392576239954573 1
0.330551102436202 1
0.447176673079905 1
0.403467794604617 1
0.431600151619114 1
0.413053160437082 1
0.389976625977707 1
0.4613833002878 1
0.581383938988055 1
0.412117962601402 1
0.420260553776429 1
0.395608588441723 1
0.229604501883335 1
0.477862070926402 1
0.249396085173399 1
0.764804530847246 0
0.260687471199869 1
0.508766883750194 1
0.321759456969133 1
0.457784163940602 1
0.330411643471812 1
0.366246863936915 1
0.454045140110782 1
0.176674908368773 0
0.4903181283615 1
0.483085717909301 1
0.359903413874535 1
0.233995895450739 1
0.208916202508253 1
0.253674650691656 1
0.315916563050323 1
0.438256644775278 1
0.518887559403265 1
0.22500165804402 1
0.480882984142988 1
0.302616610618446 1
0.256539960772926 1
0.502755279683986 1
0.507110173707735 1
0.0563782370042314 0
0.4733142522022 1
0.488856388318066 1
0.503338000035654 1
0.44975825311283 1
0.527527751055357 1
0.585568282205603 1
0.413165011070968 1
0.336035644643622 1
0.478050673254445 1
0.385975418878226 1
0.417005761762925 1
0.301032931599504 1
0.228110163798156 1
0.465571705577885 1
0.434165280637159 1
0.198208154113528 1
0.201279326887826 0
0.475654595971192 1
0.405766794279614 1
0.376890895964047 1
0.425057625561702 1
0.411975998465112 1
0.227644152293129 1
0.313322557251387 1
0.433981433421343 1
0.466165127864241 1
0.362511673712794 1
0.410362571330167 1
0.493713892813099 1
0.279321643461817 1
0.234118941443879 1
0.386010666879234 1
0.415203098036021 1
0.379602292758293 1
0.477758768947734 1
0.228807010917531 0
0.365475857618672 1
0.403118877540455 1
0.391468070451205 1
0.334967498529585 1
0.489133223959793 1
0.379239800448313 1
0.168794045623963 0
0.363678325464497 1
0.484893042997275 1
0.449108567965531 1
0.464027366695727 1
0.58983123295718 1
0.42637350005925 1
0.346287231997413 1
0.423302325108106 1
0.458824597619305 1
0.425768739300406 1
0.58535981999838 1
0.475529394555879 1
0.387404505539603 1
0.593234742677511 1
0.144731317569936 0
0.222018097218268 1
0.3761964635116 1
0.506250259835155 1
0.38317472324696 1
0.397684342020924 1
0.401014602326868 1
0.595043684308992 1
0.318018241188452 1
0.285778561870858 1
0.47651449935071 1
0.281611578551004 1
0.252435671898328 1
0.304535248961912 1
0.37335143597745 1
0.494182442777822 1
0.464681284167371 1
0.221711270592887 0
0.221484636857129 1
0.496165882763998 1
0.402411068208962 1
0.34961409210237 1
0.449320804676314 1
0.289711287844146 1
0.360548707749389 1
0.566228280529637 1
0.463011666751065 1
0.248682281674696 1
0.203301803172312 1
0.520745377221114 1
0.303552611298309 1
0.38916363853768 1
0.534959812638172 1
0.310700256774467 1
0.445719733826463 1
0.304553022876289 1
0.667461010177599 0
0.695272797644869 0
0.484488782975922 1
0.456698698736924 1
0.30464647185723 1
0.22521035360726 1
0.337302637901975 1
0.475623860878557 1
0.39708595394355 1
0.31957795126404 1
0.476152575523183 1
0.40785840651113 1
0.491871231132409 1
0.286311005551966 1
0.402148440576157 1
0.573291982450627 1
0.498174629057628 1
0.352082814503536 1
0.577361892612574 1
0.533450530909823 1
0.380187338757548 1
0.391431097989585 1
0.285004985130372 1
0.396275308386096 1
0.348293425814287 1
0.519836644500299 1
0.364407809289993 1
0.362497418368887 1
0.184226887846918 1
0.500247553291136 1
0.331348786194883 1
0.467053589696949 1
0.355702454244655 1
0.32548657480484 1
0.545169318303315 1
0.528569327358718 1
0.403181036952619 1
0.472987543891886 1
0.565548697785336 1
0.257617595199597 1
0.054595126579948 0
0.406842087843443 1
0.638870374985493 0
0.677494331703408 0
0.402804705697182 1
0.369537848614496 1
0.127197941873887 1
0.245712870265555 1
0.237402890256612 1
0.561863176239667 1
0.288921861791265 1
0.202406239813421 1
0.348531517080726 1
0.384023900207222 1
0.510765662643549 1
0.442866032450389 1
0.305414301795014 1
0.579723097012656 1
0.164988576877947 0
0.456228365356017 1
0.461253749872653 1
0.603067647804997 1
0.44690062748364 1
0.238640948122645 1
0.277980933179064 1
0.371198031381206 1
0.60160418948762 1
0.414726395247985 1
0.536339015222172 1
0.34453807603985 1
0.380935910865741 1
0.185138057690038 1
0.235467075486301 1
0.384896159700295 1
0.364167851025662 1
0.543607824311167 1
0.427731641446229 1
0.378088738844657 1
0.352639917714567 1
0.547427628971807 1
0.180878825994531 0
0.48335176306825 1
0.531626728741743 1
0.462160376310008 1
0.419978953529145 1
0.441375980090576 1
0.479365273816136 1
0.314072490444466 1
0.317617522852159 1
0.497428179631398 1
0.415036395684063 1
0.211488738236619 1
0.166797733284048 0
0.231199067389219 1
0.367636913121597 1
0.386093592178708 1
0.338267160195699 1
0.331262151207155 1
0.624361739810642 1
0.555150989952196 1
0.322613398259072 1
0.515482923274275 1
0.495818921163804 1
0.337695172918561 1
0.423931197926036 1
0.493873317588754 1
0.302381953770821 1
0.388645841986839 1
0.277356292519501 1
0.493195438612532 1
0.272724311924032 1
0.532697845557688 1
0.404832652935093 1
0.463029161129546 1
0.386808500041102 1
0.469424505350484 1
0.375164739723889 1
0.253660349319407 1
0.366054686898593 1
0.651585156662482 0
0.266160640018782 1
0.286478519305154 1
0.652233428185114 0
0.309113894832082 1
0.446392325391879 1
0.39738628908231 1
0.568905476127356 1
0.241982183270241 1
0.344731253278087 1
0.386651648227656 1
0.353198356246329 1
0.300436129966711 1
0.401503913138575 1
0.616202767301303 1
0.377860293045543 1
0.429233913829214 1
0.329943829494298 1
0.353555186463468 1
0.375601251791734 1
0.632749100341229 1
0.25470129877769 1
0.331791655734083 1
0.385887628450562 1
0.371326109710093 1
0.303900208200156 1
0.473334527110864 1
0.201701856077959 1
0.45364153385568 1
0.279306235393909 1
0.436234345363968 1
0.527750386464266 1
0.43253487023601 1
0.666269724982702 0
0.34793882573014 1
0.361899627616622 1
0.538169953425246 1
0.462887933341754 1
0.439217565942417 1
0.445661509456879 1
0.576644980859943 1
0.517546882647247 1
0.292336296483634 1
0.582918580042878 1
0.651256725297153 1
0.356444159320974 1
0.478435919547021 1
0.361281632222659 1
0.335865313360666 1
0.346944765343687 1
0.334865173354704 1
0.462711186160931 1
0.501528936562834 1
0.626799934914572 1
0.487050040985006 1
0.331312615138485 1
0.296371866378589 1
0.388209977020284 1
0.379731546011504 1
0.399158124144792 1
0.227007740210512 1
0.604637294110311 1
0.322012036785929 1
0.367987704235898 1
0.380366667029486 1
0.346126991210889 1
0.699341651925613 0
0.440160119825561 1
0.521167055825718 1
0.610171752074573 1
0.392987322073282 1
0.364154057344557 1
0.381731257679796 1
0.461807113215381 1
0.473724731977164 1
0.211004426054696 1
0.350235861034978 1
0.462600269074407 1
0.457378690265342 1
0.369488467757041 1
0.335635468368858 1
0.362429198742454 1
0.283029980816603 1
0.490806996791338 1
0.338814565660824 1
0.356086454164106 1
0.446432898071993 1
0.425028827073148 1
0.356242784478508 1
0.582056833277014 1
0.485172417393292 1
0.370608130197108 1
0.42628389726959 1
0.383041536574627 1
0.277834125311764 1
0.584926033902806 1
0.184236350323524 1
0.515677836012469 1
0.376768644867865 1
0.601544569588293 1
0.248069697172482 1
0.286670641178006 1
0.470433010211461 1
0.592547187271459 0
0.484191354284618 1
0.596247162485214 1
0.268273279977388 1
0.346370689764816 1
0.499862208083229 1
0.190657910032145 1
0.194543929917853 1
0.37388290136175 1
0.322672122810452 1
0.58026816042011 1
0.457751206860932 1
0.25719487756092 1
0.316532327525228 1
0.332220301352624 1
0.343115454707694 1
0.75215383258498 0
0.314133051420909 1
0.374228556095758 1
0.366670461581761 1
0.497848448824726 1
0.471421946109761 1
0.239709586139388 1
0.325860058181117 1
0.314396392045478 1
0.672967814048906 0
0.429699523652079 1
0.2608847165185 1
0.312965848438898 1
0.372048309429861 1
0.480122105229411 1
0.364114397150796 1
0.328053819327469 1
0.521235812130592 1
0.513480518377466 1
0.459296710082549 1
0.790954328716688 0
0.315177497409031 1
0.44104631177492 1
0.364723816988465 1
0.490292622983504 1
0.586782719097142 1
0.430267340371372 1
0.279191393286315 1
0.503407356186725 1
0.416130082672188 1
0.352870376937552 1
0.379438914403453 1
0.370920194943835 1
0.376126690571408 1
0.505788414971662 1
0.482701878976569 1
0.404565479369824 1
0.18675789817852 0
0.392815792759354 1
0.456120161644714 1
0.457897963648527 1
0.387997248755403 1
0.374251850038406 1
0.463712980503039 1
0.171135781939611 0
0.578918249724733 1
0.306171815206014 1
0.158667302761501 0
0.551288257817347 1
0.60335195285257 1
0.371855286153309 1
0.423294663824584 1
0.363512612110626 1
0.452984841294431 1
0.450028726350453 1
0.493587176532317 1
0.477919135563522 1
0.452410209629395 1
0.372575313276829 1
0.466607155077052 1
0.378161606983603 1
0.38438852349122 1
0.284971153268656 1
0.265866023363939 1
0.482055654198619 1
0.371717224748011 1
0.383623580801719 1
0.398130455372461 1
0.440774620040173 1
0.481122809958088 1
0.137525120127029 0
0.473080833985282 1
0.367370714244585 1
0.302559806097353 1
0.408046355108026 1
0.35819017369868 1
0.313494503198072 1
0.550718320057294 1
0.416887331736421 1
0.499684005377653 1
0.37539700553997 1
0.297509868682565 1
0.31460164677977 1
0.436888425919172 1
0.319777665528347 1
0.339234986790725 1
0.344695142647232 1
0.427559876526894 1
0.409716889985138 1
0.319538621949093 1
0.207756837608853 1
0.412601741988906 1
0.452029897828915 1
0.444415330080582 1
0.595331388903501 1
0.295431652878086 1
0.247225485898962 1
0.395317245048786 1
0.345244483286186 1
0.393359828382771 1
0.218408177417992 1
0.365172324595526 1
0.197086204754253 1
0.354297260437813 1
0.419086854540254 1
0.320422059566259 1
0.467202697971865 1
0.433193878233555 1
0.27821570563744 1
0.371799262618711 1
0.570448167257987 0
0.42567867426756 1
0.483182802222105 1
0.433950813076018 1
0.392494681664994 1
0.39116925440158 1
0.619219211999523 1
0.380809500660656 1
0.347485294277921 1
0.429253638413935 1
0.409411400026845 1
0.556358874760594 1
0.688419729595441 0
0.515291477058289 1
0.28509703850847 1
0.429478134588402 1
0.324218948761846 1
0.524179489640473 1
0.100074965381493 0
0.479987942039272 1
0.288609477791094 1
0.257601690782962 1
0.351326739045288 1
0.434763764096596 1
0.494334878994954 1
0.391049821119594 1
0.377599816745803 1
0.338496639186179 1
0.622574535430187 0
0.507886637126681 1
0.317023077705936 1
0.360558578657085 1
0.425511418014114 1
0.214271987534624 1
0.214656749773649 1
0.325723925804699 1
0.38790962152613 1
0.441404939046299 1
0.318236003388921 1
0.352874153540131 1
0.462113427268517 1
0.39682221487446 1
0.417853068110194 1
0.42967783586422 1
0.362825414483947 1
0.367507504230353 1
0.628406288947667 1
0.560117484561577 1
0.296432591179823 1
0.327275180709779 1
0.121355614513589 0
0.524845603655596 1
0.571010946802664 1
0.459704022734149 1
0.450445144215292 1
0.397547446449559 1
0.365777825588751 1
0.401626731591455 1
0.291606527774347 1
0.47396990093864 1
0.0276041871209581 0
0.643767657290077 1
0.462963681458538 1
0.322408045574516 1
0.24335833397512 1
0.438594020139042 1
0.364897903416045 1
0.315721577038903 1
0.281994766415043 1
0.327807481196783 1
0.556819682371124 1
0.476414465841355 1
0.315620852017189 1
0.46603219492028 1
0.415964567601572 1
0.349522646641002 1
0.316484916109086 1
0.351917100751429 1
0.293880182012037 1
0.474234333360152 1
0.635233291279666 1
0.375990424746917 1
0.496435938539594 1
0.485453925722091 1
0.364168539761806 1
0.337454698870976 1
0.431777014499924 1
0.211281317048752 0
0.438024663231918 1
0.57975878970691 1
0.422258095352524 1
0.450888014153922 1
0.244812115477556 1
0.294259372002123 1
0.548224094307561 1
0.281123625667047 1
0.413674416687877 1
0.476811252660814 1
0.294610330744911 1
0.48377988365272 1
0.441963202954435 1
0.600594119040231 0
0.577023827515279 1
0.416499834152744 1
0.307523734483331 1
0.400629581790035 1
0.45862751750891 1
0.203962577929908 1
0.212944119755364 0
0.41671030147932 1
0.337018752650356 1
0.450741024317056 1
0.395838817315114 1
0.415143445529555 1
0.244343890240489 1
0.407554785748903 1
0.468185415394163 1
0.399001427305922 1
0.16331254540161 1
0.228751346308554 1
0.496792763660302 1
0.425024669730777 1
0.334272518321969 1
0.531785082172154 1
0.349902625068978 1
0.347046508618687 1
0.534667826927283 1
0.44431981959624 1
0.253108584902113 1
0.571862491209792 1
0.513760523757781 1
0.376218004671441 1
0.526849619229945 1
0.320796134542567 1
0.410143118710803 1
0.412540308769779 1
0.426188597905613 1
0.337634602141231 1
0.272101418415613 1
0.414029227078809 1
0.239648223704663 1
0.678546046102513 0
0.495062379673745 1
0.39310831620059 1
0.565654558969706 1
0.562518618818354 1
0.420122102809872 1
0.14215003230596 0
0.382584677282853 1
0.164346726432532 0
0.392635168932914 1
0.354702459983501 1
0.244374110219401 1
0.253215735094289 1
0.199954251664055 1
0.495157097133824 1
0.127900280501363 0
0.503520159039553 1
0.643376303822566 0
0.264047602133625 1
0.463778540072426 1
0.348010646876434 1
0.304205047833016 1
0.181444841217471 1
0.643293785774629 1
0.297965839049059 1
0.389440520292201 1
0.508300409483028 1
0.458794143796609 1
0.150893751660183 0
0.613455908781393 1
0.600520949419358 0
0.413347706018543 1
0.559981585414861 1
0.334784434917184 1
0.527949381891301 1
0.343800870164154 1
0.452324715135068 1
0.437605057624368 1
0.477441115278923 1
0.559642015635853 1
0.337321267823842 1
0.337056185127087 1
0.464423158890781 1
0.436549982186773 1
0.253786214232311 1
0.529548019418584 1
0.47767151166294 1
0.219473000905276 1
0.263721925773104 1
0.474066394890468 1
0.479386533206375 1
0.34765534456509 1
0.120461493684321 0
0.338264442091994 1
0.316172109545887 1
0.303486202985757 1
0.312097353998081 1
0.354822074458673 1
0.43526831350256 1
0.403647251183055 1
0.457667209061888 1
0.353915223150755 1
0.250218150841261 1
0.420118762504729 1
0.585128028237363 1
0.516730140336922 1
0.459745127178913 1
0.29892705460062 1
0.396972865423082 1
0.441035039446038 1
0.421305187457526 1
0.238657320527034 1
0.486464385420359 1
0.225024282753031 1
0.421550486716297 1
0.255131723938622 1
0.314703544663291 1
0.315230846515631 1
0.272965068060073 1
0.277508776814344 1
0.401464918302989 1
0.489502078839622 1
0.445379983752236 1
0.335243285253179 1
0.317894613347336 1
0.256355879107747 1
0.416623218083063 1
0.304906505858841 1
0.577255065917158 1
0.719789286707371 0
0.21283671306653 1
0.334898320099923 1
0.474769747999178 1
0.28185377803607 1
0.421145822571749 1
0.492199582529386 1
0.306993516286518 1
0.379391733428893 1
0.549809298607657 1
0.440515641347594 1
0.724355397706752 0
0.600883189670269 1
0.232800101532778 1
0.519043891479972 1
0.418207348275915 1
0.359008032939233 1
0.338519066399618 1
0.620761783659129 1
0.484404358417569 1
0.533723473417782 1
0.284322133940281 1
0.508992293176562 1
0.347629064582364 1
0.382516661171444 1
0.39516799870899 1
0.340141443669172 1
0.261898584623876 1
0.459246672041387 1
0.591516136180781 1
0.390530864863699 1
0.325199789706521 1
0.461551408087113 1
0.279478609851707 1
0.35068410158997 1
0.495288618492499 1
0.350028598629534 1
0.4739850200369 1
0.499534568677687 1
0.420839901215535 1
0.346308146064637 1
0.463220396281155 1
0.513060550217414 1
0.315033364518679 1
0.692154337055194 0
0.364845544556932 1
0.38268281222413 1
0.296354552638587 1
0.496073699299458 1
0.537794950372703 1
0.374078311633315 1
0.368384522561101 1
0.42199334492944 1
0.206884491615842 1
0.403593431259154 1
0.130820763878123 0
0.196951305967413 1
0.118346171351936 1
0.502874888388993 1
0.338701679695417 1
0.431287128973163 1
0.200313823910907 1
0.401801364094077 1
0.47095759085559 1
0.323811063423204 1
0.329338133211561 1
0.496333899944314 1
0.545913550954294 1
0.525894468408613 1
0.351423297233729 1
0.368366960640131 1
0.363034485345606 1
0.335053587468247 1
0.376988276449088 1
0.338475079934509 1
0.332629355182748 1
0.523881303635315 1
0.290562727847899 1
0.385858905632634 1
0.293789519199519 1
0.592402432356643 0
0.129313027220253 0
0.594130024675119 0
0.341128351225057 1
0.425517204743676 1
0.557412280292021 1
0.440799070005951 1
0.503528698294079 1
0.3215603825966 1
0.433107840565544 1
0.197879709808783 1
0.511030839276366 1
0.418738816592165 1
0.185696016303322 0
0.430631362558143 1
0.547938218688531 1
0.216928914849391 1
0.342458811329745 1
0.426440524631214 1
0.393123945000661 1
0.328671969814084 1
0.363115332030938 1
0.26168201266209 1
0.465843525048198 1
0.272991558064545 1
0.355459891034504 1
0.478522900022949 1
0.380560895535353 1
0.340990943003015 1
0.357844505584567 1
0.53240318423053 1
0.312230934032127 1
0.406814902623721 1
0.443881652552926 1
0.311919225514126 1
0.305903826785628 1
0.487158322244745 1
0.429296170330963 1
0.560036905592231 1
0.352308074035838 1
0.434938396583492 1
0.135167426352709 0
0.395835795768458 1
0.573815840574959 1
0.270611897595244 1
0.307928330471384 1
0.22325522582348 1
0.398110299740226 1
0.372509438072453 1
0.338631433779216 1
0.425262238528916 1
0.436216091474571 1
0.569006884611017 1
0.45328444817291 1
0.476877139076301 1
0.397662049482254 1
0.322245768386527 1
0.507549500465752 1
0.475558495921598 1
0.238958951663438 1
0.36610206655812 1
0.338336829919952 1
0.461030559875204 1
0.383690378181531 1
0.46795529694285 1
0.42894153361411 1
0.423196052577686 1
0.275527116130424 1
0.216677162248636 1
0.450173855524078 1
0.475158118805734 1
0.500361030979822 1
0.620642059652008 0
0.322285277506608 1
0.27855458452813 1
0.558837279756097 1
0.524696794649479 1
0.320026706430883 1
0.427094232635934 1
0.425124248633324 1
0.390522370067626 1
0.326463462202958 1
0.370397777139553 1
0.498867729523622 1
0.449401497379698 1
0.185365504323363 1
0.522269130612551 1
0.407032011430224 1
0.258248843778282 1
0.155759534007282 0
0.131024944764064 1
0.34659217800408 1
0.556871914043015 1
0.374827305550376 1
0.403176526695173 1
0.342654433416465 1
0.359167709947424 1
0.456445726922285 1
0.53155219243454 1
0.745793239178035 0
0.515243108884116 1
0.359966126311488 1
0.327046784119289 1
0.372184210650919 1
0.417579132562674 1
0.430395182317427 1
0.394992720040261 1
0.39577391206121 1
0.342247136641103 1
0.481017574689297 1
0.432711297302157 1
0.446748623265022 1
0.264156189624296 1
0.315311015041206 1
0.530643698024926 1
0.38208295044209 1
0.448043595139479 1
0.397230893091823 1
0.455481916621094 1
0.437303896024127 1
0.410172841061936 1
0.27184070156644 1
0.43645416042374 1
0.423832492995478 1
0.476299882467165 1
0.323742534295717 1
0.465676490910943 1
0.396721863695427 1
0.336631892125017 1
0.413222141798158 1
0.512725228899749 1
0.368459062054503 1
0.390578886396036 1
0.447602715031629 1
0.413960366990458 1
0.326566746734587 1
0.302247390210542 1
0.476979945786562 1
0.471360147578834 1
0.276975774172645 1
0.399356414572105 1
0.56119757990211 1
0.333255625232842 1
0.199101452299792 1
0.30947470256823 1
0.458385178152319 1
0.294450595508771 1
0.112078782998726 0
0.418703090700439 1
0.396911267692428 1
0.458209165863251 1
0.507725282565744 1
0.614563646647249 0
0.527397509353714 1
0.317511064641494 1
0.215094993510043 0
0.437243456741701 1
0.442673804626863 1
0.209250180066517 1
0.469432232736168 1
0.529908190462008 1
0.280435725652418 1
0.589340826263601 1
0.488714659166271 1
0.476000709875599 1
0.489387228163129 1
0.203396939070206 1
0.456220205606056 1
0.242694239002265 1
0.323121305677525 1
0.369629896784212 1
0.247497017746603 1
0.469112488227702 1
0.461710515811303 1
0.571858600085178 1
0.162243731520578 1
0.327797552402002 1
0.307502483992351 1
0.398282604767123 1
0.409909604685268 1
0.360020616190716 1
0.26263509783444 1
0.355870756049861 1
0.581676243246365 1
0.449511549809953 1
0.574992820700015 0
0.457433351358799 1
0.513207716285844 1
0.108166810456811 0
0.419526656783767 1
0.359781441357184 1
0.408860452754644 1
0.465861589694104 1
0.510326125026088 1
0.468672911257935 1
0.535831563652456 1
0.439076762351737 1
0.509613076181819 1
0.583926897560835 1
0.304082113004964 1
0.342521532246096 1
0.403507203244813 1
0.45134233875831 1
0.440398294434461 1
0.363674383813745 1
0.311207913625036 1
0.59139433812024 0
0.160390148659371 0
0.334792548610051 1
0.174023547901303 0
0.331044640194356 1
0.392392942574352 1
0.426488147546645 1
0.530602312795261 1
0.388293571543932 1
0.360486423403439 1
0.617875733002739 1
0.486354297785266 1
0.355933410222579 1
0.434370455544703 1
0.508986297965327 1
0.526220386833571 1
0.358288718507389 1
0.561126567751564 1
0.510462726243169 1
0.40876734456045 1
0.645350367006124 0
0.600393102622241 1
0.677739148271549 0
0.425478170990184 1
0.415723793450737 1
0.538538195758663 1
0.549066576162023 1
0.511681976519863 1
0.413518995013127 1
0.476278587387783 1
0.405942464084371 1
0.234498790426054 1
0.212826049784253 1
0.417301280807312 1
0.597326649122059 0
0.371378812146229 1
0.54223591387518 1
0.601450234070495 0
0.440682416995667 1
0.570818426822829 1
0.431564539259174 1
0.2890354505729 1
0.121706200992395 0
0.44305418227226 1
0.473786953219711 1
0.350640611212841 1
0.34022069716526 1
0.399219611522896 1
0.244582639927161 1
0.540184643105922 1
0.297854504157267 1
0.32132981051174 1
0.321965721147499 1
0.26860746027442 1
0.445037803868236 1
0.439438652436503 1
0.355037749385165 1
0.156922342881983 0
0.544332407801442 1
0.439935543186468 1
0.346864601563961 1
0.376212552029008 1
0.330868550852176 1
0.389175022032848 1
0.364295943612877 1
0.590903032560043 1
0.110872299128395 0
0.447350881888979 1
0.362011841676699 1
0.276944974930054 1
0.294682226094496 1
0.551094918510046 1
0.383508337458473 1
0.574707177710267 1
0.46438894187374 1
0.432942874654051 1
0.51508051345357 1
0.37276302710034 1
0.343848761334853 1
0.42641040165549 1
0.609732132887363 0
0.442606041493331 1
0.595330411469786 1
0.58949465804314 0
0.343935733056754 1
0.316025725644041 1
0.252299699114305 1
0.15608930087497 0
0.416202834094353 1
0.342413924422931 1
0.357356243025762 1
0.240697942876077 1
0.418961298325262 1
0.463782585252336 1
0.415315350879379 1
0.356273194083273 1
0.754607852380715 0
0.291968955761236 1
0.635933095096025 1
0.437321443598578 1
0.333064942573378 1
0.340663525339179 1
0.602974916649235 1
0.493886725317698 1
0.279728621472755 1
0.568555071941978 1
0.259408209070413 1
0.480718032396579 1
0.351411114415655 1
0.411721055854991 1
0.331847828459489 1
0.337513267841572 1
0.335475779772019 1
0.416864457409383 1
0.458435854668247 1
0.521165044937069 1
0.311457818726419 1
0.399715973311285 1
0.528495505120434 1
0.483703606046347 1
0.36756957073627 1
0.355486813272001 1
0.260285282078129 1
0.37729502360175 1
0.399733818218218 1
0.311832348003225 1
0.492817587340122 1
0.452571066838736 1
0.56310915883696 1
0.472993961475077 1
0.610729544528856 1
0.409335308979059 1
0.0975682679550605 0
0.388747700694624 1
0.543431351880111 1
0.555346943700776 1
0.393400609176618 1
0.286682163929689 1
0.483765218033637 1
0.476294398780679 1
0.431541782987278 1
0.476648994324438 1
0.471882134896269 1
0.534231444335605 1
0.4518255632619 1
0.372968062432579 1
0.477646767064054 1
0.382485623574176 1
0.465633723888075 1
0.350107489724166 1
0.192671618539691 1
0.307914407527821 1
0.159408653647042 0
0.274906754684008 1
0.492891517086214 1
0.242831506327834 1
0.477993563065674 1
0.435272154403676 1
0.226355616580015 1
0.178678376801217 0
0.327660665383404 1
0.19641017845782 0
0.313825674105411 1
0.502985166976954 1
0.175967224522199 0
0.482588176597271 1
0.46477022720014 1
0.313877095240477 1
0.432903620454252 1
0.281344324913424 1
0.357794161782875 1
0.412202415861835 1
0.179025458391979 0
0.266847100407263 1
0.230457640564084 1
0.268947447259938 1
0.448911560435836 1
0.442070332256186 1
0.337204065891769 1
0.156962484463108 0
0.334928485621564 1
0.424119859572521 1
0.475209714483483 1
0.260558298395443 1
0.103432656592 0
0.435558301737829 1
0.476654336064641 1
0.473607177473026 1
0.390626969387925 1
0.751490055784778 0
0.476101820109346 1
0.475197210169645 1
0.509161914726064 1
0.53704801013203 1
0.273277798240273 1
0.317993434415303 1
0.39320942213084 1
0.486472511415075 1
0.402080228139823 1
0.389583008524918 1
0.424054234941611 1
0.491344019947981 1
0.355939644759988 1
0.428399472529301 1
0.398790491490518 1
0.369949245988538 1
0.21567382155783 1
0.334613354825928 1
0.293076749811969 1
0.4277231568258 1
0.422439559193155 1
0.37645489837806 1
0.434112601917072 1
0.454567854050729 1
0.388436536306096 1
0.456573345831244 1
0.456453793261868 1
0.368974287286589 1
0.345499516403202 1
0.282354726810376 1
0.367216474230664 1
0.442200372411454 1
0.335666118056311 1
0.366644056686514 1
0.414701678441007 1
0.414512421858159 1
0.361710170589787 1
0.205321203562336 1
0.244353360555296 1
0.0128540894401501 0
0.44954866915 1
0.160249777467549 0
0.455335945896038 1
0.230629487674909 1
0.191594234585706 1
0.381481441903957 1
0.387384328929131 1
0.531585845114227 1
0.461404882615213 1
0.35054562981165 1
0.316871687400057 1
0.26728940272401 1
0.37799618665584 1
0.439024390076139 1
0.415939435301909 1
0.14930959172024 0
0.208627924730614 1
0.215394260333173 1
0.466562363107852 1
0.145529605906085 0
0.505551081014168 1
0.408026479925928 1
0.32860826933976 1
0.549207041976809 1
0.479459282839764 1
0.470492178390494 1
0.503646571051591 1
0.419520412361158 1
0.458576008727859 1
0.232295132754579 1
0.481081864211831 1
0.177068529465037 1
0.383555747350365 1
0.499867886553702 1
0.608510579869608 1
0.373147890231634 1
0.440071082156541 1
0.436154307921761 1
0.353435685024684 1
0.470210979298803 1
0.355029934398433 1
0.244712310687176 1
0.438862900073466 1
0.33252969274949 1
0.105956710169737 0
0.517077327114472 1
0.226493481329915 1
0.557361752475229 1
0.26634970435691 1
0.317212531582226 1
0.406068927270514 1
0.34303015296369 1
0.290595680397797 1
0.45932408241947 1
0.224159123055947 1
0.431610316942956 1
0.358118896355188 1
0.405855369067525 1
0.438525395537358 1
0.290843491009603 1
0.307521426409876 1
0.380799547612942 1
0.272981102634144 1
0.258604987179803 1
0.528208105240727 1
0.42742061852039 1
0.529928380866319 1
0.296959246176505 1
0.614137394598377 0
0.438754056248985 1
0.270008564868313 1
0.38433704405832 1
0.188543790744743 1
0.336143963820486 1
0.545790164138055 1
0.266501763872573 1
0.399172811999249 1
0.128430250022787 0
0.406261231336543 1
0.400139644381001 1
0.525603901544674 1
0.541690474540505 1
0.296761505570584 1
0.181049541256854 1
0.54295705091601 1
0.382200064534523 1
0.619842562275308 1
0.418598048932326 1
0.212226140175004 1
0.527841237360132 1
0.391005171300664 1
0.458006008386412 1
0.357595636314088 1
0.243119978884113 1
0.390003901843481 1
0.29534595115106 1
0.362410817137095 1
0.542151704887028 1
0.213305820026905 1
0.569060941119069 1
0.218940567221231 1
0.311195860445242 1
0.62606726933403 0
0.356254939602857 1
0.246279509269024 1
0.40912648220309 1
0.451064248541598 1
0.419948253771302 1
0.423966295633892 1
0.351086479595001 1
0.520131882878192 1
0.417148713109461 1
0.4919724912802 1
0.306790867513682 1
0.424686027189941 1
0.301503849040337 1
0.198356844666551 1
0.44924476657301 1
0.324100773453961 1
0.400100269505944 1
0.79536987412183 0
0.465500430817828 1
0.357113224067444 1
0.403994550817287 1
0.243846206195871 1
0.525395011985106 1
0.331644940441256 1
0.385433216614196 1
0.165816413702283 0
0.510423065693971 1
0.54158354888359 1
0.258847507080714 1
0.374538960980739 1
0.240687083111724 0
0.395610870976321 1
0.610277362544239 1
0.25021962571367 1
0.32582603413248 1
0.442735217454801 1
0.414610620899086 1
0.39589121610049 1
0.417988799742667 1
0.381583743396167 1
0.460674991645314 1
0.373150783527057 1
0.574299134581607 1
0.500126884471274 1
0.220552961923391 1
0.343534784008275 1
0.571860029332604 1
0.222204437780206 1
0.448453333165135 1
0.388664718120678 1
0.527077263590059 1
0.470469876068375 1
0.304303319816149 1
0.443149265919288 1
0.41432139607899 1
0.435077916244258 1
0.416933603909754 1
0.373326905314607 1
0.432824250308219 1
0.262591243183897 1
0.240666716005215 1
0.317809006250238 1
0.326831212771743 1
0.287713359626419 1
0.316427179391953 1
0.338433163177051 1
0.367459425088613 1
0.1230580186117 0
0.580415209556633 1
0.472418447664339 1
0.401691953395508 1
0.500956085478021 1
0.215501387136897 1
0.431530413672027 1
0.731344010212957 0
0.47422698544535 1
0.469943754862678 1
0.399676106496079 1
0.292603184612343 1
0.52909619921592 1
0.550830520053695 1
0.123993149450957 0
0.337716897518653 1
0.484142951354707 1
0.370088760398002 1
0.582999907139651 1
0.238927886792238 1
0.515616689612172 1
0.439006931424203 1
0.454322371046048 1
0.119098981085746 0
0.332653634443726 1
0.223644680737556 1
0.546920933316527 1
0.625187729198757 1
0.261356383811577 1
0.383746326338432 1
0.408334045071785 1
0.502440315627147 1
0.351876675151297 1
0.407679085109733 1
0.415184812667931 1
0.344832714684169 1
0.427046949499858 1
0.378883500218244 1
0.427908085968904 1
0.34116612824658 1
0.548586072825043 1
0.325823730332464 1
0.516216617324854 1
0.328237745289801 1
0.372306856522313 1
0.382950180930665 1
0.301569933660484 1
0.627519307649259 0
0.556161407487176 1
0.493946972074742 1
0.252481689357359 1
0.511225846108919 1
0.531835100535346 1
0.29317271611869 1
0.328162073274042 1
0.432997221876868 1
0.171314031132461 0
0.716216735801301 0
0.444520139719753 1
0.512976713072694 1
0.292057772221533 1
0.352653181266119 1
0.431594078134069 1
0.367383460735841 1
0.208487256536608 1
0.593590994577558 1
0.451035099008562 1
0.229889506962105 1
0.333940002292526 1
0.501584838083585 1
0.348356737040038 1
0.270400519056912 1
0.339979302985737 1
0.300982614492929 1
0.469987647618922 1
0.135262681801188 0
0.43952864978503 1
0.454416855733558 1
0.511281625726662 1
0.329550789198945 1
0.557541436272497 1
0.522158215655238 1
0.372642959359068 1
0.391958617269525 1
0.517013253504138 1
0.521481875624878 1
0.530875605707695 1
0.372042364510611 1
0.463025031203852 1
0.437098198112222 1
0.275927378250371 1
0.499026135550399 1
0.323271764819248 1
0.487758818938373 1
0.55269896202037 1
0.404899572270946 1
0.462155452416369 1
0.441510982302222 1
0.335860223444173 1
0.412654263886508 1
0.376137571149375 1
0.391961813975708 1
0.654051013277336 0
0.343403177999822 1
0.597604687200291 1
0.436070586359572 1
0.546319441938647 1
0.584228408124172 1
0.457967261037893 1
0.384483907309909 1
0.520456408868571 1
0.45772519512506 1
0.637455353699365 1
0.348687440083133 1
0.425037160878496 1
0.214691243170037 0
0.356226164250846 1
0.305394808519909 1
0.354029512359605 1
0.386093652810162 1
0.270853811052667 1
0.374488713867667 1
0.441439179793371 1
0.389251097907258 1
0.393271311841203 1
0.555532761081237 1
0.414150593315554 1
0.410913178347822 1
0.477990266043121 1
0.393326738841763 1
0.399942169215743 1
0.53383644102011 1
0.40432217056015 1
0.243332891282105 1
0.461288842318109 1
0.395040879986355 1
0.203602161752519 1
0.363157258156849 1
0.343468044753359 1
0.286856540848238 1
0.388504622983704 1
0.363999412578441 1
0.295864946878443 1
0.153604457879995 0
0.471372861523579 1
0.3384691275737 1
0.471155455749984 1
0.241609542875328 1
0.409249712184417 1
0.146229023683436 0
0.303814147800035 1
0.468719266297774 1
0.328567737000355 1
0.407052363320106 1
0.602804604067244 1
0.320316533572618 1
0.246449932913729 1
0.435639586777507 1
0.415250806603911 1
0.452227273567821 1
0.374266681855693 1
0.42003617183567 1
0.442370554023774 1
0.383956704281504 1
0.457513286234447 1
0.241409597280967 1
0.291357495676112 1
0.419712108782101 1
0.64413961276552 0
0.367078633325177 1
0.434012054428939 1
0.316276041137814 1
0.356848735921736 1
0.263892835247503 1
0.388597655583746 1
0.267334148135433 1
0.402471938264846 1
0.273088402595481 1
0.357114552719297 1
0.4948018958439 1
0.351276176894244 1
0.288751889596789 1
0.45250494101617 1
0.512969715261096 1
0.348163541702206 1
0.349536275286151 1
0.398949535818408 1
0.26643353512737 1
0.295478578871126 1
0.377838947446226 1
0.38782544029775 1
0.206051950416138 1
0.430168379219288 1
0.453362172110324 1
0.31233763521236 1
0.471511811571671 1
0.523715449472936 1
0.283139681069458 1
0.346944659808919 1
0.36606779834849 1
0.418358130932605 1
0.392813791686173 1
0.55442510499111 1
0.374889833063102 1
0.351872432398676 1
0.419326118272429 1
0.384002312851462 1
0.0942111666114405 0
0.237439396215153 1
0.339742390847795 1
0.357692714808177 1
0.186541290620234 1
0.402368743253628 1
0.487471546947654 1
0.409538152394817 1
0.516933368390597 1
0.455886802874106 1
0.348792538801632 1
0.482656969272457 1
0.481565066620609 1
0.383602226831674 1
0.410759649284329 1
0.365315219733522 1
0.216610525457896 1
0.231431017612954 1
0.509720879977209 1
0.522780711744098 1
0.50966894890829 1
0.539551465541225 1
0.319636723170884 1
0.252501002050322 1
0.383215954451976 1
0.361659956179672 1
0.362204947895679 1
0.253829448693822 1
0.489971941373305 1
0.277061448871017 1
0.466508896171917 1
0.507931901565979 1
0.212659872683701 1
0.336298400514018 1
0.30301901881459 1
0.247214717598151 1
0.417692822102862 1
0.382205674334036 1
0.278388529338804 1
0.496259476689649 1
0.53622351458394 1
0.263685308669088 1
0.465428577433695 1
0.502398697440986 1
0.576314103144271 1
0.314435252361183 1
0.318557780393237 1
0.362878925722264 1
0.536706890858046 1
0.261393401849912 1
0.557892393356739 1
0.190009302392752 0
0.270123096223568 1
0.30276845637398 1
0.524464054064426 1
0.36483822953439 1
0.53725306224095 1
0.397866208281106 1
0.394014981525025 1
0.323847676430057 1
0.371606475396736 1
0.54798170418061 1
0.408177431789151 1
0.586366028015922 1
0.253520570421621 1
0.527023671015716 1
0.463916865257508 1
0.299680481136805 1
0.284167797951827 1
0.39851219568196 1
0.350199810409403 1
0.466964104528069 1
0.396105111248143 1
0.454681919098746 1
0.428129248138172 1
0.545187852968035 1
0.311774720325858 1
0.592628157659716 1
0.224806334926214 1
0.485890916786155 1
0.489538443741274 1
0.197582036890674 1
0.305006654817412 1
0.303124043247854 1
0.337353884854895 1
0.223604549588494 1
0.351155362592108 1
0.390686509610681 1
0.256042783696886 1
0.449550351821082 1
0.590795330080786 1
0.386720552315951 1
0.379306154593087 1
0.307181341480548 1
0.406304864881097 1
0.548515962908982 1
0.346056791133639 1
0.559103482509072 1
0.444302845877891 1
0.579324784680277 1
0.492540967069483 1
0.430085924949497 1
0.425221508481407 1
0.480950789497097 1
0.435362215750769 1
0.306798036859086 1
0.404595079328794 1
0.364352161265687 1
0.563337917288872 1
0.356815208701021 1
0.172539250209506 0
0.473078163771201 1
0.440335437701812 1
0.354360437796838 1
0.415010659237806 1
0.390764333604178 1
0.473772588375218 1
0.321826124090221 1
0.361732003906655 1
0.32407835762768 1
0.401142581208397 1
0.302853473596131 1
0.512618435752963 1
0.335641565630583 1
0.383895579386569 1
0.458880313995587 1
0.424318083856274 1
0.311775337483647 1
0.272002503178219 1
0.503176429845375 1
0.549974719959725 1
0.376660166172771 1
0.608325939506912 1
0.41294549369577 1
0.475688547787379 1
0.52221307809042 1
0.16298832119435 0
0.396843419907224 1
0.504023430758678 1
0.453759528343059 1
0.34551952427708 1
0.493092932678101 1
0.407490170925954 1
0.465764409251297 1
0.292084378886432 1
0.361620240326479 1
0.349882997043299 1
0.376043125536624 1
0.505793895101025 1
0.339215440334961 1
0.342462982798217 1
0.352209360586516 1
0.323137088539583 1
0.455377469845032 1
0.381795201402033 1
0.566531868806219 1
0.265392162445511 1
0.555624395107115 1
0.226730142809104 0
0.354258874734611 1
0.407551407248957 1
0.318691477707794 1
0.183594072982458 1
0.244522973029144 1
0.319367983024726 1
0.403183380410048 1
0.422979035048786 1
0.487004057929232 1
0.302257944026814 1
0.43033100700488 1
0.361800754021827 1
0.258831165989822 1
0.390094660571409 1
0.372418641014268 1
0.272534755404527 1
0.380067361175773 1
0.6472171219519 0
0.474103979220299 1
0.397477649508964 1
0.316840269298449 1
0.535648907903209 1
0.377607691359419 1
0.281760196011964 1
0.539561400427435 1
0.529435390784861 1
0.456172215813171 1
0.378065645554306 1
0.368751998063443 1
0.445482404919897 1
0.464404914118943 1
0.343352704268606 1
0.313735751995528 1
0.491317003362603 1
-0.00379707686397996 0
0.512458724025377 1
0.598113505048847 0
0.0783483385784485 0
0.384305752501877 1
0.404727584922313 1
0.269713213084714 1
0.516384934004641 1
0.470329297366977 1
0.378753392260907 1
0.337700927938549 1
0.415403716209423 1
0.65780108867952 0
0.374893032111081 1
0.465427438930183 1
0.555563004702101 1
0.606198624633588 1
0.417133203912725 1
0.540935853239225 1
0.265603513592691 1
0.635193088019111 0
0.326886568987752 1
0.42433301962677 1
0.312240338466814 1
0.507428858348977 1
0.434168141558272 1
0.450106568786724 1
0.326272022346325 1
0.372438450308306 1
0.39229658888298 1
0.418382175231461 1
0.479345962830376 1
0.435784429774874 1
0.43511405498135 1
0.459662235311104 1
0.312502391965988 1
0.382239523854407 1
0.230758270637358 1
0.580030737727429 1
0.420871660133977 1
0.457456675252541 1
0.321192250506165 1
0.2006976438871 1
0.543008540792378 1
0.229388027399135 1
0.577035141849809 1
0.415591658207522 1
0.279725352995652 1
0.596189284898221 1
0.428722218458726 1
0.426524276506844 1
0.311126854895836 1
0.347323177949718 1
0.372621617047543 1
0.475112470657555 1
0.470890044955291 1
0.448592738818527 1
0.501465959189108 1
0.16781557037961 0
0.581591210897846 1
0.375399885078761 1
0.531296227064192 1
0.262404908900802 1
0.317530333099985 1
0.266239548363362 1
0.389278503918466 1
0.316849337828154 1
0.506983114950337 1
0.288687336425904 1
0.48510663585143 1
0.502326786936105 1
0.280963161881486 1
0.481431896668504 1
0.442278696114345 1
0.301016082538909 1
0.346770857551725 1
0.619033346944155 1
0.407952639733869 1
0.338063354830254 1
0.442538644914882 1
0.422188159324882 1
0.302339446791557 1
0.537996801528779 1
0.206020307168083 1
0.357628777513883 1
0.293134261091134 1
0.406952811517871 1
0.284649469635719 1
0.341440437907047 1
0.423766585237332 1
0.491897510418517 1
0.369011403547368 1
0.687467189555302 0
0.168610432993136 1
0.466216837423009 1
0.417527616523647 1
0.417054876656725 1
0.433984531826546 1
0.547361810959085 1
0.361426487160215 1
0.415008887301834 1
0.484530578983189 1
0.405520639428692 1
0.455851283968364 1
0.499368431702007 1
0.432175947678632 1
0.280624226307143 1
0.354465411059915 1
0.479225957467864 1
0.182441814696463 0
0.324302474736908 1
0.416172040452414 1
0.17385371748788 0
0.270324129638753 1
0.233123456467522 1
0.441852540609253 1
0.36114367264709 1
0.394680930426586 1
0.612033362498225 1
0.453762017537317 1
0.323673242266496 1
0.477346392524874 1
0.301707640614525 1
0.379486110031764 1
0.23538146981181 1
0.476540439171169 1
0.34652889582629 1
0.380148786701113 1
0.427916378819575 1
0.345522078077995 1
0.398141037529348 1
0.4294883891287 1
0.327551505349586 1
0.485209312740995 1
0.497946359921464 1
0.194617328288188 1
0.445817944956612 1
0.246848070889641 1
0.504731220990044 1
0.465913781620398 1
0.305296647307042 1
0.301622472718467 1
0.532556523381461 1
0.485023544307166 1
0.376681312229206 1
0.344349995926263 1
0.502977832180786 1
0.302844435271284 1
0.412201737489074 1
0.419365698734638 1
0.450999195577564 1
0.455478992412231 1
0.377636424726054 1
0.410922366924447 1
0.417077049349182 1
0.185528336987466 0
0.3949085900171 1
0.543759271351819 1
0.459411324559837 1
0.411823474144388 1
0.346363726069638 1
0.515975778571728 1
0.433632355736931 1
0.409502460859041 1
0.572411564352463 1
0.547115207687359 1
0.490139291295962 1
0.601079698702812 1
0.405999565631738 1
0.0977927487856634 0
0.165317811284968 1
0.424789180400893 1
0.308605125461121 1
0.377414065128415 1
0.530883950245303 1
0.221148237900926 1
0.273590849124771 1
0.260293373667199 1
0.393839022922793 1
0.269510043136532 1
0.133005868643104 0
0.440731715466885 1
0.321755441643582 1
0.489100218770176 1
0.452401119017443 1
0.612861900681108 1
0.52965468462254 1
0.581612771400558 1
0.295014542705663 1
0.465626598879611 1
0.34622037727769 1
0.278118813678511 1
0.434395821957576 1
0.371134013671809 1
0.426919617412973 1
0.370397823683788 1
0.288052785749049 1
0.435320925101564 1
0.272540732371101 1
0.270547577384908 1
0.421042842838303 1
0.254028734348128 1
0.375790032182835 1
0.438952378387414 1
0.641124751475043 0
0.496635118849467 1
0.279948324723095 1
0.467593206395349 1
0.31558124168606 1
0.266982490657843 1
0.353346002722058 1
0.609168829905283 0
0.423032569280672 1
0.419104850876103 1
0.372022527238002 1
0.428144088282123 1
0.387076832833183 1
0.314226432414011 1
0.289532588117389 1
0.439337086573274 1
0.273950752724498 1
0.403946421370748 1
0.34912633756931 1
0.520773314586992 1
0.400141169493546 1
0.529946165930917 1
0.429664511155119 1
0.345071520782445 1
0.350326040333906 1
0.298522298234731 1
0.62654388141179 1
0.42669756989831 1
0.314729429824388 1
0.484990198026728 1
0.491836903511929 1
0.255281126158393 1
0.55978597745089 1
0.407077120110392 1
0.476519399883522 1
0.460524881850736 1
0.547045725461537 1
0.423328589686795 1
0.338594860766637 1
0.375372539999944 1
0.27713677137145 1
0.395480314103194 1
0.42354167669383 1
0.2498186198577 1
0.409504764674457 1
0.469163198695487 1
0.431435133154833 1
0.445836648579478 1
0.335732559667273 1
0.509334753428567 1
0.4462953405551 1
0.372847530249204 1
0.511487936753025 1
0.458729671137011 1
0.282473672070016 1
0.466849262335739 1
0.498152170350777 1
0.483759748333312 1
0.382151964235777 1
0.385625705829566 1
0.265257275287878 1
0.20645647392086 0
0.517949059141535 1
0.551780394700787 1
0.244641783803166 1
0.399574435533879 1
0.458843023660499 1
0.411365847832295 1
0.359672696855427 1
0.295919591145196 1
0.23451905898942 1
0.384046739769433 1
0.522277356027996 1
0.42622063496637 1
0.17556776283049 1
0.43697872977471 1
0.299049747229407 1
0.505446458120656 1
0.236851949283839 1
0.369744910928393 1
0.371596112313489 1
0.347231375917626 1
0.356090506209514 1
0.671059231202228 0
0.311147562882855 1
0.648530920985175 1
0.366777953342254 1
0.438651019869913 1
0.359014520276323 1
0.305463509057207 1
0.229907627772072 1
0.312821865608662 1
0.335168862707315 1
0.482623407600194 1
0.532712666191551 1
0.458146122123484 1
0.436864993604299 1
0.291762040261086 1
0.424482506803732 1
0.379947076389952 1
0.426536025765116 1
0.30425856218586 1
0.233242356536844 1
0.413956386885516 1
0.483767808286302 1
0.526277633323639 1
0.445071227903325 1
0.157042902598047 1
0.279682736303108 1
0.40890242036671 1
0.521737456271537 1
0.509449587679729 1
0.370941825995455 1
0.515232862513794 1
0.44613013304441 1
0.609003844237927 0
0.479642054794413 1
0.57648874666301 1
0.376293254238283 1
0.608839977770772 1
0.509701383987514 1
0.458461088419813 1
0.27442157627 1
0.548789191291978 1
0.483996719609536 1
0.321784750461259 1
0.0865524029685131 0
0.31456026065565 1
0.475088562867378 1
0.352107576157292 1
0.602603557545527 1
0.604313931667342 1
0.57885514642077 1
0.544152079344378 1
0.374242754056404 1
0.359805078029122 1
0.406675811598676 1
0.291212967911412 1
0.227394737939053 1
0.606433676645572 0
0.199580407204369 1
0.428017949753948 1
0.402930072953404 1
0.34223169742134 1
0.525159575814423 1
0.415618777987476 1
0.560886485043254 1
0.478878155380447 1
0.350934750921662 1
0.28989450542408 1
0.463321480228569 1
0.41806449122937 1
0.398251630490019 1
0.517110574803311 1
0.321854316383246 1
0.36965436499253 1
0.335127313433182 1
0.669319216582296 0
0.43687064899403 1
0.380444227983967 1
0.468991157797106 1
0.45808677277613 1
0.435063729489454 1
0.244012621903903 1
0.313987467315181 1
0.504522081474141 1
0.469737333764791 1
0.398737483489646 1
0.543812567287747 1
0.513560377001781 1
0.383443394944496 1
0.228277256320903 1
0.407887539001476 1
0.470742765295149 1
0.641146470753216 0
0.232042450220551 1
0.396896943301589 1
0.447042732032901 1
0.549870697813796 1
0.454604923829469 1
0.619415768021034 1
0.236284446881094 1
0.401434543627048 1
0.295830748415869 1
0.582661761779121 0
0.260525151308091 1
0.606035470909009 1
0.335736578659788 1
0.378780965370123 1
0.532544541587516 1
0.461189370745657 1
0.362280342572785 1
0.378465573778073 1
0.371954842894012 1
0.224757878134571 1
0.502765422178179 1
0.246948600742691 1
0.462401494944278 1
0.35014859401901 1
0.383270820718213 1
0.404839705463996 1
0.391713680271354 1
0.499971793014189 1
0.23336468154126 1
0.720608088004594 0
0.216121836186945 1
0.485413761009168 1
0.357239541138403 1
0.317693693302798 1
0.465442251187309 1
0.511287159038693 1
0.275694429709313 1
0.55663080683789 1
0.528823531596566 1
0.461672305839374 1
0.235009677376898 1
0.506645052124502 1
0.284568960179615 1
0.371973534146008 1
0.321452817582506 1
0.256275948467221 1
0.398844776487727 1
0.318616008792943 1
0.39681809494939 1
0.568707453830236 1
0.348405141332553 1
0.308863530902568 1
0.327646013467754 1
0.334478588731548 1
0.395104213018226 1
0.44918340393261 1
0.351327399275617 1
0.597812807607475 1
0.301693421253118 1
0.293221758974582 1
0.512524529355769 1
0.448878837387257 1
0.3451565672064 1
0.389153524635663 1
0.597612298444061 0
0.427393835384892 1
0.531005675433349 1
0.539233174023686 1
0.4833558276036 1
0.459265308521099 1
0.326140224721701 1
0.281418902810122 1
0.336489351176878 1
0.338545611772469 1
0.364828328238599 1
0.474446223917679 1
0.186407929994285 1
0.474051682357739 1
0.365751831562715 1
0.587738244904023 1
0.388662113932079 1
0.505847093895971 1
0.337197199085913 1
0.360010155134205 1
0.487849727428698 1
0.383216023862518 1
0.47073528893734 1
0.332553116687967 1
0.329844823542365 1
0.449087306206674 1
0.397728788504149 1
0.420656742494987 1
0.456211673421824 1
0.485711098727517 1
0.228588582537492 1
0.396501317699672 1
0.434279089577707 1
0.359958371140434 1
0.562237649790716 1
0.372701644330257 1
0.472364273757014 1
0.357883184139109 1
0.46194732983745 1
0.242406088673423 1
0.252132870125487 1
0.356870549967982 1
0.344287209521741 1
0.325120842597319 1
0.338708302447966 1
0.38214981201557 1
0.55972458179487 1
0.327626613978897 1
0.468775787725931 1
0.432094470360164 1
0.312307133115371 1
0.265468500440978 1
0.494397319118741 1
0.283598806969852 1
0.34910083396093 1
0.470086300925333 1
0.184518749454828 1
0.638663305210046 0
0.435201928149384 1
0.461025911215763 1
0.380408656119133 1
0.541677538256913 1
0.455128582510381 1
0.416088661807715 1
0.564811301362174 1
0.437597985038711 1
0.448983054686721 1
0.42030232419755 1
0.406589272713999 1
0.323441452958442 1
0.328388817075649 1
0.503709674644833 1
0.313607800728052 1
0.313141568216897 1
0.410137829077027 1
0.531698757548315 1
0.202817359471951 1
0.585675210257465 1
0.290851682480531 1
0.471705593452809 1
0.400953980675633 1
0.359375695877758 1
0.304317067433333 1
0.225871101394574 1
0.238277168299292 1
0.36571810087237 1
0.38515333633579 1
0.306687013433611 1
0.656942890103752 0
0.468305440294975 1
0.564658547820842 1
0.427534765557183 1
0.432097865249607 1
0.497545330230203 1
0.380034656962225 1
0.439712919540489 1
0.261367835122398 1
0.323684810139083 1
0.34446063283463 1
0.432086314300615 1
0.304562494367717 1
0.169351659380594 0
0.439428834828173 1
0.509100425704173 1
0.298777740215074 1
0.339375348619383 1
0.323428151440451 1
0.519147528718255 1
0.666573277131687 0
0.45987776555872 1
0.163497739278745 0
0.491232206864527 1
0.567896081332081 1
0.389025902178922 1
0.31677848613052 1
0.420633325055911 1
0.333356531021359 1
0.518108833952783 1
0.761502853545448 0
0.465492125226068 1
0.425294139408638 1
0.465393107097036 1
0.214738060865668 1
0.260536240546918 1
0.559675202712309 1
0.510440429025414 1
0.344576606940205 1
0.490303108643559 1
0.184815670046789 0
0.421043184155424 1
0.397171050462875 1
0.424300877795557 1
0.369987680921508 1
0.441425645985013 1
0.25639451540417 1
0.467282907223964 1
0.423997162356844 1
0.61498442522411 0
0.311462771068841 1
0.165039145328491 1
0.420805318382967 1
0.277744002697666 1
0.691113915094065 0
0.320808037338118 1
0.468391241629227 1
0.472429191448925 1
0.29725675624039 1
0.304483145579716 1
0.436510479178858 1
0.403894651961157 1
0.560970422699908 1
0.538732188178226 1
0.108257693382828 0
0.462780641360161 1
0.295693581577812 1
0.477852050817957 1
0.341178658771043 1
0.463499032640178 1
0.562150030402532 1
0.376732167985196 1
0.213015028953965 1
0.298232344622757 1
0.477905284179617 1
0.110201016905608 0
0.233070060638526 1
0.365555257609071 1
0.481390116104589 1
0.374393155749789 1
0.329757707356562 1
0.859775550097943 0
0.59373165222152 1
0.259519577718597 1
0.271284011171387 1
0.320801816524715 1
0.349975114299117 1
0.272281919835705 1
0.223556712185629 1
0.177974995371019 1
0.480142107716603 1
0.396352995506185 1
0.245758960785769 1
0.369081882911778 1
0.305760608957789 1
0.326346477880279 1
0.54126560613562 1
0.194898900786809 1
0.463820136025599 1
0.362829369065746 1
0.468131807550683 1
0.48005233237619 1
0.455342145953525 1
0.578886667707601 1
0.320744752768578 1
0.314424237359026 1
0.53875146360701 1
0.316876730391282 1
0.330692827130552 1
0.464677742901445 1
0.167097019566884 1
0.250225354062333 1
0.494790222361924 1
0.0931286873629799 0
0.589556043707855 1
0.391370122105545 1
0.464062734725149 1
0.475273205400066 1
0.299580139929384 1
0.481681764913117 1
0.463710225330591 1
0.549792966989238 1
0.584012510029315 1
0.471459920865412 1
0.29694270688569 1
0.272536083264779 1
0.41436896531482 1
0.455247590351173 1
0.54974222548493 1
0.173047091629547 0
0.35504680595486 1
0.564010724315037 1
0.420384798015512 1
0.345834413235159 1
0.499323073614772 1
0.199774443724404 0
0.304186479616682 1
0.107855546940504 0
0.443190633731147 1
0.520611898509061 1
0.350509579709378 1
0.509894154176273 1
0.275815849877377 1
0.481754877563101 1
0.40128966371211 1
0.419523772115572 1
0.503088604994637 1
0.421237840546904 1
0.30099279509617 1
0.274737457556199 1
0.55467494294187 1
0.516426346600243 1
0.61576547910261 0
0.218086526150027 1
0.432763309694602 1
0.400536317933788 1
0.463584246270552 1
0.281577747802196 1
0.343544625908873 1
0.462459492333467 1
0.275006549373564 1
0.479036013741369 1
0.390639737724224 1
0.468574812630087 1
0.195369612719075 1
0.355576292408619 1
0.196519771226551 1
0.322064718033398 1
0.254774346890137 1
0.357464684710495 1
0.339104261715815 1
0.388048921208463 1
0.450678419728914 1
0.398658699758062 1
0.455201945379173 1
0.331358980619325 1
0.330118343485658 1
0.546914931825162 1
0.402847602098843 1
0.358372574713019 1
0.362801400506002 1
0.206130669780252 1
0.449456690427417 1
0.438769792919201 1
0.362541883480886 1
0.569223537730285 1
0.322427372504167 1
0.268809841006483 1
0.408946652154601 1
0.578016869550981 1
0.526131395134805 1
0.379533598425999 1
0.354908225373258 1
0.472004588300439 1
0.474064331323678 1
0.368565669145302 1
0.368942081298701 1
0.317974479396578 1
0.432184796818876 1
0.45689901104764 1
0.368628378955934 1
0.39337094116514 1
0.538964516467368 1
0.411223426799014 1
0.408465341791975 1
0.419969914962258 1
0.222387852827884 1
0.478562701238396 1
0.446878527430308 1
0.348106263724579 1
0.416602779033805 1
0.281034727388197 1
0.26578905851346 1
0.400530949021711 1
0.369890966811835 1
0.538022657288466 1
0.444130931990822 1
0.289860606267435 1
0.293808869109279 1
0.621146630825999 1
0.41099412388898 1
0.355994836541515 1
0.627084390411483 1
0.417562881028527 1
0.345513104650976 1
0.396117802987972 1
0.458702948734228 1
0.576815634137035 1
0.375333742221218 1
0.255464179829263 1
0.282963800450348 1
0.321338387213823 1
0.174198761232904 0
0.262350283774447 1
0.636131259836583 1
0.369248353501533 1
0.29594821190857 1
0.245703492398807 1
0.441588171716904 1
0.306214750604132 1
0.446934881729902 1
0.305558352954391 1
0.31184925521677 1
0.303586319891298 1
0.403647711884949 1
0.56994155339474 1
0.344944307276892 1
0.52746813838076 1
0.322307583653313 1
0.392142788204073 1
0.15231726610588 0
0.316722073567991 1
0.349297955029942 1
0.218662056039901 0
0.528344553376342 1
0.451617109621596 1
0.387193648860497 1
0.4678677591999 1
0.393138576975979 1
0.494749168309373 1
0.433800029536902 1
0.458994912340943 1
0.441372983333836 1
0.287221210624947 1
0.420566585709087 1
0.204326698301827 1
0.354590022296465 1
0.325671853995503 1
0.564200532046712 1
0.470036852643665 1
0.560474671696477 1
0.459327601548111 1
0.44083033010869 1
0.365962039505652 1
0.237467190086198 1
0.339897820806571 1
0.591113510815169 0
0.378142333633446 1
0.282796358512594 1
0.479519490022157 1
0.484127283715768 1
0.39847503526456 1
0.398935019321562 1
0.203036561642991 1
0.378762673853345 1
0.291114445417739 1
0.279064531481321 1
0.347473972970084 1
0.435265506309362 1
0.271900328166276 1
0.492140650114648 1
0.369820822592207 1
0.642320666190133 0
0.301333358735999 1
0.379275354262239 1
0.437022562676165 1
0.321800510825294 1
0.577645425382162 1
0.289393676098312 1
0.494281158275821 1
0.262083993259911 1
0.490052398099541 1
0.557306171675497 1
0.575011438014184 1
0.430302103461192 1
0.222108218079046 0
0.378974972056 1
0.359702114868964 1
0.426755266705317 1
0.467933029466711 1
0.569615084544371 1
0.664880977947619 0
0.562734371823743 1
0.29904176994933 1
0.415100742553879 1
0.57351971723677 1
0.32809937044602 1
0.522078524639525 1
0.485478431479361 1
0.442782011375579 1
0.421859129440952 1
0.506892733824857 1
0.31729183812047 1
0.179021699162626 1
0.455201875620211 1
0.485011606822707 1
0.331594110691932 1
0.384474082655367 1
0.228807395679516 1
0.321299664789767 1
0.399703043625721 1
0.495176130707775 1
0.633314976419278 0
0.480967329460071 1
0.278070766655431 1
0.358238050776464 1
0.48026787455823 1
0.524043854478623 1
0.37110622808352 1
0.430485222437691 1
0.317917332767468 1
0.468208040804438 1
0.456860580201014 1
0.240066903237754 1
0.286012917323445 1
0.338265566398601 1
0.29563003726821 1
0.533280663158595 1
0.481171358529443 1
0.452960080152309 1
0.362991287889235 1
0.512824487882843 1
0.421327632878305 1
0.46365529003742 1
0.306655610708375 1
0.4373547922789 1
0.296023935405243 1
0.382415479555883 1
0.202922839883726 1
0.59399601698485 0
0.391899088597958 1
0.288283728164428 1
0.550476873389547 1
0.233284003654447 0
0.472678616540448 1
0.573599598854598 1
0.280657448365266 1
0.281367370839811 1
0.337492981637607 1
0.258868915064206 1
0.612300250793637 0
0.271733209258155 1
0.317343005791435 1
0.319860052143891 1
0.44695164755997 1
0.482925909215019 1
0.316835062928875 1
0.615505055292162 0
0.461033401253162 1
0.263182223502238 1
0.246588017971034 1
0.417031740466514 1
0.676955832372984 0
0.3266238911371 1
0.296236340016706 1
0.543016881388929 1
0.409228558886556 1
0.422762299208133 1
0.328235493159178 1
0.240906376042121 1
0.362431843423913 1
0.43478913386721 1
0.374213880540357 1
0.475568262354732 1
0.425261200354031 1
0.341034908663903 1
0.564989920268585 1
0.422655003140184 1
0.540623697247979 1
0.325418772164011 1
0.392814281978789 1
0.437075558482322 1
0.46297157721231 1
0.335408869679754 1
0.334721379615318 1
0.29295686776232 1
0.502128752080175 1
0.27724493016969 1
0.483008130714668 1
0.492699042538672 1
0.403991360784414 1
0.337511874508976 1
0.662757994097788 1
0.522771279166686 1
0.310910139882928 1
0.423969153310552 1
0.585723790792616 1
0.371816077195053 1
0.582450993334695 0
0.361195336547025 1
0.214196738378033 1
0.329976291103334 1
0.535994243890904 1
0.19024011236047 0
0.63623722321353 1
0.465538452427124 1
0.410927398693491 1
0.641799242395351 0
0.343942148957683 1
0.368552800625724 1
0.372617415037142 1
0.430562170107231 1
0.399976755263126 1
0.345439542789736 1
0.408283207944192 1
0.365372961178502 1
0.300199156330775 1
0.296531671762295 1
0.486495291654882 1
0.441386742750112 1
0.435122486485577 1
0.591454454315574 1
0.407735130797597 1
0.28481920604589 1
0.349959649896181 1
0.295244449688697 1
0.395119821604653 1
0.293698892216211 1
0.404595263275521 1
0.41656519747443 1
0.564670680733367 1
0.442046994598903 1
0.451621441290555 1
0.289359108039574 1
0.426189799737572 1
0.252948525744811 1
0.333824970458724 1
0.361739030133574 1
0.36607085365857 1
0.460909595505002 1
0.31114836363702 1
0.404503044337705 1
0.398742846172371 1
0.401281918238084 1
0.420793551393911 1
0.329320948642273 1
0.490028366599892 1
0.11533945400086 0
0.288616124746939 1
0.572065793688565 1
0.249272765562536 1
0.364355310869982 1
0.435560953435561 1
0.438029394924248 1
0.33655280672307 1
0.396468225006703 1
0.323093009149176 1
0.450569791236415 1
0.457163036255636 1
0.465087339651711 1
0.328187651451612 1
0.388620813427032 1
0.428199383707136 1
0.320017977299678 1
0.103877327782817 0
0.433451873620272 1
0.394587224019334 1
0.525683727344283 1
0.298167662355944 1
0.438939582765208 1
0.452738613501379 1
0.444734935408876 1
0.429638467702507 1
0.48127816534152 1
0.414096804056006 1
0.312917154139484 1
0.427586535639905 1
0.302780536640597 1
0.178284265600604 1
0.410183820900905 1
0.360058811518286 1
0.477584287946012 1
0.339464692749023 1
0.359288304733338 1
0.40250652860393 1
0.413277516392197 1
0.199440352068096 1
0.24711556935231 1
0.233665752507881 1
0.391258865847663 1
0.205701364049349 1
0.514566035622169 1
0.493905324003857 1
0.319812532544276 1
0.182426060370299 0
0.230456564640766 1
0.365474060132914 1
0.256037318994114 1
0.417010697797703 1
0.386847411684427 1
0.229288027261085 1
0.191351671738695 1
0.466718143666741 1
0.0642356732837178 0
0.588650163676152 1
0.236970112559757 1
0.267417196035838 1
0.477748745021133 1
0.47061675165309 1
0.245976108493156 1
0.478223913070679 1
0.447970280962004 1
0.141635774181804 0
0.42354433636421 1
0.332909139710925 1
0.535486360169326 1
0.540130016777433 1
0.636560173135861 0
0.415258482517253 1
0.220301144615858 1
0.403040071965204 1
0.282928954636032 1
0.537343773240699 1
0.419165263150866 1
0.584820852881105 1
0.463117458090998 1
0.423563541749145 1
0.538053118751676 1
0.599190664583566 1
0.424818227314675 1
0.29247463113972 1
0.525363597947316 1
0.407448705939528 1
0.549856882582946 1
0.564541490346059 1
0.307000456566927 1
0.375109527591807 1
0.258852694281794 1
0.195123337075919 0
0.541023296243397 1
0.457192076943093 1
0.494734290473584 1
0.347478119674262 1
0.248670857777834 1
0.0708322130157037 0
0.492101690705684 1
0.265370224876733 1
0.597696673964767 1
0.267149877861878 1
0.299097867462269 1
0.363751242876413 1
0.236195681941291 0
0.555678278684761 1
0.5514208553414 1
0.291055420794707 1
0.528983018504586 1
0.445438351398223 1
0.174968464891087 0
0.569131802612497 1
0.317897940790023 1
0.280119729929118 1
0.304394539292541 1
0.363109819808557 1
0.451171199637063 1
0.595599719713156 1
0.359214470155233 1
0.330365478153441 1
0.36162016006197 1
0.421466996521725 1
0.444173017126102 1
0.341519965369912 1
0.469311819944927 1
0.310962565953607 1
0.448167102109861 1
0.427167006512386 1
0.503348184761004 1
0.40884032043889 1
0.376789998263402 1
0.296344921084866 1
0.486771314152928 1
0.453855767615129 1
0.66410892922996 1
0.457463747330704 1
0.369621789575461 1
0.242734805699995 1
0.430978352011538 1
0.553730255830894 1
0.464731246392608 1
0.467318431062998 1
0.513168615465611 1
0.135814536074869 0
0.419059604435794 1
0.485782043666027 1
0.338620555451376 1
0.266989629585727 1
0.448843929413076 1
0.454989121562095 1
0.42333662204013 1
0.6611967436376 1
0.328338361089754 1
0.219632274329589 0
0.413439959125325 1
0.233466539051611 1
0.345811903661259 1
0.501268098252591 1
0.544476215665669 1
0.742712432453685 0
0.678167662435743 0
0.55877708735764 1
0.256549203578977 1
0.47476326558158 1
0.515134775191493 1
0.556951152675623 1
0.291080034204773 1
0.473512934026358 1
0.579275313431211 1
0.301891854099109 1
0.370726299969264 1
0.345413586752335 1
0.262077666375913 1
0.45994367462178 1
0.502497081684835 1
0.327560599486147 1
0.282253244388429 1
0.386524548961274 1
0.29881468316143 1
0.314485004807099 1
0.389484212193743 1
0.384638822358091 1
0.482857000739874 1
0.4776835134915 1
0.312013164116051 1
0.347266891998495 1
0.341233375403012 1
0.430389660222574 1
0.391021917335846 1
0.573759805843103 1
0.474670425785511 1
0.587473355025204 1
0.0892636045279261 0
0.304571364348951 1
0.336983197323971 1
0.30540730699615 1
0.444586116575604 1
0.277803409005053 1
0.445651681571215 1
0.115568513375533 0
0.180890559368111 0
0.358853180761163 1
0.489064084924486 1
0.382050326129407 1
0.459620659042388 1
0.439636627416875 1
0.482337131688166 1
0.2306150683421 1
0.296687502151992 1
0.413590018176164 1
0.441068185402719 1
0.538156826749563 1
0.262822363548761 1
0.44851358581296 1
0.328875623157693 1
0.279498833837479 1
0.421321919005763 1
0.291509969132638 1
0.614819699465602 0
0.260746829554538 1
0.457424995227312 1
0.297663034385742 1
0.242649114624396 1
0.596522744899384 1
0.285563478087106 1
0.286674549101505 1
0.361462022265723 1
0.499199975043483 1
0.313571901381156 1
0.534586203878936 1
0.468441710253802 1
0.117997030064025 0
0.197266320574275 1
0.335302646646414 1
0.439332941015707 1
0.398291876611253 1
0.264867796036585 1
0.373630255075687 1
0.335536163583298 1
0.492897446989991 1
0.398893870597672 1
0.270738525701451 1
0.452515289033002 1
0.528032559168163 1
0.509849773902496 1
0.319993289508718 1
0.451397835157318 1
0.346142941453867 1
0.339057202247444 1
0.602932423877146 1
0.41716326173173 1
0.652876871597413 0
0.530233221774841 1
0.445259059994625 1
0.132456599935005 0
0.550346868540517 1
0.44141629487919 1
0.553794376150218 1
0.452892551071868 1
0.0994157661880773 0
0.369670875732901 1
0.505040929939622 1
0.464379236737261 1
0.168709983236252 0
0.496289890708168 1
0.452174928820246 1
0.546649573136518 1
0.507561989192179 1
0.705157630932269 0
0.385167829664703 1
0.272298591171635 1
0.394129024382839 1
0.568247416036152 1
0.425174659072938 1
0.358677657991027 1
0.339483261526171 1
0.518122111415663 1
0.423597657489078 1
0.289298834749222 1
0.42860591644262 1
0.400465994923467 1
0.242622737791899 1
0.517587171849984 1
0.336344339856703 1
0.490284462542368 1
0.327480346126054 1
0.569249522635238 1
0.410317106752206 1
0.31907341636835 1
0.436314432224746 1
0.366563570526143 1
0.465810747931372 1
0.117229020881558 0
0.418413853328466 1
0.287472241549232 1
0.482908087642019 1
0.267925399798632 1
0.362913700038578 1
0.542158120657424 1
0.526944441707656 1
0.368530996367445 1
0.205869090002872 1
0.567845630476202 1
0.546697659432959 1
0.126696807950397 0
0.337093580968014 1
0.249713235505029 1
0.44620380886538 1
0.574725392871812 1
0.496761834063691 1
0.47970676123273 1
0.353527674049945 1
0.4110645027536 1
0.50862353073763 1
0.134334136778628 1
0.286144606014867 1
0.362806444465252 1
0.319170300843417 1
0.494357388366877 1
0.376757440727086 1
0.143090271089439 0
0.509399240397015 1
0.4571360384118 1
0.340752789011858 1
0.691011899234701 0
0.233777310581954 1
0.25775493256663 1
0.554328732985988 1
0.23392463874375 1
0.330810673102723 1
0.367326768126475 1
0.261716085068481 1
0.369063475963306 1
0.800111252307758 0
0.396114994142614 1
0.318038437866541 1
0.472427984863382 1
0.40418177607369 1
0.218672035258182 1
0.344137693251648 1
0.40637282959652 1
0.60420384823896 1
0.413328944538183 1
0.196581294543649 1
0.522327268967824 1
0.463622882258229 1
0.31039996603633 1
0.3281200724849 1
0.493950060421993 1
0.486747451003506 1
0.562921029341074 1
0.484934871438875 1
0.436189489865789 1
0.552963449122244 1
0.511936201112429 1
0.404942345042192 1
0.486295988248617 1
0.428926595269705 1
0.456512008785304 1
0.546023954554688 1
0.433492027138189 1
0.335348892511081 1
0.327602228076124 1
0.470321376678036 1
0.482425260137513 1
0.278501223802562 1
0.512892653505876 1
0.330091955861466 1
0.384356170237462 1
0.252801345667308 1
0.327470806313151 1
0.388587314393064 1
0.627914489673153 1
0.32069558618671 1
0.634451181698349 1
0.360270648275845 1
0.707575800518806 0
0.443671611600317 1
0.49569639953071 1
0.322995307313272 1
0.455927948249675 1
0.33577807069002 1
0.655606427562688 0
0.359345056069993 1
0.34811521108052 1
0.484938554915817 1
0.729023785623005 0
0.361306970187924 1
0.516113252315438 1
0.313976067125533 1
0.430510630334111 1
0.325000927329597 1
0.473110121842819 1
0.178877026152685 0
0.420537805911475 1
0.430305572817605 1
0.501320566410594 1
0.496964772073246 1
0.518896101405051 1
0.387264045177293 1
0.419824935033814 1
0.446602460309532 1
0.566999729524489 1
0.13870886337767 0
0.141042170194202 0
0.333393704095887 1
0.416779882230731 1
0.302550680422008 1
0.305651645128727 1
0.467232271198431 1
0.610090632547533 1
0.259467703876599 1
0.341041020052518 1
0.280116665417776 1
0.402408645381079 1
0.387783794489006 1
0.475239199053448 1
0.461083367598144 1
0.361222983448102 1
0.218760380812082 1
0.428356834904053 1
0.382413811787814 1
0.524079118616585 1
0.63346547488862 0
0.436699696259145 1
0.466618499009004 1
0.461940342564336 1
0.334704245318977 1
0.577826104878178 1
0.420624351971403 1
0.73432550710523 0
0.432021022710417 1
0.38057346775027 1
0.363524080354973 1
0.328719567819201 1
0.238871376736432 1
0.475355426640074 1
0.147220411247144 0
0.521301651518246 1
0.607504241005195 0
0.398704689994888 1
0.510451602953679 1
0.398659082261871 1
0.468299164516619 1
0.490407926622864 1
0.637940511081889 1
0.509713261787741 1
0.400230900493485 1
0.291559552212084 1
0.4427687298784 1
0.471240048150211 1
0.447180705315107 1
0.286042535193031 1
0.444176754849643 1
0.606098388203173 0
0.501377221433746 1
0.342185162816165 1
0.327599011555766 1
0.431882180937269 1
0.325458648077507 1
0.503439498840219 1
0.322453247360346 1
0.455088643412187 1
0.402187778859736 1
0.49880860455618 1
0.438891336418212 1
0.551376759695502 1
0.339898982228007 1
0.370674465441489 1
0.261269557639288 1
0.435943044396484 1
0.529118072589434 1
0.303715659018535 1
0.462026992830418 1
0.471757976185303 1
0.228996503876825 1
0.536286995562741 1
0.499486502632757 1
0.401174839360135 1
0.1429568436906 0
0.443351473791376 1
0.405686693743802 1
0.255526463964877 1
0.260370933684416 1
0.407843267338804 1
0.400352687265339 1
0.541522749097817 1
0.465208053375143 1
0.364349662200709 1
0.37671400910656 1
0.541938115287749 1
0.43935736193582 1
0.633477133012108 1
0.566573061303388 1
0.39409741854727 1
0.462929664365603 1
0.703304405160081 0
0.416522490309689 1
0.622546346482822 1
0.427129458333637 1
0.474748793217403 1
0.2953764941681 1
0.25444917107732 1
0.386978787845461 1
0.554655538793834 1
0.45633719122778 1
0.539940720551019 1
0.385492571985584 1
0.307056185745476 1
0.349367022658398 1
0.367648813758218 1
0.548389693157093 1
0.324406022623743 1
0.347386022551907 1
0.347916609033585 1
0.541269817665817 0
0.334812080690147 1
0.013757636803008 0
0.292755388075922 1
0.355882627803398 1
0.19701117011519 1
0.46956246767856 1
0.402426943933314 1
0.384883875734507 1
0.352044480602106 1
0.453876858326493 1
0.330277934967729 1
0.234000322295004 1
0.492522251999915 1
0.364988167526135 1
0.45526483650712 1
0.380216403683697 1
0.610573980295936 1
0.381670903321844 1
0.375055539923425 1
0.350462473466686 1
0.336865525417727 1
0.370904962474735 1
0.272529883592229 1
0.34221193657146 1
0.318193306873208 1
0.255594009779754 1
0.315874015500175 1
0.220688300183907 1
0.363233489415572 1
0.664701884082975 1
0.361115436137951 1
0.438535780190748 1
0.320199204922807 1
0.314674068003051 1
0.46615709246876 1
0.352608358930487 1
0.382341462249305 1
0.58716175512531 1
0.463655258261384 1
0.181887766780884 0
0.370147639435303 1
0.502916639861376 1
0.41140006739604 1
0.408614309608454 1
0.460803590573763 1
0.264829453875843 1
0.342882137200862 1
0.34848891190737 1
0.417370007818509 1
0.61955525718666 0
0.409140295332468 1
0.4158562637637 1
0.334387140970583 1
0.416816286852587 1
0.213267563172617 0
0.471429742886827 1
0.372219255688497 1
0.536515900598998 1
0.40479384447632 1
0.290137229662296 1
0.520761311737202 1
0.434106737165203 1
0.35514868180079 1
0.278522656121012 1
0.559972702274863 1
0.405174058846672 1
0.615651522481491 0
0.365853006839657 1
0.259749805079788 1
0.346587780886644 1
0.375068585654609 1
0.607052880847283 0
0.34853374004445 1
0.589565312697131 0
0.23014703704407 1
0.573357026097866 0
0.630859513561526 1
0.424258258332434 1
0.37648063063488 1
0.415226635729126 1
0.5324759856002 1
0.303568834529633 1
0.330886130733622 1
0.525745413780269 1
0.338878240755279 1
0.449989963695853 1
0.48194607721286 1
0.425170180719388 1
0.357990038842245 1
0.431873982383335 1
0.401514089344909 1
0.563876885533779 1
0.284214455421297 1
0.264741824586795 1
0.444316465328351 1
0.543898794690922 1
0.435362247869518 1
0.257052426159365 1
0.224182644111906 1
0.239374562911218 1
0.245917901729355 1
0.328849309253016 1
0.477637739725224 1
0.358092848883327 1
0.364789228533526 1
0.49499617772903 1
0.584601919357802 1
0.617766723982044 1
0.514870087378643 1
0.229525111642705 1
0.58399145925581 1
0.430790167205233 1
0.313434340699225 1
0.47435690039088 1
0.428168352852162 1
0.385247515277293 1
0.25399652531706 1
0.242564205796347 1
0.225243742414904 1
0.571247396177759 1
0.352762107239275 1
0.326350320903887 1
0.43778041724565 1
0.536448828541931 1
0.26926726565173 1
0.341513775238194 1
0.1718145175584 1
0.449779348435541 1
0.585919991632809 1
0.344347752658243 1
0.405993465868805 1
0.225110211908068 1
0.445346039858974 1
0.577647449767215 1
0.601919411985451 1
0.424504177552644 1
0.499570133506842 1
0.325018641005919 1
0.505947450775748 1
0.48831621942964 1
0.463170289301036 1
0.478021417571538 1
0.66612200288927 0
0.516544859479858 1
0.274380940541799 1
0.453457921369955 1
0.316127767937368 1
0.448995388996165 1
0.357817256043976 1
0.318952732631348 1
0.256491129172536 1
0.339471627741316 1
0.396126963948045 1
0.43988041718314 1
0.271491235539721 1
0.556762284933447 1
0.516829517133132 1
0.511625804869543 1
0.255349394883178 1
0.433065627998633 1
0.270810927864086 1
0.206320560772488 0
0.24661636285419 1
0.304752559932048 1
0.359570454745505 1
0.460793348385946 1
0.533960796129393 1
0.462458188285579 1
0.191190293717185 0
0.416163151090335 1
0.342327918412561 1
0.272232280505359 1
0.346757773412274 1
0.468695288087187 1
0.507867678806572 1
0.402601136631909 1
0.57384275283983 1
0.323380290596514 1
0.280933012232814 1
0.430054343411946 1
0.289088108892252 1
0.464320624795633 1
0.467407779899062 1
0.135352667023745 0
0.489500790052341 1
0.349056747107673 1
0.346538891412344 1
0.417251906463609 1
0.515102101090766 1
0.429565113233108 1
0.493703204326554 1
0.375707764992723 1
0.373668395614406 1
0.154859473449584 0
0.682353378603582 0
0.316692733122386 1
0.328135599420347 1
0.502887640889271 1
0.301256629497509 1
0.362732481088805 1
0.444612417403702 1
0.449751216264325 1
0.343957912062635 1
0.303559435828261 1
0.433009917785847 1
0.0860951877988832 0
0.408506848873955 1
0.355693775697323 1
0.655462613696774 0
0.342780534342288 1
0.463669476814438 1
0.375058194167605 1
0.521120581551014 1
0.480506084924531 1
0.410078201610042 1
0.387946624459151 1
0.231061053098254 1
0.343964826983146 1
0.442990109129804 1
0.261862897715542 1
0.432404026660586 1
0.461115856058129 1
0.491327294970966 1
0.467422849277075 1
0.435928252560797 1
0.247405425745876 1
0.303221963083369 1
0.417037308654583 1
0.504345783344252 1
0.423840070345085 1
0.453368902674953 1
0.596372474114694 0
0.452609775807959 1
0.442673617567689 1
0.459220264305704 1
0.443318730475713 1
0.485213407822895 1
0.443602106615116 1
0.320806081855984 1
0.53293300151991 1
0.472415237937019 1
0.283996595105576 1
0.381912289874063 1
0.385515117790482 1
0.393217015582994 1
0.541834004482031 1
0.635389923616811 1
0.502596209433478 1
0.410075615661578 1
0.678918745064902 0
0.513794403880548 1
0.362138234714735 1
0.503805229500205 1
0.459038705301767 1
0.554242464782316 1
0.40076136157036 1
0.238774153452652 1
0.159495866929434 0
0.458280182815203 1
0.523043788510938 1
0.287455516636607 1
0.250065745428582 1
0.516133047408784 1
0.486909965727519 1
0.098677135155472 0
0.346425799301255 1
0.454094148653661 1
0.278233791548478 1
0.308633074259461 1
0.445092140979601 1
0.369913524492545 1
0.216758142199109 1
0.42734256115169 1
0.322946593233608 1
0.545594079350772 1
0.123927551451869 0
0.5286405069953 1
0.189185049313592 1
0.456841067968183 1
0.397213138321985 1
0.393213488324946 1
0.120584758758542 0
0.258151837015696 1
0.290243554952846 1
0.414827943942504 1
0.350709448943093 1
0.379147848555038 1
0.570926338118374 1
0.367155732680563 1
0.598737186922622 1
0.486232240864278 1
0.410892681783931 1
0.511373230089345 1
0.493696623572779 1
0.335914540193032 1
0.528353872760645 1
0.449954379970104 1
0.629815898188894 0
0.367552644100279 1
0.231675513802871 1
0.477950808224516 1
0.445240391441481 1
0.349657570208935 1
0.234950972765781 1
0.23891657314159 1
0.40495308774101 1
0.220741551324256 1
0.212420748170601 0
0.270899704452675 1
0.361247787986125 1
0.494937736945128 1
0.421910875814353 1
0.484577145568151 1
0.323373207969814 1
0.497123349272656 1
0.590124830391214 1
0.451464723176288 1
0.421617087995966 1
0.499327351635691 1
0.384923160878496 1
0.332475869276968 1
0.36836089168469 1
0.583521758551707 1
0.514933882606051 1
0.424672142052497 1
0.519223339387825 1
0.514632536752325 1
0.355052329189099 1
0.395421198437236 1
0.424141249162374 1
0.469466129786631 1
0.586994301646909 0
0.428423833833924 1
0.410701113720583 1
0.412314530766602 1
0.0991031184445913 0
0.152689957477091 0
0.292869322518866 1
0.403275262691155 1
0.502653165286953 1
0.34608511818 1
0.245654620709057 1
0.474788461174207 1
0.585244845622177 1
0.279788281816698 1
0.209266262544313 1
0.491223371561933 1
0.434021762229493 1
0.617500198772097 1
0.400894211690659 1
0.42515782978308 1
0.458593591876605 1
0.444775310958702 1
0.263569119394641 1
0.34068014038342 1
0.264597542931147 1
0.34142981918859 1
0.311709410682419 1
0.204147277381936 1
0.456187940428522 1
0.555640219445541 1
0.436400583173931 1
0.340630162671398 1
0.292837576937211 1
0.266987890784266 1
0.340689485085154 1
0.476011902698583 1
0.343807836132903 1
0.25533075547686 1
0.445360415846632 1
0.535336980598479 1
0.332139472404515 1
0.305271342046164 1
0.472073128831409 1
0.664339859530788 1
0.377009765099619 1
0.158160503256437 0
0.312704723799124 1
0.394773607992544 1
0.492241581420164 1
0.348810311569977 1
0.595642266630626 1
0.572909126364223 1
0.517864442331892 1
0.302897339482554 1
0.424228062308399 1
0.454770501786679 1
0.567016391365207 1
0.498687063833451 1
0.313674968366842 1
0.315683179633122 1
0.729437857133878 0
0.582171361148555 1
0.396659896019905 1
0.299660730497568 1
0.16651217194333 1
0.46587309304296 1
0.294015968907959 1
0.243726315966111 1
0.332328214803542 1
0.490753459081043 1
0.314528997584779 1
0.526723509903042 1
0.350606688689179 1
0.392166792051078 1
0.434950270404435 1
0.278504134702073 1
0.287707923014222 1
0.269795490852843 1
0.559085930144927 1
0.508539210779123 1
0.56874821888264 1
0.585415804612998 1
0.227061388122214 1
0.330125865051846 1
0.294873429271076 1
0.241777989364716 1
0.391695616383371 1
0.293241774488678 1
0.338201816574862 1
0.380319356551938 1
0.440442125592928 1
0.440274428374033 1
0.159528811667877 0
0.514330983813713 1
0.33935396814253 1
0.357230382560449 1
0.42028710742462 1
0.458391035309972 1
0.329536848008857 1
0.425305139172259 1
0.0690542576369915 0
0.495539229558487 1
0.508047119696981 1
0.440970949654133 1
0.473408905147138 1
0.443704660336666 1
0.223976556819869 1
0.435832751904838 1
0.356888440184795 1
0.712775981158802 0
0.344173215237943 1
0.450365166277433 1
0.648629994018233 1
0.479297959093918 1
0.418035706179566 1
0.427357199588174 1
0.325833578859156 1
0.382462780345085 1
0.470829610020166 1
0.606277947869479 1
0.389444453535473 1
0.257690280875172 1
0.525918871125819 1
0.530923151727568 1
0.297474498394316 1
0.436858359224518 1
0.44558161993823 1
0.603009708117346 1
0.22408395447821 0
0.418092972499241 1
0.478776450065732 1
0.272741385113255 1
0.356552978006686 1
0.25982846218064 1
0.364062731543912 1
0.229345277532207 1
0.207834995993218 1
0.494098957628905 1
0.494212822618203 1
0.127193937849286 0
0.364076250673351 1
0.350908804019412 1
0.483891914299156 1
0.291056520081642 1
0.450441739791801 1
0.411888444181596 1
0.319437556191959 1
0.344213001496687 1
0.320934367098514 1
0.520009146820631 1
0.261918666676686 1
0.398419422207727 1
0.417643663490801 1
0.270132903180759 1
0.368482622092839 1
0.284382126649242 1
0.291875815467285 1
0.375496332218322 1
0.25582191791418 1
0.196175367379334 1
0.660395990835128 0
0.313127125985434 1
0.353688827781247 1
0.406551284965258 1
0.356392397227785 1
0.433948363702226 1
0.323514812156594 1
0.5121060296972 1
0.19951086799369 1
0.466924149327409 1
0.394114398050532 1
0.24822973348586 1
0.332060652123253 1
0.391800464599877 1
0.488326288237205 1
0.464576435549952 1
0.201241523286215 1
0.116309729209825 0
0.299140540135672 1
0.408109320944582 1
0.455054524605216 1
0.458259537681039 1
0.354283222560099 1
0.365295344202191 1
0.566354327761411 1
0.433386417999962 1
0.416991956125563 1
0.464109997899575 1
0.334795850863123 1
0.269957571266726 1
0.371176421003944 1
0.319731404847693 1
0.256220236795767 1
0.334893007445596 1
0.337944341244438 1
0.453265055103043 1
0.407326776706721 1
0.532538966231119 1
0.447192983048619 1
0.326859529766489 1
0.393525106693299 1
0.346385765546287 1
0.280389543524367 1
0.382474783591727 1
0.448795373563697 1
0.412909860345198 1
0.36224223684093 1
0.179049883789978 0
0.289702099633663 1
0.593119888183384 1
0.611315564877502 0
0.404290776778384 1
0.432292177356087 1
0.314384062563873 1
0.570171662222578 1
0.470486303536904 1
0.596184044639752 1
0.262867461123297 1
0.333894214039973 1
0.617426779134738 0
0.315130417753329 1
0.295525239738866 1
0.372491067534566 1
0.446338111672377 1
0.313369389706444 1
0.309257975064683 1
0.348406290556124 1
0.448994557539245 1
0.549767640121408 1
0.230356188562153 1
0.46140852132167 1
0.533668533685838 1
0.429326996446938 1
0.208358774943669 1
0.530675772276658 1
0.33893556178037 1
0.483710846576504 1
0.341563288763541 1
0.479850083791285 1
0.534664088432694 1
0.45450720613664 1
0.547730144187245 1
0.456100931593957 1
0.583505735764564 1
0.391531668603948 1
0.525052939190892 1
0.291386376726614 1
0.268707270732629 1
0.454202095728722 1
0.298944861346552 1
0.216951405211265 1
0.476379184091706 1
0.360461718094153 1
0.446061222088171 1
0.307059308113198 1
0.359277976905227 1
0.637538793130159 0
0.488794697230435 1
0.204160915720015 1
0.375049496682832 1
0.25125975937694 1
0.367219533354633 1
0.494674223825122 1
0.392062354106026 1
0.118027858432479 0
0.484350378882984 1
0.662486724948119 0
0.371380418637557 1
0.159594191812505 1
0.270239448210829 1
0.384668142521517 1
0.588204435680365 1
0.269161443113714 1
0.256975401807089 1
0.393119869745416 1
0.51259965630783 1
0.331942162000211 1
0.632163915887771 1
0.347954145992053 1
0.420129232348339 1
0.49025702871837 1
0.33544181529825 1
0.473166281813623 1
0.576537504636869 0
0.392433570174937 1
0.682675205440828 0
0.270435190157066 1
0.185529869908438 0
0.302078420440934 1
0.363356717912961 1
0.555006574338704 1
0.298487843777348 1
0.389995449325075 1
0.425362304985741 1
0.440563605468503 1
0.358758652694495 1
0.354296743462217 1
0.344992205645244 1
0.471780451457105 1
0.513569988679171 1
0.481031019436122 1
0.349322217953987 1
0.512865794823201 1
0.556614271131629 1
0.456355539717841 1
0.488358941487903 1
0.393251159683212 1
0.397397593190269 1
0.528968567617148 1
0.41852733268577 1
0.524261425626206 1
0.576929848705718 1
0.404690036568695 1
0.369720385114414 1
0.272810305653432 1
0.178913006923298 1
0.383334385431479 1
0.358376885409047 1
0.376862783028777 1
0.320417717058712 1
0.424345656556108 1
0.206013327206512 1
0.390980959006761 1
0.506620331236111 1
0.484365269958333 1
0.40496059108596 1
0.540275687344501 1
0.468829121295599 1
0.353069501901647 1
0.231870240134401 0
0.442120588409108 1
0.490590140035828 1
0.208736958071388 1
0.240062591478161 1
0.316301921509282 1
0.182244612615313 0
0.504181287252643 1
0.341508364076222 1
0.315449775123276 1
0.527021261857436 1
0.406324735447392 1
0.398491160840736 1
0.436999925813032 1
0.509870606742017 1
0.243856676854032 1
0.404039404385632 1
0.28955676841193 1
0.548136435798979 1
0.448610491493769 1
0.448262997439272 1
0.424600818344822 1
0.434070525868805 1
0.410568366633232 1
0.471534082467453 1
0.414082182134404 1
0.227492743684504 1
0.270478128192258 1
0.501714593126942 1
0.145991984045384 0
0.370096696576197 1
0.365673930238782 1
0.483923166286888 1
0.214279063575806 1
0.463917889363345 1
0.321954441210325 1
0.178498683578071 0
0.592480848636259 1
0.3667690963127 1
0.42369649485551 1
0.513360645098779 1
0.344498381436008 1
0.3273578832354 1
0.171300812841083 1
0.582294808347692 1
0.352145259240218 1
0.391553399970619 1
0.554885301313168 1
0.354397213597372 1
0.263415125743921 1
0.418775743525308 1
0.402759692286549 1
0.419421710069627 1
0.299983316254448 1
0.476999137130641 1
0.267693709040838 1
0.345451647342023 1
0.285930623315089 1
0.508076915166486 1
0.501727109871149 1
0.279473613454897 1
0.41230290448187 1
0.166450944310277 1
0.393911710454302 1
0.404994785293576 1
0.491962886247132 1
0.177910674376184 0
0.445433540178507 1
0.467760669193444 1
0.58010971158325 1
0.389384967348426 1
0.425079319701748 1
0.612095700193744 1
0.255382948064424 1
0.461554235449167 1
0.545023830526122 1
0.244789542477933 1
0.30837884345928 1
0.202457564289167 1
0.479460262197581 1
0.519850635484262 1
0.22735957384663 1
0.471616535688461 1
0.365098874870439 1
0.560180023690812 1
0.444320386524042 1
0.578502388533944 1
0.186528676292304 0
0.51952262706705 1
0.264881866856732 1
0.406725949446278 1
0.259495147687282 1
0.27407602847248 1
0.502384722988026 1
0.441635545458669 1
0.244605993644656 1
0.541185169030214 1
0.400940427571667 1
0.251638880517078 1
0.37833474320101 1
0.326438949434937 1
0.301332514568267 1
0.328504158059997 1
0.388938232315439 1
0.25998913488581 1
0.370659491929122 1
0.413210196518336 1
0.458893343827338 1
0.277449533170878 1
0.446381599702089 1
0.412806724613071 1
0.405065247030674 1
0.157575939441723 0
0.388529078713099 1
0.656884069001727 0
0.490701228819749 1
0.405971342921372 1
0.494784431525153 1
0.413142663498872 1
0.412371618068291 1
0.368369917996805 1
0.274638718723244 1
0.367761742163133 1
0.539252153634194 1
0.491468127529866 1
0.232517300625948 1
0.383317729705936 1
0.384906881121994 1
0.422958100335218 1
0.433232601026004 1
0.435283581322693 1
0.336811490578907 1
0.539586861704203 1
0.357680308320461 1
0.33500677111765 1
0.506455026792506 1
0.359935984737572 1
0.671830334687193 0
0.29160283610119 1
0.374595557862321 1
0.395920573385999 1
0.294491460499905 1
0.548792647793846 1
0.495897091190641 1
0.564782363720371 1
0.410500009197152 1
0.524850525508154 1
0.427012393565163 1
0.329206240532926 1
0.336691225965203 1
0.443414379645276 1
0.468064452819369 1
0.365277626705559 1
0.420932432059349 1
0.440068565557146 1
0.23361938786731 1
0.271309634882239 1
0.409594209700138 1
0.318206146143644 1
0.208547634410392 1
0.267352947991347 1
0.530107928384611 1
0.397996322103925 1
0.296139097026221 1
0.316255709803375 1
0.428978548315523 1
0.406382882510373 1
0.473758424066694 1
0.303343310533393 1
0.4791336973775 1
0.407914756974977 1
0.304054261614363 1
0.444390675206175 1
0.370079061466183 1
0.302264674820264 1
0.436966054604507 1
0.1719040845727 1
0.282248907475347 1
0.321864693822661 1
0.389737833516702 1
0.392006701206139 1
0.384621042511499 1
0.505108142068318 1
0.25238725693101 1
0.157178365437731 0
0.699967664456658 0
0.544713229641394 1
0.353425511878981 1
0.390587159553202 1
0.480743644732956 1
0.305959294242423 1
0.386739460073299 1
0.453222463133658 1
0.351656116788066 1
0.395178151801708 1
0.557606087718972 1
0.226767105963115 1
0.157258315626083 0
0.51776975868193 1
0.415082824596052 1
0.598147784270371 1
0.355516220761088 1
0.406586565372677 1
0.202904776627114 0
0.3217320224189 1
0.377525143514253 1
0.335289370620044 1
0.38129740914888 1
0.406881736237446 1
0.385177334785562 1
0.397970625899907 1
0.27128591332156 1
0.509131837525708 1
0.226768361709587 1
0.437537886303687 1
0.348195752436322 1
0.468572194973837 1
0.290278614065186 1
0.243517112862766 1
0.393654860912481 1
0.468310277924561 1
0.374856143826726 1
0.366626612338796 1
0.29079278936621 1
0.370766518468743 1
0.229280540201615 1
0.267989405504937 1
0.554858793215371 1
0.171052017847444 0
0.364413384202202 1
0.286008061073739 1
0.203934778254733 1
0.388115339653439 1
0.553218621117595 1
0.50050910745911 1
0.49996071319637 1
0.425461331949882 1
0.342492756338946 1
0.392714589937028 1
0.487919929484357 1
0.413704711592917 1
0.640995261368182 0
0.298664491937209 1
0.140453431767965 0
0.357792203296951 1
0.372880860055691 1
0.41349271375426 1
0.4489109044015 1
0.529695748102688 1
0.385243470471724 1
0.487143176218018 1
0.452951182975254 1
0.491669269729617 1
0.24913931286753 1
0.33718029397813 1
0.465992160316911 1
0.409011366302465 1
0.407888613535887 1
0.408870314654283 1
0.590567372753308 1
0.32637924772173 1
0.248504289940125 1
0.414498404684131 1
0.476042873227219 1
0.377957153129711 1
0.278332546756941 1
0.55912062601172 1
0.286665984850418 1
0.285266965343069 1
0.490913578236229 1
0.403402483475684 1
0.364994889994105 1
0.4066622101457 1
0.618740141249174 1
0.451918936594715 1
0.450377513053648 1
0.411322313525195 1
0.453278326262251 1
0.470450718657724 1
0.267862455202958 1
0.410966411941161 1
0.472842561935698 1
0.404981601053902 1
0.475402973015444 1
0.425750584562831 1
0.536788372943196 1
0.409259756376549 1
0.424383805344336 1
0.573612910600494 1
0.303963820869372 1
0.256131999773643 1
0.163496659149651 0
0.516866373309777 1
0.366072412522314 1
0.411987035100585 1
0.472722579941102 1
0.445228821973268 1
0.634027986303525 1
0.328292735797396 1
0.165358078346127 0
0.542810223722908 1
0.366985052272032 1
0.151030468834384 0
0.511938144347134 1
0.598000693296227 1
0.325153754571867 1
0.322555819664939 1
0.447762520864068 1
0.408229224793596 1
0.249061346972249 1
0.314556469900381 1
0.487769706250043 1
0.429841993554174 1
0.440129031087696 1
0.39159980246972 1
0.421417239418435 1
0.389164875490393 1
0.511823899772482 1
0.400051629043774 1
0.478358784337892 1
0.617473525407519 1
0.351208756741759 1
0.548439592343003 1
0.434604623285502 1
0.393343992721303 1
0.482156210729193 1
0.247564092628045 1
0.473845130196468 1
0.251134822853801 1
0.437081913423567 1
0.400332026872641 1
0.57726324118513 1
0.536012860830944 1
0.593395456489733 1
0.722001934842887 0
0.55459059229078 1
0.1984026562958 1
0.400052175546226 1
0.48544249192407 1
0.439955119711394 1
0.312092038829965 1
0.404283830715673 1
0.408822248630388 1
0.502520016981938 1
0.433776919071937 1
0.278600076173304 1
0.222337645572902 1
0.411251181492724 1
0.559398164735384 1
0.225157559617492 1
0.437480402169159 1
0.453231009781878 1
0.365502660086484 1
0.544499251108173 1
0.39278401092708 1
0.520761531519231 1
0.508386713318791 1
0.422325771340797 1
0.333305636336712 1
0.235265314322367 1
0.475754358956304 1
0.382611159667935 1
0.434954593125711 1
0.335503660393371 1
0.492848443771982 1
0.337864834100487 1
0.345039381514775 1
0.256086643898711 1
0.180141324612342 0
0.28601331091026 1
0.505718033148159 1
0.521907010908779 1
0.393679466299046 1
0.383107412522847 1
0.276913913622299 1
0.291758004928012 1
0.497353897469619 1
0.277031367226793 1
0.266950019487662 1
0.557214684387019 1
0.176519753677077 0
0.56208858899216 1
0.444777388568049 1
0.617169379345404 1
0.419351866194171 1
0.295227995276124 1
0.413812598880522 1
0.185291432293691 1
0.261039685358988 1
0.36234980087979 1
0.407961821400248 1
0.300835608481311 1
0.471872521780416 1
0.394151688442896 1
0.426294945738656 1
0.1730817716981 1
0.242240579839889 1
0.57059596334561 1
0.524630916419069 1
0.332641682562339 1
0.501502128805621 1
0.22806986884547 1
0.478325116392343 1
0.312906190421653 1
0.466113437388474 1
0.399506985767835 1
0.24074987553462 1
0.29037601304248 1
0.302285891153696 1
0.560211737563523 1
0.272427007742478 1
0.43449890543935 1
0.489231857657027 1
0.425344803507191 1
0.312882883117806 1
0.414522924035844 1
0.678785744342987 0
0.42276432703892 1
0.510938533146519 1
0.377494702640147 1
0.527633388305624 1
0.303652758709433 1
0.454249587277961 1
0.40205769463322 1
0.22526363124504 1
0.48198981355254 1
0.479372980411684 1
0.404883992236884 1
0.369117433077182 1
0.506993838425582 1
0.206536138172463 1
0.688290014023603 0
0.311429623045684 1
0.458150376295464 1
0.265537211229332 1
0.276680315546148 1
0.431616893535753 1
0.444116268718873 1
0.248203611319574 1
0.218986529052673 1
0.278517397602516 1
0.253680281087918 1
0.44307520265123 1
0.357816351008512 1
0.325133248624822 1
0.451934233232585 1
0.297796055751303 1
0.359540191437283 1
0.484985745378596 1
0.520293422545285 1
0.435586943488831 1
0.439994118602816 1
0.391652009116297 1
0.265223970565616 1
0.337119921587398 1
0.425180508092396 1
0.217435666571691 1
0.371605641451955 1
0.4351141767561 1
0.197367714871415 1
0.44996603596909 1
0.386876375857264 1
0.500155265357215 1
0.38668317575205 1
0.370429283964339 1
0.410086524660836 1
0.535427095680607 1
0.445602867683502 1
0.187361195684317 0
0.338619951590706 1
0.294336663636563 1
0.46163753682176 1
0.356129196881334 1
0.52161136214009 1
0.331188499143136 1
0.235477292572999 1
0.35733419337627 1
0.348095039784203 1
0.550846269026823 1
0.453676161638043 1
0.274092767142941 1
0.319783966510952 1
0.653677497841245 0
0.379589930062627 1
0.62528536327748 1
0.349747633323913 1
0.24915736936046 1
0.463448721545993 1
0.495649385510706 1
0.366546806994579 1
0.396142121771136 1
0.19571503545906 1
0.532822268590867 1
0.370296427700478 1
0.438262974260235 1
0.198207669701918 1
0.298633855579143 1
0.669635866089689 0
0.380222859341768 1
0.449900006131855 1
0.376987326193177 1
0.526923062575612 1
0.163845990108265 1
0.352346931954409 1
0.128386465476072 0
0.474403742609178 1
0.327103743429809 1
0.422445619941674 1
0.351670058324851 1
0.267036704314106 1
0.41981449712808 1
0.326588015469658 1
0.365111153298711 1
0.408705032450927 1
0.373124997135937 1
0.400330944657167 1
0.518751091079548 1
0.4529361489376 1
0.382174187479461 1
0.575816964861013 1
0.367561639393385 1
0.498828948183527 1
0.52017112839743 1
0.309959595908722 1
0.336784564162875 1
0.426429427357132 1
0.573530906331391 1
0.444224375390051 1
0.44621802044523 1
0.477032519893148 1
0.288806134438898 1
0.422129101687435 1
0.362992044587398 1
0.506417992297991 1
0.447424690401944 1
0.244158820997636 1
0.359179890650987 1
0.471158213727085 1
0.519179160703855 1
0.276495383992932 1
0.526532222914858 1
0.330496117138226 1
0.48283881109261 1
0.32161244249473 1
0.380250063007226 1
0.266957580879435 1
0.398604802821484 1
0.581378588835708 1
0.256611870461904 1
0.402692317622128 1
0.299034114161541 1
0.413908584451413 1
0.237316370967495 1
0.381629052599995 1
0.559232172709419 1
0.442936418467416 1
0.215115953774633 1
0.420854084615713 1
0.404749913893111 1
0.32237014675233 1
0.377806776319817 1
0.484070350249072 1
0.409586076757007 1
0.423514356145943 1
0.431707373509448 1
0.35203714476722 1
0.426022572015061 1
0.302046833983015 1
0.538716646008346 1
0.534153294349412 1
0.497727976070624 1
0.444152183431429 1
0.294087056400905 1
0.369235256030554 1
0.0618672911131077 0
0.434690910072304 1
0.585113788983148 1
0.312038466452176 1
0.342955453754379 1
0.392714575697676 1
0.301367026548176 1
0.432495803657111 1
0.455728406791566 1
0.443730523014352 1
0.427509384926906 1
0.409600739994269 1
0.456811298744456 1
0.536966765021463 1
0.427227743778224 1
0.492714721574479 1
0.473057629506231 1
0.530662572115402 1
0.453195736705304 1
0.251931795542518 1
0.341892352765241 1
0.586910533414126 1
0.344153680082035 1
0.537828789967649 1
0.287903353199857 1
0.334458577630052 1
0.521013809563458 1
0.387638541316176 1
0.444591725839465 1
0.410304265452946 1
0.393911941246904 1
0.364282513527256 1
0.48528256969284 1
0.67665896568478 0
0.35403559000325 1
0.458065770733788 1
0.362349809861931 1
0.422934258353094 1
0.325027547566021 1
0.463633946704295 1
0.560581234479945 1
0.222661202704462 1
0.437643266326826 1
0.483126764589764 1
0.454188298607117 1
0.418361512351471 1
0.478363085196581 1
0.33721589168251 1
0.456657858909085 1
0.564237891821821 0
0.424745832433335 1
0.279371325446629 1
0.332094919196973 1
0.47710885180558 1
0.406546119685718 1
0.328891708073 1
0.340790105395148 1
0.305289957405476 1
0.392167686177571 1
0.284532036656785 1
0.486155202933278 1
0.383144144877858 1
0.379167211945077 1
0.490250598525181 1
0.483469169886476 1
0.398335056314589 1
0.367504845226921 1
0.48232101112208 1
0.237913759774402 1
0.299417425171969 1
0.597714580866681 1
0.111101094539889 0
0.404415033632941 1
0.46962438703732 1
0.624631522059329 1
0.345294912471884 1
0.341355637211288 1
0.331029134664587 1
0.390781136911776 1
0.393741547087385 1
0.411173478692335 1
0.376878874987577 1
0.429144975022984 1
0.287027484311489 1
0.459228155858957 1
0.547367338272687 1
0.400415398898661 1
0.549666284241621 1
0.129027403131491 0
0.488492116827343 1
0.434233565856361 1
0.37986433182017 1
0.558517283970664 1
0.415216271468628 1
0.314165395885953 1
0.207397840278704 1
0.304311771925261 1
0.408141331657999 1
0.566073819057745 1
0.28774270955328 1
0.356831005973158 1
0.424410331577293 1
0.580665474151564 1
0.611534603696231 1
0.422859712620354 1
0.481231549384581 1
0.446608302358215 1
0.358862954459317 1
0.41460651969865 1
0.357044348035583 1
0.621027005100971 0
0.360160512054861 1
0.401519621269862 1
0.48034898797587 1
0.322321207625649 1
0.452276787746046 1
0.195450015438816 1
0.380343978492816 1
0.688375090833614 0
0.219381648799372 1
0.213797492097373 1
0.341277759326478 1
0.177055510244673 0
0.359871849780438 1
0.506536312661433 1
0.357398687552279 1
0.291744959782915 1
0.268166989373512 1
0.542234628141714 1
0.56658464929465 1
0.440426194475053 1
0.445374429308054 1
0.34799571214678 1
0.429943889825464 1
0.336014464864913 1
0.472167674009712 1
0.352918152107685 1
0.432633316826903 1
0.293605719644887 1
0.49192794610013 1
0.224144366696762 1
0.588097372469156 0
0.33171658894792 1
0.2918130279542 1
0.517371757016901 1
0.251953094425358 1
0.543197505594091 1
0.183789814815524 1
0.430751889221478 1
0.434481914400026 1
0.427489131268732 1
0.332272267595292 1
0.470993781906134 1
0.392861002249564 1
0.351303626385321 1
0.67720178001075 0
0.484039959978785 1
0.0778584656994206 0
0.372443128075018 1
0.473552716967486 1
0.393072326147411 1
0.168957812336056 0
0.315380309811024 1
0.363326236334786 1
0.520130154743194 1
0.244482473444102 1
0.220994880080632 0
0.288635227430012 1
0.440872469758828 1
0.367153946842834 1
0.233454590561007 1
0.36123216396737 1
0.367344694819344 1
0.249783714563839 1
0.236053687063608 1
0.22479742631139 1
0.335441702790385 1
0.238766878838582 1
0.358147537855588 1
0.42325051865254 1
0.502800367587033 1
0.437102415604908 1
0.396363618798578 1
0.335418839338876 1
0.449116415103672 1
0.466049252684953 1
0.43691114532489 1
0.386968517010055 1
0.432434401137315 1
0.410310811345199 1
0.347229717942982 1
0.400411449694589 1
0.394769646792506 1
0.475052366207131 1
0.364273434294249 1
0.552588993629657 1
0.608010561830459 1
0.429544578797191 1
0.483740673247883 1
0.444358913339179 1
0.173082536475803 0
0.596082827229761 1
0.542386826967955 1
0.500173741182942 1
0.164629532166525 0
0.397269051568592 1
0.363211520740961 1
0.332194687308757 1
0.515634775900526 1
0.49247997394018 1
0.578149684562683 1
0.408539956284638 1
0.41530049195928 1
0.410968594274849 1
0.380397614417187 1
0.240168976758896 1
0.39040865091413 1
0.556631843298223 1
0.404878668273666 1
0.449226929935082 1
0.421878025141959 1
0.197596633243171 1
0.576063099578783 1
0.458933562464888 1
0.214900167246992 1
0.35811873776065 1
0.350048804415436 1
0.4676365807631 1
0.386651228716843 1
0.386153620507907 1
0.29470582650977 1
0.520083818005665 1
0.337077862443487 1
0.238625130576456 1
0.473289426437968 1
0.468094325723224 1
0.431609235655702 1
0.458563875853244 1
0.427012689331989 1
0.164144355174246 0
0.36825549645263 1
0.304531236950477 1
0.484955138165768 1
0.356993696262583 1
0.432867079973611 1
0.609968715003632 1
0.344379634128326 1
0.405255616687203 1
0.237355139165866 1
0.420137328415124 1
0.264128371290924 1
0.418326535385569 1
0.391608395386694 1
0.153904807090534 1
0.374130735608243 1
0.299768447960701 1
0.389829140192753 1
0.292852453285059 1
0.398840539920439 1
0.135513016367319 0
0.421677518924995 1
0.583572279369139 0
0.261181403851664 1
0.459989027985098 1
0.466059678849841 1
0.337895593347887 1
0.392682097150508 1
0.441655694829224 1
0.416576096380817 1
0.24698126538237 1
0.718229190202537 0
0.448775232826585 1
0.401932040265104 1
0.430113918125577 1
0.415212095360756 1
0.538652983911063 1
0.527866832087627 1
0.389397057630883 1
0.539480309714104 1
0.378211633644358 1
0.380780634862382 1
0.401340020570503 1
0.450866656893506 1
0.507738924200206 1
0.36753056344934 1
0.39105788708131 1
0.222957184389201 1
0.399719502963338 1
0.440484149113309 1
0.496951702850522 1
0.118635869562804 0
0.445850103997249 1
0.37842016062928 1
0.403602147515241 1
0.402816171372484 1
0.43239897066214 1
0.3568583062515 1
0.372834999267809 1
0.41350502604245 1
0.464432202826771 1
0.453375291729132 1
0.45667544448721 1
0.301548958429536 1
0.170031567142699 0
0.485013738919698 1
0.226402353101674 1
0.521363895485268 1
0.317886095663349 1
0.447387041984925 1
0.399829111310358 1
0.453039220232172 1
0.443577259574489 1
0.456036044459782 1
0.212894504718658 1
0.468844326082089 1
0.595377507703047 0
0.383664522740482 1
0.584520390479215 1
0.514832641985919 1
0.711532159555459 0
0.264886868569435 1
0.452556014494213 1
0.451948525510814 1
0.281350356987659 1
0.493239330218432 1
0.341021304217782 1
0.370474938956978 1
0.486627154943555 1
0.44982846743863 1
0.429146056241694 1
0.398906792520087 1
0.376353683372366 1
0.377615372006348 1
0.464132768139646 1
0.664053240301352 0
0.409133618902675 1
0.440065768573106 1
0.516130036986379 1
0.436296182005897 1
0.587164833592745 0
0.443443622207971 1
0.51872848054158 1
0.599791241151292 1
0.194339609542688 0
0.259537480504772 1
0.47830484322232 1
0.394589243468477 1
0.70362521428036 0
0.42339877455836 1
0.375400716377094 1
0.367995825958974 1
0.479325393949578 1
0.446102432464965 1
0.505905698314034 1
0.379839418375259 1
0.376982319319212 1
0.439816108448261 1
0.614317939465617 1
0.366568646257512 1
0.303535453196873 1
0.415688370016921 1
0.273246425551844 1
0.332827394766312 1
0.469841854640457 1
0.391395296702924 1
0.193426244678942 1
0.248952491176934 1
0.307007024686143 1
0.370673933522223 1
0.421124454272935 1
0.641659109882125 0
0.295201475798991 1
0.357742196971153 1
0.314901803760359 1
0.128701352624484 0
0.434412889775127 1
0.436851063914929 1
0.483103552896296 1
0.263194162284794 1
0.382723764420804 1
0.228144696366288 1
0.512735684638216 1
0.448078376705983 1
0.385998182493216 1
0.413796701495158 1
0.20129973342795 1
0.238622791746452 1
0.377727241867469 1
0.445798409779759 1
0.388711657920242 1
0.546059302280938 1
0.565369078578012 1
0.34886661880205 1
0.613290176240144 1
0.433367489947302 1
0.27942180491372 1
0.396965526999885 1
0.410979539044443 1
0.253419144962595 1
0.17240849110722 1
0.325935668030439 1
0.425490656183368 1
0.427737684615984 1
0.637499632175011 0
0.552766849178858 1
0.361783225089533 1
0.546933169908781 1
0.430224323629133 1
0.406106161048708 1
0.438706726460114 1
0.369208023786247 1
0.321951224931129 1
0.419845198371107 1
0.362178367736907 1
0.291374323389519 1
0.239845980549358 1
0.445713001562824 1
0.434118321765348 1
0.452584832685777 1
0.44298577914427 1
0.176030877910979 0
0.307845386095767 1
0.299012793800264 1
0.521719955121807 1
0.36536161162467 1
0.362190675402648 1
0.4078320115437 1
0.24733698054889 1
0.437892670488614 1
0.399126543625025 1
0.454631528505627 1
0.46883360621812 1
0.365731776814839 1
0.472598439127374 1
0.335523083428261 1
0.278868422855426 1
0.452220186064555 1
0.497238410210537 1
0.306177914485733 1
0.418877733863174 1
0.368961857917575 1
0.163241453299164 1
0.565302612465213 1
0.251895422579415 1
0.526160080008862 1
0.397889193263693 1
0.546202079294881 1
0.51671996641164 1
0.296718118100568 1
0.281605456982491 1
0.415595160489694 1
0.263379261284803 1
0.438056584362614 1
0.375204655557582 1
0.364547361590821 1
0.404113391856729 1
0.385271964660201 1
0.409575411607341 1
0.447705891260341 1
0.290089564989001 1
0.193133443228906 0
0.330428461985049 1
0.330612686559113 1
0.377039441312151 1
0.43196292589598 1
0.257297934110685 1
0.38287050975332 1
0.455600442750177 1
0.248627892971374 1
0.38743824986709 1
0.341525993295759 1
0.377763923394347 1
0.377259976628859 1
0.373447196310016 1
0.362531437973422 1
0.330118593145565 1
0.233974515484229 1
0.394594419860839 1
0.290404340932165 1
0.459075791495215 1
0.545919572977969 1
0.381888665780128 1
0.508060684642549 1
0.525287539748226 1
0.236005049210562 1
0.28969721672554 1
0.361611323450096 1
0.422327992668821 1
0.310376699939449 1
0.467016958991705 1
0.340912321967292 1
0.451177575578959 1
0.236385323186407 1
0.409908388721968 1
0.48962074539106 1
0.0428218926489419 0
0.302891377068724 1
0.313747025374112 1
0.526889347194868 1
0.366600816505868 1
0.419680631489504 1
0.362329640081336 1
0.438729240386642 1
0.281342202107235 1
0.396373206946126 1
0.421961021480826 1
0.432997802685555 1
0.271984390960267 1
0.436819879282248 1
0.442053377206455 1
0.404045705590395 1
0.189431960167187 1
0.0950985536860206 0
0.380847115561111 1
0.594443814763524 0
0.52301233460637 1
0.541010751929645 1
0.495631428087635 1
0.474758466637096 1
0.373865191637487 1
0.392398840534178 1
0.540141507065605 1
0.353966907639016 1
0.383994118337304 1
0.336360568657815 1
0.502749889869802 1
0.45027262378229 1
0.432002276750582 1
0.740045364722131 0
0.503966809823747 1
0.298749368596154 1
0.338178554817144 1
0.560351522466799 1
0.415522586870763 1
0.394185261838274 1
0.222951251453684 1
0.531218336049235 1
0.473666475502518 1
0.373789286403192 1
0.367590357402731 1
0.507476909482445 1
0.34659540749877 1
0.423046955865183 1
0.419151079637944 1
0.203852065148326 1
0.297138377162934 1
0.275287448420675 1
0.385319852082066 1
0.384067027121974 1
0.390544739073197 1
0.252936026574178 1
0.556010542097202 1
0.429102855394913 1
0.552831675183536 1
0.211720088392721 1
0.36871908145239 1
0.490018879960617 1
0.298303199517881 1
0.337036978118062 1
0.531874442565331 1
0.350922532271693 1
0.428132998331515 1
0.468557555147006 1
0.360336448824189 1
0.31921968817724 1
0.398572073218993 1
0.464002407208519 1
0.35838695353143 1
0.177722530947771 0
0.265730574115078 1
0.428770236652905 1
0.319383775507197 1
0.458242424038029 1
0.30643039322952 1
0.379193404333121 1
0.39888399845412 1
0.217791607635601 1
0.374548422421048 1
0.456905936576682 1
0.451188161078219 1
0.54722651214793 1
0.377465572571782 1
0.524269034076212 1
0.29562970191685 1
0.202291477188555 1
0.445673401743801 1
0.405740932707807 1
0.117968008841361 0
0.535689839464337 1
0.322562297285194 1
0.323091598555544 1
0.448868509529951 1
0.360312994897485 1
0.294111921010578 1
0.405627917320579 1
0.274658912837776 1
0.406577070188631 1
0.373411884772932 1
0.349469438316905 1
0.285337802491019 1
0.322918552675169 1
0.27194851135023 1
0.28999394046431 1
0.208684042484733 1
0.267885003784783 1
0.371982269962065 1
0.263894060930324 1
0.271297445282533 1
0.409419066828841 1
0.36176349360962 1
0.369796941818487 1
0.306977211849836 1
0.547069362940409 1
0.474395841255922 1
0.32375441903317 1
0.359412852991339 1
0.469066045587365 1
0.416741116529748 1
0.291782791829204 1
0.182321960218182 1
0.45991393847049 1
0.460280927485865 1
0.506617535925761 1
0.345672573931427 1
0.478872381999847 1
0.322487748474928 1
0.691295167060934 0
0.44258501839314 1
0.358645105306805 1
0.557945390350629 1
0.448479523927023 1
0.378081399604767 1
0.570196313573659 1
0.377967666559248 1
0.37596635251691 1
0.446371742764921 1
0.291557382413967 1
0.442927738422912 1
0.39636928582948 1
0.511245889208448 1
0.166981484485544 0
0.400470202278066 1
0.271847637970075 1
0.631852104020886 1
0.421912992080824 1
0.515192768646714 1
0.533560714625605 1
0.51802844553825 1
0.21460060908729 1
0.340340932175911 1
0.303958882491486 1
0.510287718512467 1
0.358224718773317 1
0.47105199669609 1
0.426068527213112 1
0.51072652129964 1
0.282059033462242 1
0.250140590462701 1
0.295906320830511 1
0.438408033124058 1
0.403704697945618 1
0.462981058118379 1
0.357655987541266 1
0.263791411585604 1
0.12293118485831 0
0.243715761653735 1
0.480900361553294 1
0.193614664020266 0
0.304965911508747 1
0.335549176490485 1
0.405125533884487 1
0.479311892698514 1
0.407325502306197 1
0.213964081154562 1
0.276706430867801 1
0.374030197837718 1
0.413071211549173 1
0.440822580478158 1
0.47189964413364 1
0.555575138439277 1
0.17631540918285 0
0.461145492294319 1
0.481715196660131 1
0.455113265449451 1
0.39917366486028 1
0.449142623171784 1
0.185170783211824 1
0.418035740190568 1
0.279694866888694 1
0.395693936014017 1
0.438998502739581 1
0.484452922808254 1
0.37786473373169 1
0.468218772960933 1
0.373581431802143 1
0.307886472826745 1
0.432192179123602 1
0.281639617809002 1
0.391433489596896 1
0.404621308908124 1
0.539540211294138 1
0.303492215324102 1
0.307697592345883 1
0.692237314550361 0
0.268307400690779 1
0.486315843351206 1
0.477096579799637 1
0.37488338985151 1
0.422759132865524 1
0.625104179193368 0
0.4815090405031 1
0.534342276722166 1
0.529429942524685 1
0.374034375598435 1
0.526474541717579 1
0.439530972486592 1
0.580372623066134 1
0.490936495463826 1
0.550335747334462 1
0.113919495076475 0
0.390586893998235 1
0.406100110238934 1
0.210187722050847 1
0.385793912748727 1
0.275074581491821 1
0.411700743652762 1
0.487818543794308 1
0.445896350179078 1
0.238654685464879 1
0.372728695315444 1
0.412211664363788 1
0.51078754640291 1
0.276370870065384 1
0.540558785691936 1
0.402175509689666 1
0.0974566247460259 0
0.366298992763187 1
0.523084021553549 1
0.300996426128883 1
0.357722872485456 1
0.270381259237469 1
0.329145239605906 1
0.177819110402082 0
0.414409964964893 1
0.273378876325161 1
0.408705653936931 1
0.479145063334903 1
0.473218710455402 1
0.59536140430984 1
0.169876260641958 0
0.485204541906968 1
0.506788971540367 1
0.527485437562845 1
0.448011706613068 1
0.277451479875791 1
0.343327225723068 1
0.466753974856703 1
0.387020673902666 1
0.445327608416692 1
0.329940430286206 1
0.359022842890008 1
0.462587209833606 1
0.480585030372046 1
0.369258977354514 1
0.593978532934415 0
0.286032111746665 1
0.373345541424427 1
0.253321724662214 1
0.348202469637684 1
0.195635348413616 1
0.398267729306942 1
0.329188967802754 1
0.568944308419378 0
0.512264841781411 1
0.444661038319499 1
0.409226002904247 1
0.242690537889166 1
0.248472528137474 1
0.387605610520885 1
0.385122857564224 1
0.37099621665626 1
0.587989061226209 1
0.288188466816462 1
0.351356148617903 1
0.265693368840858 1
0.413548408576875 1
0.488436827539558 1
0.344896185517924 1
0.424970156090488 1
0.408677318472788 1
0.511667599783095 1
0.460611040293908 1
0.57742301808658 1
0.278790748146816 1
0.405674933567577 1
0.538139025614661 1
0.247205608662756 1
0.411634646107859 1
0.304347579717135 1
0.417699168817292 1
0.425899931805191 1
0.548209945541541 1
0.286549610247816 1
0.46941142330524 1
0.595909979706639 0
0.540572751946773 1
0.330233419376235 1
0.435851600311619 1
0.443588678680347 1
0.409325089603985 1
0.528424890463925 1
0.330369430254832 1
0.449280564248654 1
0.236901784646153 1
0.577580393887706 1
0.568285079524283 1
0.282543987872664 1
0.502749326365019 1
0.389409136049019 1
0.390056474968928 1
0.279692969962721 1
0.423369893510115 1
0.405531588327622 1
0.231156980914671 1
0.378726217962413 1
0.451753630758791 1
0.309109017683655 1
0.14754744446829 0
0.409885648711081 1
0.442486421015103 1
0.55291132248111 1
0.437858556151818 1
0.437813880736392 1
0.334328537280274 1
0.432672062236625 1
0.362023551210477 1
0.288987436844083 1
0.57252294978033 1
0.449998214134177 1
0.266854645460307 1
0.38192443881903 1
0.370324833045381 1
0.585632840105417 0
0.387742975227916 1
0.272221375628938 1
0.419712999362072 1
0.524196523319283 1
0.518925976635585 1
0.482285333779253 1
0.398334288153521 1
0.367448682270242 1
0.430462893039061 1
0.307619038807781 1
0.621830103415172 0
0.329824284893126 1
0.396306838503808 1
0.41697486479112 1
0.627484923936192 0
0.479102390047346 1
0.40189828552534 1
0.345145627508571 1
0.418662079672059 1
0.550652822824258 1
0.452792851907824 1
0.404472560049588 1
0.49100674220288 1
0.144016524926925 1
0.475044451195883 1
0.51777454472719 1
0.488607759291081 1
0.24040488011818 1
0.54080968884532 1
0.559205206221246 1
0.629873781056279 1
0.526856758225166 1
0.354086552874366 1
0.577603611064742 1
0.390213922623521 1
0.573512827349462 1
0.456572488444246 1
0.451780749692924 1
0.205676278830874 1
0.320061368914405 1
0.423859878989963 1
0.416820835684382 1
0.381095055491651 1
0.232486879759149 1
0.507237756138178 1
0.415766311401177 1
0.469678881242444 1
0.247160381024448 1
0.450342516493191 1
0.406028826593561 1
0.481291561762018 1
0.187442424375318 1
0.279050455607267 1
0.461682852052066 1
0.527902934310503 1
0.314467803553258 1
0.447696822136867 1
0.194043893949518 0
0.621626950304492 0
0.550592577342148 1
0.510832209276694 1
0.524943405213565 1
0.412589564954538 1
0.294739447467208 1
0.400463200012963 1
0.371327278141289 1
0.280123150848392 1
0.235851816862037 1
0.517153591711291 1
0.301950398139098 1
0.396588209387289 1
0.625620153774982 0
0.355530661055423 1
0.13241432299029 1
0.383401487116795 1
0.332769352557709 1
0.384052396081653 1
0.429096534246548 1
0.318602658388308 1
0.345996707546361 1
0.361840719921339 1
0.379096340968704 1
0.474206684013116 1
0.126429977915503 0
0.368671871483143 1
0.467276372757004 1
0.299122431292688 1
0.494166881339012 1
0.639880755599095 0
0.220134624345262 1
0.315567961077363 1
0.44874684560231 1
0.431647622199996 1
0.442055220261707 1
0.384520632745141 1
0.144515561202016 1
0.249707476537375 1
0.424941897671726 1
0.306559374234917 1
0.276453947845503 1
0.519459721455829 1
0.690734923949517 0
0.621792595095669 1
0.392522455900862 1
0.391726478748031 1
0.306752016477395 1
0.327064095717083 1
0.395394966048536 1
0.324089691758669 1
0.528460505076818 1
0.550436327144409 1
0.249437702075443 1
0.412556768030402 1
0.413091139486466 1
0.333834756204378 1
0.169565883768716 0
0.409364944205894 1
0.526900873620953 1
0.391360075775517 1
0.343856436121574 1
0.350637731927504 1
0.442792707188436 1
0.595857094693123 1
0.564511778574418 1
0.32363918768058 1
0.422636759234199 1
0.334201685960464 1
0.394577081140472 1
0.33383149552871 1
0.462740441372305 1
0.424624857790858 1
0.420981865990029 1
0.331212274090964 1
0.572357983243992 1
0.54536784596443 1
0.337038652300437 1
0.254045853388285 0
0.476673600436501 1
0.286242510117802 1
0.443116597174465 1
0.465186940461966 1
0.281736574606238 1
0.19493185783063 0
0.545836617641722 1
0.58970803006565 1
0.32731122015029 1
0.416772625068615 1
0.490783289685237 1
0.616226013142379 1
0.279078119609417 1
0.591683789679412 1
0.380609100914825 1
0.449047864043238 1
0.133817428283803 0
0.521884577859776 1
0.349327779156288 1
0.318255339948055 1
0.55722914112001 1
0.352382546037287 1
0.483037604031876 1
0.315534539493234 1
0.559337954579493 1
0.322429169415907 1
0.381666547500657 1
0.558885179302719 1
0.440593542387661 1
0.489399909312313 1
0.488018320596725 1
0.547196709001993 1
0.236387281010726 1
0.63907100875606 0
0.391860315976457 1
0.530737520351163 1
0.598949404822325 0
0.311408880035187 1
0.313673452183512 1
0.348664445807737 1
0.134515111858406 0
0.236232201086652 1
0.433833458199145 1
0.456729902460026 1
0.314948244054315 1
0.399670739553988 1
0.436113964467524 1
0.516500583247873 1
0.326992306364426 1
0.381449402566665 1
0.56494652187667 1
0.308702472074475 1
0.421891134516583 1
0.393652114960482 1
0.578274322472864 1
0.355274296084366 1
0.413019053336343 1
0.258888014217413 1
0.540595564292813 1
0.455988173326794 1
0.55854168538507 1
0.22256370405622 1
0.424128484657501 1
0.515894090453547 1
0.320725347780512 1
0.217719580885182 1
0.282705337636139 1
0.600093284185933 1
0.485589447426646 1
0.29221020104311 1
0.287191698505628 1
0.55889544634517 1
0.487968757075795 1
0.244407080914619 1
0.499681670492665 1
0.337048570009637 1
0.344148883184391 1
0.276393679459689 1
0.295803910991084 1
0.369744330675146 1
0.381323344260971 1
0.398412475386621 1
0.358324480608788 1
0.463023229417694 1
0.44546541033549 1
0.413612794943425 1
0.438203278514693 1
0.321597572215856 1
0.336687457195064 1
0.135036258454485 1
0.424909601105877 1
0.350481367769004 1
0.349946091164301 1
0.442141603635459 1
0.51686594722619 1
0.461727408996384 1
0.363964020023789 1
0.332302756842652 1
0.403077415697885 1
0.510892122808897 1
0.363861748860523 1
0.339265464943137 1
0.157848612314669 0
0.151863624607669 1
0.516847496169786 1
0.150281732814662 0
0.283878223258999 1
0.560899910193207 0
0.525340255761979 1
0.680847863999967 0
0.375543777708444 1
0.48248547790834 1
0.455987862255863 1
0.147292993053373 0
0.584314504000666 0
0.352945678382303 1
0.577383051264672 1
0.288791123701037 1
0.502006603201222 1
0.491064200136239 1
0.320320139593653 1
0.577042066049804 1
0.219134501506536 1
0.276646232797998 1
0.264939557996195 1
0.149072279572622 0
0.443954934983422 1
0.438888031082157 1
0.435199715113689 1
0.701585930329876 0
0.473342213912316 1
0.328427643891753 1
0.284607560406459 1
0.432258358314157 1
0.486072644793825 1
0.409214831783138 1
0.380820096250458 1
0.477420449215969 1
0.263782958476984 1
0.419715414156034 1
0.448614625038075 1
0.471821981938622 1
0.392171087732928 1
0.406876199946312 1
0.634042204646633 0
0.265381920926648 1
0.407462675027725 1
0.554435850026448 1
0.553996522927555 1
0.459254236775961 1
0.355646079814615 1
0.203384852963358 1
0.237224675652652 1
0.520987389991651 1
0.532526437884853 1
0.377351411854386 1
0.27764123494925 1
0.198841807425954 1
0.475523416202236 1
0.374264683066735 1
0.33372553972488 1
0.600134962045835 1
0.322609980975238 1
0.317113363130989 1
0.492997479162156 1
0.602993638921478 1
0.15944258223578 1
0.505465527113497 1
0.40011511002721 1
0.395477934060696 1
0.390739238368913 1
0.401235951168566 1
0.333880028150331 1
0.552780826882356 1
0.366336535331638 1
0.403171082682249 1
0.416746921047452 1
0.417265130934567 1
0.48784557916708 1
0.395683513365281 1
0.322792605466095 1
0.585477806031518 1
0.512130295341068 1
0.0723095446439022 0
0.447207972868673 1
0.387124479724595 1
0.377282178426611 1
0.406227932495473 1
0.463850697194773 1
0.307429942321918 1
0.367671274499509 1
0.383930074501994 1
0.35451525132443 1
0.40786555811118 1
0.371169650316179 1
0.428203965698932 1
0.286941658754044 1
0.438542122236191 1
0.351401735680876 1
0.174639267868889 0
0.241725887761643 0
0.502231052054215 1
0.266353924185314 1
0.341852619663576 1
0.290881773358131 1
0.309596315751904 1
0.179864234755459 1
0.18198635167847 1
0.367569375775079 1
0.366885460947676 1
0.387814626780841 1
0.435447499514939 1
0.378416545824788 1
0.379322335253963 1
0.298643706155724 1
0.453204513987266 1
0.296852283380455 1
0.455850615718173 1
0.526380520833484 1
0.370267445811427 1
0.405519610478661 1
0.295586912045788 1
0.330702321567371 1
0.212384911079962 1
0.242250466499023 1
0.353511372309728 1
0.295253105368814 1
0.320037550227291 1
0.233368429840898 0
0.198080887715811 0
0.309784789635991 1
0.403550668745784 1
0.455859794186244 1
0.368316584739095 1
0.291591178341912 1
0.481913869146652 1
0.478685311472135 1
0.673772348892346 0
0.343658562160814 1
0.104652335191636 0
0.356177957288156 1
0.49037627657488 1
0.127475040671459 0
0.386553904853866 1
0.200753605896443 1
0.525070048839296 1
0.580784248093348 1
0.513551253761328 1
0.342748906542221 1
0.305270758462215 1
0.529383122726464 1
0.450402370695681 1
0.50915757397505 1
0.39886155659492 1
0.57583002346504 1
0.335725488233723 1
0.54636953605004 1
0.34591602012845 1
0.333602742035786 1
0.408560821031947 1
0.401973370826167 1
0.227958463663888 1
0.543708797601273 1
0.616769853442351 1
0.353070769885003 1
0.496213396867934 1
0.326927111524191 1
0.550587842297248 1
0.540627721789078 1
0.454501572221634 1
0.390154935974756 1
0.251319008793477 1
0.349446946465294 1
0.51152462893215 1
0.3050897797933 1
0.469251207518728 1
0.320435865715702 1
0.689154434784013 0
0.296306669896483 1
0.486855652772134 1
0.198983840922733 1
0.55160674243904 1
0.435566892001376 1
0.41644147436346 1
0.427489031364121 1
0.343658002139072 1
0.361667230020563 1
0.235208608514634 1
0.350999897132387 1
0.504882053220433 1
0.434640370542233 1
0.396509382835675 1
0.344886156276852 1
0.378316361754052 1
0.485321760960956 1
0.445357169078967 1
0.346376471233744 1
0.457026718945333 1
0.376461790918654 1
0.514532421334015 1
0.320755644642744 1
0.266703400625786 1
0.224432708702338 1
0.445893120911181 1
0.195641707527183 1
0.366400664790224 1
0.499909906445778 1
0.321612993562987 1
0.249401019522578 1
0.367136294499468 1
0.425742011847373 1
0.330618968925639 1
0.330667545285889 1
0.386819596820778 1
0.397757471699133 1
0.387462804381352 1
0.425660457859711 1
0.511060298828555 1
0.402116440587057 1
0.429152622279982 1
0.234202197844074 1
0.319271854498577 1
0.584102385202767 1
0.653309069816384 0
0.594934315369709 0
0.290499821382288 1
0.31024847671246 1
0.334362393283652 1
0.203428226267648 1
0.200661980296406 1
0.379716151431654 1
0.365848134325716 1
0.477734312229131 1
0.502975746670361 1
0.563432070980622 1
0.15337364425154 0
0.745190574784546 0
0.22560811508516 1
0.417935934254722 1
0.536324698650533 1
0.339109934890125 1
0.520003669235014 1
0.307358002896623 1
0.686977829456096 0
0.299594834565176 1
0.455188022750668 1
0.420855086978817 1
0.343760896635991 1
0.501370593821292 1
0.558620180419316 1
0.524690402526038 1
0.524101399512059 1
0.369033027380293 1
0.562719006371309 1
0.509155392419047 1
0.409133552455834 1
0.0478217249239387 0
0.499434607239704 1
0.203052490131153 1
0.355806496365565 1
0.38629228531293 1
0.465835564933455 1
0.47266995152891 1
0.367588826311569 1
0.499252117517472 1
0.628095021557442 0
0.257248845962536 1
0.336648349824907 1
0.333683418242503 1
0.357964106089885 1
0.392365020022498 1
0.433934203618983 1
0.4961625280071 1
0.367113910147899 1
0.425825445254126 1
0.543875369740962 1
0.438508901207578 1
0.14945760169665 0
0.615635191908134 0
0.368699436637277 1
0.49214122584453 1
0.295869174817479 1
0.322796643490387 1
0.386473327111493 1
0.505349753478666 1
0.428941407288469 1
0.416429388003713 1
0.476364455801937 1
0.381771982491654 1
0.534042464261444 1
0.361240638484837 1
0.345389148764157 1
0.363548425448295 1
0.425754350593815 1
0.176037954924368 0
0.343496901580063 1
0.19089679483445 0
0.342013102997843 1
0.417754813611377 1
0.515155180511998 1
0.261239000018759 1
0.410751127424985 1
0.270283858753468 1
0.493306493432415 1
0.449226433564841 1
0.477508542978544 1
0.386832005669695 1
0.421861990915009 1
0.493588837424579 1
0.3030027284742 1
0.316529254904235 1
0.684097893811847 0
0.390071483673211 1
0.393800215557177 1
0.428504860756749 1
0.469388432139459 1
0.454528319284289 1
0.627681720563468 1
0.255260829609885 1
0.464343744384547 1
0.565025424299435 1
0.567957857866516 1
0.36989541122519 1
0.37244228146933 1
0.342024819264434 1
0.456443745577497 1
0.517604595189484 1
0.470974943634464 1
0.350248800939598 1
0.374847874990518 1
0.463718665568671 1
0.297225588851432 1
0.378056705586331 1
0.389024929954486 1
0.411289706382532 1
0.131278809678754 0
0.43235508781166 1
0.231659717070329 1
0.319028590220962 1
0.356063222831108 1
0.382371222899124 1
0.317042600985866 1
0.496378258380593 1
0.410735383468396 1
0.347368422103631 1
0.589358467304301 0
0.441911464437914 1
0.505780242945752 1
0.486112677437073 1
0.418412848122279 1
0.44648159426219 1
0.262692909501325 1
0.327564704192839 1
0.491803512399021 1
0.415366731764434 1
0.335961366741486 1
0.407438454769406 1
0.304824875975592 1
0.294244146856571 1
0.40467743424087 1
0.370036353262967 1
0.292629117337562 1
0.465251666685554 1
0.320633064557745 1
0.520911741192319 1
0.24358741074456 1
0.334419735787391 1
0.362743637975385 1
0.400103146154264 1
0.33702803059033 1
0.534609734608776 1
0.142464687944288 0
0.241370646943863 1
0.563673794073169 1
0.350776457245086 1
0.365062898763983 1
0.362438144114711 1
0.549733031625337 1
0.509189190826788 1
0.336074082277425 1
0.493173188471442 1
0.690440614156437 0
0.431374634465287 1
0.335572593459375 1
0.411108073920459 1
0.511313739168385 1
0.479702463116915 1
0.561405495915588 1
0.384283684684312 1
0.311724453567588 1
0.632310146121699 1
0.513277455638304 1
0.320915052226496 1
0.357819703275308 1
0.605449057464034 1
0.283161225482692 1
0.246564125437565 1
0.286594757886852 1
0.29989294410053 1
0.273100293915505 1
0.614576286208467 1
0.522599662155114 1
0.705713060952378 0
0.146473873756197 0
0.422015894140968 1
0.325787430276529 1
0.253107973707799 1
0.564692519174252 1
0.569487486390122 1
0.315466374512498 1
0.492603780259396 1
0.487803738295758 1
0.470973726613195 1
0.476055074083593 1
0.447808778541203 1
0.338313305414323 1
0.393206283461755 1
0.453059758934002 1
0.307700880702992 1
0.322249044128058 1
0.440902947221279 1
0.570586020767548 1
0.370971299030867 1
0.457466190080915 1
0.544779969982945 1
0.458583554118608 1
0.0847266755099905 0
0.379910813068101 1
0.62575074783835 0
0.301027754820018 1
0.396094348126559 1
0.26044795963929 1
0.447478474142147 1
0.433437332461565 1
0.406481910440534 1
0.224917278166473 1
0.401102951907194 1
0.365950384560354 1
0.339645686780893 1
0.317228275047426 1
0.309442107570437 1
0.49394907555104 1
0.349618311787238 1
0.467432690752557 1
0.390627027390431 1
0.396405811274125 1
0.212191420891349 1
0.263800644267935 1
0.287491900471643 1
0.402293991551533 1
0.399776447810472 1
0.543660013392826 1
0.525350150283604 1
0.563042757325916 1
0.373620232092564 1
0.403681128727922 1
0.374968047045516 1
0.411341960854059 1
0.404773253167043 1
0.498750277217083 1
0.641069944528668 1
0.561567563599517 1
0.449956063711036 1
0.510103220072064 1
0.485227818881838 1
0.442224854216341 1
0.450978573963835 1
0.361395831433828 1
0.244305278737427 1
0.547769336121505 1
0.350345449090684 1
0.417944033856316 1
0.355214326768654 1
0.368092516645035 1
0.490529598267509 1
0.28410548073244 1
0.431874629443368 1
0.68379049465499 0
0.469365661481467 1
0.40834741295917 1
0.532102560524134 1
0.442021941199824 1
0.453508048678945 1
0.334453005769775 1
0.489117867878956 1
0.633731951230723 1
0.415682628498244 1
0.330423637455863 1
0.40725218219829 1
0.353617225632597 1
0.493971501621679 1
0.437314358753918 1
0.375073642606485 1
0.393811779006803 1
0.394877070396173 1
0.427038467956579 1
0.355624380408278 1
0.460120519596133 1
0.473468357935367 1
0.385302777247694 1
0.313418229310093 1
0.381974861164328 1
0.241360275788786 1
0.267792332003469 1
0.336191699441617 1
0.407723522220826 1
0.398019727338238 1
0.345541366161517 1
0.318599843646261 1
0.454017075566245 1
0.616125191686919 1
0.452885946424551 1
0.432352236016439 1
0.423530705726307 1
0.27524533540685 1
0.347973154029941 1
0.42358982364344 1
0.061982736187969 0
0.436589276340504 1
0.356851268698436 1
0.605281752327608 1
0.195293703273842 1
0.231047734020395 1
0.496896475591897 1
0.362233021080618 1
0.608698872155161 0
0.319719590824287 1
0.465182406516589 1
0.256213510302602 1
0.144919644687938 0
0.629457587845977 0
0.213007228567648 1
0.232876313675904 1
0.33545640095938 1
0.425594306533811 1
0.494511047577693 1
0.45180373725741 1
0.145797370149595 0
0.446410897426613 1
0.513876226089924 1
0.398840499085264 1
0.419954935020287 1
0.452534456172561 1
0.229751716862121 1
0.339930888238468 1
0.462476339571496 1
0.298709021529119 1
0.42127481019714 1
0.412800922379497 1
0.357506490115823 1
0.476874383239375 1
0.402813290456083 1
0.150551394056898 0
0.125094114054694 0
0.539309940415714 1
0.208631956581496 1
0.256873447294656 1
0.581852441918401 1
0.437484621446063 1
0.430223836633575 1
0.42424241448141 1
0.486930248016317 1
0.318748469826834 1
0.25321714135708 1
0.376776790863576 1
0.385675873330147 1
0.445419510607029 1
0.454725982413819 1
0.462554527347399 1
0.425031050458005 1
0.369772560352506 1
0.604850558991864 1
0.483304268117754 1
0.526370906532069 1
0.382004478395116 1
0.504218698363731 1
0.111943231699171 0
0.321289700286552 1
0.495085030088849 1
0.511905531152762 1
0.42213643950232 1
0.181776769854568 1
0.467751899822258 1
0.479337923990351 1
0.355083797283892 1
0.35905840138715 1
0.59411024459939 1
0.229589517270661 1
0.23155659013568 1
0.324144091161391 1
0.37565097000049 1
0.47665732648685 1
0.516862493430342 1
0.474364125971991 1
0.359867896239097 1
0.45620468650346 1
0.461117688317107 1
0.342068126735003 1
0.241641213340473 1
0.629110625919297 0
0.416695449641296 1
0.608176178257863 0
0.33166639058783 1
0.327110862509749 1
0.453399461099025 1
0.400483673117327 1
0.338855496589939 1
0.340596214024071 1
0.45701475615141 1
0.42173937023418 1
0.466510201031024 1
0.333444356321108 1
0.555500054668899 1
0.373097086596306 1
0.447994792239524 1
0.376471600556235 1
0.495972881076545 1
0.59570265520737 1
0.385083265030838 1
0.435673016996788 1
0.421225261743301 1
0.139467848253682 0
0.273029448574829 1
0.348288869428819 1
0.491630918090974 1
0.233844037285901 1
0.382047211472876 1
0.418011609317168 1
0.35578279897226 1
0.602894259565676 1
0.540697736067853 1
0.329814085244438 1
0.451705665625262 1
0.339700883489922 1
0.464549672221811 1
0.381372836222127 1
0.273159006192143 1
0.441048967630777 1
0.410238313668336 1
0.334059525109857 1
0.38206268335076 1
0.264389374531628 1
0.350898402504138 1
0.425347193848376 1
0.390814315519803 1
0.450794430097285 1
0.313123453627537 1
0.483985516958711 1
0.271446903314029 1
0.449411433241331 1
0.614353164571217 1
0.347740590200321 1
0.300786644754233 1
0.21096087503571 1
0.527691422880893 1
0.391868184144264 1
0.575480603902559 1
0.419905223664313 1
0.340473357320493 1
0.470068879792509 1
0.533501350820173 1
0.548026997402744 1
0.369190916145747 1
0.41683471037567 1
0.508617636549493 1
0.326758516168566 1
0.369317465400628 1
0.426959349716139 1
0.469555597865454 1
0.336962485580384 1
0.401943353659581 1
0.35487691478145 1
0.247632415365661 1
0.330577553320635 1
0.496534733023469 1
0.202941921805158 1
0.318211823747961 1
0.38302596563328 1
0.361514379747353 1
0.555661434974165 1
0.366849887118039 1
0.415273374806355 1
0.382520139377322 1
0.492743456934984 1
0.323407810214962 1
0.385156095967356 1
0.268666775954415 1
0.361503868359922 1
0.200182589402905 0
0.265847432371763 1
0.387461938229222 1
0.367455764753156 1
0.483011754693505 1
0.368813072042495 1
0.502207928592423 1
0.466749799246986 1
0.397860818349646 1
0.209103148163111 1
0.4276718158313 1
0.504130005677408 1
0.400879916679229 1
0.42590301928442 1
0.485655963252207 1
0.146557827881693 0
0.335342050744817 1
0.478759684143451 1
0.528684031302086 1
0.137044277586558 1
0.34143879973513 1
0.571777796795607 1
0.41681476413028 1
0.523095581328694 1
0.383243317748322 1
0.409196604809453 1
0.310413651406571 1
0.32128036086448 1
0.243350927408104 1
0.193817735805731 0
0.229066855201052 1
0.294201926187031 1
0.518798785616688 1
0.297961101311129 1
0.487640914848673 1
0.46069031340407 1
0.325405284813237 1
0.169144570959801 0
0.391556057244085 1
0.368268934592494 1
0.494344500707417 1
0.201209687301373 1
0.422036936644633 1
0.300564860961172 1
0.330779812452996 1
0.447753356300525 1
0.520040903998954 1
0.36620419906179 1
0.36849026389819 1
0.208142530087292 1
0.474808064187973 1
0.36920774214195 1
0.160286211226452 0
0.295208809004597 1
0.270033069832764 1
0.386127405693523 1
0.407876950060759 1
0.370471454789247 1
0.313331446243644 1
0.533357659465 1
0.510620352904645 1
0.311809570563008 1
0.406460533163679 1
0.450292790068649 1
0.50872702444677 1
0.579339428960904 1
0.309315368766939 1
0.386039258115584 1
0.280510513854191 1
0.411607619695725 1
0.39192021536044 1
0.473857913094857 1
0.305652538445431 1
0.443318623445317 1
0.253180492631839 1
0.401469658793382 1
0.527010215956206 1
0.241283278213647 1
0.37704529131953 1
0.182499645736931 0
0.450165834782212 1
0.393323611477888 1
0.356570843756793 1
0.391194226786141 1
0.218508378924235 1
0.405794155545624 1
0.412891031511703 1
0.444423507151445 1
0.378872201504658 1
0.519338149596123 1
0.399448665258566 1
0.370685575797938 1
0.295385131483756 1
0.322859415485785 1
0.497878187707166 1
0.691779841976392 0
0.485786436126789 1
0.177238439674306 1
0.170373496339143 0
0.335928430410715 1
0.418238490418616 1
0.30360988877184 1
0.501572087660879 1
0.410945530258242 1
0.477814797919787 1
0.212770530718494 1
0.483857019782185 1
0.347179898215262 1
0.404124832342388 1
0.488464194680367 1
0.372102838969483 1
0.541033600590166 1
0.375646273893353 1
0.511773680464366 1
0.362404495724921 1
0.136527098394938 0
0.472983496772906 1
0.328161338042369 1
0.573282902930352 1
0.169941366547408 1
0.502908450553775 1
0.47854147824905 1
0.39173725562144 1
0.430781863220016 1
0.432946037441723 1
0.324256912218226 1
0.269192475215161 1
0.337489539776661 1
0.511187462631068 1
0.503488357280362 1
0.38097503289135 1
0.365559587426509 1
0.291283727511775 1
0.309953445940869 1
0.232214963432953 1
0.193266700096643 0
0.483861142694124 1
0.448721102949153 1
0.223454362865172 1
0.333362881705612 1
0.397403578305054 1
0.34009111270265 1
0.283299812195878 1
0.464456067503251 1
0.283970273841475 1
0.329503815586973 1
0.339895228168064 1
0.554229240150194 1
0.588439438978861 0
0.427471134662006 1
0.259783104520874 1
0.364745254954952 1
0.4957962633648 1
0.380322574085897 1
0.554655820781071 1
0.560670773241688 1
0.397841466293714 1
0.30017869590425 1
0.319310184531716 1
0.477584994517472 1
0.59959061493035 1
0.330254845762875 1
0.370147259532771 1
0.573870454581992 1
0.528021343642363 1
0.281157578075596 1
0.472975419152016 1
0.395734180892761 1
0.343512914063322 1
0.442167492072131 1
0.304769949041121 1
0.237038354023396 1
0.382709744493706 1
0.410835325668134 1
0.206107366526552 1
0.518332304876812 1
0.530148261969713 1
0.306245770977851 1
0.504791939052965 1
0.516844221207285 1
0.402935442609184 1
0.422856219738902 1
0.486488860453683 1
0.239275885850619 1
0.434103970521658 1
0.133416734910594 0
0.499835244404957 1
0.48073547297675 1
0.179006954218195 1
0.297146522110767 1
0.605834502689829 0
0.492756777800577 1
0.325670042663433 1
0.636567358921285 0
0.356789993025506 1
0.443148590853366 1
0.133418688391171 0
0.636548907185554 0
0.469659396294535 1
0.311981302636842 1
0.527524807308616 1
0.191632593134972 0
0.504654162811266 1
0.339482654291098 1
0.43325909521547 1
0.258744248098546 1
0.318145593536737 1
0.405149303012341 1
0.594071063725639 0
0.431313323323644 1
0.294063407445547 1
0.470439731030894 1
0.418038811620332 1
0.175266151777889 0
0.357792568401887 1
0.52579286674031 1
0.567683614312498 1
0.266809343269353 1
0.490996215778576 1
0.371025909107045 1
0.443199335619792 1
0.586421693029344 1
0.605502484352039 1
0.357096718763318 1
0.261247219110312 1
0.532506823955063 1
0.35415592028175 1
0.469260022783482 1
0.485146024727562 1
0.469424523942414 1
0.278496667537799 1
0.37736504233685 1
0.347396277458066 1
0.446457447365969 1
0.322756098509113 1
0.451467616869395 1
0.313849596987006 1
0.411012609123803 1
0.281034286712902 1
0.259861087844978 1
0.317173693227562 1
0.517868417984523 1
0.418159048912727 1
0.490323510300368 1
0.360844033031499 1
0.53722233286923 1
0.392434533504455 1
0.205165526267552 1
0.425876012664697 1
0.491233184606532 1
0.426944542992986 1
0.348292143304923 1
0.556322025829623 1
0.347347613934753 1
0.243971809629613 1
0.362432338447802 1
0.318504164829051 1
0.448752323203261 1
0.434353967054727 1
0.390465603561781 1
0.460600498102018 1
0.353582095242654 1
0.309308843115791 1
0.482800328744536 1
0.449463513068026 1
0.051080892252555 0
0.264323021649737 1
0.422838543914904 1
0.429073204095169 1
0.415562583500198 1
0.324676209781516 1
0.354164641269395 1
0.696832936017129 0
0.437595805288285 1
0.235312247456335 1
0.551592528789097 1
0.347910204038435 1
0.247094902238294 1
0.465265369155908 1
0.385280820631587 1
0.509281292095902 1
0.366897352746702 1
0.369735382387483 1
0.307376949177592 1
0.352282100694971 1
0.358981410103581 1
0.271766288892298 1
0.436528681490319 1
0.448738267141881 1
0.436869095572814 1
0.413277144605684 1
0.48079122399586 1
0.379889962659879 1
0.394516738542904 1
0.240120818611829 1
0.362131834467753 1
0.322005937698017 1
0.244938696705845 1
0.228351203364924 1
0.376607145207576 1
0.332583118750205 1
0.619790586099396 1
0.356023875743118 1
0.366647710220788 1
0.259525330783611 1
0.389113329158497 1
0.277625098259038 1
0.461174613898775 1
0.311915597661626 1
0.318180300792206 1
0.461518160126155 1
0.393331321007094 1
0.441100196236045 1
0.633414761054063 1
0.358742139395381 1
0.41317656485725 1
0.348915009844319 1
0.352665150834378 1
0.288749014767965 1
0.447964848034671 1
0.43795127012964 1
0.51855875359058 1
0.300794981870235 1
0.188824161669172 1
0.401197426275678 1
0.574469953127 1
0.485941183291539 1
0.290539902842276 1
0.543344774927218 1
0.43766889226165 1
0.469117386576847 1
0.191380629524841 0
0.472245070958718 1
0.215866129992428 1
0.616520914747639 1
0.517771900238389 1
0.254625773695638 1
0.547154728081327 1
0.383796661555433 1
0.322093607480631 1
0.351804901575142 1
0.489638053536063 1
0.560221326940735 1
0.579268078792887 1
0.498489546543701 1
0.444450765886275 1
0.400183492570795 1
0.261625037144921 1
0.352253215712327 1
0.282933062264858 1
0.426426996915497 1
0.242983832637035 1
0.403777605183916 1
0.314699067556983 1
0.320672962690767 1
0.273053472523992 1
0.354407771934688 1
0.406269172379904 1
0.280296109330899 1
0.346724799297506 1
0.461808819579335 1
0.580267213616099 1
0.386389776801551 1
0.465372291623588 1
0.444426866051039 1
0.358032688619848 1
0.390521152067499 1
0.461761254444762 1
0.372610023372487 1
0.568846170541077 1
0.471350258023153 1
0.619130641345075 1
0.532150062388526 1
0.294898236966444 1
0.564805082040524 0
0.364902434183974 1
0.297234476470533 1
0.253233828978897 1
0.464875620665247 1
0.387133171714123 1
0.480612853181771 1
0.18739430385158 1
0.561294912454215 1
0.579560258552704 1
0.532007749611538 1
0.560991231763964 0
0.498759344162473 1
0.389336774717644 1
0.427348288814078 1
0.279022669261889 1
0.357179548632026 1
0.477528127547233 1
0.349156167777624 1
0.424930710211203 1
0.366955460539136 1
0.367820392797815 1
0.412026951747036 1
0.485126837649478 1
0.475776933038251 1
0.383266784544406 1
0.438927397533409 1
0.178496375108831 1
0.397399026952006 1
0.199255932705144 1
0.380404655447191 1
0.362184138137506 1
0.408776545912946 1
0.493768637939064 1
0.382400261406456 1
0.399566888562259 1
0.362165189830185 1
0.489191691903842 1
0.370947402752958 1
0.319177073021927 1
0.231981561800089 1
0.39966525715936 1
0.327434796762571 1
0.322162133567278 1
0.405585372319275 1
0.490357741653823 1
0.449684943537147 1
0.366391184225112 1
0.225369755332994 1
0.564248499663844 1
0.319005864798986 1
0.452225574356264 1
0.183009903368531 1
0.155575279330678 0
0.458063369690562 1
0.468506710206618 1
0.0438881320032094 0
0.454360914587223 1
0.493493091878387 1
0.244610042692814 1
0.232187938854141 1
0.425129813623233 1
0.389352861748263 1
0.29181198385068 1
0.305932608031753 1
0.410536469309852 1
0.246886749021795 1
0.462704117154269 1
0.340913180166654 1
0.235466626210627 1
0.312928857804535 1
0.462841234828332 1
0.340306357058958 1
0.407390594423311 1
0.42336239020653 1
0.526357833421465 1
0.345649396222515 1
0.166312197938388 1
0.344723502229866 1
0.431445954224546 1
0.403406760772535 1
0.532909381938339 1
0.604269072512583 1
0.504197644712384 1
0.539492836971727 1
0.561963165028709 1
0.56801770302245 1
0.261141358719489 1
0.453027874569641 1
0.583493696984796 1
0.403433234463292 1
0.540674039903491 1
0.339291534053447 1
0.396363644359918 1
0.387759672087766 1
0.36967787680739 1
0.444959295975263 1
0.482708295960203 1
0.404124206167825 1
0.33657522667412 1
0.452985161859552 1
0.200840800347026 0
0.482053426144798 1
0.0981472304292336 0
0.259805417551515 1
0.378431571524604 1
0.474040999401217 1
0.241957050237514 1
0.361365255453437 1
0.319832283021439 1
0.247830289934251 1
0.357597835927743 1
0.42424416958919 1
0.409815115211721 1
0.563935484871396 1
0.40172933163505 1
0.284197143742487 1
0.384609418311083 1
0.354968044872857 1
0.303647010571104 1
0.443062226505319 1
0.413257488623593 1
0.298140223790162 1
0.201698539538009 1
0.360757247790753 1
0.440156142001555 1
0.35253904557859 1
0.361032400126842 1
0.512833819112693 1
0.218381176599687 1
0.388008759080948 1
0.426568702794985 1
0.391239001957139 1
0.537795803406481 1
0.486697725441431 1
0.422845787253005 1
0.444654774444073 1
0.338668090819179 1
0.400677174973555 1
0.513394786600916 1
0.479727368665867 1
0.463796894516989 1
0.329908238613047 1
0.38699896436669 1
0.670197433302174 0
0.428925845964854 1
0.353325845383173 1
0.573202613959244 1
0.328741532012052 1
0.420708218975995 1
0.38165481781867 1
0.309751736528953 1
0.27830808491204 1
0.316512892976422 1
0.410893102334371 1
0.430697193235423 1
0.426318847481541 1
0.634548312535041 0
0.50096013121461 1
0.275000734793001 1
0.362553711187628 1
0.339603532689518 1
0.22470560450321 0
0.561798789662158 1
0.448493795512502 1
0.374750337100499 1
0.313942295136745 1
0.528482799108089 1
0.433766118794265 1
0.490873942593651 1
0.3734978506965 1
0.401544486719452 1
0.318042923397157 1
0.446997235724376 1
0.398124122601504 1
0.345966461029538 1
0.568880935937883 1
0.306770738208455 1
0.38005138864858 1
0.418526085027898 1
0.579597518547561 1
0.460034598679667 1
0.398602598369867 1
0.532912169245724 1
0.385488884791945 1
0.285949655174064 1
0.348531238291523 1
0.523333227815919 1
0.630238205196819 0
0.416417466375511 1
0.460134798877395 1
0.423816558795624 1
0.351430428577009 1
0.414464753549316 1
0.384446995072636 1
0.803672210354976 0
0.586554881269262 1
0.683202661133554 0
0.405572438609881 1
0.386937345647787 1
0.336611487467682 1
0.301080025230876 1
0.343341674870348 1
0.152584005691502 0
0.474952717686777 1
0.64202677671243 0
0.239875293835292 1
0.36614061063909 1
0.431709377545116 1
0.48081367622408 1
0.303197063085033 1
0.488491671643231 1
0.585351385128332 1
0.462057149148064 1
0.352752804867226 1
0.399894997939934 1
0.471785316127066 1
0.473041303361305 1
0.275584435290279 1
0.30574386569544 1
0.455985954716362 1
0.499381226931659 1
0.273555588166367 1
0.522781388144154 1
0.3807165390558 1
0.344612306263627 1
0.33240578263442 1
0.398851685760472 1
0.20366352164321 0
0.397386956212716 1
0.533639112754999 1
0.222988356393807 0
0.367508386897925 1
0.435414770042305 1
0.550300984336564 1
0.421877333199711 1
0.597768158617491 1
0.527384886416888 1
0.301387049549275 1
0.417082785895519 1
0.602345138093834 1
0.248914973489852 1
0.316059650040075 1
0.163001330912784 0
0.510126758500805 1
0.549984521388328 1
0.371126041603734 1
0.491894597457763 1
0.461134713729839 1
0.22056755399423 1
0.385302833908718 1
0.492253524860441 1
0.763704873906804 0
0.326504116591788 1
0.480432849894759 1
0.225582373827402 1
0.395935683152304 1
0.575038126708112 1
0.554678354868699 1
0.198863517522938 0
0.493933670377468 1
0.302824239737706 1
0.475432864721565 1
0.360910744101187 1
0.546302041094279 1
0.373590032705702 1
0.598423784889625 1
0.290164489558451 1
0.475386077787882 1
0.384872714105763 1
0.365267411403303 1
0.454600038840462 1
0.326635606624739 1
0.526495861833846 1
0.447544459050765 1
0.389411389732602 1
0.352997781642668 1
0.2955959263644 1
0.477785805594378 1
0.435293896713502 1
0.422058107627477 1
0.460340262763944 1
0.439928066201332 1
0.381853973574105 1
0.38926434578931 1
0.460941661054701 1
0.350477271358276 1
0.447966379421631 1
0.476362802462676 1
0.379600549809984 1
0.470514906226044 1
0.169284646337662 1
0.219041093230807 0
0.267999446390689 1
0.349936712053999 1
0.274433581587143 1
0.597755245409255 0
0.391206896277011 1
0.471712749855789 1
0.302375502978325 1
0.235954662628276 1
0.485864600584393 1
0.195638844202337 0
0.250016583876382 1
0.318250282124265 1
0.449368574608084 1
0.425861051343896 1
0.394985773101923 1
0.440269596034279 1
0.361558347131689 1
0.393700737482203 1
0.526659877963917 1
0.388679158815712 1
0.415229908100743 1
0.530492011489142 1
0.245029658658412 1
0.452726492683132 1
0.26595682824344 1
0.207311069102571 1
0.5516184821362 1
0.255783271481112 1
0.30084900406862 1
0.51528969285606 1
0.456144544900288 1
0.391638016986376 1
0.45929462064014 1
0.607869832111814 0
0.50604974737467 1
0.346952840799711 1
0.303468067483177 1
0.494176381021203 1
0.559745456019373 1
0.327245442375136 1
0.255818182345189 1
0.308145460996448 1
0.353760159139619 1
0.564654021577824 1
0.445267298880367 1
0.406611101906521 1
0.363563920644959 1
0.243063257729106 1
0.569535446941664 1
0.0891781377296324 0
0.303353987997082 1
0.378030434023402 1
0.210926435102281 1
0.308793463032596 1
0.559819039457965 1
0.395961284237604 1
0.361398291137759 1
0.558126190805089 1
0.696625132474437 0
0.563610785214527 1
0.549497059430941 1
0.523929993424227 1
0.436444631039993 1
0.376512738274593 1
0.425952114839987 1
0.551953328782787 1
0.431510112825485 1
0.428148093947511 1
0.495458582729076 1
0.308063040165279 1
0.269446446988012 1
0.366448835344393 1
0.517980699694061 1
0.522636348052709 1
0.311890279566374 1
0.180964173206229 1
0.406172707919441 1
0.305613606244472 1
0.367483400941611 1
0.314530906976705 1
0.391782092878358 1
0.396260165461616 1
0.480842999689482 1
0.263633577398734 1
0.274984838476457 1
0.416993043222688 1
0.501176457957681 1
0.412683891654343 1
0.282098601847242 1
0.311799452807102 1
0.41627632145941 1
0.346331095459105 1
0.524436295912901 1
0.394639747338997 1
0.632219234801155 0
0.484257454236197 1
0.368179436115516 1
0.423179679952567 1
0.336578498262837 1
0.296224674157709 1
0.299176715383646 1
0.481648441138104 1
0.233676548504822 1
0.372280076698045 1
0.382967255304613 1
0.609943731836386 1
0.225219236424149 1
0.211949713122594 1
0.276068968988025 1
0.487786474281797 1
0.453541490604857 1
0.537951988205859 1
0.437985371177019 1
0.20357381902686 0
0.226315013380131 1
0.421651999549341 1
0.425676003417967 1
0.511122002845511 1
0.531106975636873 1
0.471517908420513 1
0.434219706690636 1
0.203143542846446 1
0.52320054231399 1
0.334392576226449 1
0.253691440143515 1
0.476075287630525 1
0.503399577539504 1
0.413650511825145 1
0.439163110136811 1
0.504572388739029 1
0.211394063472332 0
0.622200932217073 0
0.521985030846104 1
0.471664552027147 1
0.363222606494512 1
0.388812716813016 1
0.594363163809682 0
0.225336961247085 1
0.477984971631805 1
0.169227861098959 1
0.413908342808028 1
0.511525963591233 1
0.524890327477071 1
0.463193916497027 1
0.391058579228089 1
0.528218493058544 1
0.361678120336469 1
0.489525931505185 1
0.462152192682884 1
0.288709711227342 1
0.470280364954448 1
0.45417453477901 1
0.381415574070676 1
0.504681598314255 1
0.178892955648091 1
0.345507954308528 1
0.466401312293169 1
0.292860210561418 1
0.461423743093288 1
0.536902478538319 1
0.59496629125551 1
0.336974781799495 1
0.392239096057762 1
0.660349645500826 0
0.171841588877296 0
0.330493807375057 1
0.510501649813113 1
0.44185446544104 1
0.497911715472166 1
0.367113489192161 1
0.473041932052284 1
0.246935736895202 1
0.443843692256915 1
0.299194765549692 1
0.132041774928881 0
0.546024229288122 1
0.349194285595826 1
0.473188520781802 1
0.242229884608536 1
0.452916231491325 1
0.299203095863488 1
0.492185627767628 1
0.650672726952408 1
0.45277704979637 1
0.413872221348276 1
0.561160138054157 0
0.273742582486853 1
0.664314974220757 0
0.335633074733431 1
0.543728801152632 1
0.522008389421017 1
0.485964677829201 1
0.433151133932315 1
0.385718888996346 1
0.370884116103551 1
0.521097328981 1
0.334006019466445 1
0.521024758697477 1
0.4516274360021 1
0.580172016226752 1
0.562955228903266 1
0.429997421595133 1
0.546959036786799 1
0.467912057263418 1
0.450292777546098 1
0.411404555261943 1
0.43372488633424 1
0.46249265539318 1
0.459707304573595 1
0.427246475724363 1
0.509979629637939 1
0.563016818240252 1
0.512811272886729 1
0.254228200482876 1
0.470270051507558 1
0.435315455563822 1
0.489391554819252 1
0.536556111440581 1
0.28607184122764 1
0.566468331033522 1
0.335725884565361 1
0.134202284009081 0
0.427339031724541 1
0.235496979894913 1
0.282974908793533 1
0.376268289105766 1
0.513707817820614 1
0.629245288110963 0
0.454810713414457 1
0.270710744990899 1
0.354825136607877 1
0.522454386118299 1
0.514919651409366 1
0.503298283840119 1
0.358488312415356 1
0.186280588086346 0
0.349912814021051 1
0.399399450471691 1
0.345026318778518 1
0.437357473806209 1
0.205165190344311 1
0.542483094932593 1
0.439988982107667 1
0.331298272621443 1
0.311641931286258 1
0.419194466632593 1
0.279856792274607 1
0.52543852978589 1
0.469243994498348 1
0.304142134492138 1
0.120543903804005 0
0.435770386128335 1
0.433338152186474 1
0.279673345405817 1
0.191738764735347 0
0.391192337113614 1
0.418985063707989 1
0.213420818224086 0
0.415907226505761 1
0.498314906367944 1
0.462772634767513 1
0.501205087841118 1
0.440864110475059 1
0.377267042709329 1
0.418763341702246 1
0.445537609479685 1
0.254193912363963 1
0.285304362306492 1
0.416940358688518 1
0.242521931943336 1
0.38907963469931 1
0.412469063703571 1
0.304074466765326 1
0.455088274812896 1
0.182619664891278 0
0.506257643183793 1
0.531971208773914 1
0.333761675876458 1
0.564707767605313 1
0.261678260790072 1
0.396070057271522 1
0.580507029495139 1
0.563583146005757 1
0.537716063468911 1
0.153738989745532 0
0.365018299030323 1
0.274752984788704 1
0.283772434010993 1
0.28916533432179 1
0.294520755993135 1
0.499919008348575 1
0.219817315186675 1
0.32414668311743 1
0.251155370513775 1
0.308361825635497 1
0.290247418675218 1
0.312504988121501 1
0.378900276449785 1
0.30307301345085 1
0.299190857916038 1
0.566949331155335 1
0.443289305902733 1
0.470389334870819 1
0.146442460519388 0
0.316972785077507 1
0.594916318065036 1
0.275293615196047 1
0.459123684061061 1
0.385684949234477 1
0.118824222765694 0
0.322352141060938 1
0.361268244187709 1
0.593196208400826 1
0.374924297146862 1
0.384300581357871 1
0.365585119329982 1
0.277998400644256 1
0.303486422430857 1
0.512599256143481 1
0.422168034755491 1
0.441068157460213 1
0.679849182908236 0
0.137503442952553 0
0.627207616810586 0
0.239041870478895 1
0.336979698841612 1
0.590393734114397 1
0.350536873795611 1
0.283156088123258 1
0.385352389666951 1
0.458464512629409 1
0.388500015370139 1
0.630184571850538 1
0.610231256481101 1
0.538513221903175 1
0.672634314458396 1
0.276848503224563 1
0.413925995281413 1
0.57557784408083 1
0.365678389129856 1
0.503210675011482 1
0.317630918653778 1
0.257127096530898 1
0.364968025810276 1
0.301774398933782 1
0.40217419527176 1
0.329464928398462 1
0.374909380691038 1
0.364263322899193 1
0.260594114097778 1
0.414873924094917 1
0.424509501465859 1
0.275728985262675 1
0.168332418853178 1
0.37914331438999 1
0.502151971966598 1
0.261375621518859 1
0.28110365311617 1
0.529526763326654 1
0.53758242150141 1
0.602183588968306 1
0.387283704344041 1
0.686753885857987 0
0.575501365842082 1
0.548772423781931 0
0.327287858333219 1
0.553305377563768 1
0.551650214721838 1
0.301494737731133 1
0.438727797341936 1
0.352340323905208 1
0.270859202559914 1
0.396588573477724 1
0.254685249214354 1
0.700401057004659 0
0.358619555216623 1
0.334907313249478 1
0.135476406582866 0
0.20727635386279 0
0.641878288808715 1
0.135952201126889 1
0.478442515724319 1
0.428197793856698 1
0.365105756407406 1
0.521687903917604 1
0.307433146327132 1
0.469274515645314 1
0.340397836422132 1
0.358174099166376 1
0.623578981243953 0
0.344384944159567 1
0.392273505885121 1
0.513682306193337 1
0.291777717726453 1
0.41929971138661 1
0.466290212354734 1
0.313198391785814 1
0.365761015463562 1
0.335012678484088 1
0.299491186519534 1
0.687717345721654 0
0.270310899418589 1
0.314892066883647 1
0.545886593374088 1
0.501283041285317 1
0.297481434338092 1
0.305186910565076 1
0.513355567329336 1
0.288067690614904 1
0.244621197728876 1
0.364030113588276 1
0.454929914978435 1
0.573510494418873 1
0.40976572735867 1
0.462875570024512 1
0.51997746638292 1
0.485820834815847 1
0.489530133154233 1
0.495934720487519 1
0.489281943390869 1
0.276408333076532 1
0.381921802591942 1
0.730153305373936 0
0.612770588028428 0
0.250915272129207 1
0.573903172474922 1
0.160664697159569 0
0.16418979565066 0
0.189328917970358 0
0.396326354475553 1
0.444402977345763 1
0.384112552290196 1
0.346518937259621 1
0.582002567660358 1
0.435952832314004 1
0.542922398176192 1
0.371849022207432 1
0.490785681966659 1
0.419104612830767 1
0.452009471016495 1
0.185899508673964 1
0.155443670298066 0
0.452822778751461 1
0.328755801872099 1
0.485844465312717 1
0.227828703104617 1
0.378835465291132 1
0.468422161947746 1
0.342174103182877 1
0.393747444301207 1
0.372456252836842 1
0.278170093660948 1
0.564674654385653 1
0.198875915337634 1
0.381287167127409 1
0.313486605598668 1
0.484818829294465 1
0.263530530390859 1
0.303021854590079 1
0.584479324075232 1
0.156445981277062 0
0.448089373422458 1
0.485760936940497 1
0.30383957654766 1
0.394635469329672 1
0.565244334616159 1
0.608812960351671 0
0.349034138145529 1
0.288398887774731 1
0.243642401157665 1
0.423871998709507 1
0.37450201587787 1
0.504848417520803 1
0.635010620580463 0
0.368565286862608 1
0.523873478492657 1
0.489821295046098 1
0.418060721763146 1
0.374760369689223 1
0.419888753183977 1
0.204748627524651 1
0.284841661818796 1
0.465254398731955 1
0.301566643658976 1
0.585696521074413 1
0.348928371599513 1
0.40108686975475 1
0.552618721469263 1
0.398914556641383 1
0.402933521570115 1
0.270548503851488 1
0.477463960588223 1
0.402211034141373 1
0.268288653308703 1
0.297198235910196 1
0.458849850255311 1
0.514649761985716 1
0.35034003504253 1
0.498650477351985 1
0.307287443162754 1
0.499383687517575 1
0.285877401944123 1
0.355043112134029 1
0.192340583836556 0
0.331812846046493 1
0.251905835253262 1
0.35508000468426 1
0.398601641192761 1
0.462370605830395 1
0.337175151090758 1
0.366590805454383 1
0.432794484123509 1
0.453481940264479 1
0.457989705344064 1
0.321894659924539 1
0.452903492774386 1
0.371765457555674 1
0.359328085795274 1
0.602155970764354 1
0.328103836125933 1
0.395276115244404 1
0.518530077581318 1
0.502390139289457 1
0.410419779239781 1
0.380678830920166 1
0.327697518697629 1
0.342972682906649 1
0.17153128013965 0
0.647872789610283 1
0.335023622499167 1
0.459957369064375 1
0.386444319607746 1
0.415102354405852 1
0.238187333448873 1
0.330617035683354 1
0.573814774837338 1
0.26323260328943 1
0.415822379298193 1
0.404859496176616 1
0.521583745252777 1
0.362500510458152 1
0.40398261024455 1
0.278598898048042 1
0.517509463540289 1
0.454412337188307 1
0.545758465300557 1
0.301095722464907 1
0.505909842226007 1
0.240789073895024 1
0.349794805179592 1
0.154571663374477 0
0.344112301796261 1
0.529576159847312 1
0.444719661982164 1
0.585477919746201 1
0.402698184873608 1
0.292297298966745 1
0.493165322885692 1
0.301486627497953 1
0.360542091127364 1
0.512791338975043 1
0.328215598071336 1
0.43380683455421 1
0.351177364711245 1
0.177280584685299 0
0.595632798775062 1
0.478528184338853 1
0.313596006667126 1
0.372518836510157 1
0.494719457097884 1
0.560786881362431 1
0.423245064344642 1
0.611310273930532 0
0.369654599627958 1
0.250379285833999 1
0.53506968704765 1
0.665401471366419 0
0.386468972599468 1
0.375417616296021 1
0.411593730842028 1
0.334415403835597 1
0.311329838675841 1
0.332087901454304 1
0.451190453626425 1
0.418759276300885 1
0.436133195918614 1
0.260495598577524 1
0.484465602267045 1
0.512372974677248 1
0.541542591484481 1
0.286610352143198 1
0.233978419555451 1
0.480608598527373 1
0.328797225677802 1
0.624195082271315 0
0.352568494282589 1
0.643802732924379 0
0.450518015605479 1
0.364848031273297 1
0.398560854454981 1
0.451238944870572 1
0.405274810148924 1
0.0953477661388433 0
0.289046738463018 1
0.259337287283877 1
0.388161692326714 1
0.330508668259014 1
0.341044604129493 1
0.558363590580383 1
0.285684229333777 1
0.463212785734608 1
0.437902816662422 1
0.319009127093753 1
0.593780139754484 1
0.346590464130557 1
0.444086696716397 1
0.347342161136072 1
0.359235932572352 1
0.579743800524716 1
0.466614943863964 1
0.402954498244661 1
0.488597743749711 1
0.547616846331829 1
0.455763367355751 1
0.210941209688829 0
0.262889143579055 1
0.376020661660456 1
0.402756643306882 1
0.15233790002663 0
0.216982156931893 1
0.484789780826991 1
0.502350985015493 1
0.342488130915611 1
0.48271138039294 1
0.324457799822905 1
0.230571974418911 1
0.484408960521262 1
0.496529322203915 1
0.0619261614952283 0
0.488106108304988 1
0.508798084682519 1
0.304699486259423 1
0.440933879190782 1
0.467203649514245 1
0.495987722369798 1
0.595848562120362 1
0.419600657875861 1
0.260951706282609 1
0.34295672440511 1
0.484638756831486 1
0.270569802742598 1
0.676944178201041 0
0.59304108157282 1
0.406563677492992 1
0.566524420644901 1
0.408467837238596 1
0.329996088358169 1
0.390191507870192 1
0.310105531802045 1
0.386119488651649 1
0.582875115346084 1
0.516266320258798 1
0.553077209914083 1
0.558022905606792 1
0.346795172313793 1
0.422246591923222 1
0.50203750879631 1
0.336163785161729 1
0.588019161992022 1
0.305194854588385 1
0.591915189016453 1
0.510491672169449 1
0.288615898754612 1
0.505871997526939 1
0.448102054062012 1
0.44081418672327 1
0.416137697937941 1
0.313193590913791 1
0.350243476421322 1
0.378354702434828 1
0.426390028693725 1
0.480265235780584 1
0.399940331790207 1
0.349311059834653 1
0.527688778820146 1
0.475378112190723 1
0.379501389255024 1
0.546413670312582 1
0.166538683310966 1
0.559737137691293 1
0.411669440896363 1
0.490186276390843 1
0.596677127471239 1
0.327204727616195 1
0.560025312276912 1
0.62125036600519 0
0.437224878835181 1
0.422984412661408 1
0.260832381889546 1
0.482516025252007 1
0.589259145620028 1
0.348797336497559 1
0.639808401757922 0
0.334150803457131 1
0.422222077049217 1
0.228170852265362 1
0.426302776806401 1
0.454400295217581 1
0.486130362253468 1
0.395636658817679 1
0.489314983505235 1
0.32748716071456 1
0.440906605737232 1
0.263825705063572 1
0.486080550987786 1
0.514983649783316 1
0.341981288018644 1
0.430069904250418 1
0.456242694982532 1
0.397970869962878 1
0.28708718988668 1
0.564946223775157 1
0.364135248904034 1
0.680716279226448 0
0.379944644083081 1
0.244553914360458 1
0.393555835513929 1
0.592828332372372 1
0.42029924965292 1
0.517962253311235 1
0.397809500762808 1
0.368545258589904 1
0.327978695590709 1
0.243883264774049 1
0.309562018398009 1
0.523987272276176 1
0.59552877429965 0
0.4086871076903 1
0.339464967722892 1
0.537467544192725 1
0.329719684038403 1
0.37191462066932 1
0.254772158067534 1
0.186804334275746 1
0.457216729960344 1
0.229704338311582 1
0.376320861283052 1
0.365203012418237 1
0.349521192957232 1
0.37054948894068 1
0.647262049984738 1
0.279459646907294 1
0.489519756608854 1
0.455690089883511 1
0.636235801739359 0
0.519662059669112 1
0.19682035423095 1
0.386378408108828 1
0.338226160615075 1
0.567945666701748 1
0.172967549002902 0
0.474638592121069 1
0.390223736417553 1
0.433109928933902 1
0.445310004356165 1
0.344861007526388 1
0.339230563862724 1
0.376517208050335 1
0.35747201249505 1
0.343629392470206 1
0.411216961706662 1
0.26917853075087 1
0.432711413833136 1
0.285035279129339 1
0.38913400564376 1
0.361814851608615 1
0.480022288344168 1
0.46770674144853 1
0.355954096883695 1
0.448478660239572 1
0.331649168012205 1
0.233340655568176 1
0.516754178287044 1
0.549805171665505 1
0.505281336728725 1
0.487789458596592 1
0.445327439092212 1
0.386197551850931 1
0.499135306879586 1
0.333951375322478 1
0.444694582663673 1
0.489068635097586 1
0.58887514017037 1
0.235943646557763 1
0.431866101910893 1
0.501489505985413 1
0.142876817557494 1
0.46566372277491 1
0.414355958127955 1
0.514785162180446 1
0.505130062844229 1
0.430756149716973 1
0.44190832064333 1
0.487906985463966 1
0.478167791737958 1
0.434134619890254 1
0.29336178157524 1
0.239990390291612 1
0.419442446343436 1
0.488820198440399 1
0.43166513027169 1
0.277050326044177 1
0.397077733911117 1
0.210004473880237 0
0.336935204073936 1
0.394019427529346 1
0.427710265285241 1
0.505265188180541 1
0.505655653578579 1
0.27024522490267 1
0.61959308309991 1
0.426810275333443 1
0.264307374688731 1
0.414599271031053 1
0.558275686497659 1
0.649677561756073 0
0.342314719604579 1
0.398858967590372 1
0.352683907693897 1
0.496706976495391 1
0.401983480748253 1
0.387951598340439 1
0.440804903223896 1
0.365509811066048 1
0.477108266313846 1
0.447393036025078 1
0.542046674776808 1
0.352183555905734 1
0.496593460923116 1
0.446255613801384 1
0.297267950630739 1
0.328679761005432 1
0.258317362519116 1
0.438065614546737 1
0.532312873263086 1
0.351731879706147 1
0.114286381157278 1
0.236219194134539 1
0.506932859297146 1
0.323818904405792 1
0.510605248317403 1
0.478630506817697 1
0.585360986669762 1
0.217627357407658 1
0.340104637043367 1
0.376796355172665 1
0.638948434550903 0
0.584523173611648 1
0.403935660537273 1
0.451745083130885 1
0.266144360229594 1
0.337271783829796 1
0.495139504071016 1
0.550532902005204 1
0.501967706687892 1
0.42150328616736 1
0.457712466662847 1
0.177210478131008 0
0.311761443339858 1
0.28055686260573 1
0.440763658645196 1
0.276562398320112 1
0.395355564963617 1
0.439048535491716 1
0.354506955343594 1
0.255659267414915 1
0.437334037379977 1
0.316103394551833 1
0.521397267251833 1
0.489093094785995 1
0.361635135443719 1
0.308601780906926 1
0.346346459386629 1
0.155290550928173 0
0.398870221627788 1
0.480731292409422 1
0.539515909037552 1
0.561844656562939 1
0.185582757142536 1
0.40455602603048 1
0.67437419884887 0
0.404077794755902 1
0.166538507476514 1
0.303694338751873 1
0.392573423922293 1
0.407756341828146 1
0.429105218313314 1
0.569848155766386 1
0.536629611731558 1
0.601224613383038 0
0.466454266252233 1
0.511480262058955 1
0.242465788345664 1
0.332827072878753 1
0.246051054289095 1
0.506821689152372 1
0.316413880221946 1
0.246089665271776 1
0.60603954997586 1
0.526327453668633 1
0.246097819815277 1
0.193780483981631 1
0.422183880231753 1
0.517983011150207 1
0.431986074456352 1
0.396939598181473 1
0.251235247801903 1
0.488502416577771 1
0.458531491813718 1
0.411552230226283 1
0.361069055717382 1
0.497308924855267 1
0.378818059034702 1
0.37353041852899 1
0.433568709001658 1
0.499829444475431 1
0.416731477986345 1
0.358215669528368 1
0.646621722820978 1
0.419791232816072 1
0.563030213391213 1
0.28776999120791 1
0.325930275742231 1
0.0719865544760688 0
0.40769132492858 1
0.47722745154463 1
0.482109316976354 1
0.338935439735889 1
0.275311034672062 1
0.411674453159348 1
0.359314919432195 1
0.313569138146548 1
0.315675511145835 1
0.342251414519523 1
0.340973292949148 1
0.271901156993708 1
0.491708489367479 1
0.585337956567964 1
0.530543523063572 1
0.43899783298671 1
0.427733371065075 1
0.507726626048879 1
0.496923947835573 1
0.481646897516928 1
0.294610798289709 1
0.278576194510282 1
0.512402348875668 1
0.481745239775468 1
0.592696717003591 0
0.413215435116033 1
0.334519099151225 1
0.285874661845405 1
0.457662167758493 1
0.413797995477218 1
0.535571180886156 1
0.438511499123654 1
0.631134129399118 0
0.423248351348984 1
0.518005996256841 1
0.345848476513546 1
0.491170671970525 1
0.257291416545249 1
0.459219533262605 1
0.446360711917807 1
0.594756745930989 1
0.551769839809832 1
0.400061889067566 1
0.311104895534136 1
0.179747701199402 0
0.40899309241606 1
0.278529897246302 1
0.243130999902619 1
0.484326470249799 1
0.391846990559075 1
0.533883358189933 1
0.38203173410776 1
0.57626806325294 0
0.204953359107709 1
0.576820541138622 1
0.393882856149194 1
0.436066339986601 1
0.481129905810664 1
0.610066152222349 1
0.558540888997337 1
0.441895218931753 1
0.411470939736085 1
0.378298628169188 1
0.385327076752855 1
0.61914363662443 1
0.598322882926501 1
0.320123702540122 1
0.371388032171457 1
0.430449117006569 1
0.453156324978899 1
0.405721068139232 1
0.436351415420763 1
0.341513218568957 1
0.270773970138954 1
0.369557813332417 1
0.319295020276975 1
0.590407805762292 0
0.397167469525334 1
0.343162868057942 1
0.466093112061038 1
0.424912488453718 1
0.405012331231884 1
0.2776088635645 1
0.469556924962259 1
0.508148913737284 1
0.325600447304338 1
0.509345556204393 1
0.22152390749985 1
0.435202516258445 1
0.422596045860257 1
0.495387253628207 1
0.347557456060744 1
0.446506860898223 1
0.743969516188802 0
0.358559426557203 1
0.341734441216257 1
0.315224574019338 1
0.474184431209493 1
0.306568034229448 1
0.140526754693219 0
0.570208259410161 1
0.459643695940096 1
0.449775631429773 1
0.236603348457555 1
0.365438906928495 1
0.271037453795319 1
0.387445540643994 1
0.532632136136325 1
0.265425294223049 1
0.271217955766361 1
0.323555316984861 1
0.491807545809506 1
0.707800979852968 0
0.714788629268953 0
0.500030361767773 1
0.256449582917613 1
0.411766845228766 1
0.481272539618762 1
0.382806408831568 1
0.313819065199911 1
0.438967811169698 1
0.290573188582911 1
0.34588558445313 1
0.495252530103517 1
0.355647329225042 1
0.248626992758368 1
0.320280061176649 1
0.748503067885698 0
0.380076179840002 1
0.380266164477367 1
0.460617798630665 1
0.33663414025505 1
0.119316445592626 0
0.226408144963806 1
0.324148690551537 1
0.362968381709242 1
0.375915199005161 1
0.395617104796017 1
0.377309327528757 1
0.328664905017896 1
0.489874819020741 1
0.364138992734823 1
0.18990831359487 0
0.24133496567618 1
0.478450253215812 1
0.345738403140012 1
0.427016833163901 1
0.363347237861955 1
0.492878804511103 1
0.246582370661355 1
0.527662092979413 1
0.278225437377146 1
0.345345753839583 1
0.119208557259266 0
0.386074766516547 1
0.415543679722297 1
0.463330844678449 1
0.13607737257743 0
0.267228001370437 1
0.33560745365981 1
0.191273709781297 0
0.290691628080606 1
0.49517733126858 1
0.420862123838134 1
0.213947152295448 1
0.482892353790377 1
0.440540486609643 1
0.498151359517602 1
0.464763032573053 1
0.423521176241775 1
0.474367025082318 1
0.474557758739128 1
0.362262005311462 1
0.0886645933806786 0
0.479165851807713 1
0.329329079203077 1
0.548555756356959 1
0.166489631944171 1
0.466219332880022 1
0.357461073572863 1
0.342900730135755 1
0.583619109749823 1
0.327358328041003 1
0.360264378419241 1
0.466453273476716 1
0.513600087238529 1
0.386966949149772 1
0.348069924207669 1
0.354798825809343 1
0.371678916588109 1
0.388611801929339 1
0.432405614423151 1
0.297326987176607 1
0.531481982975802 1
0.407629668632208 1
0.475826458334752 1
0.368751969277554 1
0.378514137002635 1
0.354371870700452 1
0.306509386951171 1
0.350573920947657 1
0.259052165798608 1
0.319743856975697 1
0.317779438998345 1
0.516625306151137 1
0.234540212204372 1
0.401031380996623 1
0.548874293745326 1
0.633741028061409 0
0.449653442708548 1
0.0836583644347135 0
0.502132113848966 1
0.553546754332646 1
0.335915609698249 1
0.202004279579944 1
0.454194449514739 1
0.372145745953953 1
0.464457850783088 1
0.396345933972951 1
0.390529647126477 1
0.477917466997526 1
0.36770883360223 1
0.208494421738887 1
0.409564171986947 1
0.330861146498192 1
0.242762896823732 0
0.38634536793974 1
0.494119869531012 1
0.431009740777789 1
0.399737075807961 1
0.385593246860129 1
0.244190721934588 1
0.261727114467016 1
0.376761162257557 1
0.360911384187427 1
0.415117279536951 1
0.293152505093102 1
0.482179108775033 1
0.387540726095174 1
0.550338382092815 1
0.426801010075241 1
0.25592831792413 1
0.310194881572382 1
0.146720117776963 0
0.505386454076384 1
0.543664616054937 1
0.640501169060909 0
0.56257950961525 1
0.44265721417398 1
0.415484874711817 1
0.401392335321574 1
0.47795692246383 1
0.33501612890574 1
0.181698936517303 1
0.386100824577357 1
0.339206729154139 1
0.28687886574623 1
0.318067487347473 1
0.330274600962625 1
0.337312871386777 1
0.36141683640496 1
0.543007173681781 1
0.359621258177937 1
0.412779843980296 1
0.472722913325392 1
0.484665575914817 1
0.219701713666024 1
0.625716351084705 0
0.380924393287338 1
0.335825593032316 1
0.471251723949765 1
0.567893585656756 1
0.240483601934312 1
0.289662183508121 1
0.19806787224494 1
0.35036559567498 1
0.587765983761641 1
0.220742329101182 1
0.194806387184785 1
0.0719511081286641 0
0.129289935297627 0
0.151614758939182 0
0.538552415124894 1
0.392887556471478 1
0.375353689879502 1
0.448952161617942 1
0.571117313871021 1
0.496652404862628 1
0.539041535406264 1
0.465104787534649 1
0.323201139501251 1
0.552760289528812 1
0.504444108427173 1
0.300635698898805 1
0.753963929969389 0
0.272369621125333 1
0.369153120554678 1
0.315158995449253 1
0.388670604823128 1
0.554089029223079 1
0.506940321332088 1
0.437757749746239 1
0.356388853751451 1
0.397411384162552 1
0.315954598442853 1
0.370209506565361 1
0.321593166866269 1
0.264244053084581 1
0.426648849850946 1
0.468421706198755 1
0.399713753511602 1
0.512335199781967 1
0.269060578806897 1
0.365703736900443 1
0.638386472788085 0
0.39891809279866 1
0.508222663038884 1
0.409039596486697 1
0.26570780002217 1
0.179252321774559 0
0.518592048945614 1
0.204769548093795 0
0.569347670629707 1
0.148384285096297 0
0.269378378777574 1
0.370342523535135 1
0.500958759910959 1
0.243311866866446 1
0.679638387428529 0
0.375802173076032 1
0.615637840252681 0
0.456797099423401 1
0.366634787187112 1
0.415502940755193 1
0.578928797049485 1
0.554576946402255 1
0.415888700480759 1
0.305249634212677 1
0.59119643523741 1
0.256049682212241 1
0.305155624626575 1
0.413705456372783 1
0.551117829527807 1
0.4897156780128 1
0.515604445224817 1
0.51962064418707 1
0.324416843872039 1
0.412806816975063 1
0.252723222268609 1
0.476596511599989 1
0.371395326467584 1
0.422083324925112 1
0.433892237340218 1
0.343756730076053 1
0.283097049378706 1
0.373837963029484 1
0.307891848322548 1
0.411214298835299 1
0.309990714431259 1
0.467886545453452 1
0.627254620599819 1
0.448839073595667 1
0.156283685331928 0
0.33464948017142 1
0.386083325990375 1
0.254139991471904 1
0.229982057197147 1
0.405811795294163 1
0.621710742504123 1
0.47592600483713 1
0.225612252947573 1
0.271311005866683 1
0.309060360267105 1
0.300407200213252 1
0.443149229673111 1
0.478503013873429 1
0.396995160768048 1
0.401022683150846 1
0.243490013051308 1
0.267039789527256 1
0.401067880515349 1
0.331533310364401 1
0.301439206445939 1
0.455249059297234 1
0.33319120841537 1
0.447983715248551 1
0.340950263424264 1
0.33180569684252 1
0.499273018661315 1
0.39856071718356 1
0.436480530886369 1
0.272157022753435 1
0.390566707582051 1
0.280283548596069 1
0.436844636379284 1
0.442915109161348 1
0.312238674445975 1
0.335915266720859 1
0.306798984768792 1
0.327833702626475 1
0.421793228894707 1
0.253118577096131 1
0.646126574993467 0
0.429877296144407 1
0.35086448850186 1
0.431549616983743 1
0.336510073243954 1
0.341533491038218 1
0.543293155738047 1
0.575928120411698 1
0.590465818985439 1
0.362332639108256 1
0.546570939080511 1
0.238618533731952 1
0.594998026032438 1
0.445733780050961 1
0.425401341446373 1
0.544757064118262 1
0.521039592005182 1
0.402403538068787 1
0.286788378915436 1
0.414439209689603 1
0.352367704889733 1
0.401809750308221 1
0.391612357051991 1
0.428740660985794 1
0.577881348094838 1
0.128933339589886 0
0.590277174171761 1
0.508097180544198 1
0.501169654693627 1
0.649721641968947 1
0.440891387057999 1
0.401719172282553 1
0.417696055990784 1
0.460413361464892 1
0.369262362688761 1
0.512985822725472 1
0.525907070102612 1
0.152367964801098 1
0.269264403000762 1
0.547268996620447 1
0.320781195483173 1
0.507747536728085 1
0.393955741482067 1
0.236491342996427 1
0.22987811354207 1
0.237249700725773 1
0.728809460382132 0
0.522742268603527 1
0.374288390435096 1
0.172561610112171 0
0.225793580696259 0
0.344610735110949 1
0.415488480640395 1
0.518433858308217 1
0.185392061898338 1
0.472704096281494 1
0.342235537626192 1
0.403753398480806 1
0.237051867817961 1
0.27726288595479 1
0.320789546816535 1
0.29076656164147 1
0.335108585898071 1
0.35054953788295 1
0.64751206390353 1
0.306865075711718 1
0.512687234993401 1
0.52947720136322 1
0.233083740168204 1
0.364761033119223 1
0.513766771932068 1
0.239619422854861 1
0.626332615273271 0
0.356904345843498 1
0.39472257326522 1
0.397861286159504 1
0.426229212054883 1
0.376299762974705 1
0.391485042504909 1
0.518546936904285 1
0.422001020978004 1
0.377490033872614 1
0.425532251689952 1
0.584659919758012 1
0.337590420708325 1
0.318014756715672 1
0.428118543949264 1
0.431587728651371 1
0.255787250911569 1
0.476054603989973 1
0.437518190975109 1
0.369334742818212 1
0.389430629717613 1
0.491586620340651 1
0.382176343523522 1
0.404153859846638 1
0.434523438306215 1
0.469415732537993 1
0.334712584131422 1
0.526784446682559 1
0.174781431678516 1
0.398253468220004 1
0.414375394668289 1
0.563086906714796 1
0.642515443158654 1
0.392665285252687 1
0.473704442119851 1
0.391735605686633 1
0.405101629396334 1
0.267198743620885 1
0.437392944555822 1
0.110889154675522 1
0.243381577336194 1
0.532142334364221 1
0.475543689251671 1
0.295304672132863 1
0.432304902173528 1
0.498668731238654 1
0.437389375323076 1
0.284328681889146 1
0.520255465734 1
0.402885387530412 1
0.318603235338541 1
0.60371789451588 1
0.442656548045881 1
0.293721937288345 1
0.420391871075787 1
0.393097904508234 1
0.51405522988863 1
0.243366353722681 1
0.238288558432832 1
0.576755437427303 1
0.301943356807208 1
0.286743670138127 1
0.463798168388409 1
0.499701417445636 1
0.336445864307141 1
0.278333369848964 1
0.378220826162772 1
0.339517309139451 1
0.305591235079523 1
0.486933897047389 1
0.611270928041988 0
0.299648623644758 1
0.372486806288776 1
0.496446854005538 1
0.430490122394543 1
0.433716407114239 1
0.513079391827634 1
0.300675319067091 1
0.418248689485254 1
0.255555112428319 1
0.491850152118918 1
0.606802484903886 1
0.354966191524985 1
0.505822610572191 1
0.41184094955964 1
0.527238146794887 1
0.412501429684331 1
0.5299479692016 1
0.289689863640818 1
0.359847788685694 1
0.441958168872203 1
0.39079309822771 1
0.3978610569437 1
0.369316482800136 1
0.617755820834281 0
0.410155563205189 1
0.340486235370833 1
0.510607451530212 1
0.423645069073074 1
0.305291998004205 1
0.299330177419371 1
0.395712600089354 1
0.45868944762885 1
0.526267223912933 1
0.418906127127235 1
0.363865576311792 1
0.402933626058809 1
0.488658286601945 1
0.228651349696434 1
0.598727568768827 0
0.270772052043753 1
0.395973023162537 1
0.353115320010008 1
0.553913326873338 1
0.34668420978764 1
0.316230999927233 1
0.230509956227537 1
0.352627640655296 1
0.516699221708387 1
0.541644662577868 1
0.406162874654493 1
0.384951412953018 1
0.36220434466705 1
0.306094590932768 1
0.374037361026388 1
0.453231762235917 1
0.447969205566384 1
0.294859054685306 1
0.364153309186396 1
0.209587258129489 1
0.463426043970431 1
0.280094136858675 1
0.387604300678699 1
0.283547939950606 1
0.527752918793266 1
0.119213507225382 0
0.231926536476814 1
0.665371352195973 0
0.233042003416214 1
0.365197370392988 1
0.441244536897383 1
0.403812532621648 1
0.489734203785138 1
0.519805760627743 1
0.426882964453953 1
0.362023337036803 1
0.159579984477206 0
0.441697333205401 1
0.673986027755654 0
0.47334196492591 1
0.382547593685161 1
0.657488906203834 1
0.335650935797531 1
0.184126358416021 0
0.387482961190443 1
0.374313466273043 1
0.420496296277793 1
0.39858584397326 1
0.360246105257328 1
0.392399452263739 1
0.245040136801134 1
0.414962118337721 1
0.321165651269015 1
0.498135869457507 1
0.307047310298204 1
0.403717000182954 1
0.205444960795891 0
0.312166910895297 1
0.479138938975162 1
0.451171725203015 1
0.314566766512746 1
0.545987450726532 1
0.495214821929973 1
0.587254549435452 1
0.383691461745057 1
0.31581094195141 1
0.343415538104697 1
0.282037285840333 1
0.583276616756595 1
0.327042611419573 1
0.473269188671654 1
0.422233572547283 1
0.337616629580682 1
0.615158350119481 1
0.610034127338109 1
0.270092603778796 1
0.186265012262698 1
0.501082355757262 1
0.409261265799967 1
0.450927355864559 1
0.433026157674802 1
0.517305970337589 1
0.3497985624848 1
0.433967493995673 1
0.508860893197888 1
0.382911570867603 1
0.349060334080511 1
0.201091328757616 1
0.382599921479561 1
0.419916138594538 1
0.503306433916786 1
0.29001432026154 1
0.694313744396428 0
0.326356744520194 1
0.506658705722127 1
0.435246897149465 1
0.331473619346893 1
0.42879557898244 1
0.387080349140032 1
0.422422214180289 1
0.5919984161795 1
0.454991095182325 1
0.336869328097011 1
0.316851285050263 1
0.257693006849404 1
0.372459311886387 1
0.661174769667514 0
0.464495713316574 1
0.368411406617056 1
0.341444017371519 1
0.52852250558753 1
0.395087791854286 1
0.352973218109914 1
0.296444507113831 1
0.419805964867811 1
0.455557879109281 1
0.711030034229916 0
0.301333660767509 1
0.412961413309762 1
0.370555547812022 1
0.410222668867609 1
0.31158617549856 1
0.476194829794708 1
0.395702641376779 1
0.442834780536599 1
0.374207350086127 1
0.390663648998782 1
0.270521495731895 1
0.419166935285257 1
0.513921144872472 1
0.267244620832136 1
0.309280239680556 1
0.260301926203433 1
0.322294622147008 1
0.295879428384316 1
0.309150988703361 1
0.435437939842877 1
0.404893882311566 1
0.493191118411679 1
0.402092971673106 1
0.394677163181883 1
0.556101064391278 1
0.569595181626804 1
0.405784167022589 1
0.345026095785998 1
0.439656409816396 1
0.425978396195363 1
0.259395535298432 1
0.50115145285557 1
0.551282731316796 1
0.629704894467019 0
0.354990518598405 1
0.5245594517399 1
0.252942768922961 1
0.489286604519387 1
0.371262124968323 1
0.454050523305834 1
0.35144078805546 1
0.407737357671274 1
0.366451133284962 1
0.508632465315328 1
0.630892853817564 0
0.310996160537561 1
0.391834692339981 1
0.642303067859791 0
0.504146509244289 1
0.590072892223659 1
0.39504969754336 1
0.466267765985096 1
0.379229545664068 1
0.299387063881084 1
0.543784769652985 1
0.347092260866697 1
0.42841100469629 1
0.455702584603853 1
0.415612323404364 1
0.447271491225103 1
0.266762441494418 1
0.319750685028652 1
0.31414307769732 1
0.386351033726851 1
0.424680610784203 1
0.305484510447982 1
0.452983574572665 1
0.542647427060553 1
0.511704628883032 1
0.313257953329142 1
0.337720799782124 1
0.351105968870319 1
0.37289833396032 1
0.593984422571764 1
0.262727543243619 1
0.409886021078827 1
0.417468424319571 1
0.538229894446371 1
0.387307018613495 1
0.473077873875633 1
0.345706935633568 1
0.260636265708908 1
0.267760388821781 1
0.336531952862152 1
0.376409654151091 1
0.440441756801794 1
0.284513082986835 1
0.656367590536278 0
0.573397110385476 1
0.322231516236412 1
0.379828069883227 1
0.356282722234364 1
0.40858061367584 1
0.192278193738187 1
0.261430357127207 1
0.485782546440554 1
0.455271518106614 1
0.461566032098784 1
0.426372095332353 1
0.429884211857007 1
0.31745953977792 1
0.424616439006203 1
0.553368599641138 1
0.383762344867425 1
0.36073589895362 1
0.320169048581639 1
0.726146250898374 0
0.323967677316826 1
0.401837747736061 1
0.34609896410241 1
0.409869939330287 1
0.414456314198554 1
0.451903489299777 1
0.414118424312716 1
0.466594728582464 1
0.526050718303221 1
0.517985733352865 1
0.658551353140461 0
0.20858277356078 1
0.260521215278619 1
0.295320340861622 1
0.37835818754421 1
0.381091216903459 1
0.457402837027384 1
0.269728448391507 1
0.454003162173065 1
0.129592357883672 0
0.626961700020313 1
0.381221776159666 1
0.465131628305232 1
0.243721112026613 1
0.354356954234768 1
0.548267392444885 1
0.571603912725368 1
0.510872102680377 1
0.52741340072207 1
0.354828838415581 1
0.430266976413446 1
0.335279177498009 1
0.338779277090536 1
0.351604952290957 1
0.290947055428162 1
0.333926016074715 1
0.157922263308001 0
0.16203605373693 0
0.349273348704843 1
0.383893109594238 1
0.410648825135289 1
0.527821231116417 1
0.245921599131576 1
0.603311919646581 0
0.447040687810522 1
0.323570040482995 1
0.4375433636238 1
0.463833483764307 1
0.481644723478095 1
0.540498661118926 1
0.367388068282021 1
0.290027398628588 1
0.747236713368902 0
0.530869747703329 1
0.360560823410548 1
0.540012787523943 1
0.237953895677301 1
0.585785274579959 1
0.401581452426928 1
0.377343922467189 1
0.400008260411816 1
0.405051455282166 1
0.59828796015187 1
0.256635650633914 1
0.507886539067082 1
0.444014373022817 1
0.608437621574871 1
0.51978590408448 1
0.14496495066958 0
0.30182026958616 1
0.444964325213587 1
0.296887599965966 1
0.365227950684681 1
0.339931234671198 1
0.520037101034585 1
0.315965874274183 1
0.178566170604417 1
0.268434370379064 1
0.288793353769576 1
0.463614300506171 1
0.366800587656085 1
0.713653286775503 0
0.367522085001082 1
0.619615504133355 1
0.404691452081302 1
0.470866820324834 1
0.483670091688407 1
0.396016262786111 1
0.334634432697026 1
0.375601650510346 1
0.309394462764804 1
0.432537718442704 1
0.376905844220592 1
0.208439766493705 1
0.378131983284253 1
0.497027846591149 1
0.313955056559008 1
0.253081882122328 1
0.434663172220755 1
0.49962585136536 1
0.441507757895085 1
0.253152530683686 1
0.510079873151802 1
0.221768159200251 1
0.616652251097193 0
0.271644982966214 1
0.33141879997629 1
0.51937176061957 1
0.440245593878228 1
0.649916484636714 0
0.157277132324417 0
0.321529619082154 1
0.410774620258322 1
0.221070311529122 1
0.325904896420484 1
0.48231847883227 1
0.256464841203486 1
0.397374442710202 1
0.183855942892604 0
0.231683055673771 1
0.622644029889694 0
0.435750943685178 1
0.401826196391683 1
0.208135518338771 1
0.272185769971098 1
0.307813614109376 1
0.413662457230922 1
0.36253995091075 1
0.521723487188736 1
0.290246993173547 1
0.305692861549629 1
0.641977985986968 0
0.278134676103168 1
0.277509448417253 1
0.377529716787542 1
0.385860221526803 1
0.46097001989622 1
0.31175937633682 1
0.308797030127823 1
0.370274518447762 1
0.211363366888901 1
0.390627057816103 1
0.613563293810059 0
0.416063100526367 1
0.355507352248497 1
0.388542602996279 1
0.675174541157725 0
0.202235132290952 1
0.280422244130336 1
0.197066005599985 1
0.373887881893594 1
0.376055047820109 1
0.374019491989056 1
0.311757921121788 1
0.510068375957499 1
0.432280096869868 1
0.411646422050023 1
0.707834592179572 0
0.614273185912236 1
0.589911780839888 1
0.78160725138646 0
0.39963136873837 1
0.260262520701329 1
0.459963217201432 1
0.24511543648299 1
0.391047526331486 1
0.419046089715654 1
0.319367221251337 1
0.495191994151667 1
0.0371101852325727 0
0.327931642529311 1
0.407059381900127 1
0.437009953285432 1
0.280352857927135 1
0.337280724520566 1
0.414870373317258 1
0.468373538791094 1
0.290660248163015 1
0.404742549275643 1
0.291586782832139 1
0.434366469622069 1
0.398576583610348 1
0.379124968166058 1
0.251614660557331 1
0.544746573493333 1
0.510900709150964 1
0.337583591188431 1
0.551180962035011 1
0.586408339753077 1
0.430810732834832 1
0.396521171264638 1
0.246514568110783 1
0.277526093450906 1
0.495529385278881 1
0.390864478041176 1
0.516579563992932 1
0.196896908254834 0
0.37852538282688 1
0.425435691075469 1
0.384021981256722 1
0.313784183235082 1
0.726552992985475 0
0.368624309316963 1
0.321787356211878 1
0.585931430360943 1
0.624790849683874 1
0.199375196117549 1
0.394433141114052 1
0.373188701145609 1
0.397953436854526 1
0.629792555559422 1
0.547292362406831 1
0.358463938982153 1
0.502917810048202 1
0.224283267271887 1
0.39503071050324 1
0.436603527008212 1
0.367275917668797 1
0.602257623705448 1
0.574896155715181 1
0.371762814722044 1
0.375788929773862 1
0.461788683596717 1
0.362476177513831 1
0.219831974990599 0
0.401975278900487 1
0.388573219808753 1
0.519479523448691 1
0.154944591223541 0
0.330725548120136 1
0.408164903019928 1
0.226712135085089 1
0.441354885484046 1
0.330237324824351 1
0.474668380166792 1
0.398694098415125 1
0.357887091649886 1
0.611083710349586 0
0.2076668601613 0
0.334433879724046 1
0.536734701615334 1
0.314080528099589 1
0.180211377393888 0
0.460065997801097 1
0.411642762376248 1
0.283749014311801 1
0.463599940209676 1
0.389695639509511 1
0.327115097229956 1
0.706437614996516 0
0.582584560319555 1
0.492625595479358 1
0.307093248095004 1
0.205881400806957 0
0.281633233633696 1
0.371870534889947 1
0.29721805567443 1
0.578461896934677 1
0.575155069336157 1
0.498767375332855 1
0.496284544102338 1
0.539980354638182 1
0.410752604204428 1
0.378144566208273 1
0.40070136886221 1
0.426572523635477 1
0.476519868348212 1
0.409999627860763 1
0.278218734796626 1
0.490486468411397 1
0.512221314170835 1
0.126110529770568 0
0.454223227758952 1
0.254099166615835 1
0.263529199471598 1
0.402647333316297 1
0.391897010979449 1
0.290995129919897 1
0.547442122032818 1
0.460919427338417 1
0.467804282991611 1
0.267951024332033 1
0.377148585067833 1
0.441614806192915 1
0.362430547220246 1
0.339024212350611 1
0.426629003663301 1
0.297496281794328 1
0.456471943850031 1
0.352527459683427 1
0.297875856585355 1
0.594543692178975 0
0.390558376137724 1
0.253284349046037 1
0.375084988949399 1
0.552902141472821 1
0.324132674846249 1
0.368968479571525 1
0.159167006955044 0
0.407565228718764 1
0.361944529740319 1
0.292844593296457 1
0.613904208519851 1
0.394073854248179 1
0.421354627176717 1
0.518522586044719 1
0.452892778698271 1
0.35100838930041 1
0.192762550860868 1
0.475992599673468 1
0.442168670966426 1
0.32051439304478 1
0.55056815795444 1
0.481979516491197 1
0.404367824550683 1
0.393575856771351 1
0.422728664638681 1
0.35975601016869 1
0.289398927847053 1
0.29399284855241 1
0.306363617173459 1
0.251358077355637 1
0.573108481526436 1
0.38561314108178 1
0.456787097465694 1
0.478504291126288 1
0.408215699712221 1
0.442601148320792 1
0.362752742312664 1
0.518864784360998 1
0.387338567699856 1
0.405155454671046 1
0.421744254002223 1
0.345106937133671 1
0.39928918925337 1
0.599368130360238 1
0.257681792231103 1
0.62522201262186 1
0.294526858146047 1
0.485988005395921 1
0.380785160704391 1
0.29042474965779 1
0.526141420994453 1
0.23816511782905 1
0.616684505039476 0
0.392551441172902 1
0.559606909258783 1
0.30949890493146 1
0.229249256730785 1
0.316912657564278 1
0.533582891154486 1
0.360558573920017 1
0.572414209101531 1
0.55823447079364 1
0.390592351076787 1
0.130842702459257 0
0.505328045438728 1
0.528203372425498 1
0.482942417485704 1
0.552105394973401 1
0.265983733313186 1
0.521367668651391 1
0.589023527832474 1
0.3315975386314 1
0.325918969686919 1
0.347314593225302 1
0.520748338930624 1
0.224741976758737 1
0.549531791983449 1
0.182187195754914 0
0.464383538790627 1
0.34549567701773 1
0.368377721954895 1
0.274322502981849 1
0.434304807466547 1
0.455564756466079 1
0.489353515893829 1
0.443186887489293 1
0.440925547062877 1
0.27000741580585 1
0.45730686844053 1
0.235700084781962 1
0.488218990112971 1
0.434407040844771 1
0.361448062515 1
0.305984564615568 1
0.131001463236955 0
0.326366720732063 1
0.275304240328981 1
0.428269462115433 1
0.388836166477872 1
0.344411642471756 1
0.41402863794039 1
0.328921857920387 1
0.500439399702307 1
0.287242528242274 1
0.258360584611424 1
0.368988088904441 1
0.363095385055732 1
0.390820240140504 1
0.303504301846614 1
0.460787554196988 1
0.526067273645696 1
0.473964240191203 1
0.412339076882947 1
0.320352327771209 1
0.502272564848081 1
0.324627002111444 1
0.417292597263377 1
0.602667875126278 1
0.494756466645541 1
0.290223103906313 1
0.232438464769674 1
0.196598534578716 1
0.385401538313258 1
0.557524604440731 1
0.300101172152328 1
0.539253828694491 1
0.375733175016564 1
0.319686764133601 1
0.476222339841367 1
0.377131894313803 1
0.309781518661654 1
0.371874458341686 1
0.529113112467641 1
0.433069317467107 1
0.408502438170942 1
0.375370940414859 1
0.224984165388071 1
0.486355169821675 1
0.42740189199424 1
0.321812147362446 1
0.424920506781234 1
0.518778694048595 1
0.36853753554003 1
0.554193841390761 1
0.489875482362148 1
0.459503791003243 1
0.446921310545287 1
0.262105766852801 1
0.418809439114846 1
0.236250594841629 1
0.425465042640154 1
0.353263475293184 1
0.530243517615848 1
0.342165025243907 1
0.34500739544658 1
0.24855262568078 1
0.517086279659915 1
0.390454737927768 1
0.156166436694116 1
0.501344208969205 1
0.348402961340271 1
0.503122298131673 1
0.485508069221315 1
0.397341326783231 1
0.314472685606003 1
0.308346508376723 1
0.477333700850248 1
0.50940863443163 1
0.434931788162083 1
0.321086150715639 1
0.313753445170145 1
0.512306197143906 1
0.305619352613213 1
0.280074680438013 1
0.537614280676723 0
0.500374274160731 1
0.544536409052732 1
0.0598384618236969 0
0.331296401624975 1
0.398169704119352 1
0.532758817620207 1
0.342701326519628 1
0.362387379809961 1
0.538944148792568 1
0.202344646131616 1
0.318536828612151 1
0.455302290874294 1
0.482376956736482 1
0.1444295319736 0
0.37710061243524 1
0.50390196308738 1
0.345884797531807 1
0.838128810480068 0
0.411495161201488 1
0.284914168097116 1
0.218006749115279 1
0.50803972233987 1
0.474807051676546 1
0.442228311761995 1
0.387201378498048 1
0.551298588849041 1
0.295228992084504 1
0.283249538215749 1
0.181003260141146 0
0.363312141088123 1
0.361224864366871 1
0.549040964469882 1
0.306768334975564 1
0.339588117986965 1
0.636846595424024 0
0.486399040559306 1
0.337288139084036 1
0.562531762671006 1
0.346684733598106 1
0.501655440715027 1
0.429644171502699 1
0.340168012999763 1
0.36618627355041 1
0.532244776009553 1
0.522669549889953 1
0.530191857535248 1
0.524448747564685 1
0.473080555790378 1
0.455973878323673 1
0.392791080989481 1
0.334710273957477 1
0.449121151203846 1
0.479468880371205 1
0.486060460126916 1
0.44959611079608 1
0.447206034706547 1
0.274711574986239 1
0.312955929444204 1
0.574241151304719 1
0.424636410626438 1
0.36195594106126 1
0.449966148266512 1
0.316150529516761 1
0.339685178382236 1
0.415031844844851 1
0.554560566091668 1
0.519455805180438 1
0.633720634485328 1
0.45139866259279 1
0.461120141009814 1
0.542730114430298 1
0.259765060312335 1
0.148252233054813 0
0.43525179198425 1
0.298161318212764 1
0.324563740272982 1
0.333722297744398 1
0.358422984557259 1
0.594392394031008 0
0.334514908888184 1
0.282957281217723 1
0.101437956416493 0
0.347574793158019 1
0.252785938485639 1
0.395215222573097 1
0.409350528971689 1
0.295223725109067 1
0.420316238332272 1
0.402701026535575 1
0.334321104799071 1
0.372402801788581 1
0.323035533680699 1
0.462122064369625 1
0.239154567762124 1
0.3310888213617 1
0.279659173076664 1
0.225229871977053 1
0.385268438060906 1
0.374286340069458 1
0.282257529919001 1
0.37586080174253 1
0.540465140821157 1
0.557974511436873 1
0.209947477984268 1
0.297634441462969 1
0.386266436495055 1
0.478388168944258 1
0.485438596727054 1
0.372247017543971 1
0.32383934380435 1
0.390547091289631 1
0.464180529624027 1
0.497208573324167 1
0.192410281171441 1
0.342262759009663 1
0.352130808645336 1
0.390864733570774 1
0.476838602630688 1
0.585025116583684 1
0.45602553765641 1
0.26953797444707 1
0.197249952518553 0
0.592339278226555 0
0.325697270075041 1
0.372540252090887 1
0.502765125809593 1
0.490285349178933 1
0.329344678184562 1
0.169223252380892 0
0.472996911720951 1
0.413511259766555 1
0.359753139761186 1
0.708735486170071 0
0.59129699722022 0
0.476471499311297 1
0.538566911167321 1
0.729916780330041 0
0.342063966774445 1
0.315991273927786 1
0.425889240691408 1
0.335371658118896 1
0.522419084385395 1
0.468794908671194 1
0.199847927673943 1
0.366849958086968 1
0.392822817126071 1
0.572178384810554 0
0.372411729975979 1
0.437847008841403 1
0.289714952733053 1
0.490728180212197 1
