# Supplementary material for: Bias caused by sampling error in meta-analysis with small sample sizes
Source: PLoS One. 2018 Sep 13;13(9):e0204056. doi: 10.1371/journal.pone.0204056 (PMC6136825; doi:10.1371/journal.pone.0204056)
Supplement: S5 File — (ZIP) [file pone.0204056.s005.zip › results N = 20 theta = 1 tau = 0 sz = 10-20.txt]

"dl.theta" "dl.cp"
1.04720029332646 1
1.15663520289979 1
0.970021623636777 1
0.721601904676114 1
1.38438543743866 1
1.03085650269118 1
0.618044610626843 1
0.644927822962231 1
1.36690513789022 1
0.895786592789781 1
1.26537864141449 1
0.837899048004617 1
1.10142145336842 1
0.812805285739185 1
1.03369930112626 1
1.14347279260025 1
0.86644910680443 1
0.926981170793278 1
0.624927608921899 1
0.728311050751027 1
0.861590000886212 1
1.66889523396757 0
1.03801308786323 1
0.821003199910724 1
0.595961795158795 1
0.825759659711052 1
0.950887186002963 1
0.959538608369329 1
1.32971689560005 1
0.826487258253732 1
1.04414914256936 1
0.777631369076495 1
1.26425907733775 1
0.789123200098854 1
1.27815728455622 1
0.738762781711457 1
1.33818030106449 1
0.66641508367397 1
0.742629298102338 1
1.24402140915524 1
0.970303024801044 1
0.619656700435014 1
0.771991795230047 1
0.703165994686612 1
1.08440898965875 1
0.765982768971811 1
0.728880876649054 1
0.494087841328274 0
1.02410844930101 1
1.1322770186938 1
0.941889569514621 1
1.12144085412616 1
1.51399724256404 1
0.804724434795132 1
0.736851355233279 1
0.912000519996202 1
1.24161140275317 1
0.586951730088829 1
1.23820854213043 1
1.20122599587728 1
1.03738649282656 1
0.869033852652448 1
1.15600642226445 1
0.723476390963537 1
0.743748873557044 1
1.50770459679682 1
1.19889899326346 1
0.782998080471798 1
0.908453409099032 1
0.59714112648419 1
0.85008110501645 1
1.25547596388756 1
1.20875427770886 1
0.771110536809596 1
1.24895316007751 1
1.14541163767289 1
1.50910176990739 1
1.07524603499644 1
0.604889144256824 1
1.2235700440523 1
0.98768675760302 1
0.764985056125805 1
0.402994941886818 0
0.75430806519336 1
0.996905577908838 1
0.997820939535984 1
1.16315691863145 1
0.562957038481914 1
0.686671250346336 1
1.14086746682377 1
0.92336341799897 1
0.742938695289534 1
0.842227568679012 1
0.956022276147238 1
0.807269133727527 1
1.11602349524285 1
0.871745460919286 1
1.22334821182847 1
0.864483127399861 1
1.44908870254476 1
0.334176483669701 0
1.24547153395651 1
0.95685210439457 1
0.853657388050402 1
1.06942811696864 1
0.927675174305908 1
1.05167889693114 1
0.760400040887995 1
0.840845188051913 1
1.29972742040194 1
0.729870976845115 1
1.23850833982018 1
0.896084922778988 1
0.775594416336024 1
0.678570697452674 1
1.54758307539579 1
0.832749163856476 1
1.22514644743844 1
0.975981443452871 1
0.401850662431336 0
0.897831781172414 1
0.56492788879832 1
1.6854045237282 0
0.543500760642978 1
0.873570256843976 1
1.53580666257908 1
0.781466174378851 1
0.893789552542683 1
0.527948342409954 1
1.03107762847031 1
1.06063097026643 1
0.881063663983386 1
0.546915266544967 1
0.711511460269894 1
1.06065275578542 1
1.5094336626181 1
0.980364677247864 1
0.455359851346656 0
0.576386472586709 1
0.789856177068062 1
1.29966956985144 1
0.798687438791484 1
1.2296328170857 1
1.44629950463186 1
0.579638077579047 1
1.15290461150091 1
0.858410565810016 1
0.911571341813327 1
1.00721511060227 1
1.05603610556846 1
0.842112434462658 1
0.530124765630316 1
0.289752810742226 0
1.17118105334125 1
1.07615022522551 1
0.920029074301051 1
1.35578192225153 1
0.745626870344265 1
1.15085746356397 1
1.07090115498575 1
1.06088238283859 1
0.757149287922219 1
0.727416076368158 1
1.23171031414573 1
0.820159386344896 1
0.988263106783534 1
1.31004061129968 1
1.11146191355086 1
1.32549177918787 1
0.783138958493478 1
1.07363526903227 1
0.98006280636853 1
1.48353701528941 1
0.630441732266646 1
1.27993399953934 1
1.23156942383595 1
0.87717301451835 1
0.708444398362339 1
1.25253961724367 1
0.879036201001008 1
1.06635016554425 1
1.00665683555191 1
0.929098295697834 1
0.81190718609483 1
0.865283250861923 1
0.789132493142971 1
1.06038683058165 1
0.721189255656231 1
1.29717482928312 1
1.18351563628351 1
1.20335122319464 1
0.70998389408921 1
0.839520791091728 1
0.833520382113953 1
1.21855708524264 1
0.768701583214974 1
0.47594455615901 1
1.04407769828136 1
1.24271232385279 1
1.47299909734358 1
0.934600685116908 1
0.871752124415365 1
0.697462557077078 1
1.11725766631855 1
1.34504647934098 1
1.31404701310053 1
0.836092062132665 1
0.729637221948167 1
0.602449757816237 1
0.366408444557281 0
0.759301539818688 1
1.12008201198778 1
1.17215561394147 1
1.23383486223148 1
1.1458523329734 1
1.00081467931871 1
1.15449951104437 1
0.87962737944178 1
0.712238293144651 1
1.41073001132863 1
1.05108003279562 1
1.25740862554516 1
1.23586296959958 1
0.894415735691717 1
0.612805209239629 1
1.27442860126897 1
1.04211740361141 1
0.425242771565425 0
0.883807000372125 1
1.06024000021043 1
0.919145252279369 1
0.600435787563038 1
0.723725800336747 1
0.776562268189327 1
0.375462266117087 0
0.730796520386846 1
0.581338530695785 1
0.550156840778862 1
0.642889086345989 1
1.01540643996301 1
1.14976687917433 1
1.00819118737072 1
1.13533832532334 1
1.10174645619524 1
0.75815398962398 1
0.776556603875544 1
0.908605554973155 1
0.751912636595773 1
0.363315874102317 0
0.899216962898191 1
0.885380250816776 1
1.36640782138764 1
0.700277532923928 1
1.10278051643703 1
1.26562074652642 1
1.06155040637947 1
1.23205717513599 1
0.838909823383515 1
0.781562229743129 1
0.869951461544049 1
0.80309498754044 1
0.823753057112534 1
0.90312818431471 1
0.724730114933301 1
1.0320474943317 1
1.02695449568621 1
1.08049577595946 1
0.898211090252084 1
1.29566472209606 1
1.02384702987804 1
0.624223242244644 1
0.912169467074666 1
1.23072888735613 1
1.03897730223455 1
1.22169012551295 1
0.871328166102738 1
1.2353814276693 1
1.01851787096083 1
1.40953468165979 1
1.00909989427378 1
0.551763314645993 1
1.00590353324264 1
0.742277606028929 1
0.833722672556178 1
0.956426818714339 1
0.847241477569156 1
0.840074531642376 1
0.618280727964454 1
1.19114118987735 1
1.02365227682944 1
0.424551225820111 0
1.04686251516026 1
1.19427974370062 1
1.41094622490926 1
1.02969595640127 1
0.760193471663052 1
1.04241047428266 1
1.16509207547069 1
0.882266539218897 1
0.6276293634339 1
0.844720223350553 1
1.14170098604356 1
0.821743837758913 1
0.703489837109577 1
0.71035072776477 1
1.12477414476406 1
0.77901548948371 1
0.95607526543057 1
0.861865626698086 1
1.0148631719572 1
0.917361482587197 1
0.945681221436077 1
1.02812922811044 1
0.913371322533987 1
1.50831599088269 1
1.14725531257429 1
1.06842005502815 1
0.833710306334734 1
0.924763685286482 1
0.864211173778245 1
0.849006041304316 1
0.798036026369405 1
1.11894072603035 1
0.95520599305733 1
1.1104514026874 1
0.709374682206561 1
0.660186474583653 1
1.16185839092825 1
0.92747907346415 1
0.864044106796941 1
0.242445181802196 0
0.878681220789744 1
0.727520235757726 1
0.408127608933932 0
0.673586164751766 1
0.526413436365259 1
1.44367436886256 1
0.880193860174008 1
1.06413513864763 1
1.20208517566559 1
0.953567931061011 1
0.851192749453248 1
0.7799315325101 1
1.051325991242 1
0.742313668516612 1
0.831604722707489 1
1.04799697640851 1
1.53273088083547 1
0.813432057981954 1
1.35533830401068 1
1.16802121668141 1
0.78727209281466 1
1.21802246900424 1
0.928999652793769 1
1.02379742164145 1
1.19683687912731 1
0.804647354054185 1
1.05578611814865 1
0.784147170558344 1
1.07782846163568 1
0.712080886770702 1
0.743935027707471 1
1.37557573825528 1
1.22417023755614 1
0.995110175220713 1
1.46360115129145 1
1.03787081163865 1
1.0010058284101 1
0.926676867383546 1
1.57462163476797 0
1.16825118881779 1
0.985280413760595 1
1.48283627060684 1
1.15591525323302 1
1.0240064930997 1
0.982399681482801 1
0.886282177691824 1
1.20567398163992 1
0.714808953392855 1
0.777710207770155 1
1.0196491159208 1
0.967081632110596 1
0.804251289859217 1
0.865674442934265 1
0.491444831197445 1
1.0859545273427 1
1.1050813586253 1
0.959821611193825 1
1.11094150368409 1
0.748144989417888 1
1.16424001897644 1
0.914620307635766 1
1.23682395630672 1
1.02352779058949 1
1.24697122593243 1
0.861081744938085 1
0.820672281076156 1
0.977874973617446 1
1.25764788715751 1
0.995269894101907 1
1.30915592709908 1
1.13371812500004 1
1.04990134201077 1
1.02326854778323 1
1.11469712756856 1
0.793502032201462 1
1.12995367134248 1
0.975629064140302 1
1.27672036957515 1
0.777811326423152 1
0.776863884073286 1
1.20812093596496 1
1.14464789674531 1
0.586242887937371 1
0.929147353972521 1
0.97399388160524 1
1.14779341737731 1
1.15789512988091 1
0.628318470558962 1
1.24932943649284 1
0.936821560961611 1
1.38347610734091 1
0.941925469620043 1
1.12966445942718 1
1.1538548219962 1
1.03732586852389 1
1.06148837497004 1
1.12063040073971 1
1.06416583186122 1
0.915281485848897 1
0.689897308908494 1
0.948410967586447 1
0.859558253805995 1
1.11103612311233 1
1.02996985355196 1
1.42391946960443 1
0.96809898574916 1
0.572961847503135 1
1.18753648415434 1
0.823846713971032 1
0.996076449062999 1
1.22621547729421 1
0.705702726526529 1
1.2489221874121 1
1.01653340770509 1
0.585073695216554 1
0.742251032856364 1
1.07370390617825 1
0.758017406433301 1
1.23744934801832 1
1.00696508967184 1
1.06418235022001 1
0.660085009577316 1
1.39188784698473 1
0.492170511563666 1
0.912493318924363 1
0.734961166577207 1
1.00239048346172 1
0.433844919843296 0
0.492671301049283 1
0.99818242532563 1
1.51131450535268 1
0.995474998945626 1
0.454332213655962 1
0.800318673499839 1
0.876777354819632 1
0.986631432233774 1
0.623931034772676 1
1.12529696923821 1
1.4437539293403 1
0.981462882207937 1
0.994539587645734 1
0.944785296255227 1
1.052211132453 1
0.953662291984467 1
1.05314527652282 1
0.481264487631712 0
1.09230060184611 1
1.459957972622 1
0.901667021662912 1
1.01868478311708 1
0.75261385792272 1
1.24673930456915 1
0.446111762914196 1
1.03142824212676 1
0.958287280774486 1
0.748687986285435 1
0.515948224875704 1
0.531455696638449 1
0.862058010063213 1
0.931088385685817 1
0.85640784685148 1
0.868876794527582 1
0.5554640466048 1
0.719694554833104 1
0.877400690616809 1
0.824910986912513 1
0.979150924298205 1
1.08485744749557 1
0.898557889412221 1
0.974270597273552 1
0.922946079913434 1
1.06917454804841 1
0.970099174290021 1
0.60547149966402 1
0.780001098108008 1
0.833506025244502 1
1.0309303476765 1
1.04569555220098 1
0.758583077659009 1
1.00150930207305 1
0.997180703599178 1
1.03453209508931 1
0.830919748651176 1
1.25517257196395 1
0.970511943759956 1
1.42835236257955 1
0.954781573916403 1
1.00549877885134 1
0.947676174094961 1
1.05587028260422 1
1.0738848740995 1
1.25744418383476 1
0.875398962531083 1
0.879015021685737 1
0.768240125918316 1
1.04605120226929 1
1.33248840319067 1
0.735941094178611 1
1.25118265263813 1
1.18032045834239 1
1.00849482308866 1
0.769600556816349 1
0.74909076662743 1
0.921261493746674 1
0.766674733009936 1
1.03783052839258 1
0.987744817490182 1
0.363264661348801 0
0.744654295042798 1
0.785611047593761 1
0.950510705307443 1
0.843656389434197 1
1.02828338114125 1
0.913080668738979 1
1.12161961690338 1
1.1700657705578 1
0.63016396449207 1
0.908936594786958 1
1.2502526388187 1
0.736877600057463 1
0.907485825431809 1
0.803411845029527 1
0.601632867653207 1
0.954681966154857 1
0.730318736580033 1
0.943907452058602 1
1.33412859976935 1
1.33812816171505 1
1.11367432402302 1
0.658004824152199 1
1.03486199155287 1
1.63527205302767 0
0.572759849646489 1
0.76089137691161 1
0.775921653006147 1
0.729965373946184 1
0.899454760455292 1
1.0846597831986 1
1.08044819627573 1
0.762452322631625 1
0.784343645464735 1
0.770918101983493 1
1.05277884985121 1
1.07812953590479 1
0.59550294473679 1
0.635330946532762 1
0.734526046035606 1
1.20901988285761 1
0.88638295257737 1
0.871403105251463 1
0.882016469541645 1
0.805523948595483 1
0.899139894640599 1
0.851302447284763 1
0.960707062933825 1
0.543678222458801 1
0.883498083124841 1
0.924207559708318 1
0.997103899695637 1
0.495311387067702 0
1.24881846575304 1
1.10582386079969 1
1.30326285835568 1
1.02819380121344 1
0.858701992727322 1
1.03035349841915 1
1.15893553849531 1
0.86257601528667 1
1.17827784974248 1
0.996960565581597 1
1.41834706002104 1
1.17070417641474 1
1.02070443663571 1
0.777792837183815 1
0.749507662264011 1
0.879707861607182 1
1.04795202166513 1
0.906838779803858 1
0.805932193122738 1
0.478389192029341 1
0.987367458352338 1
1.13126831476043 1
0.657355611792063 1
0.854979384214534 1
1.12022505957362 1
1.39918605383353 1
0.800841760086577 1
0.830364895738134 1
0.895425927189048 1
0.994878100243496 1
1.17813527024336 1
1.41182195214889 1
0.76188008893184 1
0.969664526656475 1
0.931944851922445 1
1.23830942502435 1
0.624257554298213 1
1.280724002267 1
0.765063555070247 1
1.03585680866124 1
1.25643665248309 1
0.894335281655772 1
0.981095358835968 1
1.16497782140877 1
1.24949064088141 1
1.3362390334066 1
1.21797095433357 1
0.765606117210669 1
0.549296512712275 1
1.32784492838274 1
0.795513563399491 1
0.520265492001989 1
0.853890769325767 1
0.596108675890082 1
1.22432814936171 1
0.933679801257409 1
0.542518530209812 1
0.800237998178713 1
1.04285513127408 1
0.831001536858996 1
1.20862177524886 1
0.771091199414627 1
0.990627617052164 1
0.959960849715383 1
1.16844666672953 1
0.99203460847726 1
1.08682880526727 1
0.904757671475563 1
0.799843474679474 1
0.9246763343293 1
0.869953976032089 1
1.12286656863236 1
1.23316249700452 1
0.721642217354004 1
0.788703981605276 1
0.685253383836798 1
0.801849597741428 1
1.18429555720185 1
0.902908117164021 1
0.88259955647695 1
0.718630035331567 1
0.37714706842431 0
1.10215027773474 1
0.910842453402351 1
1.21900186502105 1
1.02764847971611 1
0.80036906279348 1
0.966872351120936 1
0.771888253706855 1
0.737607981774448 1
0.680211407590525 1
1.33093586782572 1
0.642713087594593 1
1.0013323243038 1
1.37892758052307 1
1.45870674396715 1
0.835243374401461 1
1.03979276943099 1
1.18546717287179 1
1.01936898120205 1
0.847895975085368 1
1.09278081848278 1
0.697197569491071 1
0.85321154502916 1
1.18654659603937 1
0.513004130780338 1
0.85658362592334 1
0.656719538269146 1
0.540098878244494 1
0.837895854350168 1
1.09256192224422 1
0.948587445668961 1
1.1876594233274 1
1.03406942625026 1
0.950284502716362 1
0.883488685494147 1
1.05551174863054 1
0.99610296488212 1
1.24578592992533 1
0.965311765456495 1
1.07022658337879 1
0.73798906202913 1
0.816489667267825 1
1.23391702013692 1
0.839263038586916 1
1.22244617246394 1
0.24183318558714 0
0.654825437137974 1
0.948086128880796 1
1.02314348357135 1
1.00433177925672 1
1.14735070819934 1
1.01297936236666 1
0.436833848988092 1
0.62933827318177 1
0.941534667140966 1
1.04958547180521 1
1.50836365355561 1
0.666549247314202 1
1.19207647795818 1
1.00376838587 1
1.18889906396713 1
0.861551803486929 1
0.939985366356842 1
0.904111784283005 1
1.28241326714463 1
0.698616549542319 1
0.967592021465648 1
1.22472102315883 1
0.806383472607759 1
1.02355903876267 1
1.16064891519261 1
0.703768100841584 1
0.519763490028759 1
0.548545813842227 1
0.828742379542631 1
0.318266962817252 0
0.567686107832122 1
0.93227887645737 1
1.03747442359485 1
1.53061464663128 1
0.840836795927848 1
0.926376227280933 1
1.28192798551593 1
0.604183453026192 1
0.958526355380675 1
1.47945675982768 1
0.830921159803034 1
0.828488404534519 1
0.879710898971004 1
1.53536851516497 1
0.731844373802126 1
0.837805231893449 1
0.672279447600722 1
0.899054705957941 1
0.785555673108269 1
0.815365606468934 1
0.662822773083106 1
1.23704498238757 1
0.853886646756022 1
0.725010631407717 1
0.53109747866977 1
0.927722251736464 1
0.95031814658041 1
0.485682770989741 1
0.569684262960729 1
0.743791024448489 1
0.816515225936957 1
1.22944363052646 1
0.565351178517625 1
1.20952059484656 1
0.877994232690374 1
0.725357440594334 1
0.77386878796103 1
1.11658245871766 1
0.934150471398752 1
0.67623832057515 1
0.923717342039323 1
0.618543985776983 1
0.684898290382788 1
0.516616097925816 1
0.910365373966821 1
0.904167902917349 1
0.801678656374394 1
0.933971725304222 1
1.05474443773964 1
0.89934648768837 1
0.947417189250279 1
0.958749622320395 1
1.06258669927582 1
0.874443522453731 1
0.529565856042956 1
0.67427615639991 1
1.08191230499774 1
1.05926519430636 1
0.872670104616535 1
0.529669068704867 1
1.43760708095744 1
0.497890446344019 0
0.989042861356253 1
0.962040617019829 1
0.65792420462666 1
0.792537509864387 1
0.979926361248263 1
0.895504648319816 1
0.987416498203432 1
0.916924447580915 1
1.07988261297808 1
0.826954096821331 1
0.930188380496315 1
0.552677298812713 1
1.00968702584006 1
0.958004454916819 1
1.0750434031355 1
0.684202979859665 1
0.934698822541999 1
0.655769879484428 1
0.967182547328185 1
0.757587743958769 1
0.966950728003342 1
0.576127160183595 1
0.774541401891805 1
0.382902907000848 0
0.856924406348884 1
0.637450741611235 1
0.923938847530119 1
0.511107136207467 1
0.884267788192353 1
1.25439079545204 1
0.60359014137549 1
1.07467158093556 1
1.14438048956195 1
1.14973013805844 1
0.547383545523808 1
0.808218376384677 1
0.579403598056077 1
0.919555732500436 1
0.772153525614579 1
0.982769981385014 1
1.06729897516408 1
0.752131431517731 1
0.632654991370467 1
0.705502016505554 1
1.01651285394466 1
0.977097258541381 1
1.1639559167981 1
1.02493827307015 1
0.648712593236236 1
0.824860504750995 1
0.974675632746108 1
0.896323846667189 1
0.961451327672814 1
0.800986975264206 1
0.772387862947405 1
0.61952887254951 1
1.08114125983751 1
0.977146421634971 1
0.843510237937331 1
1.02892736869881 1
1.00300965133954 1
0.991814712579064 1
1.48331479383939 1
0.819846779928955 1
0.563838374952367 1
0.817881976003916 1
1.31994742312523 1
1.17017438980208 1
0.626174185980762 1
0.833808009414228 1
0.735840027311999 1
1.10872084806987 1
0.821984306908307 1
1.13639236325177 1
0.949703833919087 1
0.601798188145969 1
0.858009632241381 1
1.01375443585915 1
0.877243210502025 1
1.39464130567796 1
1.13943480870022 1
0.679290675809631 1
0.921248134519733 1
1.00734050250027 1
0.346371786544245 0
0.827468147100224 1
0.512715062175152 1
0.707260395237546 1
0.737215823366468 1
0.841161974078625 1
0.714493392641119 1
1.28062687085916 1
0.843228726561156 1
1.37822940538937 1
0.707548977785517 1
1.01933415856696 1
1.39970285723717 1
0.820031640140367 1
1.22499470877301 1
0.991410660437166 1
0.898654158732019 1
1.41065103297113 1
0.836942960264622 1
0.733636899604649 1
0.843519452939031 1
1.05487913393953 1
0.76079472336603 1
0.836392648524244 1
0.630319991942991 1
1.3452882633037 1
0.561701633766375 1
0.852990092892845 1
0.93716562093729 1
1.07384051230412 1
0.821037228278378 1
1.2233376459929 1
0.985306976229822 1
0.629422055753534 1
1.19368229999928 1
0.775950696965803 1
0.84460079933142 1
0.672005980002174 1
0.89422086227144 1
0.992403789993585 1
1.0452618157263 1
0.949268259713125 1
0.884971691439869 1
1.25834648726076 1
1.28791447984759 1
0.856211725095885 1
0.613676027489463 1
0.495859857969153 1
0.598600966849713 1
1.1632006453437 1
0.769684370945661 1
0.832847548735715 1
1.11464038387741 1
1.0217568146778 1
1.10302921422797 1
0.793885507702644 1
1.12986904474048 1
0.647327212969277 1
1.08251029826881 1
0.981225296879816 1
0.714587115690436 1
0.648984347249425 1
1.19621462710924 1
1.13520498414426 1
0.974695410713593 1
0.449172399426894 0
1.19024234335484 1
0.947027774016956 1
1.07196915202582 1
0.875678838891149 1
0.5783406616394 1
0.963858626914145 1
0.698066233976109 1
1.20783507132897 1
0.981272994316419 1
0.671136228495545 1
0.776614028454596 1
0.770163132449741 1
1.25431584056021 1
0.793570774755054 1
1.26689845036279 1
0.777521658263025 1
0.760540052300319 1
1.01734837424643 1
0.90855277160266 1
1.19023717650336 1
1.27861493547533 1
0.712522857466467 1
0.766717127790623 1
0.944886500547199 1
0.880493725541554 1
1.35434769154774 1
0.941207391060499 1
1.02151283691137 1
0.83155104813024 1
0.925954425922549 1
0.615962608360676 1
0.678622824566129 1
1.03550018007322 1
1.12663595304674 1
0.793307655332005 1
0.820336474079354 1
0.828775621598945 1
1.01037559474787 1
0.702703287334342 1
1.00730970793856 1
0.771033585907323 1
0.464883482168716 1
0.679530145161551 1
1.27025887658721 1
1.28343632078712 1
0.600234368984853 1
0.476402909173889 1
1.15427682800406 1
1.20379975570131 1
0.643896522405419 1
0.779817390329071 1
0.601184750329331 1
0.82134335686695 1
0.918466909870361 1
0.783302524343193 1
0.929644262041591 1
0.865724859522216 1
0.6883915576662 1
0.948037758754693 1
0.832632705740603 1
1.10723320391184 1
0.765355370783261 1
0.98848718672577 1
1.12224602502428 1
0.953355689782517 1
1.24640618678138 1
1.02242830062716 1
0.694542570097942 1
0.995320138657987 1
0.767273116075716 1
1.22997437574213 1
0.90801425220836 1
0.766375955317992 1
0.816152701086318 1
0.564444253278616 1
0.98674160396576 1
1.0402739978981 1
0.684951720818757 1
1.4967045481987 1
0.6214573817722 1
0.644804841705693 1
0.529659031030603 1
0.762716028542881 1
1.17490732706913 1
0.703997265417823 1
1.15849903356091 1
1.02888863669905 1
0.671305425649348 1
0.462362910386303 1
1.32487513049636 1
0.842527648714803 1
1.1073152411242 1
0.83284008383599 1
1.16476754643689 1
0.969879288777974 1
1.06899655630081 1
0.815551559889953 1
0.446260442522154 0
0.88071560214183 1
1.03876882555811 1
0.991237770219881 1
0.94522908391287 1
0.717120555188725 1
1.04852078923009 1
0.944267865028847 1
1.28358187011998 1
0.939811722704648 1
0.6675139590925 1
1.06940854709099 1
1.00959859691561 1
0.980507470229618 1
0.373409683940152 0
0.793837516002185 1
1.14900798252101 1
0.692452697040926 1
0.89796522071406 1
1.02266126380255 1
0.718657332688861 1
1.02975892828754 1
0.70398821314758 1
0.833097670669291 1
0.668986996955912 1
0.86510759034164 1
0.684469661662575 1
0.9915057875734 1
1.0027542098676 1
0.749289843864018 1
0.929715992311951 1
1.44973119255304 1
1.01858534962754 1
1.03668881043708 1
0.895448490477241 1
0.864157937841502 1
0.887135328997025 1
0.684010012277095 1
0.898393501767071 1
1.20324594589674 1
0.888536443098491 1
0.907482708877566 1
0.806169369531987 1
0.44631843265735 0
0.55437950462121 1
0.911958296931934 1
0.626831736157358 1
1.25625148256883 1
1.11726726019128 1
1.12128601143545 1
1.12710787771472 1
0.709231733650852 1
0.859403265767729 1
0.653387499546504 1
1.06144421000581 1
0.884274176265749 1
0.974284548884796 1
0.212441467798364 0
0.906578730363359 1
0.700394822280875 1
1.2837080479605 1
1.22512835232274 1
0.49192614486255 1
0.778812843348538 1
0.888561951868489 1
0.980703400937723 1
1.28202785101684 1
0.902594368375062 1
0.713367466189228 1
0.940915882095527 1
0.877970386175453 1
1.09031727882716 1
0.787022161313713 1
1.12033610388944 1
0.773673613606243 1
1.10374573849687 1
0.493451702616107 1
0.821998714873406 1
1.04697464345008 1
1.60975919570622 0
1.01788194565923 1
0.471702580714452 1
1.2500892861829 1
0.514083947895783 1
1.48079066746049 1
1.54334992537513 0
1.26721187332427 1
1.14735077134581 1
0.783275132435288 1
1.44056241332964 1
0.636155425830619 1
0.867900122620399 1
1.2038783451615 1
1.04940122572467 1
1.03514752902257 1
0.836587739744882 1
0.840296360465079 1
1.07047737995748 1
1.09760938145975 1
0.54071016182197 1
0.976450254868324 1
0.866908470763942 1
0.719592021953413 1
0.653661753205831 1
0.982793673398936 1
1.01656107427918 1
1.22041858706199 1
0.521738593083336 1
0.842417585134778 1
0.747465887437497 1
1.07297133867452 1
1.19142568557462 1
0.704752202802486 1
1.15869878979186 1
0.657094969867349 1
1.13550366816214 1
0.610286984479824 1
0.982043093976043 1
1.15486001803262 1
0.518607993620144 1
0.959457472854087 1
1.0567147448184 1
0.757410363011882 1
1.10333724631886 1
0.89364102612319 1
0.984509486844281 1
0.807250148054222 1
0.742166621734999 1
1.27702807863003 1
0.744367262533472 1
0.545462989120767 1
1.23072614366349 1
1.43614796432128 1
1.03519229137662 1
1.48102465745185 1
1.2134063384683 1
0.992599638618221 1
0.906387182511183 1
0.889825082876495 1
1.11974344146008 1
0.718734838273308 1
0.763926536256516 1
0.559433571145776 1
0.706542631351979 1
0.86540847659785 1
1.10958733732917 1
0.708557211190568 1
0.627227260606713 1
0.715883221945776 1
1.18497340973648 1
0.999075817888257 1
0.911612685208633 1
0.697642136253098 1
1.08073604505889 1
1.17687858381063 1
0.916289970648767 1
1.53560719902212 0
0.950985860905652 1
1.29841488157055 1
1.4097027999794 1
0.944527225467156 1
0.47667004006955 1
0.86512817296713 1
0.975998981934158 1
0.746820160193932 1
0.682230441452306 1
1.06337748333879 1
1.16527918429856 1
0.746615575279087 1
1.15928926276595 1
0.426934829189011 0
0.580715100841911 1
1.39643942305071 1
1.04926340544935 1
0.9002649291222 1
0.87739166543936 1
0.840196111502595 1
0.733679861023494 1
0.825190813319626 1
0.947611660468802 1
1.21244637454682 1
1.23896069774884 1
1.06572813419766 1
0.705689280028361 1
1.19769018772185 1
1.40602328504518 1
0.640276604593083 1
1.09309177830473 1
0.70655982524947 1
0.714432877965384 1
0.986684018204426 1
0.889117005405506 1
1.43439611696499 1
0.826101447270536 1
0.988837454894255 1
1.0015699426506 1
1.53920499685492 1
0.7839341351402 1
1.08182371874524 1
1.26427849779331 1
1.00000260946093 1
0.626034977509839 1
0.869488587539606 1
0.732854797966729 1
1.02673163325158 1
1.13672720252021 1
0.721090870472962 1
1.05644388021077 1
0.923427898993825 1
1.6147299447373 0
1.30580844590169 1
0.882969867456903 1
0.882367633803908 1
0.92824956214618 1
0.80587544389294 1
1.11373760030245 1
1.26597927223201 1
1.43054782359552 1
0.868730791508321 1
1.16480148710056 1
0.962869332364164 1
0.884203551627321 1
0.543450244193331 1
0.841350454174454 1
0.768331254769316 1
0.872127115894681 1
1.25686851544307 1
1.07814486740481 1
1.19203537845369 1
1.27337231450758 1
0.898528364140125 1
1.45898817459618 1
0.77595723058303 1
1.03074260665922 1
0.888340821243495 1
0.960096497336556 1
0.788932214059292 1
0.892395191624802 1
1.47878313032662 1
0.928528008467546 1
0.65731271239419 1
1.11499549716492 1
0.675653051698384 1
0.744175005323025 1
0.961035661408054 1
0.935839613941917 1
0.580327968457492 1
0.849098612466994 1
0.904899848183018 1
1.09471725285654 1
1.14285087975855 1
0.930880094367409 1
1.2783947664914 1
0.804804470644615 1
1.06713286828911 1
1.03962528468772 1
0.975264796959605 1
1.07149116751722 1
0.879326157027923 1
0.633742127273364 1
1.08246811898477 1
0.806935827193147 1
0.444687106796248 1
0.488123499152681 1
1.1134515387483 1
0.829702544229958 1
0.738395367029731 1
1.07562943532118 1
1.03872415148984 1
0.792740059026133 1
1.23586040751032 1
0.925946659170209 1
0.949276504275488 1
0.872958350526893 1
0.926676611846593 1
1.19598982531699 1
1.09571523399475 1
1.15509863521368 1
0.628894732544192 1
0.944151288006615 1
1.00603951156355 1
1.11283753938934 1
1.01011157555611 1
1.16549428794518 1
1.19022072312524 1
1.2025872104034 1
0.838094045286129 1
1.18906387867419 1
0.610616456679244 1
1.04483686709424 1
1.02515306716112 1
0.991275499752973 1
1.04680603328178 1
0.841568317681065 1
0.581906986463502 1
1.07962222377115 1
1.0463168789381 1
0.744092671478381 1
1.01158901978604 1
1.3484649160923 1
1.33081273802086 1
0.990643377802764 1
0.625659752759059 1
0.783974950117297 1
1.28132970139313 1
1.10728460231562 1
0.927864341118905 1
1.05162813654186 1
1.05867687353027 1
0.804894183458477 1
1.18020178960115 1
0.536261092942287 1
1.45885990235612 1
1.10991578082025 1
0.854879476967472 1
1.18914071332257 1
0.889088190186902 1
1.01664471606925 1
1.02750456830146 1
1.01551639120716 1
1.29462182780605 1
1.46243943060282 1
0.974705860745834 1
1.17618243622867 1
1.02781535203661 1
0.789924008209346 1
1.11173826318847 1
1.08316221865772 1
0.408207651072741 0
0.900709980602792 1
0.999314653536246 1
1.11807551534035 1
0.651223583515967 1
1.27429750416213 1
1.32015578267353 1
0.976063917114094 1
0.97141757921845 1
1.07524652384787 1
0.675877532011171 1
1.39233660572402 1
1.38053807598627 1
0.95780029140944 1
1.44393202214458 1
0.725047298880963 1
0.979664970590848 1
0.943182802128469 1
0.793541692992529 1
0.947136068163117 1
1.01474843932431 1
1.12844679716141 1
0.542244625995078 1
0.836212312009038 1
0.853147177563631 1
1.24442695862724 1
0.980014547760763 1
0.882092887298513 1
1.14803940924807 1
1.13209274085284 1
0.698536761518988 1
0.953715719666673 1
1.11769467557893 1
0.455025146274818 1
0.827978377426216 1
1.13143633163433 1
0.730703972422539 1
1.08370941068296 1
1.05592291816432 1
0.762820962236228 1
1.13760293765172 1
0.393872134243415 0
0.667983108950578 1
0.707424389377195 1
0.834989785409549 1
1.16949811523698 1
1.00331165895795 1
1.07292603505512 1
0.984147819709641 1
0.466106754538179 0
0.697079289152955 1
0.764290521068041 1
1.40548345734465 1
1.1307915577611 1
0.764555785373875 1
1.02926797769668 1
1.20653723669512 1
0.866214084775256 1
1.21524734571618 1
1.14652582647519 1
0.525305121468598 1
1.45418576998752 1
0.726315700275042 1
0.707596792395025 1
0.549704763102838 1
0.83839400595798 1
0.88400096352948 1
1.05462365053618 1
0.851554589107558 1
0.722472845449469 1
0.703261957497617 1
0.947341771440127 1
0.601005825290027 1
0.517042425936935 1
0.773545637242534 1
0.851128587439532 1
0.595998115592589 1
0.721578595743815 1
0.810381194353382 1
0.916323385074372 1
0.947135711150897 1
0.970817869075112 1
0.709065492255527 1
1.08174041770535 1
0.256490973479233 0
0.998785565114583 1
1.04515668026309 1
1.08211917690716 1
1.14654842505716 1
0.538742861463739 1
0.952797131604859 1
0.62200576104256 1
0.964735497744292 1
1.19810842394898 1
1.37019700885402 1
1.08261009279331 1
1.2188917569694 1
1.10123850419801 1
1.34290205601202 1
0.977590027076951 1
1.04557664001276 1
1.02507322982518 1
0.858933023720102 1
0.614648052112619 1
1.05998386619369 1
0.927837695373552 1
0.661453157741867 1
0.694487060730915 1
0.820331743047855 1
0.94094403677755 1
0.89038303594845 1
1.52633105135102 1
1.05645383679049 1
0.797008214994215 1
0.994760747155534 1
1.16182310293753 1
0.882940011962122 1
0.944830572948321 1
0.437568674769433 1
0.854556124619761 1
1.11527533541463 1
1.13295033931574 1
0.740491507119354 1
1.16307338029556 1
1.33657743637714 1
1.15863348685942 1
0.738681355208263 1
1.19618583268551 1
1.00468978485555 1
1.06312846571426 1
1.10805312570758 1
0.672352980278658 1
1.10713999725175 1
1.43713710890027 1
1.21408394216124 1
0.792087295303026 1
0.499283071877901 1
1.02266283119344 1
0.892046361628503 1
1.25301115600383 1
0.868855245519438 1
1.22849075285564 1
0.918890150500767 1
0.993890914132393 1
1.0248497688526 1
1.21104080597165 1
0.82545299499671 1
1.20450905591183 1
0.9855004210174 1
0.950238552257061 1
0.845820904182298 1
0.741454776832629 1
0.947418466358335 1
0.842042756823899 1
1.02426884872594 1
0.751410386726619 1
1.18683867925621 1
0.804404226606206 1
1.10492774495817 1
1.1361368982737 1
1.09801105377224 1
0.866625083746853 1
0.978692040655346 1
0.824032942006248 1
1.0101816376634 1
0.85076172827757 1
0.824097282403052 1
0.764541946675542 1
1.0866579852389 1
1.21886238376716 1
0.916900735373743 1
1.23751211208129 1
1.14440873248804 1
0.697292199925723 1
1.43847353250998 1
1.03208200705084 1
1.2257964367024 1
1.22464921312663 1
1.00272717777451 1
1.43855285509709 1
0.504819125957745 1
1.01826830897248 1
1.10426034140776 1
0.85483010100946 1
0.983156283668644 1
1.29117258951855 1
1.21166993789116 1
1.03518902409919 1
0.970051287607157 1
0.990398785793795 1
0.915441213213653 1
1.42323678188967 1
0.786490309909965 1
1.15861692710297 1
1.71530694030244 0
1.30273239985518 1
1.38154835017453 1
1.14126536749733 1
1.28209484996925 1
1.06212739894511 1
0.746639354919906 1
0.705742743410381 1
1.07529200879785 1
0.905898553358233 1
0.876118707111345 1
1.23614580005977 1
0.853417734211555 1
0.978585306978344 1
1.08290710494875 1
0.960957722463816 1
1.14160978911744 1
0.941085611829557 1
1.12843630871155 1
0.66022864914651 1
0.960695954117966 1
0.818416164881198 1
0.78446359378614 1
0.653572155051464 1
0.989613237044392 1
0.826908844466461 1
0.895676876029391 1
0.659977056691214 1
0.762605137312691 1
1.08499762970023 1
1.01386030156275 1
0.79971461402271 1
1.15974283481758 1
0.962503747398956 1
1.03238499177984 1
1.06556956954992 1
1.07633413767364 1
0.804158960954112 1
0.996014902602956 1
0.928350239222955 1
0.824742987943686 1
1.21517728059759 1
0.714644681297536 1
0.868222551367262 1
0.791688365780494 1
1.23881760867607 1
0.928420070180951 1
1.17864541194317 1
1.02476150225322 1
1.08377102594461 1
1.09125088995021 1
0.930102893239282 1
0.798161475351666 1
0.938554488597883 1
1.24970848881821 1
1.02186542250546 1
0.314730386030826 0
0.981770380338787 1
1.21563576726401 1
0.957985601239744 1
1.39806901231195 1
0.276357669134909 0
0.435879771381933 1
0.856074928387797 1
1.26131440571973 1
0.97989679958343 1
0.773193864616946 1
0.674262461758708 1
0.565405043484623 1
0.453489504835619 0
1.20433513332904 1
0.941437874664232 1
1.179085745826 1
0.920920207406256 1
1.12405648098817 1
1.09569560884064 1
0.594247413370858 1
0.745608488479593 1
0.879346921719911 1
1.03875539228625 1
1.19041843288997 1
0.866525507951341 1
0.81853335125763 1
1.00223144276465 1
1.23847961886544 1
0.791402372798693 1
0.953612562327881 1
0.67870292195184 1
1.15012822142879 1
1.02191453868591 1
0.929284669504464 1
0.784092327382977 1
1.16195939437779 1
1.33970163603114 1
0.895477226084555 1
0.87073732309154 1
0.634913710941408 1
1.12514101921646 1
0.872880906747904 1
1.14455305092123 1
0.651980078435707 1
1.02035058594852 1
0.56323099856599 1
0.924411971671089 1
0.79144265783931 1
0.89186064348569 1
0.755840673290457 1
1.15409884341314 1
0.522417238288769 1
1.12175973350705 1
1.4070888046106 1
0.874962125340466 1
1.11034781006683 1
0.754266147677954 1
0.989368702037068 1
1.03766761621509 1
1.250576567118 1
0.973683221654239 1
0.884386224757005 1
1.01246350438123 1
1.00156125607852 1
0.685882992363863 1
0.924898375849672 1
1.13158404459859 1
1.21362314674099 1
0.834414191816877 1
1.30375644727155 1
1.05573659386243 1
1.00585232177824 1
1.17263124203283 1
0.530927965735855 1
0.993610867567308 1
0.800037584603589 1
0.974081652726249 1
1.05490650371086 1
0.926027400833835 1
0.966430894081439 1
0.678163862914299 1
0.925980446160357 1
0.655623751994062 1
0.853232045687309 1
0.936863375801666 1
0.940968138189 1
0.698344783161807 1
1.33547062957235 1
0.831421164921908 1
0.738671116776448 1
0.989771284719327 1
1.42486835097645 1
0.937157742717404 1
1.11861097785381 1
0.688860161325978 1
1.28927597055076 1
0.657476937511835 1
0.944059389342178 1
1.49837602740576 1
1.18457926152595 1
0.832965472104049 1
0.694561959829771 1
1.04452201623998 1
0.936882765557799 1
0.754316261755541 1
1.02530846067134 1
0.632922475279395 1
0.987536112966015 1
0.981048949985735 1
0.804336416944144 1
0.983555831986754 1
0.673573371979171 1
1.43420882489821 1
1.13880099738555 1
0.557494909107128 1
1.23749572939855 1
0.898786826789837 1
0.869662461602998 1
1.04544900157287 1
0.648282893510216 1
1.23086159396041 1
0.752525331014342 1
1.00392487426006 1
1.03242427165192 1
1.09506581027802 1
0.966460739075741 1
0.789517159939587 1
0.685896322048104 1
1.09256147546585 1
1.38342598156697 1
1.16680774125035 1
0.778681563186488 1
0.515684839435329 1
0.654665713206461 1
0.607976955473848 1
0.773110322512289 1
1.52993930167853 1
1.00062119627991 1
0.569974665548236 1
1.24691755615964 1
0.654287477763529 1
0.805743784331186 1
0.833078307758304 1
1.26068961959167 1
0.993140199704924 1
1.01082773734974 1
0.668422627527567 1
0.491386660824442 0
0.493240044161671 1
0.932550901109554 1
1.29887839783648 1
1.1276869431011 1
0.994781224183053 1
0.594394747734935 1
0.974036702062548 1
0.897408729869939 1
0.960449637526654 1
0.958502615506557 1
0.73328914593947 1
1.03700181661576 1
0.909964251286363 1
1.12703777327003 1
0.745502357935678 1
1.01223602071736 1
0.889509742630358 1
0.984931935852969 1
0.706849051452399 1
0.54214833252839 1
1.05126187441124 1
0.861228860179004 1
1.25645245648807 1
0.986843477349857 1
0.674313352969431 1
0.898661555133552 1
1.39564403205626 1
0.989955139465302 1
1.1669574673304 1
1.13823572504773 1
1.152335503297 1
0.555744558127399 1
1.12754552331082 1
1.37450672539259 1
0.861349521640597 1
0.672884417112124 1
0.712122407162978 1
0.76357298348255 1
0.475285995548915 1
1.14039318116744 1
0.857265900283979 1
1.21234797252679 1
1.13255211573919 1
0.746418286330957 1
1.20383713032352 1
1.08669899586355 1
1.04872530504404 1
0.968895827370735 1
1.28133544189793 1
0.788699281976877 1
0.752509243905947 1
1.01114393098279 1
0.583213308109669 1
0.852725778747477 1
0.944585064825016 1
0.742717424809594 1
0.783067955175988 1
0.519875248431024 1
1.00397339560691 1
0.742254799746175 1
0.820389953094663 1
0.843134241403883 1
1.0075349385134 1
1.01274036323996 1
0.786154550813525 1
0.6444924061543 1
0.698726327320412 1
1.07303110895718 1
1.12605551501238 1
1.12419563039824 1
1.15481954641124 1
0.779781380415999 1
1.0991770747334 1
1.14498232641236 1
1.08410267673435 1
0.728172659245254 1
0.971470689525783 1
0.9718383804634 1
0.74284850045815 1
0.736024351583002 1
0.810165750437944 1
0.700499184737362 1
0.948815378514219 1
0.83236968520405 1
0.963358375964607 1
1.18208070408716 1
1.01770441809002 1
1.04108703000017 1
0.865585265009599 1
0.842767401134695 1
0.829253143277583 1
0.855278764220713 1
0.943509494615586 1
1.07648887794422 1
1.04230276842205 1
0.412146827443467 1
0.60734267374866 1
0.779471017688752 1
1.51035049943075 1
0.926022899700141 1
0.845488397237872 1
1.16630472491124 1
0.76879340384784 1
0.734758348009076 1
0.81027585886839 1
0.890136045617629 1
1.02045406574565 1
0.882113974304236 1
0.801260069854511 1
0.951654587478722 1
0.955336094867828 1
0.795722738407359 1
1.12337408404632 1
1.47158583269875 1
1.07662235685889 1
0.953419664166596 1
0.944208617177409 1
0.908210955907853 1
1.05392193592358 1
1.0629609266018 1
0.884151084105012 1
0.218718277216282 0
0.643773915676622 1
0.95798349706045 1
0.63491944987514 1
0.828063910991504 1
0.556104746200263 1
1.00192801603102 1
1.27707756506697 1
0.587791234454641 1
0.491024087003919 1
0.727706463955171 1
1.17923937076087 1
0.951682926723228 1
0.871523298435322 1
0.653616636387066 1
1.1995436060563 1
1.12327080484894 1
0.958334544570501 1
1.07342982702807 1
1.26520136776108 1
1.23944608406422 1
1.13104590642102 1
1.00267976287208 1
0.696059377001374 1
1.54657882235989 0
1.1838113169223 1
0.703089467410573 1
0.728718775957644 1
0.948834861858864 1
1.24548901813536 1
1.42105233779426 1
0.585801490991007 1
0.969719774239635 1
1.0050200180843 1
0.736708405626991 1
1.115386741557 1
0.934150623639479 1
0.916196018391313 1
0.98791560928937 1
0.813046613826185 1
0.678972511099759 1
1.00069685357777 1
1.14360918574123 1
0.721752687436485 1
0.950970668335704 1
1.01274823290459 1
0.401335443881298 0
1.08668435733008 1
1.01194227100106 1
1.25535958539568 1
0.918009577584697 1
0.828796260273992 1
0.577245581472225 1
0.641658675139411 1
1.2822764611145 1
1.45181716980212 1
1.05386701454044 1
0.809015908679653 1
0.980370676869686 1
1.44267856723372 1
1.22948796047876 1
1.08727973093224 1
1.31024028552872 1
0.730516044737948 1
0.80988897923485 1
0.505618213137582 0
0.788076647139283 1
0.705320268625472 1
0.645865045493252 1
1.1178793397499 1
0.895391018074077 1
0.892862673412552 1
0.870105539902353 1
1.06876519191786 1
1.14996810729531 1
1.35336312629182 1
0.525116285879591 1
1.01281078260144 1
0.976153361537049 1
0.971582798159879 1
0.727684234634608 1
0.953275254768659 1
1.24601794609472 1
0.933907467922775 1
0.581726015935324 1
1.15149264242213 1
1.27257630050943 1
1.12219796258444 1
1.46765044687743 1
0.785060300344598 1
1.29450473037747 1
1.05398481348604 1
0.882180751127702 1
0.760438880257756 1
0.625645434554406 1
0.784262218741934 1
1.4025504346304 1
0.574726896000583 1
1.19010638387852 1
1.30438644902868 1
0.959277291595121 1
0.682714457844632 1
1.2261461784513 1
0.863116716181916 1
0.98352108951262 1
0.759647020220846 1
0.883168720290267 1
1.14742824624813 1
1.23338914380268 1
1.0964311742227 1
1.08371974026729 1
1.23973666585397 1
0.847933873262053 1
1.09019076737216 1
1.04788831607044 1
0.93160356761585 1
1.08291374932978 1
0.957308448152155 1
0.825227938678144 1
0.9432427736957 1
0.79318228267506 1
1.17047282333383 1
1.58924824099481 0
0.93326975188456 1
1.0077719379003 1
0.906692475612774 1
0.76870184371367 1
0.804085728214155 1
1.59110151162119 0
0.981480683326762 1
0.820259488516636 1
0.514177043309472 1
0.878394466630281 1
0.781623695537325 1
1.05026287113541 1
1.27399938226792 1
1.36553817158028 1
1.07067568129176 1
0.645741108062023 1
0.470397847555499 1
1.06711849164186 1
0.734417709045783 1
1.37966501265917 1
0.869991837685084 1
0.981437888726092 1
1.04041754077578 1
0.528167080311911 1
0.935053003583445 1
0.575995253235698 1
0.486171680765129 0
0.926086347016035 1
1.11203029383002 1
1.12996856407281 1
1.10688354957368 1
0.371978076387315 0
1.06257808196465 1
1.04843006101678 1
0.65729861193081 1
0.819807378335889 1
0.827614459030715 1
0.701679155086392 1
0.685031002560094 1
1.27141852994665 1
1.22456120459028 1
0.747347466229235 1
1.05674557803166 1
1.0112925642159 1
1.01329545866853 1
0.70926589475209 1
0.936114843142109 1
0.695699861345102 1
1.03535135854593 1
1.12328686901227 1
1.04773530737318 1
1.21165510188636 1
0.97821839685939 1
1.12275003438749 1
0.84244832556886 1
1.11775683842134 1
0.837308462880552 1
0.919541481312231 1
0.97173219670059 1
0.812215030408123 1
1.46647873545296 1
0.934291236584966 1
1.06494545446056 1
0.881127509798778 1
0.966787173125725 1
0.957876432758367 1
1.2263602319401 1
1.38856052172007 1
1.2963237233006 1
1.73210498142649 0
0.95432042210098 1
0.832662749711397 1
0.79817087075804 1
0.99361040793812 1
0.830063558495077 1
0.923976168079278 1
0.850334008101333 1
1.18499342637809 1
1.26066526817543 1
1.23310369559197 1
1.10539265462105 1
0.938283636739361 1
0.981051190332341 1
0.896252943721118 1
0.733626103713148 1
0.950195624140338 1
0.65197710968305 1
0.8337601871255 1
1.05799524657816 1
1.16312172446965 1
1.30556169930881 1
1.1053809975402 1
0.870038538378373 1
0.915696529402623 1
0.892255592187693 1
1.11926603347722 1
0.824345347978303 1
1.10682729120829 1
0.889181998539381 1
0.962009571562543 1
1.09530423477997 1
0.972844294863277 1
0.507779590673886 1
0.926121917348075 1
1.323303538698 1
1.09361600173148 1
1.15793900360298 1
1.56561410635921 0
0.723867539986591 1
0.452840969993209 0
0.828117697364598 1
1.35737420920672 1
1.12993976802502 1
0.946841021244028 1
0.85475094870987 1
0.873455701659929 1
1.00368035399414 1
0.71080163106023 1
0.7510246890716 1
1.22795151133981 1
0.616364984852862 1
0.812887100576715 1
1.36280081939923 1
0.975745258970159 1
1.02468129004143 1
1.06833562215535 1
0.529454751695742 1
0.823388715072979 1
0.493849262967191 1
0.586814977007891 1
0.523711286559236 1
1.11475472456794 1
0.732167275202768 1
0.882828520353124 1
0.785784251957228 1
0.620889234704612 1
1.0040990427007 1
0.631223632615194 1
0.803381853434917 1
0.890110124234321 1
1.04609077963266 1
0.881066329711516 1
0.663934975656695 1
0.783810652464598 1
0.831900941013563 1
1.01898764788147 1
0.566952809139555 1
1.34022478623334 1
0.773800954230174 1
0.968024359218815 1
0.798894775430389 1
1.07437935184552 1
1.01309166123886 1
0.703680208942663 1
1.00845551859659 1
0.937367462807488 1
0.992321791432773 1
1.0564404103703 1
0.946978616004433 1
1.07532645088967 1
0.491514052031939 1
0.664964980667044 1
1.28956181387449 1
0.553129762216921 1
0.50175064099729 1
0.556428436467125 1
0.939062804981056 1
1.20629107646146 1
0.822995533747812 1
0.683440210202408 1
0.922652908650527 1
1.4765688257935 1
1.00373643109451 1
0.717652348387958 1
1.31671606206886 1
1.10036114013472 1
1.424710836369 1
1.06250703479242 1
0.721763428468325 1
0.798163158061396 1
1.1097732084518 1
0.987977744868276 1
1.01290904993785 1
0.821907927143493 1
0.892018057337066 1
0.722057394304826 1
0.354280154057618 0
0.915996927282202 1
0.649922975389758 1
0.919848724945162 1
0.939239318206523 1
1.11565826388857 1
1.37659785299459 1
0.996000564129647 1
1.13905345982582 1
0.876229295295903 1
1.09125409174395 1
0.538342894265387 1
0.934950129305014 1
1.3354862578669 1
0.616194645471701 1
0.599567283611159 1
0.68805071219284 1
1.11147277237908 1
0.909036024052079 1
1.43279602829957 1
0.722952381263154 1
1.09372481354465 1
0.984051319868287 1
1.29545724393781 1
0.967509411939251 1
1.06246331326839 1
1.08112980899103 1
0.601415681126147 1
1.243113486517 1
1.08886340693552 1
0.486499958987027 1
1.51739897653674 1
0.689793316253626 1
1.11170364190644 1
0.967059697606998 1
1.0331319187243 1
0.988304112053933 1
0.902837360097543 1
0.634165325838069 1
0.436397645688624 0
0.594334443004041 1
0.470721463873081 1
0.617709827645679 1
0.500937111248726 1
0.768984179155306 1
0.877403360567504 1
0.760673255019231 1
1.20834029595461 1
0.733465465856982 1
0.84995357000206 1
0.983153347430111 1
1.34643738452151 1
1.03975484236523 1
0.528589500741295 1
1.2012588129965 1
0.73945949933622 1
0.727833902532352 1
1.18649928945465 1
0.745534442503732 1
0.746077072092179 1
0.794227764839647 1
1.31543883617179 1
1.17232268312401 1
0.81164602208917 1
1.08857064736691 1
1.04213467272263 1
0.779669481536653 1
1.15123670819768 1
1.20097212468868 1
0.594678732724649 1
0.693409173609838 1
0.928017107758287 1
1.01680897688637 1
0.483846921154805 1
0.964254882343693 1
0.813887415078885 1
1.01680932881077 1
0.928845141481427 1
0.814795305539848 1
0.723089759267261 1
0.657517900775927 1
0.846011357533918 1
0.569407647037919 1
0.976883822164729 1
1.10397538628648 1
1.18030480226096 1
1.29769059933972 1
0.506402081178441 1
0.847184302443635 1
0.837656260525424 1
0.966698739053358 1
0.868305738814332 1
1.21242765564986 1
0.730529166520542 1
0.993355201887068 1
1.5215533819127 1
1.00622954399968 1
1.18681837026377 1
0.744350037010868 1
1.00620457645776 1
1.14601422287743 1
0.592017530041258 1
0.571839997256723 1
1.03227543647141 1
0.964307791336625 1
1.08913606138565 1
0.639794916852421 1
0.813775980399447 1
0.605504109060783 1
0.696362240709164 1
1.04960565418162 1
1.10828212749624 1
1.13075144039475 1
0.716352414960422 1
0.941934198319742 1
1.20989109075973 1
1.08845016427814 1
0.385981453487339 0
1.12784058320295 1
1.16116064381668 1
0.387230320553845 0
1.43674687868153 1
0.99238698836649 1
0.878861145193352 1
1.36418954896337 1
0.978586454096132 1
0.920682025183114 1
0.862306229457934 1
1.19743179863402 1
0.582637121184427 1
1.11561984123105 1
1.08814088645238 1
0.948908925536806 1
1.06947653567962 1
1.06714254602805 1
0.939689100927493 1
0.892292651681001 1
0.628422969326317 1
0.699639631238636 1
1.40088649959735 1
0.738182978881548 1
1.1085702282161 1
1.05587218035501 1
0.930979402413737 1
0.629977251390803 1
1.22847959527086 1
0.84531316947641 1
0.476815443951887 0
1.31019881598515 1
0.962297947926872 1
1.07066953561452 1
1.46659857329196 1
1.59910742993208 0
1.08067337821084 1
1.1759274232977 1
0.793007653432222 1
0.797157785625357 1
0.957343103345674 1
0.653255695214247 1
0.902250695766466 1
1.05492306698278 1
0.705735579575762 1
1.18332316840289 1
1.22325759474621 1
0.954228157595753 1
0.616021617633837 1
1.01721712800285 1
1.3621271145425 1
0.874472559047499 1
1.36733706077464 1
1.11282351839476 1
1.02856247766652 1
1.38337794390461 1
1.28246934150554 1
1.0139307285283 1
1.08309484885175 1
0.95269992430381 1
0.845421259078248 1
1.16674998309498 1
0.502895517641723 1
0.977772823988625 1
1.04964477572269 1
0.546638551627981 1
1.16863249165621 1
0.714421384493945 1
0.717556014425872 1
1.22858449003385 1
1.33595588556673 1
0.903192795110815 1
0.945349257955852 1
0.517054516190508 1
1.3246623090452 1
0.993186372071208 1
0.910168302787588 1
0.752400404879211 1
0.596580536384749 1
0.691880142709002 1
0.80552131694918 1
0.887115611423934 1
1.2174823228092 1
0.471840015843984 1
0.579408122830799 1
0.768073982945378 1
0.886733751524871 1
1.16757512632407 1
0.618711386193798 1
0.688063937620536 1
0.951938855653049 1
0.563150004346294 1
0.714547707248164 1
0.643807993177713 1
1.31180721979228 1
1.22020452218804 1
1.17683455990909 1
0.958663995854831 1
1.15450154005843 1
0.929036526058679 1
1.20290063650923 1
1.01055311550921 1
1.01023028758656 1
0.828195069553083 1
1.59729095327091 0
1.12590702581715 1
0.698935745797851 1
0.954085606626604 1
0.834688817841115 1
0.975790916801017 1
0.662540880191168 1
0.793015707540545 1
1.35248325840586 1
1.26305848817848 1
0.639926585559623 1
1.08201694770065 1
1.08870609921365 1
1.07732388517941 1
1.03262943047093 1
0.924217337580475 1
1.15462542786025 1
0.729170704999793 1
1.09266416069509 1
0.555368215009499 1
0.911778924641715 1
0.555175937936624 1
0.931909987049318 1
0.995245564010284 1
0.954763716504624 1
0.376256916978676 0
0.822983707148176 1
0.960752775627474 1
0.974150783199646 1
1.14294560211299 1
0.855977375870359 1
0.571066889088467 1
1.35977100617209 1
1.09709215226403 1
0.650690742807176 1
1.10833824884924 1
0.424261324492124 0
0.532762313825988 1
0.723876441839378 1
0.636031114142341 1
1.04409175757919 1
1.23126145018353 1
1.38085718387812 1
1.14885511108252 1
0.926184467700838 1
1.62171580683768 0
1.22478879111695 1
1.39202782415981 1
1.18045201983305 1
1.32308124020795 1
1.33705986704066 1
1.07363066410155 1
0.574622828579515 1
0.987386053412426 1
0.655761257697674 1
0.895004433197594 1
0.881958272361244 1
0.902901190424852 1
1.2442247269612 1
1.53205337716046 1
1.00482164465397 1
1.35823071532248 1
0.986722507432032 1
1.0308386626171 1
0.998442247408998 1
1.0195526387334 1
0.862323649661868 1
1.2418845257119 1
0.969413485840845 1
0.996325719924357 1
0.753829076676068 1
0.681520687532718 1
0.658385673166403 1
0.921953595454363 1
1.27963897028064 1
1.06933901837244 1
1.11557605077789 1
1.21900192050691 1
1.13040464534274 1
1.23011492645568 1
0.769554172848712 1
0.720762239995627 1
1.1840687110071 1
0.755543878350874 1
0.21850888576582 0
0.991087803103885 1
0.994400479083272 1
0.717270729217645 1
1.13227255002513 1
0.650959202029541 1
0.862568641798802 1
0.633131137946784 1
1.14393051018471 1
1.40076240422455 1
1.3958955336968 1
0.969777100988424 1
1.18641635187027 1
0.711209282379029 1
0.724616381287659 1
0.714253767892563 1
1.29034164768556 1
0.737806355406073 1
0.611602842647845 1
0.912025058300674 1
0.349269956245019 0
1.4342489217621 1
0.743124782005171 1
1.03537658246594 1
1.08464646261805 1
0.923898764711637 1
0.916397585374337 1
0.949409365163949 1
0.95996331373188 1
1.19063401433202 1
1.03729573426113 1
1.00191861106563 1
0.73069437336675 1
0.96829617233538 1
1.17092997178443 1
0.14248508502137 0
1.03774757401409 1
1.07930640910249 1
1.15462155058235 1
1.0860481644202 1
0.904076497596838 1
0.820456039042955 1
0.985149402845868 1
1.17687127734188 1
0.965749575930564 1
0.838755031437454 1
0.816850189451395 1
1.23266530228467 1
1.15043556941146 1
1.1399964150611 1
0.548020029275269 1
0.932348755570083 1
1.06696528464534 1
0.747261091826205 1
0.831991702755892 1
0.706108386099351 1
0.722038048236336 1
0.770822902298125 1
1.03433067085755 1
0.45365947814426 0
1.13469894152088 1
0.762724574545093 1
1.1995767879715 1
0.806160687238701 1
1.23460216842729 1
1.20210802280843 1
0.685665459078132 1
1.1988052848985 1
0.873189402159715 1
1.22200040707847 1
1.15070563540518 1
0.914958471589011 1
0.936917914891869 1
0.79661089792349 1
0.884742151126586 1
0.579443636388087 1
1.06928641173736 1
0.920882393777647 1
0.700989063863266 1
1.13368103010772 1
1.25519381354246 1
0.665478814145461 1
0.826954500730007 1
1.11929105173903 1
0.775341630330139 1
0.583367751326194 1
0.707722731351304 1
0.878269661059791 1
0.823563233629105 1
0.912042505725786 1
1.14540510076587 1
1.03332077726862 1
1.17081572639054 1
1.1975001684417 1
0.810371846534484 1
1.28058381010429 1
0.737108962193609 1
0.791415313944229 1
1.19253853038112 1
0.719018197792269 1
0.660254535778264 1
0.783173183270397 1
0.648525314063963 1
0.832401471144688 1
1.16909661516779 1
0.543743439228637 1
0.878298837620574 1
0.650840916465656 1
0.716708850854071 1
1.26668491691905 1
1.2641926545425 1
1.13813404110738 1
0.586086847789871 1
0.827559196902204 1
0.731253024989888 1
0.846967463301021 1
0.86834837360711 1
1.29735817526954 1
1.15682090331924 1
1.24951799063206 1
1.1933266280741 1
0.639726144484663 1
0.783667962012056 1
0.250443040060155 0
0.82659635625547 1
1.02079665852618 1
0.927566365947451 1
0.978573994513144 1
0.679374803283801 1
1.05544247348286 1
0.527994893696256 1
0.687786809683313 1
1.01365950229666 1
0.991972297183071 1
1.06485100747117 1
1.05530199065666 1
0.851238926027683 1
1.15793654698689 1
0.877527453702543 1
1.04273847089318 1
1.09703678178887 1
0.310760870706258 0
1.07219308464481 1
0.759513077150436 1
1.46647967223127 1
0.991365498548275 1
1.09306302993103 1
1.42548189557928 1
0.852068332428657 1
0.923259092867921 1
0.817972289693812 1
1.22249448651697 1
1.13301915069009 1
0.660828140158818 1
0.477016258887632 0
0.84103204382024 1
0.792552297651159 1
0.476763438116907 1
1.07376833428639 1
1.32042069210069 1
1.12574309971251 1
0.746447959850096 1
1.50184917189989 0
1.35546979819717 1
0.912530333011532 1
1.28000741892755 1
1.19423037481542 1
0.669488446015689 1
1.27692031406696 1
0.72835177867285 1
0.928213133355025 1
0.747137981467757 1
1.01953039998875 1
1.30179805256992 1
1.22919704965879 1
0.87107581480338 1
0.742017268262944 1
0.653153920558116 1
0.433440714958004 0
0.944681334064787 1
0.766910291644393 1
1.37224990342743 1
1.23120747638821 1
0.844899685799852 1
0.982777707900234 1
1.07533826710823 1
0.853931819970475 1
1.14379227337943 1
1.12306237873125 1
0.966687196030563 1
0.86525316582955 1
0.764359784330661 1
1.06742147867679 1
0.96883584385357 1
1.14174435960364 1
0.62801376491154 1
0.897822846796584 1
1.04882601811631 1
0.726696354502685 1
1.085873942475 1
1.23435640759061 1
0.905857295275423 1
0.997785832484356 1
1.3018699523628 1
1.4892161951788 1
1.06987472464495 1
0.98131727082033 1
0.903751525443038 1
0.777322255835884 1
0.804750063762423 1
1.11859155618566 1
0.986420351270447 1
0.646447217198697 1
1.30517859684153 1
0.887006970319527 1
1.14671027913564 1
1.18784537740952 1
1.24870114531181 1
1.06610668989645 1
0.763022537061688 1
1.04833463452559 1
1.09944547692403 1
0.507821602472441 1
0.905756555213148 1
0.80191976243717 1
0.962026760368095 1
1.03643954073328 1
0.99501719081271 1
0.641291831792371 1
1.17430909759402 1
0.92983802140883 1
1.28115419942516 1
0.798505537219558 1
1.0380774864581 1
0.955593848318448 1
1.20456346282883 1
0.888990045219995 1
0.647783419439009 1
1.36931891408194 1
1.15910973385229 1
0.788601881556063 1
0.670064910685967 1
0.731698590520841 1
0.993037040680757 1
1.26334936586038 1
1.04336252336098 1
1.01233656522733 1
1.11623620129303 1
0.661546744007915 1
1.33299345194652 1
1.22083523017263 1
0.487141212595183 1
0.751815851861777 1
0.875257859169365 1
0.871721477615612 1
1.01962193284591 1
0.915389004450164 1
1.19987229246517 1
0.894365645441039 1
1.26541022030086 1
0.725820011428686 1
1.01698614449466 1
0.557153215813618 1
1.21215391543831 1
0.838919830764826 1
1.23233818074479 1
0.93583523623174 1
1.31526283000202 1
0.904844646801022 1
1.09447116726742 1
0.983837974056136 1
1.11730236211269 1
0.920704301856385 1
1.07171765728195 1
0.692394495917839 1
1.29152447820218 1
1.06280668517016 1
0.855981182991231 1
1.18832279633589 1
1.12265482954626 1
0.372401430943885 0
0.520407547067979 1
0.988652470003429 1
0.719052608439306 1
1.31819351292337 1
0.985183403069378 1
1.10929283310436 1
1.2525910472883 1
0.623246983260767 1
1.01454398000205 1
1.12770821375861 1
0.920217696273218 1
1.0210407398342 1
0.898406473761275 1
1.10397910920157 1
0.967243724344643 1
0.690406575977141 1
0.632370413236245 1
0.880922106889302 1
0.787532179440286 1
0.65027856037813 1
0.91475366204383 1
0.842142160387475 1
0.954182574729522 1
1.35481022601368 1
0.470695308624558 1
1.1927762289198 1
0.543407301629166 1
1.10753125094437 1
1.10380632530668 1
0.940476937814315 1
1.41311689182901 1
1.1679951527349 1
0.714978162688192 1
1.22857053339319 1
0.794722198605148 1
1.30882253624229 1
0.932402395841862 1
0.993695365945963 1
1.24287042585033 1
0.916730277483667 1
1.09386458574853 1
0.902967128312298 1
0.680602250760436 1
1.21938208278996 1
1.06951457550176 1
1.05109008258021 1
0.737680966230101 1
0.80743258366035 1
1.01666025858416 1
1.02653786696263 1
1.18213155578374 1
0.803078924245247 1
0.949985190510434 1
1.07631431766019 1
0.787075449125071 1
1.26408483501593 1
0.910649311803552 1
1.13149374482252 1
0.959256102346055 1
0.775916125403139 1
0.959923476280834 1
1.06808917172067 1
0.793710620799653 1
0.917048271898824 1
0.924640257609163 1
0.779237623664607 1
0.824916884482895 1
0.69525703754379 1
1.19273534691729 1
1.11671511400217 1
0.955720376226834 1
0.469423425882373 0
0.840300512293183 1
0.875242295140049 1
0.63795400371495 1
0.961857932413423 1
1.23313067835134 1
0.72625738022696 1
0.694979863152857 1
1.06312973582518 1
0.870071978470252 1
1.280177387067 1
0.972457779830222 1
0.844474905193381 1
0.778349463690486 1
1.07379952524414 1
1.0476971896854 1
1.09602501718124 1
1.41766939815805 1
0.596535195221861 1
1.06992567083517 1
1.23311621103796 1
0.834247818358115 1
1.31686890930251 1
0.865712251923236 1
1.00853861055354 1
1.21975831519639 1
0.64734811130701 1
0.715760801693029 1
0.936189976221496 1
0.319196542741378 0
0.711981207685431 1
1.00817259245329 1
0.832059724521591 1
0.720664131774042 1
0.998756617457751 1
0.947973652766099 1
1.01054450549908 1
0.734171473169408 1
1.05531644012144 1
0.901316115114341 1
0.624747173772935 1
0.735369002772835 1
1.0501044176442 1
0.898418166896652 1
1.11117802977483 1
0.92361787178961 1
1.13998588608423 1
0.721762231755745 1
0.867103072836309 1
0.771176508215415 1
0.543134265205522 1
0.898871773502846 1
0.744075306629293 1
0.869262093385653 1
1.374642575964 1
0.58377413693854 1
0.796920564640953 1
1.37236315577905 1
1.00569775699382 1
0.901557005382374 1
0.805080749258395 1
0.976546772993964 1
1.14948238126686 1
0.855440927555895 1
1.03509592009788 1
1.16719687218423 1
0.741260180905222 1
0.891341523368532 1
1.124425769973 1
1.31045631884967 1
0.930837147281148 1
0.827026690286552 1
1.34231796078512 1
0.779614711100598 1
0.854634068994611 1
0.993861324968354 1
0.813235339454084 1
1.06145889650019 1
0.939865979450002 1
1.28874715535574 1
0.809716064347668 1
0.434122919905478 0
0.758573161750649 1
1.07250120342113 1
0.54482353418112 1
0.970013467109788 1
1.06578806015033 1
0.772711204606813 1
0.932478387464656 1
0.814819053459224 1
0.884181492388367 1
0.93741356161781 1
1.05303930831669 1
0.762475112715012 1
0.99358372775587 1
1.04864502813817 1
1.06075335133532 1
1.126269998751 1
1.12299981484363 1
1.10515076729583 1
1.02080102171291 1
0.832438727700435 1
0.880853826448049 1
0.474534336192037 0
0.772652987510241 1
1.05541682654657 1
0.76739439165869 1
1.47180012364889 1
0.9833263158383 1
1.1761715685843 1
0.702471406121982 1
1.01716289508314 1
1.18241583624701 1
1.09993236566349 1
1.20971854446837 1
1.26819461915059 1
0.694620372295672 1
0.585762659652918 1
0.907637601072645 1
0.76939462954802 1
0.892090306166684 1
0.970054921760856 1
1.42260430395975 1
1.20452261077801 1
0.939196016990501 1
0.39867400702743 0
0.734129058350574 1
0.723016355130209 1
0.703961412165045 1
1.05307251755103 1
0.758363526443137 1
0.9126110416342 1
1.35592842298737 1
0.728290333003396 1
0.944685416863675 1
1.10448055738565 1
1.24671333432902 1
0.737842170516828 1
1.15688960289406 1
1.01210495772962 1
1.17461357383163 1
1.1484085495753 1
0.865733743350413 1
1.02321095251818 1
0.737125068550484 1
1.15228812275101 1
1.18909905878018 1
1.25520856725234 1
1.41776228964507 1
0.801872687566889 1
1.3754570345965 1
0.878911178507856 1
0.564516271060751 1
0.903602832834103 1
0.824836253078314 1
0.668308952408069 1
1.33516000405072 1
0.78172130946495 1
0.797308458869102 1
1.07028972484467 1
0.357186793978479 0
1.00770322360836 1
0.569262898071712 1
1.13510337209931 1
0.902624594594042 1
0.714938791659859 1
0.791538311099929 1
1.22408043096621 1
1.41143277128762 1
0.678364458270172 1
1.00217063499052 1
0.749677569534829 1
0.767331861788053 1
0.960995725929718 1
0.767206854843109 1
0.735376592213645 1
1.15246687163262 1
0.691117022316917 1
0.867036955586892 1
1.00217500552082 1
1.66555179280566 0
1.1321461825587 1
1.00005220737922 1
1.35895298591626 1
0.995598126538531 1
0.946554126023267 1
1.18710139124541 1
0.684017670400818 1
0.866535979698526 1
1.00168022992011 1
0.957039246347701 1
1.14607486085973 1
1.0746310547136 1
1.16298972612466 1
0.889522495065432 1
0.5261480963496 1
1.07096851850459 1
0.930486573666965 1
1.02103791908829 1
1.19689749434118 1
1.21146930379732 1
1.13508119131503 1
0.908432402124075 1
0.960819718966196 1
1.105629932885 1
0.723618800007937 1
1.01075476654776 1
0.590822938441225 1
0.644088938828423 1
0.759816510778657 1
0.842174019911741 1
0.810813983083876 1
1.0166764216638 1
0.530205260692218 1
0.815052944481889 1
0.695959841488848 1
1.11444540032228 1
1.38748252808222 1
1.09466890395365 1
1.03021909209665 1
1.142824444783 1
0.907623892304779 1
0.907262011258153 1
1.02347361361142 1
0.893341695053683 1
1.12634508399014 1
0.967203489968796 1
0.607247083263559 1
0.596792380828397 1
0.919784874516302 1
0.961429214382783 1
1.084852850142 1
1.13927197150471 1
1.11953283776112 1
0.545365078038673 1
1.34031398503389 1
0.88664830827138 1
0.768235346574985 1
1.18885154771465 1
0.909137560088182 1
1.21226631129089 1
0.724944797735592 1
0.997171338874925 1
0.762085404786592 1
0.779677480170298 1
0.788680890307632 1
0.884497232321848 1
0.96534646974255 1
0.833198840521648 1
1.3403456251068 1
0.928933079223237 1
1.00548489012553 1
1.1735977390637 1
0.838893692410471 1
1.06068485538457 1
1.64009741431122 0
1.18115061179304 1
0.683910846681319 1
0.937544397634102 1
1.57017730267609 1
0.837354441744252 1
0.833566936458287 1
1.06357568440551 1
1.3864930710633 1
0.615850068447104 1
0.882805158537028 1
0.992362951299883 1
0.739165227754699 1
1.37746783901023 1
0.88396823657306 1
0.912873638802295 1
1.11116643111673 1
1.25956026853005 1
0.489241818571296 1
0.897316733315554 1
0.868845116959224 1
1.09769594277372 1
0.974847926848328 1
1.05257428389784 1
0.764867388837288 1
0.961080062809242 1
0.863496911984074 1
1.10316942362347 1
0.761264022352038 1
1.0759577515674 1
0.801605527647995 1
1.03916015693501 1
1.08722147424209 1
1.42818399918991 1
0.696795565644124 1
0.977616270239928 1
1.02563175168204 1
0.872292876058532 1
1.17805682807734 1
0.932905928272041 1
0.895402997752261 1
0.659657608582273 1
0.949564466070711 1
0.86980853340355 1
0.749850484221415 1
1.16992820131258 1
1.13708308848224 1
0.783751036573647 1
0.696756667114211 1
0.974155231241649 1
0.679957514030037 1
1.16373995626062 1
1.2897728169615 1
0.708732831765641 1
0.972378177244043 1
1.19473491606221 1
1.04159887724985 1
1.04995198112242 1
1.52471501804614 1
0.981290316479914 1
1.17604436141678 1
1.04106827161527 1
1.10102175106153 1
0.785782390691365 1
0.591686388147794 1
1.05050567420934 1
1.00268950518396 1
0.985812547983339 1
0.411204676988482 0
0.893570585408682 1
0.702294853936402 1
1.04977824664946 1
1.51221618096998 1
1.04891303537437 1
0.915598458857839 1
1.22679973033711 1
0.882008932026164 1
0.90805954746931 1
0.887445143765131 1
0.725440102788791 1
0.62823678827568 1
0.749160224941281 1
0.470220318813722 1
0.540566842270657 1
1.40491862555432 1
1.00351444418128 1
0.510671319559634 1
1.13269420583341 1
0.963468770931032 1
1.05195425544578 1
1.26187756727236 1
0.64903023314802 1
0.890751747879263 1
0.942243603967581 1
0.553040868629946 1
0.732024588587814 1
1.05297648700131 1
0.429129229238895 0
0.886203270510048 1
0.795705605393285 1
0.869447616046452 1
0.789430234742342 1
0.791012832923232 1
1.00414925488007 1
1.0389899981502 1
0.501373788762328 1
0.447161493315605 0
1.18177569192722 1
1.16869730680735 1
0.9615003673331 1
0.992042418969232 1
0.378144016888238 1
0.732051610740784 1
0.550315335770726 1
0.821749857828202 1
0.938004068898428 1
0.910211764289481 1
0.61064247483388 1
1.31068244963381 1
1.37370020778534 1
0.631306722615131 1
1.05290778798228 1
1.12192279019922 1
0.448236801184309 1
1.07367696357321 1
0.915469164157412 1
0.774558680760082 1
1.10580572081956 1
0.648569473437159 1
0.972378267724315 1
0.623567750433792 1
0.784812892773045 1
0.991933964205268 1
1.24851673732073 1
0.759767270981735 1
1.15776001526519 1
0.911734670126642 1
1.12338328960422 1
0.787893202064233 1
0.999397625952265 1
1.40391773878261 1
0.66165721847834 1
0.651010190844402 1
1.13902408692979 1
0.658084730085827 1
1.28893734554633 1
0.953296233919541 1
0.790182896966513 1
0.739346693402158 1
0.635298803151935 1
1.3655559747049 1
0.876546571320472 1
0.754049627607396 1
0.904319972967228 1
1.42772317936158 1
0.808084871558196 1
1.12736969108426 1
0.480932026599362 1
0.94789206940094 1
0.740894066207145 1
0.679352784680282 1
0.991885632125957 1
1.22062978181778 1
0.792240361514813 1
1.02804330609964 1
1.09644766179003 1
1.34596605466436 1
0.821683351434774 1
0.900843649606335 1
0.916573329525211 1
1.24933418622539 1
0.937620855978865 1
1.15428376990167 1
0.937037472561597 1
1.29216667237135 1
1.50450814053783 1
1.07041105258174 1
1.3040582089546 1
0.780982228459388 1
1.2469435920194 1
0.666180056948512 1
0.87384085906076 1
0.876896476797854 1
0.592241289946451 1
0.886709812516401 1
1.26375476644386 1
1.11927790901671 1
0.636144540680626 1
0.794516628842438 1
1.17233218175367 1
0.809141883476895 1
0.67095401037874 1
1.01038310952007 1
0.683796138494492 1
1.42291488452503 1
0.788423287073786 1
0.954088291238195 1
0.889482490515424 1
0.793595988335494 1
0.83813489150594 1
0.753948340680562 1
0.450012656772358 0
1.28325604190337 1
1.30143928365979 1
1.1579414996697 1
0.943554857929382 1
0.757481237457525 1
0.810517135823415 1
0.937209943649432 1
1.166914425539 1
1.21731550199629 1
1.00983606799826 1
1.24883536740687 1
0.995552442058233 1
0.848181676171181 1
0.648188675880827 1
1.10672450743915 1
1.19279541124201 1
0.566431897289061 1
0.930186765248048 1
0.509343852114493 1
0.661449443214529 1
0.723447396731189 1
0.844511214328455 1
1.16078324823467 1
0.540450465192164 1
0.93612267763551 1
0.894336124639254 1
1.52274367761333 1
1.4679890832821 1
0.778815173722126 1
1.36762701918642 1
0.710248618477817 1
0.971915109946592 1
0.897399306205585 1
1.07502306160338 1
1.22656785348465 1
0.988001158224262 1
1.26838237768928 1
1.34470326825906 1
1.04416202815387 1
1.04190376724965 1
1.03372974523101 1
0.815963316785282 1
0.832348865006381 1
0.921941150008236 1
1.39863042997303 1
1.06763939607625 1
0.976833193829615 1
0.576416617930147 1
1.14806294635061 1
1.0120285705092 1
0.508718283379958 0
0.614639715984706 1
0.956347000801894 1
0.593566745245795 1
0.715206822923792 1
1.06760679497853 1
1.42084598743072 1
1.49892619183994 1
0.982001553686501 1
1.09351999309956 1
0.866038380319884 1
0.683111303759656 1
1.16356067381485 1
1.13323592487907 1
1.35249674272744 1
1.38767711160052 1
0.535418435975953 1
1.29657552592466 1
0.847400862805481 1
1.26412212447416 1
0.591893066113558 1
0.621621523626782 1
0.857299153285256 1
0.337579480038566 0
0.874532414640022 1
1.02244180492199 1
0.885016972928829 1
1.17908335230795 1
1.18856956375086 1
1.12866197754459 1
0.903872118934547 1
0.671343018241979 1
0.824559522589234 1
1.00192707810485 1
1.21678960627193 1
0.711676391392535 1
0.782880035942029 1
0.750376100029421 1
1.12186693002424 1
1.07497644989705 1
0.710200140203082 1
0.905086529589948 1
1.11348648437003 1
0.904086233907222 1
0.638594617805387 1
0.961637223543001 1
0.904410686370206 1
0.669288830051199 1
0.984636786065953 1
0.935944754456484 1
1.18698615040231 1
1.12199948670354 1
0.911793167151488 1
0.938607531671452 1
0.732225207285292 1
1.29570959800945 1
1.04990434092626 1
0.989468291918232 1
0.687502153512014 1
1.11316945603903 1
1.12686959989008 1
1.05304766653619 1
1.55880858670869 0
0.684776900220878 1
1.0217889393544 1
0.889002684225416 1
1.15213204085968 1
1.00060258401339 1
0.628601713693287 1
1.04383148581136 1
0.982650392001618 1
0.907532735526773 1
1.19789999117943 1
1.16982910789853 1
1.02108831298976 1
0.474951118930925 1
0.733073770210791 1
1.20666940359874 1
0.65807572025591 1
0.547473242731171 1
0.591150349864964 1
1.27333531384791 1
1.10463739061795 1
0.369693900004727 0
1.29319495721865 1
0.99033311946837 1
0.696008820531229 1
0.798107201077053 1
0.828058577429077 1
0.907426906470651 1
1.22973253030322 1
0.881603502953636 1
0.628870660192437 1
1.08601187053024 1
0.928282040624188 1
1.07392188971385 1
1.34139642285127 1
0.393665544063096 0
1.21323321952108 1
0.922751909535946 1
1.08156406579295 1
1.45446523829712 1
1.26616588231633 1
0.457235345903429 0
1.27389467618831 1
0.780425173140027 1
0.933604139497825 1
1.25396801853198 1
1.22395929184021 1
0.617605348227314 1
1.04797191929131 1
1.16300450209516 1
1.16840728732542 1
1.04081957951511 1
0.982147427336129 1
0.620752638609955 1
0.736126947389272 1
1.01902199792737 1
0.869364242110104 1
1.09625630072478 1
1.06582773702529 1
0.45151550504995 0
0.65424567289456 1
0.644935859016487 1
0.98230263421465 1
0.886769317937974 1
0.946618561241512 1
0.894440027228288 1
1.02514642893625 1
1.33034625719736 1
0.614006901493933 1
1.06853788651307 1
0.972280286089117 1
1.19023458501294 1
0.737050248881768 1
0.772957199221613 1
0.931694900443733 1
0.834889458473499 1
0.949529468364123 1
1.01857670109977 1
0.581539278929813 1
1.12631613709235 1
1.20350345386149 1
0.568809901275407 1
0.916412994030021 1
0.766200741069393 1
0.718715127728222 1
0.993495436057484 1
0.855066581663452 1
0.964933082751582 1
1.01887430119293 1
0.507927924983341 1
1.18322034732715 1
0.888512866530703 1
1.18348381052758 1
0.543480987553632 1
1.07238481007843 1
0.632733618761403 1
0.656657435729666 1
1.25473904021508 1
0.661685186232786 1
0.922539159677217 1
0.78246029463017 1
1.12672158773915 1
1.38694846490836 1
0.896080046961541 1
0.554189996394783 1
1.1171213810581 1
1.63603304047883 0
1.2338923111442 1
1.21738954310922 1
1.15935783031508 1
1.27608187913078 1
0.866742487919405 1
0.994986361685737 1
0.986533007921194 1
1.27004688375969 1
1.15088985686227 1
1.60885033440221 0
1.45715020230244 1
1.02447502191072 1
0.774251227542466 1
0.81374104953207 1
0.899760137891331 1
0.737050559999293 1
0.58757942059608 1
0.691113640667126 1
0.889573377377431 1
0.546979033873395 1
0.505790388417307 1
0.782530561792298 1
1.47528202148586 1
0.834634823555801 1
1.39307831841596 1
1.43832694461018 1
1.19415007582031 1
1.39183952459656 1
0.822864486864277 1
0.998772437903184 1
1.15342615547677 1
1.11791646585094 1
1.28170003635228 1
0.873359475561222 1
1.1306562157056 1
1.17124010001634 1
0.941102832693544 1
1.20133341634127 1
0.974410631082384 1
1.19684293193971 1
0.917906343883508 1
0.788959656519112 1
0.96548447380379 1
1.00280845839662 1
0.948512105358358 1
0.532068002426628 1
0.895340575508329 1
1.02636014028748 1
1.00187705087456 1
0.900993764349012 1
0.908170082561533 1
0.900799744449674 1
0.725330133834917 1
0.410236051322276 0
0.77825224595471 1
0.972354480074661 1
0.695180298723479 1
0.821844506270968 1
1.20570408376141 1
0.92550005014364 1
1.05985980878279 1
1.31372230766702 1
0.675841111302562 1
0.712351079976012 1
0.779500274464448 1
0.592833545152873 1
0.948769125068519 1
1.22780428099943 1
1.33338311801546 1
0.442315424373371 0
0.972499575983134 1
0.743634450872158 1
1.18505038884818 1
1.29641826341403 1
1.25053596073993 1
0.463323435568577 1
1.0708558983942 1
1.42696217324466 1
1.13911173894459 1
0.573319276837134 1
1.04694645691697 1
0.772171208699941 1
0.999661497904827 1
0.834169873002931 1
0.893047386631997 1
0.768848302592859 1
0.887225563988777 1
1.11733449473714 1
0.87621430676451 1
1.13142708144428 1
0.892557188349477 1
0.622829334924166 1
0.826671455982877 1
1.21631050602097 1
0.15303153424176 0
0.718338404577827 1
1.06401783110079 1
0.669643071655293 1
0.919273403122029 1
0.884780674087835 1
0.871649515404663 1
1.13018638647231 1
1.0960342156222 1
1.15715960088033 1
0.779864451857404 1
0.345747979485085 0
1.0913441935489 1
0.42274418419624 1
0.73332799529379 1
0.401383676454468 0
0.903566100181095 1
1.20877858580685 1
0.792685205983449 1
1.19062947113849 1
0.873603002039377 1
0.562772511484674 1
1.23246087350687 1
0.873983730863798 1
0.82636818568687 1
0.848437457159358 1
0.942762364449477 1
0.774788467281882 1
0.985832096984065 1
0.997534542785673 1
0.791541123739374 1
0.863738394398481 1
0.945923390843345 1
0.949438763542064 1
1.2201345705922 1
1.03054222006527 1
1.26184527529258 1
0.902530389446716 1
0.814200726898895 1
1.01101912285673 1
0.863896837487966 1
1.01961662417791 1
1.1599295246005 1
0.826128190614395 1
0.889870354668258 1
0.836079558712873 1
1.02983502663726 1
0.868479226809969 1
0.643159628234964 1
1.25831256934215 1
1.10975843906603 1
1.07675245015909 1
1.29877463259466 1
0.906121255622191 1
1.13508053585577 1
0.935250019759727 1
0.819043077264071 1
0.964441111588418 1
0.572548193764287 1
0.919248821798661 1
0.975579291071128 1
0.472840613900822 0
0.961912759383666 1
0.98040638699231 1
1.0065337514447 1
1.52110396914832 1
1.29198837590531 1
1.00021764366735 1
1.0598385907375 1
1.21812593995338 1
0.944931985628278 1
0.912606090195737 1
1.15364882705561 1
0.9564811509339 1
0.898103176352684 1
0.758284103804597 1
1.27143643069812 1
1.33489227737396 1
0.678275948945817 1
0.772227709992234 1
0.873167133844747 1
0.711971433963914 1
1.31611355672946 1
1.02162445858434 1
0.967940289621287 1
0.509871888019204 1
1.21425805268587 1
1.23205889638368 1
1.10708720265963 1
0.888772202263866 1
1.27774755201244 1
0.897333215535032 1
0.887408025704503 1
1.19688451393389 1
0.972257320687141 1
0.992840257140239 1
0.900090024648407 1
0.85450297530335 1
1.25079800680794 1
0.933597765427694 1
0.775674705296981 1
0.390380426522242 0
0.989430300106494 1
0.794831105179707 1
0.908534925475624 1
0.950161752009123 1
0.903333772108507 1
0.998646763738145 1
1.01416484641404 1
0.85270626611612 1
0.700254373287899 1
0.477900998128121 1
1.006053625337 1
0.964174221906592 1
0.835092854569388 1
1.07818548838517 1
0.844160316562009 1
0.600906597285133 1
0.659345026026515 1
0.698133331457363 1
0.796372561779842 1
0.542146951516117 1
0.963518820569986 1
1.46752744358163 1
0.741398389182032 1
0.750743084630143 1
0.658298832952833 1
0.771551102139864 1
1.30755973551816 1
0.685450461720386 1
1.04846134086329 1
1.1026174952355 1
0.908234024355805 1
1.055666885343 1
1.0108421172855 1
1.3388646235507 1
0.665721369148869 1
0.567339141281975 1
1.18277086824544 1
0.802433970374655 1
1.12856330000498 1
0.988796395419377 1
1.18170796732727 1
0.81529663827893 1
1.20035463030103 1
0.859413493267921 1
1.04235876696349 1
1.18886260460702 1
1.40096390756833 1
1.27792526837957 1
0.717521397498077 1
1.49495517272983 1
0.906642982844518 1
1.31690593900117 1
1.29208895535454 1
0.857005184441472 1
1.14747149759343 1
1.22318474945849 1
0.976111290308451 1
0.973913392068606 1
1.10107044108629 1
0.912314160625797 1
0.831165327328595 1
1.30238683818447 1
0.670590428827542 1
1.1483509136945 1
0.70012927641602 1
1.63960481318848 0
0.552515169902042 1
1.02262295351367 1
0.788918770406977 1
1.01854561502543 1
1.40373763886239 1
1.2874010628163 1
0.743066607461601 1
1.02864559877169 1
0.998258097045466 1
1.03735171900238 1
0.923262490713941 1
0.966980740648822 1
0.637034659035852 1
0.944329773866885 1
0.978903145438675 1
0.996630279598886 1
0.919946188832099 1
1.01345118123513 1
0.746785767767327 1
0.835637140857726 1
1.11116424483221 1
0.771311532763858 1
0.949050496250706 1
0.813890217146204 1
1.01736046981727 1
1.14493514763033 1
1.13998048092273 1
0.873885708090204 1
0.975915183346276 1
1.05664803546695 1
0.828705074104019 1
0.562675319522931 1
0.822545883950518 1
0.915581000554237 1
0.520775385219986 1
1.03132444035559 1
0.397222370496333 0
1.26622805896972 1
0.253858008572102 0
0.791639860416256 1
0.816586784746288 1
1.03070993369421 1
0.630439722214308 1
1.06891713476259 1
1.02066884434853 1
1.1629828900069 1
0.804481157058393 1
0.986276369997641 1
0.632469942072409 1
1.18369792545624 1
1.35420931924726 1
0.939988078129383 1
0.603416488532358 1
0.631407618743779 1
1.20366441746086 1
0.683300074944828 1
0.925389345913587 1
1.10625817000005 1
1.1331332132029 1
1.2427158625476 1
0.84050045299632 1
0.660989419756027 1
1.05834213803659 1
1.45201862144442 1
1.12454625508578 1
0.593808328094124 1
1.36739641144141 1
0.849716553906535 1
0.723751421425234 1
1.13976634502941 1
1.0713822036152 1
1.35851590607985 1
1.37584063337826 1
0.837732864247757 1
1.33340813107515 1
0.84594574885188 1
1.08760830604349 1
1.06479983311942 1
1.10323185149226 1
1.39671139853738 1
1.37260740587541 1
0.794535840114238 1
0.830239952210584 1
1.09254498778403 1
1.47700037911532 1
0.743091531835624 1
0.909100574395476 1
1.32447559181291 1
1.04815170264538 1
1.04475074531806 1
0.636791776598277 1
0.616971066959089 1
0.468676378928008 0
0.842880898899614 1
1.05383235227091 1
1.03299174873891 1
0.749296258864153 1
0.789545117788662 1
0.880302494133375 1
1.00975786509111 1
0.931570704165545 1
0.321054576331615 0
1.14652532095627 1
1.44952239595097 1
0.871642653188805 1
1.12069296672417 1
1.17840819325909 1
0.84145881086835 1
0.850088569004378 1
1.02840011130862 1
0.626430504671127 1
1.28193393935888 1
1.30393097581723 1
1.00281342877502 1
1.07516655217188 1
1.38454153226545 1
0.732174159278774 1
1.12351101148748 1
1.18953798713117 1
1.673208373049 0
0.926554877779399 1
0.638497153965221 1
1.40314794893049 1
1.13975786270673 1
0.91332198299299 1
0.971909526134843 1
0.880763431763125 1
0.634495370921587 1
1.24543387323165 1
0.728700975992522 1
1.05818828966479 1
0.641250554572274 1
1.07732973115008 1
0.929240142862789 1
1.37407921309626 1
1.26918644434687 1
0.979657736425518 1
1.10374419819421 1
0.616995847244907 1
0.36307131929907 0
0.778822871205857 1
0.230895655330268 0
1.46479621847059 1
0.901403544016442 1
1.37489448461898 1
1.19284183062605 1
0.885706306568241 1
0.464181632918043 1
1.19600500315255 1
1.12965035645447 1
0.919002864033741 1
1.04865422928787 1
1.1067773630084 1
1.13465133173034 1
1.09950842793765 1
1.18091946800851 1
0.938486921639946 1
1.01027461108246 1
0.536526758528873 1
0.732007645876228 1
0.972293875447121 1
0.809021104237275 1
1.06695965980372 1
0.800952422119046 1
0.808261463879952 1
1.13999489464401 1
1.22619082202343 1
1.07830270873979 1
0.951326673512992 1
0.754750639479876 1
0.712511927286879 1
0.885673690301541 1
0.906455346122907 1
1.16683944253136 1
1.07026277253747 1
0.888972520029158 1
1.29524896256181 1
1.10524022938373 1
1.12269038385497 1
0.832128945205822 1
0.841409924653336 1
0.839990842921292 1
1.04875209304641 1
0.591450969396241 1
0.89169575266716 1
0.926062386003029 1
1.45520313652792 1
0.747752701720563 1
0.80922128000041 1
1.01788472217073 1
1.34527364089093 1
1.00881011675827 1
0.957515768384056 1
0.493628313752017 1
0.864523490954311 1
1.11150951183795 1
1.21730533359978 1
1.02223401217096 1
0.993947777787576 1
0.945210374652687 1
1.32049294119054 1
1.0861869663728 1
0.954695095344449 1
0.737046603319059 1
0.765718050152608 1
0.925550381442916 1
0.951493468942212 1
0.424333193834213 1
0.864166032324049 1
1.18268108322752 1
0.720411446449771 1
0.674044341869125 1
0.835836424200344 1
1.17055392080319 1
1.29947189060027 1
0.666173992227528 1
0.987537477047761 1
0.997704653738292 1
0.678736863389535 1
0.932074920791951 1
1.02439296570116 1
1.55315375498787 1
1.11196967222137 1
1.072919203243 1
0.585711412746589 1
1.17832871950572 1
0.582353318997512 1
0.598625596020908 1
0.761938638761584 1
1.01340064175976 1
0.891943365948588 1
1.02696174790408 1
1.28685122376795 1
0.661923846701291 1
1.14038209430246 1
0.819764014566823 1
1.13773863245993 1
0.6179588977252 1
0.965725045650473 1
0.944682884123067 1
0.96749236495629 1
0.588010012441274 1
1.07979865546329 1
1.4900740185006 1
0.819281347574614 1
1.03625568666102 1
1.14634122616956 1
1.30965419808222 1
0.680620383074362 1
0.974372334514282 1
0.948286253337095 1
1.45083726906495 1
1.15274822674286 1
0.883449240239118 1
0.847825198530187 1
0.593032039361691 1
0.944023147077469 1
0.586875821696624 1
0.995839867044791 1
0.953289899170036 1
0.926786713612044 1
1.27937426824267 1
0.606737995105509 1
0.846832966358471 1
0.649469596508511 1
0.940811950304005 1
1.05261887620005 1
0.867958111723372 1
1.00291241294696 1
0.679190885325549 1
0.72473036404937 1
1.20111442716529 1
1.15229263385484 1
0.669670371912884 1
1.0578081277 1
0.851763332506483 1
0.891872772949723 1
1.72231821653426 0
0.842147643160494 1
0.849506272863368 1
0.933870819334372 1
0.870354763279789 1
0.9486736960181 1
0.685295752337439 1
0.721266065097127 1
0.94360173244543 1
0.600022642996807 1
1.10867088215037 1
1.15613202592748 1
1.35289988912489 1
0.399613436382168 0
1.05043109465815 1
1.15822764689905 1
1.02708784080919 1
1.07768268016142 1
1.15202883727921 1
0.343260272047906 0
1.13949256600178 1
0.901389396007195 1
0.74295096556092 1
1.15993098259714 1
0.871429590792902 1
0.943162010062183 1
0.587888589033985 1
0.930757662689608 1
0.908534997713961 1
0.905939167670876 1
1.32484796442783 1
0.939453732436208 1
0.597597215817564 1
0.961640658938414 1
1.13500549724406 1
1.41461162322425 1
1.0492194500649 1
0.836528566509482 1
0.869201075880012 1
0.857068941278108 1
0.753029677137176 1
0.886315482409663 1
1.05420345309708 1
0.974199388213529 1
1.12580252983926 1
1.35737905970461 1
0.338391897394233 0
1.56753869903875 1
1.14453093074817 1
1.36638775114836 1
0.711561706028337 1
0.78234445841058 1
0.409147059812341 0
1.55055338557859 0
0.635574901408148 1
0.657431671218281 1
1.27570128917067 1
1.09663466567694 1
0.856298362752284 1
1.22120094361026 1
0.710440977591911 1
1.15110510559767 1
0.869559657169008 1
1.32541779540355 1
0.938514202687722 1
1.25435014303054 1
1.03482976280876 1
1.12985529224843 1
0.922792168394421 1
1.04808388051322 1
0.978675811560578 1
0.842988930483263 1
1.05620304233394 1
0.832340928774196 1
1.2061736178109 1
0.85775159025718 1
1.44949334878064 1
1.11530109748904 1
1.10500296614263 1
1.10840717146563 1
1.35267552147137 1
1.12554521952544 1
0.664127639462983 1
0.675645504252514 1
0.854742680317056 1
0.971415842285203 1
0.972838863913456 1
1.23718343694525 1
1.15943013399584 1
0.50805174485689 1
0.864514925915442 1
1.22679289947399 1
0.963445419524303 1
0.979663572584847 1
0.803391088164082 1
1.2368524604952 1
1.0160937012033 1
1.34641836301596 1
1.01639316432587 1
0.802288585922928 1
0.866875662245721 1
0.943151983708815 1
0.995756689165694 1
0.418681510448903 0
0.731267944620769 1
1.02889550132602 1
0.86105877570171 1
1.04508223882275 1
0.784960885485149 1
1.28343736305227 1
0.836827562209964 1
1.02473490250075 1
1.22232580763101 1
0.523542648676243 1
1.38874870385149 1
0.556490214339319 1
1.09697160127392 1
1.24425475732571 1
0.758146183415878 1
0.951667882442837 1
0.660989438348611 1
1.26100385008364 1
1.29900717106421 1
0.72915589603699 1
0.891355707528087 1
0.845470413952272 1
1.27874548556803 1
0.414521590170898 0
1.1016370509133 1
0.612948810207276 1
0.945437345354261 1
0.680600731749287 1
0.814496582856891 1
1.16932606590467 1
1.0819587856573 1
1.09359728017201 1
1.08924669877065 1
0.992274543585459 1
0.537892827938147 1
0.702706842270423 1
1.17775181608409 1
0.88438680023422 1
1.16023566394502 1
0.665281659896445 1
0.416999234452161 1
0.968223553585446 1
0.738011022372678 1
0.689699437911977 1
1.0454931536276 1
0.695608480011209 1
1.25889767560759 1
1.15310019743166 1
0.736459092078092 1
0.932915588336389 1
0.859607536703484 1
1.00534194248022 1
0.776034217463652 1
0.933054979104685 1
1.64148630312629 0
1.19315770402339 1
1.02860794072723 1
0.601429007574787 1
0.940631880967477 1
1.15325464007421 1
1.14536693305869 1
0.998003685864199 1
0.80750766778788 1
0.578073836545308 1
1.46723036317217 1
1.07772204372944 1
0.653681337288098 1
0.932441931210333 1
1.30078247511997 1
1.30671156888226 1
0.651978498785589 1
1.26978655513103 1
1.26734242092794 1
1.0248915492107 1
1.11957238313749 1
1.10197365768957 1
0.87243448613355 1
1.12478657333164 1
1.55680784778187 0
0.819153996436766 1
0.435237926380958 0
0.814317067709565 1
0.725398963973678 1
1.14006006218668 1
1.52798669564204 1
0.885815159927896 1
0.771363224599146 1
1.13694351722391 1
1.34554710998636 1
1.063993256482 1
0.910658452080201 1
0.956061837549721 1
1.15032831057023 1
0.897408353171688 1
1.44479803324287 1
0.941933459492373 1
0.739228586179294 1
0.903571677071514 1
0.837954320095001 1
0.978825693894175 1
0.770294345732414 1
1.22281545703314 1
0.38636454824208 0
0.767751036823479 1
1.10755454407576 1
1.0882326942695 1
0.655873030039257 1
0.922202513397282 1
1.44795245579953 1
1.0498481675007 1
0.864624243951432 1
0.859435160403749 1
0.865276589434224 1
0.843803597979411 1
0.624469409924807 1
0.979971619139203 1
1.53420117563881 1
1.15881501242388 1
1.01676437880857 1
0.85561370165302 1
0.771264599837304 1
1.08482254401495 1
0.239060056889461 0
1.01946600905799 1
0.901235645264744 1
0.784883714965904 1
0.700318081439758 1
0.851388869298587 1
0.952251384106276 1
0.995342770953144 1
0.602680130612803 1
0.901885598394811 1
1.00184550085989 1
0.682681677754119 1
0.678786714168689 1
0.88885999229662 1
1.07846425617231 1
0.846372397866407 1
0.487167057283755 1
1.08666598870833 1
0.764046642650953 1
1.20642870727459 1
0.968450158142976 1
0.641464918422495 1
1.30944311909597 1
0.761044322387269 1
0.843327011971958 1
1.23949476268712 1
0.578910866402505 1
1.06265208620769 1
1.50939669867378 1
0.661998828324989 1
0.688599106633367 1
0.870450308433552 1
0.50817945431942 1
0.923892237980525 1
1.85740828098669 0
0.728197067247634 1
0.979936082266369 1
0.608304898888496 1
1.41538521755919 1
0.815378734163173 1
0.653656054316309 1
0.85675962687217 1
1.11045851360796 1
0.800291789616087 1
0.666017688865499 1
1.33737160595017 1
1.01443505694008 1
1.23622167963952 1
0.624218055392855 1
1.06048455902993 1
0.559635363477834 1
0.840644757530551 1
0.799032940512015 1
1.35927079052319 1
0.823598125941764 1
1.04293045644165 1
0.966577494306332 1
1.34460195305884 1
1.49525584177615 1
1.33000946327699 1
0.482774788423195 1
0.613754025619557 1
1.14620722008499 1
0.577712832550516 1
0.463758446795585 1
1.48736550111503 1
1.12405643080776 1
0.755743044277663 1
0.740863547053416 1
1.08128097260433 1
0.987532944820692 1
1.34979683795383 1
0.719226831535713 1
0.679131101126785 1
1.12028271988803 1
1.06341599670937 1
1.00987751595171 1
0.949375098911163 1
0.461793237396434 0
0.822133779558112 1
0.776768296128561 1
1.01220638835126 1
0.926204323141279 1
1.37253265030414 1
0.602727831279221 1
1.1960670264942 1
0.83308773958839 1
1.06704678547798 1
1.31465279924751 1
0.80179159586816 1
0.893242024433611 1
1.30721726870047 1
0.95777533916495 1
0.677449844221595 1
0.815783440827783 1
0.917922397219759 1
1.16432189451992 1
1.0145662196295 1
1.44359016768308 1
0.637451741061159 1
0.764196746943145 1
0.913940952913106 1
0.947991294088547 1
1.00360938261993 1
0.573392206345707 1
1.04413341562013 1
1.43815084036139 1
1.1492164307418 1
0.781005943892848 1
1.0406650465828 1
0.993299838723469 1
0.722078648811658 1
0.89116627844911 1
0.733966216777242 1
0.787729197101095 1
0.960739321563166 1
0.836567265089441 1
0.629620576038329 1
0.807813720464066 1
0.917646118057436 1
1.15365558604754 1
1.03783176427983 1
0.971648793427313 1
0.877823698590002 1
1.03156384092764 1
0.509650658662517 1
0.746134601364178 1
1.02756421498715 1
0.84903074158667 1
0.931874446679524 1
0.613290827117389 1
0.706025842451023 1
0.766852017727249 1
1.44257807323767 1
0.90505696918376 1
1.19646328591928 1
0.908716275689609 1
1.17670296172839 1
0.798653852599861 1
0.837530331395316 1
0.700132794532547 1
0.829121758462059 1
1.23895471670652 1
1.1185717731878 1
0.731600451334218 1
0.927809526778979 1
0.995440535534341 1
0.789897845534656 1
1.02049070865739 1
1.24440296624873 1
1.12160557559252 1
0.976214985558398 1
0.983494040288923 1
0.887363130086048 1
0.998452081212834 1
0.956816033408582 1
1.11554996577367 1
0.629529150003028 1
0.760877645272659 1
0.802564907546538 1
0.790118415236999 1
0.667802934738504 1
1.26812473265122 1
0.321664554548813 0
0.515668245957121 1
1.04048767583109 1
0.733901541872556 1
0.721789538341158 1
0.920588658398125 1
1.49163709275881 1
0.527812115922582 1
0.693887343126296 1
1.09758245916202 1
0.832456581014988 1
0.712517628990107 1
0.883414869254706 1
0.655563267410869 1
1.32433476525329 1
0.686667964691734 1
0.710363835941124 1
0.734149261080731 1
0.710598276720212 1
0.718885437316998 1
0.856634605899731 1
0.57142381247416 1
0.710985340612463 1
0.902843221710954 1
1.0811370436144 1
1.22988837913231 1
0.670094771221212 1
0.938694424688778 1
0.663966396844401 1
1.00275333401268 1
0.866115424779061 1
1.00725076380486 1
0.98841399673872 1
0.736074606734678 1
0.993077319523393 1
0.999219662394677 1
1.02135199536834 1
1.0105092402831 1
0.864558094377299 1
0.955442539641574 1
0.925674492952202 1
0.85342947297314 1
1.03936287635285 1
0.945431670886432 1
0.648399542709565 1
0.98798057165588 1
1.0832279814061 1
0.901332239815302 1
0.862444648703937 1
1.26346070315652 1
0.863369990457675 1
0.774151943623066 1
1.078378418418 1
1.1380995749442 1
0.684468963342467 1
1.16011857144128 1
0.67813320590068 1
0.767884749497704 1
1.27243512676255 1
0.751627282343877 1
0.85173726436531 1
0.894385456678587 1
0.568132938230664 1
0.79603109669126 1
1.0400606240679 1
0.863292058037582 1
0.988838588986749 1
1.08315845781341 1
0.88614452715523 1
0.88531221935745 1
1.32094924396415 1
0.804397874276713 1
0.782388251043142 1
0.87100001786855 1
1.30831473026005 1
0.501411912367733 1
0.594002348971517 1
0.936093119967903 1
1.36845603727288 1
1.18401410178405 1
0.692018858394206 1
0.88155166417138 1
0.897650238065246 1
1.19989095118014 1
0.711904658268293 1
1.0773778318595 1
0.77830038733547 1
0.835319428163738 1
0.770281810947846 1
1.60797078472045 0
0.521695605812921 1
1.06502832367282 1
1.06636856114422 1
0.94913859885753 1
0.710162239587276 1
1.0374744452755 1
0.925225473622977 1
0.946672467190056 1
1.03349143530948 1
0.774393698759182 1
0.609237490302936 1
1.16917507070136 1
0.544545115141884 1
1.03332925312693 1
1.31246240628662 1
1.02424197349447 1
0.859619901275577 1
1.12736392001896 1
0.760571826065846 1
1.40207795082817 1
0.871707309291178 1
1.11811593048719 1
1.16962365424506 1
0.828803204899425 1
1.02378437088528 1
0.944946529838941 1
0.666290789550611 1
1.0381192995678 1
1.02054177000769 1
1.19015339688603 1
0.797133595587127 1
1.22595151832619 1
1.31096961823093 1
0.858552053783793 1
0.792357343171902 1
1.33322128428501 1
0.64741500660698 1
0.992469094355769 1
1.17453123079474 1
1.14486185615387 1
0.958395296244132 1
0.649487391113219 1
1.0202357834342 1
0.904921756371993 1
1.36308618802202 1
0.642823128781857 1
0.884168111080411 1
1.26314484202611 1
0.857208706011706 1
0.64358007459313 1
0.987028693525977 1
0.638846193865282 1
0.897496144487032 1
1.06546328853322 1
0.727439384043875 1
1.19597982596163 1
0.932452738849435 1
0.861591225539744 1
1.01590819278072 1
0.989945375478981 1
0.811009329626675 1
0.875497354233983 1
0.901957275575333 1
0.925874297059479 1
0.944852921082588 1
0.900978108284502 1
1.21060043582183 1
1.04434506583127 1
0.804578270578785 1
0.911734932704382 1
1.14744610988472 1
0.94237144375901 1
0.581447634445253 1
0.736633944777941 1
0.833318485385697 1
1.09051646448194 1
1.08097413597832 1
1.04260112724198 1
1.06459561219717 1
0.827783900309918 1
1.13083939359561 1
1.2497802439686 1
0.774874799634158 1
0.673147575338372 1
0.586932405409092 1
0.95408831253851 1
0.61960313254993 1
1.14685975893292 1
0.551439274291182 1
1.01275607475468 1
0.769291002397134 1
0.847143964103271 1
1.06756468789187 1
0.614180815596518 1
1.04210332776231 1
1.29226259530124 1
0.944960582241232 1
0.501061196774232 1
0.976132010066256 1
0.852700743328179 1
0.717451361107797 1
1.31778939879851 1
1.07049648138426 1
0.867795979759653 1
1.14050168080175 1
0.727694416704276 1
0.885377727166524 1
1.02402146980195 1
0.897978271097341 1
1.06460423377604 1
0.865419999154337 1
0.905937172498357 1
1.07097097560926 1
0.561216798901377 1
0.802951522542438 1
1.29134892195356 1
1.18743174651735 1
1.13418247718865 1
1.09563407899436 1
0.859435403299537 1
1.09858445743803 1
0.782208699180386 1
0.438862864208087 0
0.767602855645958 1
1.25747063894869 1
0.919088874381289 1
0.957940082309424 1
0.931694924407224 1
0.542333143103478 1
1.43400511772951 1
1.47555004903975 1
1.30330932344699 1
1.08587368108538 1
1.03383242376493 1
0.677041894558347 1
0.981201211285986 1
0.635381467154312 1
0.482447467274916 0
0.43659869080061 0
0.93677121630296 1
0.976352154563908 1
1.26214212683886 1
1.06964134411806 1
0.274170108168512 0
0.552187890793586 1
0.53226580939449 1
0.629817054092554 1
0.893159713730578 1
0.886220547819318 1
0.898546857856167 1
0.810689688505534 1
0.940662978454918 1
0.909253452466936 1
1.00241403195313 1
0.792062626809285 1
1.1032735287217 1
0.707828190020094 1
1.37423942173453 1
0.718501442103154 1
0.922877743538986 1
1.02308054038441 1
1.05731702565883 1
1.13575168598254 1
1.05445827536902 1
0.97907777663523 1
0.682847668760369 1
0.877912836447099 1
1.39750560342568 1
1.54410950560055 1
1.08336447976269 1
0.627515096871509 1
1.08619235991293 1
0.891004951946715 1
0.998857441373317 1
0.76433271232561 1
1.33145163995948 1
0.952802853023444 1
0.991802923154689 1
0.847235796617213 1
0.755350744679256 1
1.37981038575798 1
0.993856112853086 1
0.61929497173238 1
0.661327795511941 1
0.800901459942793 1
0.498282102577062 0
0.936764371209556 1
0.349076952284344 0
0.750902440008416 1
0.716794816415224 1
1.42575409277938 1
1.1777049483021 1
1.09043724754027 1
0.771286521393968 1
0.831150445439078 1
1.01529182163122 1
1.08975058425572 1
0.901506533854212 1
1.30967954431202 1
0.616993862053709 1
1.19729954846621 1
0.579754525397386 1
1.01906208464536 1
0.99180312565797 1
0.909810227986573 1
1.10019514124309 1
0.663647495704879 1
0.947445212396438 1
0.621522653777644 1
0.567485681177103 1
0.975870476633111 1
1.03455475785421 1
1.23163882682591 1
0.682846980339596 1
0.589668807268002 1
0.808946695008903 1
1.05775982845889 1
0.809462874782661 1
0.972587201923666 1
1.08944426745845 1
0.81613152486906 1
0.584722987868894 1
0.937298530313573 1
0.840689648393457 1
0.95045668297448 1
0.88686520636223 1
1.20885996858368 1
1.04796000772563 1
1.05405346420506 1
0.90132341111983 1
0.778493731877178 1
1.0868940511065 1
1.30080591426332 1
0.633304895770186 1
0.485471343413599 0
0.789339774037079 1
0.961986508596901 1
0.895703033476374 1
0.899357532922957 1
0.946888760338121 1
0.75780662668256 1
1.29074675808617 1
1.02290411657358 1
0.792905970647877 1
1.0993949707306 1
1.11383692790446 1
0.695475186668676 1
1.12912104164452 1
0.646334616582177 1
0.64071536924038 1
1.18642286619692 1
0.870273478104984 1
0.643009649635641 1
1.15414845939469 1
0.944186072818491 1
0.682895195562048 1
1.0814456899157 1
1.16488072196878 1
1.36040999643302 1
0.983056110515697 1
1.08964369208107 1
0.724496203607861 1
1.11961555890825 1
1.0006908415858 1
1.1501876472685 1
0.88270394504222 1
1.15223663069404 1
1.22927029367086 1
0.944170359870201 1
0.831172091644195 1
0.55407354070096 1
0.783715187183243 1
0.855169932780717 1
0.5024111836206 0
1.09270935764152 1
1.03069501386357 1
1.1945151217862 1
0.901925574566506 1
0.899729470101542 1
1.0991466470187 1
0.480458841281696 0
1.32091686583868 1
1.13730620541569 1
0.633075755244738 1
1.1281142575052 1
1.10659028071842 1
0.893988497984303 1
0.952028592401818 1
0.849299852577747 1
0.529843879195529 1
0.952877274338087 1
1.35030427467647 1
1.04196943049346 1
1.49906805362807 1
1.4810031348229 1
1.05885777163037 1
0.842714875041814 1
0.648047029578549 1
1.14177016346924 1
1.14287079117788 1
0.48293623787149 0
0.748026974541024 1
0.995551992903229 1
0.521439782768406 1
0.838853745144494 1
1.08583083740036 1
0.729990394561323 1
0.906785469517878 1
1.00695204653959 1
0.679305842648479 1
1.11509088684396 1
0.944282259556117 1
1.00818597056039 1
0.718158724142176 1
0.752864320973014 1
0.876805878291612 1
1.09831339537697 1
1.00925427009145 1
0.896231589964437 1
0.70204713994634 1
0.713957680914391 1
1.12423711807539 1
0.860967215389974 1
0.656015869750069 1
0.647709336328215 1
1.09420554427112 1
1.17078150725537 1
1.14719644570842 1
0.561353559615747 1
1.12097231750049 1
1.21147623823407 1
1.09438458228 1
1.07331419258826 1
1.22152063360312 1
0.778201182811991 1
1.16871870716902 1
1.09486760247237 1
0.898074096702735 1
1.29782518152333 1
0.812877406169075 1
0.655248123876072 1
0.695551325476876 1
0.841299696449288 1
0.954513968094611 1
1.01109532695641 1
0.77040918451108 1
1.01651245498444 1
1.04417020471119 1
0.977132126656554 1
1.38313808208839 1
0.560695921476448 1
1.39608879019856 1
1.3083827550827 1
0.542836290973685 1
1.07866963418732 1
0.618514124219184 1
1.75317516950466 0
0.8312992199979 1
0.638916603631626 1
0.816785568437129 1
1.48531242662538 1
0.665720138809754 1
0.796541620870218 1
1.00355634840085 1
0.992296844169342 1
0.601551559470023 1
0.709829005208071 1
0.880505861756021 1
0.945979796007737 1
0.923243638319981 1
0.397083558469543 0
0.832453159422393 1
0.724065184810415 1
0.473598238833821 1
0.934337534978727 1
1.08486198063777 1
0.860820207167777 1
0.764040884834416 1
1.17281022016811 1
0.880917186601784 1
1.34632681078271 1
0.974871087852221 1
1.06451699262469 1
0.967715799656011 1
0.845070844828605 1
0.60734728992483 1
1.32872109053736 1
0.836861745483924 1
0.954834186148244 1
0.946509321895332 1
0.971594673680544 1
1.01912317345466 1
0.893972691187667 1
0.899482121920564 1
0.717607513194369 1
1.24087242709126 1
0.884935783952079 1
0.731479647357837 1
0.579135005076762 1
1.21375958479991 1
0.923182751433205 1
0.911433504232145 1
1.04796659148281 1
0.719273163730452 1
0.952330398090278 1
1.1794714981325 1
0.96316960981133 1
0.58521215571015 1
1.47943460926726 1
1.02010561469134 1
0.847735292987648 1
1.02815791766088 1
1.05395502786934 1
0.717694159721036 1
0.67025136848641 1
1.30504866446195 1
0.979394429027587 1
0.949604096060344 1
0.758101130083956 1
0.72873951190087 1
0.651427858059964 1
1.08710533214888 1
0.702006024007391 1
0.975887055863521 1
1.09042441877897 1
0.432490485418025 0
0.712896928354638 1
0.897232947690966 1
0.741722647593727 1
0.890177401826341 1
0.869014135640094 1
1.33638654270682 1
0.91347916691927 1
0.805673271182309 1
1.23250967360352 1
0.846733858293725 1
0.784212855852886 1
0.914695304571161 1
0.798580190149224 1
1.0541934286127 1
1.1282649329192 1
0.996125362691348 1
1.1706626326858 1
1.20485012190761 1
1.09208805538916 1
0.90626197080716 1
0.899178189383719 1
0.472945469527813 1
0.738462089002148 1
1.0604576376638 1
0.495245762093976 1
0.602737853742607 1
0.63452721591897 1
0.524195365801398 1
0.762947248481982 1
1.32746113119592 1
0.634164190808992 1
0.808221296212292 1
0.854470951880883 1
1.0693800196699 1
1.09568429341175 1
0.635092940090223 1
1.1575040218504 1
1.13640113607047 1
0.752426939543238 1
1.04825754634871 1
0.180691817379688 0
0.276227137431827 0
0.927559870777838 1
1.00973520745524 1
0.641044718275837 1
1.18931052230022 1
1.07278051470417 1
0.724821365313266 1
0.888063036587352 1
0.570283086000916 1
0.719947722606466 1
0.72572147373395 1
1.21229095432804 1
1.38097309983011 1
0.582460464069837 1
1.12913592178825 1
1.51770711511653 1
1.00033057489459 1
1.12851017084421 1
0.63601623668208 1
1.34594777437882 1
0.751734622030791 1
1.09138725786831 1
1.08435084119302 1
0.869013230552532 1
1.05308640861478 1
0.625007472688313 1
0.879557431753507 1
0.958531680359281 1
0.734503130675672 1
0.801246028227337 1
0.711636806374761 1
0.83006254540971 1
0.462960898203471 1
1.53513845145593 1
1.04758864369479 1
0.890897713317734 1
0.896026813114424 1
1.01378309613093 1
1.3029566616336 1
1.07635793820511 1
0.762564766067757 1
1.14789804707395 1
0.730850586081276 1
0.947168546258888 1
0.865012668943653 1
1.19284836279146 1
0.641091618044465 1
0.423405355944344 0
0.891460714295461 1
1.12005501477009 1
1.1773857624664 1
0.946036626789888 1
0.983460127811176 1
1.10074322714254 1
0.856340985437276 1
0.848904559174104 1
0.816109262134186 1
0.768768675091626 1
0.661738868161363 1
0.5589167975481 1
1.5745684513199 0
0.82273969539234 1
0.935701341501284 1
0.984977556232229 1
0.99130686323527 1
0.872724652455555 1
0.45824696208244 0
1.01174589883877 1
1.09128129155978 1
0.956871681877407 1
1.17082847054804 1
0.943222080414877 1
0.459678661212094 0
1.20537928980923 1
0.816312903558923 1
1.20631218205005 1
0.833321194237527 1
1.09745376558207 1
1.24347045708559 1
1.53421043566966 1
0.398008926885546 0
0.748306214234133 1
1.12013773147832 1
0.704805992202834 1
0.783763354813537 1
1.05004743344954 1
0.921879694617917 1
1.0787046003926 1
0.91391516294155 1
0.944956313680339 1
1.62475674157579 0
0.861057945281581 1
0.776780309270346 1
0.759788011900426 1
0.922406146344092 1
1.0876754090427 1
0.890189060652322 1
0.761993373384271 1
1.32188019885937 1
0.605241222215534 1
0.857325321138634 1
0.649022838037107 1
1.42653821579844 1
0.817037196148679 1
0.845158401798529 1
0.911451194783815 1
0.721601539517383 1
0.738482804039607 1
1.11453439238405 1
0.876510268219984 1
0.699315265089325 1
1.11862366408393 1
1.13856369247244 1
1.09964851542675 1
0.817648858997945 1
0.70985767129742 1
0.825727878408426 1
0.895182421042848 1
0.926393382016599 1
0.76060642414341 1
0.478451863176763 1
0.686960475603476 1
0.599001305635851 1
0.767255658941961 1
1.25644696972367 1
0.936916530019732 1
1.05787138744 1
1.08439603656012 1
1.09026839693347 1
0.815599051332225 1
1.01435910221408 1
0.32059772790052 0
1.4456898204031 1
0.989004389968565 1
0.818024030970709 1
1.09064023635971 1
1.01080899426347 1
0.740185215187364 1
0.891638451664879 1
1.34046159883156 1
0.815228685459808 1
0.682972515965563 1
0.631368196787537 1
0.61342096762901 1
0.672443989869506 1
0.91571862525108 1
1.38462301453328 1
0.67688655822888 1
1.13597448821361 1
1.18922678337336 1
0.807278228977098 1
0.836320947993567 1
0.633763977331605 1
1.06930719398208 1
1.24790496998653 1
1.80003534466279 0
0.428525441708176 0
0.795877745257282 1
0.927037814031874 1
0.388221819494273 0
1.05531028567762 1
0.850806817253975 1
0.660121753285068 1
0.395649821852039 0
1.20451932905966 1
0.995390348468459 1
0.762351953450962 1
0.968850580226005 1
0.76040977064847 1
0.857497988781322 1
1.06690719350409 1
0.74239462000699 1
1.4082953427552 1
0.914638897867133 1
1.10966826195965 1
1.05606396730205 1
1.33914938180805 1
0.89144430961849 1
0.68937838486323 1
1.4757977989989 1
0.592586252706971 1
0.881465474779641 1
0.73206667330798 1
0.865025109202857 1
0.929463191966662 1
0.913767085892731 1
0.774696123270938 1
1.04317206315275 1
0.499511410844997 1
0.845919021759844 1
1.18073007426552 1
0.89569712570166 1
0.638522587972974 1
0.85626966191381 1
0.557694737029629 1
1.05273304198972 1
0.987163207959562 1
0.994818863876554 1
0.494675293367361 1
1.31932086721895 1
0.918997789190864 1
1.0968690043581 1
0.860229620379732 1
0.74024767972789 1
1.49745349434057 1
0.756559299100369 1
0.923038206076593 1
0.79093058280216 1
0.718703845209806 1
1.20460108563667 1
0.893942081979864 1
0.739650878156954 1
1.1724894286186 1
0.833063177971738 1
0.74086870637629 1
0.568085066356479 1
0.552265838436487 1
0.321111758913912 0
0.984705326996184 1
1.01619912903494 1
0.911970336042961 1
1.14725347196055 1
1.23739568591458 1
0.842409870478751 1
1.11525641199555 1
0.75861885866877 1
0.964550904885965 1
1.11950281371476 1
0.903228181493955 1
1.12207564775367 1
0.717966841545923 1
0.681527065418595 1
1.203560979159 1
0.708111957573059 1
1.1403706113272 1
0.760329125103077 1
0.872886831742207 1
0.584980513945103 1
1.12341289132463 1
0.993286907869731 1
0.824023562200164 1
0.769116244639992 1
1.33550285048925 1
0.693593121286872 1
1.17039386814401 1
0.726373594046547 1
1.02663001894766 1
0.865037931623841 1
0.916260446827226 1
0.960364629299852 1
0.589635111016704 1
0.912584822837974 1
0.834720474095594 1
0.520189808868908 1
0.550822132704832 1
1.00904424922503 1
0.940146774223114 1
0.784803858438818 1
0.834679822854121 1
0.907077869645171 1
1.19491134694359 1
0.786675782679635 1
0.843017005963425 1
0.834596690327372 1
1.10459960072938 1
0.646498257185638 1
0.221225863336303 0
0.744534538536327 1
0.759232723579314 1
0.673572710808342 1
0.998462983239485 1
0.669564282259516 1
1.03128387281415 1
1.26067218915431 1
1.11389466726313 1
1.07786216614697 1
0.769341376095954 1
0.657449442661804 1
1.08560460679463 1
1.37649671593107 1
1.27135692781583 1
0.625947179608098 1
0.901670962443384 1
1.21409046231146 1
1.14879246314375 1
1.02040557988291 1
1.21498137190621 1
1.05461381309995 1
0.691230728943703 1
0.746631356365735 1
0.981835189515755 1
1.3310234400237 1
0.913109402897733 1
0.727160113132666 1
1.28218761340868 1
0.981859584101394 1
1.25664459365949 1
1.11047175471314 1
1.28873809360712 1
1.05521548110833 1
0.67237591441518 1
0.944457613091779 1
0.842892239923236 1
0.922352647767501 1
0.88533859090339 1
1.01410954761745 1
1.23125308158885 1
1.89148634566362 0
1.22205119647323 1
0.658460329226164 1
1.14553070376307 1
1.29963215646958 1
1.25289089680397 1
0.944466688534185 1
1.14752694711548 1
0.830413148815532 1
1.32745341873591 1
0.792947016081321 1
0.66205490281414 1
1.10527899253216 1
1.26590641357352 1
1.05674642562633 1
0.822171776459356 1
1.01908800790102 1
0.488193712957066 1
1.16551315830387 1
1.02210001463171 1
0.981715425606697 1
0.838299598769943 1
1.07811439222368 1
0.839088405578539 1
0.796327704908848 1
0.670448984449871 1
1.22477355892246 1
0.786401417822705 1
1.35362617812807 1
1.42526300351482 1
1.28039672818106 1
0.764841692094974 1
0.917287331980616 1
0.768439633700156 1
0.938550066401492 1
1.46877818926659 1
0.389805259792488 0
1.48006486345083 1
1.47413947423069 1
0.790818388836597 1
1.40188389852917 1
1.05462411028286 1
0.617793791350007 1
0.995508268798428 1
0.813932757860923 1
0.77685108485875 1
1.06047471026243 1
0.999288792193466 1
1.18562482665728 1
1.15102248677564 1
1.00114118115222 1
0.944485833792815 1
0.908660447776639 1
1.19647792109469 1
0.302675570828283 0
1.05248264235597 1
0.906090319794372 1
0.752643069065789 1
1.12238073942223 1
1.07063051963761 1
1.25368264059791 1
0.984851244560829 1
0.560798746480638 1
0.924861899371837 1
1.22995769539684 1
0.847743988828332 1
1.3062295867959 1
1.33181663769872 1
1.19535640039957 1
0.963323500228121 1
1.25374283288462 1
0.75863030264138 1
0.898999534098215 1
1.31113575142671 1
1.46001055047368 1
1.06846949565459 1
0.870884332818034 1
1.05849762123939 1
1.25038553391034 1
1.11082415140152 1
1.1969262807162 1
0.630117910022751 1
1.27199274429497 1
1.01461227377351 1
0.985165526356497 1
0.822475691221545 1
1.13563777150527 1
0.779448077804755 1
1.1116269116354 1
0.460064416207825 0
0.849557492251204 1
0.906373586278798 1
1.02371009693209 1
0.875587633868757 1
0.943164855941056 1
0.527316662760248 1
0.740195529431243 1
1.05126884464648 1
0.892150017118335 1
0.47349152994649 0
1.20346398794498 1
1.01263762623855 1
1.30520683400884 1
0.256483952641408 0
0.889081960116726 1
0.53123053720375 1
0.963509421136123 1
1.21618100152516 1
1.29169901891242 1
0.818326668022532 1
1.13715230676798 1
0.50498426008316 1
1.25711720499846 1
0.916664657490566 1
0.702034556337745 1
1.11358923615132 1
1.46564716790459 1
1.32844585165001 1
0.683418182584795 1
0.999321427554515 1
0.489482883512393 1
0.626361863593448 1
1.01729467069679 1
1.01116195279424 1
1.05300020641378 1
0.372463886835168 0
1.0656123417555 1
0.745461908126613 1
1.22331037201636 1
1.03007928249414 1
0.808953603673715 1
0.73137667191111 1
0.695931280052699 1
0.456822114534323 0
0.650370284988359 1
0.830071860359174 1
1.08903670148959 1
0.754255553985188 1
0.870165726380323 1
0.679631325739547 1
0.716418075930999 1
0.887338535875444 1
0.748066178391192 1
0.836345741275502 1
1.20735933494467 1
1.16591260938991 1
1.20157926015805 1
1.26225311407333 1
0.966228212963766 1
1.02279574799909 1
1.1407625299901 1
0.670371299614543 1
0.529765477592695 1
1.09328241290703 1
1.04019830400067 1
1.02520210167473 1
1.00990099762117 1
1.20807909194561 1
1.11494271686333 1
1.08936737353283 1
0.662059551832706 1
1.16121305887068 1
1.09489118737443 1
0.97672086713954 1
0.577052158967566 1
1.02608358164041 1
0.97802863564714 1
0.691986200426618 1
0.839858465087073 1
0.808195702097624 1
0.731452556701951 1
1.09779027190415 1
1.11700403497522 1
0.916046027700383 1
1.17918288622833 1
0.984550927173762 1
1.0462722757072 1
0.863280047121751 1
0.597770878208556 1
0.639418691459808 1
0.762959739517535 1
1.00067326794509 1
1.14077779192123 1
0.711399444184461 1
0.557123342885993 1
1.15982875574938 1
1.04028888976888 1
0.880141923376112 1
1.20727506738006 1
0.96593182321832 1
0.814280801027162 1
1.06994958812579 1
1.27000671885907 1
0.920038111744524 1
1.0280425658543 1
0.796915071346183 1
0.870290072532939 1
0.75631313299406 1
1.0571439261948 1
0.676152483871034 1
1.04287959790791 1
1.05917885232002 1
0.841478820444276 1
1.14752218277353 1
1.19921164115948 1
0.995854486922658 1
1.02137915749143 1
0.877926167934931 1
0.655319501890419 1
1.27670098416203 1
1.03180927717341 1
1.21392419455844 1
1.08197122830975 1
0.774748507844401 1
1.17368584238533 1
1.04067929580739 1
0.720213193716824 1
0.706214401552515 1
0.558112464780209 1
0.791717905358351 1
0.869633894201688 1
0.900444218794928 1
0.914491882285609 1
1.2679599086854 1
0.853571664645095 1
0.952787164324417 1
0.999782812952237 1
0.920732918525874 1
0.438786293953527 0
1.04688081349096 1
0.721922232425478 1
0.906034597119403 1
0.671372164424333 1
0.615862244721222 1
0.763965982359119 1
1.24835848079097 1
0.703756882013004 1
1.21853828391101 1
0.997609025770338 1
0.903728128517918 1
0.887570740052177 1
1.03072504089201 1
1.01081644486206 1
1.03893929451121 1
0.879434812567855 1
0.87052564939096 1
0.64816629422199 1
1.0434973971451 1
0.693735161845217 1
1.03656879594923 1
0.704831825457279 1
0.682399078597041 1
1.56053277257092 1
0.926081246829601 1
1.10771359870289 1
0.769113958120742 1
0.876486578448412 1
1.33813259019424 1
1.25117194761982 1
0.855288407631279 1
0.923146325288157 1
0.894387708419437 1
1.21362608704525 1
0.900754483412922 1
1.08969593180415 1
0.807372247598837 1
1.08887346239669 1
0.783117749234487 1
1.00534482905454 1
1.23201151291324 1
0.656243473989225 1
0.848560540483688 1
1.24049988705063 1
1.35037195556196 1
1.50284906074901 1
1.6933993322071 0
0.493202590794192 1
1.23243511635025 1
0.817298013770184 1
1.19700878843385 1
1.03935215779915 1
0.804688361586441 1
1.04711993256224 1
0.578752583518458 1
0.999175226605204 1
1.2224499485697 1
1.14154644277275 1
1.28623922912611 1
0.916359638481114 1
1.22280215676297 1
0.325627707038601 0
0.905370454417889 1
0.900546416315805 1
0.76524649149981 1
1.08125272816452 1
0.730997428244992 1
0.341084171568386 0
1.16786208236011 1
0.790862085813783 1
0.464886846482212 0
1.30484030078533 1
0.915260373334532 1
1.02063030817308 1
1.0238231851193 1
0.997046316042964 1
0.892836841395597 1
1.31201904912501 1
0.621676978116189 1
0.825597622892766 1
0.890053480242438 1
0.858658339615455 1
1.41369584865669 1
1.19632291087944 1
1.20438607063574 1
0.977199032748394 1
1.37922718624013 1
0.924618897488405 1
1.01834374679941 1
0.840662603519465 1
1.04521000019299 1
0.900019286954437 1
0.802694250398843 1
0.449351013284074 0
0.992189133852781 1
1.49951115346444 1
1.06585529153687 1
0.969757072598013 1
0.939308193034652 1
0.808652089604562 1
1.38473337172369 1
0.892203975862318 1
0.901403317909661 1
0.402142477675444 0
0.897146847434702 1
0.995466783035352 1
0.862907525096318 1
1.19937922677212 1
0.998953244862941 1
0.978667704707902 1
0.830433699938469 1
0.935791452798587 1
0.569288124502927 1
0.773394536132178 1
1.55150944105684 1
0.781510097871787 1
0.731797812258618 1
0.99744860438804 1
0.896813623898569 1
0.754348944964407 1
1.13353127964316 1
1.30826847053395 1
0.813150745919216 1
1.33872247965499 1
0.792190920701563 1
1.05640125323839 1
1.21636079733003 1
1.07023950110411 1
0.685139543277631 1
1.16213742503198 1
0.795353672048776 1
1.35066681558388 1
1.19372954835336 1
1.09946842412227 1
1.03952814543948 1
0.890595376416167 1
0.808557236827927 1
0.97533893923504 1
1.0508102752494 1
1.12605643650582 1
0.899787594756926 1
1.06130473188927 1
0.763580912657926 1
1.01032275981558 1
1.16552224335221 1
0.913269518003376 1
0.647811384032399 1
0.709853694336177 1
1.18520250927944 1
1.02621309885935 1
1.18900390056255 1
1.0401038498668 1
0.843691395906206 1
1.18580588581672 1
1.1963371179524 1
1.24285253409312 1
0.375207955976157 0
0.620424075929471 1
1.36253301748045 1
1.00389485482535 1
1.31770014925377 1
0.747916378503218 1
1.0033798820337 1
0.751590961296525 1
1.25584444824359 1
1.16028859787257 1
0.931714728901863 1
1.22582674993897 1
1.05890540578958 1
0.654099971956551 1
1.22431035181722 1
0.927923569106642 1
0.481699544130187 1
1.31797063094186 1
1.12728436251947 1
1.30255966645357 1
1.09968643426114 1
0.844571987228532 1
0.821579017542936 1
1.10816129330728 1
1.28970155890251 1
1.11748105795883 1
0.712929202288471 1
0.901061851094087 1
0.636990819253835 1
1.10993291127471 1
0.849367796523945 1
1.48706487852388 1
1.09810710635167 1
0.584509574662895 1
0.555916532384157 1
0.690570362177865 1
0.812102960684857 1
0.944658127327695 1
0.665808344404962 1
1.4858583868422 1
0.832120972775244 1
0.966318991612261 1
1.02843280622683 1
0.624265398611776 1
0.70250279269452 1
1.31877741498786 1
1.29555316927179 1
0.778117889330595 1
0.797153859652639 1
0.815050964216826 1
1.48151934036552 1
0.736947764984809 1
0.991295877462907 1
0.581428155863167 1
1.27115556865093 1
0.547475676434651 1
0.675290019547503 1
0.96037962608951 1
0.612103758084814 1
0.735735863319367 1
0.956793271286741 1
0.722296713049165 1
1.24423957026635 1
0.787951063014114 1
0.892733689816205 1
0.715229557218188 1
1.15908974630556 1
0.870064257458356 1
0.930626668533149 1
1.02902249941065 1
0.99816206493023 1
0.312705803508938 0
0.607846623808289 1
0.697039995329872 1
0.811981362573297 1
1.01363962933597 1
0.972418950299421 1
1.15464187769444 1
1.03074282381648 1
0.663825557228758 1
0.912809187854024 1
1.30223290246573 1
0.511287209014068 1
0.898077938555191 1
1.27725379785136 1
0.846360429292137 1
0.863802692140249 1
1.01507153719098 1
0.711596765523849 1
0.730021701555835 1
0.707993594880885 1
1.2255903839415 1
1.17629577363271 1
1.20815532063896 1
1.13235944277159 1
0.816524596733337 1
1.29719487131714 1
1.07569664566562 1
0.670108705861015 1
1.08428841864379 1
0.8663826989585 1
0.68740376556616 1
0.914878334834811 1
0.728300070944566 1
0.619750610291067 1
0.961153288011554 1
1.11523731043367 1
0.960030449254766 1
1.09150897076772 1
0.6000028344321 1
1.33006585384953 1
0.843027591782592 1
1.16862777851159 1
0.75638887963967 1
1.05254452646575 1
0.861149619029488 1
0.590386597018767 1
0.549450292817859 1
0.818565462442423 1
0.704873308362034 1
1.24768441090042 1
0.784814481361533 1
0.920681062712248 1
1.11175003326799 1
1.15502414366157 1
1.34873441101975 1
1.02867210527786 1
0.527542980096446 1
0.937434625916405 1
0.974168981397444 1
0.633536143853876 1
0.910815755928435 1
0.647215501150273 1
0.744300648635361 1
1.33244715002552 1
0.988562445370541 1
1.50232644566268 1
0.790142082348669 1
0.776991928815423 1
0.541148059422033 1
0.936241648622746 1
1.18357010307303 1
0.670389823795467 1
1.10386131474911 1
0.979825730839974 1
0.897386909728306 1
1.219421504709 1
0.859799658142591 1
1.20443914393774 1
1.0260305113922 1
1.14681884485176 1
0.973193196672913 1
1.0622132634897 1
0.776245792329329 1
0.888118744043547 1
1.12259996670013 1
0.961573344577746 1
0.799491313940514 1
1.13037337716477 1
0.927853037735185 1
1.04433204782079 1
1.27847713322583 1
0.702249752429885 1
1.34412601929179 1
0.946769968399023 1
1.00716146249494 1
0.7415630915534 1
0.739120990140681 1
0.564930428832917 1
1.38723177991437 1
1.13595489694139 1
0.98278806056545 1
1.31601896544077 1
0.360879907089184 0
0.811200681786164 1
0.933600582121281 1
0.772538508853337 1
1.20091543434686 1
1.10257381911565 1
0.861276282448748 1
1.01513269568395 1
0.972673084982103 1
0.871647228403843 1
0.97557078886981 1
1.03013928212303 1
0.533141311298904 1
0.60470869153638 1
1.26808333329516 1
0.935056425944942 1
0.542599939916744 1
0.714429290987891 1
1.42560806288239 1
0.836745588903811 1
0.950429706768679 1
1.06045478483135 1
0.848131412632862 1
0.891772731793503 1
1.38014738751395 1
0.837364080065989 1
1.14089609269202 1
0.863102975990012 1
0.658428065240922 1
0.96647200636177 1
0.621069541171197 1
1.01511330598054 1
0.783950100805815 1
0.629008736337881 1
0.691396676455091 1
1.19368174458596 1
1.10436901324068 1
0.856427814738316 1
0.677848389733709 1
0.610162156977578 1
1.14406791808958 1
1.11859198202993 1
0.879117126865738 1
1.00775989852065 1
0.530079875691483 1
1.04833977094581 1
1.09758064863808 1
0.667151578874644 1
1.0910810979027 1
0.452225697314908 0
0.819739336777665 1
0.989581646598253 1
1.01832142537239 1
1.29412143089123 1
0.96564811410724 1
1.31081556412378 1
1.1099745360375 1
0.836657039366701 1
0.705699822726334 1
0.914046108264212 1
1.10191741774559 1
1.48118289112551 1
0.83076304538439 1
0.900246351181697 1
1.16295908543996 1
0.97752003660043 1
0.713061309035262 1
0.905955979275312 1
1.05894493912302 1
0.655008906108504 1
0.89955990720393 1
0.678962196047246 1
1.05778968495482 1
1.01247006816714 1
0.980541708263447 1
0.896295703992677 1
0.735780429371954 1
0.567425848764038 1
1.21256980244208 1
1.37769630807266 1
0.96285228703522 1
0.722901168752688 1
1.36376351495277 1
0.705023770926197 1
1.01268794882476 1
0.804287196910546 1
0.920833670038098 1
1.25631631555688 1
0.957539497797424 1
0.693596237583973 1
1.34794718016627 1
0.754981743903362 1
1.01310048595313 1
1.08955651774535 1
0.830994121283543 1
1.16567648776264 1
0.860264359530423 1
1.01176429548679 1
0.711597001458928 1
1.15658902577296 1
1.0417108976506 1
0.69276413556635 1
0.60885414863021 1
0.852295281296262 1
1.02931317122784 1
1.07895167965996 1
0.881956770827334 1
1.0053112677578 1
0.664774202840843 1
0.919027483918322 1
0.83682770879985 1
1.16851444907373 1
0.663705732283371 1
1.13017745366612 1
0.668851853746581 1
1.1834115283562 1
1.47272942249741 1
1.28132549657792 1
0.853633508411951 1
0.667272157701025 1
0.868708470598432 1
0.892865339392629 1
0.916632385276575 1
0.978954658008947 1
1.0852482486739 1
0.842337801883925 1
1.04668488228522 1
1.07445650869276 1
0.779671306516567 1
0.703635150683502 1
0.995864452656503 1
0.815424314472807 1
0.768197837779732 1
0.925162406436627 1
0.917889370455424 1
1.60892011944984 0
0.693808286634483 1
1.17761617363997 1
0.656029562422147 1
0.676944684560929 1
0.667797474069881 1
0.922987133787868 1
1.32110492766908 1
0.912808674397504 1
0.565762430703693 1
0.602644582915132 1
1.03173200560765 1
1.14666525241568 1
1.13955233012801 1
1.25376733310199 1
1.13396258368341 1
0.863876260025092 1
1.17579764947014 1
0.69173999769335 1
1.08164017342447 1
1.01084040700647 1
0.934142496925672 1
1.0412295345687 1
1.14379949536468 1
0.861382225907276 1
0.965037389471649 1
1.06699317930371 1
1.22675771986914 1
1.19439769918777 1
0.747326656420988 1
1.10293627097973 1
0.68204415721644 1
0.613981579943616 1
1.22614860234605 1
0.911424399989232 1
0.746719569696975 1
0.609437835671835 1
1.12557499470036 1
0.991955875431621 1
1.01120129949063 1
1.25692884249728 1
1.13407237923502 1
1.04156839648868 1
0.674174725621258 1
1.32104678329815 1
1.04070664461909 1
0.67337116846849 1
1.10064269472365 1
1.13396402324828 1
0.992743392265842 1
0.750599630120763 1
1.14282308800747 1
0.486699925478405 1
1.10820325847463 1
0.91772450554732 1
1.19209652741407 1
1.01075264510559 1
1.13028350629839 1
1.03454365722461 1
1.1978389238377 1
0.700996798555208 1
1.29352603667771 1
1.12470920941892 1
0.896087466043009 1
1.22398531493029 1
0.340156765306144 0
0.660168345283975 1
1.6266438759582 0
0.914769062094454 1
1.18654971269984 1
1.29547695028503 1
0.864921316215031 1
1.15508891323614 1
0.891375908818467 1
0.995533367567924 1
1.16765231302087 1
0.900856504437303 1
0.964043701812888 1
0.996832432068656 1
0.836989305281464 1
0.652620445662731 1
0.821570631636066 1
1.08979510851883 1
0.822107532863019 1
1.44320906930644 1
1.00284389720276 1
0.821021310207111 1
0.721946674709146 1
0.733924805196866 1
0.891874497418609 1
1.15677247891174 1
0.545103654989159 1
0.995199666190196 1
0.696119064596099 1
1.0689172046839 1
0.59638438155915 1
1.27263809466459 1
0.639189404882737 1
1.0825168117345 1
0.899823059792251 1
0.969281128767285 1
0.937520350635411 1
0.655246872425808 1
1.07401240888263 1
1.03476463513954 1
1.13098864334274 1
0.915688723403709 1
0.814281495900452 1
1.19763197185035 1
1.04361046338823 1
1.08812511017158 1
0.94547030779063 1
0.906877822961278 1
0.642653316569458 1
1.24542168541397 1
1.25687109607809 1
0.827447563746773 1
1.23768385874159 1
1.2190698718522 1
0.698268333639389 1
0.632185446475641 1
1.11179176977385 1
0.887758717988752 1
1.18903738534018 1
1.05203346228689 1
0.796204122563943 1
1.40572619594784 1
1.21496704494925 1
1.11815280779377 1
1.2860234293594 1
0.93518293058522 1
0.921365926247996 1
0.949252521751943 1
0.832799196808615 1
0.909696522526237 1
0.830836787568262 1
1.20089060563062 1
1.05052951666546 1
1.0434191579236 1
1.22937994498641 1
0.896901448380881 1
0.905713755725685 1
1.38306936084616 1
1.16164688241184 1
1.02516561799543 1
0.668190221780232 1
0.76802907002333 1
1.07188737818546 1
0.994696394776986 1
1.15583912460098 1
1.08735200711323 1
0.624075321920693 1
1.0149552182694 1
1.25803896371638 1
0.611261537283038 1
0.937521443813924 1
0.74478106402318 1
0.754426027734344 1
1.19656519782226 1
1.05766407037737 1
0.977066816774909 1
1.20959329053015 1
1.14839874918925 1
0.318881196645936 0
0.843598456139029 1
0.882365442368431 1
1.3504800918497 1
1.14282555170859 1
0.72046814594966 1
0.485127553307651 0
0.814881386841684 1
1.31399712054603 1
0.669904164099655 1
1.21373750620373 1
0.998227322856498 1
1.27111075309645 1
1.3784694294929 1
1.45692539451582 1
1.01160219853642 1
1.12333628494681 1
1.06307599253819 1
1.22332394243205 1
0.968602829047981 1
0.755223290601024 1
1.08155771433927 1
0.789346853014455 1
0.707074697752793 1
0.74799477721078 1
0.754997110459071 1
0.317910603736839 0
1.70560486169765 0
1.1173627588477 1
1.30320850195652 1
0.638739023429235 1
1.11305734731099 1
1.56830886353971 0
0.661680353174379 1
1.05901812034129 1
1.10063945893462 1
1.13384495328482 1
1.47086287723667 1
0.706685931239061 1
1.09111287188588 1
0.790940195001472 1
0.813614893744786 1
1.03253976393042 1
0.719792747797035 1
0.465067948921088 0
0.659556989636675 1
0.903431922228643 1
0.802116145927126 1
1.0512196583245 1
0.905684260187836 1
1.066988258788 1
0.683375546054854 1
0.763300228796171 1
0.571101184022211 1
1.3276801911683 1
0.588407551747774 1
1.01105480744384 1
0.859549725341707 1
0.617102227646238 1
0.901108096352293 1
0.270713764284975 0
0.994103704075109 1
1.05703131583971 1
0.888595592161256 1
0.604769371926846 1
0.984314380962858 1
0.85266665131291 1
1.11066056331559 1
0.957196801725143 1
0.522696803956894 1
0.923678103985227 1
1.12176301904544 1
0.864478350721332 1
0.894230274284805 1
1.03002523648989 1
1.2840378351009 1
1.19162327503265 1
0.848152924464548 1
0.657022226403935 1
1.01725826014361 1
0.578100142795559 1
0.974650498431159 1
0.620231126072753 1
0.624525154034252 1
1.1008487412903 1
0.854369133957998 1
1.15451290996455 1
0.949708609396045 1
0.8257863994469 1
0.495891824684729 1
1.03591938665001 1
0.93893620173444 1
0.876375497007328 1
1.29226515349877 1
0.810459380409845 1
0.399897109708681 0
0.661053919010995 1
0.949115402090903 1
1.18198393075021 1
0.565788232944261 1
1.13585348984955 1
0.891181663095013 1
1.33694281631338 1
1.43641681442144 1
1.1647999296164 1
1.20482736664485 1
0.723259793443397 1
1.01128938856592 1
0.849766293872224 1
1.080376656147 1
0.897070608467064 1
0.827265712308687 1
0.6061215144294 1
1.30155508428207 1
0.696065939761223 1
0.697330842763683 1
1.33963770435689 1
0.787885093243394 1
1.05824821714897 1
1.07464430612537 1
0.967410595867278 1
0.773366596696927 1
1.09368263071952 1
1.12679925818163 1
0.954883719377925 1
0.807765756989764 1
1.05756026127671 1
1.31590878429749 1
0.91525732224925 1
1.17626619859476 1
0.789675018580738 1
0.564559211676461 1
1.0615825680236 1
1.10337354952971 1
0.792152486951386 1
0.76068918180746 1
1.24862519239949 1
0.628087347840365 1
0.799209462306591 1
0.627039519491569 1
1.03457323105488 1
1.41686104914279 1
0.789456050791968 1
0.638891392049356 1
1.39532234259545 1
1.16138322905584 1
0.858494861286049 1
0.918429793351214 1
0.906959555955768 1
0.644422017042389 1
1.12744242984099 1
0.838666560227726 1
0.906376562111691 1
1.27480345032941 1
0.67510046145085 1
0.945538920321677 1
1.22167883145797 1
1.23204035405338 1
0.781620255563179 1
1.20842987830647 1
1.27082976119931 1
1.00248926425094 1
0.919354943624334 1
0.758128196391262 1
1.08717911435868 1
0.446855495879064 0
1.20888460491177 1
1.09128478064086 1
0.463037676956434 1
1.27079440105981 1
0.895684157663489 1
1.05329366141205 1
0.857724785787239 1
1.08570291440288 1
1.00245996110286 1
0.369455276595456 0
0.914820073052699 1
1.17979830086485 1
1.00650893684395 1
0.928548806383702 1
0.822128857220601 1
1.0372711135305 1
0.915892401327095 1
1.37514048718039 1
1.15009238939637 1
0.925522181750604 1
0.685763539331853 1
1.09648313074929 1
1.14386001924523 1
0.662782491728244 1
0.557091063932513 1
1.13363613787378 1
0.943735288727336 1
0.96766551532159 1
0.612544546561749 1
1.00676861076957 1
0.671657354576226 1
0.933926316649373 1
0.789627182968051 1
1.01873238353574 1
0.886895039753655 1
0.777142144491927 1
0.422041960736384 0
0.83097093743393 1
1.13665380690046 1
1.103626819214 1
1.48613460620121 1
0.749570407366095 1
0.947437507128888 1
1.16109235996836 1
0.970214556160085 1
0.948546959048098 1
0.696156511351737 1
0.711806939483903 1
0.912653433788756 1
1.16786804506302 1
0.537814340408597 1
0.731767084079145 1
0.554382063401417 1
0.905107524748736 1
0.544644185158479 1
0.790358655836388 1
0.926659605238799 1
0.992286041545913 1
1.18474057229402 1
0.973907684526896 1
0.541794497759129 1
1.16609987219805 1
0.67527332568447 1
0.335604786728639 0
0.750745349384154 1
0.82422515918019 1
1.20837456204225 1
0.297007446447152 0
1.01620464767611 1
1.38164982712482 1
0.940118421075583 1
0.75040966137078 1
1.23223523181127 1
0.762501171747452 1
1.2834552925233 1
1.0892496692365 1
1.05396532664259 1
1.07190849778584 1
1.14696823808425 1
0.807454507495399 1
1.12761716737865 1
1.25674212538679 1
0.568022584239772 1
1.24320659512284 1
0.19393631595518 0
0.722776938221873 1
0.936468903081211 1
1.09483905795281 1
1.02087911582747 1
0.873984688090331 1
0.834188722531094 1
1.07824635934758 1
0.933769674191331 1
1.22428759901817 1
0.861447778495324 1
1.01607671411993 1
0.640778074321029 1
1.11166744710255 1
1.19283521055959 1
0.807725484042561 1
0.975430426965822 1
0.781321568925782 1
1.46012149307569 1
1.11135522214939 1
0.798960603382146 1
0.940076503281744 1
1.00934315934496 1
1.04749238366547 1
0.96647121381739 1
0.906628977512043 1
0.841531819427168 1
1.27859005674575 1
1.16014933770129 1
0.715470648448993 1
0.832455268719623 1
0.985794288401167 1
1.50659837345505 1
0.993331202378293 1
1.17667206763139 1
1.059341424725 1
0.894829699908929 1
1.01956680119432 1
0.776764616502089 1
0.864791071154584 1
1.10206992896824 1
0.958155709106969 1
0.775967345050429 1
0.773403140028649 1
0.870601604879891 1
1.15110602105611 1
0.803963027840273 1
1.33396265797852 1
0.817703987601675 1
0.970376308746318 1
0.8971972123211 1
1.01256208470192 1
0.813615596354909 1
1.36122970151327 1
0.889261951664335 1
0.782530566737976 1
0.824837571739078 1
1.24288877293267 1
0.746855645716738 1
0.826019822550805 1
0.583388574235795 1
1.32533046786484 1
0.954950290091763 1
1.4827354859345 1
1.29497110700544 1
1.29236110759659 1
0.921212019588049 1
0.788903477093276 1
0.849768678920629 1
0.635406739416264 1
0.927520965351167 1
1.62648742698232 0
0.895067037320343 1
1.40225817250721 1
0.823291526543266 1
1.01462824458822 1
0.868809426946477 1
1.09718676221792 1
0.923465880863528 1
0.85740594333131 1
1.07989229468019 1
0.836803150704152 1
1.22358089261408 1
1.12995289233349 1
1.02841942602634 1
1.11048571993388 1
1.18586949925244 1
0.838768079443083 1
0.942817189567139 1
1.40648005030017 1
1.15793723439193 1
0.805561488565201 1
0.754416096642882 1
0.641644249159891 1
1.25939923411927 1
0.866981790889889 1
1.24586664838936 1
1.07488714610725 1
0.699560630497587 1
0.945887732907876 1
1.10974166705906 1
1.02988393378326 1
0.935371638604162 1
0.691556831876081 1
0.924358566903211 1
0.674127866976166 1
1.25207143307952 1
1.07077937252827 1
1.25315750619483 1
0.988326900750812 1
0.627019763774809 1
0.747918079137866 1
0.70495146258059 1
1.40382179140068 1
0.890579761515547 1
0.652647372188693 1
0.792781643740338 1
1.34998830117272 1
0.699440090551239 1
0.785856564484086 1
0.738688422297935 1
0.928396290809398 1
0.890539139142009 1
1.13993317310659 1
1.23029610896815 1
1.01181934801004 1
1.24951779960337 1
0.490752929398008 1
1.26612135982864 1
0.936737787846691 1
0.925020462482573 1
0.708610862709672 1
1.06021771797218 1
0.828870523804142 1
1.0601648411779 1
0.370497448068544 0
1.16061679338177 1
0.287538930914115 0
1.0354506402259 1
0.584077584739081 1
0.846248515429747 1
0.730121100439357 1
0.953033191990705 1
0.539712295823075 1
0.822085147042856 1
0.84260348338506 1
1.00869000137922 1
0.57532718352178 1
0.758613811216742 1
0.872567759214582 1
0.818703919956778 1
1.02092409300288 1
0.668243316591899 1
0.71669500931465 1
1.41925139868377 1
0.771372617726547 1
1.16947363602045 1
0.941071506706485 1
0.989914114344338 1
0.601118937142062 1
0.936607439103148 1
0.46105143973641 0
0.84891692049725 1
1.34770118396737 1
0.997577714749066 1
1.00594664327699 1
0.705807126587387 1
0.914907271146058 1
1.16448449250877 1
0.687671528776761 1
1.03963566070996 1
0.940273455521642 1
0.702103260396486 1
0.704741451706716 1
0.901306895145681 1
0.756409441613853 1
0.872501004504466 1
1.26893362275697 1
0.76258976593038 1
0.688258566123507 1
0.80835157803258 1
1.17045178496159 1
0.750857929650892 1
1.56607967258657 1
0.733883810012678 1
0.81374669453162 1
0.601740966139628 1
1.17467659770964 1
0.278373041803641 0
0.859139783892919 1
0.843036091047259 1
1.17141223573219 1
1.06402246503991 1
0.66053193378257 1
0.937998712903951 1
1.14845121127964 1
1.14644376743313 1
0.915617983973693 1
0.969652698897899 1
0.924115155707521 1
1.08671521090225 1
1.06283016136728 1
0.741338456880255 1
1.33469517727791 1
1.12797451174789 1
1.03660381731759 1
1.11192842795526 1
0.833573830427692 1
0.762945886395553 1
0.701957320611785 1
1.11325680199239 1
0.945188771063485 1
0.385882707449903 0
1.10350467027307 1
1.0593476577849 1
0.823707468230424 1
1.01691173477507 1
0.438503093309951 0
0.802323866561553 1
1.06429171241823 1
0.902424284727028 1
1.0107976716063 1
1.14688822732101 1
0.765098341710347 1
1.04284777813059 1
0.944450426171997 1
1.17957873079839 1
0.637748734347724 1
0.620127632780827 1
1.12598620099594 1
1.18464522363445 1
0.550181192342761 1
0.859880612819889 1
1.12636031761622 1
0.867935512530419 1
1.00572389179687 1
1.23809345937645 1
1.22367052339027 1
0.82516269641393 1
1.03246431975469 1
0.483394436166905 1
0.864376027948278 1
1.10906087325631 1
1.04566782931621 1
1.11304797488197 1
1.18186083765927 1
1.62625972049984 0
1.14031347888215 1
0.999435314204529 1
1.14590423797053 1
1.25722202184496 1
1.20521893162556 1
1.10774954272714 1
0.856427416222469 1
1.12606425365634 1
1.58402520837219 0
0.851830186186115 1
0.968942244536538 1
1.35171272576842 1
1.00950954720014 1
1.19841328510926 1
1.17932054981612 1
1.31610111557741 1
0.733747546560785 1
1.18462364244599 1
1.1235303129361 1
1.11446991378582 1
0.949211106538734 1
0.852227230784551 1
0.552010490764825 1
0.736691365486269 1
0.887934997810437 1
0.780959433237271 1
1.00666043194542 1
0.949566012919427 1
0.837094733991798 1
1.04827013312471 1
0.901820704946828 1
0.802413328279981 1
0.615308802436988 1
0.722188658310907 1
1.12783230767452 1
0.949083052820761 1
0.911679424277896 1
1.0181263743322 1
1.12788911024289 1
0.750769148774587 1
0.641254553628109 1
0.600901841248621 1
0.795710794869077 1
0.902266453434975 1
0.710469797547325 1
1.39024770041264 1
1.14818478939715 1
1.05866623574933 1
0.908693683082012 1
1.15477062065707 1
1.15498011600823 1
1.04735078914941 1
1.06810809058161 1
0.900447839952114 1
0.649209236148569 1
0.951145944799296 1
0.924598120193272 1
0.893920548783034 1
0.703122935570739 1
1.32482003851601 1
1.1762589365803 1
0.993822764670576 1
1.12093144955255 1
1.00642184566949 1
0.773936502502985 1
0.835093076580638 1
0.886363380545673 1
1.36633122829974 1
0.739720874519889 1
1.27153971332821 1
1.2521952064273 1
1.49400429270469 1
1.37737034131545 1
0.676705275823698 1
1.06413209016318 1
0.831650075141151 1
0.976775039878023 1
0.977398310739945 1
1.14380051629991 1
1.12704836226727 1
1.04463494519839 1
0.747648593836013 1
1.03452340873084 1
0.934749234636754 1
0.945063055772087 1
0.749154914916874 1
1.0102119466224 1
0.808957165822452 1
1.04531552304066 1
0.993548088054869 1
1.47445725300321 1
1.23789986477624 1
1.19945759479518 1
1.01204315738377 1
1.06899596242258 1
1.15119134728971 1
1.16540467250594 1
1.17227688236056 1
0.8893705471502 1
0.702316584687148 1
1.05565712488139 1
1.17527612532489 1
0.876970575649328 1
1.07955820376715 1
1.09251937315027 1
0.720627350557587 1
0.924264999757769 1
1.44343439034483 1
0.912554505367054 1
1.17075307315519 1
1.06613566002074 1
0.491943214268038 1
0.981308362922364 1
1.06810593001985 1
0.471369638065753 1
1.20234843849749 1
0.73192222849382 1
0.668311572096817 1
1.07854510189786 1
0.875965904301829 1
0.94964990289361 1
1.43149452667204 1
0.819504587651765 1
0.701427811715702 1
0.685469440687025 1
0.564681164981354 1
0.647524852991822 1
1.42376936923297 1
0.951166863171682 1
0.718411910799824 1
0.577486946191829 1
0.855823576698714 1
0.654249746277739 1
1.29412475505971 1
0.876193378218991 1
0.477277846009198 1
1.03537183510994 1
0.67855805317979 1
0.898234186369143 1
1.36118276669616 1
0.331656469312074 0
1.29450637240825 1
0.529192673659819 1
0.884189456655996 1
1.12033930047403 1
1.18450737073973 1
0.821986826349303 1
1.20733002038311 1
0.830028138788359 1
0.987408549805412 1
0.875817955281868 1
1.1643157673279 1
1.06530478843595 1
1.01826731270558 1
1.11060765029563 1
0.910264946772543 1
1.17579283163958 1
1.14306573362544 1
0.991890496837861 1
0.872404620631269 1
0.716418811507469 1
1.17096397030051 1
0.880612997430949 1
0.93698655373872 1
1.03516070570908 1
0.675958249874253 1
1.3521609125652 1
1.16384072742314 1
1.16661887125745 1
1.11563416033447 1
1.19245364052206 1
1.06996139116526 1
0.605390198973567 1
0.621688834635014 1
0.674234501228089 1
0.941870844998007 1
0.894665807414186 1
1.32719507659608 1
0.694117409290498 1
1.10688054977941 1
1.10074846018723 1
1.26196889496529 1
1.00325279507797 1
1.56663959080138 0
0.842067519731851 1
0.916524729583894 1
0.495767823413417 1
1.37583701130112 1
0.943726821430396 1
0.908333488129078 1
1.41666597719592 1
1.32615719427782 1
1.01856753726252 1
0.794488560183913 1
0.901876944075514 1
1.12199442348465 1
1.32472966697136 1
0.933063000607706 1
0.905804072874815 1
0.382260297889004 0
1.19520251534153 1
1.25207849248487 1
1.17443589371493 1
1.01209081081153 1
0.695187935131666 1
0.552036038849432 1
0.718326964006608 1
0.910977818016945 1
1.07909180113477 1
1.36519663731364 1
0.939423955127007 1
0.568728946690418 1
1.19680781461312 1
1.05939500459671 1
0.945530977466574 1
1.00809782342995 1
1.00011536772031 1
1.49610605318009 1
0.589979565221143 1
1.18524375486115 1
1.10092454566427 1
1.00406645462524 1
1.15461057801412 1
0.912071137533426 1
0.77347138818411 1
1.20770463514186 1
0.814350801643657 1
1.01992678863249 1
0.900054247727402 1
1.10069247532192 1
0.973812908764273 1
1.19131193304818 1
0.777541858684367 1
0.781808699966388 1
0.737190445908232 1
0.290976871910187 0
0.658446787687961 1
1.07222037491288 1
0.721831983864128 1
0.794845819154192 1
0.803149768212192 1
0.700583952932437 1
0.649280043277345 1
1.21394232695337 1
0.925677555300097 1
0.699712957955695 1
1.22731025624341 1
0.774745640829361 1
0.993534135562589 1
0.813060403736936 1
0.855803471176691 1
1.43121469580502 1
1.46651519162287 1
0.801584009510078 1
1.25823864939503 1
1.1104411876337 1
0.712956930820867 1
0.813233787769406 1
0.873528472349793 1
1.01292470472342 1
1.11141379791804 1
1.26117324194009 1
1.07706196815919 1
0.800843404530783 1
0.97221806854929 1
0.88741656860209 1
0.885841855367734 1
1.18734686768935 1
0.742483466093256 1
0.745296769543317 1
1.11485470306953 1
0.807497661103285 1
1.10249044935808 1
1.55582452008276 1
1.37595528792042 1
0.654620844034541 1
0.902749465541449 1
0.808443356121896 1
0.612644938347939 1
0.825549298432664 1
0.988466223608852 1
1.05771641763111 1
0.998672084133502 1
0.835003314784849 1
1.14921253853237 1
0.884502138855131 1
0.474455635590531 1
0.547299086713103 1
0.976568458775383 1
1.30209854852936 1
1.04310275776711 1
0.968807812651801 1
0.767096440457075 1
0.969419651607053 1
1.28474021967806 1
1.1385413711027 1
0.691970598900391 1
0.932012483458976 1
0.770992438839789 1
1.10598157749793 1
0.766836918468045 1
1.08047090766403 1
0.551126279722998 1
0.800889535381344 1
1.11126543435677 1
1.19160974269168 1
0.791111318425652 1
1.16286255975264 1
1.00436450512811 1
1.11700252864386 1
1.03715055650103 1
0.591719587200901 1
0.892940743366746 1
1.11302897170078 1
0.944104677455154 1
0.64971209733477 1
0.91002357995168 1
1.27244255935567 1
0.518100239526812 1
1.10768067056219 1
0.814757867908485 1
1.11159602646106 1
1.04174314629861 1
0.746776477516457 1
1.204436965707 1
0.339921638638442 0
0.933699844231368 1
0.766220307184958 1
0.668406342115251 1
1.25817285099116 1
1.08577051615193 1
1.21542989132121 1
1.31982434100355 1
0.58438098857572 1
1.50676721070588 1
0.942085636441501 1
1.40032352300222 1
0.87151466625044 1
1.34008515475592 1
0.732733113056836 1
1.102943215267 1
1.20874241067695 1
0.663160050409294 1
0.627183728469033 1
0.89632084785572 1
1.14723932309529 1
1.23848583331533 1
0.954779273957836 1
0.914111585290162 1
0.814608848217838 1
1.1376961363729 1
0.991688375385127 1
0.693387969339744 1
1.38334081396083 1
0.733135173815228 1
1.09597701800212 1
1.32033393228006 1
0.943229598418548 1
0.547201329787658 1
1.12719693253369 1
0.774778113334237 1
0.884288346438981 1
0.941730989605333 1
0.648748511429956 1
0.719610097979457 1
1.05061225847656 1
0.923550026457059 1
1.25058766377955 1
0.726161843853542 1
0.891736271139379 1
0.915010393909733 1
0.684568074425402 1
0.688043989766646 1
0.824103006198885 1
1.21857923478252 1
1.05343685986379 1
0.898105622656501 1
1.30862503028885 1
0.635475124671711 1
1.10438266115243 1
0.936527305273201 1
0.85759592291213 1
1.31259382994651 1
0.700860375278571 1
1.01210088157263 1
1.05087632105185 1
0.591646478250488 1
1.31191128766764 1
1.05458109007135 1
1.04083315287492 1
1.43006151213139 1
0.909630955110139 1
0.729119728167791 1
1.42065099905682 1
0.839106784280655 1
0.556488653968683 1
0.63450737361032 1
0.87994583283124 1
0.979618904870687 1
0.956451067632979 1
0.911241831182737 1
0.74064081543837 1
1.01131663525352 1
1.05974934290373 1
0.934737742873643 1
0.839586631069958 1
0.767379848622053 1
0.727448165118531 1
0.801445892620348 1
1.12862113713011 1
0.947770834060031 1
0.866196707671687 1
1.00438677782695 1
0.475211917858236 0
1.01616650210032 1
1.10722832634298 1
0.951083047204109 1
1.25586456199057 1
1.09094563689754 1
1.53848237993748 1
1.12807484729065 1
0.744035155982466 1
1.1608928294242 1
0.962057788376514 1
0.904738607993441 1
0.91930403418152 1
0.893287749315383 1
0.579536220063666 1
1.37188934883941 1
0.920797327541919 1
0.783064027394545 1
0.765666718287506 1
1.04800782026682 1
1.00125966735393 1
0.737159319699516 1
0.65631354243554 1
0.874987024024452 1
0.87005949811248 1
1.06154822744153 1
0.911171366551128 1
1.10442316009912 1
1.15062586309045 1
0.987906641286082 1
0.782546247077984 1
0.473683300286653 1
0.850382784590123 1
1.13357341901221 1
1.0156939893188 1
1.00079423957908 1
0.97428718572135 1
1.4428985960441 1
1.10138171266157 1
0.856257882608877 1
0.913347880543399 1
0.724613917777327 1
1.36217646090534 1
0.927927547717913 1
1.06869324359068 1
1.15514500395538 1
0.95870941576966 1
1.10373972292592 1
1.15337453171017 1
1.23948374352835 1
0.566844878032516 1
1.05339772675571 1
0.969526129930425 1
1.05929030104722 1
0.685761533976626 1
0.668423366438052 1
0.791238735393787 1
1.00689985374623 1
0.918944099380003 1
1.09523610080209 1
0.608034279233927 1
0.974493941078965 1
0.458614327715471 0
1.29507955073636 1
1.03363932557796 1
1.02775029635077 1
0.972586265937995 1
1.01505660804924 1
0.78586631638153 1
0.887116230189152 1
0.885320413235699 1
0.810335293086824 1
0.920867848364113 1
0.513394146493209 1
0.601551415479761 1
1.10221516316554 1
0.565111008177689 1
1.25701963286552 1
0.601369611556104 1
0.667213473627739 1
1.2772893201009 1
0.63064234961638 1
0.794818135840374 1
0.908789350526929 1
1.11725378787653 1
0.92344734561367 1
0.81316670090662 1
1.22417106922484 1
1.02018293103739 1
1.0423504985798 1
0.678003476122745 1
0.934549244625129 1
1.04178779842739 1
0.813566815240809 1
0.794651319802926 1
1.21568079268761 1
1.02824589034759 1
0.689762245791725 1
0.978176766700103 1
0.833772118334895 1
1.05212940406298 1
0.723165398903891 1
1.22181403689382 1
1.1902542095936 1
0.716302771658453 1
0.998376190420989 1
0.883302741959009 1
0.636775267381733 1
1.1496200232321 1
0.995950085766855 1
1.02340461085451 1
0.876641952349631 1
1.05143124536782 1
0.793415398855381 1
1.03580488909153 1
0.999402174455643 1
0.738484838915773 1
0.907682981715378 1
0.753075098791694 1
0.94631394515043 1
1.26567163932019 1
1.18435656400087 1
0.915607104899669 1
1.28779480022611 1
1.19509557589284 1
1.08088219472297 1
1.05157024941956 1
0.9907100950641 1
1.04618000580427 1
0.479352851303078 0
1.10675429883951 1
1.1346514035659 1
1.11593678841517 1
1.14960637566858 1
0.892333540426093 1
1.04565091463134 1
0.751947221558287 1
0.562021911243567 1
0.898613026874558 1
0.919343129871649 1
0.467977846721215 0
0.797909722684609 1
1.14028881451891 1
1.26678688884979 1
0.665429087446579 1
1.18272945592031 1
1.13034423596501 1
0.875711495502427 1
1.05474946215805 1
0.799347283440684 1
1.24673184416872 1
1.08689476286557 1
1.23773601892344 1
1.00967042218903 1
0.92603116138518 1
1.23581901210713 1
0.853823604311986 1
0.934128518519721 1
1.12117370315886 1
1.05751436531336 1
0.614763094370175 1
1.26060288048753 1
0.518522828052627 1
0.852734407690028 1
1.05376983120435 1
1.1268806755958 1
1.08457053079162 1
1.01631761244631 1
0.295426870756329 0
0.984727459231162 1
1.0447940283713 1
0.931530825224365 1
0.837442025064366 1
1.28265068134486 1
1.30357547023166 1
0.827969683220515 1
0.808658877516346 1
1.12075991583392 1
1.12109970407473 1
0.691931097797838 1
0.621834495894619 1
1.04164786218409 1
0.98570122351888 1
1.30735638441408 1
0.704306387481755 1
1.22313309544075 1
0.951165949479074 1
0.799330861630951 1
0.731868753614573 1
1.03089317176569 1
1.09376992525487 1
0.908609689561285 1
0.974746095977103 1
1.13890699244628 1
0.937283245623679 1
0.914265642200392 1
1.36978924507062 1
1.09207505312106 1
0.421273899660662 0
0.992782311426344 1
0.776987245305145 1
0.816974132718418 1
0.890410880234897 1
1.02801598156982 1
1.60156954550465 0
1.02879820837715 1
0.981893536679336 1
1.21284573084627 1
0.271882605905982 0
0.91355124113644 1
0.714687954098227 1
0.901398248357308 1
1.04290377350706 1
0.896027350662302 1
1.41178106833098 1
1.04812218445171 1
0.702518815643267 1
0.720229071026727 1
1.0726138156604 1
0.754275120040705 1
1.39209473896264 1
0.854445001745889 1
0.557054406921737 1
0.736299820975056 1
0.816996300546138 1
1.37235504659774 1
1.55501529125383 1
0.680078423177012 1
0.774097004520646 1
1.37290042473614 1
0.831594149403745 1
0.679478246294069 1
0.835114266390526 1
1.16585161639701 1
0.425276136539555 0
0.721948399942584 1
1.11399255278117 1
0.759757180088383 1
1.31212274221652 1
0.759320289615134 1
0.881793591531703 1
0.70341267775668 1
1.18163764575772 1
0.716406615153162 1
1.27846900072768 1
0.704118399139195 1
0.78617719161356 1
1.14702086923372 1
1.04666895929937 1
0.889524185455179 1
1.18062631523217 1
0.874436232215344 1
1.15178872437289 1
0.734528230672914 1
0.959736507790594 1
0.766155138400307 1
1.18488963858263 1
0.965334093022883 1
0.900921691230721 1
1.35787983664518 1
1.26845633672618 1
1.12905386797386 1
1.06042775924448 1
0.681337459108646 1
1.07192808492396 1
0.770815198351967 1
1.09191784295093 1
0.396170624296791 0
1.15725551231872 1
1.12943855514111 1
0.904243025816232 1
0.716029279260591 1
1.0045306306182 1
1.34749022932361 1
0.981810588034806 1
0.650220467422563 1
0.599639173565057 1
0.898730922011402 1
1.08392474946167 1
0.793130010725877 1
1.32111566488938 1
1.02824109094317 1
1.25601138698443 1
0.961610121238654 1
0.955516602310095 1
0.63725001130975 1
0.607951059378532 1
0.743238745805038 1
0.647472793231976 1
1.19065308147853 1
0.959685390716638 1
0.862209266929956 1
0.527191624429495 1
1.21771398579532 1
0.781477386430418 1
0.895768664404228 1
1.22637414638975 1
1.42197394236723 1
0.936281691093465 1
0.588611830868152 1
0.794906730040786 1
1.02697250260681 1
0.313514404447022 0
0.897931694435794 1
0.724647936764196 1
0.8998268058376 1
1.14533172812265 1
1.27690082311896 1
1.24832912976859 1
0.722846774280418 1
0.770647799966919 1
0.960342823186088 1
0.972816771693519 1
1.21251845462174 1
1.04061792912228 1
1.05403760009135 1
0.437476998081155 1
0.95900132693673 1
1.51243781858064 1
0.533121919995319 1
0.968403726049937 1
0.838162267359112 1
1.03522964790402 1
1.2718630549242 1
0.935085178633304 1
0.92629830001833 1
0.673630848332938 1
1.00530581717778 1
0.905599776918485 1
0.885459616529779 1
0.993762030289026 1
1.10722065498447 1
0.69521246556668 1
1.24279907450956 1
1.16076080266427 1
0.972052205399979 1
0.397231077256036 0
0.564134327752083 1
0.925265534028647 1
1.27028973589934 1
0.908112479807282 1
0.484049341004733 1
1.06318611127427 1
1.01556930459274 1
0.685816096598758 1
0.794256667970097 1
1.20735835588501 1
0.486765937183403 1
0.981698029291708 1
0.659157470948708 1
1.26356424329107 1
0.799812353845501 1
0.765027124695255 1
1.18952533598772 1
1.27376741440274 1
1.19944228950272 1
0.876295880324572 1
0.711497403005104 1
1.05796028031347 1
1.23952515543153 1
1.07932395923448 1
0.951914013707798 1
0.905289769448138 1
1.25551068928929 1
0.981716763644808 1
0.814904050320026 1
1.03775338833828 1
0.653656852621726 1
1.05035346307726 1
1.28658909153904 1
0.867789953260751 1
1.30960717312301 1
1.13048492976374 1
0.938010356689371 1
0.589271761211649 1
1.09038986531657 1
0.633769364662962 1
1.18522335057739 1
0.746063844369345 1
1.12455436406993 1
0.86329339845879 1
0.517055828008874 1
0.861754712489892 1
0.559260152842385 1
1.17699243814635 1
1.01652981310414 1
0.57905313309928 1
0.944101355375788 1
1.26618610086362 1
0.556211272715266 1
1.29661206196565 1
1.14047129023446 1
1.12456533888219 1
0.429735113786211 0
1.08324159901132 1
0.508764117808815 1
1.04580406038618 1
1.12807956036311 1
1.20492528742965 1
0.705153062484236 1
1.02435485344313 1
0.779047282978316 1
0.974377798084459 1
0.744709741526571 1
0.882389894098046 1
1.100017918065 1
1.21944797043461 1
1.0286981058095 1
0.986558238132532 1
1.25589276191391 1
1.57676456216978 0
0.919545201948441 1
0.823902836700142 1
0.971840703184499 1
0.633283012387918 1
0.690285537453673 1
1.08947615147539 1
0.962253528580891 1
0.878758671244239 1
1.02371198150372 1
0.473524242489631 1
1.06159752871141 1
1.23969955642142 1
1.2446674571251 1
0.745481382564988 1
1.01702503769183 1
0.841497072152623 1
1.008312008924 1
1.29834597739367 1
1.01646205181751 1
1.04586838063705 1
1.32915076955744 1
0.978301580218478 1
0.745647343888636 1
0.808564346612481 1
0.854024759521729 1
1.16944035179325 1
0.888008179073771 1
1.26060869862745 1
0.796074970110529 1
0.848877632547489 1
0.841537297080378 1
0.806598305719979 1
0.61120280136997 1
0.876352138932053 1
0.913659571487896 1
0.956256217339879 1
1.02032202749604 1
0.756825935824242 1
0.626392844543866 1
0.955462316218342 1
0.969591519271027 1
0.793192668362403 1
0.950532722368424 1
1.0362179809144 1
0.702722283000482 1
1.11594263767619 1
0.87167835429136 1
1.01509807992531 1
0.719734681398971 1
1.14764747036626 1
0.619768054984592 1
0.864221850213388 1
0.977329282285731 1
0.716162129443574 1
0.802898683540696 1
0.747872404402889 1
0.951268651170139 1
1.04826954084407 1
0.876305056665433 1
1.21096227858179 1
1.04666213589103 1
1.18796003480419 1
1.08507410125682 1
0.699977983298028 1
1.01664493020288 1
0.773892682893538 1
1.08838803444293 1
1.00125536697627 1
0.520956814239938 1
1.23763013258761 1
1.32973989866576 1
1.05585693992795 1
0.676473080923363 1
0.994342561791488 1
1.32658499931017 1
1.01234251479877 1
0.818196087059446 1
1.12085015978888 1
0.993177605390795 1
1.4961745654706 1
1.10871199154869 1
0.770008761743646 1
1.13888012193269 1
0.942967512578393 1
1.15949164038598 1
0.827863337693724 1
1.04092542738926 1
0.998720912609883 1
1.14994562278951 1
0.730190249825929 1
0.720437510719705 1
0.839291035325076 1
0.41108148708491 0
1.14343299895474 1
0.874502106880916 1
1.30891007142796 1
0.912948666849617 1
0.983854222768653 1
0.636490690643196 1
1.15078819707071 1
1.23204286187379 1
1.01258710649984 1
0.595639928388211 1
0.556469537874681 1
1.08112500256312 1
0.719939790863668 1
1.01340600253889 1
1.08626215344966 1
0.920194253216671 1
1.21588862453818 1
0.575367029982935 1
0.695179104656428 1
0.991169373794008 1
1.22048538504832 1
1.31869410382673 1
0.936951810272284 1
1.29779435605429 1
1.11611193170115 1
0.99376922287313 1
1.19829809094778 1
0.847857662882864 1
0.719854213615956 1
0.907172693966726 1
1.14543520787895 1
1.05921116803995 1
0.909427240939896 1
0.874682376803478 1
0.801769484299425 1
1.22424593938665 1
0.953639369514525 1
1.0999716473628 1
1.24542881532557 1
1.38344372164446 1
0.664773653116856 1
0.795355688903252 1
0.556379884235581 1
1.10556390265567 1
1.20301625576879 1
1.10664780414963 1
0.872460814478029 1
0.651843255129808 1
0.512653163897733 1
0.612999803910422 1
0.724001971272048 1
0.655725257446952 1
0.728691714779259 1
1.63877984186532 0
0.603521511803554 1
1.02481478747239 1
1.07621813623419 1
1.02953697744025 1
0.685607139708402 1
0.646075110411285 1
1.07145369792063 1
0.686200996745739 1
1.29855353197177 1
1.04298606753279 1
0.599883617159224 1
0.569041526567731 1
1.07067876650157 1
1.10222534978829 1
1.11502585539571 1
1.30104007610066 1
1.00322239708016 1
0.818209946219192 1
0.825611239502083 1
0.704025135119979 1
1.18203328318077 1
0.783358435426848 1
1.12262891690285 1
0.899551318055799 1
1.18667481232888 1
1.00656281592397 1
1.44689219917707 1
0.681336448089594 1
0.936131948341331 1
1.01998532693877 1
1.11915979843086 1
0.973308584217371 1
1.03803662081819 1
1.54449227786014 1
0.890941531948411 1
1.04630830504717 1
0.746241704631183 1
0.878994128087636 1
0.796079749474605 1
1.05389799141733 1
0.874710915365836 1
0.972224827164213 1
1.03201041336128 1
0.435068469957247 0
1.02540193128327 1
0.856199831557764 1
1.20652925981542 1
1.01315698224082 1
1.25193947292282 1
0.524672674646496 1
0.808961977394663 1
1.38863214235962 1
1.16621964388606 1
0.828724727146654 1
1.16073519488205 1
0.611339953673878 1
0.892290555354683 1
0.828972338667253 1
0.911326770143325 1
0.496062809919775 0
1.10143962231206 1
0.92018489250633 1
0.775095357732376 1
0.778332879089205 1
1.00583060167873 1
0.903955392089837 1
1.13004522019202 1
1.06244308426065 1
0.699049239856288 1
1.12339833721073 1
0.483247525527672 0
1.14708546552496 1
0.74861247218262 1
1.03680540634431 1
0.649968225437301 1
0.570784332646713 1
0.784644515015882 1
0.879931710926862 1
0.677466073703798 1
0.805842375455437 1
1.18809736274987 1
0.587070473405047 1
0.768940202721602 1
0.914091656894198 1
0.885036090500283 1
0.688919100605116 1
0.656107599711942 1
1.24516142692602 1
0.713776194631778 1
0.934574329922316 1
0.839001561828993 1
1.07215725546915 1
0.816115714696834 1
0.696909852804953 1
0.53099783188809 1
0.545194650592937 1
0.89379000610685 1
1.11007324111364 1
0.819801971845795 1
1.18486332260616 1
1.17438714202591 1
1.20840820479126 1
0.990122404678094 1
0.745332538399765 1
1.15439668482271 1
1.05687831778626 1
0.701345036105598 1
0.700094851912876 1
1.26146134592622 1
0.951453526436733 1
1.39462840995648 1
0.877266959378956 1
1.06626642544129 1
1.27900434869192 1
1.44812799451555 1
1.20451883340124 1
1.30574396396494 1
1.19135316666234 1
0.857748881064052 1
0.600006073848048 1
1.12021398885581 1
1.26453521191276 1
0.375440284414603 0
0.787766782694887 1
0.771943224738776 1
1.09466641401738 1
0.876606073092936 1
0.800343408365146 1
1.04968643029772 1
0.375634657385572 0
1.10857384006951 1
0.854385872952792 1
1.0477031902663 1
0.394406573626709 0
0.537562196379325 1
0.722413736275368 1
0.834459007126082 1
1.22935949978463 1
1.15854513060231 1
0.981723489873665 1
0.926818933554566 1
0.67504563915413 1
0.778573233480791 1
0.902226228439345 1
1.29377143147579 1
1.20615006792971 1
1.19595607353304 1
1.24503035735374 1
0.775773444213022 1
1.09988480448726 1
1.23925549405079 1
1.12407757863468 1
1.23947410655961 1
0.948983028708249 1
1.40645511133432 1
1.35662164672183 1
1.37170116652327 1
0.941200809789098 1
0.886017501317437 1
0.757697719432773 1
1.01235174838418 1
1.26977983479361 1
1.02972797158148 1
0.645089972328207 1
0.909009845819137 1
1.14724360799538 1
0.769338854638916 1
0.861633604577384 1
1.0574170811685 1
0.911400085434001 1
0.598394581533834 1
0.840938666018045 1
1.12228509293389 1
0.742700201352784 1
1.19729342570608 1
1.08752275485757 1
0.706247445645856 1
1.06642523636213 1
0.973194057037185 1
1.09848708138138 1
0.515203306648738 1
0.713252434232651 1
0.730971534514405 1
1.09752700714352 1
1.28767134278191 1
1.36584278520389 1
1.03654538196183 1
0.86003215989971 1
1.09280353881975 1
0.886799409271991 1
1.00475398876497 1
0.991543403587546 1
0.879354827815094 1
0.701256028006948 1
1.05796157314101 1
1.12172757612238 1
0.894638803506623 1
1.20885261687375 1
0.469422040428211 1
1.00050623018054 1
0.95741360241785 1
0.499648613327921 0
0.882226722780852 1
1.04233309481883 1
0.48618386538518 1
0.903878008074288 1
0.673966127384702 1
0.76298530794501 1
1.27329133531883 1
1.07008323243191 1
1.16958587073083 1
0.845721452943481 1
0.781073299270157 1
0.756487047645513 1
1.80244012425632 0
1.01979274867539 1
0.922924045299497 1
1.20117554419493 1
1.12467403353848 1
1.06310619520526 1
1.1367800637006 1
0.574392912259954 1
1.12353449489985 1
1.00902839716918 1
1.21236585812243 1
0.822136849008695 1
1.18556445141726 1
0.809202571417535 1
0.876810735317305 1
0.998814832930899 1
0.929471381395644 1
1.01312360501891 1
1.08376208757275 1
0.785109113480506 1
0.956415954886557 1
0.805482499836078 1
0.995570651107306 1
0.626451283425996 1
1.13926064210345 1
1.48234834650653 1
0.978580473008954 1
1.09667675344218 1
0.80339076474829 1
0.781448311243754 1
0.515710047694516 1
1.00159918974915 1
0.537273301989419 1
0.975673573782792 1
0.834784134381714 1
0.922247643750939 1
0.709137402676713 1
0.619732072019778 1
1.19274418960982 1
1.16758915140892 1
0.979592394791759 1
1.22213959104475 1
1.2107113206373 1
1.0824936794945 1
0.586165521976592 1
0.666094309093986 1
0.363796171854604 0
1.23553575489291 1
0.922023749546091 1
1.05927602860223 1
0.985849507129478 1
0.771130904867037 1
1.29520466219075 1
0.520411391669475 1
1.07333810166082 1
1.21007609207118 1
0.827791194967746 1
0.725107900815477 1
1.07623752525977 1
1.63851675634153 0
0.77005782122494 1
0.693465761932418 1
1.02254315490857 1
1.3866742124502 1
0.941335335548561 1
1.04669216500066 1
0.858240261805921 1
0.604780401591441 1
0.691458401276995 1
1.39343737541655 1
1.24733840548903 1
1.17070360893781 1
0.668522022746457 1
0.992274053359419 1
1.08265825488114 1
0.947703979914121 1
0.76185713249039 1
0.998815980072346 1
0.888372657631018 1
1.01824228892127 1
1.21317542068328 1
0.689954387999593 1
1.23108269277589 1
1.00676432137246 1
0.771231768545449 1
0.840416353473445 1
0.896533580915662 1
0.97384259990303 1
1.39743016165256 1
1.34950625476228 1
0.953856236408446 1
0.896696728266987 1
0.766549615682033 1
0.988657213383983 1
1.29873652652205 1
1.25506444341206 1
1.1976699105426 1
1.03348246505006 1
0.953156591316732 1
1.2273343269932 1
0.548487379180528 1
0.650137696226488 1
1.14947802767281 1
1.1129756269559 1
1.3675423341482 1
0.732304693106034 1
0.60099927696741 1
0.785065635279145 1
0.944809458480158 1
0.972298910032665 1
0.848629518996846 1
1.02997289567494 1
1.01020862997836 1
0.86192411423135 1
0.851865466054634 1
0.60981085532798 1
1.12296053226095 1
1.2824582907579 1
0.902382407752209 1
0.788155428319662 1
1.07810195971987 1
0.995102497976512 1
0.894985228948938 1
0.715289029636032 1
0.571152162204501 1
0.700273729586607 1
0.77974586662172 1
0.821379703972027 1
1.08242287124803 1
0.835270124073729 1
0.689646207824966 1
1.40513210626285 1
0.759100858123189 1
0.707886147398256 1
1.33839093561467 1
0.636149750630842 1
1.21372022594528 1
1.08401631014601 1
0.740665027515544 1
1.64746633224928 0
0.91601776385342 1
0.828767145599444 1
0.742525950096118 1
0.817903874977295 1
0.536115985832445 1
1.08267860746839 1
0.88243755994497 1
1.09366476543848 1
0.579588550265308 1
0.787102642226816 1
0.882915512868201 1
0.644694838123639 1
1.25884771814002 1
1.0656256244141 1
0.729261035930659 1
0.878131174328581 1
0.808810096408547 1
1.07837458591411 1
0.692159474462652 1
0.765449509214358 1
1.01311848714179 1
1.23168760567258 1
0.797342928227124 1
1.00873784079605 1
0.801204854822389 1
0.944103639906497 1
0.652244898211387 1
1.13985071140606 1
1.28510980070308 1
0.585685577087432 1
1.61776935167844 0
0.732823574845271 1
1.27364168576492 1
0.767407521846231 1
0.90617830104034 1
0.881431044330843 1
0.672371750831692 1
1.21115822838531 1
0.870088204404639 1
1.05512302648753 1
1.08592993966656 1
0.933953289297236 1
0.840297395335952 1
1.09233471299989 1
1.19350818407137 1
1.06266165962802 1
1.08166337045881 1
0.919735507461087 1
0.799821623817546 1
0.801768516470524 1
0.484270958965878 1
0.935616320316316 1
1.12091440869575 1
0.95104429896059 1
0.896504390162483 1
0.680702307644201 1
0.844581941501017 1
0.516484221169222 1
1.51239213118008 1
0.964265526699455 1
1.16411230264352 1
0.829358806523295 1
0.634225313418607 1
1.37016845506694 1
1.04248132321005 1
0.968447020728458 1
0.984521169246546 1
1.0432591210744 1
1.02170268249589 1
1.06947314627892 1
0.631779867454695 1
1.00555282222837 1
0.562296560049763 1
1.26753518449871 1
0.85169752068986 1
0.507564857637257 1
0.851724565683988 1
0.92639461744773 1
1.06916007575803 1
1.01846424571581 1
1.12403867001969 1
1.17896786418287 1
1.34276898497077 1
1.10447750233099 1
1.20212886579994 1
1.02654382540053 1
1.15272008176569 1
1.18660293779587 1
0.868219802118715 1
1.01626333461328 1
1.27382571273697 1
1.03325366394466 1
0.890712787371851 1
0.552138634411173 1
0.841590289874843 1
1.38189880287312 1
1.21932738761996 1
1.06834104413618 1
1.01573956717309 1
0.6407573607427 1
1.12127880560035 1
1.28080065954073 1
1.03736432647483 1
1.22654225700336 1
1.00838038763127 1
0.749356053079392 1
1.29831505983681 1
0.895392136005822 1
0.737062779560567 1
1.03559861751525 1
0.790794415375379 1
0.859502209348233 1
0.766753731486084 1
0.937553543721927 1
1.09380974582566 1
1.24661613697146 1
0.829148322199443 1
1.52738477808787 1
1.36905354632044 1
1.11810983541315 1
1.16110453973303 1
1.00775235997906 1
0.730561832724373 1
0.732035813186591 1
0.51943580788015 1
1.33717812505029 1
0.558670420302037 1
0.683546895837394 1
0.968487539982841 1
0.714560056255356 1
0.794609497858331 1
0.971907228396488 1
0.927468577287372 1
1.0754275665604 1
1.06850073797029 1
0.627701789426112 1
0.85543865664745 1
1.16311780303498 1
0.872039819898966 1
0.451345043726538 1
0.882337324236875 1
0.871143322466308 1
0.758211168658586 1
1.22426153192829 1
0.667651101456289 1
0.731195813448662 1
0.849506051119965 1
1.25993979787969 1
0.601647507643431 1
0.933540696118723 1
1.16381443254638 1
1.18738536447363 1
0.535742122402762 1
0.783034073140093 1
0.986899054427746 1
1.03875014530446 1
1.41761890946715 1
1.15315272687114 1
0.603307453158553 1
0.942486576661172 1
0.927752061238637 1
0.470303742311972 0
1.16666422903393 1
1.29085053949749 1
0.831440048513236 1
0.917293758878582 1
1.01057464803382 1
1.43651376414072 1
0.723131821326479 1
1.06066672644139 1
1.38636497455104 1
0.917726576927177 1
1.16248664392568 1
0.85587909637635 1
0.830421619602547 1
1.03661421404592 1
0.869432875704198 1
1.13615751016891 1
0.621403805259176 1
1.22643304374015 1
0.617923691967982 1
0.972539706495848 1
0.408906287601416 0
1.18083367758939 1
0.878781662885315 1
1.13074239703555 1
0.508890718713062 1
0.954583609305388 1
0.868312453424695 1
1.25720035136669 1
1.01904515476652 1
0.801659119933492 1
0.851510625635593 1
0.837958787102449 1
0.737959031204541 1
1.08741957499166 1
1.42303861556652 1
0.889057955115609 1
0.555123829288481 1
1.39880688906116 1
0.978819195479185 1
0.976271698211712 1
0.875481285874719 1
1.01990434533089 1
1.09843448744382 1
1.09578941132981 1
1.21189280562195 1
0.934412420680311 1
1.32101067497606 1
1.04202238877687 1
0.837579026758908 1
1.13990972696883 1
1.13657300789783 1
0.63733092996812 1
0.822859754702394 1
1.03792970951012 1
1.46513074542868 1
0.49857136430004 1
0.793068357163126 1
1.08648705612345 1
1.16420782661183 1
0.95616306507522 1
1.06356783759359 1
0.858506556510592 1
1.17888180258076 1
0.95825276892416 1
1.08104724460632 1
0.913278008987941 1
1.01356571299828 1
1.14751060448425 1
1.30492343762824 1
0.976147296962103 1
0.621357072230237 1
0.510961097246158 1
0.748876261803819 1
0.914684496091002 1
1.19012684174438 1
0.909304324062259 1
0.884058535964383 1
0.586947088781578 1
1.04650152664409 1
1.04087830589862 1
0.973679711039683 1
0.910328342157929 1
0.60491778678131 1
0.764217085583393 1
1.02516805331277 1
0.975855351277484 1
0.997151160114069 1
1.16961530654575 1
0.855712665458697 1
0.923058123955504 1
1.55232179151516 0
1.40640468029983 1
0.691564670194348 1
1.12434578077701 1
1.20119681080306 1
1.13736109538212 1
0.999480527408106 1
1.03420563594542 1
0.716131556932544 1
0.695981335813638 1
0.800573931176359 1
0.980891087075495 1
0.941944377216989 1
1.00844600547042 1
0.919876829146223 1
1.04291019670936 1
0.91678685894154 1
1.21367535701417 1
0.62539918221867 1
0.540188442918293 1
0.939873425032085 1
1.06205053910832 1
1.06742538087636 1
0.853350586883445 1
0.716131331911072 1
1.02016473811325 1
0.929914986930748 1
0.742922238204442 1
0.702155281465786 1
0.960384938663198 1
1.35957954415544 1
1.03859377487128 1
1.02290463423224 1
0.980112730702961 1
0.914467851484438 1
0.869799138563106 1
0.82417411313446 1
0.480607969334141 1
0.589217152794313 1
1.35131265896264 1
1.34166093441145 1
0.96457154943239 1
0.940062794346763 1
0.430079438167403 0
0.949362087596318 1
0.961514518766009 1
1.04131735952118 1
0.537458381328155 1
0.798085566336851 1
1.26343754101422 1
1.09803439434588 1
0.799993613533378 1
0.436828637159962 0
1.05803777052202 1
1.1324501767211 1
1.11919981925093 1
0.785841827795684 1
1.12655442527733 1
1.06830899616215 1
1.07150367749971 1
0.56710280813674 1
0.731589004582513 1
0.824808615268763 1
1.05929186049042 1
0.807714673913706 1
1.02241182083493 1
0.916288745010386 1
0.624430109739722 1
0.930973564455243 1
0.734654631143745 1
1.04091132259645 1
0.657549571905552 1
1.19250724807594 1
0.583090258122335 1
0.673370665990664 1
1.04269396804285 1
1.06655623855903 1
1.17223183104895 1
0.699793020497289 1
1.02256863487912 1
0.682211385700919 1
1.08590456111951 1
0.955934438646974 1
0.950080099587846 1
0.712311235805913 1
0.684723674955713 1
1.05992964296138 1
1.01863623303968 1
1.13799773634057 1
0.851368710307224 1
0.845916507248807 1
0.794154615426633 1
1.29130279152807 1
1.02310916936287 1
0.74487838479159 1
0.908390504059276 1
0.736401823275576 1
0.904201289637979 1
0.957174338236563 1
0.811700650825836 1
1.10235238596321 1
1.22959086727875 1
0.803253662624546 1
1.10087943350105 1
0.782422430370727 1
0.979559505847261 1
0.723218982171682 1
0.912763323535078 1
1.30896932414842 1
1.3836435705176 1
0.617582081131923 1
1.31775292001149 1
1.13117354969887 1
1.17601144121427 1
0.838844138088478 1
0.818409490632514 1
0.945547202677326 1
1.03595548400975 1
0.9063866799271 1
1.32309481360597 1
1.36531182592133 1
1.0127925867147 1
1.14521877873612 1
1.04828434392917 1
0.670689484039751 1
0.866933182658736 1
1.49737006400769 1
0.487606258621854 1
1.0459596130669 1
0.93061592642642 1
0.665819789266174 1
0.922254761538274 1
1.21680015890496 1
1.50744279029967 1
0.660826471025941 1
1.02997151889976 1
0.941930240641935 1
0.988818641406454 1
0.933624093386222 1
1.04718203433382 1
0.743516220216534 1
0.970245067786045 1
1.08498138007899 1
1.17867096557997 1
1.02929725532156 1
0.66779678745067 1
0.529682036307047 1
0.754743015473553 1
0.943280393942977 1
0.570841414211399 1
1.04337663306913 1
0.869523566461354 1
0.64545502238101 1
1.00583280792872 1
1.25072388650785 1
1.48470158077771 1
0.778245120413658 1
1.06822310966369 1
1.34686285139364 1
0.674121187471861 1
1.28908241665343 1
0.930539327881085 1
1.05810374003174 1
0.468876802203645 1
0.850291283034835 1
1.06248720002456 1
0.74625919536493 1
0.97960082930458 1
0.76203874309267 1
0.699295464536243 1
0.654408875813773 1
0.82100623567709 1
0.772636285746232 1
0.7340013575102 1
0.919675008696109 1
0.929204268105912 1
1.13946034069401 1
0.944845159005891 1
0.813530634774903 1
0.511081598788394 1
1.1079407939255 1
0.424899198855882 0
1.23696113517276 1
1.14478142471191 1
1.0335034066422 1
0.820375855174408 1
0.51488387433684 1
0.887720860470838 1
1.01279542310191 1
0.512072895554459 1
0.917668501153738 1
0.860818207804815 1
1.17696208184255 1
1.55524985546375 1
0.962715720132404 1
1.09054404388351 1
0.934108431548407 1
1.08758090654688 1
1.10131789247098 1
0.855413636228276 1
0.984995294302788 1
1.07650292991409 1
1.36393477341475 1
0.785493543998964 1
0.65146466696174 1
0.237846216191852 0
0.91985162273899 1
0.808284698578085 1
0.873716956623436 1
0.99524106545902 1
0.889579791286514 1
1.00852090929193 1
1.10487883306065 1
0.569873676846742 1
1.25358515481003 1
0.777902060189145 1
0.777320051053531 1
1.1603551116645 1
0.89186569633427 1
1.29585016878437 1
1.19087326299665 1
0.990999138326627 1
0.663511422412822 1
0.522804609486659 1
1.15404584112618 1
1.17161063904696 1
0.987733547520872 1
0.795103404579692 1
0.733198494546112 1
1.0701417828226 1
1.06171704886782 1
0.884452727663444 1
1.25241268402614 1
0.867940616937303 1
1.08384375182552 1
0.881397821901502 1
0.812477263281476 1
0.801433433417322 1
0.625577686332107 1
1.40214715174492 1
0.887669585142341 1
0.718611459827315 1
1.23443072461986 1
0.918276585317332 1
0.773000391149268 1
1.18167582997713 1
0.86060645028905 1
0.885750748966831 1
0.911461334398857 1
1.26706985432967 1
0.625233925442774 1
0.927604290014341 1
0.902337743190153 1
0.650489035055785 1
0.734993234788575 1
0.943698035452707 1
1.10533745857077 1
1.10433366592321 1
0.779043979759139 1
1.11486618393875 1
0.79802626384447 1
0.860877266956655 1
1.03798841957079 1
0.782552009731521 1
1.07866672257492 1
0.674393243160521 1
0.698594150359502 1
0.979311535736145 1
1.14326226469405 1
0.836300157436584 1
0.415676212026409 0
1.21610824129294 1
0.84095677768683 1
0.932457142995601 1
0.916268786726353 1
0.754082479437449 1
1.51650581105664 1
1.06283775725539 1
1.06581090066765 1
0.803125793115169 1
1.18135402065876 1
0.755676452089692 1
1.04854769224292 1
1.16037340724657 1
0.951460325345447 1
0.801447630576108 1
0.927167909541309 1
0.994064367992915 1
1.17290427993818 1
0.71389112306565 1
0.862303372888338 1
1.26855503511845 1
1.16035999725208 1
0.728498718620193 1
1.25134824143426 1
0.827224110073191 1
0.884817230494899 1
0.879935080602923 1
0.880284786992097 1
1.12387129343917 1
0.990311404419806 1
1.07604996541233 1
1.37108265607802 1
1.21671258688863 1
0.976412901239702 1
1.01121185230163 1
0.443036794821708 1
1.05811063141179 1
1.0172330864197 1
0.841672206432296 1
0.91610095927726 1
0.738127857432425 1
0.692466793666147 1
0.880312494995682 1
0.550444606493399 1
0.996415149253728 1
1.44998778581171 1
0.764698880099763 1
1.19810562435912 1
0.817994921874367 1
0.974813371816286 1
0.793818578493284 1
0.504934658761371 1
0.573777638905368 1
0.868724981072302 1
1.43118453710397 1
0.881616504463603 1
0.915544159593962 1
1.13944702627517 1
1.20801847562177 1
1.07842161706986 1
0.676657000652124 1
0.978682334663598 1
0.880085523809715 1
0.791150884247857 1
1.01120783451387 1
1.28375164906309 1
1.01935624737008 1
0.836263392096699 1
0.667433068888339 1
0.824621184561023 1
1.03734401065572 1
1.08268555771614 1
0.964991898504605 1
1.51701639414601 1
0.723417001987283 1
0.950934104554367 1
1.01511420154986 1
0.822015682728955 1
0.808362085456004 1
1.41269161660282 1
0.52889776384019 1
0.942523024262224 1
0.806827931632569 1
0.541537589005337 1
0.957753056103494 1
0.964359751364152 1
0.877123576296542 1
0.707104273926423 1
0.848315968462263 1
1.06311549661723 1
0.825177068853104 1
1.3876805396117 1
0.690623322237323 1
0.961193902638666 1
0.922016064107729 1
1.10979981184348 1
1.18574224819927 1
0.402486712921201 0
1.4073320580344 1
0.852138020331306 1
0.663343379088452 1
0.786610570534887 1
1.00163211061404 1
1.36499599127229 1
1.14165876720206 1
0.935577977360282 1
1.09777176014746 1
0.878424780698251 1
0.685539815585658 1
1.28514698666165 1
0.786400181485726 1
0.861344613120294 1
0.796505079287814 1
0.861287581315289 1
0.970835277814432 1
0.476073630136219 0
0.741255697266383 1
0.676805448330915 1
0.937568540772113 1
0.880423388333283 1
1.12444090696967 1
0.952837626487028 1
1.21971709797424 1
0.693715509608403 1
1.30728670666171 1
0.769431071783496 1
0.607099660801244 1
0.88112351096684 1
0.872629913362011 1
1.12711928947573 1
0.999832600738139 1
0.62844662683818 1
0.555090871796425 1
1.13801902394337 1
0.75798510344002 1
1.29567039070379 1
0.597075999262986 1
0.995288564155029 1
0.884141865253016 1
0.723263377906708 1
0.957189458343925 1
0.798683456827747 1
0.726837570546792 1
1.0477501054657 1
0.762389054676468 1
1.38433848353697 1
1.26741239891678 1
0.878660332836378 1
1.02809838238357 1
0.991032164483844 1
0.943192005701089 1
0.720233046825695 1
0.792621297242002 1
0.766832691256236 1
0.904452811217254 1
0.824851980576944 1
1.1972904419364 1
0.60416402433001 1
0.959301948092637 1
1.07243584420286 1
0.906157168812711 1
0.632745591877554 1
0.533350367967441 1
0.65694628242327 1
1.33200582753194 1
1.01392619031498 1
0.745201932421102 1
0.792754445432674 1
0.97741558360746 1
0.996514882964905 1
1.20074946379231 1
0.968996735799039 1
0.675121393216492 1
1.10619775366609 1
0.823495070714755 1
0.707397573494501 1
1.12202992779419 1
0.989188373549538 1
0.352489453576676 0
0.832323730427211 1
0.596712639379119 1
1.15044266855714 1
0.856028253563528 1
1.03341516226035 1
0.978906525876434 1
1.02334673193224 1
0.358151943422882 0
1.25824158653891 1
1.09486859426569 1
0.917952990933502 1
1.03232659087298 1
0.735014629345283 1
0.618229386188147 1
0.499058046435653 1
1.04467602900169 1
0.691472549748421 1
1.34875945654781 1
1.19241812601484 1
0.715903823851164 1
0.965688220522293 1
0.858439452747725 1
0.818934473940047 1
0.661404490790953 1
0.678125267607001 1
0.952923896054569 1
0.865681767209437 1
0.626362575770528 1
0.909269181771724 1
1.12348818572778 1
0.967652871633593 1
1.04431519144193 1
0.818946660980554 1
1.0786486712692 1
1.30545404743824 1
1.3109691890863 1
1.76706313666308 0
0.826107112945447 1
0.59345371371385 1
0.756060197057997 1
1.02351809639368 1
1.58067816416166 0
1.42248994410936 1
0.465319325733981 1
1.07746442323676 1
0.955280239096763 1
1.18729061544004 1
1.27333419408358 1
0.95436302512728 1
1.07390654954168 1
1.13747093214331 1
0.732092574655098 1
0.642688488537685 1
1.32936409514055 1
0.958072540138316 1
1.0730843840989 1
0.903283830840159 1
1.11002040863412 1
1.20808680598333 1
1.01721947357637 1
0.935216929610156 1
0.637703346104766 1
1.01364027759651 1
0.904702615532151 1
1.14852780927312 1
0.784309012454068 1
1.23462087936163 1
0.795650762790139 1
0.598431314886874 1
0.726684730777417 1
0.938640340681835 1
0.775506682461148 1
1.2227425715113 1
0.778448049135881 1
1.03557143885964 1
1.05827337171524 1
1.09853319606922 1
0.984397516067541 1
0.555226508888186 1
0.987073561757868 1
0.964050405537057 1
1.04259554272239 1
0.95622993855185 1
0.919159045311791 1
0.958504414305474 1
0.873452852679666 1
0.802581563254401 1
1.14520243044935 1
1.00682777174488 1
0.871156195530046 1
0.746568191991333 1
0.978950430535086 1
0.915226925573198 1
0.581230499919746 1
1.16820445172718 1
0.79527929517321 1
1.03215747961013 1
1.27953392543961 1
0.843301276153271 1
0.780290990725565 1
0.755358799612482 1
0.748751457903258 1
1.16092786880861 1
1.27091221558157 1
0.76306069107375 1
1.08340544856957 1
1.0133331188758 1
0.791921501429613 1
0.752116107991083 1
0.805882319649109 1
1.1470246919501 1
1.0778777067921 1
0.77512104702969 1
1.16564438639509 1
0.960742232213013 1
0.897923112548202 1
1.2382916583297 1
1.0723587917938 1
1.15861026238159 1
0.652056605509642 1
0.653763232626653 1
0.720468659655132 1
0.989770413946615 1
0.836414844051169 1
1.02095924515218 1
1.13664735501379 1
0.957598060549176 1
1.02892083330598 1
0.87396292309871 1
0.815520639466179 1
1.00449713968754 1
0.656816671382703 1
0.527085036888727 1
0.54504582473459 1
0.728711667930288 1
1.14533772782566 1
0.596837514494659 1
0.856668701851516 1
1.22694846151484 1
0.533544286480168 1
0.452067350689482 0
0.843312723439999 1
1.23105128831402 1
0.867895211905465 1
1.00605612336765 1
0.938471587069062 1
0.795067957284627 1
1.01690551082026 1
0.782066723962378 1
1.19095632070661 1
0.828329903834655 1
0.706625827193929 1
0.67281281768637 1
0.948264729894607 1
0.918151501342116 1
1.13309666919952 1
1.55519708341648 1
1.08798182935333 1
1.1996607101807 1
0.903371139727184 1
1.17731816353641 1
1.07962036329261 1
0.689387255698463 1
1.45219187307168 1
0.570332212371992 1
1.13906873352311 1
0.917974026232729 1
1.25130620370419 1
1.26955877383975 1
1.11495344157966 1
1.13010460930873 1
1.01044248400335 1
1.11438798496031 1
0.718762290760245 1
0.628327310025341 1
0.784319540177163 1
1.13852043804896 1
0.472472945103075 0
0.926569713171688 1
0.963242680518296 1
1.14505253103155 1
1.0736420134695 1
0.787048506249683 1
0.785837684886434 1
0.754055175654141 1
1.04618476307518 1
0.830730428721726 1
1.03830878929734 1
1.20655059290401 1
0.860670969832809 1
0.768493641225687 1
1.0936399960377 1
1.18629341074401 1
1.10391502657842 1
0.795278206566265 1
1.2826178430614 1
0.959398676107236 1
0.85409318210017 1
1.03981279866039 1
0.73958447821739 1
1.37624179262685 1
0.701162868859675 1
0.640844253600427 1
1.00508140299323 1
1.06530718884149 1
1.1447180170048 1
1.00549376782986 1
0.583242958293645 1
1.3184866642133 1
0.789101541318234 1
0.644407861307407 1
1.29915544281422 1
1.43873107481221 1
1.28724190964267 1
1.15184107423013 1
0.409618361290023 0
0.5676713406524 1
0.814221107351979 1
0.878157820872174 1
0.810847386437434 1
0.917527529063609 1
0.900587603532956 1
0.937974524630372 1
1.2963679907413 1
0.569857548356069 1
0.860640181301519 1
0.689099878636135 1
0.617790974031562 1
0.610475243472413 1
1.21933142939982 1
1.03387553357693 1
1.33247698695037 1
0.977373714538045 1
0.50645576463367 1
1.16785476067409 1
0.941130189220645 1
1.11951647613447 1
0.9132026255707 1
0.636506287561993 1
1.31258036864151 1
0.935867166748685 1
1.31714687632955 1
0.967507366702154 1
1.22804113946777 1
0.834460832854794 1
0.933237791660489 1
1.21047986309632 1
0.575869189196267 1
1.03558179517191 1
1.17657416089578 1
1.25634273449397 1
1.12158004227025 1
1.13030609755783 1
0.874424194015452 1
0.922054032542414 1
1.05720863786918 1
0.982952141206325 1
0.583697022666603 1
0.872684303783699 1
0.902914764675442 1
0.68317145386572 1
0.987161421927797 1
1.16516719063057 1
1.29519782818112 1
1.12995659973431 1
0.564928082375077 1
0.82956946860759 1
0.91930595247133 1
1.09636246692803 1
0.705495357353849 1
0.899510538142557 1
1.44187153260495 1
0.635749451186249 1
1.13100425456975 1
1.15637234388886 1
0.682130699319828 1
1.21995753874383 1
1.03583861046583 1
1.09264455181831 1
0.895068825801219 1
1.14336923894142 1
1.14327700303213 1
0.783630413500375 1
0.786128978064671 1
1.00515632109608 1
0.706695435615653 1
1.06130249704468 1
1.30647681883217 1
0.952736389518495 1
0.791918300027747 1
0.890408986043216 1
0.954005479680744 1
1.42172285036811 1
0.796357275760722 1
1.03296269386031 1
1.07278586363816 1
0.814693479495713 1
1.19835434252779 1
0.745804617555028 1
1.25574840442525 1
0.815392564229248 1
0.687096786776422 1
0.926690374859752 1
0.712330291519585 1
0.83430991006213 1
1.10235219633137 1
0.785483590023487 1
0.867806003809492 1
1.02337199934701 1
1.12736578920528 1
1.04998070421626 1
0.731785089156019 1
1.04788197766834 1
0.763401823740042 1
0.909367819349143 1
0.792199916800283 1
0.97652681578835 1
0.383869848232451 0
1.0449814909552 1
0.567347342976037 1
0.593500951215486 1
0.897309045693843 1
0.503618249893388 1
0.6698868116098 1
0.8616988658504 1
1.11208800423906 1
0.868215418981907 1
1.28186731831468 1
0.956099314247171 1
0.517324294802086 1
0.845044848267906 1
0.501714228351533 1
0.885431504732295 1
0.683469268272342 1
0.548167972132571 1
0.906491577147051 1
1.03362675282828 1
0.904951016462124 1
1.16213151649042 1
0.668440183657333 1
0.991656439779633 1
0.872806789669436 1
1.49304572732157 1
0.874905109005015 1
1.51216324785859 1
0.787903004115593 1
1.16151485113726 1
1.52764844803726 1
0.845731167885942 1
1.07539376962361 1
0.808678305480414 1
0.683393245747666 1
1.23061551115802 1
1.03127346918983 1
0.820129790053016 1
1.04030528354709 1
0.938042131916086 1
0.803314293384441 1
1.44219449577113 1
0.963404093743643 1
0.834775393670468 1
0.631794399909066 1
0.877167134673044 1
1.01777378900019 1
0.647333080637364 1
0.882687633940211 1
0.884219368892154 1
0.614007056838997 1
0.849046859929844 1
0.623040580843306 1
0.973773451461971 1
0.72697182511534 1
0.898065609471523 1
0.588935106314529 1
0.807571410034695 1
1.29504190657659 1
1.1522380152469 1
1.19509502225395 1
1.08480964035765 1
1.05469399719141 1
0.882219916833381 1
1.22393984818981 1
0.565234058850313 1
0.706538242691854 1
0.890205776957271 1
0.864813356005731 1
1.00352346463882 1
0.917208818624479 1
0.902774868328222 1
1.42576115323128 1
0.811625175303708 1
1.01554363433478 1
0.983090648683493 1
0.907584550504048 1
0.643559416242982 1
1.06087308515195 1
1.08683534266554 1
0.963005567414085 1
0.689653270696055 1
0.746267286055103 1
1.06458779578615 1
0.758405110108559 1
1.30881282723253 1
0.68923244344226 1
0.7205218313215 1
1.09290334541726 1
0.870167615950262 1
0.663953744493606 1
0.894172268078172 1
0.814571065908716 1
0.66738195876178 1
0.625963093025481 1
0.984874302335572 1
0.839981732453864 1
1.0251049981221 1
0.697538732813154 1
0.459631985660472 0
0.886303095757578 1
0.919727210489866 1
1.0612093212856 1
0.552167088366888 1
0.87832813183088 1
0.935684899334358 1
1.00932413250445 1
0.918554880517775 1
0.53578726744853 1
1.26886966287152 1
1.24993456465171 1
0.815714156928467 1
0.796767282386449 1
0.499509038908566 1
0.838895145596554 1
0.97739511394122 1
0.710404112671063 1
0.92927891299821 1
0.998193717862632 1
1.22235301476908 1
1.54785544405558 1
0.870121135821367 1
1.145291504422 1
1.10435884359051 1
1.2381363999137 1
0.781992481735137 1
1.15379399403011 1
1.17396319905092 1
1.15370748953169 1
0.52703085326672 1
0.831142376681284 1
1.14655789304608 1
1.41148277929805 1
1.09104535733128 1
0.787813763106041 1
0.996893367184022 1
0.990732955521666 1
1.11178846975035 1
1.28442238410838 1
0.853882150338402 1
1.02363023521956 1
0.992117555120507 1
0.713215537434724 1
1.06357496882944 1
0.800827630968858 1
1.28682800406336 1
0.742420848739497 1
1.02502057959576 1
1.41537679939841 1
0.740708864347953 1
0.981470194206847 1
0.474984855269324 1
1.32282757349782 1
1.04239746075163 1
1.09136554106114 1
0.722158724328613 1
0.984024246857111 1
0.873200481335783 1
0.594647698988432 1
1.37089312169843 1
1.15476155964024 1
0.924441380928208 1
0.739111163893249 1
1.4365676927885 1
0.745821997414918 1
1.05750027398601 1
0.588325778682834 1
1.03568616171187 1
0.911221966927761 1
1.27264890468132 1
0.67448646833311 1
1.13216755286914 1
1.12882158897255 1
0.947326380630476 1
0.987718645132329 1
1.30150325785816 1
0.827950175140739 1
1.16486567525788 1
1.18335772049613 1
1.00922923742306 1
1.05021353324995 1
1.20396127762497 1
0.563174351301494 1
1.34357321973603 1
0.844861559868056 1
0.948185410600173 1
1.01390943135351 1
0.665869994391994 1
1.07973206635379 1
1.33459132920918 1
0.417823301993623 0
1.00304228236124 1
1.02000037813145 1
1.12789982970529 1
0.576062007308953 1
0.95863799635481 1
1.0692545808505 1
0.784496106659841 1
1.14838158580469 1
0.729625468889493 1
1.14160825688561 1
0.874638135404269 1
0.970826900012822 1
0.94265283214675 1
0.880832533069184 1
0.890340849604551 1
1.39988478251358 1
0.792423102429261 1
0.579878997183471 1
0.491846035634353 1
0.625811548227116 1
0.583198253236552 1
1.11883468726327 1
1.07625235720046 1
1.0968758030625 1
0.618911450060609 1
0.634864557588309 1
0.373858618597354 0
1.08664019740625 1
1.12472492528633 1
1.1653682881887 1
1.22073775302104 1
0.513185958714847 1
0.847767831186151 1
0.983770298653566 1
0.519105074267034 1
0.764810076451812 1
0.670824452490089 1
0.880815325017628 1
0.891732322687559 1
1.14127770311165 1
0.885155956596635 1
1.49648520330277 1
0.773637490133787 1
0.962215290763493 1
1.31768184337303 1
0.847463522496811 1
0.703306902349625 1
0.695261295318824 1
0.655716850912864 1
0.601200782346033 1
1.09650704057562 1
1.0892008948276 1
1.15710192217267 1
0.746345995499782 1
0.987582195574714 1
0.74525594617665 1
0.985859056426506 1
0.732868087052873 1
1.0323314268303 1
0.75863831329264 1
0.752368173527394 1
0.730887463336892 1
0.532326096472002 1
0.85114370969615 1
0.693970315364439 1
0.861113224386591 1
0.826462108420875 1
0.769991377018823 1
1.25094496311259 1
1.05807982892058 1
0.960922622095256 1
1.12289293282868 1
1.00661501035094 1
0.835606164494168 1
0.765511694093968 1
0.860179513574288 1
0.821158553451242 1
1.01861274913912 1
1.00845767866752 1
1.27765378536637 1
0.914218199253299 1
0.897341308987963 1
1.00763384819745 1
0.859909526620529 1
0.936650939152017 1
1.06423404369478 1
1.07111097360428 1
1.16387006103183 1
1.08539835078879 1
1.24409681688324 1
1.32481127340712 1
0.775750962543858 1
0.838033227788333 1
0.917122589762195 1
0.979001043093209 1
1.03169715450436 1
1.34416266345246 1
1.31990272409123 1
0.910805855491508 1
0.468184115896179 1
0.888538999076268 1
0.754828496074211 1
0.598580971070709 1
0.718808990670331 1
1.06753389880499 1
0.645548251324023 1
0.791894954652508 1
0.809647290510411 1
1.15066037692119 1
1.22558107039211 1
0.763866561423063 1
1.03284984077409 1
0.882207082099138 1
0.917774108341803 1
0.574821047027005 1
0.734531998193518 1
0.621085708696886 1
1.21320156633294 1
1.06756489979761 1
1.42760962835201 1
1.07108698729828 1
0.912052485911538 1
0.925554877311828 1
0.7907554449955 1
0.867024236569614 1
1.04254230662963 1
1.0326030706169 1
0.993201835550261 1
1.12306023102342 1
1.04999190623594 1
0.867129524920493 1
1.05541643750846 1
0.765715755846957 1
1.0446817729977 1
0.500233275171846 1
1.1472620362873 1
1.03688379910399 1
0.968744686480326 1
0.963988431714918 1
0.995775391642388 1
0.953199438509948 1
0.909028015580013 1
0.659894877772364 1
1.12371138786615 1
0.921510267062615 1
0.611109426788416 1
1.12405702847945 1
1.15309911659607 1
0.94946973113351 1
1.434424931745 1
0.901867715653424 1
0.959457885291056 1
1.03231305441305 1
0.986215447854586 1
0.483341516699362 0
0.760710422638617 1
1.17425562415138 1
1.46560931161184 1
1.04898032923351 1
0.839514612611878 1
0.499605461778655 1
0.953875517500417 1
0.546167635782005 1
0.573152444795011 1
1.15250938702957 1
0.847326640537825 1
0.645949306345764 1
0.914472817744223 1
1.21997472921808 1
0.652942194398174 1
1.17543104426213 1
1.14342709360941 1
0.758913206022399 1
1.19161943086166 1
0.842677435832174 1
1.02251316410276 1
0.916829781740124 1
1.01844159080711 1
1.28470437834989 1
1.15805388238628 1
0.805248391529248 1
0.966178570759298 1
1.1153552845834 1
1.02906228723771 1
0.624136743722852 1
0.768357511427729 1
0.911761602189345 1
0.918448965090089 1
1.42861205559109 1
1.06219339255047 1
0.663715273336539 1
0.959700856187387 1
0.729927173522487 1
0.954828733170921 1
1.12506654198107 1
0.795920437651413 1
0.544729990387405 1
1.10303832778362 1
1.08669449906062 1
0.466997436702008 0
1.05653038428998 1
0.580321857366119 1
1.38169369269536 1
1.22166864447759 1
0.801497322266129 1
0.935020849250664 1
0.690426857075998 1
0.562976014112508 1
1.27573042955745 1
1.23507416130586 1
0.974920114044345 1
0.787729903685978 1
0.819080557647038 1
0.894126122661477 1
1.24669888804196 1
1.39519976382726 1
0.856250060552993 1
1.60691111218628 0
1.11142305230911 1
0.798987911096167 1
1.18595076064642 1
0.731289685542405 1
1.32968910771275 1
0.561883253276401 1
0.717388075909447 1
0.768269837313278 1
0.822650772484627 1
1.21472389492737 1
1.03516849788045 1
1.5186053643497 1
0.99827947896176 1
1.21013084613689 1
0.654470727784139 1
0.607513601028621 1
0.883480395314359 1
1.33433958260526 1
1.42751192833592 1
0.768488578544102 1
0.767716703502279 1
1.00087803192723 1
0.733599023837485 1
0.621361910941906 1
0.716727420154047 1
0.835991490437308 1
1.10374615194646 1
0.997350596043372 1
0.9712327787172 1
0.82535761380296 1
0.700877840289649 1
1.16709030955877 1
0.882061639091781 1
1.05634613238215 1
1.13733284519683 1
0.746841929824525 1
1.18508638793855 1
0.625136588156642 1
0.684176588662348 1
1.12961941095733 1
1.05625744972286 1
1.0074387282809 1
0.999526348500473 1
1.11522991467091 1
0.783512488543755 1
1.21967497401526 1
1.18424696993439 1
1.056551191359 1
1.05262874878103 1
0.888339639964495 1
0.748581359481283 1
0.764247254169388 1
0.604389402655149 1
0.839765828402879 1
1.10804307769909 1
1.41419865584074 1
0.79782244196525 1
1.00920139817097 1
0.992907970047538 1
1.17841039780973 1
1.10111492144895 1
1.26373350839186 1
0.904657855849724 1
0.884393752191233 1
1.15465609335841 1
1.14700081532966 1
1.31788681903144 1
1.10012201919664 1
1.40592128233388 1
1.09245534239953 1
0.921910109483868 1
0.78873389261267 1
1.23242138423066 1
1.07584253228763 1
0.7967683945181 1
1.16041473605847 1
0.82930735411524 1
0.844954293973543 1
1.18190037462193 1
0.644204433006853 1
0.622683612403402 1
0.5829126810446 1
1.0270779023846 1
0.893363875542182 1
1.28723576040685 1
1.27536208283757 1
1.11094485895071 1
0.931467020718257 1
1.30530854943659 1
0.747202837366918 1
0.942907719344004 1
0.966944361059646 1
1.15086896979323 1
1.04711790702808 1
0.846506509482099 1
0.934593114415373 1
1.20090771121629 1
0.864085124188721 1
1.16229309262086 1
0.673341839811315 1
1.0655949076322 1
1.05784643910905 1
1.26080561190323 1
0.816348116045192 1
0.803093965156856 1
1.17460789203639 1
1.12840682196052 1
0.888680197807416 1
1.09825288923071 1
0.900977544748797 1
1.12076551127942 1
0.962241429648882 1
0.653158321665498 1
0.896320247833521 1
0.516028624647999 1
0.791774483874307 1
1.05735733107274 1
1.05227260374272 1
1.34792723512425 1
0.298475081070159 0
1.02881038396139 1
1.02795504401881 1
0.605443411862911 1
1.1016534759955 1
1.23367499039625 1
0.912640685588408 1
0.623992017028453 1
0.805174469887047 1
1.17283773298934 1
1.4056966769338 1
1.3116303731689 1
1.58523340035951 1
0.70079957122862 1
0.63947439577534 1
0.615184682894825 1
1.16187274366357 1
1.0064466601576 1
1.01163978798867 1
1.01592653501917 1
0.962143913528742 1
1.22683756651606 1
0.878436731880478 1
0.687556924357959 1
1.3511875472494 1
1.06073253055516 1
0.687960291141345 1
0.918082084181679 1
1.39150598800759 1
1.1512145559527 1
0.865375794699773 1
0.751639540536259 1
1.06657953508866 1
1.09822814588718 1
0.667229186228304 1
1.07038365176879 1
1.03038160093408 1
0.847239281606361 1
1.25972773988225 1
1.06680656392411 1
1.40414409431151 1
1.34959500729107 1
1.37735809708372 1
0.6353496181071 1
1.15585353876146 1
0.767782985090316 1
0.789387702990108 1
0.643454284683167 1
0.800603852413296 1
1.02619252357565 1
0.871949979721621 1
0.710632443223955 1
0.633499031528398 1
1.27460163195857 1
0.876896711332705 1
1.03340700734676 1
0.738810015806096 1
0.896705793881187 1
0.62625493641745 1
1.14281010173359 1
1.43263452693724 1
0.560545870647382 1
0.933248795954421 1
0.846445206733943 1
0.819820106269995 1
0.851366266703165 1
0.751891672202206 1
1.01085608707408 1
0.752799310997811 1
0.689426814168392 1
0.914124197294334 1
0.843255055260493 1
0.91133084523766 1
0.775629337149051 1
0.542809153994472 1
1.17544410273767 1
1.04650934911469 1
0.764015789127739 1
0.961447758759424 1
1.17823310855098 1
0.773789879474731 1
0.861071283414727 1
1.16727923526732 1
0.93327193309701 1
1.08602963139386 1
0.832163874098388 1
0.610543826190611 1
0.822865215012945 1
0.795795978199324 1
1.1363485078071 1
1.04229614305977 1
0.742461169682102 1
0.51521946737935 1
0.858180155591957 1
0.816710933634391 1
0.442794112418504 0
0.65756989280676 1
0.816270766637745 1
0.789324432933879 1
0.94986057813531 1
1.02761226395446 1
0.990939111015359 1
1.27304767085947 1
0.846437499502689 1
0.576557670475153 1
0.95032683910372 1
0.862851493239444 1
0.796353934039726 1
0.261514656215368 0
1.11908300215162 1
1.13642806408777 1
1.1661072452028 1
1.25656213609041 1
0.917909010267579 1
1.02870933237173 1
0.742939150937445 1
0.648023691125572 1
0.882838621267539 1
0.993969293045106 1
0.788073717348891 1
0.761947142724943 1
1.10332169695851 1
1.16279563130171 1
1.08471062928222 1
0.953595077656773 1
0.73287609519824 1
0.577868374493442 1
0.705794715796487 1
1.05155869142664 1
1.06010212784484 1
0.844087387004676 1
1.17534330146137 1
1.31672618088012 1
1.19270907673398 1
0.928021160011972 1
0.880054570618394 1
1.05635668417673 1
0.738768275817926 1
0.865392198169107 1
0.564851516562919 1
1.168548320359 1
0.88449099929151 1
0.803819537104996 1
0.643060573238161 1
1.13640489720904 1
0.63919719689141 1
1.04378309360207 1
0.876514662132446 1
1.04592654897084 1
0.73758777156122 1
1.52239896172825 1
0.932584712383647 1
1.2143152857394 1
0.677889957537373 1
0.582408936272551 1
0.681393783366401 1
0.873925046855619 1
0.683154501438861 1
0.772998609926641 1
0.897344722044944 1
0.944885978335964 1
1.30163417097818 1
0.487684686986789 1
0.975717391979213 1
1.69897747793307 0
0.579890641560673 1
0.932681820218236 1
1.01748297182211 1
1.03049448094548 1
1.01768590391169 1
0.912289545986581 1
0.978022561834361 1
0.846470872728493 1
1.10496067366464 1
1.16243050293621 1
1.1773013420693 1
0.817605187320523 1
1.17644863405458 1
1.53027991448903 1
1.23138862096848 1
0.78179437969589 1
0.695220956230942 1
1.11897680083056 1
0.56723550573789 1
0.989278817766167 1
0.287269205405154 0
0.557622988806169 1
1.02415364767005 1
1.20640984725356 1
1.14391104667183 1
1.08299289189425 1
0.882841597109503 1
0.880478986682233 1
0.822501578467147 1
0.700992418505401 1
1.12736072654304 1
1.29085832275571 1
1.30118375709796 1
0.831524373495139 1
1.17492041457625 1
1.0622849488153 1
0.906820792509197 1
1.02009035352508 1
0.767835247697815 1
0.708220267489449 1
0.992368356274615 1
0.835518604071347 1
1.37926311415844 1
0.837623293942517 1
0.998675507966739 1
1.23218374731473 1
0.740710646292453 1
1.04879245553186 1
0.91785724585007 1
1.08852484956935 1
1.25826554018591 1
1.12445492226886 1
1.22408398055978 1
0.936250810636131 1
0.941050636158772 1
1.21006067643951 1
0.762466379739155 1
0.586816352292151 1
1.05593792673223 1
0.699081324902475 1
0.848900829066178 1
1.19534963620996 1
0.794451720444087 1
0.854814069103771 1
1.14168996809911 1
1.04205988755353 1
0.910362161241571 1
1.03769342586472 1
0.975197376930328 1
0.955278432978714 1
0.880325052532678 1
1.01716599741866 1
0.566406752429574 1
1.05050599658752 1
1.28440634235453 1
1.2492999908563 1
0.698327431138855 1
1.36706979856033 1
0.446144472112409 1
1.34920575348351 1
0.891141234873213 1
1.29030309058868 1
0.56782749321292 1
0.816276056211405 1
0.774877444219569 1
1.0587916075536 1
1.03397082273725 1
1.33578919734651 1
0.740566209536649 1
0.672377878405697 1
0.702544272276408 1
0.840734779898095 1
1.33126572132322 1
0.79997426386755 1
0.680252382394254 1
1.02191281311593 1
1.28032725314387 1
0.953982519513522 1
0.989869584328728 1
1.04712004278958 1
0.87927690898384 1
0.963088052466334 1
1.19665313126159 1
1.30179571349275 1
1.27032541822382 1
1.10683543787966 1
1.19385237264165 1
1.27494245515082 1
0.642350533379061 1
0.660238150264142 1
1.01131109711224 1
1.06090032700967 1
0.978244041005116 1
1.26994076306941 1
0.922067356298308 1
0.756226185258464 1
0.751672055408738 1
1.16031983387146 1
1.13602529681702 1
0.696299850436246 1
0.800010154526604 1
0.990857733500095 1
1.06533554337289 1
1.31329159601149 1
0.954672792990094 1
0.90723533414676 1
0.639826020454509 1
1.04562299087692 1
0.918025532950192 1
0.975776741657685 1
1.08986154606475 1
1.12543250246673 1
1.51875391382934 1
1.2363632740857 1
0.593513787629444 1
1.02615797966212 1
1.16606288796685 1
1.28545245201004 1
0.879169028269343 1
0.914325062713363 1
0.965732554711987 1
0.933356198850567 1
0.426439621686678 0
0.85711194216473 1
1.3993890168811 1
1.09746021717826 1
0.73879015844423 1
0.752653023298608 1
1.60475665781041 0
0.940002781309819 1
1.49179558377399 1
1.08638722022115 1
0.794966058866719 1
1.03373131457973 1
0.889515608751579 1
0.973478191336316 1
0.866928047494983 1
1.12460911814672 1
1.02075792195043 1
0.546049622445367 1
0.874297545467079 1
0.674787439165552 1
0.652807630363289 1
0.976262014447937 1
1.49101253789182 1
1.03425432580315 1
0.781115970764726 1
1.17640200657493 1
0.834628850726614 1
1.3044773629938 1
1.26947694942937 1
1.34138032037012 1
0.925269589863288 1
0.884777374021627 1
1.01919229039341 1
0.857588318513422 1
1.14324727870191 1
1.00380690281852 1
1.12494746102792 1
0.666338626687597 1
1.01329757781807 1
0.825310668791002 1
0.982314536594106 1
1.26367689658414 1
0.763708308141964 1
0.722496653723023 1
0.670559799976949 1
0.570327322268333 1
1.14990830743357 1
0.818893043933022 1
0.652534023333379 1
1.41849442931111 1
0.740743815482652 1
0.630317215945137 1
0.593455800359837 1
0.840152276764606 1
0.982576131156303 1
1.12626488029531 1
1.23611903231223 1
0.603942315409731 1
0.46326641919493 0
0.740535181275476 1
0.853498468299029 1
0.92199556524546 1
0.847664484552646 1
0.932957216386758 1
1.1229855650822 1
0.69550329188268 1
1.10429836248762 1
1.39136729689575 1
0.82463082468318 1
0.773640183518323 1
0.679702264871202 1
0.880804502198723 1
0.951856091119726 1
0.981527698716758 1
1.02037155699344 1
1.06570941148486 1
1.33725757771766 1
0.852384089726163 1
0.706795306878176 1
0.926637239189869 1
0.891323401321519 1
1.0208674424766 1
0.591745590622755 1
1.25923616641668 1
1.13079692567992 1
0.649419744427047 1
0.5352957619557 1
0.678161304919092 1
1.04404550507566 1
1.30983690081436 1
1.06903482081888 1
1.41877116721269 1
0.924225278250383 1
0.870975888972844 1
1.07245290691944 1
0.822404784882011 1
0.625818605799168 1
0.939538241843335 1
1.11555362149217 1
1.41516949651163 1
0.968577373411223 1
1.01081594445534 1
0.652658209129723 1
0.716783977835982 1
1.07834161390137 1
1.07677245792497 1
0.936728760547624 1
1.33139693183976 1
0.957805238679986 1
0.83725067084088 1
0.958469376497053 1
0.611261431832531 1
1.13295743793179 1
0.92883085721404 1
1.391992013424 1
1.02850337237007 1
1.06968739852595 1
0.860766681902603 1
1.09525742671858 1
0.699696623165298 1
0.726481843547898 1
0.742609024450818 1
1.1345164183297 1
0.936360948643716 1
0.998793189772 1
0.568027774258382 1
1.23083388261507 1
0.86166073289421 1
0.962073904103773 1
