# Supplementary material for: Bias caused by sampling error in meta-analysis with small sample sizes
Source: PLoS One. 2018 Sep 13;13(9):e0204056. doi: 10.1371/journal.pone.0204056 (PMC6136825; doi:10.1371/journal.pone.0204056)
Supplement: S5 File — (ZIP) [file pone.0204056.s005.zip › results N = 20 theta = 1 tau = 0 sz = 100-500.txt]

"dl.theta" "dl.cp"
1.11000358805742 0
1.06623010693531 1
1.02038479638133 1
1.04738217811723 1
1.03336435724147 1
0.992119059761758 1
1.00832861324713 1
0.888484713496461 1
0.976031439010329 1
0.99092092796131 1
0.901576459503018 1
1.02472940233227 1
0.972640989906454 1
1.07165384732901 1
0.879699845798804 1
0.999614138091427 1
0.994054576094547 1
1.01855369516818 1
1.01950364003321 1
0.917536446527802 1
1.02382333021911 1
0.97786871479901 1
0.984813072883516 1
1.13700502166753 0
0.937764536643177 1
0.999381818351651 1
1.12981090833228 1
1.04889594125539 1
1.00359973654415 1
0.957398272962242 1
1.02629462146993 1
1.00924885918686 1
1.05863831619919 1
0.941227134315357 1
1.01818769065441 1
0.989371767228577 1
0.975295412298915 1
1.05310638556095 1
1.02867735214128 1
0.985507950706842 1
1.00298421206313 1
1.0850742792019 1
1.01203203162337 1
1.07745441593216 1
1.03198853539797 1
1.06584072825696 1
1.05691147977023 1
0.933845426020599 1
0.925551707115727 1
0.978617403379697 1
0.951490783173323 1
0.977035354079169 1
1.01597800978411 1
0.951304840801213 1
0.834095093722759 0
1.01736008185 1
1.10346397274842 1
1.04591929020179 1
0.90465133855557 1
0.923557367977068 1
0.973886857558807 1
0.973830449096246 1
1.01218970027143 1
0.949295994549081 1
1.06434356672803 1
1.04201192669442 1
1.01219747593399 1
1.02874831460704 1
0.993467025545888 1
1.0722284062576 1
0.980727696154297 1
0.996668968095259 1
0.924156211701185 1
1.0133366547792 1
0.937879961588511 1
1.00849426127605 1
0.941782332055112 1
0.997558157988406 1
1.04721762479212 1
0.963806630469773 1
1.00262152543792 1
1.0758007391955 1
1.01834485039745 1
0.941495324637084 1
1.00047561460863 1
0.955215280629317 1
1.00020392293032 1
1.03824479852512 1
1.05720246674843 1
0.899865490786984 1
0.942607449831147 1
0.962043457866606 1
0.952796575486558 1
0.939629038374454 1
0.934854660169983 1
1.02725857924698 1
0.913025277765461 1
0.946183548573043 1
0.961987318280427 1
0.903792638553343 1
0.997497485510744 1
1.04393368547138 1
0.974033699413039 1
0.986484871026112 1
0.979647963431332 1
0.987643587552288 1
1.06872492396925 1
1.02702927053214 1
0.904871394858033 1
1.02480175932653 1
0.947956121788097 1
1.00244440797982 1
1.06272814172236 1
0.997483052956486 1
1.12167842028799 0
1.02518294323019 1
1.05847471312893 1
1.02515419509225 1
0.871974304860102 0
1.1173599981742 1
0.945192841548012 1
0.978759052073569 1
0.976701657599777 1
0.99836206402389 1
0.88303408160253 0
1.02295108864029 1
0.922225414304133 1
0.991639518785236 1
0.809323687113656 0
0.998308595458559 1
1.06086085349841 1
0.917336684260035 1
0.951439195561666 1
1.02973502691126 1
1.01967761873349 1
1.0074648799164 1
0.88177331252678 1
0.986206583842244 1
0.924401663021675 1
1.05845826065221 1
1.01964194730693 1
1.04802567851719 1
0.949419251875596 1
0.992520675787367 1
1.0227675206363 1
0.914050216897897 1
1.02643005746508 1
1.02757086073121 1
1.11015027364046 1
0.930771914980117 1
0.982059713554098 1
0.971534227679895 1
0.966360125893503 1
1.03711135574577 1
0.941004317703436 1
0.963045244277965 1
1.05483451904636 1
0.970319618095638 1
1.04986835173788 1
1.08726997129036 1
1.00588427063233 1
0.880720854825451 0
0.973940104772259 1
0.997659212693346 1
0.939847081564991 1
0.975876672037522 1
0.950705515821219 1
1.07326679757236 1
0.975229877297319 1
0.882178017387373 0
0.945161040248321 1
1.03762617593498 1
1.04349777873346 1
0.992976322130691 1
1.01527159902786 1
1.10993830991045 1
1.10215136592108 1
0.91793838671759 1
0.944289046338174 1
1.0302738757879 1
1.08938466500156 1
1.06837722583528 1
0.967698155522003 1
0.991584546025278 1
1.02255060502623 1
1.07478743495297 1
0.934879363309422 1
0.907824158793609 1
0.930290339765411 1
1.03855632347795 1
1.02148796262208 1
1.02780971268879 1
0.935161752246498 1
1.02380648383404 1
0.994145193125582 1
1.0180475675349 1
0.986089227298067 1
0.959830769212061 1
0.9928248082727 1
0.974595837194369 1
0.993886919849878 1
0.960995444452586 1
1.06123548323956 1
1.01702233989847 1
0.954068330376576 1
0.944966072473137 1
0.911702180982695 1
0.905623634403181 1
1.06197483019199 1
0.936957694965322 1
0.951437853721603 1
1.07459998637812 1
1.07615229100487 1
1.06242813054885 1
0.988630021884847 1
0.910430314001676 1
0.98687105020464 1
1.06342079925001 1
1.05100314397361 1
0.967044100877419 1
1.02349542690574 1
1.07822096413386 1
0.968753325744042 1
0.932850816707034 1
1.05561107282046 1
0.987105544290307 1
0.942236429740982 1
1.02195260886311 1
0.980183275596203 1
0.983418246203953 1
1.00401112105805 1
0.980097376775194 1
1.04287099737824 1
0.956927123187291 1
1.04635832523999 1
1.04713497172408 1
1.00675831624572 1
1.08606152930962 1
0.946992384111269 1
0.991970755635501 1
0.981103501081751 1
1.01493267952692 1
0.958707675442135 1
0.969588628645126 1
1.03273560961419 1
0.896956241252016 1
1.05069835575385 1
0.900268934329601 1
1.01548808552352 1
1.06776690698538 1
1.02379667814888 1
0.980504768686245 1
1.00568575762786 1
0.974695744571142 1
1.06421637810081 1
1.01417749311279 1
1.04259637919044 1
0.974317015619427 1
1.01134986912442 1
1.05661146791718 1
0.960009888207345 1
1.02582072117499 1
0.986244206854943 1
1.09143043322904 1
0.974563158271058 1
1.07319713690057 1
0.999391577840735 1
0.981338841105584 1
1.00255690588535 1
1.03726360964536 1
0.956220074079145 1
1.00359651967583 1
0.924773958380261 1
1.02416300281513 1
0.949961665073769 1
1.01463912012124 1
0.963151343011772 1
0.970384684174704 1
0.924293419388961 1
0.976368818385645 1
1.01407172605487 1
1.03786999528621 1
1.05775158702749 1
1.08001368307592 1
0.979450745268016 1
0.965392486414314 1
0.922753163139265 1
0.899249012203682 1
0.984992741537675 1
1.02261295614436 1
0.860699933966876 1
1.04205225766434 1
1.01293079509932 1
0.963444278919363 1
1.05538393675788 1
0.96706262022467 1
0.981729699802762 1
0.960501251282619 1
1.03065784294213 1
1.00368560333784 1
1.08755272509233 1
0.909173452709344 1
1.03007345254552 1
1.06354718328648 1
0.989797478845166 1
1.06922239962108 1
1.02921068769275 1
0.945205351733746 1
1.00796703643109 1
1.01744350063714 1
1.07431219218828 1
0.99807251125646 1
0.944525798848852 1
1.01796241526852 1
1.0074343968261 1
0.996896958431001 1
0.936600912779451 1
0.969560046969527 1
1.06605271642605 1
0.937640569171539 1
1.09609929251229 1
0.975777845576721 1
0.987937551567851 1
1.02588188307967 1
0.911762133126863 1
0.898373887126195 1
0.967151491296181 1
1.03101868445043 1
0.910223535418196 1
0.991757530876789 1
0.947962078724286 1
0.986424676722075 1
0.923013853706199 1
0.941210860630003 1
1.0600970290908 1
1.04958989984598 1
1.11719200364083 0
0.905629611658419 1
0.865984338080245 0
1.08815787882353 1
0.899736675432735 1
1.00485260756452 1
1.01857177953494 1
1.04987585007916 1
0.985581313762452 1
1.01839478426569 1
1.04057114054015 1
1.01473801847045 1
0.914589840473148 1
0.910614947595327 1
1.01193895057918 1
1.05072976571143 1
1.09680428363574 1
1.02077535440485 1
1.00827480296403 1
0.930939816445172 1
1.06714943936477 1
1.03028332771698 1
1.17684781923305 0
0.994809514123006 1
1.06879293623164 1
0.98540819717727 1
0.946543543338039 1
0.926971564172411 1
1.0243339605137 1
1.03546496483148 1
0.9759071306232 1
1.00938080244477 1
1.07629462648134 1
1.02256892128222 1
1.05379852738218 1
0.920312776675367 1
1.06087720768295 1
1.00635893556009 1
1.04380004907856 1
0.987643842200671 1
0.980911054092456 1
0.999803329944423 1
0.968233527823993 1
1.06989062602113 1
0.975699739565984 1
1.03540054061515 1
1.03396288110192 1
1.02478074262099 1
1.00384657000745 1
1.06893434091478 1
0.994328375373569 1
1.07925549918519 1
1.16701101952172 0
0.972925543560328 1
1.00380720798828 1
0.948655163734357 1
1.04019438207436 1
0.994281442062125 1
1.02762851876355 1
0.974331629512336 1
1.09971278868781 1
0.977830465881051 1
1.06033212286121 1
1.01701810665896 1
1.00412397758167 1
1.02369545551973 1
1.01768690594562 1
1.01151224507606 1
0.969681876433253 1
1.05283329289909 1
0.961559570837895 1
1.04717936605119 1
0.9581233234448 1
1.02836320338006 1
1.04658242832171 1
1.04141121413726 1
0.983396835955741 1
0.964338305217883 1
0.94415859708373 1
1.10576410128145 1
1.00129306616273 1
1.01233287506215 1
0.933919787178564 1
0.995067762327641 1
0.986272487042444 1
0.927030410543732 1
0.980862313687936 1
1.02146804733595 1
0.98369280983856 1
0.944959857258979 1
0.946815518051543 1
0.943096447708028 1
0.971157927454335 1
0.897629002719006 1
1.12386514357052 0
1.06696808150091 1
0.966224411348705 1
0.99919983399883 1
0.996350385298795 1
1.00666102470595 1
1.10692671540484 1
1.05440949477942 1
0.944865874202103 1
0.986021961636602 1
1.01730464733601 1
0.976741237801998 1
0.984136569730316 1
1.08841991655354 1
0.98091592100267 1
0.881764731918473 1
0.967055277422774 1
0.983302277495299 1
1.03344873814601 1
1.03803149474831 1
1.015936953373 1
0.94043936558232 1
0.912839010216264 1
1.02497799952306 1
0.991204915903357 1
1.03496126341228 1
1.02539677609341 1
0.946358603196278 1
0.988913618916846 1
1.04780795271689 1
0.944348437016195 1
0.946059637781513 1
0.999591930186451 1
0.932070203156434 1
0.937782374471033 1
1.05429225162122 1
1.08409726491684 1
0.943718128614307 1
0.999630036451284 1
0.946928384083403 1
1.08352874682023 1
0.9791227935932 1
0.976603315503105 1
0.974776496053224 1
1.05963625636135 1
0.98538451720258 1
1.03485984998631 1
0.993444696785751 1
0.968153642048254 1
0.912548452050947 1
1.02328958827297 1
1.05808371089417 1
0.995115826246394 1
0.981666090226203 1
0.981211803320542 1
1.01018785542539 1
0.974831935342319 1
0.929574718409667 1
0.929774179705583 1
0.95447242430014 1
0.940237848987064 1
1.04989314214952 1
1.02977875568863 1
1.02387483642273 1
0.965464706537079 1
1.03837616221386 1
0.966823796201172 1
1.05453144091778 1
0.937502259658883 1
0.996921727794522 1
0.95652937517635 1
1.02414125299176 1
0.968583955241564 1
1.01042929242669 1
1.00461589242894 1
0.905349710962354 1
0.939055057092293 1
0.938485540857401 1
1.00684945723154 1
1.09151509686705 1
1.01994581939639 1
1.03794771262244 1
1.02324169126972 1
1.06877365214049 1
0.980051791639819 1
0.981352155240125 1
1.04470954029008 1
1.00691762411287 1
1.05851044814474 1
1.04973641243381 1
1.08262859768882 1
1.0266508008287 1
0.917630804842142 1
0.936483242215066 1
0.997633223880005 1
0.922841318811019 1
1.01857893552347 1
1.05136426501071 1
0.965551555961091 1
0.948468976959195 1
1.16033756801808 0
1.04391739524472 1
1.0806328243202 1
0.950423110042893 1
1.05786628422416 1
1.10243675678701 1
1.01403362677508 1
1.03743583863214 1
0.908050920217883 1
1.04525941572369 1
0.909476725426555 1
1.03629839762236 1
0.92574459856905 1
1.00048266273572 1
1.01677121017052 1
0.974852870496194 1
1.03548787409099 1
1.07210672301203 1
0.920269728310292 1
1.03437481425819 1
1.03801924199572 1
0.947262358634625 1
1.10953292925173 1
0.973914933672891 1
1.05128518013316 1
1.04400440650499 1
0.976909414235984 1
0.99873598407352 1
0.971767620239337 1
0.960235154193174 1
0.884200566465774 0
0.995851749226903 1
1.02811431055077 1
1.00167307171429 1
1.0162187274651 1
1.04034449883837 1
1.05718737042951 1
0.984457207563255 1
0.979935107474614 1
0.975948253509101 1
1.03277637950066 1
1.02021957905855 1
1.07114391847239 1
1.10135509791201 1
1.0592822119753 1
1.05097025945295 1
1.02480748453692 1
0.944094977885956 1
1.03370816549818 1
0.96597382382979 1
1.02259303477394 1
0.981698805934699 1
1.01526248958314 1
0.992058748648592 1
0.984257607952273 1
1.04791430641076 1
1.06556177062838 1
0.996387518391221 1
1.1211646706287 1
0.951050156687878 1
0.975370817771572 1
1.00404397805076 1
0.964104220472615 1
1.02404597653396 1
0.932488178320389 1
0.973766319672931 1
1.01159514441306 1
1.06598889296095 1
1.01885572915256 1
0.982123679975697 1
1.02263265378729 1
1.00537595423536 1
0.941872447124271 1
0.916604541181199 1
1.03315969309191 1
1.02277105722151 1
1.01799410348422 1
1.03732747061434 1
1.03641266870704 1
0.970170744455065 1
0.929636438198153 1
1.08599197353299 1
1.01606297565763 1
1.00704168452066 1
1.0330620405308 1
0.980275738252339 1
1.0271188997313 1
1.06208567288161 1
0.995835382458287 1
1.05175889919019 1
1.0402068491492 1
1.05784776363377 1
1.02727583090756 1
0.920862563609201 1
1.06243869738368 1
0.962027968885239 1
0.883023443335884 0
1.07765050268153 1
0.988302026814774 1
0.981210241297686 1
1.10368845877716 1
1.04585178278461 1
0.997916860445194 1
0.979383054170969 1
1.0196584810763 1
0.975906737194002 1
0.918508052027211 1
0.951834152496551 1
1.04432882876373 1
1.04565292880797 1
1.09302033198544 1
1.08123504177419 1
1.0220403699407 1
1.00707321739726 1
0.994534401356886 1
0.999723000819056 1
1.00569598889155 1
1.07799892465349 1
0.962317509368011 1
0.959462204094284 1
0.970421748790368 1
1.02448485006071 1
1.04795283190858 1
0.987046188398128 1
1.07908838710736 1
1.01918149079074 1
0.955194095946423 1
1.04619832631813 1
0.989240168463496 1
1.00150203904324 1
0.9619834465498 1
0.966936388236681 1
0.938304799754297 1
0.901467798648706 1
0.948565201142206 1
0.995856254176682 1
0.997231267338368 1
1.06405966972838 1
1.02790996189279 1
1.05591498220467 1
1.07516439259932 1
0.996888171934516 1
0.865021207278951 0
1.0016980717831 1
0.972466651036358 1
1.01434310870705 1
0.973293482489446 1
0.991941824897327 1
0.999143137963655 1
0.960153004854376 1
1.03527664841558 1
0.99663180141507 1
0.988739561619446 1
0.934865828598653 1
1.01497363891308 1
0.939439008255074 1
0.968493038179593 1
1.08923698524039 1
0.918488163386741 1
1.07155263953573 1
0.99893969793085 1
0.991377447163002 1
1.00232751173792 1
1.00404882109637 1
0.967089723400513 1
0.94504303355008 1
0.972020380457832 1
1.08135236329943 1
1.0260204996478 1
0.988768040533861 1
1.03616598131104 1
0.981531490474515 1
1.01267568168464 1
1.07227297546724 1
1.04755239449354 1
0.977793236269587 1
1.00368870570728 1
0.945927595727611 1
1.02364262022701 1
1.06161609323499 1
1.03279280575176 1
0.958134782047912 1
1.0274984859558 1
0.993247176480232 1
0.901524244464883 1
1.01025574542404 1
1.0390955640852 1
1.06762115133845 1
0.924324168312489 1
1.09908134706788 1
0.978631551785877 1
0.924025043039596 1
1.01767446851312 1
0.943811744926148 1
0.934716480085539 1
0.960837240767628 1
0.998970029757269 1
0.988741794390905 1
1.00587136701463 1
0.977215612723272 1
1.10360821574257 1
1.08564221832034 1
0.988223890260264 1
0.995582260894549 1
1.05468706840363 1
0.989045256555815 1
0.913419389995487 1
0.914475265017558 1
0.97384588617195 1
0.981621380160273 1
0.934206718715449 1
0.870061785791129 0
0.982272566211195 1
0.906685274003918 1
0.996149274230594 1
1.03189561807027 1
0.921772603376012 1
1.06218770791345 1
1.01402438751318 1
0.942416271864308 1
1.06839169287053 1
0.960652975020443 1
1.05608223679642 1
0.93537507667011 1
1.01747289901171 1
0.962843813561083 1
1.01200079765562 1
1.01201753550571 1
0.996815629945213 1
0.97565768150859 1
0.951517282161414 1
0.952318778803628 1
1.09227515722058 1
1.0250853995447 1
0.984732576630757 1
0.993223996572746 1
1.03031851663922 1
0.906618993546088 1
0.872075845882288 0
1.03032091867986 1
0.977191886328837 1
1.03541016957125 1
0.971218053584694 1
0.95086586545194 1
1.04256150165126 1
1.00687740378172 1
1.03359909669871 1
0.998929569868665 1
1.04751638266999 1
1.02865418287482 1
1.00448916616444 1
0.993896084848441 1
0.966470868444967 1
1.01303047725135 1
0.848701607948742 0
0.944873750902946 1
1.01989697492233 1
0.973108283372758 1
0.990033332526591 1
0.974986637062035 1
1.04171121236511 1
1.00596855023231 1
1.05521432285096 1
0.965233857327688 1
1.06386080306149 1
0.977033842363504 1
1.00885775595337 1
1.0267914976008 1
0.945313520682729 1
1.06727925809379 1
0.984184442455263 1
1.11180612314044 1
1.12752233158935 0
0.957116348662897 1
0.98767705928255 1
1.01149271747728 1
1.05532482208407 1
0.974401032062523 1
1.04015982473758 1
1.01943650333616 1
1.11238497306312 0
1.04113242309212 1
1.02789875099929 1
1.01884530789916 1
1.03469001865594 1
0.971293073132046 1
0.916154732854586 1
0.923063818697685 1
0.986090055642955 1
1.0209975771164 1
1.08698009986241 1
0.977531402218473 1
1.0074745092906 1
1.02976032067958 1
0.996524138715509 1
1.0488836890301 1
1.06290926490593 1
0.990930258079649 1
1.02884088176852 1
1.10894452516848 1
0.925474485208126 1
0.968048037907533 1
1.08764833917555 1
0.974116050268771 1
0.990848095007148 1
1.00126346135251 1
0.986747915526081 1
0.919742878798362 1
0.921817408991035 1
0.986611170956986 1
0.978881662012353 1
0.945378393220616 1
1.03293490108437 1
0.896032260704496 1
1.03602705253839 1
0.91811987328116 1
1.00059241816406 1
0.956402668663389 1
1.05299651639836 1
0.86773477054754 0
0.965107606957924 1
1.10183279752179 1
0.999885880414739 1
0.937683261098708 1
1.01497784619037 1
1.00592553661009 1
1.07390222022517 1
0.976279735061076 1
1.01659368074955 1
0.981849752244968 1
1.00923175621721 1
1.04043153580403 1
1.02621527767193 1
1.08922891965665 1
1.00550503721661 1
0.936100719741324 1
0.895101779911932 1
1.03606875480217 1
1.02411768348661 1
1.07693767806447 1
0.98429375835448 1
1.09497539078156 1
0.945088611900102 1
1.09887286365263 1
0.875341983008597 0
0.990737112517709 1
0.987675660106974 1
0.996021209050212 1
1.06981062489655 1
0.960757917806263 1
1.06305327000122 1
0.946912298078113 1
1.01396498669674 1
1.02458021579483 1
1.03899293464542 1
1.07296408830821 1
1.00065198600793 1
1.00856201079754 1
1.08085663450563 1
0.972435659009447 1
0.95295313314446 1
1.03736947430747 1
1.01229466944941 1
0.975821461846808 1
1.05447521836731 1
1.05524289743603 1
1.04546539766213 1
1.04737555949411 1
0.956150925080064 1
1.06232693947259 1
0.911937187767673 1
0.961924423392411 1
1.0351389240504 1
0.917148890762778 1
1.01101903404324 1
1.04243307585848 1
0.92264957006522 1
0.985265804953932 1
1.0700445270547 1
0.94627175258496 1
0.945104655574994 1
1.0284654045895 1
1.0100092715472 1
0.945326777808889 1
0.940725165351778 1
0.9869105993464 1
1.01230849913177 1
1.01489957860951 1
1.02155538262521 1
1.02230175079242 1
0.976270150465 1
0.973336323243663 1
0.958713139580223 1
0.976263016461094 1
0.959757684254211 1
0.987225430945076 1
0.992385794878257 1
1.00454516481557 1
0.960531734202888 1
1.02642695924337 1
1.01580546974155 1
0.993299324352915 1
1.04525584711595 1
0.838323619829134 0
0.955813534216535 1
1.02232979011911 1
0.947243768511879 1
1.0147964146166 1
0.985900255422038 1
0.953357639835291 1
0.960054419559335 1
1.10557018146245 1
0.963957904791539 1
1.02434945760833 1
0.968029898591147 1
0.953817384421849 1
1.07221873654065 1
1.03988335902774 1
0.892091428193002 1
1.02400013515685 1
1.06139859080596 1
1.05020137347341 1
1.01103475678626 1
1.00821964345654 1
0.966497090412049 1
0.971418380435873 1
0.934843422599627 1
1.09794978304607 1
0.909920230353044 1
0.986198113061125 1
1.05824474382123 1
0.916279694606868 1
0.997372363068029 1
1.07070909543935 1
0.916664788506678 1
0.99845961452235 1
1.0201251882745 1
0.922182610054541 1
0.991313825996468 1
1.04725151528755 1
0.956520878311812 1
1.03045833976726 1
0.958850702096396 1
0.96985060676689 1
1.01349468003144 1
1.00531215454169 1
0.952970207294882 1
1.04533553237211 1
1.07515058910365 1
0.988760692102901 1
1.05314499814478 1
0.99602008502101 1
0.981808329922576 1
0.99764020673123 1
0.962257522280537 1
1.01548034683536 1
0.918367197441032 1
0.941015191676984 1
0.961563845230808 1
0.909989655465844 1
0.957371559938645 1
1.00357809073883 1
1.06078334071987 1
1.11234735811811 0
1.10719321271651 1
1.08796029957187 1
1.07338218943687 1
1.0764692797345 1
0.973670034626296 1
1.02043252453794 1
0.974940618373475 1
0.938857896404251 1
0.930355297859134 1
1.05917275217714 1
0.984370556086642 1
1.01946427416108 1
1.01688254562296 1
1.05858365744406 1
1.08311946863214 1
1.01132005807012 1
1.03320488766921 1
0.99005812431929 1
1.03394107405761 1
0.974795684977736 1
1.02037009701603 1
0.989529596045039 1
1.02238717447714 1
0.992563335302767 1
1.05264764927048 1
0.959298947985765 1
1.11364366682189 1
1.01701291749027 1
1.00250493326679 1
1.0040323899124 1
1.01343127529429 1
1.06001266696904 1
0.945162812208349 1
1.0738143045496 1
1.11591511786783 1
0.897766500852746 1
1.04358961191385 1
0.932640286071241 1
0.852144370864832 0
0.913793201673555 1
1.01911019877517 1
0.908928745203923 1
1.01616996297867 1
0.981941914062224 1
0.992323923349719 1
0.973771974157322 1
0.896123162900183 1
0.930799058157137 1
1.08884722402269 1
1.06552260442618 1
1.03210335359999 1
0.960330639601346 1
1.03450824011685 1
1.09249701879769 1
0.861383084320263 0
1.02893538781681 1
1.03301649159458 1
0.980952377454417 1
0.955772429781142 1
0.974705338976279 1
0.909739403184725 1
0.908990374584761 1
0.909897094177775 1
1.00250508594106 1
0.993207201047307 1
0.864210582626263 0
0.99654180069606 1
1.05681872069644 1
1.06249311893352 1
1.01389548447384 1
0.987341764202864 1
0.919131118134086 1
0.943522229344509 1
0.940338613313104 1
1.0178409897711 1
1.01800496913005 1
1.00286793064934 1
1.02842686493509 1
0.959721565719079 1
0.971085617370383 1
1.00209054549859 1
1.034285693906 1
1.05241497006926 1
1.05734816139907 1
0.986785682088251 1
0.984676567837164 1
1.036940370978 1
1.15037557107763 0
1.00986726328481 1
1.01676459584548 1
0.96312976964965 1
1.00699125256358 1
1.00824289030852 1
1.11722329834329 0
1.00457881233793 1
1.02696246293746 1
0.925843304524524 1
0.966978490444963 1
1.05321463279489 1
1.07685021310884 1
0.966880017050419 1
0.987840772183458 1
0.983572270989814 1
0.994830645038595 1
1.01208940019373 1
0.997308660938787 1
0.938042766529636 1
0.988001419324575 1
1.01641323878639 1
1.03926346609369 1
0.955133823881443 1
1.03522959579584 1
1.05280073684877 1
1.1027517006236 1
0.984661539647126 1
0.998552453453253 1
0.960171293122683 1
1.07714659648827 1
1.06441617276626 1
1.03627457567906 1
0.985137728621065 1
1.02575321583331 1
0.942239058666165 1
1.09796524595633 1
0.997647753955923 1
1.05873995543569 1
1.05043831490032 1
0.972521324382507 1
0.986802021034588 1
0.988927924179788 1
0.944176961321653 1
1.00555724539877 1
0.924804986485455 1
1.0104202515016 1
1.02518569564379 1
1.05782137426799 1
0.992421689187808 1
1.02809816359166 1
1.06557645298327 1
0.947257076258298 1
0.897984218511658 1
0.993026129850659 1
0.982845009619274 1
1.09858087367871 1
0.915028960401772 1
0.924736742199999 1
1.06410171046588 1
1.02810807791964 1
1.00119944619566 1
0.986786714902438 1
0.916452649875662 1
1.04978167814 1
0.928979196162983 1
0.982628759678264 1
1.11924965416023 1
1.04870451986245 1
0.997322593323069 1
1.00558591407416 1
1.00340328600245 1
0.930125528366527 1
0.979398056512311 1
1.01494770952247 1
0.963800454371201 1
1.02048785331598 1
0.97827916212226 1
1.00544413457321 1
0.982982244754685 1
0.950342808754568 1
0.939407568785636 1
1.01035060219846 1
1.02108146628113 1
0.970627037446477 1
0.919853046311017 1
0.969994694177292 1
0.944826793107301 1
1.07700022480323 1
0.94628283297782 1
0.974229378650395 1
1.02676119502908 1
0.980006966879843 1
0.921768935643055 1
1.05183064004607 1
1.0199874877722 1
1.02184449802813 1
0.92847429261577 1
0.983242621672606 1
1.0534973546918 1
0.908483007007855 1
0.923155147892722 1
0.977491071535087 1
1.02332053154112 1
1.0770449172959 1
1.0124517439247 1
0.969139234809204 1
1.0486982612899 1
1.00938132151151 1
0.966868914491351 1
0.950327825380683 1
1.07505186917574 1
1.05362418203175 1
0.981785920422914 1
1.03412947284975 1
1.0889120071106 1
0.982570953742677 1
0.993789608154081 1
1.01640736519679 1
0.963680265436342 1
0.972251079179351 1
0.903427066680464 1
1.0319502005699 1
0.915384608422323 1
1.05820795498761 1
0.937847239096178 1
0.979406458653303 1
1.02692905075842 1
0.998223739417759 1
0.989392875735927 1
1.05830781225705 1
0.956223370066026 1
0.982622560996817 1
1.02684232743083 1
0.964479861338536 1
0.979158772622581 1
1.01158537345895 1
0.981200913075076 1
1.10357893349097 1
0.9974212775154 1
1.08077668668173 1
0.952523364576948 1
1.04194007956764 1
1.07620098670099 1
1.05771296751362 1
0.981895778570749 1
0.975054564819069 1
0.952835898263594 1
0.988391527248977 1
1.03710446585164 1
0.993437047630564 1
0.994800687726417 1
0.946713754398464 1
1.0308293386035 1
0.895974323456406 1
1.0120270223596 1
1.03707759645504 1
1.01114633548718 1
1.13729781570984 0
1.00773000661833 1
1.09286884230517 1
0.987526802010651 1
1.04894109989486 1
1.09699808794878 1
1.03168637777104 1
1.04825271803281 1
1.06749767064523 1
0.989484230256614 1
1.07963423070672 1
0.984044004932342 1
1.04432796523021 1
0.962534864359026 1
0.929703790904807 1
1.04126941814197 1
1.06834066804544 1
1.02853918551335 1
0.955044649995147 1
0.966709648337847 1
1.06134877767366 1
0.945538439843261 1
0.983451276901006 1
1.03948566686226 1
0.982630875186547 1
0.975781449395795 1
1.00189319276003 1
0.991676598740635 1
1.03723134153768 1
1.05023916946197 1
0.942327313356047 1
1.09669153758385 1
1.04040994796935 1
1.10098160475122 1
0.952661174821605 1
1.06046309603082 1
1.04899457778139 1
0.961915721700104 1
1.00856817623955 1
1.05387740367042 1
1.03129604860908 1
1.02126692725111 1
0.931436498897054 1
0.949786836250645 1
0.960453679677778 1
0.930460966965466 1
0.971843722795092 1
0.95408048857955 1
0.934099088908467 1
0.942380557744013 1
1.00583529593289 1
0.966940931712837 1
0.930534354877271 1
1.00443223635333 1
1.04056537535222 1
0.962589413125259 1
1.0098866806686 1
0.964590804131056 1
0.986190702938506 1
1.05365413539666 1
1.06691948487036 1
1.04036199347919 1
1.01042065094722 1
1.0926974247795 1
1.04467841435646 1
1.06322137091535 1
0.991463808829888 1
0.980508262768974 1
0.987293950744072 1
0.950915078903877 1
1.03546324476523 1
1.02969934596144 1
1.06144790366454 1
0.886324534302946 0
0.941033790854908 1
1.01541230031644 1
1.00713717469091 1
1.06623947365047 1
0.877324016980985 1
1.03850055422306 1
1.02513931732787 1
0.956778682703659 1
1.07060542093268 1
0.989123216117934 1
0.869264347451959 0
0.940701167736728 1
1.02338978031213 1
0.967538442940048 1
1.00027231784771 1
1.07762991171412 1
1.02520020929254 1
1.0785961096367 1
0.998116297785173 1
1.02183320607036 1
0.973455703453455 1
1.02583054297743 1
1.00986898626531 1
1.03290739350627 1
1.06740732173963 1
0.965846921767781 1
1.0637611177632 1
1.08286510946991 1
1.05104959361014 1
0.919567928801618 1
1.00753735362931 1
0.964585471865123 1
0.94556068413138 1
1.02368636838716 1
0.951804497272491 1
0.927027500394607 1
0.933575026179194 1
0.997682146328253 1
0.983703663719538 1
1.10588456536351 1
1.01531758123262 1
1.04345110869839 1
1.09435938822177 1
0.959284957310791 1
0.988663864774152 1
1.05254142207517 1
1.00283235969647 1
1.06185040907264 1
1.0017947536499 1
0.985409100138701 1
1.05393089783152 1
0.8964287013957 1
0.922123718132405 1
0.969480138528674 1
0.955718627486568 1
0.951409776646038 1
0.957517705897721 1
0.922158929284821 1
0.987479809230673 1
1.00800817838775 1
1.01919572069234 1
0.971093104798498 1
0.910644351906211 1
1.1284441555863 0
1.05345183597739 1
0.948446933895829 1
0.952510722107669 1
0.937022172626826 1
1.03022094973619 1
0.985725376557567 1
1.00033574526521 1
0.87186812639926 0
1.02521578872733 1
0.972103651980712 1
1.02901388428342 1
1.01251905402686 1
1.08577689424467 1
0.978250397569155 1
0.991693086727568 1
1.1615832248835 0
0.974718838581304 1
0.998478426403062 1
1.06469637579306 1
0.995782281018825 1
0.987871283106495 1
0.996071419311384 1
1.04355156037373 1
0.957347677270609 1
0.887269305427801 1
1.08443269017538 1
1.0512368158793 1
1.0230320516229 1
0.931161090306691 1
1.05329113082978 1
0.97372697453723 1
1.08402391787078 1
1.00992655634165 1
1.01440323881177 1
1.01011603319468 1
1.00597354349949 1
1.01305660592893 1
1.09722269864665 1
0.903807566444871 1
0.914290081997231 1
1.07710375993507 1
0.909220801376299 1
1.03216773055333 1
1.08822788541167 1
0.942676934245698 1
0.942737743910412 1
1.01579678867515 1
1.0953978221885 1
1.05309209974018 1
1.05297262359837 1
1.04302943292404 1
0.925575408834338 1
1.12903817683493 0
1.01823573050808 1
1.13397438427464 0
1.03525432558956 1
1.04127530419826 1
0.990696343006856 1
0.966805073109229 1
0.905655020464208 1
1.10097436915735 1
0.924145744810854 1
0.907651450130849 1
1.05615124515785 1
0.98141359308448 1
0.962143192014589 1
1.02084602956647 1
0.958031586923824 1
0.94528778593655 1
0.959552792733282 1
0.904529661008529 1
1.06057501651947 1
1.01867683184322 1
0.884846259373068 0
0.965094330558849 1
1.00125489369028 1
1.09604554994049 1
1.01375014575396 1
1.11294150349655 1
0.896741144486472 1
1.03014069262041 1
1.05675831318918 1
1.13774893266332 0
1.07737988235405 1
0.941177223150124 1
0.997320584489784 1
1.05764255726713 1
1.00202037600981 1
1.04164879121093 1
0.953019114279218 1
1.01333559534681 1
1.14607251613717 0
1.0253091157354 1
1.02177670563992 1
0.960030573825263 1
1.02009632653557 1
1.05783432830841 1
1.03375728204385 1
1.06459031357497 1
0.950106738624666 1
1.05589931283936 1
0.987628096645017 1
1.00383367355209 1
0.98212101999174 1
0.928786883241034 1
1.06662530693772 1
0.972959636407611 1
0.984693883771026 1
1.0351316214565 1
1.00818783211288 1
0.987744415593255 1
0.931918411481958 1
0.964045744496649 1
0.98981303956384 1
1.09322996303463 1
0.89702524917877 1
0.989319907494016 1
0.972963019635957 1
1.10713238997666 1
1.00592729701034 1
0.957495472863051 1
1.07559284052607 1
0.948257365269593 1
0.933400023280248 1
1.11316207311358 1
1.00954634948073 1
1.04162665299439 1
1.07958755481342 1
0.996637490363426 1
0.994000138916854 1
1.03801173003707 1
0.991762452606102 1
1.05533521340071 1
1.00739324475129 1
0.997755147974285 1
1.01417814937326 1
1.07352456449772 1
0.938792295843511 1
0.898996259712651 1
0.885158344007333 0
1.06204782846402 1
1.00145839055597 1
1.01425448514049 1
0.966267711713045 1
0.993693823721007 1
1.06458430372116 1
1.01772750716268 1
1.01536054458857 1
1.04323518022311 1
0.974809404252611 1
0.943893642621789 1
1.04645628972838 1
1.11925572676418 1
1.04883549435542 1
0.970383565296417 1
1.03760170615985 1
1.08652346509306 1
1.00632192733797 1
0.937178535328716 1
1.04582823480018 1
0.988171365150177 1
0.984328982322877 1
0.927784933643736 1
0.967091220638294 1
0.964216232505095 1
0.97601547246131 1
0.895953533893072 1
1.06451826496365 1
1.00498170579519 1
0.989776037314762 1
1.04144754789881 1
0.97032909202661 1
0.970370080760415 1
0.983184954808995 1
1.03897634174556 1
1.02348250007584 1
0.91564368245872 1
0.953769891807996 1
0.914376219298678 1
1.05942161168892 1
0.876499233764368 0
1.09828211220176 1
1.0501778548664 1
0.944636894139675 1
1.01119250818322 1
0.975698901574174 1
1.06866754086332 1
0.918090726482552 1
0.992628142170212 1
0.982219089043545 1
1.01433895693787 1
1.07580713308309 1
0.98746544868533 1
0.952998006049484 1
1.03425679320147 1
1.09941197870739 1
1.00303868519566 1
1.00865283673773 1
1.00429401317836 1
1.03244247367039 1
1.02440933324293 1
1.00298454289898 1
1.00405084370536 1
0.950965137860818 1
0.866742634889698 0
0.979860255871166 1
0.961162918380724 1
0.948903568096198 1
0.900367620517636 1
0.916016563438544 1
1.04723076280701 1
1.02955704498096 1
0.955724228684608 1
0.975676767134265 1
0.851085647502511 0
0.998751653083576 1
1.06080236082097 1
0.938349359237159 1
0.971002902869048 1
1.02113518888182 1
0.951605672729684 1
1.04804444659062 1
0.980456380220599 1
0.950069846411919 1
1.09350019018924 1
1.00114687356961 1
1.01468284754174 1
0.947715371635289 1
0.990243744306315 1
0.914297988457963 1
1.06057590807763 1
1.04607177713299 1
0.95295027363037 1
0.977792280189783 1
0.997665316047295 1
1.00862871835998 1
0.945561614419637 1
0.952263117175245 1
1.08130928351719 1
0.933379772439864 1
0.984392268710158 1
1.00716399820907 1
0.949335036729301 1
1.02378928678901 1
0.961744951167495 1
1.06594846708889 1
1.02836556604992 1
1.03647003289109 1
1.02103251242007 1
1.00480226474965 1
0.926412437502209 1
1.02236829951224 1
0.986548548686942 1
1.05530736711693 1
1.00984308855 1
0.957649692949783 1
1.01920170910138 1
0.969040296816858 1
0.917330628119116 1
1.02984603693466 1
1.10707719025517 1
0.98458299180774 1
1.06501345361678 1
0.940922694095988 1
1.01349830548456 1
0.986769462449198 1
1.01198069165297 1
1.00394427360814 1
1.03002227333456 1
1.06411701454735 1
0.969194403407634 1
0.975106886924496 1
1.00657600116948 1
1.07740132948673 1
0.992393968882696 1
0.922784025373282 1
1.06164086726661 1
0.996399978933896 1
0.995017358310406 1
1.02015173857451 1
1.04717865990634 1
1.05711803925746 1
0.921226255479218 1
0.982872475371244 1
0.824918263186418 0
0.916724999626002 1
1.01645210344463 1
1.05192328358716 1
0.918707145226789 1
0.893232683229379 1
1.01952113898784 1
1.00073338982945 1
0.922812215616821 1
0.98676960389762 1
1.09220232592153 1
0.983419968674626 1
1.11486725426404 1
0.873887534892096 0
1.0832544441364 1
1.05248907242509 1
0.975283428925722 1
1.0171193366281 1
1.03315252919452 1
0.975073785189965 1
1.01987352706639 1
1.03863052755984 1
1.02864225543287 1
0.953093030388941 1
1.014422645123 1
1.02059836463108 1
1.05142675111525 1
0.948969869669047 1
1.0278667521088 1
0.994630840268 1
1.02041524664021 1
1.03124527008496 1
0.954073251418108 1
0.996195928792617 1
1.0338965796254 1
1.02153792109208 1
1.10001080620476 1
1.04876490407294 1
1.02053444692107 1
1.03638645341122 1
1.01784320432028 1
1.04748427543807 1
0.948633590250664 1
1.02800444565911 1
1.11097065868602 0
0.996252021612835 1
0.967075184445103 1
1.04485947731348 1
0.971546169440342 1
1.01614254579055 1
0.921961108367928 1
0.984308156141979 1
1.10298818716591 1
0.982231732716401 1
0.933941972751382 1
1.02559733448981 1
1.00686076931395 1
0.900391774660024 1
0.985233273693786 1
1.00644190326873 1
1.06873221436238 1
0.975787338142605 1
0.987297690135448 1
0.92702654794052 1
1.02319736984923 1
1.01216799990888 1
1.02330151797176 1
1.03168095357448 1
1.09233207258312 1
1.00525551504012 1
1.06131625481764 1
1.03312294060139 1
0.950824096758171 1
1.04829857156255 1
0.940202133203607 1
1.0451245803339 1
0.942142791365889 1
0.948805219650292 1
1.01881222685229 1
0.948641832523434 1
0.958029769123726 1
1.00234466145376 1
0.984160746770236 1
1.00740814232776 1
1.05836097977942 1
0.982683083365464 1
1.02387675980017 1
1.05927828608858 1
1.04722361265039 1
1.11437087695595 1
0.954514356052643 1
1.01023205027755 1
1.06063926582957 1
1.1090638021622 0
0.940038377151604 1
0.864945994324826 0
1.05493615170825 1
1.05814739393862 1
0.903982078512033 1
1.09818650369086 1
0.982428027972492 1
1.08569833615534 1
0.996169666299553 1
0.944539245773327 1
1.06443835884931 1
1.02535650812009 1
1.02277900173914 1
0.975946629076551 1
1.01493023729156 1
1.01115911021238 1
0.966762226878971 1
0.980955011976133 1
0.962861133792791 1
1.06569280284127 1
1.01053873895947 1
0.949791331129885 1
1.01827244348105 1
1.03511252449736 1
1.16283726406537 0
1.00945925070639 1
1.04094486113736 1
0.988791247215892 1
1.02785115126817 1
1.06451758685834 1
0.989167578825604 1
0.957404162379785 1
1.01793058114141 1
1.11033514078015 1
1.09130597062731 1
0.974471589274618 1
1.07743306067341 1
0.967589900964356 1
0.982688563184303 1
1.03782023116438 1
1.00323487090081 1
1.02793665771163 1
1.03370291377384 1
1.03435244478686 1
1.03786587806955 1
1.01456345309221 1
1.00159598727685 1
1.05848842807608 1
1.01408738417335 1
0.911509060232036 1
1.10479105758662 1
1.05262249120558 1
1.04275154264742 1
1.04480742497185 1
1.01078638889712 1
0.977468270458881 1
1.07560330370779 1
0.996923864855823 1
1.09412938997182 1
0.929375966094451 1
0.919056010720367 1
1.0388898822593 1
1.0201237546828 1
1.00094184200957 1
0.981783582340492 1
1.06068854849806 1
0.989874229529129 1
1.02653992531548 1
1.05085963830928 1
0.994430583294804 1
0.909035783202974 1
0.956891480300466 1
1.08098135907948 1
1.08070302298111 1
1.04014971414714 1
0.909863926961519 1
1.02679082539547 1
0.931320831668165 1
0.991247888205037 1
1.02631264059227 1
1.04456885825668 1
1.00410195418874 1
0.840768622660687 0
1.0365084161115 1
0.975721265016028 1
1.0004649931773 1
1.07407412883955 1
0.966145250734027 1
0.93520138353801 1
0.932062213096701 1
0.905373496532681 1
1.00348553890109 1
0.898866571981598 1
1.08974073829793 1
1.12621539871478 0
0.918715464419668 1
1.02381857978356 1
0.97498129842324 1
1.07919114821742 1
0.989459432066549 1
0.968922375500301 1
1.02638891318557 1
0.951696013745081 1
1.09332817863003 1
0.919630559932383 1
1.01574876648073 1
0.994169485638633 1
1.04940276903397 1
1.0902421973797 1
1.09536973882175 1
0.982097544246968 1
1.02256137578595 1
0.931320757609699 1
0.941272767934265 1
0.900864109386976 1
0.971297031795068 1
1.03642016046643 1
0.912181423835397 1
0.960795742250976 1
1.01375424233568 1
1.05508405469966 1
1.09975962804845 1
1.02780974503945 1
1.0407002475519 1
0.953257680715503 1
0.943121585890886 1
1.05199447097711 1
1.01946579611563 1
1.05464107675276 1
1.04084793053924 1
0.909681437776313 1
0.932551348720493 1
1.03653542221814 1
1.18931037233614 0
0.930209437285244 1
1.01160433412318 1
0.953481112564496 1
0.931518301587393 1
0.964164118336347 1
0.95631166574069 1
0.96990828878931 1
0.884713372106705 1
0.963822961011111 1
0.938735887105478 1
0.951051809000875 1
1.05028048265361 1
0.830276562928455 0
1.00012732443618 1
1.04062656490421 1
1.01193987159627 1
1.03856503784134 1
1.0253074489455 1
0.955240845911997 1
0.977222560082343 1
1.0989454320953 1
0.958918016447073 1
0.890384462427342 1
1.03954291574167 1
1.05637802082118 1
1.11420348923108 1
1.02094436311078 1
1.00624299985043 1
1.02760740518664 1
0.963641979679218 1
0.878752434895859 1
0.92927902139506 1
1.01956458285822 1
1.00471573574538 1
1.06711551334522 1
1.10608876945414 1
1.03845339181771 1
0.958818962745911 1
1.00771518688394 1
1.04510098056236 1
1.01218340532627 1
0.93195691104053 1
1.11187327896787 1
1.10310531054175 1
0.939674648117385 1
0.922808040485554 1
0.987559576934208 1
1.055374938618 1
1.16934630283769 0
0.997699893118601 1
1.04005213774732 1
0.942096421334566 1
0.991112645763735 1
1.00119136505191 1
0.986434987164194 1
0.998865669286378 1
1.02945777391992 1
0.997766795891637 1
0.881119971911488 1
1.07487716041135 1
1.08663643362652 1
1.0100353294519 1
1.01100482133507 1
1.06018285578672 1
1.01277995928394 1
1.12621483938955 0
0.920758277064605 1
1.00590082891074 1
1.0261155821121 1
0.924193856433112 1
0.989941349058371 1
1.02783154236444 1
1.01454845038151 1
0.967238955716271 1
0.998879086503223 1
1.03982146239488 1
0.967497968455459 1
0.902645689337398 1
0.917280212478753 1
1.07901659346337 1
1.0519907401809 1
1.09020805581227 1
1.05633047705137 1
0.928491637799116 1
1.01688576224672 1
1.10914745033417 0
0.936002022207886 1
1.10558080249256 1
1.08748520320104 1
0.963964225197391 1
0.939722528180047 1
0.935670105983086 1
1.00438299903049 1
1.02432229484697 1
0.949713562182931 1
1.0132904034891 1
0.934728418368144 1
0.970090312872981 1
0.987567503520296 1
0.952527889494963 1
0.882390184986038 1
0.88348326381914 1
0.97326909284735 1
0.969743379725352 1
0.996355707916257 1
1.05008842015155 1
1.02402900582796 1
0.97517792564969 1
1.03911921927606 1
1.00627103307816 1
1.01660222681712 1
0.974200595360322 1
0.920740344824781 1
1.05178367730177 1
0.996528806667037 1
1.02863362999355 1
1.06238544531155 1
0.880710850359069 0
0.927594962055134 1
0.953420113729115 1
1.00923107263129 1
1.01112235246192 1
0.904562144598173 1
0.895336587296641 1
0.994581557376401 1
0.91814362704415 1
0.923860162236433 1
0.942734564440811 1
0.975917289379462 1
0.906062170070928 1
0.99402486872404 1
0.936425009685153 1
1.0722760553258 1
1.03955461068602 1
0.958110440559833 1
0.981839701245057 1
1.089533869557 1
0.9784760925211 1
1.0347382145912 1
0.892270332854165 1
0.93930366184833 1
0.989309925254858 1
0.97351427219182 1
1.09480457062485 1
1.00565957310297 1
1.02781864386283 1
0.975472286603012 1
1.05499953234617 1
1.04369629216207 1
0.991754491604363 1
0.993943153148823 1
1.10621628761162 1
0.93744966401379 1
1.00323845686095 1
1.08231189874058 1
1.08062222837951 1
0.962883578020429 1
0.974587723847154 1
0.965606077598786 1
1.05696416212778 1
1.02499407391295 1
1.00716997760352 1
1.1253456457171 1
0.923631210635878 1
0.995261379523381 1
1.00672547621722 1
0.949414363858821 1
1.06585282563986 1
0.994783122832264 1
1.03628883240663 1
0.978020774880087 1
1.0804742359703 1
0.963115137665789 1
1.0270522845861 1
1.00833468494699 1
1.02487152918261 1
0.970851531975033 1
0.984158662215855 1
0.96687782763781 1
1.0168843938398 1
1.03842641488382 1
0.98520215863994 1
1.03826074979478 1
1.05189377021891 1
1.0379316550573 1
1.02000663775793 1
0.934957930356256 1
0.996849090280227 1
1.07896836062427 1
1.00047387376559 1
1.03237554028293 1
1.04531750551924 1
0.944121148260861 1
1.11602915972159 0
1.02255262246982 1
1.09440346181656 1
0.987736097384648 1
1.01277153233913 1
0.964413173480341 1
1.01797381288831 1
1.09373388278261 1
1.09744331320695 1
1.0361740026912 1
1.05465246933744 1
0.96624011744031 1
1.06218155257826 1
1.07002062491523 1
1.05558455085709 1
1.05098723074721 1
0.999315915362344 1
1.05548431655213 1
1.00036581422458 1
0.930398788356048 1
0.856607063745119 0
0.97861922140804 1
1.01167208144858 1
1.00674540421115 1
0.943178967427501 1
1.11007387336103 1
0.955935986225818 1
0.993536736822733 1
0.906147560081007 1
1.0702226813441 1
1.02730367821333 1
0.997223120957506 1
1.00773424217382 1
1.05178353718431 1
1.0441842068371 1
1.04674227667092 1
0.919457772810727 1
0.993923442338776 1
0.96008709635791 1
1.02032286109988 1
0.968518883363384 1
1.0593286898061 1
1.00226147087607 1
1.02569341922822 1
0.979586926362961 1
1.02031277100939 1
1.12717291847826 0
1.00216622193079 1
1.02832433473732 1
0.989553167548468 1
0.884929675267597 1
0.950407448109537 1
0.908379914810979 1
0.966580346377033 1
1.11618745022509 1
0.986140442836451 1
0.986457223718567 1
0.962443457254327 1
1.03446681798622 1
1.02329479625788 1
1.061642140709 1
0.978245506959913 1
1.0035007867205 1
0.93420055075966 1
1.09393661017458 1
0.882879763329689 0
1.10150713775084 1
1.03629447499382 1
0.978255916031755 1
1.00642935404347 1
0.9102911105474 1
0.953935881543262 1
0.962317989351451 1
1.04825390108769 1
1.03777453404867 1
0.868959690978374 1
0.977339048189098 1
0.891024380111779 1
0.930461012041633 1
0.929431826678038 1
0.947513056875682 1
0.912319373123393 1
1.0397242348238 1
0.971095233118866 1
1.05790624105331 1
1.13149414126975 0
0.937702934997664 1
0.996594639846533 1
0.91136390487872 1
1.06531440472499 1
1.0809764316235 1
1.03253380046959 1
0.957616366458784 1
0.939141452878874 1
1.01997666342272 1
0.904575757505701 1
1.03345169699114 1
0.939131547566227 1
0.895701279190398 1
0.989303501224622 1
0.999247940632628 1
0.974763883018574 1
1.0950107139702 1
1.04432820029219 1
0.922221231934994 1
1.00336797985085 1
0.989764054113034 1
1.02311489590767 1
0.988507024892409 1
1.02509892750953 1
1.01862380747045 1
1.005769274297 1
1.08122745829156 1
0.983410042388878 1
1.02542356612661 1
0.969595651525142 1
1.06966731304035 1
0.967992402959324 1
1.05675083320858 1
1.03777895710305 1
1.02216913551978 1
0.945977934785596 1
0.930241801358008 1
1.03512562901744 1
1.04247217793918 1
0.951581658453039 1
0.991588619824616 1
1.05669253789594 1
1.06271301484335 1
1.00701591506886 1
0.971466564464994 1
1.00094935663601 1
0.952903587410978 1
1.11526099659169 0
0.879202246695694 1
0.926210474301304 1
0.969222790829986 1
1.03229016011594 1
1.03972468258862 1
1.00890346147305 1
1.02666114647999 1
1.07039922006694 1
0.944060998542269 1
0.926363318680054 1
1.01795616742168 1
1.05132683740621 1
0.981218144930313 1
0.984609280956137 1
0.981692713375675 1
1.05073869072627 1
0.960327291354862 1
0.99992372893115 1
1.04332465957248 1
1.0046177975351 1
1.04382863866505 1
1.00572262803113 1
1.01853969619728 1
1.01816856788472 1
0.988390988722418 1
1.0001268824419 1
0.999788030207207 1
1.00138348832421 1
0.948679187351829 1
1.04804587992096 1
0.976961241775533 1
1.11498529148044 1
1.00705651327839 1
1.10296336409693 1
1.05079267787447 1
1.08603016818318 1
1.01866070895857 1
1.06384329658296 1
0.938928806520612 1
1.06548016433675 1
1.02627078155094 1
1.04048181479134 1
1.1062891395289 1
1.03291306072059 1
1.05315803987384 1
1.04128305360704 1
0.943471068287155 1
0.956543292742911 1
1.05809327274791 1
0.966984052465679 1
0.992706173286741 1
1.09261240072965 1
0.948815244676472 1
0.988877493274092 1
1.04609494111429 1
0.97894821891636 1
1.00686754851456 1
1.05185116941962 1
0.860675516396668 0
1.0337334575393 1
1.0343396172449 1
0.965347277316342 1
0.978647345860966 1
1.04600569078182 1
0.969328732625422 1
0.995454483163018 1
0.977690404951361 1
0.974663465718884 1
1.05727023595153 1
0.954705057581879 1
1.09862819711234 1
0.928606388683624 1
0.937120052403758 1
1.00778069037188 1
0.983628279826878 1
1.05830963459459 1
0.973252525519873 1
0.943909660731345 1
0.93174359770464 1
0.996127100813234 1
0.996483671724658 1
0.97850704241917 1
0.903252145591919 1
0.981076391642441 1
1.07923183838158 1
1.05881422988408 1
0.998090700556821 1
1.01576463213285 1
0.969133148259151 1
1.02231254784252 1
1.09536552221835 1
0.985430750089124 1
0.991062930590339 1
0.901207511997892 1
1.05018368111599 1
1.04400590255003 1
1.03394737893569 1
0.925371262671481 1
0.924369939746372 1
1.08392842000072 1
0.980521742510747 1
1.05698462400602 1
1.02590116369736 1
0.985565282760029 1
0.97599805651892 1
0.93620666640798 1
0.927506916578114 1
1.01572862328412 1
0.964850225723463 1
0.960055826814175 1
0.978145438669146 1
0.967313058188206 1
1.05802946418454 1
0.968544343548399 1
0.964497583090097 1
0.998539624515721 1
1.08856918162367 1
1.05163703593125 1
1.03341293303116 1
0.89458619547817 1
1.02090469057843 1
0.999701511773295 1
1.03508367327829 1
1.02158097594217 1
1.02169252904036 1
0.962465977927909 1
1.07050734252087 1
1.08293494034399 1
0.980055798515784 1
0.974317022031833 1
0.912122284896184 1
1.03071506197024 1
0.978155720286642 1
1.07399261213945 1
0.966075252062126 1
0.983040975639623 1
1.06576676908122 1
0.869208435610257 0
1.04505441706935 1
1.00976578634045 1
0.991630438689721 1
0.964857287322689 1
1.00328061475935 1
1.05910546335177 1
1.01906329339819 1
1.04901661043089 1
1.06369144624767 1
0.964753721496398 1
1.06537825011909 1
1.03531434241435 1
1.00392759558013 1
0.887460435726 0
1.00206952200164 1
0.911535843695492 1
1.06332730118494 1
0.98831964481461 1
1.03823489710319 1
1.0219539573453 1
1.10719844792251 1
0.978434322717237 1
0.959430762858283 1
1.04261396054552 1
0.988131595692861 1
0.995643096518896 1
1.08112344253478 1
0.986656604640076 1
1.05318212816455 1
1.0377761114847 1
1.05206257186699 1
1.03557744671949 1
1.01160503533788 1
1.01977662813087 1
1.05412551204315 1
0.94877057715541 1
1.04312757359869 1
0.963268220062529 1
0.944843382747975 1
1.00557092677316 1
0.988400428297915 1
1.07965103866537 1
0.991944842452669 1
0.960570712973553 1
1.09645532783076 1
0.915891927453235 1
0.942924683218748 1
1.04757310444518 1
0.940032604058389 1
0.950635493972906 1
1.01546602620061 1
1.05297951826354 1
0.901161188808228 1
0.927440933386038 1
1.1038329818488 1
0.790430336101777 0
1.03883750861989 1
0.964174882718229 1
0.971218688749771 1
1.07271789808202 1
1.02973292724124 1
1.04325693088571 1
1.06821736532379 1
0.981664686963655 1
0.989190035898972 1
1.04902332896753 1
0.988741821096607 1
1.03478771689237 1
1.07885321464306 1
1.03170742775917 1
0.934459565207146 1
0.963053265443913 1
0.981358071504238 1
1.02573911154618 1
0.950908132964345 1
0.99583079742542 1
1.06851388261123 1
0.995058353404979 1
1.01464535642817 1
1.02544008953674 1
1.0565129266733 1
1.03398283349711 1
1.06012657463085 1
1.01027635968724 1
1.05841151686884 1
1.03783761877625 1
0.935386841286513 1
1.08302092724927 1
0.945802837294393 1
0.98281238577613 1
1.05761323060193 1
0.996329865772766 1
1.01163068984909 1
0.900824648691622 1
1.03605712166277 1
0.995232504424536 1
0.954947817482294 1
1.0214848907498 1
0.951969054700658 1
1.05924799967056 1
0.999085791062319 1
0.949357550536059 1
1.07245321957411 1
1.06689308806582 1
0.993074028545732 1
1.00525233543153 1
0.953468080790705 1
1.02078179033291 1
0.980927175413293 1
1.06299558435324 1
0.926144835260858 1
1.04221325316811 1
1.05239649532535 1
1.01113500077907 1
1.03574601810968 1
0.934094442388931 1
0.966836286130474 1
0.970394713296481 1
1.02690581995118 1
0.932132513205519 1
0.962323426312634 1
0.969429742188982 1
0.978678805023088 1
0.891578269118069 1
1.03059136562332 1
0.959506031705484 1
1.01685294303661 1
0.995884533483707 1
1.01090478667807 1
0.955090341470562 1
0.997687616481656 1
0.910352247694136 1
1.02922889446877 1
1.04933319587743 1
0.973488546434319 1
1.07089427480007 1
0.978233983385557 1
1.00299546614055 1
0.957534522536775 1
1.05260690169448 1
0.947621993071597 1
1.08880398910692 1
0.952461486946103 1
1.08691049462268 1
0.915651831570196 1
1.02495677808809 1
0.934076419622647 1
1.05469638119147 1
0.94220662518538 1
0.983308488389487 1
0.939487211563468 1
0.940733396402212 1
1.00115316625303 1
1.05206221579059 1
1.07403264717479 1
1.03029190080134 1
1.10880728773107 1
0.977367117800822 1
0.959541509336864 1
1.08137550330955 1
1.0915465762159 1
1.07152835018676 1
1.07217140877748 1
0.938841114790622 1
0.869434754348432 0
0.94102635938347 1
0.971554279604401 1
0.965483028392423 1
0.940287132067616 1
1.07004871395078 1
0.97549415795542 1
0.931293298111576 1
1.00374896757336 1
0.939623017273963 1
0.900350763200594 1
1.02129336118018 1
0.960505026905928 1
0.959368337409576 1
0.996411888186495 1
0.979027882631131 1
1.03999416127962 1
1.13396059332278 0
0.96101348420374 1
1.02644029738798 1
0.994541587246561 1
0.993421400797893 1
0.985412876360321 1
0.968148138843443 1
1.08520700295429 1
1.04570799074557 1
1.02721804284436 1
0.946745134007248 1
1.05174541277171 1
0.863671161995384 0
0.971483881377538 1
1.03626047123157 1
1.00926949970441 1
1.07591875429995 1
0.949891891442553 1
1.00529703810207 1
0.972216294714614 1
1.13218788349801 0
0.987543905587495 1
1.00893643546781 1
1.02330437603198 1
1.00313997850551 1
1.01329605071463 1
0.992470651344001 1
0.949974610239051 1
0.997911787496182 1
0.952933312349821 1
1.02780653475176 1
1.11256188554251 0
1.02985405561764 1
0.975307691011042 1
1.01528228730059 1
1.00189347065332 1
1.07396449334334 1
0.937510675784829 1
0.963437342589694 1
0.922113072912886 1
0.993769213424966 1
0.860384655591153 0
1.03003544134659 1
1.02620665686111 1
0.964558592423157 1
0.961642677288626 1
1.01320318968535 1
0.961843336674014 1
1.02044273154111 1
0.912000376270127 1
0.956872493252818 1
1.04205445870865 1
0.997776920382938 1
0.937204618621655 1
0.972564584810629 1
0.905388104132687 1
0.94429494024999 1
1.0016168911436 1
0.98038930524539 1
1.08364852857749 1
0.991325840897554 1
0.999460840910106 1
1.0236453431298 1
0.864280142546778 1
1.13372723064719 0
1.01687645253895 1
0.997166477403131 1
1.01174950246854 1
0.943262405433012 1
0.910428617793258 1
0.931904679767288 1
0.96737001630947 1
1.0512525491515 1
0.994971591253792 1
1.03420080196464 1
1.06282128378243 1
1.0693666478485 1
0.984931220926188 1
0.994818010214169 1
1.00874858552362 1
1.01654195186819 1
1.02577924265699 1
0.981568084388321 1
0.982373662932647 1
0.944358812430975 1
0.96314863153029 1
1.021258742187 1
0.979423550079488 1
1.00096395099382 1
0.978284124301973 1
0.998848119583542 1
0.948677444370965 1
1.01454833544229 1
0.967317218863045 1
1.09604035188345 1
0.986401375667284 1
0.956870475928622 1
1.00875214345863 1
1.02118716662638 1
0.995436540421949 1
0.993188672862424 1
0.953037044053952 1
0.928562237582708 1
1.00488657394492 1
1.06230427212817 1
1.02615031924437 1
0.990237002068387 1
0.98433616718177 1
0.997844881072938 1
1.11422092245524 1
1.01444505620929 1
1.06057350642107 1
0.98492270476933 1
0.922070927651421 1
1.00154528597091 1
0.985557133174243 1
0.964080773545408 1
1.04264755541188 1
1.0131690188139 1
0.975923998636913 1
0.976004856869519 1
0.903494433397154 1
1.02520051109376 1
1.06187029873931 1
0.896639317920456 1
0.952050520919578 1
0.989275325951742 1
1.06942455576084 1
1.02073991797254 1
1.00659623972848 1
0.91970922874264 1
0.950212968527722 1
1.02313890218668 1
1.03902401757788 1
1.00386472272436 1
0.956710877216516 1
0.994747346961814 1
1.02021049675579 1
0.947862547255484 1
0.940974781261289 1
1.03720423483064 1
0.90126831342123 1
1.09783835514234 1
1.02246643618283 1
1.04211398306826 1
1.08705503993761 1
1.01396798252771 1
0.989099273556521 1
1.01293820754904 1
1.07903725919765 1
0.950694973396345 1
0.880246213211122 1
0.980395136184803 1
0.989885656060555 1
1.05302883040841 1
1.06899267240267 1
1.0348556989321 1
0.97430327474683 1
1.09480255948 1
1.07283133873752 1
1.00789094743311 1
0.996746448711769 1
1.11367428854772 0
0.991810705131627 1
0.949129124666421 1
1.07172687004304 1
1.00421180202536 1
1.10317898440441 1
1.04557831922342 1
0.948069729614302 1
1.02050168276853 1
1.03940471368469 1
1.08363531920346 1
1.01066958847717 1
0.965225192400745 1
1.02708710270289 1
0.972367916289664 1
1.11528369409013 1
1.02566880580255 1
1.03594124229428 1
1.0318644216027 1
1.04784111733959 1
0.932688534981493 1
1.01670178834922 1
0.99478696720357 1
1.0608251055862 1
1.04237077060798 1
1.02162484993711 1
1.00875222765089 1
1.02547880335139 1
1.02551967993186 1
0.92819613886585 1
0.969967178135034 1
0.95646551975428 1
0.969907120301092 1
1.01223262096122 1
1.00868970227277 1
1.09464528874381 1
0.962496048000793 1
0.990584668049408 1
1.08603959365584 1
0.98789538973136 1
1.0399288180465 1
0.824952638043727 0
1.0624032513319 1
1.07265998491946 1
1.03706553074817 1
1.0543045610297 1
1.08867424873025 1
0.953167242080862 1
1.0247969971062 1
0.984167180982978 1
0.987838859522256 1
1.03675981552005 1
0.951819838662541 1
1.01819622662822 1
1.02359163365654 1
1.09025066290656 1
0.896935680987829 1
0.975605089775695 1
0.942802157175419 1
1.04349270762293 1
0.9907052060093 1
1.07306240210205 1
0.98191152327746 1
0.981633306466455 1
0.983787630503334 1
0.982321179849047 1
1.00956795605764 1
0.98814278083853 1
0.905979436062059 1
1.0559153908753 1
0.968061077920705 1
1.15580246440364 0
1.0169041693792 1
0.97842825064777 1
0.998969999676601 1
0.932490571109082 1
0.940750936512878 1
0.89985048394302 1
1.00914663716377 1
1.07674859206185 1
0.994756883554712 1
1.0160999590835 1
1.07140259333358 1
1.01492294852081 1
0.943247644685504 1
1.02992063673318 1
1.01234940504709 1
0.92271417664088 1
1.00196668083002 1
1.00947044009315 1
1.02142655950827 1
0.985382018539373 1
0.880934602248372 1
0.970328436545517 1
0.98806628787251 1
1.20097592039269 0
1.08501980141288 1
1.02096227421612 1
1.14694181176948 0
1.0637669818479 1
1.00783065013894 1
1.01895720456939 1
0.951127842288889 1
1.09151278313733 1
1.02422538450377 1
0.91495948827634 1
0.980719471154376 1
0.926223522919545 1
0.931306570058087 1
0.959204028861305 1
1.02700900607221 1
0.941830098187337 1
0.962668574567394 1
1.10448530095712 1
1.11588608786379 0
1.00650333593895 1
1.07980200001845 1
1.01145755349283 1
1.04336723336016 1
0.968604078102126 1
0.904701272218537 1
0.940152921695927 1
0.972642283079919 1
0.963330592399911 1
0.941193050650296 1
1.03649532217144 1
0.980277895088864 1
0.963354751498224 1
1.08029886584472 1
1.00240922331952 1
1.01635604079275 1
1.07995529878758 1
0.959737737298834 1
1.0538728483022 1
1.03942318254254 1
0.975269666556091 1
1.0744808715758 1
0.956014124290482 1
0.952647702524487 1
0.799638475326987 0
1.00576215320687 1
1.00758706514405 1
1.02899867521302 1
0.916363072085623 1
0.964289960385532 1
0.984695593156992 1
0.991965560437515 1
0.955246290037606 1
0.925592749704607 1
0.982984451020923 1
0.948970133259895 1
0.997697782636258 1
0.956787561940286 1
1.03504403193631 1
0.967216006143253 1
0.869942567542602 1
0.944822521835743 1
1.03871074925319 1
1.05230021002059 1
0.985953331736331 1
1.03694614908386 1
1.04345178928015 1
1.00905198464864 1
0.932161909523925 1
0.935749302541163 1
0.959142352817667 1
1.05647461612368 1
1.05085658935678 1
0.965287561278775 1
0.997250770901799 1
0.970679201162732 1
1.15982743814082 0
1.11482934291753 1
0.994420679176683 1
0.999965979577469 1
1.03324078294013 1
1.03037140520094 1
0.964153410546424 1
0.943872407516093 1
0.936501668130453 1
0.952993674361466 1
1.00132647532248 1
0.983795846121248 1
1.06632718355976 1
1.06541423782214 1
0.984177315640532 1
1.11330166147402 0
1.03452956093158 1
0.966366639733891 1
0.937001325796071 1
1.02047126553339 1
0.93176312767207 1
1.03214164654411 1
1.0424589501235 1
1.03953012143706 1
0.996744498290653 1
0.985606554865771 1
1.00424001085684 1
0.976087387818891 1
1.17073349634634 0
1.03912011474228 1
0.990775159629807 1
1.02771890543075 1
1.03734567773258 1
1.11231439806318 1
1.01541251956677 1
0.918779673820641 1
0.959778928066387 1
1.06360857678833 1
1.06645478554243 1
1.06947804851977 1
1.03652253706296 1
0.93084185915072 1
1.03467012682012 1
0.995416729044599 1
0.89962282446048 1
0.98829146457669 1
0.939087838131402 1
1.00373496509641 1
1.03292091488985 1
1.01506578431254 1
0.977310497300458 1
0.994275075576215 1
1.02179074454001 1
1.05535858630855 1
0.895854081715375 0
1.03769430287572 1
1.06202595350869 1
1.02721581180026 1
0.874642249729206 0
0.986353254826959 1
1.02208128924994 1
1.02558881041256 1
0.997897968211022 1
1.05236737707475 1
1.06029560860569 1
0.90508866100601 1
0.981973576067023 1
0.995947820559298 1
0.933033115009592 1
1.01759988105653 1
1.0149668961075 1
0.99533794127273 1
1.03679714498611 1
1.07411081125196 1
1.02852046418121 1
1.08395367735576 1
0.92104493336684 1
1.02168684954511 1
1.03149875167541 1
1.06058467824412 1
1.05461143178454 1
1.03394617674918 1
1.04227777635084 1
1.01832496058978 1
1.09203895312206 1
1.04350016162664 1
1.00185876011571 1
1.04952590786556 1
1.05526529407079 1
1.01676365345432 1
0.955260165326348 1
1.09328767753488 1
0.966828530143852 1
1.10493975359109 1
0.945351074130046 1
1.06176825125843 1
0.997248487849708 1
0.982278719667939 1
1.00446252479 1
0.937790110892337 1
0.960762967877654 1
1.05856985579707 1
0.954362540509732 1
0.958444256865139 1
1.0837948100242 1
1.03063880524781 1
1.02293177637651 1
0.893225820601804 1
1.01596017362071 1
1.0600402715466 1
1.06151893198328 1
0.993831044654762 1
0.984061265600177 1
1.00236526014075 1
0.952289256686521 1
0.939411192067478 1
1.01511853504309 1
1.0244017566249 1
0.965386235987029 1
1.01045289865583 1
1.05575918022843 1
1.030323108793 1
1.04970106855229 1
0.993534517185093 1
0.961115266696201 1
1.08389459115763 1
0.983643255250144 1
0.905791473311877 1
0.9415929166312 1
0.994741057499019 1
0.909359193497968 1
1.02442261313738 1
0.930290286667304 1
1.10188561476455 1
1.04431961869277 1
0.977356920976282 1
0.984397071231212 1
0.968036636286634 1
0.941538482875032 1
1.04646872950396 1
0.92894968783732 1
0.998576929770219 1
0.942690949919402 1
0.956964471302993 1
0.940206879803381 1
1.01828922188612 1
0.942297988148606 1
1.02657247286548 1
1.02361911218531 1
1.00833589391798 1
0.937964015445006 1
1.02922664082843 1
0.894909594486846 1
1.0592547898412 1
0.999906696665791 1
1.03746884359958 1
1.03306267197578 1
0.986876646387405 1
1.02646297523828 1
1.02049345057921 1
0.987896466676693 1
1.05499274720605 1
1.02519192842826 1
0.973602995069604 1
1.02700102585605 1
0.999106062353559 1
1.03230695772245 1
0.903155656033986 1
0.952507649232583 1
0.899330343606919 1
0.878140813353356 0
1.01918862112361 1
1.07939684995681 1
1.08889233097128 1
1.0192048101652 1
0.920869089121202 1
1.00886468125142 1
0.946106397507367 1
1.00892728991561 1
1.04610346048929 1
1.01690848735795 1
1.01009204074152 1
0.975713743814045 1
0.943501017017031 1
0.910272110784844 1
1.05393719937694 1
1.03172490429604 1
0.902592647842417 1
1.01841448190367 1
0.952298941145479 1
1.0254993247993 1
1.00734409121235 1
0.972768372211033 1
1.03073792864649 1
0.987374437576243 1
0.99611194531204 1
0.959017201047821 1
0.973520007595056 1
0.980420625775785 1
0.946287597134051 1
0.983735725806623 1
0.93360682362937 1
1.00769080408145 1
1.03694753999613 1
1.12965582174786 0
1.07317223965498 1
1.02767826055957 1
1.00341208796835 1
0.94950494186439 1
0.838461809473709 0
0.972684933147469 1
1.06861191917197 1
1.01044142852919 1
1.01810178169455 1
0.984866356919553 1
1.02064746763158 1
0.90608053381316 1
0.938383793879091 1
0.962908179094625 1
0.982003596149257 1
1.03764486292989 1
1.05657137847898 1
1.02656869159304 1
0.98835279719874 1
0.961690494685985 1
0.952737677472895 1
0.944226674980726 1
1.06297971807704 1
1.02500288604185 1
0.957347374712434 1
1.00516482847886 1
0.963816953407874 1
1.02949462542506 1
0.944573156037304 1
1.0341058221032 1
0.961075255069901 1
0.996688020627593 1
1.00379816548923 1
1.01816697548026 1
1.00486747343845 1
1.04108534143572 1
1.03744416154044 1
0.869668800403861 0
1.02701932639062 1
1.00251442720808 1
1.03399984676638 1
1.03282879813154 1
0.991974718312839 1
1.07282916031146 1
1.00346041694435 1
0.976603758104107 1
0.87566549737172 0
1.04768127645569 1
0.976122359189224 1
1.06006348322407 1
1.10770468558027 1
1.02444305364393 1
1.02340384797326 1
0.941075836915764 1
0.956932530387668 1
0.946256762233953 1
1.00255939407137 1
1.11363548656852 1
1.02922985666673 1
1.06254244339977 1
1.04794937657221 1
1.02392931220706 1
1.05144649537698 1
0.915357043924838 1
0.981163030286812 1
0.960289221255216 1
1.11208752991327 1
0.93588396733003 1
0.983609537357149 1
0.982585377439491 1
0.969197499768897 1
0.959827358683555 1
1.0268077444997 1
0.968468200598376 1
1.00612962301563 1
1.05108804763531 1
1.09287995412872 1
1.00507951770111 1
1.02795631994067 1
0.930736761961494 1
0.981260694125958 1
0.95999374364753 1
1.02624818041751 1
1.06984142337 1
1.0159873431146 1
1.02420166833603 1
0.979709625736049 1
0.866331104608132 0
1.00472620864214 1
0.970869782029778 1
0.998991709301238 1
1.10534281427692 1
1.05193092749566 1
0.959105501222095 1
1.04568690507767 1
0.918058567739821 1
0.986068398258914 1
1.05275037053797 1
1.0656891191603 1
1.03177020103153 1
0.988806006332226 1
0.974069803715664 1
1.05904372478119 1
1.00864187173256 1
1.05717405825472 1
1.04139030610121 1
1.070811751393 1
0.9568776225619 1
0.92120796758701 1
1.10905960153278 0
0.904912937585267 1
1.02679465422389 1
1.08293763106562 1
0.970825981679731 1
0.948248335941153 1
1.00397000617283 1
0.933031000129746 1
1.0169954562112 1
1.05753851272069 1
1.04985478510945 1
0.997635405700071 1
1.04888349825584 1
1.01810670449929 1
1.07951870176439 1
0.97231600767417 1
0.932667511482714 1
0.89576981507339 1
0.935911014796661 1
0.951501878134098 1
1.0266053949951 1
0.945111694973849 1
0.944990086792423 1
1.07359654066766 1
0.983985509447384 1
0.96337958720638 1
0.955133830901395 1
0.966362762006229 1
1.04634703731889 1
0.992093720115645 1
0.93141089102611 1
1.10926156693635 1
0.960235846692882 1
1.05590984736608 1
1.02716147547796 1
0.933052624165859 1
1.01469679007613 1
1.01125052232252 1
0.994470562795747 1
1.0955667890274 1
0.980567360382516 1
1.03170415166786 1
0.993700912631688 1
1.05311826870857 1
0.977493402762418 1
1.07856909682679 1
0.980231316453949 1
1.02251659600834 1
0.975954482854069 1
0.951597711171191 1
1.02873217734491 1
0.981722283197138 1
0.986275234840986 1
0.919428408764561 1
1.027276330135 1
1.01963987515627 1
1.0850412160345 1
0.984708169236904 1
1.01783009001455 1
1.03248716631389 1
1.02264577363201 1
0.978513973435797 1
0.962453942594643 1
1.03766656584806 1
0.983562814436886 1
0.921552945542034 1
0.998257491979272 1
0.994333127525245 1
0.92989575324314 1
0.983612881166663 1
0.941008959855444 1
0.944512226312445 1
1.00630775520364 1
1.07386941468672 1
0.935842422239552 1
1.05981712065813 1
1.00823427060569 1
0.910562589440954 1
1.01333138769653 1
1.06264113308301 1
0.908067736377024 1
1.00905743315875 1
0.998610909733897 1
1.09643770000961 1
1.08445020338313 1
0.94935427424601 1
0.970592647933919 1
0.979568456198228 1
1.09010664335081 1
0.950881022489838 1
1.05055053711648 1
0.959269593488484 1
0.999330305107999 1
0.960765265739935 1
1.06761466925576 1
0.872991119251483 0
0.933398806535062 1
1.02067589071377 1
0.930626458209722 1
1.02874715861746 1
1.0151097325801 1
1.04627219251831 1
1.00073082564757 1
1.00623005977246 1
1.05761168238367 1
1.01736193394803 1
1.07792349733979 1
1.1048234701079 1
0.993395550145995 1
0.900656287716338 1
1.02786483159874 1
1.01197145996539 1
1.02712041104257 1
1.04153849791874 1
0.937116160717552 1
1.00498804198832 1
1.0149691690353 1
1.00148950633222 1
0.985588797594629 1
1.00042394865179 1
0.926214164868131 1
0.996806367633736 1
0.987794335488188 1
0.929551224834515 1
0.96243193553315 1
1.08089606618177 1
0.925267771166587 1
1.04787097224794 1
1.06878905185685 1
0.918184938858996 1
0.940823351074018 1
1.03655930154645 1
0.993151700216847 1
1.01013933710449 1
0.989615187682621 1
1.03045912133698 1
1.07413983419696 1
0.958494757894546 1
1.02700841161972 1
1.10653535505487 0
0.925395065196804 1
0.942768231100429 1
1.06953014090179 1
1.10580411605789 1
0.980896172018127 1
0.935532576582334 1
0.930293980048738 1
0.959210786364948 1
0.968683470228988 1
0.931692544968438 1
0.965095564400697 1
1.00513223571474 1
1.03334590474255 1
1.01890468605063 1
1.00725458180461 1
0.984315578816241 1
0.987285043599228 1
1.08635891063473 1
1.04501973195391 1
1.04874188409673 1
0.994379351042972 1
1.05069421286177 1
0.863583111330843 0
0.976819562049238 1
0.99501221404446 1
0.953347711818979 1
1.06695478384567 1
1.03067573542849 1
0.965503531435999 1
1.03817405012349 1
0.869855976283847 0
0.987756939997146 1
0.947669532237154 1
0.916635781788083 1
0.944694833096334 1
1.00100879267731 1
0.983786786527976 1
0.958496467251837 1
0.986388086885099 1
0.923487793745062 1
0.979798072956151 1
1.05253744092862 1
0.903739758193637 1
1.06627136167404 1
1.07407004625147 1
0.95951569289505 1
1.01560461537391 1
0.948576474670158 1
0.985680728714936 1
0.961123523731015 1
1.08869683018448 1
1.02496699863694 1
0.966423869919839 1
0.960738999764406 1
1.07541598213453 1
0.910108846955171 1
1.09219752590351 1
1.00004952768713 1
0.994377479670628 1
0.937346028218872 1
1.0895967009701 1
0.9728058516507 1
1.03095156393254 1
0.998662325913518 1
1.03917403394531 1
0.976783139441669 1
1.08318417328616 1
1.02406982466024 1
1.03786328081844 1
0.953319948101043 1
1.01564643782786 1
1.02069543894605 1
0.986020467350976 1
1.02510195776249 1
0.78679327222722 0
0.994196858421131 1
0.984248519252487 1
0.935011763543014 1
0.886137708821682 0
1.01659662158716 1
0.957074782226265 1
0.940418261444497 1
0.958259478460771 1
1.01254793508303 1
1.01854299280909 1
1.02832903849997 1
1.04145361394173 1
1.07366302313296 1
0.965340447400402 1
0.925619183097546 1
1.06105874440983 1
1.08206836080916 1
1.00725605337439 1
1.05822187592562 1
1.06551520444784 1
1.08959244783823 1
0.929629553524482 1
1.02771913614633 1
1.01288252933303 1
0.976887396062213 1
0.968972661696476 1
1.00069715005101 1
1.01128520291382 1
1.04481846477115 1
1.05408253255286 1
1.11127979688282 0
1.00054674348588 1
1.11015202274909 0
1.0274806853004 1
0.922023634348641 1
0.984085477737194 1
0.995028130801838 1
1.04424632552675 1
0.97707548848708 1
1.02276734176254 1
0.911647350857377 1
1.03930748312153 1
1.04497284783039 1
0.995360088755985 1
1.04428131005642 1
0.997145400589519 1
1.08432800397087 1
0.911484486299901 1
1.03619831977821 1
1.11981001032377 0
1.05433582282869 1
1.07082709271012 1
1.02427978039243 1
1.04206465078789 1
1.08817315051105 1
1.04571694816042 1
1.02947275304416 1
1.01958475542642 1
1.07495752525508 1
0.973055223060292 1
1.02544434157832 1
0.922670453592541 1
1.05305352367348 1
1.0712774010191 1
1.08802944195494 1
1.00322292211096 1
1.07610765160483 1
0.946853145552284 1
0.940446313614613 1
1.0249448191106 1
0.934714060750101 1
1.06024005264036 1
1.01770228976765 1
1.07574391032501 1
1.01212464678835 1
0.940801140642378 1
1.02958358455637 1
0.927192072644709 1
0.975057049481429 1
1.01360556769012 1
0.98579468953129 1
0.983929842907906 1
0.967535339951461 1
1.01278704034802 1
0.930577142674003 1
0.938830993177886 1
0.949594029009532 1
0.993107080882767 1
1.0094463254238 1
0.915311354335155 1
0.969054292069163 1
1.06826654652889 1
0.974370283738903 1
0.999010638298706 1
0.940968755099503 1
1.05844725215795 1
1.02794694054313 1
0.93167323420232 1
0.97283755419134 1
0.984879684283801 1
0.992181964118785 1
0.970831783518433 1
1.07714123177467 1
1.00663699680081 1
0.98906079244646 1
1.0242719112299 1
0.982924431041721 1
0.992319459906579 1
1.05194095158455 1
0.999431064668534 1
0.952034678143868 1
0.99712042802774 1
1.04940309948514 1
0.986651805218969 1
0.990755672175689 1
0.956564878491447 1
0.966163151887392 1
0.984906872479031 1
0.946999177675809 1
0.945365931316093 1
0.968887761571999 1
1.06190131080614 1
1.15528943249414 0
0.981593023395784 1
1.06359604172858 1
0.947038981959088 1
0.894918777666921 1
0.856383987915936 0
0.92631076507281 1
0.991801497545856 1
0.952411708149662 1
0.987251657098467 1
1.10469043130578 1
0.976534731377082 1
0.990967082731751 1
1.02971814636775 1
1.10596069991027 1
1.01257033151902 1
0.938740682706748 1
1.04012550915618 1
1.0264177930775 1
1.00015115955691 1
0.972790086435012 1
0.958050766053027 1
0.918143482306869 1
1.06006124832891 1
0.913825891331379 1
1.00133192545122 1
0.955095233501854 1
0.943884748873687 1
0.969741792837665 1
0.977118063596774 1
0.893672341950969 1
0.994678609746763 1
1.02066058790188 1
1.02321821427635 1
1.10219083272335 1
0.981678909191579 1
1.00684808720988 1
0.998088688769517 1
1.0246540338364 1
1.03211036260241 1
1.0580576964965 1
1.00429769169776 1
1.02625171595012 1
0.907834149887321 1
0.995121260771465 1
1.14447775953436 0
0.934928166359147 1
1.01789548279531 1
0.981103188946641 1
1.01903813616425 1
1.08901647698754 1
0.991675551192088 1
0.969963867538221 1
1.00980028279179 1
1.03302169106523 1
1.03357938955469 1
1.11446251999524 0
0.929088201142986 1
1.01551319379164 1
0.927788993978893 1
0.975044215261136 1
0.9822797433896 1
0.970038540037192 1
0.99645263097472 1
1.04324897337807 1
1.05743036579582 1
0.949077689886162 1
1.03903288232163 1
1.0185513731625 1
0.944494152100304 1
0.99893383448193 1
0.995618457059767 1
0.974212150421278 1
1.1074745862165 1
0.974457557029319 1
0.9758848721842 1
0.978202330770341 1
1.00990490078829 1
0.961374457245749 1
0.961758382047104 1
0.993293903842422 1
0.981645921619682 1
1.10256157085582 1
0.913149080176864 1
1.06814602962876 1
1.02357138887943 1
0.95519376153803 1
0.985848788817285 1
1.04750779989995 1
1.02768523552896 1
1.00417919765353 1
1.06292642292109 1
0.983739489569872 1
1.00442658545828 1
1.01995849357812 1
1.04036477501141 1
1.04303820192515 1
0.935513767803034 1
0.984107540660001 1
1.05296610395108 1
1.08487675024212 1
0.978874901241144 1
1.06852749306569 1
1.15851187510026 0
1.03077495392249 1
1.05716573206866 1
0.980351025989295 1
0.880825009877012 1
0.991269674843572 1
0.953304454641211 1
1.08217359079539 1
0.939631092936218 1
1.03306877667114 1
1.05910971218417 1
0.905923925592887 1
1.00640110142582 1
0.993633134073619 1
0.989593102862981 1
0.884466390326692 0
1.0889418463238 1
1.00809641633181 1
0.957194096954274 1
0.856132822948204 0
1.0235002371086 1
1.02283186890885 1
1.00247423937882 1
0.992776273639251 1
0.979621578279733 1
0.939100853949468 1
0.940504059338382 1
0.968146193541598 1
1.08741325507276 1
0.916728437878381 1
1.10774115117259 1
1.05265086454628 1
1.037510447516 1
1.08495276405111 1
0.980356063827384 1
0.957951291067474 1
0.945391500098474 1
1.00700503000036 1
1.05892640849855 1
0.967429265129693 1
0.877607984725713 1
1.02157504071265 1
0.969985503786961 1
1.01639876367372 1
1.01891568714758 1
0.999729567614884 1
0.990954439366122 1
0.883789283561017 1
1.03298190086234 1
1.0415676319227 1
0.894790477981034 1
0.904799564595436 1
1.04529180943171 1
0.986067450409467 1
0.926221775902155 1
0.970995444761869 1
1.08548226197576 1
0.99131867476584 1
1.06306664413628 1
1.05544205324652 1
0.944242468151231 1
1.08280290355355 1
1.02497491334706 1
0.991475364687691 1
1.01707985718708 1
0.934502786815427 1
0.994791269633848 1
1.0286097662437 1
1.00249057686831 1
1.04169001886364 1
1.11871738289879 0
1.03466339024922 1
1.0343464576152 1
0.948681707330043 1
0.879864853975104 0
0.927397577576984 1
1.0686873369886 1
1.11342170004199 1
0.948124854616001 1
0.923096844166053 1
1.02284216320981 1
0.999459677905002 1
0.940783594119605 1
1.05199891486105 1
1.00990233020381 1
1.12880219422966 0
1.06884669321052 1
1.00732953260625 1
1.00338274070463 1
1.07069511089887 1
0.958073703740232 1
0.990433402339983 1
1.03083915046562 1
1.03244524018152 1
1.01371671031885 1
1.05280119856763 1
0.99084016368385 1
1.00346511217888 1
1.06002730184153 1
0.988639215382091 1
1.02970836293505 1
0.938923738867426 1
1.00218544746867 1
1.04300324249923 1
0.943828802570003 1
0.978062389911058 1
1.04068625316473 1
0.941276258593216 1
0.97119490253621 1
1.02508208821426 1
0.996164916390566 1
0.939525184515531 1
1.01816197425863 1
1.00498241949158 1
1.07335328987673 1
1.05277260664863 1
1.04456925719647 1
1.01629352724889 1
1.04386183397709 1
0.970864177816595 1
0.970880269577105 1
0.990331643323374 1
1.0569217799798 1
0.948493912355045 1
0.969921995563292 1
1.0912026876621 1
0.98985519335356 1
1.0434256329751 1
0.965872158226566 1
0.989113092630131 1
1.04993250148866 1
1.02434592780342 1
1.09850344185579 1
1.06457259328233 1
0.853732905308805 0
1.05750919488692 1
0.972763057172504 1
1.12819338692889 0
1.04544746917441 1
1.00957274976467 1
1.0472719301344 1
0.952782604887791 1
0.961807934745072 1
1.05634036934307 1
0.994274724384315 1
1.03421989650315 1
0.961470537066523 1
1.03836638719111 1
0.990656401311021 1
1.05981296292597 1
1.01346658285403 1
0.931269979460986 1
1.05181403673261 1
0.961855663694243 1
1.03914313486851 1
0.942346878667017 1
1.08684631024611 1
1.06135970771119 1
1.05411461723833 1
0.954042470180505 1
0.964834080296009 1
1.00171414943377 1
0.946594053214341 1
0.990628689555549 1
0.976142828024128 1
1.01854777230846 1
1.01940500397467 1
1.04124883206866 1
1.11353172731029 1
1.11701180661854 0
0.852956803504867 0
0.962981287714524 1
0.949742360866604 1
1.03243968635067 1
0.947096375279102 1
1.00550289095025 1
1.00936240338181 1
1.09455508189291 1
0.924460754904135 1
1.01960762968922 1
0.946489158431568 1
1.04538339008792 1
0.947510783232706 1
0.965765834358729 1
0.939399808157032 1
0.988257756682907 1
0.925058771135747 1
0.934020249839744 1
0.945643398421826 1
1.02503967006449 1
0.937816354410982 1
0.996054016128416 1
0.993615034891969 1
0.989505620294306 1
1.00615819991941 1
1.02480350026187 1
1.02521958569772 1
0.951306198982711 1
0.939828797588294 1
1.02447649964111 1
0.976683662482862 1
1.044135253131 1
1.01012184925128 1
0.993602810824782 1
1.04454139491326 1
1.09782106336359 1
0.940119859132619 1
0.975112907052417 1
1.01190969414565 1
1.09516817019018 1
1.05950225643493 1
0.960506389590793 1
1.05738798498445 1
1.02707463053082 1
0.932227130729253 1
1.0944262636459 1
0.979043304997399 1
0.979161377794599 1
1.04119838317921 1
0.969353925503302 1
1.04543562331635 1
1.10370808376653 1
1.01368935723168 1
1.06915284880701 1
1.00850291668904 1
1.02144861729147 1
0.896115601164073 1
0.946797676085739 1
0.985423455321175 1
1.01374439128105 1
1.09008656943874 1
0.985253789799031 1
1.01378552289302 1
0.945054271592821 1
1.06945416696032 1
0.933730827638078 1
0.948404954728121 1
1.06638235261489 1
1.02197620050281 1
1.05058659984498 1
1.08209329698385 1
1.01427091569097 1
1.00396921362614 1
1.08351265189029 1
0.924227529958078 1
0.959853626799527 1
0.95061239321116 1
0.930533138107555 1
0.938842667799024 1
0.960955280950492 1
0.991358081407659 1
0.979634964536334 1
0.980293973956968 1
1.049467062314 1
1.0463262389527 1
0.92822164728938 1
0.982123398398112 1
1.06894799647308 1
1.02968919423744 1
1.03575042436864 1
1.03264022740866 1
1.0746883237226 1
1.02262579619149 1
1.05325093721951 1
0.98187130724988 1
0.957096043982639 1
0.981650668020249 1
0.882948292787295 0
0.941116349107917 1
0.999781957984082 1
0.986667540966229 1
1.00092777369854 1
0.961969782853533 1
0.969376841391142 1
0.970381976778683 1
1.10086619719456 1
1.00962100281808 1
0.877062297260436 0
1.00327687252225 1
1.11764867171951 0
0.937895739009406 1
1.02813919202533 1
1.05396172897115 1
0.97064378152574 1
1.10832713597359 1
0.936163364372312 1
1.02329389330111 1
0.943617668949793 1
1.00318066665978 1
1.05349526153539 1
1.05675262740648 1
1.05697431347805 1
1.02052932739744 1
1.04435013208544 1
0.965677668194344 1
1.032944437257 1
0.980288900045855 1
1.06911908741529 1
1.05734704859761 1
1.00853789478127 1
1.08425154000851 1
0.949253988117016 1
1.03454993978331 1
0.996141861292658 1
1.01100752150008 1
0.86444076667487 0
1.01548641006196 1
0.941589818426935 1
1.02744131903936 1
1.02813720462717 1
0.996431228880869 1
0.876497152207591 0
1.00510355089023 1
0.999637606385921 1
1.03368563188752 1
1.02944346476722 1
1.08365922459959 1
1.00462379885985 1
0.941028285265909 1
1.10000096526555 1
1.04148994735656 1
1.04818459330634 1
0.98711745744606 1
0.943236376029316 1
1.09260697174026 1
0.91278991195712 1
1.0767939145774 1
1.05268916983444 1
0.976003098687017 1
1.03814307436468 1
0.956734286711643 1
1.01562791631367 1
1.0017692529921 1
0.970948884605204 1
0.992785120101355 1
1.05405036082134 1
1.00910759355539 1
1.0919603176852 1
0.890006413510805 0
0.891470445239047 1
1.04294662558355 1
1.06190750367201 1
0.954888456604339 1
0.985106753606349 1
1.02716815368254 1
0.883492866982138 1
1.04153958622695 1
1.02033672976862 1
0.992479179450502 1
1.03687199570392 1
1.09664655112725 1
0.94998699354925 1
0.993233390683479 1
1.02736652089564 1
0.950397956078741 1
1.09864403503208 1
1.08579183638644 1
0.978440536778007 1
0.938693699457987 1
0.995095733709701 1
1.10571093252974 1
1.005994418977 1
0.974012023986549 1
0.928528271074676 1
1.07762336619254 1
1.01981189586456 1
0.928611360453742 1
1.01814277077853 1
1.10465358810392 1
1.00608339101839 1
1.00559390420762 1
1.00895870129944 1
0.996035903863463 1
1.06308746393653 1
1.05234691442473 1
1.03311122582465 1
0.977489162021204 1
0.993630862503784 1
0.943537860199577 1
0.959210507737319 1
0.940459853303572 1
0.929077877281878 1
0.917980111206384 1
0.981077803538513 1
1.01610808676168 1
0.965417145997043 1
0.99029711827071 1
1.06636687817223 1
0.982709383345673 1
1.04064341310295 1
1.06395472278561 1
1.01846293277674 1
1.0913767449594 1
1.01146231172236 1
1.03331423828344 1
0.986144539521697 1
0.945478675067798 1
0.987837051220144 1
0.936890816154779 1
1.04040797704442 1
1.00342188372783 1
0.990709511900798 1
0.994233357062685 1
0.989699798160397 1
1.08905171601783 1
1.07898921295151 1
1.02309200431753 1
1.07811920579606 1
1.12526176055714 1
1.03027398810436 1
0.914065168925696 1
0.971374963353327 1
0.952936225752359 1
0.970110886208559 1
1.08196177839682 1
1.00054042936607 1
0.937759049615302 1
1.09318341587561 1
0.980427461890115 1
0.951994514471992 1
0.897924571366745 1
1.01175757342377 1
1.04321375669493 1
1.04604815982257 1
1.05037040595338 1
0.969419122832489 1
0.988164464938247 1
0.951170880119414 1
1.07779511780598 1
1.04495116257711 1
0.993656351594846 1
1.03638619697247 1
0.967210699294633 1
1.11838257611614 0
1.07724445304893 1
0.927968454131378 1
0.966392108185149 1
0.979029933418979 1
0.962095657372477 1
1.05822949477011 1
1.08309275417136 1
0.957722974950304 1
0.965255832221508 1
1.04699232049133 1
1.07233327741613 1
1.08587024672817 1
0.938148655298618 1
1.00922227760136 1
1.00295691295318 1
1.04894650177434 1
0.972348677122777 1
1.01982592210356 1
0.962484350349823 1
1.03592441609231 1
0.988718316606599 1
1.0139709539779 1
1.02926896093843 1
0.906466117781207 1
1.03706420300073 1
0.976941005267095 1
0.930512244972935 1
0.956576930310104 1
1.07030844528724 1
1.0024315481718 1
0.982644912025843 1
1.07742901441626 1
0.981077274922373 1
1.08116556007085 1
1.08329001749764 1
1.03835283620689 1
1.03243874848193 1
1.01354906388051 1
1.10644201507695 1
1.13218125982442 0
0.874275716878863 1
0.933568233478619 1
1.02720924686133 1
0.993584125347569 1
0.940057094822084 1
1.1047273598546 1
1.08316523381724 1
1.02786600598116 1
1.05992402871627 1
1.05972252988609 1
1.0784641274509 1
1.00626457141605 1
1.02004779911483 1
1.0177069513304 1
0.941914066030284 1
0.967306362151573 1
0.980920443367663 1
0.960305489155594 1
1.05434181203631 1
1.04048382423029 1
1.02822576673897 1
1.05166886960289 1
0.929516947322343 1
0.950564362315124 1
0.89988413539842 1
1.03371163602248 1
0.967865526968851 1
0.91401422879331 1
0.865489097062718 0
0.941057401028368 1
1.08863137993155 1
0.912159508783743 1
1.02379198980394 1
1.07981926480402 1
1.04862075443281 1
1.0952083534143 1
1.0284264624751 1
0.987635255196882 1
1.05129312995227 1
1.0546249288187 1
1.04945155673144 1
1.06615343825799 1
1.0905510006917 1
1.02771541624838 1
1.08387268352451 1
0.930757096241859 1
1.08799702928262 1
0.988699676047456 1
1.04125887840274 1
1.01497365464454 1
1.08837070776551 1
0.948108139268902 1
0.976387347770264 1
0.927084436497325 1
0.959164087514451 1
0.884735271166441 0
1.01246211067961 1
0.951827781792177 1
1.00526644756186 1
1.11936648431549 1
1.01229280176727 1
1.01625195692205 1
1.02726123239471 1
0.968664906449998 1
0.843063120582152 0
0.981682769713678 1
1.05871884007847 1
0.975319427174948 1
0.870442634267888 0
1.04470913483249 1
1.13452219883111 0
0.984319140472186 1
1.00663115156126 1
0.949692334269047 1
1.03931130904105 1
1.0588678056694 1
1.10709483016358 1
1.05332841885872 1
0.963653550585527 1
1.02681532036303 1
0.962174899399672 1
1.03665687371844 1
1.08001975598951 1
0.991036732441067 1
0.943346805481292 1
0.937150972800902 1
0.991078550064367 1
1.00281969654047 1
1.04867981148751 1
1.10806231241764 0
0.959702628074258 1
0.947318814867958 1
0.918600780885648 1
1.07592676914718 1
1.07765524592136 1
0.92399146998152 1
0.990263853734677 1
1.00393286804085 1
0.969245736814029 1
1.03448428695343 1
0.931760757518179 1
1.01473671324783 1
1.04749997227034 1
0.978888171982464 1
1.00218940205186 1
0.914815747322152 1
0.991811515797134 1
1.01489627102306 1
1.08314635646827 1
0.989241514589524 1
0.98053927187134 1
1.09071288718374 1
0.96791433403288 1
0.994736189757503 1
0.987347771939739 1
1.10686625883698 1
0.966376606450864 1
0.96513551407517 1
0.976786996080628 1
1.05144112369628 1
1.00079035557071 1
0.985391327737752 1
1.08228967602741 1
1.00251582813164 1
1.03453256561273 1
1.02953210815513 1
1.0883752672041 1
1.09251074740427 1
1.03316377008333 1
0.991782485871192 1
1.03559586184843 1
1.05445284741531 1
0.97505551232608 1
0.976819514376678 1
1.05346517101561 1
0.945789439111421 1
0.924963224435469 1
1.11248936153369 1
1.00198070464225 1
0.992864310703433 1
1.02674276627794 1
0.862428875593606 0
0.898235931302136 1
1.01661449623423 1
0.917470920373337 1
0.929265553998481 1
0.924641359453108 1
0.890703465064095 0
0.887937756548179 1
0.973634031179221 1
0.924448662198337 1
0.984038528699353 1
0.948231675725541 1
0.984471616187869 1
0.909027050750441 1
0.991956180276306 1
0.914708016807331 1
1.03223989450572 1
0.999412972646918 1
1.04078495595168 1
0.881125566910591 1
0.954736795848716 1
1.04020909784541 1
0.969219116476304 1
1.04026950533451 1
0.96984003029105 1
0.982508180492819 1
1.02535050110175 1
0.932354827775988 1
1.12659445660119 0
0.987553836090915 1
1.01086230578814 1
1.0564996751262 1
0.990230292069686 1
0.968262847285804 1
0.907245403809931 1
1.06988019603215 1
0.976329753255226 1
0.88227108203624 1
0.962303347027743 1
1.04339541986536 1
1.01534110884631 1
1.12750968453879 1
0.994521399019917 1
1.09805458995655 1
1.00462295993714 1
0.976017743179231 1
0.913174449098439 1
1.05682549450932 1
1.04901976916922 1
1.06813837368944 1
1.05979579252345 1
0.931179923251288 1
1.06956980179966 1
0.895817105056026 1
0.988613796432909 1
0.868942664572393 0
1.01429617174426 1
0.900481907312849 1
0.935569052666745 1
0.993675431279021 1
0.958391358909088 1
0.920664817168084 1
0.991216356600809 1
1.1308823897898 0
1.06743472707812 1
0.970709151559441 1
0.990943300190008 1
1.02233922829087 1
1.00355607866491 1
1.11430308515325 1
1.02095368280438 1
1.00063607197504 1
0.889501073533932 1
0.941953301264866 1
1.01012490634449 1
1.06209482662122 1
1.04037047993832 1
1.0288718035643 1
1.04420513003248 1
0.87784908000839 1
0.969784103486116 1
0.948552136431996 1
0.980313394407185 1
0.984027701807508 1
0.992924593697878 1
1.03366694930331 1
1.03637945612237 1
0.992830363206765 1
0.992470484781611 1
1.09581366670831 1
0.848823913877276 0
1.1114535595597 0
0.951952406865417 1
0.976535846026847 1
0.976468898250238 1
0.949680950245691 1
1.01116339326471 1
0.925085132232195 1
1.03931348377714 1
0.968166222115762 1
1.01563157142649 1
1.00085108683948 1
0.877845438879491 0
0.979984424516473 1
0.943451027991947 1
0.989024946197512 1
1.09828231123139 1
0.973047082292116 1
1.07455414948981 1
1.04439172389408 1
0.926182942004994 1
0.987087417041127 1
1.15621729437459 0
1.03158433174483 1
1.07364744847378 1
1.02727069010114 1
1.02951245406159 1
0.984472890360803 1
0.934051839280417 1
0.957245022494492 1
1.09370189779376 1
0.938196315630542 1
0.961781208743856 1
0.940670944686118 1
0.968347419298264 1
1.07748165606865 1
0.985773064539731 1
1.02782283273033 1
1.00423994038701 1
1.03001959165102 1
1.0047266727903 1
0.984321483622222 1
0.908315341788895 1
1.07798024972516 1
0.948801628935571 1
1.02178488528504 1
0.934278606409214 1
1.07792235074763 1
1.01256796492511 1
0.96433578890654 1
0.997281850028398 1
0.887155197499986 0
1.03998034355166 1
0.980206782910137 1
0.970643121616481 1
1.02820957538717 1
1.01133093867325 1
0.980488382070725 1
1.05118953680141 1
0.960663354006766 1
1.08595778600872 1
1.07396996410889 1
0.922986591158397 1
1.00238438445387 1
1.06964697197483 1
0.919249689792486 1
1.00757762223908 1
0.965723564491927 1
0.910912980038543 1
1.01065315670593 1
0.952230198979332 1
1.04689285095411 1
0.914752651549573 1
0.989479823088159 1
1.08455751671564 1
1.02645742513771 1
0.90437721232541 1
1.08703315067047 1
0.975070712357755 1
1.00103603985501 1
1.14189935459289 0
0.916814195576695 1
1.05105393299207 1
0.962322497029435 1
1.03879647904466 1
1.07619206739332 1
1.02888790653705 1
0.923841882889481 1
1.00319656535628 1
1.05214417468948 1
0.971146495788344 1
0.974710506858638 1
0.823091750985272 0
0.953185247019512 1
0.936754348981261 1
1.02961911194525 1
1.09534702287637 1
1.07682402287494 1
1.09791963187426 1
1.11753379092848 0
0.893276818312473 1
1.00553080806663 1
1.08567208237976 1
0.927256240969229 1
1.02718059844786 1
1.05376649075285 1
1.05253198038199 1
1.03825807011572 1
1.04952113149352 1
0.985068272923556 1
1.0026712327274 1
0.905904319067611 1
0.996055755721817 1
0.931364212971724 1
0.926838965744675 1
1.10243730859965 1
1.05889949083402 1
1.08057243337977 1
0.940888996282883 1
0.975159126304965 1
0.950756999850665 1
0.893824515774276 1
0.985562076030259 1
1.04618559271952 1
1.00463167833009 1
1.02851436600813 1
0.993603902248461 1
0.99367610317193 1
1.0050608185633 1
1.01850547257204 1
0.998898236547516 1
0.943775334328371 1
1.06006563168301 1
1.02575043814296 1
1.08314846858857 1
0.990944398908566 1
0.980457044300204 1
0.948135014182363 1
1.13158626836869 0
1.04974363016689 1
1.01898492235483 1
1.03770849470307 1
1.09346061930633 1
1.010473465085 1
0.981275687325563 1
0.889978678346078 1
0.983142159890293 1
1.06286980452745 1
0.976424460993243 1
0.928605157069095 1
0.966981158043088 1
1.00936846220203 1
0.949763942850286 1
1.14067298863136 0
1.09669528246617 1
1.00854247864153 1
0.932282864156498 1
1.01896180838162 1
0.947287732016885 1
1.09037711178745 1
1.01614595196292 1
0.977014556723826 1
0.966351240414979 1
0.980748304474466 1
0.98438848506203 1
0.976896616348438 1
1.06515410736307 1
0.949795413515502 1
0.933893584185072 1
1.01626407849671 1
0.952457639784636 1
1.03050872882725 1
0.912678190583537 1
0.924273306455839 1
1.00210875167174 1
1.11215253120619 1
1.0557627135242 1
1.0186234839449 1
0.990336917676478 1
0.932758355148972 1
0.949368945055058 1
0.961620178930874 1
0.899853966058555 1
0.960818180801359 1
1.11223254385174 0
1.03386619133059 1
1.07066131158627 1
1.00087505815162 1
1.06317092732802 1
0.980156263526764 1
0.999584181434583 1
0.994577018373595 1
0.952746022822921 1
1.01328702849061 1
1.04646603551028 1
1.0267166646605 1
1.12188655679311 0
1.00708196755405 1
0.975217659553535 1
1.00307867481598 1
1.00282670684589 1
1.06682780828882 1
1.0590824178591 1
0.974519098588213 1
1.02603677331431 1
0.956524699506097 1
0.865237207847277 0
0.98210367197159 1
1.05304497480666 1
0.991580081841787 1
0.997930423088942 1
1.01820578742136 1
1.03164932260376 1
1.02816320938268 1
0.949300280261035 1
1.0078752188464 1
0.96887858363818 1
1.00132149965829 1
0.859018870449213 0
1.03069097091638 1
0.962792600869613 1
1.00453732857527 1
0.982864294747589 1
0.992964853639835 1
0.938573133201697 1
0.96032336327021 1
1.06164018090743 1
1.11791044857201 0
0.989526226110126 1
0.960655739320802 1
0.943805975279099 1
1.04485790297034 1
1.07757831855468 1
1.08459741694323 1
1.06614933665115 1
1.0363044584002 1
1.09110671314344 1
1.00612335995469 1
0.9982320830552 1
0.975636171599136 1
1.04533114295184 1
0.985353529353906 1
1.08067336567497 1
0.867314035443435 0
0.932462132882628 1
1.08959335477768 1
0.977458089182895 1
1.02236975516134 1
0.987535615796779 1
0.945103454765595 1
0.95505718345463 1
0.940089168771359 1
1.03361894565443 1
1.03811330095887 1
0.991927131483212 1
0.996115139862787 1
0.914271628715181 1
0.96054168966117 1
0.937150720916671 1
0.965803776802234 1
1.04521815433987 1
0.989873499094377 1
0.951541780588585 1
0.960971975693695 1
1.00830618178802 1
0.926150613823965 1
1.02744895219397 1
1.01583725684905 1
1.0443317235804 1
0.97902048677605 1
0.905528636910744 1
1.05706074154416 1
1.01424721280618 1
1.02062323749018 1
1.02263389021552 1
1.03064486325375 1
0.953831479977215 1
1.01577539873885 1
0.921225751904358 1
1.15533057349235 0
1.01900766425464 1
0.995771291793393 1
0.944689700818208 1
1.07185597112278 1
0.974760432884197 1
1.04113673140329 1
1.12795023761819 0
1.0811219647113 1
1.13198100500587 0
1.04209365141324 1
1.04388951093366 1
1.04404343333133 1
1.08974569018901 1
1.10715419978547 1
1.12378822208967 0
1.10311123828768 1
1.0869221336807 1
0.907543866448822 1
1.055974493889 1
1.01589666656739 1
1.12505651037342 1
0.996568671455087 1
0.984449217858397 1
0.976718014502453 1
0.932721939839076 1
0.985720716650876 1
1.01739059926366 1
1.06411327253961 1
0.941925605432112 1
1.07765498353775 1
1.09846133941165 1
0.96539089884895 1
1.03076372785974 1
1.14240282120565 0
0.953239367281998 1
1.06532950525969 1
0.973073401184181 1
1.05062690608442 1
0.937254408382922 1
0.972028161581206 1
1.03572596594196 1
0.904669266046757 1
0.920256558487776 1
1.00349299598764 1
1.04007824890757 1
1.01699617210674 1
0.951399546024852 1
0.976037426416664 1
1.00209350096815 1
0.950466785348347 1
1.11470690397192 1
0.94488176735733 1
1.02913955998594 1
0.887879197938284 0
1.01866948214268 1
1.03012048786614 1
1.02022805785124 1
1.00926987259188 1
0.958856692710716 1
1.03668835577535 1
1.0392068965425 1
0.9426869011477 1
0.994322839219464 1
0.887799190890953 0
0.921076171920615 1
0.975264853378284 1
1.03679511649229 1
1.08753178709831 1
1.01454548974799 1
0.953758532391166 1
0.940533984463266 1
0.99178200012371 1
1.07617868414775 1
1.12317537941919 0
0.922835670898546 1
0.934868574909938 1
0.923458821349292 1
0.948595753949034 1
0.93768465628155 1
1.00874687178124 1
1.08799253635315 1
0.984641671655878 1
1.07236470307457 1
1.00248665044436 1
0.923795494607297 1
1.01579336793353 1
0.972451768023569 1
1.00482876218109 1
1.01095130973505 1
0.960899266335043 1
1.04660487019247 1
1.01785546274103 1
0.9972901170228 1
1.04449552106097 1
0.932364433207098 1
0.923116037331479 1
1.03924741763121 1
0.967690685516094 1
1.04064556649991 1
1.03020082759426 1
0.993446438432035 1
1.0109281403385 1
1.01209406001487 1
0.987196662630593 1
1.00079484380579 1
0.990823221198957 1
0.951548814657442 1
1.03491639000693 1
0.965707317794925 1
0.999368960936889 1
1.0042053179748 1
1.02759373564291 1
1.15858405141706 0
0.946685445473012 1
0.933191570229448 1
1.01187687727053 1
1.09699270385611 1
1.07376442769002 1
1.04881157804823 1
0.983511327792707 1
0.976278083522887 1
0.95667516687565 1
1.01538381434004 1
0.907952114362366 1
0.934980327258967 1
1.04165371585754 1
1.07441531887339 1
0.948106103230203 1
0.908833444440618 1
0.993360462815494 1
1.05288367702006 1
1.03794124908367 1
0.877003056858901 0
1.0487621929905 1
1.03573204509716 1
0.94697444035198 1
1.02058394500321 1
1.02122190244184 1
1.07976540099503 1
0.984547742232132 1
1.02855473151555 1
0.943828292647322 1
0.932809199521508 1
0.948316359383469 1
1.04453327265739 1
1.0790689384728 1
1.01017413628891 1
0.96933611647254 1
1.07323610185348 1
0.982802621573337 1
0.95512634023348 1
0.96705407261306 1
1.01515432334902 1
0.967993349445786 1
0.937378938618581 1
0.96886506935913 1
1.13488707472953 0
0.872820109072945 1
0.953576938136905 1
0.961980265138388 1
1.01269701920851 1
0.94092858202336 1
1.11313517837514 0
0.964397802897798 1
1.02263516004129 1
0.946106591436724 1
1.09412369063103 1
1.04276951001209 1
0.931209793790658 1
1.02117662032708 1
0.946186672230535 1
1.0735164454531 1
0.958119039365085 1
1.01008121094881 1
0.925870138998913 1
1.05076249169276 1
1.05482591500888 1
1.13188117193252 0
1.0402908630563 1
1.04704611334184 1
1.02007495260293 1
1.02328687664864 1
1.09122326552999 1
1.02567061453183 1
1.09971764093268 1
1.0243448204621 1
1.03470638204699 1
1.04123146114205 1
1.03203947580727 1
1.0082440936667 1
1.093572974666 1
1.01918371235553 1
1.03090631355338 1
1.04424550560919 1
0.928547908888614 1
1.02162966563985 1
0.981253062558326 1
1.02654403397761 1
1.01779492892172 1
1.02216075701811 1
0.948213247306399 1
1.1218671418366 1
0.917498786162613 1
0.949421315402615 1
0.93841845795938 1
0.975557391232592 1
0.905539446256197 1
1.07120173309016 1
0.94928011499628 1
0.959107576106079 1
1.0237826669792 1
1.06911208252276 1
0.947243931948849 1
1.00595260646978 1
1.00681591891067 1
1.05984793062877 1
1.06752492798867 1
1.09100827016355 1
1.05843923369898 1
0.935798649265504 1
1.06508911869472 1
0.915050722956525 1
0.976139631170801 1
1.08640027246947 1
1.07914551579663 1
1.15981428548387 0
1.00174770288048 1
1.05067299582618 1
0.998785827661242 1
1.00121745390332 1
0.953107468309399 1
0.998304136635785 1
1.08738256298601 1
1.00398111681388 1
0.986716414840915 1
0.924215611684707 1
0.980727945660816 1
0.958133076986002 1
1.02420834543164 1
0.980181117680643 1
0.957443377155677 1
1.15922310732952 0
0.997415565771436 1
1.01835707718301 1
0.978057294101549 1
1.10521439920838 1
0.941798403103646 1
0.966349507922136 1
0.96219604153596 1
0.979145892720693 1
0.959349621466947 1
0.989696144144276 1
1.03835812485124 1
1.08616039278706 1
1.09152817535827 1
0.94930350400411 1
1.02790958053335 1
0.927275801799167 1
0.872626981142499 0
1.01603799575449 1
0.950716587121254 1
1.09891437895607 1
1.11280918120943 1
1.16445902494248 0
0.990651027655497 1
0.959895213547362 1
1.06655124180084 1
1.05782966308097 1
1.03806726403732 1
0.949205580611748 1
1.07975073953388 1
1.01110673744763 1
1.0216485981628 1
0.977550620858584 1
1.08247247909327 1
1.01182201817699 1
1.01488141134883 1
1.05720977486708 1
0.97288397361795 1
1.08246218453633 1
1.04340534447531 1
1.09465867794154 1
1.0630624035602 1
0.962899624823228 1
1.09692801121241 1
1.0130900138085 1
0.983002055943235 1
1.08876581330736 1
1.02867038939607 1
0.999086728206671 1
1.00005982164733 1
0.992901553696548 1
0.938732533363089 1
1.00773387111157 1
0.986029267280746 1
0.91795034248657 1
1.07025001909526 1
0.906877055228469 1
0.920016895957162 1
0.83268561512546 0
1.00957938247228 1
0.963461560696241 1
1.01502449008898 1
0.929735425136367 1
0.993118622289516 1
1.0298924529466 1
0.996135426212899 1
1.08185980125945 1
1.0167503078723 1
0.910399741992213 1
1.03179891633558 1
0.988606502558035 1
1.00097237201206 1
0.974083977563268 1
0.908170188597243 1
0.950655587260085 1
1.0094254305128 1
1.12753076339036 0
0.979967348175711 1
0.961630431690154 1
1.01743693687439 1
0.988581926955476 1
1.01966531823532 1
1.00170009137463 1
1.04021412656989 1
0.956967714500977 1
0.966805341300906 1
0.963677108375989 1
0.906245397273142 1
0.98024876030008 1
0.98667151218091 1
0.976617186628647 1
1.03486905005807 1
1.06632608532549 1
0.944697232993701 1
1.0798055826847 1
1.01487367320861 1
0.978985220482116 1
1.04711548675717 1
0.930613174046766 1
1.00041353895646 1
0.999079129161535 1
1.06771942018731 1
1.02283265663659 1
1.02931688847297 1
1.01642484449034 1
0.993673867872133 1
0.948346668434488 1
0.981256790999427 1
0.905438353485214 1
1.05631556702873 1
1.08694335664598 1
0.99993452187418 1
1.01225158338042 1
1.08928599015127 1
0.92222243182382 1
0.919764412730569 1
0.957122504125991 1
0.9874009915582 1
0.941562576283323 1
0.984115448619308 1
0.968089438512275 1
0.916925706012671 1
0.958037430735633 1
0.966216613638687 1
0.868671808138034 1
0.936002071076021 1
1.01894692675292 1
0.995280534248443 1
0.968264422284146 1
1.01845442440605 1
1.03876412943599 1
1.04199181194947 1
1.00191205011078 1
1.05466604884688 1
1.09205308531774 1
0.997123854670877 1
0.978825725964901 1
0.995434537076724 1
0.957660575132933 1
0.868365089790103 0
0.990271652087342 1
1.01242055117704 1
1.03124985964153 1
0.969335386171833 1
0.935811583031002 1
0.975227193633049 1
0.99532100663637 1
0.979264037161692 1
1.00136509289664 1
0.970856496091216 1
0.891991116019812 1
0.975825996990624 1
0.98179311192482 1
0.99559158430867 1
1.01167216590004 1
1.03660132981405 1
1.01706043483384 1
0.926748376869373 1
0.943342572684841 1
1.0851097228903 1
1.0355979355669 1
0.990762971028088 1
1.00496433836241 1
1.06060467195777 1
0.95455764527899 1
0.963219926925776 1
0.917364221513756 1
0.935680081872705 1
0.989991512993194 1
0.971214257158842 1
1.10442695636921 1
1.0621945387106 1
0.957736852209239 1
0.949427553841767 1
1.05410516716135 1
0.979608663806769 1
0.981034604576559 1
0.967876883324274 1
0.995917034440311 1
1.04728875926327 1
0.930566545966483 1
0.992450319530116 1
0.926410356936745 1
0.93944284560827 1
0.965146596002954 1
0.950743074935808 1
1.02068355608268 1
0.990578864535484 1
1.05962913789785 1
1.01255761562262 1
0.920533114470385 1
0.976155529654804 1
1.03784581601362 1
0.957230105852609 1
0.998948561679172 1
0.945775471834939 1
1.00425302421013 1
1.00122112924739 1
1.15233584313491 0
0.958960982437584 1
0.993243260291306 1
1.06566576371956 1
0.979231775647461 1
0.992449126908862 1
1.0344982141209 1
1.02100917177827 1
1.06197602358323 1
0.9592319420757 1
0.963932693220155 1
0.991889803676859 1
1.01183078134867 1
0.998940257141449 1
0.962404401541937 1
0.894459672857987 1
0.984334219678919 1
0.893443545713512 1
1.03643889729345 1
1.00001089056941 1
0.953906917847083 1
0.996142501029221 1
0.968519470478308 1
1.02455114656509 1
0.980830679599732 1
1.02110542836967 1
1.05553094389529 1
0.909386253149321 1
1.07282738770681 1
1.05987684156814 1
0.97593031143841 1
1.03897561957754 1
1.08713449302183 1
1.0386896666896 1
0.97319674176539 1
0.972146276403535 1
1.06125865420086 1
0.927116764150456 1
1.09890185722967 1
0.974121452903686 1
0.880214427307559 0
0.941714367977606 1
0.935609198446773 1
0.951960673537568 1
1.00730444362229 1
0.921339551279001 1
0.993678031871931 1
1.0863128657456 1
1.01730010488933 1
0.89748583351459 1
1.03489109064408 1
0.974714769443634 1
0.994703134992163 1
1.00373799371783 1
1.03316112999366 1
0.96506620445295 1
0.978980162059023 1
1.05403137325757 1
0.980409696751478 1
1.09278436842917 1
0.969915279611892 1
1.12962680791673 0
0.946054895692839 1
1.01049801789255 1
1.0304320019176 1
0.918324097419886 1
1.02951470699755 1
1.05049575161324 1
1.05770697689368 1
0.979120818817409 1
0.963330701488478 1
1.03646368195452 1
1.03361382833893 1
1.02027582604707 1
1.10708626404294 1
1.01773706386477 1
1.03162964975505 1
0.96761675415148 1
0.942754166713767 1
1.02494335824562 1
1.0774678919966 1
1.04128847521649 1
0.942657332153966 1
0.992166823662631 1
1.01025495985698 1
0.999828360398415 1
0.969120409842368 1
1.0005241657161 1
1.04570217720178 1
0.876555221756782 1
0.910680778118912 1
0.921595326165778 1
1.05364608675288 1
0.917552189101599 1
1.01424389702785 1
0.974710469672316 1
1.03626505671612 1
0.945616535529 1
0.906023665432763 1
0.959878835823368 1
1.13290805089057 0
1.04896645461446 1
0.898197051033581 1
0.922819060709908 1
0.944781458296298 1
0.894782410585822 1
0.956354567567075 1
1.13257011550671 0
0.994545252679122 1
1.00927798232082 1
1.06833682476309 1
1.09726836346101 1
0.953047878839881 1
1.08249006435237 1
0.959477290074216 1
0.946072330317851 1
1.06422735185271 1
1.09081665913313 1
1.08430161009698 1
0.939735068348631 1
1.07836651310487 1
1.01510461909398 1
1.08841030014649 1
0.98428197244037 1
0.982367494808124 1
0.928078338549924 1
0.928447557197857 1
1.04228985277937 1
1.04364262661912 1
0.925248505652443 1
0.956304450941015 1
1.03251861531087 1
1.00546318701513 1
1.00999063819569 1
1.02100501130462 1
0.974330525663286 1
1.06914785655424 1
0.890863104349398 1
1.09107447324375 1
1.07568371441768 1
0.926954974657403 1
1.02113989682346 1
1.01626812410331 1
1.10236424630654 1
0.956970926353495 1
0.989902743193897 1
0.967256368755966 1
0.935050228919931 1
0.953401611711213 1
1.03021672268486 1
0.905916181632276 1
1.03406570249166 1
0.937952852058621 1
1.11816964819126 0
1.02269498434796 1
1.0877554426685 1
0.993145180912879 1
0.983470769834388 1
1.00764109529044 1
0.946755288019701 1
0.887945476656202 1
1.03371082633992 1
0.945762528869938 1
1.04437993922378 1
1.02791171080022 1
0.97769933338256 1
0.915735028340434 1
0.926240867674793 1
0.986779535929662 1
1.03029744839673 1
1.00357720119872 1
0.931205568754115 1
0.95730571985501 1
0.977095067670049 1
0.958364682381282 1
0.986564025201609 1
0.985996532599316 1
0.973094510089214 1
1.0439762842858 1
1.08500493041811 1
0.993879561457376 1
1.06916096704116 1
0.966179930785577 1
0.92199055402749 1
1.01469577488587 1
0.973692758594946 1
1.07855365693728 1
1.088099007483 1
0.905688659746865 1
1.05384241236579 1
0.992700105277247 1
0.966322744752691 1
0.941741607294724 1
0.965971027115553 1
1.07379825017442 1
0.91410754918321 1
1.04022972180606 1
1.07388044896861 1
0.956425514580704 1
0.99071996346253 1
1.02531626967356 1
0.981330077786296 1
1.00549390933788 1
0.96426501302751 1
0.992356204678667 1
1.00427509124644 1
1.0912439720514 1
0.978945940424734 1
0.969010791928647 1
1.02736995488271 1
0.992205107565076 1
1.06877426961416 1
1.06271508711203 1
1.01356175886919 1
1.04584980078235 1
1.08679220363063 1
1.00193666675864 1
1.06681298664021 1
0.957983460410772 1
0.916134857000903 1
0.922856719780527 1
1.01554384789768 1
0.921806862158567 1
0.974259921842291 1
1.03474523096604 1
1.02962152356137 1
1.01503016355328 1
0.950029231516486 1
0.931258889123951 1
1.12421420592777 0
0.96099072399748 1
1.01219379867166 1
0.994191664576737 1
0.994719074845897 1
1.00670481913613 1
0.933822591575174 1
1.04124963212399 1
1.0454440649414 1
1.01564679072293 1
1.01977418446805 1
1.07706802502556 1
1.05999397323825 1
1.0271478366869 1
0.956629275280318 1
1.02487426589938 1
1.01976241053348 1
0.956398462984186 1
1.07819150832096 1
0.976229295950772 1
0.924112352162427 1
0.925237730498643 1
0.878139157735102 0
1.06124741666315 1
0.926502969879832 1
1.09427298906225 1
1.04497315091631 1
1.08479696614748 1
1.00761185913915 1
0.910257321992964 1
1.15184587040393 0
1.00022019994424 1
1.02502322073059 1
0.946102719461048 1
1.0164416710151 1
0.950209397373823 1
0.959939426864416 1
0.942538838210158 1
1.01067969091292 1
1.09153671907288 1
0.912912770654021 1
0.954204905704501 1
0.947076225691005 1
1.06269697212746 1
1.03231040033294 1
0.981338415640165 1
1.03358399590604 1
0.923342428741015 1
0.951061128315585 1
0.980268342027976 1
0.946714106687805 1
1.09093757658277 1
0.904958775579956 1
1.05676142824874 1
0.905306313809408 1
1.05192813625341 1
1.00870860945933 1
0.985174211781287 1
1.01929690589846 1
1.00787963362515 1
0.984079425862853 1
1.07291655285495 1
1.04686489864791 1
0.947330980345984 1
1.04309909858541 1
0.930686745358647 1
0.977117783577116 1
0.964111660642864 1
0.955873918513872 1
1.06042963607453 1
1.02555929837183 1
1.00323826879374 1
0.936365124994021 1
1.09220353536562 1
1.06933548117792 1
0.950634754229627 1
0.957156152691217 1
1.01750517426295 1
1.01432608233782 1
0.947076217694052 1
1.1005719146688 1
1.04579634166376 1
1.0656599694244 1
0.974642602407511 1
1.01357591697179 1
1.00220650244313 1
1.02017713997343 1
1.02087259691129 1
0.95364578976537 1
0.963240661223016 1
1.04302850930782 1
0.983901902411563 1
1.00983664756659 1
0.973163697598063 1
1.03129198756108 1
1.00929306255557 1
0.996872099742128 1
0.928906494987159 1
1.00904880941235 1
0.971483531657788 1
0.936851463966658 1
1.02341100598354 1
0.87147115635202 0
1.02776454329157 1
1.12302649152238 1
0.894971348712458 1
0.966357746894465 1
1.10781416414813 1
1.01813245340836 1
0.938052382596751 1
0.980748628100875 1
1.02569199471608 1
0.993571395979619 1
0.964359894475093 1
1.0321492903575 1
1.06270394830689 1
0.97896460954663 1
0.985661853701479 1
1.04919609179373 1
0.989139234324176 1
1.00367541315361 1
0.946746628139207 1
0.999659472534207 1
0.978566143108341 1
0.986918630919961 1
1.05820474456247 1
1.02530608499102 1
1.00755168304458 1
0.951412749481791 1
0.981037775915092 1
1.03157142526531 1
1.04748167885488 1
0.987464680215636 1
1.04886481846149 1
1.02212109429472 1
1.09720651176114 1
0.925672888193146 1
1.09177973328225 1
0.944443923842933 1
0.955718376493248 1
0.960182638967398 1
1.0352380335431 1
1.0326951606688 1
0.963251111444499 1
1.01800705875254 1
0.975628790554857 1
0.993282383522753 1
1.11401877038558 1
1.13993952557165 0
1.01376971576745 1
0.984979408728021 1
0.943970156198233 1
1.06070168317203 1
1.05724528236034 1
1.01248715521636 1
0.985878012113931 1
0.96430503973859 1
1.00231364852523 1
0.996084660926088 1
0.980344900325814 1
1.04272830972642 1
0.986967142023262 1
0.975031913303642 1
1.09331355096128 1
1.05967120525383 1
1.01969642686889 1
1.03776795100288 1
1.0246889870304 1
1.02848936085694 1
1.09934421640823 1
0.948749598990222 1
1.14358352001541 0
1.07091600026822 1
1.00410439584619 1
1.10266016395964 1
0.965135004483753 1
1.00797888000277 1
0.977422236263129 1
1.09059642686473 1
0.951001542848159 1
1.02933149042175 1
1.00387419544855 1
1.12719862547174 0
0.978889892683413 1
1.08040210646688 1
1.0340233173317 1
1.02338719783941 1
1.01469504478002 1
1.00617743609484 1
0.975911424343257 1
1.06614926692123 1
1.00392345513671 1
0.989795207705336 1
1.13197810178031 0
0.98331487508768 1
1.01426766696331 1
0.914745735468239 1
1.00173562177642 1
0.988005142215643 1
1.01715125081086 1
1.0961449768621 1
0.927879494632717 1
1.12640118812982 0
1.04620775514096 1
0.936982594594029 1
0.912688484010126 1
0.984330579532873 1
0.968201505278375 1
0.931093627664436 1
0.930388519860242 1
0.905293095720438 1
1.01656585555852 1
0.994909519391132 1
0.946871374745745 1
1.02070823601542 1
0.922695601695264 1
0.9365961972704 1
1.00079582450392 1
1.00531387399181 1
1.03570925318422 1
0.918756077187691 1
1.0091285281716 1
1.07724271852329 1
0.96841525979248 1
1.01894368179206 1
1.03989093021639 1
0.967861820222368 1
0.930159002660034 1
1.0235892416488 1
1.02695905738622 1
1.1073515296961 1
1.0803565669324 1
0.974407016713191 1
1.0221010198802 1
0.972175829073128 1
1.07293113376855 1
0.974817048628757 1
0.955813853875913 1
1.05209496866814 1
1.09456162898391 1
0.937731188927171 1
0.830823145292246 0
0.998337907139252 1
0.962757793792982 1
1.00208611293468 1
1.00580770395821 1
1.0343902575978 1
1.00249083169188 1
0.978077452078093 1
1.00953886902622 1
1.04010704358359 1
1.04290784851314 1
0.973347108475981 1
0.97903332925206 1
0.98609979154039 1
0.961712543152965 1
0.990435623706345 1
0.823518157469502 0
0.986969377651055 1
0.936022665549421 1
0.937222044893112 1
0.93899652106511 1
1.00634805683992 1
1.14740475578881 1
1.03633432733846 1
1.00357475621609 1
0.861591065785582 0
1.01507473229401 1
0.946193960691279 1
1.07319973099025 1
1.0921527386657 1
0.958400507533498 1
1.09314871394659 1
0.983098743528371 1
0.993640177152322 1
0.963550412156144 1
0.990914154358359 1
0.998708717565521 1
1.01253372197239 1
1.06192224066478 1
0.965525867802269 1
1.11337535297284 1
0.968223013914448 1
1.07116309204105 1
1.0383521092278 1
0.904097145571716 1
1.09709833835279 1
1.00484564638483 1
1.04933079182392 1
0.912601982475463 1
1.06832935077868 1
0.901227543003845 1
0.995548225929906 1
1.00521720455095 1
0.898225654217863 1
0.940621020542309 1
1.08711399507325 1
1.1172899764817 1
0.995878134987497 1
1.04308780999022 1
0.878156846200919 0
0.999435932150391 1
0.908364501320569 1
0.98412074004963 1
1.01619436312295 1
0.982778383335383 1
0.93905715000318 1
0.992521640291841 1
0.880484580503847 0
0.972970690133733 1
1.03560036190995 1
0.983716674874706 1
0.952364567644319 1
0.977213138381613 1
0.91232114194694 1
1.04265258295885 1
1.00442470480444 1
0.946563330541556 1
0.964781958960987 1
0.977406372218879 1
1.11740856678896 0
0.973845753258993 1
1.03054619529103 1
0.984758090573761 1
1.04045403772621 1
1.00111501517593 1
0.96790134293156 1
0.994785845370779 1
1.043906965122 1
0.992000669206274 1
0.975307366329227 1
1.0462291278566 1
0.971936179230481 1
1.00558608748466 1
1.10916520541384 1
0.970916344424413 1
0.98800788291319 1
0.973110176921578 1
1.07319249827442 1
0.921396485195778 1
0.983550862409428 1
1.0178505212633 1
1.01103307834555 1
0.996217740934174 1
0.909353473239704 1
0.877119387693726 0
0.908468280194135 1
1.02780937683961 1
0.943942766187476 1
1.06013412314366 1
1.0941894913008 1
0.972330520666988 1
0.936460186445132 1
0.980065450709496 1
0.81890249222479 0
1.08436922080822 1
1.04666539696363 1
1.04522253073559 1
0.990885949879611 1
0.899118899455767 1
1.03938117530692 1
0.958694572089152 1
0.963147435606706 1
1.06231984822764 1
0.976972754882083 1
1.05178415489472 1
1.02373299735706 1
0.992072243844795 1
0.969134650200073 1
0.947304144687893 1
0.891678419840135 1
0.823298299674561 0
0.938498593905011 1
0.946541675494064 1
0.985486106427284 1
0.864916840755111 0
0.887871341139841 0
0.934315475555261 1
0.981790350133067 1
1.0087979228904 1
0.95186995746444 1
1.11036968322352 1
1.00657588818482 1
0.928228021291787 1
1.0645543338661 1
1.06267410999017 1
0.989841256630573 1
0.976014683632192 1
0.949739895041336 1
0.933657279212286 1
0.978993766928113 1
1.03911248222539 1
0.983938110110681 1
1.04161640880339 1
0.988547127437178 1
0.919367618473888 1
1.10515587924977 1
1.03452234959848 1
0.961348985346941 1
0.942932451414225 1
0.945303220725907 1
1.07012020066962 1
0.999077714247073 1
0.933575944283302 1
1.06150577531034 1
1.01828569804136 1
1.12917198458334 0
1.1099584026949 1
1.00435346843014 1
0.98746462249477 1
1.0606223502018 1
0.958409881992367 1
1.0257582444843 1
1.04249150220042 1
0.939226372238029 1
1.0151929723712 1
1.05367198902879 1
1.05119840179069 1
1.10517336557659 1
0.985334661593893 1
1.0241232518082 1
1.03412849528339 1
1.02189954997497 1
1.03570473523645 1
1.15365921590364 0
0.981187338678335 1
0.996542935031619 1
0.937569413177764 1
0.974838703422383 1
0.945886400922413 1
1.06549454936784 1
1.01529398868423 1
1.00523305648433 1
1.07293581980123 1
0.951550910376745 1
1.01803495197131 1
1.0000014044078 1
1.06326511230144 1
0.968490347255964 1
0.914811554222661 1
0.972483914331591 1
0.890913713080566 1
1.00350265013031 1
0.941877449482482 1
1.00732208101046 1
1.01329163902449 1
1.02073077124975 1
1.02105935049466 1
0.885255959086143 0
0.992325285746975 1
1.03414713932173 1
1.02294763569356 1
1.02078938027601 1
0.893182365238326 1
0.944930989551824 1
0.995819177247615 1
1.21481811899553 0
1.02080643017195 1
1.04806972846571 1
1.01186189492025 1
0.991223520793295 1
1.08683047676676 1
0.961917227726399 1
0.916766015936586 1
1.0137921920517 1
1.01595588375946 1
1.03174941648855 1
1.00278026411866 1
1.0945755776708 1
0.96955766924737 1
0.95537437881802 1
0.950559004529714 1
1.00526538045306 1
0.953508139565526 1
0.943433529075145 1
1.00368730415951 1
0.948084588794809 1
0.975423081408175 1
1.05912257402997 1
1.09219073772774 1
1.09364006483418 1
0.973552375178624 1
0.932903362655299 1
1.12152551232084 0
1.06773807020763 1
0.923389141156343 1
1.04460576924901 1
0.945509001784884 1
0.967830405071965 1
1.02967892475011 1
1.00649473192179 1
1.01934061869781 1
1.07430916683034 1
1.11636988935198 1
0.98983088708672 1
0.898710769599948 1
0.973353059616528 1
0.97054064522799 1
1.13871259904107 1
1.03830339939461 1
0.952107984846972 1
0.868646779695222 0
1.10121792479586 1
1.01459988544366 1
1.14178777963161 0
0.988745175361388 1
0.95965561282822 1
1.02873259344682 1
1.03689192607853 1
1.01673613147812 1
1.00752956261286 1
1.07912057455297 1
1.00692461984889 1
0.948052427590783 1
0.960041849511476 1
0.91652656559121 1
0.969234214959213 1
0.980413127853083 1
0.986799497225314 1
1.07649621818479 1
1.00312182865642 1
1.02591151092372 1
1.00944312338236 1
1.00345723004598 1
1.05131140484389 1
1.03244575357934 1
1.10020104976829 1
0.967624856325704 1
0.90634851271587 1
1.01497544649643 1
0.989534281562426 1
0.905834557696214 1
0.938626070764524 1
1.0315613729674 1
0.886330238961945 0
1.01345648785994 1
1.07750561853608 1
1.08264474608253 1
0.985750571433417 1
0.926285832085503 1
0.953020846062133 1
0.998982629794002 1
0.996320597584493 1
0.913842370775948 1
0.931900473705951 1
1.01620108310803 1
1.07899714611241 1
0.979344650556439 1
0.992090266339218 1
0.920557231388051 1
0.993620784608576 1
0.882501749785427 0
1.05077490186018 1
0.881024232699422 1
0.931328706246436 1
1.04108136058008 1
0.974051585996413 1
1.02251845540352 1
1.07727023384135 1
1.0222407523303 1
0.974017402667551 1
1.06561854686547 1
0.933325466001972 1
1.01261268684818 1
1.01287535078223 1
1.00298239113352 1
0.942529866484599 1
0.964416506815092 1
0.964097734653281 1
0.995526186116696 1
0.972848757554002 1
0.969255000776469 1
0.95565015477567 1
1.10361648358186 1
1.02821994144329 1
1.08132364647681 1
1.08792487471951 1
0.8689127485608 0
1.0074866246749 1
0.956936590476656 1
1.01484460051972 1
1.00989128007031 1
0.984297855476989 1
1.10915559263097 1
0.948426481100228 1
0.961286662255297 1
0.962668419644609 1
1.06464518181605 1
0.96687300025293 1
1.04865699372152 1
0.953064319558975 1
1.00602063196128 1
1.01564101076384 1
0.912061242325875 1
0.890006608314105 1
0.967588874185331 1
0.973505173879827 1
1.18287525128251 0
0.98343924155067 1
1.00735074277585 1
0.914195449090793 1
1.05592130512859 1
1.01758810797916 1
1.04671135726952 1
1.05884627810949 1
1.01217213441037 1
1.08637215227635 1
1.02500012242842 1
1.04936776889501 1
0.99464541585909 1
1.06171945618525 1
1.04568721109042 1
0.982869416471268 1
1.00573934303025 1
1.02885266914881 1
0.923870615859196 1
1.03143148158067 1
0.988091936201057 1
1.01703324128234 1
0.967849322380839 1
1.02525902959331 1
1.0197525512601 1
0.959992913640813 1
1.01030884629086 1
1.03479887881252 1
1.02933751057871 1
0.931018751069051 1
0.973916032961893 1
1.02299615554514 1
1.05503175803234 1
1.01127877838531 1
1.01489713640716 1
0.96661380189704 1
0.994684692890533 1
0.986546665779076 1
1.05443815216537 1
0.960346439380352 1
0.993381471854138 1
1.07516814665736 1
0.867575574760961 0
0.926788678502178 1
1.04815615073401 1
0.98400406670945 1
1.03702198163214 1
0.934687680192067 1
0.979361324644543 1
0.980146227363441 1
1.06692173044065 1
0.972452935416225 1
0.919758898307025 1
1.0218387246673 1
0.987354109742406 1
1.07248357644957 1
0.924162999157529 1
1.03357381446451 1
1.03670409677203 1
0.965987314622717 1
0.970233269717973 1
1.0333550799123 1
1.01150180338218 1
1.03294757877362 1
0.97468188293613 1
1.00462918773755 1
1.02906196841009 1
0.960620514876437 1
0.958406824873386 1
1.05204205865415 1
0.958746734047803 1
0.945539402506931 1
0.980079800164733 1
0.936227060193502 1
1.01420786751449 1
1.06049558879112 1
1.05846374503813 1
0.972278189067105 1
0.985607588976506 1
1.09705669408632 1
1.00687437160431 1
1.01689644472432 1
1.02300347784522 1
1.00403559996176 1
1.0528575320301 1
0.962640526393092 1
0.954835705550768 1
0.938686728352661 1
1.0119256000134 1
0.984878230916198 1
1.07662677890353 1
1.07562693215787 1
0.955719758981922 1
1.00993108858165 1
1.09916356616107 1
0.982231607451661 1
1.05691334606485 1
0.980720513422808 1
0.895141188055131 1
0.944283683951416 1
1.05895178058245 1
1.03340276567877 1
0.953560084200017 1
1.01955643887789 1
0.950425980728804 1
0.981342142817803 1
1.0289498223662 1
1.02514807396495 1
0.894568092837277 1
1.02424496844897 1
1.04645041519737 1
1.02921735486172 1
0.893548111941251 1
1.03181170457741 1
1.03627430348026 1
1.05215588673016 1
1.03331492751952 1
1.04233979337666 1
0.90002897671221 1
0.973176792154567 1
0.940316627895107 1
1.03563570366352 1
0.978811782721385 1
1.03345877632744 1
1.09733116225337 1
1.02479856266603 1
0.988031727402905 1
0.936676979668923 1
0.996172570354166 1
1.06970175627999 1
0.930749897012977 1
1.04188375589342 1
0.929397393954467 1
1.1779534440243 0
0.956196565715524 1
1.05170684219795 1
1.06615223074092 1
1.05022626726621 1
1.05701212256678 1
1.02660933208331 1
0.969673087622234 1
0.989574700638054 1
1.0498679132205 1
0.925237936968721 1
0.975249945231624 1
1.09148889222146 1
1.05750873797136 1
0.962524051501357 1
0.957306236011477 1
0.994770512409314 1
1.01582018893829 1
1.01124780616827 1
1.10653442393671 1
0.967071441162523 1
0.87023999829926 0
1.05035083424178 1
0.889909560599632 1
0.988462896889053 1
0.951084297761147 1
0.946397043200703 1
0.885322175378034 0
1.0450095050253 1
0.984319767737344 1
0.924659069853645 1
1.00017549168706 1
0.933031648027611 1
1.00171108422363 1
1.01660926276015 1
0.910621332876195 1
0.97237337276023 1
0.995360718000361 1
0.977361331145085 1
0.933859583431811 1
0.994527132866072 1
0.970010688448834 1
0.981699983549583 1
0.999107022100757 1
0.941609271209394 1
1.1450731162884 0
1.03526490208878 1
1.02710856570783 1
1.05417708807833 1
0.943362503638723 1
1.03268484828662 1
0.97598434184416 1
0.956596380628659 1
0.980743091288743 1
0.958141995416364 1
1.06960411987889 1
0.980874751265738 1
1.056601634077 1
0.985450893846127 1
0.944333684259028 1
0.927706150466172 1
1.00984054633877 1
0.895970297847897 1
1.01444716273148 1
0.972706055831311 1
0.954195806827944 1
1.02962420980454 1
0.971730216444094 1
0.901969016656064 1
1.08330895193473 1
1.02847685001456 1
0.956491715816563 1
0.954469579899275 1
0.937450934323796 1
1.07527327425461 1
1.03605513846551 1
0.975032041530346 1
1.01588520039223 1
1.00261631683289 1
1.10343417246782 1
1.11572071681394 0
0.951982875842981 1
0.987367015534382 1
0.994434113787905 1
0.98874068469821 1
1.01752089667513 1
0.871993496898043 0
0.989960122558886 1
0.991128584567486 1
1.09171961981077 1
1.04241211066625 1
1.0100220919015 1
1.06486265807079 1
0.940926874592327 1
0.966978233797358 1
0.988736919494323 1
1.00300720138302 1
1.01145090440577 1
1.18750435788709 0
1.01230619578744 1
0.968038474738836 1
1.02761031022672 1
0.942079303149799 1
0.975802573841228 1
1.0782077411864 1
0.97166739327987 1
0.91946008727895 1
1.0369905374075 1
1.00500683837799 1
0.978412188352562 1
1.02336116706434 1
1.03424698322197 1
1.00218245841501 1
1.06651676302783 1
1.00643319609197 1
0.99300465793521 1
1.02051732859073 1
0.97301377760037 1
1.03230827625756 1
0.967707887221414 1
1.02775598113316 1
0.957907353328515 1
1.03245448797966 1
0.987940704687642 1
1.043698194605 1
0.965341273307115 1
0.960195000537161 1
1.11072786416919 1
0.912443758648043 1
0.942734736828967 1
0.983906472814387 1
1.05325455611083 1
0.990523951699972 1
1.02761495368665 1
0.94536917531352 1
1.08163974953774 1
1.0498371968309 1
0.923187942832862 1
1.04647571954539 1
0.976523743941609 1
1.03838945472717 1
1.02366545893536 1
0.953324960002755 1
1.0139965111593 1
1.05548944277672 1
0.900204654299682 1
1.02313921834889 1
1.09463675202052 1
0.972956107467035 1
1.06827645685932 1
0.946804316898506 1
1.02668157881793 1
1.03741618233152 1
1.01427363809611 1
1.01918301602441 1
0.936172980241756 1
0.932405534165555 1
0.953279897694723 1
0.990093353672088 1
0.983501385438798 1
1.01271145493655 1
0.972514318588203 1
0.994570355134825 1
0.995552994449817 1
0.98648853144922 1
1.05254012537156 1
0.998322292514393 1
0.887975278112491 1
1.01387386453083 1
0.994212014983699 1
0.9868683905498 1
0.962602302673648 1
1.03723288361049 1
1.07936409180499 1
1.06208504429223 1
0.96811578628106 1
0.875372422888122 1
0.998549387197355 1
1.06099050210431 1
1.01313343785657 1
1.06571370342923 1
0.98864898836229 1
1.05484785009761 1
0.866577509545143 0
1.0754865976845 1
1.01972455601445 1
1.02592489390893 1
0.922214875439118 1
1.14805489203726 0
0.961686799017845 1
0.955182112820391 1
1.00786968145372 1
1.04354777889425 1
1.05768248966609 1
1.08806898854327 1
1.04949688525653 1
0.857830327752721 0
1.00310409385139 1
1.06028186754304 1
1.00359330135774 1
1.04115352400764 1
1.07025292964278 1
0.869048639691918 0
1.00084622640937 1
1.03271230977329 1
0.925336726636961 1
1.13141409772471 0
0.876117241684405 0
1.07509855920551 1
1.01616251890747 1
0.985342360518847 1
0.966981858967193 1
0.958063417656547 1
0.943571435672876 1
1.00574288742178 1
0.964040999390857 1
1.04173496693334 1
0.960359887208181 1
0.929695288356349 1
1.01062855652893 1
0.938408894869902 1
1.03839532236087 1
0.953184710682943 1
1.04776317067959 1
0.9817809507537 1
1.03198611257907 1
1.08052222038327 1
0.992186843822241 1
0.958264425281032 1
0.932262637538318 1
0.993447787894359 1
0.908786420383041 1
0.933559848116018 1
1.01308409894577 1
1.01066298201684 1
0.982149330688021 1
1.05538654176873 1
0.949617879630478 1
0.951215693539973 1
0.991953825194611 1
1.07720153764666 1
0.929427770612574 1
0.969395084143127 1
0.973579530654234 1
1.03023201817742 1
1.01290923176969 1
0.838225191341756 0
1.08091994732962 1
1.11188301978449 1
1.05186434248972 1
0.957218889506707 1
1.10381992807764 1
1.05411413738153 1
0.973658610588858 1
1.03605100286701 1
1.01647513790876 1
0.963608968046119 1
0.994833222839248 1
0.971153935239102 1
1.0661430899221 1
1.00676286453405 1
1.08786411294656 1
0.917093694221717 1
0.993196199427232 1
0.988473517445573 1
1.03496361402475 1
1.0177583604237 1
1.07694218710502 1
1.09002529898941 1
1.03197729392671 1
1.08291559652336 1
1.03167610750515 1
1.00915342590137 1
1.07987383424636 1
0.985515798348183 1
0.976671189215258 1
0.97994522790756 1
1.0062948806813 1
0.996599535091928 1
1.00687072000087 1
1.07340566885698 1
1.04106724925516 1
0.97801358389484 1
0.892920655312069 1
0.955422142909295 1
1.00539733366919 1
1.07443606104751 1
1.04151543485561 1
1.07223911200239 1
1.06235732221624 1
0.928458601110172 1
1.00941221391295 1
0.936936308170363 1
0.967759402027411 1
0.960858765588738 1
1.11868640924493 0
1.07920244375811 1
0.992788773285081 1
0.991845568310464 1
0.998447181045549 1
0.941655829272242 1
0.971189455675047 1
0.962793638555996 1
1.00955524984371 1
0.94907680241471 1
0.969764516444277 1
1.10038390589088 1
1.00777533218792 1
0.9388036287256 1
0.984844472240899 1
0.97590901043741 1
1.08543636057011 1
0.940912993682745 1
0.910523611744677 1
1.11016289174711 1
0.958492504245839 1
0.998243374176206 1
0.846309001658915 0
1.07887736340474 1
0.991413725908586 1
1.0439434514673 1
1.00859112320773 1
1.04077462929183 1
1.04973825274878 1
0.9554122438909 1
1.1342390579763 1
0.918208220754322 1
1.03974416800601 1
0.986255784529677 1
0.965188099782133 1
1.01311175085915 1
0.986953693656015 1
1.02250135223314 1
1.03844739435648 1
1.00074634244649 1
0.977895590879654 1
0.985352835810928 1
0.894089938856098 1
0.946679854179152 1
1.01911875388267 1
0.947952140818892 1
1.04679278939586 1
0.993974306539219 1
1.15487920555935 0
0.999710221726666 1
0.96263044777825 1
0.905383392670345 1
0.995130864717286 1
1.01539128897827 1
1.01877450698671 1
1.04930687906361 1
1.05718444431097 1
1.08729637192816 1
0.982203486560082 1
1.02820719633136 1
1.04704448515767 1
1.02209595166312 1
1.06826616611693 1
0.99749099361637 1
0.973020345000686 1
1.00630545493122 1
1.0696406937631 1
0.952487110045821 1
0.981928092745643 1
0.952212342544753 1
1.0629106120823 1
0.949174012822412 1
0.955994351989167 1
0.993068537327203 1
1.01887687872597 1
0.95952173865482 1
1.00093769294692 1
0.998309604785901 1
0.882437124277019 0
1.10370659121884 1
1.02846750466411 1
0.986309328533341 1
1.00788604306773 1
0.974573215222021 1
1.09559669268802 1
1.05232751786262 1
0.983295073826425 1
0.973051585492029 1
0.951666888117422 1
0.9407178650811 1
1.01908281181466 1
1.12080338585623 1
1.03639975054127 1
1.02375866187079 1
1.08864946635789 1
0.97103246851502 1
1.06096321304158 1
1.02217497459462 1
0.810000056077754 0
1.01588314559735 1
1.0556861788867 1
1.03942241435301 1
0.92672979199404 1
1.06602545817391 1
1.00936446212783 1
0.983018291903454 1
1.03848731045553 1
0.945309407055918 1
1.03459835015971 1
1.01619667201767 1
0.976378346751064 1
1.12401566315521 1
1.08562503049016 1
0.973182887584059 1
1.05604618283946 1
0.916520476087523 1
1.00185673767923 1
1.09581065418902 1
1.06212911581572 1
1.03737835874708 1
1.04140446962479 1
1.0693428519555 1
1.10527956405051 0
0.966658895353588 1
0.84159693950964 0
0.95859704881303 1
1.01201952723232 1
0.990521360367105 1
1.04739295405947 1
1.03701882666333 1
0.987274384162843 1
0.97628089831141 1
1.00235680352699 1
0.976621713568874 1
1.00046078083505 1
0.963449136340175 1
1.09916070771416 1
0.995164907361527 1
0.99795291475875 1
0.99309176202532 1
1.10612739058105 1
0.98158061134406 1
0.931747896165306 1
1.04012503270115 1
1.05827314526314 1
1.04458422579607 1
1.0981556620685 1
1.00493138093017 1
1.08821044550775 1
1.02751844471027 1
0.93529967237558 1
0.969634423221475 1
1.02506157898136 1
0.971242020326094 1
1.01087224092128 1
1.06587627844879 1
1.02889809159671 1
1.05398941519693 1
0.928815538431498 1
1.04227812728751 1
0.961264976330185 1
0.956517758858989 1
1.01341128861578 1
0.967199579181847 1
0.904947480929163 1
0.996700855142225 1
0.922903197803075 1
0.953483927576165 1
1.03933890533592 1
1.05594357246949 1
1.08423906225387 1
0.913539528537942 1
1.0817412379424 1
0.992420452066558 1
0.979943155009701 1
0.96787643955655 1
1.02609416424439 1
0.959459096497596 1
1.01905857143457 1
0.955093565123945 1
1.00980090904075 1
1.05871810450502 1
1.04159000795194 1
0.936942515342173 1
1.03088845528377 1
1.02175244729872 1
1.02896239299207 1
0.901356480906988 1
0.945875786647662 1
0.952584031190018 1
1.08002698869137 1
1.10994862364442 0
1.1244934523603 0
0.969694636130117 1
1.04001999755979 1
0.959792638892228 1
1.01881851328105 1
1.03579930088771 1
0.995071531040582 1
0.985726086964936 1
1.03811125606131 1
0.941020573258072 1
1.00960037021403 1
1.02252040586754 1
0.984714441141716 1
0.921043695146337 1
0.988661428174212 1
1.04874079936942 1
1.01618921362784 1
1.01277376394317 1
0.954057781525812 1
0.95091693403882 1
1.04639861507744 1
0.99505118653406 1
0.905496677050141 1
0.918999002586318 1
0.967043661035459 1
1.04697144218397 1
1.02448286897929 1
0.980923013363824 1
1.02254750820241 1
0.987340558175697 1
1.02943948054916 1
0.958998389357025 1
0.85555399226217 0
1.03699856019563 1
1.02166978972019 1
0.884925402967141 0
1.07876093773483 1
0.922702370110688 1
1.11995910467954 0
0.946582255252591 1
0.982881474962108 1
1.01853523587923 1
0.989296542806594 1
1.06068840350955 1
0.967428617472473 1
0.905604162412655 1
1.02568535926271 1
1.00869517006875 1
1.00308409524145 1
1.10724544289081 1
0.98691541708697 1
1.11337392179515 0
1.0283654907041 1
0.890923256488713 1
1.03045759974231 1
0.949044620997105 1
0.965102303890358 1
1.04939649495494 1
0.939348772012335 1
0.973660616150701 1
0.987175563348138 1
0.974329408194145 1
0.903118717855221 1
0.960411168008296 1
0.971537108354953 1
0.910012689570426 1
0.984733610971319 1
1.00912605775969 1
0.971424770973073 1
1.00435071972596 1
0.985453096209649 1
1.02103160454513 1
1.09729950040852 1
0.950212285059794 1
0.949345632851938 1
0.980090809254776 1
1.03266945461182 1
0.954448491490491 1
1.05231393337943 1
0.900681855488718 1
0.993683832589708 1
1.0967399863814 1
1.11012244124826 1
0.969849543413064 1
1.00383580687462 1
0.995137050635079 1
0.991165432207766 1
1.00015541640402 1
0.952625235847567 1
0.940397623514442 1
1.02437559764897 1
0.989649075013266 1
1.00740070884166 1
1.00502650436995 1
0.971892133286528 1
1.01230799967313 1
0.871773351294473 1
1.04363346814039 1
0.967529535954257 1
0.998493220738813 1
1.00725161124482 1
1.0527203395963 1
0.949283765014181 1
0.933119474489721 1
1.01287347680801 1
0.914749132118846 1
0.989085887343298 1
0.974949092694129 1
0.997103652164727 1
0.986355789609377 1
1.04795164332583 1
1.02785094257256 1
1.0082362095856 1
1.04528011525735 1
0.994229879869621 1
1.02036831836356 1
0.855084196968215 1
1.03763170207621 1
1.08502919509992 1
0.962360262789327 1
0.944934820710128 1
1.08660652635527 1
0.998127634815586 1
0.942548552277547 1
0.990935076816811 1
0.992398693515262 1
1.07538726100249 1
1.01692504823676 1
0.973261144558485 1
1.03517389120856 1
1.06448442086333 1
0.983251522581691 1
0.948375687601687 1
0.93922943888652 1
1.07926016697941 1
1.02524378681378 1
1.12792774709038 0
1.09072581110952 1
1.04247142215247 1
1.00923400844503 1
1.06645871092402 1
0.904300188870239 1
1.01916794866061 1
1.03633995284201 1
1.02289750439761 1
0.907445352255793 1
1.10290729611462 1
0.975045118464896 1
1.07052979387352 1
0.994809262773048 1
1.03582006222832 1
0.917285110601655 1
1.06880940113709 1
1.03169579440093 1
1.02227568505947 1
1.06280481824157 1
0.870089906105969 1
1.07886924084506 1
0.905438068728957 1
1.03143753673657 1
1.0817084409316 1
0.950317691945329 1
1.07010772921601 1
0.986384737170002 1
0.983233133433925 1
1.04247542145844 1
0.985918322409853 1
0.877478091386054 0
1.01555887292185 1
1.02538875760111 1
0.888254132842178 1
0.991165390977286 1
1.0688528668003 1
0.993770091084836 1
0.984559898312348 1
0.888911936005863 1
1.00890148733326 1
0.947805212950791 1
0.875024718949104 0
1.02165123707824 1
0.975128151836113 1
1.08761530245025 1
0.994455468084322 1
0.923237118407238 1
1.0385818340404 1
1.03799707394057 1
0.998965987017123 1
1.05274268078509 1
0.978109261846025 1
1.06307568534153 1
1.09309197783082 1
1.03681411555374 1
0.970107501032869 1
0.965135531924383 1
0.999248138417335 1
0.960069620143074 1
0.975374821317772 1
0.983856265755535 1
0.942296260192833 1
0.992980132444604 1
0.985892422544048 1
1.0085771104017 1
1.04952457079693 1
1.0395167512241 1
1.03956127400305 1
0.928731441363472 1
1.02907699532144 1
1.0307290658859 1
0.9285616544537 1
1.05190622249472 1
0.9992233198123 1
0.978584545661786 1
1.0542566465218 1
0.977963226236795 1
0.955507949579436 1
0.972928908979709 1
0.950404645060877 1
1.05836385796103 1
1.02502708006849 1
1.02811422738432 1
0.95474274970671 1
1.03186102589519 1
1.04010857746405 1
0.939274695282715 1
0.972238915653043 1
0.982624877250779 1
1.04133372882121 1
0.960040080252152 1
0.972966757371831 1
1.12132628385556 0
0.986344860451746 1
0.921272234265611 1
1.02280598908106 1
0.965261087324675 1
1.01437111929236 1
0.907774549345621 1
1.14671167546459 0
0.892726608318627 1
0.898820349762606 1
0.953483120813188 1
0.993400517294578 1
0.949914314397604 1
0.947157697871962 1
1.08124634617519 1
0.835400794838564 0
0.929254807037788 1
0.901375025191822 1
1.04905453458136 1
0.95942075907688 1
1.10895685653279 1
0.926405667918724 1
0.903105368735701 1
1.13491658305561 0
0.835742653894659 0
0.999607304513105 1
0.982116222834103 1
1.10433340715159 1
1.01762040254606 1
1.09121387963219 1
1.06523471923448 1
1.00667770319579 1
0.986010065801179 1
1.09254495903114 1
1.12160152300993 0
0.991762670463071 1
1.05763850642388 1
1.01118412306209 1
0.990316410650446 1
0.93106121347618 1
0.976783907032981 1
1.01051375835156 1
0.911399632776132 1
1.01564288469652 1
1.13455341788367 0
1.09726130631796 1
1.05740212578959 1
0.932827089401338 1
1.01120426183895 1
1.04180767070223 1
0.980881220762912 1
1.09483543174144 1
1.02849306432752 1
1.01839917953591 1
1.08127602627539 1
0.966895962666863 1
1.02968203412967 1
1.0585569573241 1
0.975232574988397 1
1.0176391652048 1
1.00538505788777 1
0.929630110662551 1
0.973923132257633 1
0.958916155539021 1
1.06273857175986 1
1.06527254311541 1
1.04793972682829 1
0.941241387827907 1
1.040178257559 1
1.01971227495279 1
0.935462457604903 1
1.05145345844818 1
1.02397803398556 1
1.00627780137585 1
0.993758452817741 1
0.942569478514066 1
1.03755760976633 1
0.960531918670582 1
0.969961692850562 1
1.01987105394266 1
0.984167295560112 1
1.02044509655436 1
0.86901055304008 0
1.05168752852334 1
1.01716807153534 1
0.987188879488905 1
0.917672806934814 1
1.01271643874262 1
0.98580940745837 1
1.000845004824 1
1.08131651060098 1
1.07344557287443 1
0.98462762495356 1
0.954483342997498 1
1.03869399852995 1
0.979986645200036 1
0.927673072168373 1
0.961736135256285 1
0.989758196941643 1
1.06547772512338 1
0.940141193349501 1
1.06232618451985 1
0.966496639532918 1
1.06333842699164 1
1.14244070332926 0
1.04227956847167 1
1.08668170174135 1
1.00908799096225 1
0.989825503662004 1
1.11547252718637 1
1.07940590918928 1
0.981979248741111 1
1.03256123595783 1
1.052896691982 1
1.04690846960666 1
1.01882944345012 1
0.951032328180712 1
1.1459805789736 0
1.01922503816376 1
1.05080298810623 1
1.0520949726589 1
1.06273287517458 1
1.02424882601954 1
0.940568217342644 1
1.04339417265783 1
1.04380657825182 1
0.925737026509807 1
0.986348488613647 1
0.911278795861795 1
1.03512341682348 1
0.971535593026993 1
0.977138174038679 1
1.06963244353354 1
0.949876471778939 1
0.908166724250888 1
1.02876064005804 1
0.95751728603227 1
0.981481833557345 1
0.961298617482201 1
0.984388307506776 1
1.00697639378611 1
0.848241483252993 0
1.00316181169376 1
1.01092160465502 1
0.966964541277042 1
1.04456513314522 1
0.911071077154422 1
1.07792987464317 1
1.01388125617386 1
0.987486023641923 1
1.03386338031394 1
1.05830876256701 1
1.11020439826721 1
1.09865975370277 1
1.08300938815731 1
0.953396381183372 1
1.01167332770019 1
1.00387963230577 1
0.909323955218911 1
0.925809974707659 1
1.01426499555074 1
0.942602367824754 1
0.917476015429747 1
0.92159534916467 1
0.912132564287923 1
1.03046299356711 1
0.995676480156951 1
1.03446373134512 1
1.04746358863816 1
0.953749729919046 1
1.00343239601895 1
1.01147953028218 1
0.961087022520185 1
0.973908598613439 1
1.09884460617518 1
1.11984772948519 1
1.00544715675802 1
1.08564932259226 1
0.972517566884752 1
1.01143959151399 1
1.0502446753218 1
1.01346713507715 1
1.00499857985689 1
0.937609379613298 1
1.02840235619155 1
1.04486149119299 1
0.959422597381466 1
1.0872378641234 1
1.07274841053447 1
1.03282443016496 1
1.03071744897444 1
0.868534855369731 0
1.09835745101945 1
1.02864190026644 1
1.08162416054594 1
1.05200714481775 1
0.973927902043727 1
0.998339319646818 1
0.984968050147944 1
1.02313956661662 1
1.00772789978778 1
0.910964902675473 1
0.993007638870062 1
1.05419317471103 1
1.00012668940901 1
1.06680651487615 1
1.10525889900582 1
1.01422185495887 1
1.08551902653094 1
0.980335056903939 1
1.05794335491537 1
1.08579328528842 1
0.865453126513871 0
1.10001503466248 1
0.987181578980555 1
0.970872649356629 1
0.98504758001102 1
0.985630010578279 1
1.10017236946569 1
0.924111661172474 1
1.01830864679845 1
1.0293266788412 1
1.0412810531839 1
1.01089589706838 1
1.04647721088386 1
1.04695865438548 1
0.961721860234334 1
0.977943630342115 1
0.92875038446941 1
0.871706233913132 0
1.06021683161715 1
0.930735801595594 1
0.956946082527268 1
0.901266433117519 1
0.944632402492821 1
0.967833189930175 1
0.998500784347689 1
0.989825899769276 1
1.01366533641734 1
1.06995199993998 1
1.07335346879406 1
0.934374941049336 1
1.10264032702229 1
1.04006277303179 1
1.16179710995062 0
0.939417053407068 1
0.875055139130959 0
0.963891496934044 1
1.00470578936905 1
1.08023320261458 1
0.944678645806371 1
1.00390067561567 1
0.996200893751759 1
0.908013302778438 1
0.944038311937412 1
0.958571338817409 1
0.918950307249611 1
1.0571805505027 1
1.00352816049667 1
0.987218002484452 1
1.00409765208742 1
0.964723564229869 1
1.00333087103789 1
0.989749749024792 1
1.06487533021201 1
1.00676947375163 1
1.03381854902888 1
0.961155525552512 1
0.895786101500838 1
1.0396077583044 1
1.09459170378282 1
1.02838657538726 1
1.00276008583186 1
0.918062136051828 1
1.02530627940825 1
1.11488151150888 1
1.02065019869101 1
1.02438527786143 1
1.0309711802132 1
0.999614840858194 1
1.09450250120371 1
1.06643535065946 1
0.974956594034265 1
0.958521140536341 1
0.977285995517498 1
1.02937066647405 1
0.940519006467015 1
1.0994482798763 1
1.09590248168094 1
0.916673291105328 1
1.11903292352541 0
0.999442588262254 1
0.878968667493895 1
0.900321799919047 1
0.995370665981231 1
1.03595846031204 1
1.00228140987167 1
0.934799698398666 1
0.974141930399795 1
0.928752016817487 1
1.1292000622088 0
0.970943998888768 1
0.984065371931647 1
0.982562169215469 1
1.0595835986602 1
1.00797872794414 1
1.08477111177964 1
0.997560640344872 1
1.00159931603337 1
1.06736648557619 1
0.972359848017593 1
0.97761752025181 1
0.928941533127519 1
0.97485561252304 1
0.975247258886936 1
0.940998368910604 1
0.952786436795597 1
1.07294896663923 1
0.913803638209311 1
0.961471552547925 1
0.922856905912525 1
1.07124082453636 1
0.933614348344975 1
1.06700669185796 1
1.02568959032068 1
1.00542741054181 1
0.977662863009777 1
0.961021261014312 1
0.984638965161844 1
1.07862329052029 1
1.04808368592755 1
0.944109148007823 1
0.987343217724511 1
1.07007383918794 1
1.0304695294789 1
0.888566874244304 0
0.952708104341436 1
0.944221534008035 1
0.965100249868813 1
1.05720166540698 1
1.01732867197651 1
1.05788657613288 1
1.04328052811902 1
1.10242320402936 1
1.02777171448264 1
0.919610556673458 1
1.00569789905788 1
1.035146524613 1
1.00878197310862 1
0.890332710667161 1
0.957736655332083 1
0.943563811687248 1
0.939596980938812 1
0.98155495748954 1
0.969859828696708 1
1.03356144673967 1
1.03498662084232 1
1.14569389345474 0
0.98177401118011 1
1.08637251753144 1
0.970350824217398 1
1.06459082241628 1
1.01555140608281 1
1.10694355344487 0
0.985279872368557 1
1.16573652370846 0
0.982532745513081 1
0.993900829760668 1
1.01120440899104 1
1.04127523347836 1
1.040900734627 1
0.956473198456684 1
0.914329167840639 1
1.04850078313015 1
1.03417638727883 1
0.9569505522379 1
1.09148486326387 1
0.885742696731113 0
1.0142978458877 1
1.01551678583705 1
0.931655771984642 1
1.08601426080608 1
0.909899040220897 1
1.07549427946224 1
1.05353196768888 1
1.0474891652748 1
1.0229905512476 1
0.979826691512342 1
0.973848011838963 1
1.03298133196092 1
1.05699907477402 1
1.05064227976992 1
0.985800550180489 1
1.00785499668778 1
1.02829045728928 1
1.00821558498304 1
0.939607359252781 1
1.05601060345132 1
0.800278591182572 0
1.02398466629104 1
1.0822411680003 1
0.996265517796181 1
0.958937308295637 1
0.990529468807455 1
1.01896875026488 1
1.0245881548495 1
0.949344209764133 1
0.983799439574016 1
0.99630111689964 1
1.02872491902447 1
0.937484946409771 1
1.02208498141703 1
1.0016519455187 1
1.05665122330827 1
0.972840154274662 1
1.0609459684907 1
0.931606894574647 1
0.966525459807503 1
1.04655734579166 1
1.05844201403031 1
1.05565723743231 1
1.06015901721801 1
0.896121767655692 1
0.9084255182428 1
1.04652190483891 1
0.944288425480371 1
0.870776166640321 0
0.988640555343434 1
0.995546405047603 1
0.920314330908614 1
0.979507482086741 1
0.989241192566325 1
0.934384677083079 1
0.928266649850734 1
0.900215776009768 1
0.987167892433855 1
1.08519468423396 1
1.06992009391131 1
1.00904866540493 1
1.01883549915636 1
1.01284998307353 1
1.02890407481296 1
0.981270578609427 1
1.01920738770463 1
1.05970306940869 1
0.924398499583428 1
1.13495821780506 0
0.988371342975022 1
1.01640747039964 1
0.980415409911284 1
0.921239851744585 1
0.865270459125011 0
1.04549933587256 1
0.878963861606101 1
0.943579547422232 1
0.96554255091015 1
1.09540723892131 1
1.01271233921174 1
0.980961560359552 1
1.00882511281647 1
0.964303832178572 1
1.02257839103174 1
1.0237613672776 1
1.00205338761941 1
1.01495943682542 1
1.08414997638725 1
0.983881639655109 1
0.940253621580743 1
1.02200983606821 1
0.947399586877334 1
1.07046835102086 1
1.0140354737098 1
0.991978951126181 1
0.985814810164254 1
1.03376284455139 1
0.960854042320754 1
0.910494695884833 1
0.991749764928653 1
0.954337711211416 1
0.938628829630765 1
0.938441298380715 1
1.01684788461252 1
0.949731367671483 1
1.02627699753988 1
1.00340734737182 1
1.00434564202494 1
1.02208607219496 1
0.978049737734743 1
0.915709496156524 1
1.06088736097493 1
1.07060852643301 1
1.01956684325446 1
1.02105204335294 1
0.968377544585295 1
0.992149721099728 1
0.992948128466248 1
1.09793526040514 1
1.00546074824968 1
1.05424221796479 1
0.966141256444976 1
0.992343066191297 1
1.01009561531001 1
1.03131421476242 1
0.9892083203179 1
0.995272827081826 1
1.02371369902485 1
1.01227741445129 1
1.00541569505798 1
1.00338945235803 1
0.912791786026478 1
0.895380159975631 1
0.891784692673717 1
1.01514810014965 1
1.0398632325846 1
0.969984425170282 1
0.976027473011121 1
1.09747073729569 1
1.01683966040886 1
0.97366871597859 1
0.952650535509645 1
1.00250902904786 1
1.13846479343265 0
0.965470828292276 1
0.938437867327007 1
0.990005609520542 1
1.0443066770382 1
0.938595590864826 1
1.04544034895484 1
1.02327451317387 1
1.04722790706187 1
1.00882007429587 1
0.992739772724724 1
0.905092195020085 1
1.00283428409337 1
0.859442599179367 0
0.886983895279602 0
1.03227657358196 1
0.921886583982374 1
1.09452059137242 1
1.0406088417411 1
1.02946836814723 1
0.966711722520819 1
0.881899740065199 0
0.986698793899103 1
1.067975971712 1
0.996576386562295 1
0.999564967292752 1
0.998205489592602 1
1.13419128867117 0
1.07546317857507 1
1.03812214547567 1
1.04060621857335 1
0.864601412045945 0
1.07348143872494 1
1.00449397404831 1
1.06864140961274 1
1.11413840011381 1
0.951592418246808 1
1.07497969241507 1
1.0367863724864 1
1.05096525977984 1
0.945149973657394 1
1.01485908476278 1
0.97120706763481 1
0.920857587495868 1
1.10164375528213 1
0.931942697124928 1
0.938527198001454 1
1.0136850278762 1
1.02591329377187 1
0.977552706883051 1
0.955419985144197 1
1.19218741023761 0
1.03617968039571 1
1.05962022073322 1
0.994895542549901 1
0.96442892116919 1
0.909136992957302 1
0.96244631686623 1
0.99520072635481 1
1.07896812635537 1
1.10639676995878 1
0.980985680245335 1
0.9063835312033 1
1.02025616058043 1
1.08043790345962 1
0.984251480559048 1
1.04191450242403 1
0.993445821929976 1
0.987786672428008 1
1.02041717325506 1
1.00221735382971 1
1.03562242621818 1
1.0401504888375 1
0.965044578643926 1
0.917996367537091 1
0.957780184255575 1
1.00358814608093 1
0.998840381808006 1
0.996245659963252 1
0.965630667369657 1
0.995228451386036 1
0.892885791715107 1
1.01319630263091 1
0.985137072750732 1
1.03504159948445 1
0.970326155069108 1
1.01569092418316 1
1.01965672012503 1
1.1052548376997 1
1.06142566232431 1
1.10880532481361 1
1.03631843054227 1
1.0805274218058 1
1.05165187743553 1
1.03807356837548 1
1.07120815308642 1
0.975816211682292 1
0.999319198637111 1
1.04446072506493 1
0.96928851303712 1
1.02067253314512 1
1.06857839926015 1
0.953058916663483 1
0.983934030351756 1
1.13837318520798 0
1.01036872541584 1
0.979141742135467 1
1.03107602874576 1
0.960898720380493 1
0.954514370398379 1
1.09785756490478 1
1.09887337538833 1
1.03550624850963 1
0.960357315405895 1
0.972160065723837 1
0.998566112433915 1
0.969791529674728 1
0.986028651697907 1
1.0513179810967 1
1.03795801228967 1
0.843697170585336 0
1.05550835619041 1
1.03650028020461 1
0.919740083992702 1
0.97798485807515 1
1.01175755701773 1
1.04651345028735 1
1.04902828204379 1
1.10887019628573 1
1.04010509052985 1
0.906659451554085 1
1.06169340710067 1
0.990210515471151 1
1.06086058013413 1
1.09688657664217 1
0.978695179077614 1
0.92837826636247 1
0.96687426372463 1
1.10263620165205 1
1.0952875621938 1
0.990703691261587 1
1.00427934932998 1
0.959895156904464 1
1.04278420489079 1
1.00682250717673 1
0.918543322328301 1
0.984849844242854 1
0.979666206362624 1
1.02054896976381 1
1.03480674296543 1
1.05103530857113 1
1.02208281028783 1
1.0590033505784 1
0.912974499179423 1
0.959381750963336 1
1.02925425731781 1
1.1443040168999 0
1.01884832897523 1
1.01093513051015 1
0.957705953350973 1
1.04782052180351 1
1.06652869060239 1
1.06704903456901 1
1.0288140245061 1
1.0881297035334 1
1.07183923355755 1
0.906753075994403 1
1.00285088582663 1
1.04862015833611 1
1.0290454216114 1
0.98146381318917 1
0.991847509965647 1
1.04759080180003 1
0.995058404348577 1
1.01796809537792 1
0.957115861272828 1
0.917809786607887 1
1.07021796044464 1
0.956300985126151 1
0.973768384746402 1
1.05961784469501 1
1.04465762019304 1
0.974188317303507 1
1.04428671266802 1
0.920947312564065 1
1.04123190838226 1
1.02985760734259 1
1.01630139344845 1
1.07443666510849 1
1.0880789159348 1
0.983201598613152 1
1.03186034392279 1
0.971864030986772 1
0.932469468657204 1
1.0482299610278 1
0.946535481455183 1
1.06504042922316 1
0.998817476422184 1
1.11755257937942 0
1.03170472248237 1
0.907596370682353 1
0.959648025123873 1
0.943262875485921 1
0.872842681709435 0
0.96265987345487 1
1.022927059414 1
1.05281823950538 1
0.969540397424306 1
1.03842673523181 1
1.04345356664345 1
0.971225057568122 1
0.895257858958182 1
1.01562171710111 1
0.933632059063181 1
0.913574743492389 1
1.08924235767526 1
0.932017999965982 1
1.02673292984994 1
1.0604763256245 1
0.899644514115185 1
0.985065453675377 1
1.03122581462787 1
1.02276173652483 1
0.993564798988614 1
0.953060901184307 1
1.08732239959551 1
1.07507227524849 1
1.02127563371096 1
0.890711434670605 1
1.09832061377919 1
0.986474169147368 1
0.856027903799213 0
1.06487894293784 1
0.931416922730036 1
1.02279992052883 1
1.14415455172899 0
1.08808304280524 1
1.00440033832703 1
1.07867595985811 1
0.964903880951866 1
0.932055721604436 1
0.946878924342581 1
0.957949059209782 1
1.05150729495928 1
0.95224038070832 1
1.03383000164478 1
1.03208288598407 1
1.03921793589357 1
1.01671773223173 1
1.11381011783086 0
0.994041196112077 1
0.966004176144634 1
0.955506800352872 1
1.02323092779211 1
0.986874726943544 1
1.04051180881622 1
1.08143915235283 1
1.11523344524602 1
1.08561937810849 1
1.04331252802021 1
0.898470856259751 1
1.0274517749909 1
1.03192414248484 1
1.07704813959797 1
1.07670208232249 1
0.993282599975842 1
0.972366352008153 1
1.08262169558804 1
0.951911230087012 1
1.06930588909188 1
1.04259288985031 1
0.941916087394116 1
0.925463471619154 1
1.05528478736024 1
0.997733014281837 1
1.00254237525507 1
0.962462437855837 1
0.986136116181721 1
1.03002861302481 1
0.927137728236124 1
0.947479440215321 1
1.0431000111381 1
1.0049320045777 1
1.06048366765524 1
1.0224291485752 1
1.005299040325 1
0.904079990783141 1
0.931190387281567 1
0.974639298443964 1
0.999257789514898 1
1.07194220938258 1
1.05373757976031 1
0.958554785537697 1
1.10097530687505 1
1.01148248209992 1
0.962661547181885 1
0.978827557439615 1
0.982273564603853 1
0.950595898673986 1
0.992559445594698 1
1.10573649688209 1
0.899954339956205 1
1.03326371279846 1
0.93278238185307 1
1.11952443443802 0
0.989554783384083 1
1.0367675495282 1
0.980037780169554 1
0.959524381675415 1
0.952488345255072 1
0.930020493060975 1
1.03959370663499 1
0.913846827671298 1
1.0638176013781 1
1.00621114497466 1
1.03083062740357 1
1.03149483312751 1
1.03680461741731 1
1.07604802895158 1
0.985455500447841 1
0.970331365289881 1
0.980544456336935 1
0.771256247314841 0
0.923659025102496 1
0.99198510250001 1
1.01541075414197 1
1.0442500211345 1
1.02165516259408 1
1.04861971950207 1
1.04764547358492 1
0.988164112375703 1
0.957983701659417 1
1.02481547908428 1
0.930697691062832 1
0.934594382106109 1
1.05904629803743 1
1.03477781886277 1
1.07441570892185 1
1.05588195010615 1
1.01217371689491 1
1.00383909505184 1
0.96296958076789 1
0.932801810440027 1
1.04609208752802 1
0.873236087296222 0
0.93382171766264 1
1.01341922120778 1
0.985260399545486 1
0.942499750233892 1
0.984016756968132 1
0.946559910298382 1
0.994317065687557 1
0.935242435595269 1
0.963004526205395 1
0.983876923685665 1
0.985259081612799 1
1.05405614534777 1
0.954994216028779 1
1.0867004137675 1
1.04625562342304 1
0.940805796852095 1
1.07891986406808 1
1.08757320472649 1
0.962323972762009 1
1.0604864940394 1
0.972977670291516 1
1.04322566209616 1
0.984112432505375 1
1.03787700487587 1
0.937674725439139 1
0.932198200037149 1
0.948032980041092 1
1.0246640221589 1
1.04558481787326 1
1.00370669463445 1
0.998866556819112 1
1.02529775143071 1
1.06914651573148 1
1.05978435393757 1
0.981604282558183 1
1.09094328225753 1
1.09321129794309 1
1.09316323602396 1
1.11531600645515 1
1.08992600267129 1
1.11879176168786 1
0.952226968150551 1
0.92622055601308 1
1.03332456746889 1
0.972210313903385 1
0.915907451332271 1
0.900083054736845 1
0.989575832813583 1
0.965382975227703 1
1.09674662671544 1
1.03016733259714 1
0.993447964985967 1
1.00800001031916 1
1.00720269719357 1
0.988057170992345 1
0.908617926564438 1
1.09756846301442 1
1.01439066292259 1
0.962276183090505 1
1.00629401079639 1
1.01164518697983 1
1.13113752948467 0
1.01940447959872 1
0.978032241951522 1
1.06346316496493 1
1.02948034052587 1
0.954489124964639 1
1.13376506151648 0
1.02833620235476 1
1.00021262104131 1
1.05281316506996 1
0.906546765893903 1
0.998816116951133 1
0.890950982071868 1
0.891444800191621 1
1.03503679358405 1
0.913838208047053 1
0.955950370497281 1
1.01705394083504 1
1.04500733340101 1
0.988887568943834 1
1.08805543135729 1
0.951208653476759 1
0.958170487104888 1
1.02043266643804 1
1.03503957210324 1
1.08845246849053 1
1.05250934281851 1
0.969530877769822 1
1.00516357698816 1
0.981129329708501 1
1.04027112849959 1
1.02707869886886 1
1.07776736908583 1
1.05237533903467 1
0.91561840037617 1
0.968777268964313 1
1.05031635411067 1
0.986827888223866 1
1.01444799486727 1
1.08120247449229 1
1.092941203809 1
0.998029421251352 1
0.952514327806035 1
0.979049361074348 1
1.02518871389054 1
1.03037185162243 1
0.982175917327908 1
1.02914716173823 1
1.05110610549788 1
0.983885978493857 1
0.949608965219625 1
0.999945233066605 1
0.863205907162206 0
0.962007990265918 1
0.960013344599496 1
0.956804461098461 1
0.888690199114261 1
0.954170223948051 1
1.03374598599024 1
1.04627883817049 1
0.991476513257994 1
1.00660495546255 1
1.0322126120054 1
0.899029618537816 1
1.0288066160538 1
0.925224979808861 1
0.950958736355907 1
0.983507907134251 1
0.959364059602908 1
1.04777179457495 1
1.03487160654002 1
0.926435322067958 1
1.00467185842512 1
0.991345515749486 1
0.902755676461617 1
1.0674111294388 1
1.00643974421598 1
0.925736592193249 1
0.920455752686732 1
0.937882037718209 1
0.929882290703143 1
1.02096527476491 1
1.07798431525113 1
1.00715231913084 1
0.944172529708587 1
0.952211589657406 1
0.966211707702041 1
1.06152653870867 1
1.00378456414245 1
0.948306961854516 1
0.997978639969668 1
0.993255885475136 1
1.04705624800536 1
0.951537020332787 1
0.971777196874726 1
0.978285022247717 1
0.969924768648109 1
0.99179505304682 1
1.03828950120594 1
0.953220842600907 1
1.03184431969319 1
1.00166709108847 1
1.05921333797783 1
1.07644127682352 1
1.06377636870144 1
1.02015237830089 1
1.02557429232888 1
0.824843618819756 0
1.11389827447566 0
1.02811733219393 1
1.04577977187743 1
1.15498140200531 0
1.01321522351259 1
1.03075548272765 1
1.0608959576616 1
0.962575135834459 1
0.956808941645572 1
1.05247165920303 1
0.985227502814957 1
1.072318647789 1
1.04816721163725 1
1.01768017419455 1
0.898398879204755 1
1.02050188054343 1
1.12570457722145 0
0.952174040485136 1
1.06447125330845 1
1.1037842518563 1
1.02465793134119 1
1.03555776442873 1
0.984041566860717 1
1.03040227745829 1
1.00664486849809 1
0.922391534950997 1
1.14770390977678 0
1.07014931203383 1
1.10666341820954 1
0.957355487109802 1
1.06462826928357 1
0.927324063764382 1
0.990050902880254 1
0.989466919570607 1
0.975316046936618 1
1.07229407292552 1
0.982358841247912 1
1.06942811705861 1
1.04932451788595 1
1.06820777029254 1
1.03631132923473 1
0.984858253487677 1
1.06637834049898 1
0.985541618128712 1
1.00274263248406 1
0.986989205704289 1
1.04565068092916 1
0.878888508518633 0
0.980566909056584 1
0.944785872030486 1
1.04095661212929 1
1.05942476895024 1
0.985043182463887 1
1.04291487750485 1
0.982230298217868 1
0.948795977059392 1
1.04082649891697 1
0.993804356300741 1
1.05861410717387 1
1.00909092572902 1
1.02027511493042 1
0.91722318447942 1
1.07517462242365 1
0.991158144254494 1
1.04828130478174 1
1.01007961491434 1
0.935835751148955 1
1.03479330242594 1
1.08005253272072 1
1.01478921463922 1
1.06998353511417 1
1.07406507410794 1
1.09931501197539 1
1.04125830877516 1
0.960076429121381 1
1.00944106815947 1
0.987525386612551 1
0.981896570156101 1
0.976807420970109 1
1.0186007037837 1
1.04069645331997 1
0.941598964586124 1
0.957719407141378 1
1.02165380478549 1
1.04744439197414 1
0.925273118990407 1
0.971684741559931 1
0.965465600123371 1
1.09452748864404 1
1.0267530645388 1
0.984020579427701 1
0.943559717357401 1
1.0276087031754 1
0.98176842464488 1
1.00259289433032 1
0.991767472824509 1
1.01674666007739 1
1.01028935522265 1
0.919838907014744 1
1.07214775945656 1
0.895997705338156 0
1.00311660441581 1
1.03183848554125 1
1.01796642324265 1
1.04397432858834 1
0.972100285831594 1
0.964644385127706 1
0.840833614080364 0
0.979836400052812 1
0.928154767462623 1
1.00422407287006 1
0.931380516511048 1
1.03553062645586 1
1.08178211210525 1
0.933919109470584 1
1.07313508524595 1
1.01033625021881 1
0.943039924243746 1
1.04193021501501 1
0.989213352566009 1
1.00293892748248 1
1.02425529771027 1
0.922755496812754 1
0.9930855284756 1
1.02347973920215 1
1.00090940087236 1
0.937704530334969 1
1.03352455579729 1
1.07286712890403 1
0.987901494360254 1
1.0293707312483 1
0.953962167458927 1
1.01199323466395 1
1.05116497200287 1
0.994563426282074 1
0.955348682420282 1
1.02168446587364 1
1.01033913750221 1
1.04389575675613 1
0.966865253024042 1
0.966693935398911 1
0.978494466315455 1
1.12150091623583 0
1.0596586383793 1
0.980060561583397 1
0.896437731806293 1
1.05401014217845 1
1.03875655092037 1
1.03276625923669 1
1.02145578177651 1
1.00064216763673 1
1.00016906626221 1
0.98283558164597 1
0.94599929485207 1
1.03694047369223 1
0.999980162799903 1
0.968623313026875 1
1.04115625428247 1
1.03731252048609 1
1.00278962908964 1
1.03939451080355 1
0.97836735837858 1
1.06215225002618 1
0.865319398097869 0
1.00686468301081 1
0.999363724325661 1
1.07691820868424 1
1.00146531132989 1
1.04076991840114 1
0.925882017528461 1
1.02445496740334 1
1.07585830772962 1
1.01177836297611 1
0.968604221899141 1
1.04240480476427 1
0.960365008389882 1
0.942788656036786 1
1.03785071908607 1
0.939546599576588 1
1.03249671305342 1
0.906253104135639 1
0.974995255019466 1
0.982486902259691 1
1.04680628847477 1
1.00365793632668 1
1.00145247586569 1
1.02025835250332 1
0.944405970538975 1
1.01821762480206 1
1.04788474998688 1
1.01860270384702 1
1.07969021364036 1
1.0552092449146 1
0.950105498579977 1
0.973854564693987 1
1.03589787098583 1
0.907791257080873 1
1.07642256028972 1
0.89328368944775 1
1.00889678236398 1
0.925931569176459 1
0.995108146497568 1
0.97776077622572 1
1.09951145274678 1
0.983659546352908 1
1.01578348691884 1
1.07825475031185 1
1.1087724734356 0
0.95619181407433 1
0.940249975558699 1
1.09856929741021 1
0.99520867791791 1
0.976434293554202 1
1.02577986574619 1
1.03271276804003 1
0.979058296294453 1
1.08389148509102 1
1.07417869731126 1
1.05686624571929 1
1.07380694601829 1
1.09687903848808 1
1.04749779891111 1
1.04034189060969 1
0.974819432761051 1
0.996542932100182 1
0.976857031265449 1
0.999882918684978 1
1.08296331060107 1
0.812967064668779 0
0.962600081549962 1
0.975295207835264 1
1.00219297768583 1
0.935156204525538 1
0.954240470424823 1
1.02560297233066 1
0.916219402848735 1
0.938980279186329 1
0.909758174136999 1
1.0741824754345 1
0.975921713915631 1
0.945246517856264 1
1.00702070674427 1
1.01219100862468 1
0.932736604367504 1
0.915870741106496 1
0.932113310574556 1
0.973632676951933 1
0.967253708597121 1
0.97147245929433 1
1.00106226876973 1
0.995257115632384 1
1.06674658508455 1
1.03285860019999 1
1.04493886019286 1
0.994134703349443 1
1.00450758321768 1
1.05741651121902 1
1.00996344650152 1
1.02528299120724 1
1.03043541738984 1
1.07431724314321 1
0.969993523417955 1
0.998349580166301 1
0.992579799748684 1
0.974309790337768 1
0.938733994746813 1
0.907297520182718 1
0.967870235611496 1
0.985926036909296 1
1.00906008574853 1
0.93198673627914 1
0.923387798761819 1
0.973067065659431 1
1.01479574182104 1
0.948011471264239 1
1.0090104256314 1
1.00260139209244 1
1.04831953906948 1
1.03908343770054 1
1.03003444520993 1
1.03440619503607 1
0.958974632612371 1
0.937101535328282 1
0.987213646342525 1
0.827980298877747 0
1.07421429593438 1
1.01100660336468 1
1.06671497497894 1
0.924637654133486 1
1.03036821619495 1
1.08155020046455 1
0.928289131877043 1
1.08426029154959 1
1.01495859207503 1
1.05803930726967 1
1.00951492774035 1
0.953505850729822 1
1.04270069842153 1
0.979819006908653 1
0.965404008486945 1
1.16519096530697 0
0.974132036397414 1
1.0563917628058 1
1.05527034715234 1
1.03386890771786 1
1.09085485989629 1
0.964149963522306 1
0.924789659121165 1
0.928783071061813 1
1.00208939242096 1
1.05940253008797 1
1.10518446860726 1
1.00686771860986 1
0.878027372896344 0
0.981700593656716 1
1.01649844129115 1
1.01975619216974 1
1.10917225352463 1
1.00051007928849 1
0.988876249994612 1
0.98522357597342 1
1.05259445976154 1
1.028549268663 1
0.988085557163353 1
1.04038617925514 1
1.00632284753127 1
1.06428594380269 1
1.02235858881611 1
0.9754449581524 1
1.02390102518503 1
1.00457863384678 1
1.01874598158805 1
1.00622565842896 1
1.05219469130484 1
0.993817596847104 1
0.995376726263966 1
1.05257259378414 1
1.02000125877851 1
0.94645273325051 1
1.01614372947969 1
1.03136664235873 1
1.07500375213931 1
0.911275344707272 1
0.990342912843054 1
1.0390533050207 1
1.05096342452712 1
0.939020046558369 1
1.05543266163607 1
0.886822704347835 0
0.966601673300233 1
1.00861659288079 1
1.000385886383 1
1.04988938811465 1
0.995357677914362 1
1.03988905960467 1
0.995493622602876 1
0.946358998585656 1
0.951765571088208 1
1.07016280953965 1
0.975934584181547 1
1.07236574254467 1
1.04455177900069 1
0.987532510439709 1
1.01796110833589 1
0.924194131423588 1
0.932582879140194 1
0.980057686334443 1
0.963523479562428 1
0.934782264128357 1
1.04216730388186 1
1.05680782204354 1
0.977206148900666 1
0.933399132784482 1
0.930910434348217 1
0.985939236331372 1
1.06244623803564 1
0.944691789372074 1
0.956019748142521 1
0.95651361295685 1
1.09509246075569 1
0.861180491728124 0
1.03457521484833 1
0.971887656370123 1
1.01168089675594 1
1.04105679889528 1
1.05208337042263 1
1.03454793014492 1
1.02381718982902 1
0.947594700519341 1
0.974254504832789 1
0.943888378481676 1
1.03485662089129 1
1.06885948756095 1
0.960306179153603 1
1.05025105970113 1
0.781200384573385 0
1.02052621649591 1
0.994309011427659 1
0.989141181983598 1
0.946399611180697 1
0.930047809024224 1
1.01512760127024 1
0.986807554036393 1
0.981361094757283 1
1.00461386153656 1
0.908918008904868 1
1.04495269427599 1
0.938641085820322 1
0.926199812759803 1
0.950311752746711 1
0.984723349892518 1
0.996187142093246 1
1.06576842078872 1
0.992606948476854 1
1.02141367348635 1
0.990052999090474 1
0.994219836964663 1
0.973074947364417 1
0.964872866831001 1
0.965168311965956 1
1.04241494047559 1
0.929407673158597 1
0.89190132982752 0
1.00126575982754 1
1.06289557001909 1
0.981919525944004 1
1.02573544304769 1
1.07452859425843 1
1.01689398961855 1
0.861254602691524 0
0.936055357837885 1
0.975860056256113 1
1.05827062435149 1
1.01492657120799 1
0.930647104741346 1
1.09518985706234 1
1.01523125154165 1
0.902367874032684 1
1.0183458564654 1
1.14932055848387 0
0.989857496466033 1
0.993074980842499 1
1.11579922602576 0
0.894154514151512 1
0.909111651940199 1
1.08296626595922 1
1.0320000595503 1
0.979180081661487 1
0.985998945542666 1
1.00004327703536 1
0.954796463321794 1
1.10143638989357 1
1.02413338971451 1
1.01385796572449 1
1.01606748327187 1
1.02672397418111 1
0.995617126844652 1
0.971746154227634 1
1.0144453475429 1
0.97796869489882 1
1.027183741188 1
1.10074328480611 1
0.967475467552009 1
0.975265823308611 1
1.04010501038023 1
0.942895515447843 1
1.05591408490466 1
0.980123678662109 1
1.08685594489641 1
0.970573260774721 1
0.920463473220694 1
1.08884883246546 1
1.07618171920493 1
0.963592601841764 1
0.92005786175868 1
0.883515844708094 1
1.05541268281515 1
1.00716360335213 1
0.92358029419963 1
1.00325743644742 1
0.957722749756944 1
0.980846116870894 1
1.07167733653803 1
0.983580515233141 1
0.983071490264475 1
1.00155196017428 1
0.957442487156486 1
0.910625649212922 1
1.02253964766984 1
1.05661731337799 1
0.965208700814665 1
1.07802192115405 1
0.92449804014588 1
1.12466753256313 1
0.957204317445816 1
1.07094376196309 1
0.981300852987746 1
0.950449206975834 1
1.02750284210261 1
1.06291141537538 1
1.01681931413976 1
1.03036260334694 1
0.958679123685038 1
0.904069711543181 1
1.07968713860406 1
0.922285571930392 1
1.03941178754819 1
0.918768188306458 1
0.941895881259563 1
0.972214655952398 1
0.933426421802566 1
1.03204181307413 1
1.0667313036721 1
1.04278446703161 1
0.971626732592745 1
0.966526131048263 1
0.990982535261016 1
0.974024554540089 1
0.964944664608128 1
1.04387744321113 1
0.973794312460707 1
0.982072079358618 1
1.04568569091196 1
0.993055875178834 1
1.08055722064432 1
0.98350465784086 1
0.967957960911599 1
0.96026442685278 1
0.930012297082937 1
0.929308181722983 1
0.974426647642462 1
0.905593197161428 1
0.966291751472991 1
1.04005702335437 1
0.988361611654971 1
0.959570932767357 1
1.00323844911861 1
1.00747576852534 1
1.04536362455248 1
1.06420305848725 1
1.09654727255698 1
1.02622534282288 1
0.974154413426096 1
0.978601975699455 1
1.04053277721505 1
1.04725218877026 1
1.06019015118711 1
1.06278445011727 1
1.08214808056691 1
1.04295283343608 1
0.92608233181886 1
0.994680582382146 1
0.885743021784506 1
0.98128060539944 1
1.04774069027778 1
0.964363012621019 1
0.965441781307388 1
1.00494218675831 1
1.00305182977086 1
1.03097404802597 1
0.891885692018833 1
0.937806055170663 1
1.01547257195152 1
0.971248790648971 1
1.00596490114842 1
1.0611933355738 1
0.961612767285159 1
0.967724430544344 1
1.00168575567388 1
1.04755660661836 1
1.00751736523106 1
1.07881733734532 1
0.951257397203636 1
0.861723351063563 0
1.13054592166684 0
1.06680076967724 1
0.972285597205661 1
0.977283460258449 1
1.00274681002522 1
1.08073806682757 1
1.06147713762198 1
1.02875567320649 1
1.04429650079363 1
1.00098653403586 1
0.996729525353547 1
0.931993337740027 1
1.0091978526476 1
0.968657654955258 1
0.981716038089857 1
1.1165091195758 1
1.052571253363 1
1.07270990067781 1
0.967587122008925 1
0.942141072080677 1
1.05242184871211 1
1.01779978471057 1
1.07399536623059 1
0.909632679502459 1
0.993511783644378 1
0.986649180183612 1
1.17086464538469 0
1.02673436662245 1
1.02675394185189 1
0.95370890234922 1
0.944213965957651 1
1.02493968494553 1
0.987404484635192 1
1.01099108204645 1
0.990703350223581 1
0.973232893690985 1
1.06689256132033 1
1.0165710969565 1
1.09227799672976 1
0.939102147920711 1
1.00534941120502 1
0.990260899353295 1
1.04062005517098 1
1.02438627195854 1
0.925887200628414 1
1.02140381080585 1
0.891460605443891 1
0.945785479722005 1
1.06494086662461 1
0.96565332767605 1
0.975315700768748 1
0.962841576526745 1
0.917813465167568 1
0.98932392830516 1
1.06746779512725 1
0.986225354328416 1
0.946031617826181 1
0.908720496296283 1
1.04307952327769 1
1.01793883516889 1
1.15807664199223 0
1.02162910534239 1
1.02319779509637 1
1.0391606374481 1
0.96358555950297 1
1.03704034983718 1
0.916311467762595 1
0.964055136976505 1
1.01245740960289 1
1.03331382827768 1
1.09407010473214 1
0.981012383242982 1
1.0101522870322 1
1.01824327348675 1
1.07161109842776 1
0.922778743316461 1
1.05644089350504 1
1.06969855379804 1
1.0329325782525 1
0.961212723007498 1
1.02244789009634 1
1.01032870256457 1
1.00858638219481 1
1.0299702628116 1
1.03123564761668 1
0.953976460157546 1
0.965762566650807 1
1.0108543821803 1
0.981231377079178 1
1.04457803954364 1
1.00750208254883 1
0.946133145186452 1
1.0085923859577 1
1.06856752642239 1
0.970213932740615 1
1.06262007690046 1
0.980414828822111 1
1.05518420224866 1
1.0087432551194 1
1.06233126501805 1
0.984611393977963 1
0.929987325296071 1
0.996297301858526 1
1.15254730345162 0
0.962284521206319 1
1.05152605029763 1
1.05811667676356 1
0.950889213280084 1
1.00195294283608 1
0.951294402840954 1
0.965202067464478 1
1.05814281460193 1
1.05890859647262 1
0.938925672964068 1
1.00478513695443 1
0.932982222928201 1
0.955681277957843 1
0.958609522171217 1
0.992234936661516 1
0.973264578559235 1
0.978989002760038 1
0.940111668505858 1
1.05833807183019 1
0.976984957571323 1
0.955169075425901 1
1.03519682471154 1
1.01890100330278 1
1.01427906753274 1
1.06128876111944 1
1.02694415593631 1
0.980526350460198 1
0.973748848726453 1
1.03934213802964 1
1.02614074432601 1
0.902840663905297 1
1.11973385996512 1
1.03862671775464 1
0.951252146542224 1
1.09346781185868 1
1.07446699331163 1
1.00771976871292 1
1.12978901325701 0
1.0177601752168 1
1.04150745074372 1
0.985826579758944 1
0.957145523645045 1
1.02236828155495 1
0.975977652247752 1
0.942656720466062 1
1.05545051343656 1
1.03971311865811 1
0.97327613420317 1
1.01311532301778 1
0.90556832177393 1
1.0688024849642 1
0.909212962935311 1
0.906881972949509 1
0.98766718489151 1
0.980602095978803 1
0.949499481697187 1
1.00979768792338 1
1.03515368078834 1
0.997935697813606 1
1.05072998867418 1
1.14030125207568 0
0.992556587133368 1
1.00359592832506 1
1.04348390091759 1
0.939777153531923 1
1.0638814824875 1
0.965313694729411 1
0.993135162902297 1
1.03008742327883 1
0.942467506783071 1
0.927656330542893 1
1.09635718482401 1
0.997995344891464 1
0.902510191315044 1
1.00813503538612 1
1.12691147374063 1
1.00365656448425 1
1.00879373124792 1
1.12786172637863 0
1.01184192438276 1
1.10842402613159 1
1.02405712993975 1
0.936247315124881 1
1.06620560568793 1
0.919805129809023 1
1.03575768977822 1
1.04093996930093 1
0.953220150440559 1
0.924482954149048 1
0.962724833201284 1
1.08772707218009 1
0.905867377159487 1
0.988425837685483 1
0.950120230827598 1
1.02569888027231 1
0.989608542884104 1
0.936812927480595 1
0.951183422922014 1
0.95590121087719 1
1.06052359864544 1
1.02410621122105 1
0.8847319891953 1
0.965612178160693 1
1.00021648355753 1
1.10562064761826 1
1.04689396222955 1
1.00455870064232 1
0.931329864580172 1
0.978959270400777 1
0.950843291187906 1
1.0597854868469 1
1.07827334962016 1
0.956755857213939 1
0.943418731971937 1
0.995027066018046 1
0.917696036473496 1
1.05900535740952 1
1.0900019484891 1
0.963754919774235 1
1.09195867865037 1
1.05005038726938 1
0.966739161393471 1
1.15334615065571 0
1.04840271017211 1
0.955108787627979 1
1.00272716119442 1
1.02914863829375 1
0.940612433660845 1
1.02957307489345 1
1.06130259933134 1
1.08516594009648 1
1.03773852394189 1
0.925842395486272 1
1.09821463838374 1
1.01839049766007 1
1.08598645372947 1
0.999422599800171 1
1.12376632874531 0
1.09877033050375 1
0.957583109820319 1
0.983514306055439 1
1.08561524848554 1
1.01785813691608 1
1.0562598577503 1
0.98925778671991 1
1.03009438946907 1
1.06412095802343 1
1.04020708927444 1
0.984908099511507 1
1.03797958605228 1
1.04712970999132 1
1.1173375309565 1
0.993772726891073 1
1.07072887143134 1
0.99719530680205 1
0.976940431922476 1
0.987973820702016 1
1.08503675153015 1
1.05247332501429 1
0.962629074192121 1
0.941217340175861 1
1.02797037610123 1
1.00039057316234 1
0.92121552558898 1
0.97502541236175 1
0.994062657840741 1
0.867920217294529 0
0.980540005440096 1
0.931100413673432 1
0.97666554286885 1
0.951469200749313 1
1.09040813049464 1
1.01537931530599 1
1.02930081706108 1
0.99285160827363 1
0.954049590975678 1
1.09933696039298 1
1.07718912608129 1
0.974525462272704 1
0.949808170407284 1
0.971660192529977 1
1.02685905187982 1
0.982836645085153 1
1.08697198908581 1
0.955600527230198 1
1.01710855291588 1
1.02319138175944 1
1.03758406949819 1
1.03251079062514 1
1.01747440774548 1
0.997807707755519 1
1.06447592615834 1
1.02840957631655 1
0.961750251404367 1
0.968948068092583 1
0.984553993243182 1
0.965523552879682 1
1.0024656976227 1
0.994800537936769 1
1.02783529418386 1
0.983872914380596 1
1.03936097411705 1
0.967613651381917 1
1.02949980979876 1
0.963506730211793 1
1.0652411774092 1
0.942380974889169 1
0.99871967418209 1
1.0069569113693 1
1.04928648857596 1
0.941889264089915 1
0.981453152625116 1
1.08199889435184 1
0.884983528582948 0
0.954610373550287 1
1.04595062327187 1
1.07340500331759 1
0.945459046035444 1
1.07567601978961 1
1.06316091891199 1
0.979788586694026 1
0.950011722248379 1
0.955870725768323 1
0.941699104335092 1
1.08356981295578 1
0.990535958525866 1
0.98752012166769 1
0.951141962170364 1
0.970148814405836 1
0.918411540238329 1
0.977786612383145 1
1.09520571228992 1
0.945984556078449 1
1.04143019040303 1
1.11238591033518 1
0.951481132474867 1
0.879313427314761 1
0.926658320761432 1
1.09994429285859 1
0.997886306776608 1
1.04907039018989 1
0.981747021579402 1
1.0548758929092 1
1.06729093546865 1
0.970703012801194 1
0.901275992883273 1
1.06691202130976 1
0.912547843273055 1
1.00962029302839 1
1.01657017834233 1
1.02247988776968 1
1.0578236865647 1
0.965179278114924 1
0.993085947077718 1
0.977524116872996 1
1.03663807523807 1
0.944116060779084 1
1.00586244809773 1
0.901828506839113 1
0.928818357172919 1
0.952744695165386 1
0.894695118706002 1
0.976003254580987 1
0.954314969625706 1
1.0288476980389 1
1.08217475452783 1
1.0946377948378 1
0.946745265080576 1
1.017760622129 1
1.14943694367214 0
1.04291085219185 1
0.94807801851097 1
0.999663948066035 1
0.892291347171592 1
0.87149052865237 0
1.0027230988958 1
1.00343932618022 1
0.989091581464364 1
0.975083056494532 1
0.962994867949507 1
1.00124073357304 1
0.996090249975867 1
0.953745186683609 1
1.03123748585822 1
1.12055670623216 0
0.901743620244308 1
1.02528932804566 1
0.983113695584671 1
0.9498044833326 1
0.963632742039571 1
0.957486079184328 1
0.98935905869862 1
1.02724612822414 1
0.945420349089577 1
0.998264711275061 1
1.06143490880694 1
0.958067607424611 1
0.961059125345526 1
1.08598036006031 1
1.0642950734764 1
0.986924691278229 1
0.965048611551994 1
0.963357606813431 1
0.981958784490452 1
0.996449580894686 1
1.02875468486861 1
0.973280316698381 1
0.97299796306998 1
1.06254964964256 1
1.01298635649452 1
0.944852457979803 1
0.991506170466876 1
0.987930972709726 1
1.05336702971363 1
1.03065272586056 1
1.11691749292173 0
0.978779409673586 1
0.987487793651603 1
1.04960215406016 1
1.01112039799621 1
0.944422983908547 1
1.07547643362158 1
1.0246669250958 1
1.04062285126275 1
1.08270667495242 1
0.987267566495272 1
1.03331811768763 1
0.982836268819163 1
0.961859338621381 1
1.04952389409156 1
0.950767104231773 1
0.876371108662688 0
1.08215253179845 1
1.01522666091778 1
1.01331656932811 1
0.860567216128586 0
1.02366226228407 1
1.00983496821649 1
1.11620049987992 0
1.08287919911922 1
0.976932731069643 1
1.04024862697079 1
1.00685441753705 1
1.01928368159006 1
1.06779878778326 1
1.07969132733454 1
0.962093827767449 1
1.01411310133508 1
0.98216625170467 1
1.0494852169347 1
1.04859161909557 1
1.05291025743605 1
1.01980248900274 1
0.993371586007317 1
1.05298457263372 1
0.952177316990679 1
1.04084846051079 1
0.985645234957923 1
0.951698056525825 1
0.963905134275915 1
0.955350896567444 1
1.02352910737633 1
0.954558051879949 1
1.00024685324914 1
1.00023661513981 1
0.914369536095838 1
0.950364683549825 1
1.00054287039502 1
0.946610280979958 1
1.06792805893288 1
0.972204766363456 1
1.07907805234068 1
1.01187947511194 1
0.934819172329144 1
0.966422813001534 1
0.955620293601752 1
1.02219066548078 1
0.969932034383965 1
0.8308937421556 0
0.978688768505405 1
0.993315281559954 1
1.01089360520468 1
0.989632049269737 1
0.948925952250805 1
0.958649114692603 1
0.9591110767783 1
0.993644587850214 1
1.04695402253504 1
1.02467870411996 1
1.05342039003936 1
1.01747065723526 1
0.975694257533035 1
1.06051131294604 1
0.937968177877827 1
0.986734439125837 1
0.987717582561196 1
0.969307181584604 1
1.00536563505932 1
1.01778940913206 1
1.007856069365 1
1.05282080722692 1
1.01087992806136 1
0.955962909139847 1
0.932055351220486 1
1.01515958174714 1
1.07662053506344 1
0.970925848276693 1
0.963973160482105 1
1.12752353741933 0
1.0073717949795 1
0.979395797632181 1
0.94263563564915 1
0.95981265282483 1
0.948919757965953 1
0.967720873617555 1
0.938048258797267 1
0.968364505510988 1
1.1226098553162 1
1.08343305576839 1
1.02844254535473 1
0.944872604046522 1
0.922895826198928 1
1.00464561964985 1
1.00842814932763 1
1.0378739475816 1
1.03988967035986 1
1.01148226891303 1
0.939334836838523 1
1.01814887036055 1
1.05989206741531 1
1.04029679959012 1
1.06603371661907 1
1.13858886577445 0
0.975360792454896 1
1.08643698292906 1
0.876499242356635 1
1.01288518584866 1
1.04743565976797 1
0.992676328433098 1
0.97733057557388 1
1.01004203253773 1
0.969738574042455 1
1.01472683572089 1
0.969336333119536 1
1.00304025597667 1
1.03336526099158 1
0.862417921618979 0
0.973681693787833 1
0.956843351706886 1
0.999996835529394 1
1.02225752400068 1
1.03712553212898 1
1.03202640955273 1
1.02374598520007 1
1.0289745543652 1
0.945009448934366 1
0.980970695242689 1
0.992310330762294 1
1.12694089969918 0
1.01734768379651 1
1.03107232078542 1
0.969454707352802 1
0.919520342018481 1
0.943724861967511 1
1.12573431806993 0
0.967633806645389 1
1.02048953889253 1
0.987486412265454 1
1.05827711095211 1
0.937720599460522 1
1.02964016903115 1
1.03225095847419 1
1.03587444690418 1
1.01160050328692 1
1.0325511597779 1
0.929495882731784 1
1.08869775528802 1
1.15576001818346 0
0.996111475863977 1
0.939973799011669 1
0.997326105099049 1
0.869254753321295 1
1.01625420491056 1
0.91236880030153 1
1.03813339539237 1
1.02914531619677 1
1.03025294760643 1
0.907918403370216 1
0.906756698479927 1
1.03605125930106 1
1.10503413485093 1
1.0071003595357 1
1.04648362634881 1
0.950251249431542 1
0.889776967099317 1
1.03176220936796 1
0.913445091650924 1
0.994313501680134 1
0.958292912041748 1
1.03727907015378 1
0.903452280719749 1
1.01716699034053 1
1.0135913123836 1
0.996589633969361 1
0.940475995965264 1
1.05658817609002 1
1.05390363303504 1
0.914312855427565 1
1.02863000845386 1
1.0207307422836 1
1.06547980799627 1
1.05712433879766 1
0.940323998003121 1
0.955262679734483 1
0.993888874576977 1
1.05860379668555 1
0.988837078519953 1
0.991199211610989 1
0.986393909286451 1
0.990177083667998 1
1.02781509865738 1
1.01682669346652 1
0.965142262472704 1
0.957094404391276 1
1.05417552969025 1
1.05867457358263 1
1.05093628742004 1
0.935883135458185 1
0.99392000579176 1
1.0254022584769 1
1.03018582223035 1
0.920310534414754 1
0.98835681352913 1
0.987611546253762 1
0.907047777539776 1
0.928794768899725 1
1.04175973760519 1
1.04624895738232 1
0.993535983267939 1
1.01426116895602 1
0.960840818566004 1
0.943683175083259 1
0.983204846913762 1
1.00822354839645 1
1.01787202893228 1
1.00636457938795 1
1.03680575615019 1
1.02094788063252 1
1.10768177549694 1
0.986833211578309 1
0.976625772007111 1
1.02527921696886 1
0.912568812547508 1
0.945907329902135 1
1.0631100778263 1
1.05472816696882 1
0.902892772839205 1
1.0249142565322 1
0.982754881927639 1
0.997294455420474 1
0.931286336848035 1
0.978875497507932 1
0.998318054006346 1
1.10063662421392 1
1.03009814417658 1
0.992445948618979 1
1.00761492989137 1
1.02843446787677 1
1.00677724611117 1
0.881094089120363 0
0.999631090137644 1
0.981196423721921 1
1.04975961281301 1
1.06112986296374 1
1.0530290205615 1
0.930824876200953 1
1.04601257445183 1
1.02552466561706 1
0.995822223084679 1
1.12460488917197 0
1.07335655318216 1
0.955139648801442 1
0.964888295784102 1
1.07190492103949 1
1.06494025814164 1
0.930991335617464 1
0.999829460260248 1
0.96020441359344 1
0.947240384506364 1
0.984724691428312 1
0.919746211549198 1
0.987672378045975 1
0.889552646107699 0
0.976136773668874 1
0.982846221699984 1
0.957208161331286 1
0.980566327496999 1
0.942807366328538 1
1.12099504711636 0
0.9007405563076 1
1.05810912416945 1
0.974910334466218 1
0.995249234603564 1
0.969327905291932 1
1.08224948707806 1
1.12593837168863 0
1.06093148386564 1
1.0246047054815 1
0.969143952259834 1
0.92299583963437 1
0.991611573813022 1
1.0053600932697 1
1.01242412660652 1
0.961278489962653 1
1.09046297315019 1
0.886494758554608 1
0.964243624661729 1
0.990525276628149 1
0.962901988602818 1
0.904502805346953 1
0.977663630744233 1
0.879240916554052 0
0.964788234588745 1
1.03042439395536 1
1.04841123967372 1
0.864195235564627 0
0.942269442482839 1
1.01474409356469 1
0.860986893212319 0
0.94598239174315 1
0.969737791061204 1
0.950629823766821 1
1.02328700839325 1
1.05344829647822 1
1.04503203027185 1
0.95066570028031 1
0.977749817018533 1
1.06638964299537 1
1.11890330994462 0
1.11467141361136 1
0.931593846667244 1
1.0665645315157 1
1.00017167851203 1
1.04232766835745 1
1.07146239886734 1
1.07275970872738 1
1.05571547200839 1
0.991713206370047 1
1.06771224983361 1
0.996135924361354 1
0.944474230500114 1
0.993198040562614 1
0.996484594511462 1
0.976139072929643 1
1.04711518616063 1
0.89974665610392 1
0.948255174108275 1
0.942024605630104 1
0.954425676006248 1
0.986572506304802 1
1.06779494395776 1
1.01066431835145 1
0.932891758735146 1
1.02189764736992 1
0.930316867605659 1
1.0539341714692 1
1.09144245072107 1
1.0414236761735 1
1.03411678771681 1
0.960015232625047 1
1.06247237050953 1
0.996495711575882 1
0.989753954400074 1
0.968366241266235 1
0.964968457575322 1
1.13104060818656 0
1.00653488234674 1
0.915428239116688 1
0.965240505330341 1
0.952657240998275 1
0.956983426276976 1
0.994335573980998 1
0.945342230400392 1
1.02470625902121 1
0.97200476688447 1
1.06319955148902 1
0.977332058903648 1
0.936614641404224 1
0.918068765956159 1
1.00827810709584 1
0.93952245503651 1
1.07607292993235 1
1.05625200859921 1
1.06215139627547 1
1.12209590728216 1
0.939697097936169 1
0.897039729079962 0
1.01798603841527 1
1.02035954049863 1
1.00642752332367 1
0.988119089473283 1
0.947438194156557 1
1.01671804071188 1
0.994193889184416 1
1.04560199834751 1
1.09014229690984 1
1.16740267336676 0
0.995633325300057 1
1.00180970243376 1
1.03807749157169 1
0.953422906099762 1
1.00923503417624 1
0.957382645976124 1
1.0324460566098 1
0.941177998145719 1
0.909205674711656 1
1.06657039215745 1
1.07298946694351 1
0.98826929255589 1
0.970196499741617 1
0.949812185370277 1
1.03873093731676 1
1.0167082180313 1
1.03527712057136 1
1.02403203432448 1
1.06484504472631 1
0.969847847385702 1
1.04127883262975 1
0.988565823842004 1
1.01189393228629 1
1.08834649835736 1
1.06571614493662 1
0.96862042913071 1
1.00439890074581 1
1.02605814460631 1
0.938962604976495 1
1.01972619831129 1
1.02421047147205 1
0.932622608189322 1
1.00473674864514 1
1.11054304938068 1
1.06866609156587 1
1.01345612162568 1
0.985546725825115 1
0.875062994682103 1
1.00792697216851 1
0.89463599384789 1
1.021542469496 1
0.972233843192662 1
0.946732482386481 1
1.07333182116787 1
1.02064768310675 1
1.04158394661706 1
1.02462708513972 1
0.88316926006722 1
1.07911171367795 1
1.01234480241112 1
1.0020235085851 1
1.07483921992932 1
0.956545539635007 1
1.07694293870363 1
0.922571625915861 1
0.958277468936026 1
0.952116034494532 1
1.0403832193055 1
1.03032001112807 1
1.01451489037862 1
1.00489277790277 1
1.00262360680795 1
1.02810015616094 1
0.99527917267929 1
0.981142753301034 1
1.00673634847336 1
0.90637670808594 1
0.944065051155352 1
1.00686471355369 1
1.12259713908095 1
1.01347140874883 1
0.903062164539479 1
0.989629421259536 1
1.02974887639802 1
0.857376649191363 1
1.01306082772042 1
0.950717566774162 1
0.947710096716435 1
0.950586007131949 1
0.964779002258534 1
1.02030909405673 1
1.02964996567319 1
0.969372882786205 1
0.993256528071894 1
1.02867409610657 1
0.95373748011258 1
0.97170909792701 1
1.04100437090383 1
0.934060895768198 1
0.922582337175724 1
1.03988573461629 1
1.00617490887666 1
1.05573267228725 1
0.9564726854569 1
1.07846097778876 1
0.945519320250741 1
0.940556741816017 1
0.911108426607355 1
0.919862322771071 1
0.933350314262191 1
1.07005398366843 1
1.05787909180504 1
0.995007376893262 1
1.11690700055406 1
0.984547437788334 1
1.01273668137294 1
1.05723905459993 1
1.01801408482285 1
1.0110088652327 1
0.909590499467664 1
1.01273018059534 1
0.948570588247808 1
0.981142134286994 1
0.966392796806269 1
1.01920903198575 1
0.966392622441803 1
1.05610321138793 1
0.988781084952586 1
0.98341066982764 1
0.895129420982841 0
1.02365972968683 1
1.06946761354137 1
0.935043922784678 1
1.06526493088977 1
0.965591063449326 1
0.918036261189984 1
1.02554714070412 1
1.00018382082367 1
1.03332889123278 1
1.09085713727333 1
0.856244685951435 1
1.02340236439374 1
0.981145737937423 1
1.01604375764651 1
0.904825937029913 1
1.01377985106416 1
0.961352815701053 1
1.00687447716211 1
0.960351006003621 1
0.97743836130276 1
0.931849059695111 1
0.944416747058072 1
1.07645762106533 1
0.969932684961224 1
1.01028724586279 1
0.968700000507659 1
0.970222805904672 1
1.07834868895479 1
0.922190699626224 1
1.05132456601824 1
0.925397029275145 1
0.933437400179701 1
1.04606469523906 1
0.922079101515138 1
1.01836632898548 1
1.03847578156328 1
0.989234434837079 1
0.946512316765642 1
0.983527158054549 1
0.951530471933281 1
1.11845279505941 0
1.12697464951605 0
1.20043405401569 0
1.00357553697984 1
1.12112937833579 0
0.945422036125887 1
0.933184304665123 1
0.962537561043756 1
0.909427639052285 1
1.02807407948129 1
0.885041229867697 1
1.09527312042468 1
1.00942911481279 1
0.993867253379487 1
1.00080228682343 1
0.937411165993635 1
0.975779133737978 1
0.991462386240715 1
1.02906498291495 1
1.06244135386895 1
0.981159017392967 1
1.08541585228093 1
0.904147512257637 1
1.010152462447 1
1.02315215151233 1
0.996646853312521 1
0.985389492520454 1
1.03125519324268 1
0.992047135936104 1
1.02921452277765 1
1.02138919207066 1
0.992260893504852 1
1.089556365055 1
0.985922991673927 1
0.988121569425602 1
0.950455166444395 1
1.04718003876779 1
1.01434402421126 1
0.988761333095453 1
0.938295903907416 1
0.95130159590192 1
1.05744660290666 1
0.998190224794812 1
1.07421425023037 1
1.01761957441799 1
0.993467287819843 1
1.06247885585605 1
1.05525234163365 1
0.997520338148317 1
1.04319926459813 1
0.956688654890877 1
1.00419523570313 1
1.00590086236306 1
0.996608939741415 1
0.925683715676645 1
0.912952571884868 1
1.1322441771284 0
0.992439594546078 1
1.05189210957758 1
0.998951010522662 1
0.997803996395718 1
0.945872700018048 1
1.06892143990283 1
1.00459653426701 1
0.893454121159281 1
1.03812635271631 1
1.06420331840331 1
0.974354524020253 1
0.966724753960841 1
0.93786849843799 1
0.890426968212517 1
1.05034557590284 1
1.02678543250556 1
1.00893404253413 1
1.05880273477203 1
1.04790699993423 1
0.887660826806002 0
0.962255313562443 1
0.978559948843708 1
0.985085204906882 1
1.03093325858884 1
0.937215733370541 1
0.95728189140458 1
1.04399573662899 1
0.982555143498798 1
0.983194918359564 1
1.08826371311593 1
1.02613361259511 1
0.962875058053797 1
1.01932171411721 1
0.997655584218083 1
1.03267651155147 1
0.993191991367809 1
1.0254930484445 1
1.06919406024541 1
1.01496810996193 1
0.984465993237858 1
0.98393235995717 1
0.983749252265715 1
0.984731251582694 1
1.03812847830161 1
0.974518589564019 1
1.07919603086148 1
1.0501345294055 1
1.01344706901081 1
0.979987914211181 1
1.05453007278281 1
0.960576166174578 1
1.03882605830932 1
0.924229552476491 1
0.903998964078247 1
1.01986141943695 1
1.00846622237517 1
1.06995501246726 1
0.93091304784757 1
1.00289395215024 1
0.996913940346117 1
0.95653975591921 1
1.07253556743747 1
1.00874125308344 1
1.02717453874012 1
0.957890390593705 1
1.03430680547864 1
1.07822646698643 1
1.01522259800138 1
0.95097401566634 1
0.944756862935802 1
0.986860590322043 1
1.06334985531905 1
1.02883951255061 1
0.966814014444845 1
0.973776094785779 1
0.995498166347129 1
0.932990840339932 1
1.00148444620421 1
0.976893505935326 1
1.01814373636557 1
0.997403426466111 1
1.05298037541304 1
1.04664592753344 1
0.878113477937201 0
0.947011990775407 1
1.00127496774045 1
0.930974217301956 1
1.04309164598355 1
1.02913059073507 1
0.99836158890676 1
0.935945776712809 1
0.911145177969968 1
1.04020311337509 1
1.02461214228949 1
1.10703991977553 1
0.987818588442422 1
0.893455881807045 1
0.97446753932038 1
0.948667234386938 1
1.02438880911877 1
0.960026513117714 1
0.939446272160865 1
0.981239817350516 1
1.02391430240665 1
1.00058277547319 1
0.979168267097858 1
0.977085235394868 1
1.02044412447123 1
0.975242512673031 1
1.09669403909775 1
1.03925846377152 1
0.950669690262356 1
1.02296239051317 1
0.930011256580006 1
1.02129967025429 1
1.02520331902415 1
0.865080662107957 0
0.962981681862355 1
0.874672098636261 0
0.969777637488038 1
1.01502651473563 1
0.882477426882611 1
0.895214794311342 1
1.1257672527585 0
1.01400818801977 1
0.949698811644626 1
1.09689863826877 1
1.02096843786648 1
1.07036488133806 1
1.00519477490902 1
1.03384585765536 1
1.01982484091534 1
0.866374383782154 0
0.942149361607721 1
0.955005117459531 1
1.03004440285169 1
1.02724870303328 1
0.929166166165559 1
0.962675130606722 1
0.939045773517485 1
0.912381274859117 1
0.97480145671496 1
0.956333419705989 1
0.937217637983862 1
0.98094561066389 1
0.912621716765218 1
1.15648600256957 0
0.960757610501068 1
1.01576710233771 1
0.99934827799088 1
1.00436418024898 1
0.9803358892436 1
1.11274303084094 1
1.00320245318708 1
0.936155839343244 1
1.02646965279198 1
0.977390150543786 1
0.986836155147515 1
1.03845838257486 1
1.0652393772789 1
0.967675046320143 1
0.967836635294567 1
0.994717506209617 1
0.91231894100578 1
0.974187513468216 1
1.05493232562153 1
1.00707005138712 1
1.05728642646079 1
0.951431478687091 1
1.09912491145247 1
0.949001701644163 1
1.00785717121917 1
1.01603891095107 1
1.01819871105408 1
0.990824092654382 1
0.929083419045152 1
1.02847639344135 1
0.902978955395653 1
0.950691300085427 1
1.01434977961179 1
0.952491257229676 1
0.901736910611043 1
0.949705575985821 1
1.04601973033283 1
1.01828978162665 1
0.928144506378382 1
1.04967495350564 1
0.898426035799162 1
0.965241296548565 1
1.08819204146386 1
1.03796001690859 1
0.962026290189572 1
1.06234068381214 1
0.981527938699884 1
1.07100857059011 1
1.01453268006905 1
0.988897916558236 1
1.09690889216841 1
0.959120689848971 1
1.17784958695726 0
0.995905125425317 1
0.994052370132699 1
0.921626139128134 1
0.922633621970498 1
0.96688029461462 1
0.964823527259935 1
0.992687860309138 1
0.943694509880257 1
0.928412188468252 1
1.11735896368774 1
0.915159510474987 1
1.04686120010368 1
1.01392947621366 1
1.00606999171279 1
0.922607774701375 1
0.997256289718132 1
1.01549441196765 1
0.951047253557563 1
1.01012323385671 1
1.02328113321349 1
0.987971411582125 1
1.00472010079831 1
0.978411059873741 1
0.959892819597869 1
0.99483763449671 1
1.02638799167296 1
0.997572535811395 1
1.09848699640678 1
0.989564319521306 1
0.972143434804764 1
0.920279109582393 1
0.94162791534471 1
0.964256887625055 1
0.932420553923838 1
0.914590667643312 1
0.943532272026619 1
0.957029744420423 1
1.00429310091808 1
1.04407486533873 1
0.985429985860275 1
1.02211922635573 1
1.05145842798118 1
1.03098102854692 1
1.02594133962834 1
0.898905432608625 1
1.00387594609899 1
1.01278500941826 1
0.964431792606053 1
0.997053069603388 1
1.02524399332963 1
0.981842201107074 1
1.06995710151342 1
0.93869819987448 1
1.00131123176147 1
1.00112245609352 1
0.997369237153971 1
1.04008300980497 1
1.02307112041821 1
0.984104332224292 1
1.0039077124548 1
0.934443018781358 1
1.00899319969092 1
0.967348800892685 1
1.03389954426594 1
1.03968675518757 1
1.0176468274558 1
1.07247952843982 1
0.984356000342159 1
0.994299452515143 1
0.982297752757035 1
1.01413061503637 1
0.994442849622906 1
0.936114275412899 1
1.05502364075935 1
0.916616568396108 1
0.974281308682285 1
1.03874938680074 1
0.943340565964322 1
1.01791459069487 1
0.957783518912607 1
0.900853524618175 1
0.949333580095141 1
1.03843848040023 1
0.9127796484476 1
0.984724665285477 1
0.902166051417138 1
1.02792392026764 1
0.885780200354555 0
0.927756927039007 1
0.987125567644926 1
1.01165904503412 1
1.13828681686976 0
1.03501370997369 1
0.937828970302486 1
0.914794246449446 1
1.07548408938358 1
0.992096584516525 1
1.04300354500649 1
0.951141955030327 1
1.03270442371727 1
1.01826641350068 1
0.913065824103982 1
1.00386469398676 1
1.00606128268547 1
0.96522616565381 1
0.934240517217964 1
0.90989121545974 1
0.984077077995795 1
0.9977694742078 1
0.99258721924677 1
1.00769291069611 1
1.03066163247565 1
1.01642047740845 1
1.00396330857431 1
0.980477885334523 1
1.07407820847324 1
1.03163168225755 1
0.983090677361336 1
0.990565446315075 1
1.05531012003983 1
0.968298258270826 1
1.0921833129872 1
1.01560783535456 1
1.01880494664505 1
0.897585453788672 1
1.10335730304282 1
1.10592456366735 1
1.02404412536019 1
1.01949410338508 1
1.03029257604123 1
0.955234057479178 1
0.996576955777209 1
1.01566571813793 1
0.988487902920373 1
0.977365217226013 1
1.00878325181995 1
1.12238660085863 0
0.949777312333108 1
0.968635884187908 1
1.03152670666444 1
1.06213053325113 1
0.983479399125265 1
0.898750575380201 1
0.960844922697197 1
0.953702971893131 1
1.07431204674278 1
0.988192342536856 1
1.08395814908794 1
0.914350486200231 1
1.05377930605289 1
0.992613154698938 1
0.91711577364784 1
1.02096332707499 1
0.985037040787814 1
1.00162080218901 1
0.99191900669198 1
1.03320826186244 1
1.05532107548547 1
1.14000058613692 1
0.969005467901937 1
0.998185601587186 1
1.00367797889927 1
0.911112355939332 1
1.06691645514755 1
0.965121364253697 1
1.03839667932732 1
1.03370661105399 1
0.964204109515048 1
1.05506282859469 1
0.998536960733755 1
1.1102542503648 1
0.888261119624711 1
1.03200104032549 1
1.04778911497315 1
1.16223426179135 0
0.96223535954514 1
1.04945884572785 1
1.00451552575445 1
1.08027910133077 1
1.05247119115609 1
1.00177053239817 1
1.08738570805242 1
0.98433847348612 1
1.03110447433613 1
0.907217701176009 1
1.04454616737008 1
0.935638550171374 1
1.03167180437275 1
1.08100800280276 1
0.895518688708059 1
1.00184596769048 1
1.05951841142709 1
1.04316992342718 1
1.00010702746519 1
1.01331000463986 1
1.00343917507842 1
0.986974919818988 1
0.985929961266897 1
0.895395587323089 1
1.03944195081174 1
1.07854539422198 1
0.992726988600639 1
0.956998291434798 1
1.00924610742784 1
1.01667535795278 1
1.01030638202923 1
1.02021660593438 1
1.02023795442657 1
1.04823580495731 1
1.03524985428782 1
0.912979322101584 1
1.02301191179091 1
1.00142045511571 1
1.01848733709965 1
0.914235874876649 1
1.0719422194747 1
0.957766865147557 1
0.979351336694068 1
0.989939319594694 1
1.00535903691111 1
1.06359830885743 1
0.952117573711562 1
1.12581801053175 1
0.963939789523616 1
1.03841777381899 1
1.10650889750858 1
1.03128187002552 1
1.0036865575664 1
0.990020828477038 1
0.997559945179971 1
0.98894044802205 1
0.894922651979287 1
0.989346519216296 1
0.890578041623514 1
0.93881266021887 1
1.02212419955854 1
1.06181575625369 1
0.99471108647865 1
1.03535762835025 1
0.935694627785796 1
1.11161065965934 0
1.10553573187192 0
0.958088457537518 1
0.927360698064985 1
1.01638430554752 1
0.92580753862245 1
0.9887200807604 1
1.06077567135588 1
0.953121506499581 1
1.00845504734634 1
0.940882344140471 1
0.95793245003966 1
0.894445857001622 1
1.04464552272243 1
1.08390899773725 1
0.914391027797528 1
0.918223909141593 1
0.922870741300309 1
0.967803945315515 1
1.01769118758364 1
1.03340525635626 1
0.890028078025982 1
0.980583979078797 1
0.920633720895218 1
1.08647180761027 1
0.972459216786413 1
1.11311813690992 0
0.996258771038513 1
0.991814458795364 1
1.03888531255312 1
0.961650679356223 1
1.0909746117741 1
1.0664724592329 1
1.00824471250032 1
1.07240501778686 1
0.998995165351335 1
1.05772757375189 1
0.997982913140262 1
0.911076093103173 1
1.05219669409239 1
0.920493204787191 1
0.963672450214448 1
1.08552808202782 1
1.0431654691999 1
1.04633911216598 1
1.05356939261379 1
0.986621429454866 1
0.953889040159472 1
0.915681774281652 1
1.1165326877409 0
0.98707148958626 1
1.06467870017757 1
1.03453330092879 1
0.987751927728685 1
0.966900250974272 1
1.09585819081599 1
0.977393762725925 1
1.01530862439412 1
1.02214768409479 1
0.937813901004827 1
0.934235115728039 1
1.07008815373125 1
0.964836735236652 1
1.05651921171748 1
1.10137652574118 1
0.898381106089057 1
0.892836732107904 1
0.987827890558347 1
1.00077123841344 1
1.01104675667254 1
0.968402281754808 1
0.983407175458259 1
0.908982870866759 1
1.02909533068283 1
1.06748010048195 1
0.92553369766204 1
1.01295422972553 1
0.98322274567808 1
1.06526190655677 1
0.991350510081577 1
0.982155635328232 1
1.08390555019111 1
0.929437095138311 1
0.979317425673928 1
1.08152419222771 1
0.916661236183493 1
0.994417820865558 1
0.977525025963998 1
1.03627343750072 1
0.960139867198253 1
1.04157858549681 1
0.898775726457645 1
0.948692913156959 1
0.973626052465676 1
1.03454784188182 1
1.01351893810073 1
0.997613503601005 1
0.957454920571978 1
0.945563998865721 1
0.94080498718775 1
0.96124906275272 1
0.993940861326145 1
1.10951192225248 1
0.894146345623448 1
0.928474430104075 1
1.04264043084597 1
0.999178328485079 1
0.922057708526315 1
1.0706753580493 1
0.905313581026704 1
1.0752860456683 1
1.11167206451991 1
0.95708418244419 1
1.00803759378959 1
1.01272578801941 1
1.03860272831063 1
0.996184116770882 1
0.950458536406251 1
0.79992198573907 0
0.980299085932149 1
1.03672589555525 1
1.09245998696374 1
1.02624476760168 1
1.04529522248329 1
1.02680995336316 1
1.02483454419549 1
1.00841995300231 1
0.95546251651811 1
0.933497003597309 1
0.914740439747496 1
0.82211475528874 0
1.09383834634295 1
0.934856175222281 1
1.01568944796312 1
0.984034650892649 1
0.998886236403717 1
0.98086122002542 1
0.872869550488465 1
1.03295552009251 1
1.00948246815354 1
1.08387413236137 1
1.09729749386672 1
1.10397690503805 1
1.07796399212804 1
0.979620631546635 1
1.04085816642482 1
0.937220837438771 1
0.994496239805527 1
0.975237227314789 1
1.0074507621162 1
0.891367753044393 1
0.894242528675274 1
0.968621707224834 1
1.0382152958647 1
0.949506723430717 1
1.06208847905824 1
0.999949259893293 1
1.07333205403528 1
1.05255262312272 1
1.10312534398737 1
1.03143307371596 1
0.987835669863826 1
1.02985480605777 1
0.965553847940739 1
1.04151044177075 1
0.997117456829098 1
0.980208554169869 1
0.978510823571657 1
0.976191473449878 1
1.01187483083057 1
1.05110526151514 1
1.01717504015305 1
1.01890619958007 1
1.01436761164082 1
1.02337109466582 1
0.97120494095962 1
1.01359196498454 1
1.05528953827014 1
0.935195239653936 1
1.09454496548072 1
0.913606518022738 1
0.987770431416135 1
1.03415531607048 1
0.893351517337233 1
0.977791815653769 1
0.999415451806916 1
0.916976990916463 1
0.9136454130356 1
1.03015917014913 1
0.89751584734198 1
1.01126570089398 1
0.946443955466339 1
1.06668754909583 1
1.02377707818085 1
0.944990611055194 1
1.08976302856144 1
1.00226614777234 1
1.01397867306592 1
1.0114770416515 1
0.98287367364547 1
1.07068729060053 1
0.909897814690866 1
