# Supplementary material for: Bias caused by sampling error in meta-analysis with small sample sizes
Source: PLoS One. 2018 Sep 13;13(9):e0204056. doi: 10.1371/journal.pone.0204056 (PMC6136825; doi:10.1371/journal.pone.0204056)
Supplement: S5 File — (ZIP) [file pone.0204056.s005.zip › results N = 20 theta = 1 tau = 0 sz = 20-30.txt]

"dl.theta" "dl.cp"
1.11647497383862 1
1.14291670902964 1
0.942823682041775 1
0.924174358070708 1
1.34748358731047 1
1.08210605117733 1
0.637523859114768 1
0.784388744286326 1
1.27548298008669 1
0.828386855849969 1
1.22111444531371 1
0.889201574932938 1
1.12735698220808 1
0.910506489252246 1
1.00531930211821 1
1.24400873822907 1
0.90488463640264 1
0.919797304978269 1
0.674965805167764 1
0.789941769149736 1
0.924204649118981 1
1.5775250736557 0
0.984994139260389 1
0.823494423457252 1
0.642857432910788 1
0.872498922304814 1
0.981573274290657 1
1.0450171898411 1
1.3231388564249 1
0.946025982587705 1
1.0835661750736 1
0.904742955414184 1
1.20594094485982 1
0.856305388956674 1
1.24262665544903 1
0.833142227643029 1
1.24788183581338 1
0.737606297963765 1
0.709725364992818 1
1.22114259476247 1
0.866208522039879 1
0.68339799553177 1
0.850077259557876 1
0.79392090471715 1
1.03559837313485 1
0.913679267991651 1
0.829457683295328 1
0.549253934895347 0
1.04427696118961 1
1.18631972309109 1
0.934166938605788 1
1.2303020450733 1
1.40854083229128 0
0.854246185515793 1
0.980412336956173 1
0.959025952729952 1
1.16792676688253 1
0.728304068036143 1
1.18070044576287 1
1.1074793419235 1
1.10414672238366 1
0.990806745842448 1
1.13599902284038 1
0.808116001035367 1
0.826358454948835 1
1.41130665999874 0
1.095274848781 1
0.786870061776596 1
0.942678813446555 1
0.799753098251071 1
0.932093059327048 1
1.28649988412102 1
1.21539405273502 1
0.77799361665452 1
1.13603162112904 1
1.04974377278589 1
1.44002651939924 1
0.947008268698617 1
0.707703116182377 1
1.21141799956975 1
0.915389157725779 1
0.757199532375031 1
0.544795275798668 0
0.764574525461164 1
0.978207340022912 1
0.962345004913542 1
1.11604666299617 1
0.627755207060507 1
0.730199223837743 1
1.18365855098092 1
0.955169460492273 1
0.925769544154259 1
0.825162537964466 1
0.992844505160165 1
0.854621728216706 1
1.1406908516773 1
0.897514997906566 1
1.05346327703799 1
0.994595710226077 1
1.3663039037164 1
0.460599726711218 0
1.26772378044666 1
1.01284019059976 1
0.942811437744103 1
1.09724388051499 1
1.02653946734222 1
1.09505065131682 1
0.772821844993381 1
0.892620004562144 1
1.21353795979485 1
0.814880264132434 1
1.25921916259654 1
0.910877404967501 1
0.692773798389557 1
0.687433143173054 1
1.47328170682602 0
0.864081235413526 1
1.30866620386788 1
0.986544155550742 1
0.504147676948467 0
0.824282747287311 1
0.667802882130363 1
1.65403024991654 0
0.637086779250317 1
0.984817076308924 1
1.26796764064021 1
0.785056428502877 1
0.885285753463517 1
0.559788206719248 0
1.0450837805684 1
1.08186472252267 1
0.896147172669463 1
0.612764062032719 1
0.704228917995195 1
1.02666113803709 1
1.30328354097944 1
0.971709389523453 1
0.640419320487631 1
0.647171579428955 1
0.823667154551837 1
1.27801913093377 1
0.940323144979059 1
1.30175382983833 1
1.33069216290663 1
0.673693308498056 1
1.11957421467048 1
0.939199874069891 1
0.960360580962259 1
1.11145975671335 1
0.92394110079287 1
0.812160504473561 1
0.605962251958612 1
0.498490843670384 0
1.15096594169253 1
1.0834614107712 1
0.911275635501224 1
1.29664805867849 1
0.837591859728619 1
1.15235758920309 1
1.13535840591431 1
1.06815687463012 1
0.84355839929365 1
0.682209574605109 1
1.20879818336941 1
0.846289980741781 1
0.941777973329889 1
1.20904330157021 1
1.05275498415229 1
1.22166695235162 1
0.741168088780949 1
1.11399410152086 1
1.01201971910345 1
1.41323932024968 1
0.700322235065453 1
1.24055920901256 1
1.16841162057612 1
0.852213423524074 1
0.794727539865033 1
1.21514842239163 1
1.00168301032773 1
0.974751282947071 1
0.979693211418317 1
0.942284571909041 1
0.834682211232939 1
0.900727348938766 1
0.898184487584936 1
1.12676311740126 1
0.762168753626949 1
1.34453433684439 1
1.08144813955753 1
1.17472170559034 1
0.812907952004597 1
0.904598137836479 1
0.919961712975471 1
1.16068150244927 1
0.846373758554951 1
0.59416352532746 1
1.06122794019501 1
1.19145028830736 1
1.37770437094475 1
1.03092925869483 1
1.02116892022893 1
0.72463266492386 1
1.0287683118289 1
1.17392204958872 1
1.30448690286134 1
0.755048196213168 1
0.847964385793177 1
0.699930243065255 1
0.552755762253716 0
0.869598773695701 1
1.08626080969232 1
1.16240257490563 1
1.21189271406709 1
1.12884782283406 1
0.997385330172146 1
1.10718328574942 1
0.907968850370209 1
0.822905297367866 1
1.32908389808885 1
1.08190449346262 1
1.14532048605954 1
1.15054736091081 1
0.982530594190442 1
0.808085904163451 1
1.21480410817389 1
0.93825677364663 1
0.604549155176585 1
1.05130714858112 1
1.04729119508412 1
0.939288153535689 1
0.641189082144745 1
0.767586982292204 1
0.821995713083417 1
0.514485154130107 0
0.786852233907264 1
0.635691183158664 1
0.572194455266006 0
0.802263813742493 1
1.01279050246503 1
1.04066078715956 1
1.14112045049109 1
1.07506427558793 1
1.11490643604317 1
0.838834082887261 1
0.819070106549518 1
0.871658898159557 1
0.734855232706 1
0.587343972259636 0
0.941049807839159 1
0.931622137615175 1
1.18409101715956 1
0.79294941451708 1
1.11387806249261 1
1.14941920957271 1
1.07897789292142 1
1.25284276256984 1
0.964097628656254 1
0.898820856705832 1
0.886631855334084 1
0.841715206121328 1
0.913017950172726 1
0.789600392332769 1
0.770851380449428 1
0.876046678921674 1
0.983114515226015 1
1.06706024539969 1
1.01575754599113 1
1.111933687648 1
1.03188356686874 1
0.722496357700948 1
0.964134903989954 1
1.17916332882402 1
0.994261612777341 1
1.07636949161681 1
0.935806808986194 1
1.25381834882313 1
1.04021577031424 1
1.43806303300943 1
1.01536861943584 1
0.679085697270771 1
0.960014668994812 1
0.788429711550369 1
0.871690172510773 1
1.05434274360367 1
0.945193540585311 1
0.885399964671969 1
0.728063034619524 1
1.09233363179335 1
1.03969373442195 1
0.721525358015066 1
1.09476463211562 1
1.10500263888448 1
1.36398127694114 1
0.96347680567085 1
0.833638904866154 1
1.1776355314189 1
1.11793652376173 1
0.881310382803853 1
0.613927834571067 1
0.815641433319589 1
1.13004069045766 1
0.891118302370946 1
0.785242203159029 1
0.863775617316604 1
1.08498412866728 1
0.834101213727921 1
0.968368480756804 1
0.831483917459683 1
1.05227497851574 1
0.949275759476738 1
0.880590223012071 1
1.04634659661747 1
1.03474894355516 1
1.46439259565874 0
1.14887785627084 1
1.11265563513402 1
0.895836229276386 1
0.982917779468777 1
0.875940648533298 1
0.849464333386364 1
0.76141396802224 1
1.08717684733886 1
1.06899976148815 1
1.04033240802668 1
0.756929592265997 1
0.683471234568352 1
1.17355017979997 1
0.908259727196428 1
0.940444343304004 1
0.400600746547071 0
0.944316338450323 1
0.819182052994589 1
0.563941329274761 0
0.652762321691408 1
0.612789961850571 1
1.30888344132575 1
0.894125296342759 1
1.01538514276985 1
1.22809353409812 1
0.979583764145864 1
0.930810507788195 1
0.848677790125383 1
1.0544173203076 1
0.853309219749909 1
0.919498773897535 1
1.06595489556226 1
1.39321098631911 1
0.850190440879014 1
1.15813706593529 1
1.1389719959236 1
0.794306760982803 1
1.09351232364295 1
0.955765804725923 1
1.10965429427389 1
1.19239686652078 1
0.82249980279647 1
1.05248940287756 1
0.916696579346758 1
1.11588081633823 1
0.834083058561657 1
0.854522365125315 1
1.22392423350381 1
1.18140780379703 1
1.06532920147833 1
1.3442541601815 1
1.08502444280499 1
0.956954524956937 1
0.977857524022803 1
1.4374476551441 0
1.08954661496799 1
0.991678416362297 1
1.40947144024683 1
1.12708154000935 1
1.04666982715447 1
1.06156050048875 1
0.823208348476419 1
1.22227561040208 1
0.846748445175681 1
0.934879585262958 1
1.10816886510222 1
0.900601824676323 1
0.848065840469748 1
0.914558737308409 1
0.71734145690497 1
1.16982460873106 1
1.04322291241134 1
0.991382733935205 1
0.980547167518274 1
0.87076207265336 1
1.19587186859446 1
0.96228900844433 1
1.17662403817833 1
1.04568800241301 1
1.24543919699606 1
0.781119823314071 1
0.895105207752185 1
1.00932565402365 1
1.25632275143862 1
0.985531583350418 1
1.21167562708479 1
1.11113974688628 1
1.0523646113258 1
1.0218580708661 1
1.01220651530172 1
0.891616889509808 1
1.01454089928498 1
1.04157196178889 1
1.21131055416969 1
0.855648721676004 1
0.784064145367508 1
1.09938483866362 1
1.22031594547819 1
0.704026386036912 1
0.959238828775531 1
0.953849176495674 1
1.15037454875044 1
1.13460055372457 1
0.726008733325249 1
1.26007538117149 1
0.99617086460535 1
1.3199595661881 1
1.01605682084169 1
1.18705377881576 1
1.08293481472431 1
0.985488788405753 1
0.997561315426629 1
1.12764170526492 1
1.0272934407625 1
0.914816065077292 1
0.711194584400827 1
0.949011473222272 1
0.936211608071885 1
1.02905049022096 1
1.03666334940706 1
1.40156717789921 1
0.955928247736234 1
0.624713668500732 1
1.12612257380311 1
0.863851684702585 1
1.01516118129477 1
1.18997700044213 1
0.784082194601546 1
1.16689263634662 1
1.16376697417784 1
0.734449018207428 1
0.725855950162085 1
1.13809762719024 1
0.889162490639335 1
1.2443955065355 1
1.05207585910693 1
1.15788338176875 1
0.70462524577408 1
1.27634542681081 1
0.686557775594351 1
0.929736561433415 1
0.883287319860808 1
1.08709372692672 1
0.558309434807918 0
0.537848461308454 0
1.05302633884302 1
1.51064133316506 0
0.93711359551029 1
0.611884890535315 1
0.783051725404572 1
0.828768789513724 1
0.956278509895511 1
0.749147069592113 1
1.1447355197686 1
1.35740186768169 1
0.853061723768468 1
1.01321367364718 1
0.99960584585846 1
1.11639859213902 1
1.02347671531274 1
1.0830603567633 1
0.539330672004099 0
0.981379376363058 1
1.48997712007735 0
0.877255553712446 1
1.07061976918614 1
0.804505014098271 1
1.22412408057528 1
0.642997401728746 1
0.981549482860544 1
0.990686058575018 1
0.779461356237419 1
0.637760300120025 1
0.576322522094044 0
0.877382205883818 1
0.921690854828328 1
0.900490464719928 1
0.897329662952623 1
0.67308964372028 1
0.866893085486436 1
0.972003963748548 1
0.996921999401183 1
0.929293549859484 1
1.09034649684496 1
0.820679233739263 1
1.05411838387377 1
1.13598657358375 1
1.04061252196185 1
0.973664093620934 1
0.744557183878284 1
0.959716083635346 1
0.942932800102476 1
1.05498214849668 1
1.03039408443141 1
0.804617225251341 1
1.02472327108105 1
1.04823105084396 1
0.98588320835629 1
0.807336097286979 1
1.26908233581346 1
1.05902457540634 1
1.26769909115787 1
0.973260208717016 1
1.04993629093839 1
0.97455697681767 1
1.01962716535228 1
1.06581365527771 1
1.21847285007011 1
0.859012623566057 1
1.01288920880576 1
0.870089492941496 1
0.995845114447163 1
1.38224201600191 1
0.76177516522873 1
1.19901910568546 1
1.12918527129699 1
1.09235108685312 1
0.762856881876758 1
0.800907832916728 1
0.914929052437789 1
0.820096803560611 1
1.02104993678819 1
1.06226045746477 1
0.602796751985486 1
0.852683853406955 1
0.8574763525975 1
0.912313310532294 1
0.989892572480698 1
1.07961728333866 1
1.07963584674894 1
1.13092969844068 1
1.17030484313495 1
0.715008396187622 1
0.898469232477219 1
1.22195826779464 1
0.834867353784713 1
0.927566547024485 1
0.855706680310283 1
0.693476489141286 1
0.970969636830567 1
0.888876002429892 1
0.940826216492324 1
1.20661428100904 1
1.22557681154039 1
1.17777021154899 1
0.794472105401657 1
1.00417997768563 1
1.56517891424775 0
0.817321630273963 1
0.83913503637772 1
0.895383094445784 1
0.864475834411453 1
0.953157610484465 1
1.1408398936936 1
1.08415466471957 1
0.89763888317249 1
0.891039142945586 1
0.770844672433502 1
1.06583203538749 1
1.08628491138449 1
0.707912261495274 1
0.721327817281626 1
0.75642753029182 1
1.05087422524759 1
0.91940322128561 1
0.893399553894619 1
0.907762100515016 1
0.836058704595335 1
1.06837708717641 1
0.988980175946245 1
0.960400431355214 1
0.753798468629862 1
0.854713457322903 1
0.918506948083779 1
0.951007628382007 1
0.621171329211689 1
1.21865825259311 1
1.04207217780369 1
1.2186123789138 1
1.02079833289289 1
0.941662251107286 1
1.01543540243958 1
1.0666964613065 1
0.900346157630787 1
1.17581620834134 1
1.07536320608497 1
1.42150452323552 1
1.18924487966382 1
1.00568378145139 1
0.865916340114552 1
0.749798980130464 1
0.913596400402395 1
1.14287365903764 1
0.841157548591706 1
0.752106974058426 1
0.585583114522715 1
1.08212795552224 1
1.12014743637406 1
0.79459519639511 1
0.966825570461889 1
1.11192590697711 1
1.29832436400131 1
0.804628142608708 1
0.997592949810098 1
0.868467563109168 1
0.939737312776318 1
1.19929582664916 1
1.31617731319608 1
0.795725071383351 1
0.981082927885348 1
0.839036508141726 1
1.16017444162376 1
0.738536131540929 1
1.24328030557973 1
0.846037167658264 1
0.992328508642673 1
1.2181272808508 1
0.914985187652466 1
0.982538125888435 1
1.03755691335011 1
1.22634593040554 1
1.23572813860642 1
1.10711726533045 1
0.922476604973369 1
0.610705340919691 1
1.13822956144214 1
0.888199645501655 1
0.56195020131373 0
0.899596733765296 1
0.870722170254308 1
1.21935575443938 1
0.944395482012917 1
0.675378939726539 1
0.877824474170652 1
0.993480900043956 1
0.877287227070768 1
1.08683921061662 1
0.74778267422426 1
1.06293180036873 1
1.16867419284817 1
1.19177003657577 1
0.986423676492685 1
1.17909538418406 1
0.901350374666209 1
0.870962016983417 1
1.01049605146913 1
0.885511697811727 1
0.972597383952405 1
1.18927476913235 1
0.880183936528969 1
0.802854918035138 1
0.717204784569353 1
0.934764345025127 1
1.17365094562914 1
0.964628285167294 1
0.886010984143486 1
0.919762428280675 1
0.568359393534272 0
1.10543615119528 1
0.967197477666394 1
1.27276285444343 1
1.00517464174232 1
0.780972156127071 1
0.903267139961048 1
0.843543408808627 1
0.86635568716968 1
0.720353589186454 1
1.20089404097407 1
0.701708962272444 1
1.05198622480519 1
1.44690832320254 0
1.36917315044869 1
0.887450580709733 1
1.01298061778755 1
1.16795885748564 1
0.989446931505874 1
0.985570511731069 1
1.10669077866103 1
0.849191478166865 1
0.949469551534711 1
1.20369171180233 1
0.642386697673865 1
0.882796193086433 1
0.809175773301327 1
0.693208944137644 1
0.828901964747244 1
1.05596721551048 1
0.929482729225405 1
1.16204652910079 1
0.994219359392954 1
0.877452895589851 1
1.02961389093198 1
1.11206861623262 1
1.02319816415874 1
1.26187401587271 1
0.998395085839688 1
1.08918231049595 1
0.750181933329907 1
0.857048700840069 1
1.22422275381224 1
0.820795548358036 1
1.16713177348862 1
0.530180978657972 0
0.732611176390494 1
1.01513413349878 1
1.10637984731786 1
1.01953235696245 1
1.12754509157747 1
1.0555010387893 1
0.641187440773568 1
0.764820158339772 1
0.986069475903229 1
0.935324613658556 1
1.3546284714921 1
0.713195254455367 1
1.2124198909531 1
0.969418523071865 1
1.09871143561857 1
0.884866497230934 1
0.838460418721981 1
0.91278851331848 1
1.2445366435781 1
0.76149376319545 1
0.964959861262087 1
1.18867875204753 1
0.914618994000188 1
1.14004319182191 1
1.11345087481548 1
0.67180058417987 1
0.724034586685306 1
0.720788199278442 1
0.919740923839898 1
0.418471184751238 0
0.682422649912777 1
0.902022646639083 1
1.01719260782962 1
1.38809534866346 1
0.944529688988501 1
0.897352614740854 1
1.20643198291414 1
0.811607579334896 1
1.04662534460904 1
1.34795877137251 1
0.965778752189152 1
0.771399458453213 1
0.858910776239607 1
1.53234329142558 0
0.746050551800565 1
0.89878509615897 1
0.772418999986394 1
0.871728126592454 1
0.849037068947964 1
0.897311456390457 1
0.699750467089701 1
1.2115389450608 1
0.905772486505488 1
0.853407849491733 1
0.699256400091416 1
0.867983173599206 1
1.05402534150827 1
0.65481748659223 1
0.723150142823656 1
0.77984938264164 1
0.852867420281115 1
1.20576796452467 1
0.713977140063102 1
1.11702875458984 1
0.924232679108925 1
0.875934943882149 1
0.733241963241068 1
1.13867645521893 1
1.07499880201305 1
0.846369468582646 1
0.827204378041507 1
0.690179641126759 1
0.740366857349886 1
0.688692200739748 1
0.937160627286668 1
0.982043196727113 1
0.793709135127987 1
0.940440274309231 1
1.04890727316502 1
0.908327002920699 1
0.96244043405164 1
0.968684328766226 1
1.07292498609993 1
0.950262683039058 1
0.752192328321883 1
0.839807193710493 1
1.0927398298568 1
1.02412180247871 1
0.857390816013338 1
0.654005533033647 1
1.29951986554086 1
0.697371779601885 1
0.979693136682321 1
0.980600695361455 1
0.735783790133895 1
0.937106064329209 1
0.981463641044224 1
0.899868513427783 1
1.04825993084684 1
0.861559375320795 1
1.06329160154667 1
0.788559764908782 1
0.848771751044127 1
0.670241088432127 1
1.01710990074749 1
0.941459583962893 1
1.02090256868806 1
0.753331098959798 1
1.01965574263287 1
0.717067712729936 1
1.06853746894372 1
0.794236242086565 1
0.997909574455687 1
0.75326130028147 1
0.818176486839759 1
0.523860673997178 0
0.726780560602744 1
0.804782825755685 1
1.04104049885919 1
0.697830434523521 1
0.831026134186927 1
1.3070727840852 1
0.764506287638424 1
1.00079448320459 1
1.20765661856103 1
1.16049951780363 1
0.599278055622165 0
0.884777984187891 1
0.754106721765715 1
0.911137997738293 1
0.790998753893647 1
1.00668666550729 1
1.04155554281795 1
0.847749996353885 1
0.772615699622086 1
0.850227288330726 1
1.01564368889451 1
0.969436914417431 1
1.19093873027292 1
1.02851385574931 1
0.657942757491454 1
0.949388746668061 1
0.975445456234078 1
0.935257780225948 1
0.983146728223469 1
0.945613763831378 1
0.802262203214884 1
0.635178050556463 1
1.09856661975259 1
0.915707949461456 1
0.853703991773535 1
1.10510331258409 1
1.08549987389934 1
0.979117014790561 1
1.32637348504188 1
0.895499747197843 1
0.729427228055929 1
0.815556124691408 1
1.28001368364512 1
1.07058251379269 1
0.731659823745632 1
0.943272119112862 1
0.773793226272061 1
1.18292234582103 1
0.829084507767521 1
1.00217221110419 1
1.04483158305495 1
0.757526028625852 1
0.864477454106176 1
1.03748892049723 1
0.895024876463663 1
1.2984205578104 1
1.16727921631323 1
0.792870335552223 1
0.94943878689479 1
1.09567182439272 1
0.493719046804251 0
0.854421283459446 1
0.7186545688441 1
0.779018186553731 1
0.776362509124458 1
0.894409322487658 1
0.793173845132244 1
1.12498806420045 1
0.857373293086049 1
1.23236192655365 1
0.783153921510702 1
1.00274731738077 1
1.37697879230251 1
0.893210219499383 1
1.10130400917532 1
0.941506114361832 1
0.920649965789963 1
1.35180188909122 1
0.806228220370468 1
0.810968140951042 1
0.883327743113974 1
1.02124136580561 1
0.767797907394593 1
0.878617968470907 1
0.705352862704313 1
1.27507036447025 1
0.618160847972206 1
0.990875421831422 1
0.93372937574985 1
1.10376438765415 1
0.866003493446823 1
1.1481488836452 1
0.930086617731525 1
0.721519801567748 1
1.21824187783103 1
0.853299971800203 1
0.914547169274481 1
0.804406309424146 1
0.94588507128941 1
1.08181726603118 1
0.947219165388385 1
0.86737487607542 1
1.0007686671365 1
1.16871863585523 1
1.19266665016463 1
0.92091508691245 1
0.610698209139516 1
0.664292436608441 1
0.616731837923213 1
1.20669661637441 1
0.829513257071468 1
0.941290137903203 1
1.15869637979422 1
1.01807691335776 1
1.06257433321291 1
0.850487220789038 1
1.05837548471582 1
0.698056937998751 1
1.02945376257338 1
1.01373871832745 1
0.786788220696661 1
0.669899210723558 1
1.2264705233227 1
1.11378929531825 1
1.06296845803543 1
0.614218226911141 1
1.03756843778362 1
1.03846361221023 1
1.00818738534191 1
0.962383117388667 1
0.687425196261207 1
1.03713895896846 1
0.782831700557565 1
1.09648815897061 1
1.0060792563761 1
0.862757060834989 1
0.883357739433284 1
0.922669351424598 1
1.27120855536418 1
0.798504350475709 1
1.27466384246787 1
0.833921509693243 1
0.80048549188021 1
0.934767396850461 1
0.989069077109165 1
1.18344248260625 1
1.28744787856691 1
0.748118648923702 1
0.778291119759909 1
0.923175151460807 1
0.85700241237714 1
1.35293598946791 1
0.948859762319384 1
1.05298067138241 1
0.905252446110762 1
0.894409030640911 1
0.709227062262274 1
0.821743387792487 1
1.06300377998077 1
1.06080177889669 1
0.846305324730496 1
0.912578078577232 1
1.02427238260005 1
1.01948264660786 1
0.814693494265013 1
0.99071244769975 1
0.879231498282803 1
0.631572018583174 1
0.685584740522264 1
1.23052476831868 1
1.24885579104454 1
0.738677437218862 1
0.729234345440211 1
1.23438155359798 1
1.14075998927877 1
0.725469200468737 1
0.826885057840701 1
0.751898385200865 1
0.899672382269336 1
0.943178620066352 1
0.923971547064147 1
0.999083769119343 1
0.894636105515442 1
0.896935769270454 1
0.940266498070783 1
0.859614082240247 1
1.15926080797833 1
0.969899624373314 1
0.965036731206105 1
1.06081382894827 1
0.823162930629315 1
1.2294769770128 1
1.06735998276087 1
0.813766784827514 1
0.982463541216261 1
0.779222085752777 1
1.12356389734502 1
0.989882713763074 1
0.828655959431315 1
0.877805093763906 1
0.62779679746727 1
1.03254458226933 1
0.933883858023591 1
0.72401088960696 1
1.41217502693852 1
0.765059736924001 1
0.769193245283821 1
0.73772678195915 1
0.84970293466564 1
1.20054863088432 1
0.73150401972517 1
1.16746389185743 1
1.03612063472359 1
0.788433065814321 1
0.473172540615788 0
1.34721930472272 1
0.956777344253985 1
1.18646776539579 1
0.758892676107069 1
1.15060637220679 1
1.03032470372736 1
1.12153319108076 1
0.94020245673348 1
0.533965231032165 0
0.853321570208074 1
1.11831501318179 1
0.988527705909352 1
0.875589219587846 1
0.794775827969907 1
1.02244627138109 1
1.05315281605081 1
1.23197225021747 1
1.00439058547738 1
0.735198263544615 1
1.09390541865928 1
0.941276117072269 1
1.08089151063265 1
0.446836877567395 0
0.790616097341433 1
1.06349681049151 1
0.721797220600965 1
0.84082301987266 1
1.05058128170644 1
0.757937833726624 1
1.02897066004218 1
0.824654262227295 1
0.9793766264106 1
0.730722922446365 1
0.852356534755067 1
0.769565737692853 1
1.03193344545434 1
1.02685474490085 1
0.885508081798077 1
0.984736253139956 1
1.28072411565567 1
1.00523727053799 1
1.07292198111607 1
1.02307338950117 1
0.884966139233831 1
0.944716347779388 1
0.840833115452516 1
0.807857429286102 1
1.26149327329259 1
0.997335242632195 1
0.965588459561117 1
0.821612104008481 1
0.590517677928345 0
0.717084103405458 1
0.974567387917649 1
0.671083544034208 1
1.18660327324754 1
1.14487443075613 1
1.11658566552052 1
1.17256552680539 1
0.801865790622346 1
0.905726590786675 1
0.695074035205927 1
0.945907140874884 1
0.905924552842119 1
1.00916248751871 1
0.393145291281297 0
0.942072290494924 1
0.869627099977847 1
1.17597680046879 1
1.22129639753909 1
0.575696927935597 1
0.891315433880026 1
1.03888623965335 1
0.962285818288283 1
1.24481573940321 1
0.999210262901936 1
0.73096040227111 1
1.08486232672226 1
0.958764135982724 1
1.13099119123517 1
0.834137297084575 1
1.21026229614965 1
0.779091521305897 1
1.07949028457465 1
0.53979186001503 1
0.768591298800212 1
1.15098924371297 1
1.46250032714109 0
1.11554467278784 1
0.63329476061303 1
1.32473729448452 1
0.745780584579887 1
1.38306913042402 1
1.36981776660684 1
1.2331065487545 1
1.02068680636959 1
0.913864713658115 1
1.33558182093873 1
0.7008516330373 1
0.936699073804408 1
1.13202718581936 1
1.05434798105109 1
1.0597336216765 1
0.960966270087691 1
0.893686301410992 1
1.12272611002466 1
0.95106558594461 1
0.68762478784527 1
0.815596980567661 1
0.807221460583371 1
0.777924562040932 1
0.739453130227958 1
0.964295578250878 1
1.01990618659233 1
1.27688120900711 1
0.679849596588252 1
0.826882714313509 1
0.826419808574908 1
1.04111549135216 1
1.14352013193116 1
0.778740279004092 1
1.25122183208013 1
0.749983527638977 1
1.10392630333695 1
0.715934418576346 1
1.03508157313497 1
1.15653608572303 1
0.777871226662589 1
0.944103163757545 1
1.00410098153192 1
0.785112092344037 1
1.1367444796329 1
0.949949160269498 1
0.972715386047297 1
0.944500479455436 1
0.816582574096657 1
1.21173960815861 1
0.781006640871334 1
0.655523473597316 1
1.22878221158856 1
1.42034923716829 0
1.02085552076788 1
1.45605300112787 1
1.26349891812981 1
1.09096516941902 1
0.93006461654688 1
0.966340342189386 1
1.172631082974 1
0.785439611016575 1
0.85432965467555 1
0.595865689462222 0
0.864692353505615 1
0.851712925507731 1
1.17551494396162 1
0.751104696942449 1
0.593021230691124 0
0.705331343250542 1
1.19359526905446 1
1.0094520486363 1
0.951283947762579 1
0.753611458291469 1
1.09377572988793 1
1.12533068495999 1
0.908654610581385 1
1.51287889113273 0
0.950652159805702 1
1.23463744847612 1
1.24167180182594 1
0.912995099037725 1
0.623205704173054 1
0.905301123536588 1
0.949226450304778 1
0.75518978618332 1
0.540731499874865 0
1.07363846763731 1
1.09651200123472 1
0.760910963757198 1
1.13710724923031 1
0.562557160485237 0
0.618088420844945 1
1.27947452032425 1
1.08127024532525 1
0.894218809737682 1
0.929503276688912 1
0.92462396151294 1
0.91187976225941 1
0.954483428786988 1
0.96589065768307 1
1.10886452243501 1
1.18339709520277 1
1.13579521232895 1
0.713735277439881 1
1.12692503103761 1
1.32464490623716 1
0.682249065228708 1
1.11439576842655 1
0.779106827211065 1
0.729806544475253 1
1.07743146832665 1
1.06624348620031 1
1.35205531508593 1
0.92496714454172 1
0.883939465013758 1
1.06801519328422 1
1.36809190406094 1
0.778881667626863 1
1.18051013808901 1
1.21868177128936 1
1.0087542623499 1
0.822557628799412 1
0.759959256666007 1
0.783747703988436 1
0.994483060059526 1
1.02466060648644 1
0.71732628837335 1
0.943231878739506 1
0.938634020441565 1
1.50072285343247 0
1.15403748689782 1
0.896672276571811 1
0.828841833331651 1
0.963077090657104 1
0.934566330145275 1
1.08386289734295 1
1.16414077216182 1
1.33303370387081 1
0.876189229636266 1
1.03224311803794 1
0.919306276226666 1
0.947602716950753 1
0.697226850999199 1
0.916693480929008 1
0.88657012368344 1
0.863604404504932 1
1.22930621574688 1
1.05854878685859 1
1.12509943869341 1
1.21870972267254 1
0.933259575092279 1
1.29797323018588 1
0.906786623838287 1
1.03340239250857 1
0.921625454517188 1
0.901955975751167 1
0.8605402369126 1
0.938128173417541 1
1.52372008156928 0
0.879150162768349 1
0.749651021062079 1
1.09333933928726 1
0.873361495930624 1
0.774519927981348 1
0.92419008487716 1
0.92369015780694 1
0.644654255992268 1
0.913751780860273 1
0.957445565730156 1
1.04277670760144 1
1.14783431774052 1
1.03341780342355 1
1.23002277736725 1
0.829796310195006 1
1.07698408901132 1
1.00232685618381 1
0.996040355450706 1
1.06344774540342 1
0.930017568476336 1
0.664602439926693 1
1.13152184024438 1
0.981106818329179 1
0.654796028490874 1
0.654556636612821 1
1.15024079955524 1
0.755996783723527 1
0.739808538468667 1
1.05163132247641 1
1.05735064294047 1
0.96317313783924 1
1.19078437187416 1
0.96845106289603 1
0.980443644713252 1
0.907146573885184 1
0.935257146037058 1
1.10639842858942 1
1.05733870623814 1
1.11239343764792 1
0.768718659407272 1
1.02399138469859 1
1.08578853003989 1
1.20566834056061 1
0.959299169078946 1
1.08157743113482 1
1.12165041688809 1
1.14800448002289 1
0.931928302300939 1
1.2267378278997 1
0.687512489291947 1
1.00803903345682 1
0.939548420048491 1
0.919248247782526 1
1.07762284655475 1
0.91478148471897 1
0.655040512636108 1
1.06049735409734 1
1.09569142859018 1
0.773888049352549 1
1.06297593067548 1
1.28256513690331 1
1.27232871268937 1
1.09246974779131 1
0.729299095288308 1
0.765677818410708 1
1.23428596692149 1
1.09620186511356 1
0.962073460956697 1
0.990731572036661 1
1.0896746052612 1
0.875210016472575 1
1.1581097531699 1
0.649700686669591 1
1.37551730183012 1
1.12901220920406 1
0.964150825028734 1
1.13286534062963 1
0.996329480270269 1
1.04666193481567 1
0.946716836710156 1
1.02816600457895 1
1.23798376907969 1
1.47297343432216 0
0.982164110108484 1
1.09055226258182 1
0.932122375479187 1
0.890489761750449 1
1.03550274839024 1
1.09974927333708 1
0.58133879125498 0
0.927295138789138 1
1.0609084956751 1
1.06975898581118 1
0.767966683344539 1
1.26575511351184 1
1.24163517913973 1
0.970438777060976 1
0.969664121189278 1
1.23462700138199 1
0.819113538580787 1
1.1687529187121 1
1.31837697956904 1
1.04303670835594 1
1.3587744629009 1
0.782749190868104 1
1.0787272747727 1
0.918311785187169 1
0.896199308071527 1
0.99223159643833 1
0.963335099522509 1
1.12201763320625 1
0.494864943195007 0
0.985157569309768 1
0.907970306786719 1
1.26017171894447 1
0.959974088262941 1
1.07717058725383 1
1.03104454096669 1
1.04087682389824 1
0.785433565237625 1
1.1422271637461 1
1.12529347373993 1
0.598707249388375 1
0.843050419640951 1
1.09202728803419 1
0.823516004619747 1
1.05676292432085 1
0.973207864369725 1
0.851260260405753 1
1.16015820479135 1
0.541408436622582 0
0.781488519958343 1
0.705896570299727 1
0.922916839199078 1
1.19034781461083 1
0.957815586920554 1
1.03946142842394 1
1.02674376321304 1
0.605903739382897 0
0.7868568704048 1
0.799003999698886 1
1.26784655887098 1
1.0702903085974 1
0.78557139251894 1
1.0771675787774 1
1.11923227251475 1
0.866448792383252 1
1.20562360168108 1
1.08165542653899 1
0.709457114715907 1
1.35801788936464 1
0.820158040755077 1
0.824210651541446 1
0.653463692827902 1
0.801909705095782 1
0.915147053463861 1
1.12462975366146 1
0.858101837428287 1
0.806384284749107 1
0.670700843155901 1
0.906235224156358 1
0.76790172700667 1
0.632492278008775 1
0.808901431028827 1
0.96596916309952 1
0.757973772656367 1
0.784356957893155 1
0.788537818089045 1
1.00452848562298 1
1.04311138471375 1
0.973653107751347 1
0.752420175497078 1
1.14649281629873 1
0.544378173292718 0
1.1024425951025 1
0.933186848513333 1
1.0396176772716 1
1.06483648259931 1
0.651133755597548 1
1.0631554139827 1
0.642433444067894 1
0.926765282646054 1
1.02666299022211 1
1.27312108197237 1
0.988410491536587 1
1.21837741791432 1
1.19643538758281 1
1.39426148067139 1
0.925585007025531 1
0.956634985274765 1
1.02138811814865 1
0.97204933777064 1
0.6698256047211 1
1.07314982623204 1
1.01003555190616 1
0.744770583826249 1
0.895255577098509 1
0.972461113985606 1
0.978082512753331 1
0.951189210522534 1
1.55254762895085 0
1.00894645872204 1
0.852216646794311 1
1.06484364768478 1
1.17982658675293 1
0.894928971960803 1
1.06990438392805 1
0.590029073565088 1
0.948124608901547 1
1.12830039855022 1
1.1213499452139 1
0.827966343360882 1
1.06930711782734 1
1.26265570558239 1
1.09500159030933 1
0.804359306553209 1
1.06744044612616 1
1.02730642545372 1
1.04433123547603 1
1.04395703939725 1
0.803936268939064 1
1.12765194144943 1
1.16924999938617 1
1.08131420087286 1
0.802528247090545 1
0.605715755953433 1
1.07992546782851 1
1.02126203606603 1
1.08718535169963 1
0.883922593178661 1
1.27551259220147 1
0.994447122389401 1
1.04173462906999 1
0.967651434547114 1
1.15078066312723 1
0.913403168660854 1
1.14334087850882 1
1.0094398224214 1
1.05294012958551 1
0.988845999583999 1
0.870297770339413 1
0.903842193769869 1
0.878507759279663 1
1.11912751785406 1
0.774288763903904 1
1.1282370445269 1
0.870153457221014 1
1.10072023282092 1
1.17746871255259 1
0.999094179729863 1
0.881142691656114 1
1.0705266303314 1
0.799610621143164 1
1.00950776986851 1
0.920255038885584 1
0.831765210267526 1
0.785046492777928 1
1.05150068722926 1
1.18108359397939 1
0.91392240873226 1
1.16051485494348 1
1.09524143798795 1
0.807482682193879 1
1.28057401116589 1
0.986294975349525 1
1.25188922280748 1
1.10906536981216 1
1.06602559321785 1
1.37215074987966 1
0.645557175915079 1
1.01026067337024 1
1.09238508213436 1
0.880433423835346 1
0.969457008641019 1
1.27768775387302 1
1.18346391595527 1
1.11773437006663 1
0.924615669222561 1
1.00766103308818 1
0.917279075331321 1
1.30303697549659 1
0.873152243179276 1
1.12210639391073 1
1.61973029176789 0
1.28104943647658 1
1.30911074877274 1
1.06510335479179 1
1.18774730468776 1
1.17410431227099 1
0.849822954646729 1
0.739387980083524 1
0.977000773228161 1
0.964405263646475 1
0.983865496132343 1
1.27011352942009 1
0.870119910765297 1
0.974346709269196 1
1.01590452727656 1
0.938143478348579 1
1.11269053874258 1
1.01962632669103 1
1.09446230050586 1
0.811378536137974 1
1.00149557551445 1
0.879891724180525 1
0.845576135299354 1
0.704403549741715 1
0.984011225332479 1
0.905180996292637 1
0.972821217170834 1
0.82976899446204 1
0.896632037364601 1
1.0871697306158 1
1.13359494807827 1
0.803310220653066 1
1.16040990372993 1
1.0195982146759 1
1.08096052426711 1
0.933184406864614 1
1.0683207879316 1
0.858734499418744 1
0.969613045028171 1
0.844663680898903 1
1.03216788025841 1
1.14278601175252 1
0.798806565857734 1
0.881851204665978 1
0.851658558193212 1
1.19409070099033 1
0.974813671059857 1
1.14358125702283 1
1.08316595996167 1
1.10248345767395 1
1.09281516701435 1
0.96246128983104 1
0.730481687767971 1
1.05462484497368 1
1.24835251747873 1
1.07254905537082 1
0.414207343270173 0
0.929672731910661 1
1.13070688151293 1
0.977560401981803 1
1.29125825797364 1
0.49607079582068 0
0.583835322031627 0
0.855579075940354 1
1.10418391948245 1
1.09460083508786 1
0.766785219336348 1
0.835328066026565 1
0.716247285413913 1
0.652940890657271 1
1.13506666366831 1
1.02611457699512 1
1.1834911560363 1
1.07883392016151 1
1.21992363752958 1
1.00173007983544 1
0.632908008041356 1
0.778376251309686 1
0.924114815405721 1
1.0267836195855 1
1.20582698709083 1
0.779915157634261 1
0.929617860144711 1
0.832531470715165 1
1.28195721415679 1
0.801323102183826 1
0.947512590184772 1
0.774947953511708 1
1.1615529288063 1
1.04943715166904 1
0.942676414605097 1
0.80304899658111 1
1.16452953962444 1
1.20008279442532 1
0.902610020348192 1
0.859664506913388 1
0.660224555641159 1
1.15962636509621 1
0.957102946257068 1
1.1385963902318 1
0.748164948485839 1
0.926034382338075 1
0.723116271107389 1
0.982778217466656 1
0.872554532539547 1
0.942251045814961 1
0.920145752001815 1
1.08450250004755 1
0.603424096625043 1
1.09451537214291 1
1.27098410285478 1
0.963902931327687 1
1.02786753973497 1
0.836449249091857 1
1.02738442990961 1
1.0123294302511 1
1.09449146765047 1
0.946972646848798 1
0.950739184659276 1
1.13878780588533 1
1.12405952063108 1
0.751287863905248 1
0.943793011631145 1
1.14805122163474 1
1.04297036972569 1
0.895725573350346 1
1.27408157606388 1
1.06829045920486 1
0.880868044812286 1
1.17668044824396 1
0.677610934964231 1
1.04800663720734 1
0.895899115239195 1
0.994997920707155 1
1.03213985259727 1
0.855394231830383 1
0.985720465425025 1
0.687810097543823 1
1.03002890192194 1
0.742017592419099 1
0.906187821125202 1
0.947192477914444 1
1.05994414540944 1
0.846805037350803 1
1.21554654024857 1
0.985718827970233 1
0.815204540131226 1
0.969506922913092 1
1.24320672150476 1
1.02083868191191 1
1.17019748545769 1
0.770439428915199 1
1.22465816701438 1
0.723972710807102 1
1.01311070335467 1
1.32744878065198 1
0.998597516908405 1
0.830892758300016 1
0.859167017221727 1
1.01855919394054 1
0.979630355289991 1
0.823160309603219 1
0.979123626774606 1
0.786253322759465 1
0.995496279300254 1
1.13259197371405 1
0.849592183733174 1
0.981963368315065 1
0.813425156005217 1
1.36779419393597 1
0.978820471881177 1
0.709014271177556 1
1.1668352433477 1
0.954544355449798 1
0.90136781050837 1
1.03158376953632 1
0.743492702853314 1
1.18055135985192 1
0.792312746914653 1
1.04246614952615 1
0.967765971410417 1
1.05716165700731 1
1.04209852686606 1
0.79186646413749 1
0.789536595714257 1
1.08848548260159 1
1.35081829464735 1
1.19331240447512 1
0.835207261455844 1
0.579765811440418 0
0.727274047766433 1
0.772597336434391 1
0.858799198412615 1
1.42588459119219 1
1.04762932104577 1
0.748161597585055 1
1.14779581674767 1
0.697440326890226 1
0.819605826780295 1
0.860709229091095 1
1.17454622603749 1
0.919098555628484 1
1.05212231329669 1
0.833939499022543 1
0.701133673619794 1
0.65340352429826 1
1.0449419927088 1
1.30702257799529 1
1.1916536954411 1
1.05149151191612 1
0.782151202407577 1
1.01928453710401 1
0.971385672242955 1
0.91413092076689 1
0.975917524761091 1
0.793623339721726 1
1.12641216957744 1
0.926250993742112 1
1.11167768125793 1
0.800139119536694 1
1.12705871051544 1
0.838797209659551 1
1.02415552355765 1
0.781501005924504 1
0.707930520127709 1
0.898074835935287 1
0.926259818923445 1
1.23790200637921 1
1.02594850431399 1
0.688568010780079 1
0.960966573985479 1
1.26434706127799 1
1.038690379865 1
1.1883143492067 1
1.14756800538925 1
1.05953260720464 1
0.646922820618454 1
0.999081514168475 1
1.35891356328056 1
0.895206116282801 1
0.682534501180095 1
0.874621359669683 1
0.751267324738789 1
0.621596663837813 1
1.12999581478983 1
0.93818210912763 1
1.13641006648534 1
1.15739004272334 1
0.854170664655389 1
1.14203682208083 1
1.09350475561808 1
1.04712384666374 1
1.04288051602865 1
1.34406319227471 1
0.819454177003354 1
0.812536352039388 1
1.06018814791046 1
0.766796433422265 1
0.886199881541575 1
1.00277767260379 1
0.749865182273734 1
0.804886464962136 1
0.684676784530802 1
1.03127310892836 1
0.814973107109271 1
0.77637663187654 1
0.901741577621899 1
1.05592520893924 1
1.0076521768999 1
0.891116737603756 1
0.672897215685639 1
0.753296732305564 1
1.08953801478031 1
1.07747780183908 1
1.120770113761 1
1.09185031432443 1
0.772446253486031 1
1.07848517777322 1
1.0389180674029 1
1.05243199497557 1
0.820991867769057 1
1.08488448869217 1
0.969936374414076 1
0.795392534666486 1
0.784132219045414 1
0.89781566928006 1
0.682467461143536 1
1.01060966512085 1
0.835308921014065 1
1.01552740579166 1
1.0892093281929 1
0.980377168813367 1
1.03056048383739 1
0.92423139085316 1
0.910367642326355 1
0.867589777402261 1
0.836159521623698 1
0.906152866972472 1
1.09907028302483 1
1.04454659422971 1
0.562636564023322 1
0.793558169984231 1
0.860321326559915 1
1.43247303109488 0
0.977330827314518 1
0.884127174999818 1
1.09991511672975 1
0.81289296591221 1
0.799895453285095 1
0.828897052594407 1
0.969402679293609 1
1.01560195266395 1
0.834869943120335 1
0.888764824313738 1
0.912037186679026 1
0.951737699817726 1
0.843519448807959 1
0.993738693115948 1
1.39025824101757 1
1.06889966532796 1
0.915107597857738 1
0.995330347432177 1
0.881871144806671 1
0.989563212373054 1
0.954372981739824 1
0.861923498555532 1
0.463101335049789 0
0.69351178425141 1
1.06169090035186 1
0.665614088197364 1
0.794279781734186 1
0.693004671969935 1
1.01570851208412 1
1.17936497319559 1
0.719669731127564 1
0.587780417646722 0
0.840179422955023 1
1.13376376350995 1
0.931259968692406 1
0.861803538498175 1
0.808112918839971 1
1.22927619698458 1
1.28017239570781 1
0.965406331372917 1
1.02511975036827 1
1.30051291697464 1
1.15491644457986 1
1.17750579277901 1
1.05228726651269 1
0.775416787150372 1
1.27410376036314 1
1.20481111389819 1
0.781932611819132 1
0.809218000262481 1
0.915319382642759 1
1.22738170019332 1
1.26934004477864 1
0.810871641192738 1
1.02655061557078 1
0.964633556567615 1
0.744467162808026 1
1.05294700247802 1
0.890016018375457 1
0.89467620723677 1
0.959952677873405 1
0.885866981855819 1
0.832971316299071 1
1.08819488493777 1
1.06751797004808 1
0.838053220705436 1
0.976750239774016 1
0.998076309459617 1
0.639538126211454 1
1.07630433948424 1
0.995425926830986 1
1.13530175775447 1
0.926739047289235 1
0.905115581180257 1
0.673256847478632 1
0.773022251954683 1
1.2734415932222 1
1.55482546098844 0
0.951953668761089 1
0.918014286869991 1
1.04478936119558 1
1.21802846896626 1
1.18454415914017 1
1.01497833136561 1
1.22334071920628 1
0.757699602117001 1
0.933106864475859 1
0.612110680811714 0
0.86654363500977 1
0.865608725881141 1
0.779457630928876 1
1.10529586315785 1
0.945113577910255 1
0.930670426566553 1
0.914214517010597 1
1.00962886983946 1
1.08824512208947 1
1.26995937862266 1
0.672205740874784 1
0.86228526007135 1
1.07933986983065 1
0.948035722774536 1
0.76377131848947 1
0.826412752338066 1
1.24881259193586 1
1.03168302151515 1
0.663837765023207 1
1.07220073665644 1
1.28164011003832 1
1.06886865849684 1
1.37341036645073 1
0.81013697153691 1
1.29210821423628 1
1.03324699813099 1
0.788906326408127 1
0.761715670030317 1
0.824764288469139 1
0.927382263877845 1
1.21860372759186 1
0.697256938968405 1
1.15238636857742 1
1.31119145494414 1
0.99232262937241 1
0.825574636126533 1
1.14697981021805 1
0.867754432924031 1
0.984839506353682 1
0.821449397196387 1
0.93527588738829 1
1.0318540370994 1
1.21322895176571 1
0.99823534880948 1
1.11410277657488 1
1.23094970490558 1
0.925595441942886 1
1.14801571439624 1
1.21278637101798 1
1.00098379301833 1
1.13408881632573 1
0.993919962545738 1
0.918800999121728 1
0.956325662998778 1
0.857809835613885 1
1.14244554024991 1
1.49333594535998 0
0.891748450670836 1
0.972158202815157 1
0.923757171414258 1
0.814012654101792 1
0.813430491498741 1
1.53565626389307 0
0.985962087729307 1
0.835855733931392 1
0.611112753427491 1
0.898481430963576 1
0.90866496688812 1
0.978444532988927 1
1.13974506123228 1
1.43605192292706 0
1.09539754883474 1
0.771280233321351 1
0.514516432502595 0
1.0626868391441 1
0.850445627735888 1
1.30414233679342 1
0.809469631455933 1
1.01213031455769 1
1.02337658088687 1
0.738237241882104 1
1.04926885977674 1
0.58268406617603 0
0.657112980221818 1
0.973075470890478 1
1.12228262803018 1
1.12796795052709 1
1.04966294308437 1
0.566177780880847 0
0.938729152055317 1
1.10198713063605 1
0.720566632932089 1
0.888703365688952 1
0.872802494488423 1
0.843235373489261 1
0.768437687623196 1
1.24251749458576 1
1.19246007104551 1
0.917171982803686 1
0.979274557626844 1
0.970939166871227 1
1.02051984841784 1
0.784493035908793 1
0.979715309682099 1
0.927510794517468 1
1.01862237891704 1
1.15003380562301 1
1.15767165539443 1
1.14742512498701 1
1.00639712781285 1
1.06229619937583 1
0.919976038545855 1
1.04920412161087 1
0.896898688419947 1
0.989426604789284 1
1.05018653541532 1
0.910473112134714 1
1.40322873820187 1
0.96185599557728 1
1.08418105499091 1
0.965089766211769 1
1.10636534059832 1
0.832919110415644 1
1.1675820563932 1
1.25716629789497 1
1.26875919928649 1
1.57582100504804 0
0.873696897394581 1
0.934954271673978 1
0.883341543939521 1
0.992518000812221 1
0.896634148650545 1
0.918847167300796 1
1.08196407079519 1
1.03868918490176 1
1.27912757875974 1
1.14300712166138 1
1.06952680277968 1
1.01327256631811 1
1.0238497984312 1
0.991314445764714 1
0.917898827215258 1
1.01169813784837 1
0.686435130902303 1
0.892728836845344 1
1.06655594396966 1
1.16951127496167 1
1.18076797021448 1
1.06931574404569 1
0.874827032614944 1
0.913279703754688 1
0.855183803305741 1
1.09643320264628 1
0.956514338521577 1
1.04844460515403 1
0.950757494086018 1
0.997633222567807 1
1.07006220085051 1
1.01010213672544 1
0.618900768749449 1
1.04032798727774 1
1.23068660003932 1
1.20003033485436 1
1.21106628754746 1
1.48753658904392 0
0.708319259141463 1
0.638680399024715 1
0.936604505304045 1
1.30015722404189 1
1.00593714604924 1
0.939246171560284 1
0.898932297627918 1
0.940055448134878 1
1.02608989967775 1
0.740169377072553 1
0.839848603852436 1
1.23405835000929 1
0.726941645170214 1
0.750118363763796 1
1.27645449038134 1
0.994555438529224 1
1.02896887972966 1
1.06293704470725 1
0.657565449450461 1
1.02655170714457 1
0.535179640259574 0
0.644151469658593 1
0.480587302842527 0
1.18179310805726 1
0.855150009191578 1
0.882772681415449 1
0.857175182586469 1
0.682681702241815 1
1.031421527686 1
0.620057371622822 1
0.761600410557467 1
0.874786953244751 1
0.996673576186996 1
0.948162005098862 1
0.698373003389925 1
0.741820680767648 1
0.885873383750412 1
1.00628907591738 1
0.729845457741687 1
1.30639742158491 1
0.839955294664774 1
0.977862885463635 1
0.826712746204528 1
1.06300037187562 1
0.949741624039834 1
0.816677400948849 1
1.0924525541108 1
0.917851127506776 1
1.00369329830508 1
0.996418674493816 1
0.994543623312585 1
1.10858925145646 1
0.674963415694654 1
0.749198216231627 1
1.29938712704457 1
0.691834057209308 1
0.629359649652525 1
0.659962684815269 1
0.954101720351948 1
1.21332026829202 1
0.884222380362163 1
0.755522019264957 1
0.971852937817091 1
1.43842563823857 1
1.0772162540736 1
0.744487908952065 1
1.1973615867819 1
1.05627129086448 1
1.31191405251859 1
1.09277278375851 1
0.796249483768143 1
0.935841564101985 1
1.03870084101945 1
0.947328254994971 1
1.01430632697692 1
0.873044935587074 1
0.924561513683044 1
0.777274029157254 1
0.496286585374497 0
0.943984341217577 1
0.671044578473031 1
0.986965396051071 1
1.02034449295634 1
1.11385631159404 1
1.27297574595354 1
1.19103840829994 1
1.1213964935535 1
0.993232889434691 1
1.10973506283092 1
0.64229216568694 1
0.945884914098329 1
1.21937568899435 1
0.611404456208228 0
0.70695265544615 1
0.898590065991919 1
1.01597115245056 1
0.979211263237751 1
1.36096319600951 1
0.750634874340572 1
0.931810881680294 1
0.977768675585756 1
1.32514232992378 1
0.984525105148879 1
1.09606180285917 1
1.0178834674957 1
0.693853692196187 1
1.20183044340113 1
0.988100950085012 1
0.503491592126062 0
1.43006931018243 1
0.766937330396149 1
1.04828941069983 1
0.984466290094648 1
0.928124031856532 1
1.08964538790468 1
1.00589087997143 1
0.867165759624845 1
0.593784715315664 1
0.766517361776264 1
0.685364367501897 1
0.679563648245607 1
0.571078785170162 0
0.858513733243084 1
0.947840653178632 1
0.826029193715431 1
1.22152813328379 1
0.83500327517641 1
0.828296834050719 1
0.914166892740762 1
1.34813391865908 1
1.15784132017628 1
0.590928477881869 0
1.10509606124532 1
0.894477306474771 1
0.833176481737932 1
1.13784693566893 1
0.725870907355237 1
0.821162024989322 1
0.874640673919815 1
1.22982286624588 1
1.28241055733186 1
0.869551357941563 1
1.08997458327262 1
1.04959393687487 1
0.725978780145488 1
1.18674444503054 1
1.15981797361429 1
0.689031447688217 1
0.815235167003644 1
0.900952434186594 1
1.07443334661999 1
0.690086334563852 1
0.932831176372121 1
0.751900799817433 1
1.04255674561599 1
0.915692615713425 1
0.891304721227597 1
0.662763371422926 1
0.662883554957192 1
0.885425785898683 1
0.634671603765302 1
0.926778984874033 1
1.09217169603515 1
1.1546334964033 1
1.22875907166648 1
0.687138954835347 1
0.857704460651093 1
0.837326061064963 1
1.12876459140641 1
0.858253938201496 1
1.22741881741931 1
0.832249911192152 1
0.991827154880431 1
1.37263249604069 1
1.00558390665756 1
1.13594447373528 1
0.843540739657591 1
1.09846801355841 1
1.17346929131467 1
0.762838483563445 1
0.749759800357049 1
1.04522843687253 1
1.03101437797851 1
1.16992099952702 1
0.714590523023684 1
0.77681673925411 1
0.669323553730126 1
0.791598205350823 1
1.04339204371526 1
1.12406935571989 1
1.13293608940239 1
0.769479730079786 1
0.97189856851873 1
1.2003924888774 1
1.01083430131309 1
0.507532432231838 0
1.11185134382052 1
1.1194018270246 1
0.508374370674288 0
1.31987916159494 1
1.0462047713946 1
0.878501602707473 1
1.30455874831287 1
1.06791065434491 1
0.952412015534712 1
0.929277580714026 1
1.20642818958545 1
0.766919699523644 1
1.02555789515961 1
1.13769505357733 1
1.01526366521546 1
1.07307147252792 1
0.992715679248899 1
0.995575373261756 1
1.01161410064347 1
0.713341692108211 1
0.763302039094712 1
1.29641739408345 1
0.777465438297257 1
1.13923623044666 1
1.06327811276682 1
0.887973757496016 1
0.689313013341694 1
1.21926423201373 1
0.849407815522347 1
0.619897302269165 1
1.22349807127519 1
1.06303654326809 1
0.993802272932019 1
1.30323627359012 1
1.46558662679499 0
1.1128330444847 1
1.04032165996979 1
0.832701577297691 1
0.860027697617733 1
0.956301836050685 1
0.728880402594773 1
0.937744181136099 1
1.1340881332913 1
0.827425921972238 1
1.12036002584237 1
1.22448852178326 1
0.890599211642591 1
0.795539089484685 1
0.975440283104756 1
1.18455076154507 1
0.893164951426317 1
1.30422451985793 1
1.21909417539864 1
1.1388487678634 1
1.23889373177546 1
1.19696747052576 1
1.07405880933262 1
1.13212202734491 1
1.03560643103328 1
0.885870868572432 1
1.11033684991273 1
0.511475605186349 0
0.940244595967015 1
1.04309328243343 1
0.587587121616741 0
1.14864780145183 1
0.712154344831079 1
0.819945435618164 1
1.24003529666045 1
1.35517988112212 1
0.913430012350809 1
1.12159743723088 1
0.683209783636734 1
1.26017048765472 1
0.982932691632669 1
0.789577144918662 1
0.765578717787046 1
0.766673938346806 1
0.758273250657718 1
0.8620327319951 1
0.884434067715898 1
1.14948148879088 1
0.595667466716963 1
0.704434593842222 1
0.860293212724758 1
0.924472511570067 1
1.23389305072433 1
0.72494871131353 1
0.788327185532044 1
1.05204869982463 1
0.7277980750801 1
0.813127794562605 1
0.703407078870891 1
1.23384577033524 1
1.11194447716108 1
1.05165550929837 1
0.982381708572175 1
1.17669282881496 1
0.969501200361559 1
1.14377595933376 1
1.11511479772404 1
1.13205080244984 1
0.738709512853191 1
1.64534902425572 0
1.12769571996258 1
0.798096081417579 1
0.971570187996121 1
0.849296979726868 1
1.02821820384581 1
0.727340290124256 1
0.788110597375879 1
1.20801644881728 1
1.21637965954811 1
0.749506611648905 1
1.09621175481458 1
1.0658435326978 1
1.15535713411358 1
1.11298306074924 1
0.903602161534411 1
1.09175529403792 1
0.8256615439101 1
1.16872935317648 1
0.712905572297474 1
0.949319174447187 1
0.660071543641057 1
1.00384350297809 1
1.05497073699051 1
0.958590091226808 1
0.540865248944882 1
0.97398910024356 1
0.891878309779385 1
1.00170131011359 1
1.09453855786179 1
0.921226702146315 1
0.689980805801393 1
1.13876310794655 1
0.985736270922269 1
0.817345186751285 1
1.10021571006592 1
0.575935030933295 0
0.652459153478082 1
0.811964867303079 1
0.649795397363726 1
1.02787483454083 1
1.14372124647261 1
1.30607520968194 1
1.13256582833033 1
0.976674126686607 1
1.47539277155872 0
1.11511894093128 1
1.36912270010564 1
1.2411921235889 1
1.23625970769951 1
1.27499887359074 1
1.11238402195807 1
0.637715518417812 1
1.00261708868867 1
0.64896747972244 1
0.912160454881322 1
0.940669565191586 1
0.957556923561529 1
1.18084606794914 1
1.4599142477951 0
1.04821180678036 1
1.25979320880721 1
1.04434263729654 1
1.04960030768301 1
0.963822642754569 1
0.969554019508711 1
0.87382214123792 1
1.18385568072788 1
1.00411123006577 1
0.950750413717462 1
0.846983702748613 1
0.85065022981522 1
0.678212594724647 1
0.863965092914568 1
1.25816322117623 1
0.979069061785732 1
1.02298604442328 1
1.22306080282263 1
1.18759489302365 1
1.18132908642323 1
0.835261311766416 1
0.76671222462374 1
1.21096791283186 1
0.902271926512018 1
0.355814068794086 0
1.08134540504602 1
1.02968873027089 1
0.715299581143394 1
1.22576793242057 1
0.854312035794919 1
0.813942823883879 1
0.804720695720475 1
1.06419122639257 1
1.30521550932686 1
1.2920408674566 1
1.04696037098228 1
1.23064648241636 1
0.764970161970778 1
0.730369675018025 1
0.72433385320283 1
1.16049889229903 1
0.730277111964927 1
0.705591778412581 1
0.952997445137712 1
0.511293338629645 0
1.41868947770624 1
0.84302339501057 1
0.99393779777515 1
1.11698772438329 1
0.991124854604206 1
0.769132976273409 1
0.99598056251381 1
0.993931311590203 1
1.09381206049131 1
1.01613631073458 1
1.04685009863528 1
0.762922460557614 1
1.03281705499516 1
1.11115623197908 1
0.234078986528653 0
0.955676068970845 1
1.09832551506013 1
1.14252361386451 1
1.01145501855984 1
0.855903667879733 1
0.825174765816537 1
0.848460944694534 1
1.08162209812398 1
0.994672316817132 1
0.795301185254679 1
0.851663093773576 1
1.26104098550466 1
1.14604066280451 1
1.15748328439483 1
0.658746629576479 1
1.01385639855086 1
0.931464395465629 1
0.81450753425403 1
0.943705894614282 1
0.813105046541585 1
0.805040846297099 1
0.827039592692577 1
1.12410830314344 1
0.571853169512405 0
1.03030424373141 1
0.918716538752256 1
1.13796191969566 1
0.899362999688705 1
1.18093027165298 1
1.21809683667023 1
0.642768169467415 1
1.29205437503495 1
0.931281247663193 1
1.24436431423597 1
1.10762065134941 1
0.941245311414859 1
1.02102874533377 1
0.799929690029751 1
0.945493265416625 1
0.688082757438746 1
1.11342653217174 1
1.06096489709183 1
0.848373894150119 1
1.05580801527637 1
1.19728226861537 1
0.755245349202668 1
0.918115019752823 1
1.04468856754198 1
0.871770914924596 1
0.647487039177813 1
0.866315944195935 1
0.905897481867862 1
0.910538631383591 1
0.869810307438012 1
1.06996803010452 1
1.02650425816846 1
1.19640557022203 1
1.16024284200921 1
0.867303512993406 1
1.20490437534586 1
0.737521987367087 1
0.983499683779035 1
1.13115700466247 1
0.758511563403579 1
0.811922706870421 1
0.877370589984847 1
0.807968676038512 1
0.947369565043052 1
1.08961389308806 1
0.73840988077013 1
0.971203218124263 1
0.755852740732621 1
0.803161391638719 1
1.30294207240507 1
1.18804083197669 1
1.13004447180879 1
0.736172162767139 1
0.870389479222467 1
0.825361809212577 1
0.983001753992199 1
0.85487044140514 1
1.22420826920524 1
1.12007250738553 1
1.23721818963445 1
1.05009033136847 1
0.646124244832283 1
0.895112180284436 1
0.503593786929512 0
0.94494787956777 1
0.950873737418584 1
0.93590305883313 1
0.999644485988842 1
0.849696120042461 1
0.994559853001975 1
0.716289904052496 1
0.789874759680642 1
1.16770374178702 1
0.985737193823208 1
1.13570937965818 1
0.99235331346168 1
1.01842725207931 1
1.2222872889635 1
0.95278129693855 1
1.05793785689486 1
1.07855673733561 1
0.472293562870567 0
1.11171048319905 1
0.83073077036529 1
1.26521123533353 1
0.987681833905203 1
1.06277267634504 1
1.38752326235782 1
0.996375937410086 1
0.960914494514185 1
0.826219638614152 1
1.2878980593702 1
1.12524504180254 1
0.750267649714126 1
0.582020306062782 0
0.845401173530334 1
0.791129853159767 1
0.496162731340083 0
1.03845344490637 1
1.24982727238218 1
1.16683060614963 1
0.789915431592885 1
1.30911676787432 1
1.27633131400902 1
1.03198381897817 1
1.34289576034418 1
1.03533757011069 1
0.849747882317723 1
1.18170400324278 1
0.730194438703706 1
0.86461801523615 1
0.848711877460271 1
0.931519425063149 1
1.12927826024234 1
1.25336350593819 1
0.932428785011968 1
0.872121556751359 1
0.717953306051278 1
0.542152205861834 0
0.943145858035852 1
0.805337012156411 1
1.27953289324709 1
1.2278501565449 1
0.930775513610184 1
0.980401750164602 1
0.992073794233471 1
0.983073354239893 1
1.07623772428215 1
1.02929888671827 1
1.02433284762642 1
0.99130814926164 1
0.804920413344814 1
1.07320887074071 1
1.03976407039988 1
1.07129437048246 1
0.730604685059337 1
0.958589228894423 1
0.983825803734037 1
0.803857227921795 1
1.07828027004898 1
1.27874101582549 1
0.879939030463306 1
1.00859227975633 1
1.30935057497801 1
1.45509846143536 0
0.993635083323295 1
0.949847358390643 1
0.827733931837147 1
0.94902426351172 1
0.873109098905622 1
1.14583426105494 1
0.967081156405017 1
0.807388786334847 1
1.16231467593786 1
0.896985632474649 1
1.17865375266531 1
1.22388161015961 1
1.2150988121045 1
1.14979764553848 1
0.797624356238568 1
0.970971317842255 1
1.0494049734995 1
0.709811302536431 1
0.904130524496021 1
0.939265408196927 1
0.972332824640491 1
1.05501429449687 1
0.927785350066172 1
0.68163850365744 1
1.08878019264974 1
0.958050361004354 1
1.25742136466144 1
0.835653976797236 1
1.09231712882749 1
1.02287464320166 1
1.19400681451196 1
0.902750309011335 1
0.715551313462993 1
1.22012968752767 1
1.11160055505797 1
0.845713616180365 1
0.713617649114669 1
0.802976456439599 1
1.00060417348751 1
1.23381964077278 1
1.06368560929961 1
1.00585030037606 1
1.03624395600844 1
0.798366701817843 1
1.36263952106697 1
1.20638115138077 1
0.60959579857896 1
0.79259029788653 1
0.991167824071141 1
0.766884496637073 1
1.05235062820077 1
0.992221579810402 1
1.17898412111716 1
0.891600312898366 1
1.3895982734866 1
0.85027109410885 1
1.0947825541781 1
0.729377771286018 1
1.2395736484909 1
0.820115300233562 1
1.26106450890328 1
1.0237800548618 1
1.19039919725061 1
0.946057625592382 1
1.09057666306881 1
1.0222422980511 1
1.10013663637731 1
1.00139184142401 1
1.02141316268018 1
0.688499268681529 1
1.36226588637282 1
1.13066841543994 1
0.96213885346463 1
1.26224582457553 1
1.15390704237708 1
0.525490460119389 0
0.71056280839368 1
0.945819416199175 1
0.763794651289312 1
1.13787337926755 1
1.21551214186025 1
1.05392810566298 1
1.21346124012143 1
0.703216233398981 1
1.05239421071355 1
1.19499313069828 1
0.977424095656819 1
1.00600368493564 1
1.01374728855599 1
1.14181089291381 1
0.961459520984262 1
0.801886356013647 1
0.717977522474166 1
0.912883727838429 1
0.840953790474261 1
0.753999785551784 1
1.00110670952994 1
0.907424132695175 1
1.03114150086169 1
1.31037678452503 1
0.712738594782057 1
1.18067961979232 1
0.560446012042251 0
1.05685395469023 1
1.11189186079789 1
0.916757135622925 1
1.2920081623827 1
0.94020395352318 1
0.651123803089932 1
1.06402257534654 1
0.844130019785103 1
1.24522408262282 1
1.03587488318003 1
0.921942035477385 1
1.13164003801503 1
0.951364103362301 1
1.05816840058147 1
1.00205615117524 1
0.776038717157502 1
1.27760106780676 1
1.04095873698769 1
1.1630510989811 1
0.682682566422054 1
0.869727260360286 1
1.05121643326917 1
1.05520957942064 1
1.14294378141204 1
0.857635016219054 1
1.01398510091181 1
1.09690241060912 1
0.922916664195993 1
1.23276978760952 1
0.909133352323643 1
1.12135954875696 1
1.08204440343384 1
0.806093808602029 1
0.983543969442606 1
1.17277031358592 1
0.773763602688839 1
0.955281456875501 1
0.934117681821947 1
0.867808423471483 1
1.01521491533787 1
0.843405843675146 1
1.08241862028455 1
1.09696581581919 1
1.0315830474148 1
0.633544972412139 1
0.919189450905303 1
0.817261305809711 1
0.613141673800545 1
1.0473544198898 1
1.20416298575439 1
0.890052130466759 1
0.865077594655079 1
1.1466398457374 1
0.88054569317745 1
1.23216413473657 1
1.04078167334751 1
0.79967380546889 1
0.797924231494244 1
0.991520308179909 1
1.04730084074274 1
1.14729331130516 1
1.37034886647368 1
0.681312607723354 1
1.10022916702247 1
1.27727745695668 1
0.996956650750533 1
1.18443747061555 1
0.8758986611735 1
0.938367049819947 1
1.12506111724799 1
0.735217350657681 1
0.773580003070679 1
0.977347021047704 1
0.481810142774523 0
0.733880110423342 1
1.00284512559083 1
0.861607428289172 1
0.80761176111192 1
0.996282947741686 1
1.02077764573734 1
1.01849274093182 1
0.842809371322846 1
1.09164627828276 1
0.985640454104565 1
0.813905606955397 1
0.860360918813461 1
1.0530158779181 1
0.849505234788616 1
1.09306740571554 1
0.838294037246458 1
1.15080826518445 1
0.821943964962075 1
0.865185819539056 1
0.9000474787402 1
0.678173296570169 1
0.947708078536872 1
0.7948711328878 1
0.890957810557928 1
1.36802471959551 1
0.714325429397771 1
0.955480688962989 1
1.2936944043501 1
1.00182084712064 1
0.949589759817486 1
0.933471144408915 1
0.968201426774502 1
1.14400225297155 1
0.806449652106564 1
1.09138936976978 1
1.13451081041514 1
0.947909698201525 1
0.965088400897183 1
1.06173391882056 1
1.3342129831156 1
0.920430627407163 1
0.94081505299014 1
1.19752539043498 1
0.851903381111765 1
0.826229464615817 1
0.987852776494023 1
0.96011286858432 1
1.12390182727632 1
0.922159331211101 1
1.19943835933079 1
0.873331173226757 1
0.6507140744866 1
0.779155502847695 1
1.10190063144399 1
0.679042630638517 1
1.09406057760661 1
1.02610213235014 1
0.805772635255155 1
1.03702521516693 1
0.835824646842332 1
1.01116957459132 1
0.982772262930473 1
1.04132676432585 1
0.913873568488775 1
0.982461244682589 1
1.12748503465146 1
1.04744150345703 1
1.06420789487403 1
1.21962370706705 1
1.13881860933215 1
1.09430198133638 1
0.947396635561963 1
0.92171749159684 1
0.521801961290601 0
0.891024110257539 1
1.16446646392037 1
0.878525601217763 1
1.40707934164323 1
0.996046196671933 1
1.14698519083909 1
0.890549141761943 1
0.982798926477745 1
1.07136107901073 1
1.09205793984455 1
1.16302460469445 1
1.19930698850203 1
0.732843349192994 1
0.692036628758176 1
1.03450227787797 1
0.946039541329734 1
0.879180260761538 1
0.967402478782797 1
1.29316689158508 1
1.18834587580028 1
0.972676706328883 1
0.527832626491433 0
0.782133698509654 1
0.801298773515977 1
0.82520891833731 1
1.06448137699143 1
0.77751329428262 1
0.930634803401674 1
1.24871811731075 1
0.859856011729667 1
0.992235448022214 1
1.17929653569403 1
1.25166684350579 1
0.876258797947964 1
1.10057739154347 1
0.949617061437082 1
1.1742714167307 1
1.10786033355656 1
0.925586183308097 1
1.00637102303581 1
0.89181886578645 1
1.04091655183205 1
1.0612669094099 1
1.19531395561065 1
1.47157096929959 1
0.829353342962167 1
1.19807577019761 1
0.845406088069804 1
0.606626812601278 0
0.95277132437202 1
0.867543966926269 1
0.806181759964996 1
1.36094340206939 1
0.852637138891806 1
0.905122823418393 1
1.09942687231282 1
0.516424048835571 0
0.925467751642702 1
0.70525292634088 1
1.01950489430005 1
0.893843470625804 1
0.799633282252803 1
0.854068159706861 1
1.20169948242172 1
1.32527327904091 1
0.77501115018245 1
0.936368342954523 1
0.896989537357452 1
0.919846698388465 1
0.967175833434182 1
0.930737447728018 1
0.78577004674123 1
1.19553732039903 1
0.741873953448407 1
0.960010451275989 1
1.03744626442048 1
1.3695036902086 1
1.12534433681975 1
1.04154684290741 1
1.30987629348775 1
0.949100074986779 1
1.06493327635209 1
1.18996007157208 1
0.76813101354085 1
1.00724135284267 1
1.06419733254335 1
1.02134156266633 1
1.12038071619865 1
1.0690203120621 1
1.12191139912751 1
0.959882515821807 1
0.729378724159557 1
1.10801582481193 1
0.961510310582919 1
1.04402907854031 1
1.17854567959692 1
1.28457352918144 1
1.10741444293962 1
0.832313844748359 1
0.921735850905891 1
1.10624045270569 1
0.860024352607242 1
1.11109738074768 1
0.676998821869973 1
0.75827812898677 1
0.805309023705336 1
0.887120099983289 1
0.929713378061622 1
1.00017545836007 1
0.683688534757663 1
0.832222002782423 1
0.764783174150537 1
1.13758151088307 1
1.33990217649358 1
1.15259111541398 1
0.936652601127662 1
1.14701311197758 1
0.955071089546393 1
1.05505043686944 1
1.04429915265767 1
0.935434043214614 1
1.066397014025 1
1.01350386205736 1
0.71893715965442 1
0.812970356938666 1
0.944721134420743 1
0.999780870830327 1
1.07499081160224 1
1.10940652224215 1
1.0283457563353 1
0.73198729611083 1
1.23598933397728 1
0.945795636938973 1
0.778098755145487 1
1.13537064828876 1
0.937347042699319 1
1.20104046280991 1
0.728634827131284 1
1.0830876846551 1
0.857763503057624 1
0.753888164082476 1
0.894950994141246 1
0.830471131517062 1
0.9680877904147 1
0.897123916204875 1
1.27237881643086 1
0.989576155970465 1
0.975126863556068 1
1.25775356692585 1
0.885161006483959 1
1.15933024578965 1
1.4923395189401 0
1.10076267162172 1
0.743339008609511 1
0.96595676247888 1
1.34162467076648 1
0.902798858026306 1
0.953353880194806 1
1.03700114199771 1
1.33665367660864 1
0.79085392836732 1
0.91854336594271 1
1.09340241066938 1
0.728073495924027 1
1.534243149084 0
0.87443338476738 1
0.890879530495106 1
1.12143387928198 1
1.25560442192532 1
0.625531234266358 1
0.92015675925743 1
0.848515351229523 1
1.07063395522343 1
1.02031445074013 1
0.994540464208335 1
0.806509818166569 1
0.934278165664484 1
0.836444891200887 1
1.05000298636445 1
0.724622767837423 1
1.11290577847977 1
0.809826178635599 1
1.1148852903473 1
1.05763519611348 1
1.28151693285037 1
0.72223526807266 1
0.955269058937688 1
0.994054483616787 1
1.01311851419744 1
1.20602223879229 1
0.865805915435349 1
0.958090379962928 1
0.74831442332515 1
1.07815914253616 1
0.942709410062079 1
0.996888715813099 1
1.17087443406287 1
1.19913781208269 1
0.902930406202478 1
0.768310414168824 1
0.972330553009647 1
0.758878812676101 1
1.22481605342868 1
1.27654249021072 1
0.735427144970749 1
1.0916000870345 1
1.1874081080262 1
1.03422758646515 1
1.07461335249502 1
1.34813224507953 1
0.968745893335428 1
1.16306343644737 1
1.01239863354931 1
1.08202085115553 1
0.87720653910004 1
0.774359341960328 1
1.03752389231829 1
1.10864900567753 1
0.900897554511714 1
0.529679473170872 0
0.8946985729526 1
0.768076416992217 1
0.953335906127735 1
1.48179545968686 0
1.01195349614786 1
1.02113622979011 1
1.3137165243614 1
0.967442642868428 1
1.02269067148001 1
0.920773492375541 1
0.846818826169171 1
0.779129040084734 1
0.898705907447984 1
0.59668825579712 1
0.653035690635043 1
1.35859997347363 1
1.05128792564367 1
0.589371348073349 1
1.12261688373292 1
0.910653379578298 1
1.13179934794939 1
1.24756910701292 1
0.700229360620305 1
0.967463606473033 1
1.03739286679816 1
0.618516461894596 1
0.965090295286858 1
1.04670704636575 1
0.516709748794271 0
0.956639174349385 1
0.837742886619818 1
0.88076353801314 1
0.861365973849901 1
0.818804025368792 1
0.98895340192683 1
1.06985152151703 1
0.611477178197783 1
0.625116916894827 1
1.13418108586128 1
1.07308975890256 1
1.02609649584086 1
0.987481293679405 1
0.536918787753138 1
0.837134186331695 1
0.74250900106793 1
1.01672175596947 1
1.00350628409133 1
0.972080479528648 1
0.740573767450007 1
1.40533255267833 1
1.20468935620855 1
0.663240795993447 1
1.0868863316787 1
1.19484989668778 1
0.798656009596334 1
1.12949921312912 1
0.925248858788405 1
0.869698204329209 1
1.08224395850334 1
0.835207134404702 1
1.04853268418396 1
0.718993587009505 1
0.811191279734127 1
0.974231081910122 1
1.14938111284963 1
0.832707065631452 1
1.15026720312883 1
0.972638911026405 1
1.04475487069626 1
0.953331971913318 1
0.860739903989924 1
1.15953673285666 1
0.675045481808057 1
0.793253768162992 1
1.08250906341483 1
0.775279127104922 1
1.21162115725368 1
0.881731205503713 1
0.904658407645785 1
0.762599999829256 1
0.75033529740968 1
1.36568081315219 1
0.831622338651359 1
0.851866309750707 1
0.995175656723707 1
1.24564845323352 1
0.897682012538401 1
1.12584566447293 1
0.603119056906546 0
0.953584455102091 1
0.732748827203759 1
0.807931493327166 1
0.979631084673446 1
1.12483445480531 1
0.797481933958052 1
1.00076990642424 1
1.13053602380265 1
1.21461193379645 1
0.934095767016152 1
0.994434836587357 1
1.03431597425153 1
1.23192953319238 1
0.917381564081099 1
1.14611215253871 1
1.10074364340575 1
1.24721911009709 1
1.52986612998913 0
1.06675375056709 1
1.28167094598397 1
0.837120560234045 1
1.12600760982127 1
0.819072103758183 1
1.01179729771741 1
0.988597987298001 1
0.717460191203005 1
0.854662230235156 1
1.26250331060474 1
1.03542092575273 1
0.717978341052442 1
0.894092116355519 1
1.21473028208353 1
0.896741714592071 1
0.769721738717983 1
1.00078589483931 1
0.914722658334555 1
1.23259150763874 1
0.812030506883088 1
0.995693970131492 1
0.886298362427062 1
0.86725885491393 1
0.777671700143112 1
0.835551511267727 1
0.70231493209207 1
1.26977005392918 1
1.22987413682032 1
1.14262554431473 1
0.956275979743917 1
0.803140571220356 1
0.844117255445241 1
0.956914884809322 1
1.04067981066273 1
1.23297516230229 1
0.9596814033188 1
1.19889030985896 1
1.06346903756199 1
0.835641055476568 1
0.770946125235805 1
1.08436230503026 1
1.13070031471744 1
0.683347682655023 1
1.00417355296631 1
0.721570638779312 1
0.822094901834701 1
0.766109589565748 1
0.915551379114368 1
1.13337694916738 1
0.683704474840636 1
1.02196555509223 1
0.973374800986456 1
1.39217005243597 1
1.28230091452039 1
0.966420735717529 1
1.29214231310859 1
0.752868462832796 1
0.952829529113412 1
1.02826884629142 1
1.19303646264851 1
1.26827853453697 1
0.990667241390089 1
1.21922452585694 1
1.29403336004698 1
0.969742184743 1
0.973334924800163 1
0.951809071219288 1
0.931309464211793 1
0.891740231372915 1
1.00029891117065 1
1.1650290773995 1
1.06647116493113 1
0.968434715115855 1
0.634684563441217 1
1.12252720893075 1
0.945574763668274 1
0.655841564135877 1
0.673707959391435 1
0.849802534615447 1
0.673113716145511 1
0.726017838763383 1
1.11079407262968 1
1.21680852895258 1
1.47681663909664 0
0.979557518353777 1
1.01111741424143 1
0.965882660003332 1
0.754123448303926 1
1.11451721442917 1
1.12394688699172 1
1.36654472593964 1
1.29474344674042 1
0.769235093872967 1
1.27929184890416 1
0.916986282318382 1
1.17868662612775 1
0.66675328256285 1
0.730323071005705 1
0.88891396061383 1
0.459425276417422 0
1.01899291898868 1
1.10565420767747 1
1.00088107824328 1
1.1488682449864 1
1.19917855698825 1
1.11916680409542 1
0.96069201629683 1
0.791949367447247 1
0.875742486337582 1
1.1461532502226 1
1.14695238537714 1
0.895182363731754 1
0.834811923144725 1
0.782829942523546 1
1.13358094827841 1
1.08208167057675 1
0.863737031049783 1
0.994511648123877 1
1.17882480362244 1
0.9179584107695 1
0.683081937476635 1
0.921402833286193 1
0.970609187952398 1
0.789269161195712 1
0.931705901570598 1
0.99195973180426 1
1.14385043636901 1
1.14090091841056 1
0.822303637979581 1
0.975901768182535 1
0.773277192209185 1
1.24552542426217 1
0.959948818958126 1
1.07390485046297 1
0.771319427725671 1
1.12311010669629 1
1.12362814574793 1
0.997834048668296 1
1.50721581149569 0
0.790090896723034 1
0.964588934572456 1
0.999832025104202 1
1.1530196899875 1
0.989067354313905 1
0.795896785838361 1
0.994529093566805 1
0.959915164624092 1
0.926763900573436 1
1.2081968454961 1
1.21406640722407 1
1.08617085655821 1
0.622188828506928 1
0.81210714128462 1
1.16531269835414 1
0.873590894601531 1
0.579301566614697 0
0.655520433611793 1
1.34523384040586 1
1.09461878112906 1
0.598501114280399 1
1.10837290190737 1
0.929488248828566 1
0.886916709974556 1
0.889777681284494 1
0.783258172213281 1
0.961241400100299 1
1.1464183197102 1
0.927244937409792 1
0.704110406240443 1
1.14000767242655 1
0.911038993496189 1
1.02172462402217 1
1.22390321144399 1
0.627364244666695 1
1.15947200550788 1
0.944281451760334 1
1.04418675862355 1
1.36099299543959 1
1.33763715740534 1
0.628874386129507 1
1.17873552339589 1
0.889495246070243 1
0.93189203519078 1
1.31300890249349 1
1.10034669378829 1
0.739225357543521 1
0.992675275891511 1
1.13438703644623 1
1.13060237334171 1
1.15800221476395 1
0.949219650801168 1
0.718626960808285 1
0.835737425414777 1
1.0527923782165 1
0.932910617045443 1
1.16906275735442 1
1.04534473876799 1
0.547085600358393 0
0.762293026100668 1
0.735101179610322 1
1.00419973155116 1
0.853416519036884 1
0.960521288136416 1
0.918323796328744 1
1.0573312292935 1
1.21494576421788 1
0.614370811797313 1
1.04475472375893 1
0.89180794790517 1
1.21418212247733 1
0.804107337956561 1
0.808287590688911 1
1.01652642074716 1
0.945713972275496 1
1.06554701372327 1
1.03950374264213 1
0.840005602427228 1
1.10205591668822 1
1.12496968763691 1
0.554029251976262 0
0.979068592025882 1
0.863884811589498 1
0.799048141042279 1
1.02602666689834 1
0.955983618151693 1
0.916717080714637 1
1.05535957492628 1
0.639514810710273 1
1.2165445799731 1
1.02216978732717 1
1.24712810428579 1
0.73697035604955 1
1.08382597701281 1
0.829046496697299 1
0.714776074808839 1
1.22356989882771 1
0.81439037070261 1
0.933376080087178 1
0.809017579282629 1
1.15448204112739 1
1.34634597714594 1
0.906143730179069 1
0.612594589127591 1
1.05488820874613 1
1.54968040894249 0
1.32641952468599 1
1.12691747479287 1
1.04937573478359 1
1.14576965907957 1
0.909228603412841 1
0.974052385968278 1
0.814216120529657 1
1.27464589463762 1
1.23883970067346 1
1.41522608996839 0
1.32776741697389 1
0.954948851091444 1
0.771117701205583 1
0.906275712729182 1
0.873593011819259 1
0.74646932706976 1
0.699090050480567 1
0.701990150147771 1
0.900255042144372 1
0.678551814613838 1
0.694606561544887 1
0.808697276547391 1
1.41327129079711 0
0.926530327672277 1
1.33834060549714 1
1.39805678154144 1
1.14442388420742 1
1.26870802243006 1
0.882690971811944 1
0.980784535758799 1
1.1072368586448 1
1.03145370829647 1
1.35501521225365 1
0.926407156956011 1
0.987475573762569 1
1.11495048295637 1
0.841422817472315 1
1.23018787101816 1
1.05184671529731 1
1.19586010412305 1
1.0002861924767 1
0.85775560626984 1
0.987232430626255 1
0.955099016868996 1
0.956055586556685 1
0.734571794459586 1
0.889286287458138 1
1.08680728254254 1
1.0769974564122 1
0.918771882987469 1
0.844611492135602 1
1.0190310827838 1
0.745255985959235 1
0.496362219072106 0
0.910437672840731 1
1.04247821455221 1
0.794274321910547 1
0.941276460788612 1
1.12250259638119 1
0.959876801969464 1
0.997785742146053 1
1.26561789015849 1
0.742076121281487 1
0.731390217198672 1
0.879330705027012 1
0.662467564679293 1
0.934991957310818 1
1.21744111404035 1
1.36062405852406 1
0.693555954702983 1
0.957127900016092 1
0.797697519997904 1
1.29818988600613 1
1.10320442229188 1
1.2048036473591 1
0.68032053968449 1
1.05585571606743 1
1.38713820492718 1
1.18127183230658 1
0.75525837813776 1
1.09147261369301 1
0.731137539668253 1
1.05974474275023 1
0.87628496095727 1
0.920971478167771 1
0.908648512779321 1
0.995721871319508 1
1.02024234689388 1
0.903049173647259 1
1.10914136546245 1
1.04932513559994 1
0.785972076778215 1
0.747315856787136 1
1.20202135279013 1
0.35797916797534 0
0.800420224059533 1
0.971571621387518 1
0.78576966424577 1
0.839561506394884 1
0.891925608275014 1
0.93271041650292 1
1.15231543676997 1
1.09425793947854 1
1.2040399882904 1
0.74775105048394 1
0.479377873299335 0
1.01506096078783 1
0.668084184052764 1
0.896882685214017 1
0.4987729385952 0
0.958318926664234 1
1.19151146016738 1
0.774754961414464 1
1.08054192718512 1
0.907607652342073 1
0.681612462666482 1
1.23618724291441 1
0.889561444498821 1
0.909962221192864 1
0.876052539919475 1
0.969213300709834 1
0.958709219984428 1
0.914266199653266 1
1.03185093566581 1
0.861320967876106 1
0.833124113419963 1
0.933189346855522 1
0.945352570333239 1
1.24354635034071 1
1.27174868112218 1
1.21349191927443 1
0.838985716430501 1
0.839566149607734 1
1.03992640327751 1
0.921943770541677 1
1.0350385412386 1
1.21699841514001 1
0.86989021876012 1
0.908768081006338 1
0.941396836593783 1
0.962124964078395 1
0.903992583670214 1
0.738668083473464 1
1.30818608614804 1
1.08135968772755 1
1.0215241907139 1
1.24288875720938 1
0.903077817902868 1
1.06515535428912 1
0.984874643089727 1
0.805362193432182 1
0.924117299285945 1
0.734884614986282 1
0.913886175098176 1
1.08877037665238 1
0.509796558728038 0
1.00400078131952 1
0.915546077174981 1
1.05816060194124 1
1.37963348239548 1
1.27095155894985 1
0.926239684593269 1
1.05332924696775 1
1.30642747348013 1
1.02218336691348 1
1.00019793468414 1
1.11373384408554 1
0.932156178894188 1
1.04863104248772 1
0.873079978777742 1
1.28012206746114 1
1.29703411937855 1
0.78433662099723 1
0.907881703014639 1
0.865813877876144 1
0.799498608677263 1
1.17841321566749 1
1.11946562545912 1
0.914806627219739 1
0.554178542514017 0
1.20629900291088 1
1.20040271671843 1
1.09391149556865 1
0.828466291080539 1
1.19618676616928 1
0.906749690525028 1
1.00118431309924 1
1.1413272381692 1
0.955673095701118 1
1.03376581513833 1
0.870037948251086 1
0.857029638768541 1
1.17358983289253 1
0.91512445886518 1
0.828618580060036 1
0.603620776339145 1
0.88106449375677 1
0.893885007700206 1
1.02050453409575 1
1.01270228611891 1
0.89185644196485 1
1.01709899437778 1
0.992612410061212 1
0.881997861042946 1
0.702578368944706 1
0.612637295729043 1
0.926136466669285 1
0.957493967175799 1
0.872542053686201 1
1.07317562326059 1
0.911792232173404 1
0.605763238348012 0
0.762597620912961 1
0.842439936395438 1
0.851743061801199 1
0.606786788621024 0
1.01710238230866 1
1.34615684677552 1
0.797621630097227 1
0.752503468199778 1
0.718667779038528 1
0.872491905651543 1
1.12070838845016 1
0.780342679373449 1
0.995465131015561 1
1.08632043753422 1
0.891645496675568 1
1.07554457962182 1
1.04875844945393 1
1.26447879829128 1
0.719042425892432 1
0.723115376990804 1
1.11762538578767 1
0.864049194220549 1
1.07744897776173 1
1.04320408557756 1
1.08651932733467 1
0.979499140544843 1
1.09112720571674 1
0.981860777042491 1
1.1140513106963 1
1.15509914090381 1
1.36179432875825 1
1.31531009909842 1
0.699508170787472 1
1.53303514244107 0
0.839708782515936 1
1.27762250493789 1
1.24080210054468 1
0.921157133458859 1
1.11166562539319 1
1.13960468553342 1
1.11890652263393 1
0.961776613996542 1
1.09605941084462 1
0.946939487582996 1
0.872839046940978 1
1.25469818979155 1
0.733932369916285 1
1.22633059784069 1
0.767444212708089 1
1.47372790418349 0
0.6349484212583 1
0.96261802559804 1
0.800697574492165 1
1.07349114922579 1
1.30075856488282 1
1.26590840940045 1
0.860861739295526 1
1.07237945999017 1
0.957032706990394 1
1.07492371668022 1
0.882416650103275 1
1.0270269110278 1
0.773503315980118 1
1.01137739834732 1
1.09602487583813 1
0.982421079545714 1
1.02514925562359 1
1.11733883064576 1
0.79654532520656 1
0.782831378201043 1
1.04652199784011 1
0.897676615933335 1
1.00366489755542 1
0.927522747312142 1
0.972729467369569 1
1.19994877469592 1
1.23201819673701 1
0.986345796453396 1
0.938722396597836 1
0.953216059911227 1
0.996534019528761 1
0.725611658828715 1
0.819484962028823 1
0.942159450042173 1
0.646431162102468 1
1.05522520143722 1
0.523965797605186 0
1.2435654425159 1
0.435148691469727 0
0.783587089876956 1
0.838520748077821 1
1.04265755063047 1
0.832339583952783 1
1.07541870379775 1
1.04998184541873 1
1.22826702538389 1
0.902026488452367 1
0.929497263318723 1
0.585355752742602 1
1.14326973991652 1
1.36227547421884 1
0.851161644695266 1
0.610936598799805 1
0.862634671641546 1
1.1213809048155 1
0.784916419334518 1
0.943239333016782 1
1.07977177546401 1
1.1182085051224 1
1.35799564757232 1
0.901162405754461 1
0.83974881487404 1
1.04468969701269 1
1.38471174786085 1
1.10810214314493 1
0.750505854640231 1
1.39551224614234 1
0.886258833432614 1
0.759596220593793 1
1.11308014528417 1
1.10773398088777 1
1.29884670831972 1
1.30074356807499 1
0.733572052226556 1
1.2751452478163 1
0.868132959525508 1
1.1427558435786 1
1.02482203631227 1
1.04315205272317 1
1.4644172232364 0
1.3795535837285 1
0.974889453113988 1
0.897482108039753 1
1.06776333556996 1
1.37614307721833 1
0.829134652978888 1
0.95901570952254 1
1.36490435301286 1
1.00189894611746 1
0.98984958312583 1
0.621648400310603 1
0.712852719415504 1
0.650464566451502 1
0.903026607938963 1
0.968642136752931 1
1.08440860487471 1
0.885335830005575 1
0.838594876287594 1
0.884406548355506 1
1.03320441898583 1
1.00901634154472 1
0.455441671072464 0
1.2522594149605 1
1.27206211364834 1
0.981093081178208 1
1.09010116081641 1
1.07240077522689 1
0.946105452639536 1
0.705646516370328 1
1.08813235188975 1
0.805046710590246 1
1.23809435037965 1
1.21273558290922 1
1.07775070267424 1
1.12271183214258 1
1.4067493244781 1
0.842572616317401 1
1.02523304518444 1
1.20716925961265 1
1.50262888558413 0
0.918311999237689 1
0.664881929292463 1
1.23041723863082 1
1.22564885406857 1
0.952856651302492 1
1.06364834602277 1
0.906410008512872 1
0.673944830273038 1
1.17730844517823 1
0.85525321690791 1
1.09080123190546 1
0.734630198340026 1
1.05235925896798 1
0.988179933218993 1
1.33906259315511 1
1.21654183064779 1
0.970293157292798 1
1.07931440236145 1
0.63184175294779 1
0.58410621803516 1
0.895320899195554 1
0.398321785823025 0
1.48771141341547 0
0.914218552598943 1
1.22346152560559 1
1.18510370886234 1
1.03408286836538 1
0.719086260203608 1
1.25980651903666 1
1.08720902906356 1
1.00674762396335 1
1.0230329854151 1
1.06628348997514 1
1.15035277031727 1
1.08666637006793 1
1.22853689662778 1
0.932111094398147 1
1.12000862369859 1
0.590073966204855 0
0.757706296066352 1
0.972386071901428 1
0.960021040922079 1
1.00749537024308 1
0.822108167051498 1
0.96859472533274 1
1.09429338376491 1
1.23003844161875 1
1.14084758198044 1
0.980184797683814 1
0.855008000017264 1
0.830833965492166 1
0.851331810752269 1
0.975491005739687 1
1.11714685872749 1
1.12505126657451 1
0.860582958705192 1
1.3650177208712 1
1.08419129796607 1
1.12918422138059 1
0.927392645457953 1
0.831157297232715 1
0.854845999230457 1
1.03819203032451 1
0.674269753268285 1
0.959714658993771 1
0.899872965187691 1
1.45693887240483 0
0.74620105380679 1
0.822839136221329 1
0.948143519559666 1
1.16968511775372 1
1.0077311838427 1
0.911744484030133 1
0.601039420918853 1
0.839760513574249 1
1.04700098618686 1
1.24048873255055 1
1.03314860887279 1
1.11356616069795 1
1.04208013466328 1
1.28391462885693 1
1.13577092145139 1
0.991918615375521 1
0.834208098047894 1
0.915791661525515 1
0.938612780988652 1
1.00888816934182 1
0.600102133389309 1
0.975830290834827 1
1.21166721943436 1
0.803289188454151 1
0.705369048951376 1
0.865351660383814 1
1.14860581526293 1
1.31602287621285 1
0.828350273151616 1
1.03186918951244 1
1.04881019334251 1
0.709933069895832 1
0.960755577787725 1
1.03572123325114 1
1.53129428188808 0
1.07642528406884 1
1.07356470030694 1
0.714917655987055 1
1.08982941748307 1
0.712874918901902 1
0.709817327773001 1
0.881596160105682 1
1.02762627008168 1
0.859120770409241 1
0.999332305633046 1
1.12558511685746 1
0.825258507933244 1
1.16339829361443 1
0.942468938156215 1
1.05485029552066 1
0.680692672896347 1
0.874696743375394 1
0.941822199641736 1
1.03453094115468 1
0.693473882273678 1
1.11052579403154 1
1.38459986460248 1
0.90468613408838 1
1.051653686442 1
1.07376422550797 1
1.31000960584183 1
0.748540996315281 1
0.933718059135858 1
1.01440066699042 1
1.29487033530477 1
1.06829994772698 1
0.986253044487148 1
0.903089958018058 1
0.622191182005216 1
0.974659781430306 1
0.722854666933422 1
0.966220296392946 1
1.0185554855247 1
1.03009418053303 1
1.19389484948193 1
0.679345197603003 1
0.875030527857476 1
0.788832916919273 1
0.926771882381696 1
1.11775584194861 1
0.87037835793711 1
1.02808380120837 1
0.818205022402549 1
0.849105633615511 1
1.10078529026766 1
1.11382674422236 1
0.670341963129504 1
1.062779409623 1
0.87670164280337 1
0.899215597580677 1
1.60401493073943 0
0.879852129639051 1
0.867055168438673 1
0.920828317882411 1
0.840178363572362 1
0.970257814976686 1
0.803710553929458 1
0.715176589477144 1
1.06236628106271 1
0.697031740203811 1
1.08866102388843 1
1.20330857718394 1
1.21562199486556 1
0.582222690274258 0
1.16528552993134 1
1.1723995282591 1
0.939126335668972 1
1.13078966227869 1
1.13342927404853 1
0.500987196222393 0
1.17913521596406 1
1.00727411428418 1
0.883382246598761 1
1.149147410847 1
0.846036776870516 1
1.13470591145626 1
0.673570503017332 1
1.02113105029385 1
0.969848530017706 1
0.982772931271983 1
1.2275251932208 1
1.01393228478747 1
0.706675602483839 1
0.966708845144476 1
1.10108561505735 1
1.28955130943486 1
1.04351444606519 1
0.816431204564137 1
0.87732579128364 1
0.852218258877006 1
0.825246613496321 1
0.866163334303834 1
1.12810903071672 1
1.02700411394942 1
1.13810666643525 1
1.26871104088152 1
0.476224231019539 0
1.44927655268028 0
1.16306617495628 1
1.36293342231213 1
0.820757750304548 1
0.881815855681515 1
0.526385010667148 0
1.41642412015764 0
0.75270709562822 1
0.845233285163667 1
1.21570005175158 1
1.13759171258187 1
0.884451437856521 1
1.18831870960921 1
0.752149172720007 1
1.15882489619393 1
0.897460429353473 1
1.24510051697246 1
0.936432735796295 1
1.19662604128614 1
1.05506072063546 1
1.21527225729463 1
0.926468894853124 1
1.04812571386048 1
0.947887702246983 1
0.902302938898115 1
1.05880726924231 1
0.796890760947479 1
1.21185096856527 1
0.928519961525619 1
1.35831374282193 1
1.04416947751581 1
1.19847399228839 1
1.11335015650951 1
1.22714548603185 1
1.14776493373399 1
0.687035876295475 1
0.761994394511528 1
0.977316146920849 1
0.988167523536839 1
0.961265879576378 1
1.169598725795 1
1.01267734187789 1
0.751088500943062 1
0.959265450894407 1
1.22412460583413 1
0.924986171208797 1
0.993285722298111 1
0.833846396151337 1
1.13513238259079 1
1.02556673087697 1
1.17067603647571 1
1.07337454406312 1
0.934824404717382 1
0.878362997046252 1
1.02073513407609 1
1.12273870913101 1
0.52352238433745 0
0.760929798975793 1
1.09694770456285 1
0.89207687046753 1
1.11416477504398 1
0.886381124886051 1
1.29492392595301 1
1.0250140897961 1
1.01953683565808 1
1.27622847494028 1
0.721185255189494 1
1.28013468961033 1
0.697644593116643 1
1.08721846639424 1
1.25884803824405 1
0.778215651057077 1
0.925530345282106 1
0.762114241412568 1
1.20805756936843 1
1.3233209386479 1
0.735857638379024 1
0.925612307153296 1
0.940841384191617 1
1.17688000270865 1
0.609497709127689 1
1.08230974222933 1
0.754740175382196 1
0.917182501145413 1
0.81709719747593 1
0.919169593892635 1
1.185049067204 1
0.986045509442297 1
1.04995555370852 1
1.0031456229355 1
0.938548377974914 1
0.621335322359723 1
0.883075282780188 1
1.05137957203667 1
0.912218611331372 1
1.08360931096078 1
0.682844085867138 1
0.542318323869681 0
0.992649368931926 1
0.852171751813263 1
0.779538923559577 1
1.06980306120991 1
0.760721193602798 1
1.16020305084407 1
1.04280897637355 1
0.792600777914431 1
0.914043402150856 1
0.824470040041879 1
1.10066837028767 1
0.827111787989436 1
0.985663222269823 1
1.54322257615642 0
1.16222170483374 1
1.12989454198799 1
0.833271228316342 1
1.07957545226295 1
1.16706549488928 1
1.08236726796313 1
1.04892355334313 1
0.867277844700845 1
0.641472703195303 1
1.27419478278611 1
1.10489023592389 1
0.799025494917203 1
1.00258987326265 1
1.18083541469892 1
1.28215332765616 1
0.813886942171377 1
1.2848728628092 1
1.18655315097119 1
1.04781543820681 1
1.0278829045733 1
1.21760020145238 1
0.970438082758124 1
1.10237698979478 1
1.44572055467829 0
0.933658891104996 1
0.581555198404602 0
0.854212888490058 1
0.80189150816095 1
1.20341762547011 1
1.32405608607793 1
0.979642591877212 1
0.787267527668735 1
1.07361946000928 1
1.43265453491514 0
1.08432662812696 1
1.04895933561177 1
0.906246103502311 1
1.02539022828074 1
0.952292651829196 1
1.35657546508324 1
1.09267678000799 1
0.86519917380205 1
0.788234675339046 1
0.905444543736476 1
1.02173220263431 1
0.746956680069785 1
1.15273455486425 1
0.55941220063481 0
0.871899851193275 1
1.10837775481155 1
1.08710462157635 1
0.603713501826661 1
0.969955884271174 1
1.2750703615525 1
1.16432240597092 1
0.908858467091113 1
0.95506414606468 1
0.914384881877901 1
0.910591367643624 1
0.754911100197862 1
0.977453138906519 1
1.44264320124309 1
1.21815901821435 1
0.916268461750904 1
0.820578875443291 1
1.00199699172233 1
1.00836437795412 1
0.484831353950994 0
1.01253284953352 1
1.01404380385245 1
0.787082401082358 1
0.875743692521707 1
0.962137186620218 1
0.910609079595368 1
1.06379801493744 1
0.734441312355711 1
0.888223137905146 1
1.10222021010444 1
0.699785240562047 1
0.805097397704737 1
0.890894091333152 1
1.06290057993087 1
0.932216528955104 1
0.556605480295001 0
1.08532047245258 1
0.688316045440025 1
1.11245911449251 1
1.04883165086495 1
0.826322995223906 1
1.2124781861723 1
0.853209058581684 1
0.875756500781414 1
1.24604799123746 1
0.678673660142919 1
1.11021814575735 1
1.40977803034173 1
0.829941038646185 1
0.89378585861872 1
0.972967819915716 1
0.608321503544842 1
0.896329011989157 1
1.71519717096319 0
0.897858292453879 1
0.959863477968702 1
0.710164420240385 1
1.22245804490973 1
0.936581603160656 1
0.743202716342168 1
0.937568848495184 1
1.10873667228772 1
0.793032861332709 1
0.740249182172918 1
1.2337621254137 1
1.11362182685412 1
1.19640777882267 1
0.740939254297384 1
1.03928528194378 1
0.715230160987397 1
0.940127974721401 1
0.86512722300052 1
1.27187062801104 1
0.915701873875686 1
1.0587442559928 1
0.884112103987746 1
1.17382748571048 1
1.365989604204 1
1.25690807372449 1
0.617483592478105 1
0.683435692887726 1
0.962625890949046 1
0.661066421099231 1
0.577435135793697 1
1.37282311890465 1
1.01491610731871 1
0.74769274010448 1
0.850440565163888 1
1.1225705259576 1
1.0051247554722 1
1.27800475957096 1
0.788229770973495 1
0.69367512494482 1
1.01971319326168 1
1.14900452606772 1
0.928272542609667 1
1.015624506719 1
0.627546573417052 1
0.904748675712873 1
0.780613478968205 1
1.01734531254651 1
0.944989212039866 1
1.28397961114246 1
0.781148378813086 1
1.11722990568828 1
0.980816021715014 1
1.04467642514949 1
1.27744755928878 1
0.733356601884659 1
0.877028951531704 1
1.11805348028187 1
1.00714432875382 1
0.734262724558193 1
0.845352681534003 1
0.966437165784383 1
1.03528965241877 1
0.972181792099993 1
1.3562579483123 1
0.711299695868702 1
0.86669969366028 1
0.915182202485731 1
1.00116477749784 1
1.08391550105556 1
0.662869769497064 1
1.06229263927603 1
1.36579169919038 1
1.17369109999137 1
0.894192910262547 1
0.986154360808473 1
0.870641316426785 1
0.779689304412636 1
0.92962921510685 1
0.767244942615353 1
0.888013808734798 1
1.08263268186611 1
0.949048787513747 1
0.627876575288255 1
0.857689748104053 1
1.01171055437328 1
1.17130778962707 1
1.07134794647132 1
0.985328681591236 1
0.987697706019243 1
0.958428390531527 1
0.643869958906567 1
0.935277068308176 1
1.11830963571497 1
0.94146709119963 1
0.9875241540968 1
0.808460492138621 1
0.80666090960627 1
0.852175858587892 1
1.41163224595371 1
0.898662725990635 1
1.0239932497909 1
0.888736402765411 1
1.15265194748677 1
0.851910900956852 1
0.917070593866443 1
0.773284928598593 1
0.939858574530561 1
1.18273778118638 1
1.17883259875756 1
0.805950442185956 1
1.07480635026882 1
1.01632216905961 1
0.851147661489577 1
0.994219816604616 1
1.09316084535893 1
1.12497642931691 1
1.0696283632011 1
1.01451225338133 1
0.906419311814138 1
0.991832935939963 1
0.92203716333003 1
1.16694465387255 1
0.659185868618377 1
0.903760254909785 1
0.842035820805096 1
0.855896611064861 1
0.728686635526634 1
1.25933992169361 1
0.489204214737937 1
0.709159027517118 1
1.0807689758942 1
0.831920337685433 1
0.855486945533746 1
0.953718059341017 1
1.36061390597222 1
0.699022411488961 1
0.847555765348386 1
1.13380240445755 1
0.871842802369854 1
0.809353124440903 1
0.851237508979413 1
0.732328708024376 1
1.36602287092204 1
0.756881349483137 1
0.850762629784158 1
0.790209362658165 1
0.833015750206989 1
0.788887764038099 1
1.08415117586876 1
0.658923883416816 1
0.82092174133356 1
0.928652525796598 1
1.1263699164757 1
1.16647259779483 1
0.784111820171234 1
0.996903698012879 1
0.735666514084438 1
1.00530935383283 1
0.966973306044782 1
0.992443378461416 1
1.09142221077531 1
0.8807452499101 1
0.921372049058453 1
0.992413756304262 1
1.05866903865826 1
1.07189372110791 1
0.910405635879565 1
0.993621801890867 1
0.992204135603729 1
0.904107995139273 1
0.994737080899179 1
0.988318531969588 1
0.838156806131641 1
1.05918082250811 1
1.17172932484923 1
0.929457227489378 1
0.851512625973419 1
1.22637831735776 1
0.87841781488915 1
0.841455930453213 1
0.983879808048222 1
1.13228297522243 1
0.686908853214518 1
1.04548637503108 1
0.885639113799035 1
0.754854224534069 1
1.22117837862225 1
0.827421025479996 1
0.984723390626954 1
0.971802991505319 1
0.596584067205952 1
0.797472747250883 1
0.95057533444359 1
1.01834318734746 1
0.946537446130775 1
1.02262115118197 1
0.937592981128765 1
0.922250834596506 1
1.28123840465501 1
0.798274565342588 1
0.831329733439423 1
0.827648789514581 1
1.18938978857474 1
0.536862805069186 0
0.727900635536829 1
0.909481237458781 1
1.30277722909402 1
1.11810193805301 1
0.820411536366085 1
0.917782556948681 1
0.921537904841131 1
1.07726210065594 1
0.813089707463218 1
1.068598297373 1
0.802771105204107 1
0.980565047147134 1
0.840386189391179 1
1.43944049658175 0
0.562750696282057 1
0.99011748478129 1
1.00402627713935 1
0.899544323529605 1
0.803645357489643 1
1.03967806658087 1
0.963619348486396 1
0.975849354460453 1
0.984687032203408 1
0.801520547651131 1
0.656046073992875 1
1.07073547934566 1
0.646593901005591 1
1.07465522948877 1
1.33913258917432 1
1.09922234339041 1
0.985592977863831 1
1.17307300254325 1
0.758941034724042 1
1.36428683739212 1
0.877394463813993 1
1.09574677060105 1
1.15913801832473 1
0.922110388910187 1
0.97821545066591 1
1.03727034868348 1
0.764027883867842 1
0.966214230275188 1
0.948622425187286 1
1.15507219174884 1
0.804693531499557 1
1.14860256161988 1
1.25842733491987 1
0.955046842454789 1
0.847882652177464 1
1.22265492333076 1
0.830048273759481 1
0.988297167505272 1
1.18625639482125 1
1.13372606625993 1
0.972644874645162 1
0.772529058737846 1
1.03227682051497 1
0.958806152521847 1
1.32373557159744 1
0.635787575796592 1
0.89366676556902 1
1.1563787926947 1
0.893863139461275 1
0.779610778715229 1
1.08126185174647 1
0.6809668424506 1
0.952831082146916 1
1.05643052862467 1
0.779092602121329 1
1.23046958843791 1
0.918876162308295 1
0.846168216561171 1
1.06330550459739 1
0.981515471168732 1
0.806000913852597 1
0.93735885807164 1
0.909006697492325 1
0.956447972869391 1
1.10071640943271 1
0.863865172958726 1
1.13743894141162 1
0.958187335421391 1
0.845991455892848 1
1.16192721118875 1
1.161817887971 1
0.941028171147878 1
0.734478780584841 1
0.790171800731629 1
0.947712733813718 1
1.0748435550829 1
1.11633630290881 1
0.966642014213661 1
1.05713269138298 1
0.807952570201991 1
1.12021618739988 1
1.21801640262947 1
0.826244201282829 1
0.853330688191812 1
0.725362390610302 1
0.905639127258717 1
0.77984016638448 1
1.1385970418373 1
0.624058914098225 1
0.968046922529276 1
0.790888916678165 1
0.900645186936277 1
0.922003672966907 1
0.763170182884708 1
0.980470716336775 1
1.25310081506114 1
1.04266018472829 1
0.63293954386018 1
1.10060990428636 1
0.806686828491562 1
0.77687688395132 1
1.23136275916943 1
1.11725408105386 1
0.94950446763723 1
1.12681106846773 1
0.786898327708283 1
0.986688112713327 1
1.05563511006016 1
0.998772956998228 1
1.15339867593982 1
0.945132143122738 1
0.919679889417995 1
1.13578309326154 1
0.600672168847525 1
0.854364522092937 1
1.10347470354165 1
1.19101150278805 1
1.0089850171578 1
1.00371245192321 1
0.912342310038968 1
1.10523191426214 1
0.842057747549196 1
0.584382624330846 0
0.85875670687028 1
1.18047618967735 1
0.90116614597315 1
0.951110036723696 1
1.09329089603847 1
0.721017719211076 1
1.26158536577502 1
1.4464243401348 1
1.08729828240785 1
1.19294071846593 1
0.965690324418838 1
0.794056880750169 1
0.997084176255692 1
0.748091015553752 1
0.649926828156011 1
0.561253011218879 0
0.920311347175521 1
0.930136085301711 1
1.07718881871285 1
0.981673147448817 1
0.467500352004665 0
0.771757607102911 1
0.755417641772932 1
0.682518911474003 1
0.822095213468267 1
0.946927852486175 1
0.829686040310329 1
0.938123239381617 1
0.970298488363303 1
0.871557344912499 1
1.09203489893641 1
0.943509486594894 1
1.1400545051575 1
0.788229242141277 1
1.32541368873453 1
0.821316915292274 1
0.947648852910049 1
1.00150443784457 1
0.93836377422986 1
1.12450519815127 1
0.979527016396089 1
0.98184105986088 1
0.829679115027481 1
0.910835802968951 1
1.26048686028675 1
1.52790018349327 0
1.02005976517511 1
0.703760703917791 1
1.0980817318133 1
0.952978495893326 1
1.02093724733214 1
0.899965171394087 1
1.36506932107943 1
0.952755684667399 1
0.984227028391475 1
0.930624294912913 1
0.927442212058902 1
1.37601756778789 1
1.02591289906728 1
0.790059201186448 1
0.770260040867632 1
0.772362351376055 1
0.697551889044142 1
0.923085094305407 1
0.50025313991809 0
0.849005229909005 1
0.796371823295479 1
1.43859194862131 1
1.09059484856693 1
1.08016629511366 1
0.771871394619256 1
0.772924560092259 1
1.0388423758466 1
1.13236213847701 1
1.02500852776821 1
1.26568598263205 1
0.796399932773473 1
1.1503241276622 1
0.683651123330397 1
1.02045271683098 1
1.03890027738234 1
0.90174728676189 1
1.01264158233679 1
0.772109205794853 1
0.946031796593079 1
0.660213145208503 1
0.612499855254346 1
0.996329160932961 1
1.12469578697206 1
1.34667350319267 1
0.713729448307735 1
0.706415975014841 1
0.826812367105422 1
1.00866444493726 1
0.877791047019747 1
0.873641637912995 1
1.08322830431577 1
0.801288917715033 1
0.692713073631706 1
1.00248576412862 1
0.825137866691702 1
1.02664155584265 1
0.883867353543322 1
1.15154032070812 1
1.10361423927494 1
1.05306165910672 1
0.955247658943121 1
0.873156951466903 1
0.956072594771669 1
1.27977095526105 1
0.678309531928223 1
0.639101801599264 1
0.833537769874472 1
0.928588767423812 1
0.913381882303364 1
0.920777654374531 1
0.967660086663952 1
0.805722608557177 1
1.15325203979432 1
1.03414733249983 1
0.872418979096268 1
1.15772576785555 1
0.990426926165836 1
0.765135804867561 1
1.08655847977986 1
0.739944480447721 1
0.767708962410035 1
1.14882990913146 1
0.91653477415155 1
0.767340929559701 1
1.06349888862875 1
1.00098177230513 1
0.743838130128611 1
1.03449005202442 1
1.00176450107154 1
1.26031673555175 1
0.902758962116601 1
0.962969650966655 1
0.786811068789262 1
1.04542627879751 1
1.02644010977716 1
1.17725979575318 1
1.03526031967567 1
1.23513221369801 1
1.15196379673454 1
0.921917811559955 1
0.838463465955665 1
0.636706474708847 1
0.913058807379431 1
0.882894522084642 1
0.668977504010197 1
1.08622080310339 1
1.01613045331493 1
1.18669011090688 1
0.9547389307129 1
0.920873651376453 1
1.06134429446379 1
0.650414869678867 1
1.39430905392664 1
1.13323010133102 1
0.691559796496318 1
1.18664707960128 1
1.09535299446056 1
0.963700540726331 1
0.952969105014728 1
0.848583692369368 1
0.617564409149477 1
0.976973646516768 1
1.23645170222145 1
1.03552504760218 1
1.26345172545187 1
1.41546150357267 1
1.04865738145698 1
0.821773205603737 1
0.678227252909647 1
1.01009767999743 1
1.11871674190456 1
0.662489754457678 1
0.818567558722044 1
0.915201916113378 1
0.557473154924676 1
0.817632546228359 1
1.10041234947749 1
0.877614630795934 1
0.958635049863841 1
1.05471776126893 1
0.710625351254764 1
1.08704812608605 1
0.981398475846839 1
1.0830252850679 1
0.732015526994477 1
0.869933520139634 1
0.916360144786967 1
1.16345432844421 1
0.975274312260206 1
0.893178091338455 1
0.746909126750885 1
0.798575438570634 1
1.14262660211611 1
0.900859197340837 1
0.677984609534666 1
0.698206922771992 1
1.10861423468735 1
1.21460888209327 1
1.08080151125585 1
0.678457798280417 1
1.02506673167549 1
1.26418672965278 1
1.15538728837488 1
1.10683098194865 1
1.27185075550301 1
0.792866369807825 1
1.07722213891663 1
0.986606900446636 1
0.953759687683078 1
1.25076830825938 1
0.708613188515347 1
0.782745238768328 1
0.828083434276211 1
0.966017654580506 1
0.856885038565252 1
1.0589849413274 1
0.794371396512021 1
1.04256078586054 1
1.10108327752874 1
0.999024358809138 1
1.22872988611963 1
0.597140883631345 0
1.34750288624121 1
1.27627383119943 1
0.748613536460932 1
1.11132938821317 1
0.662635324480096 1
1.6598157335292 0
0.938421169129481 1
0.714877038690842 1
0.812075122424177 1
1.38154050047021 1
0.733806057172043 1
0.890521739382872 1
1.02589706146739 1
1.09920532694165 1
0.802519905574812 1
0.840392729140662 1
0.925441638542344 1
0.996266164854559 1
0.898285798883858 1
0.559886853683545 0
0.909687912404504 1
0.814265056839444 1
0.606875213856403 0
0.970510449571981 1
1.04762121862091 1
0.905758325309552 1
0.782832680419938 1
1.1844656702256 1
1.01380355947397 1
1.23902786047031 1
1.11528877963944 1
0.951961915490831 1
0.971353727246734 1
0.826826964179485 1
0.72021317716383 1
1.21649796671614 1
0.847491753780503 1
0.998963387420606 1
0.972231905154397 1
0.965258066999321 1
1.05617294171112 1
0.980287757529895 1
1.09555407336447 1
0.761536152205517 1
1.15629349594276 1
0.982053147897969 1
0.809163793587623 1
0.644571655153565 1
1.23251647318394 1
0.903738270505132 1
0.962434460985843 1
1.07711526801699 1
0.756651154361858 1
0.99406953359222 1
1.1709798815342 1
0.993792228640286 1
0.74807608256338 1
1.34174426944045 1
0.958962665219418 1
0.819918775388051 1
1.0400271716174 1
1.08848575559064 1
0.724870596409924 1
0.809036586060489 1
1.24610206710935 1
1.11740422793763 1
0.873977755456499 1
0.829221043874212 1
0.832092124940806 1
0.704900719569929 1
1.03117024961428 1
0.725117517737401 1
0.9224881762103 1
1.14523937363855 1
0.602292937323557 0
0.798642314801058 1
0.900857460950803 1
0.784733833924493 1
0.900706615718209 1
0.861678829276937 1
1.28452358076995 1
0.909126340470852 1
0.840321252137934 1
1.20912094877318 1
0.912373636903497 1
0.892387370624805 1
0.978957253629453 1
0.786814154644507 1
1.09782600899776 1
1.10820558223694 1
1.08620925452281 1
1.20222962028839 1
1.22438306684464 1
0.861924271511013 1
1.00656919912904 1
0.918119443674548 1
0.507553231896519 0
0.8362960209948 1
1.09557596627042 1
0.541785205405103 0
0.708394328486749 1
0.757271494304001 1
0.581191932345969 0
0.814670197182372 1
1.30750470899393 1
0.846782592048321 1
0.862802888054043 1
0.889177822179965 1
1.00683099828804 1
1.11825122956044 1
0.753403855031341 1
1.10764612537903 1
1.18196509341928 1
0.780337011317926 1
0.95688037070874 1
0.42523559104218 0
0.428346921425134 0
0.938630941612 1
1.01139930913491 1
0.682283319643975 1
1.215173404169 1
0.993106580098504 1
0.769184934746837 1
1.03615391185872 1
0.711405868734827 1
0.775162966125408 1
0.852218772005989 1
1.12183951805 1
1.46793910072901 0
0.708972835515276 1
1.13954811044488 1
1.43770989398565 0
0.99084462105554 1
1.1301812070762 1
0.797810367787251 1
1.17381215520056 1
0.805385817639412 1
1.14410246163133 1
1.01483408956981 1
0.86089183245836 1
0.974130170801538 1
0.697570746360737 1
0.900322199390481 1
1.05735985001506 1
0.733355689405513 1
0.854162831571304 1
0.827954111277951 1
0.847332620937587 1
0.586394779049241 0
1.49129370457574 0
0.957073915364447 1
0.853627991080815 1
0.900734274240093 1
0.999563725348496 1
1.26656505884403 1
1.09848839337377 1
0.813366065192893 1
1.11910882356193 1
0.759570677190052 1
1.04310064831129 1
0.877140359172858 1
1.03780815017705 1
0.727103955989478 1
0.64785695538735 1
0.999700836940377 1
1.12222953379861 1
1.14351048901631 1
0.896318463505573 1
0.986592441475681 1
1.09177443743658 1
0.891846038841697 1
0.81135764461682 1
0.886981331646223 1
0.886904664435178 1
0.777279375092754 1
0.655407135753072 1
1.49810240764404 0
0.833776532716335 1
0.926884467964188 1
0.965824724640928 1
0.99219584308904 1
0.881960780194765 1
0.617121390831297 1
1.03813911765857 1
1.10894495133229 1
0.843567305392047 1
1.21835801323824 1
1.01107852948993 1
0.593106733701943 0
1.17600981339654 1
0.83566998130401 1
1.17234013706784 1
0.853139084536466 1
1.20569381660867 1
1.21772752803067 1
1.3888365890582 1
0.620527626394362 1
0.815328899050057 1
1.06493559786068 1
0.823134907283727 1
0.935139418439929 1
1.11319567464462 1
0.909334968623076 1
1.04724156150514 1
0.904324674879813 1
0.920215016991485 1
1.44216476689352 1
0.892509224751184 1
0.906539413833622 1
0.835011812356744 1
0.989724279917809 1
1.05899223816091 1
0.883342257474054 1
0.884292736373201 1
1.30118551619919 1
0.734898734270674 1
0.833891423281 1
0.775906850137402 1
1.32121662452847 1
0.808559376777143 1
0.913812073907893 1
0.96870575318537 1
0.818691938438239 1
0.824845161568663 1
1.1311973281357 1
0.817658547017396 1
0.793992984742358 1
1.07314604692789 1
1.04464946973983 1
1.13318500782454 1
0.900166665917939 1
0.799468437163711 1
0.831190771812558 1
1.02628640525118 1
0.928960562413297 1
0.886568028927641 1
0.690271456756332 1
0.744654072372782 1
0.721976542560909 1
0.705642262816366 1
1.14870758857338 1
0.995027741507508 1
0.974340560617277 1
1.07440935129777 1
1.16886987967024 1
0.948206622175547 1
1.08419378659778 1
0.530930343079499 0
1.38017865918151 1
0.990050710679246 1
0.827354631468533 1
1.1605922112046 1
1.03216395971529 1
0.787233001584573 1
1.01560168533154 1
1.24821765341808 1
0.836649749754055 1
0.719534237806102 1
0.737692274776759 1
0.779831090449232 1
0.705119353948955 1
0.963283595036786 1
1.33558466013824 1
0.783915057249376 1
1.09995610097021 1
1.13246410426092 1
0.922577076818932 1
0.8706260660945 1
0.688685827449825 1
1.11783357526168 1
1.09900494570514 1
1.62577100568223 0
0.629612845921813 1
0.872373951457972 1
0.860818458292022 1
0.572803458678113 0
1.03087394312183 1
0.987294854500053 1
0.794853874165492 1
0.545853810079173 0
1.11230370197429 1
1.08844641729222 1
0.866196637950719 1
0.969595925559493 1
0.806907241017803 1
0.887049956518566 1
1.09393591489043 1
0.748370125236657 1
1.33100293005667 1
0.982708713920281 1
1.11382048865838 1
1.15914197374737 1
1.22675781174584 1
0.925850687420444 1
0.750745999810462 1
1.45240153746457 0
0.679159976631424 1
0.892723834920141 1
0.764245720790277 1
0.993099062725822 1
0.934717110634547 1
1.08039087087798 1
0.765384679012591 1
1.01367490938986 1
0.582794215948223 0
0.954244083251234 1
1.14649146350514 1
0.889800385333779 1
0.799159370800416 1
0.886808129055626 1
0.685616139822977 1
0.996210156630073 1
0.995798554063826 1
1.04514201015996 1
0.527352538799705 1
1.25886497898242 1
1.01853473855423 1
1.07558570529927 1
0.813441412550942 1
0.864298586001136 1
1.44776158469357 0
0.826219363388076 1
0.964726303733474 1
0.820611751939538 1
0.76786077648389 1
1.19288826360978 1
1.00521328986682 1
0.828938343921102 1
1.07954630984968 1
0.865924507354833 1
0.762857189654 1
0.717544327567335 1
0.669079594773388 1
0.508553515018738 0
0.996809560989998 1
0.95390196173607 1
0.989055076753311 1
1.20849751005203 1
1.08666255936105 1
0.872007095367029 1
1.19937901241047 1
0.830424513225125 1
0.871919794764744 1
1.08334782936277 1
0.960596636773908 1
1.09236171641384 1
0.826405242535071 1
0.832456304516958 1
1.08212361800256 1
0.814794210095503 1
1.2633650278319 1
0.873495362254062 1
0.95530941148231 1
0.696792446162004 1
1.23940309047141 1
1.00967885531521 1
0.943988232109093 1
0.868366516306231 1
1.17386288442967 1
0.791935414249527 1
1.25022961990474 1
0.822208961007857 1
1.0822381916397 1
0.887090391006417 1
0.908834734879672 1
0.97203826438107 1
0.69494319103538 1
0.913709880804081 1
0.86086446307006 1
0.683843893834524 1
0.695763047135369 1
1.06866175142851 1
0.96002707461409 1
0.769264218094711 1
0.844763035884369 1
1.06939652422259 1
1.11864551224949 1
0.871520650098895 1
0.840875204337419 1
0.826675203596976 1
1.10159462867683 1
0.682992279037084 1
0.427948898636484 0
0.718608820103641 1
0.775236829329061 1
0.758222699038205 1
1.08196867544677 1
0.74529496506773 1
1.08291009562419 1
1.18706937906025 1
1.10797805923636 1
0.988150174572903 1
0.874350464730562 1
0.760131879028426 1
1.09600413877395 1
1.25531196932992 1
1.23213676590519 1
0.762439636804199 1
1.00822620822043 1
1.22449496434752 1
1.15746132082722 1
0.967423915709418 1
1.16738064114961 1
1.05584653529726 1
0.811293964893093 1
0.892361850509123 1
0.942958203048409 1
1.29592957472534 1
0.907885276821346 1
0.74991650730091 1
1.26849740815292 1
0.951854385275096 1
1.17839765744158 1
1.0139580236117 1
1.25036616136683 1
1.08867960700469 1
0.819208748149205 1
0.925768346264529 1
0.888426575255937 1
0.978073105800652 1
0.924333550606809 1
1.09582753942207 1
1.19834734505432 1
1.75384840227883 0
1.2479525729734 1
0.750946136552524 1
1.10648323118266 1
1.3077052808183 1
1.1554505290972 1
0.936328448595144 1
1.17938507757488 1
0.792012013862652 1
1.25658572943417 1
0.864440260328787 1
0.841819419428127 1
0.977227210966399 1
1.24258148907617 1
0.971357169945176 1
0.984957157794922 1
0.874604871917042 1
0.679040035474114 1
1.17599161286163 1
1.02732581335888 1
1.06857889231764 1
0.875600167249791 1
0.907822371089584 1
0.889297066297947 1
0.841780331844216 1
0.846438464660191 1
1.231095301221 1
0.814380549984065 1
1.23366752644971 1
1.23806010512047 1
1.27319650058601 1
0.85453949533331 1
0.922662081860532 1
0.814766740382471 1
0.919590214700342 1
1.28447515413325 1
0.650598246226629 1
1.31466548614744 1
1.30760913182738 1
0.903071556224527 1
1.27860655017269 1
1.0968675042265 1
0.706460924001738 1
1.00110402724694 1
0.961081633247661 1
0.870494573101094 1
1.0771700617152 1
1.03584362865615 1
1.18277223241334 1
1.18251531626576 1
0.952822661983385 1
0.986160905782735 1
0.988879049100335 1
1.17631599285984 1
0.385262949443918 0
1.03018562552894 1
1.0062691647193 1
0.819865271310876 1
1.14203802847011 1
1.04726259083267 1
1.32086375031044 1
1.08680501945629 1
0.650533267740887 1
1.0529854728325 1
1.12816511638524 1
0.937002827616365 1
1.24003258901292 1
1.31857517195134 1
0.997580355658084 1
0.945564411944982 1
1.17827451894966 1
0.86600987558369 1
0.974477708983142 1
1.25346354933957 1
1.33752170929289 1
1.09123046564093 1
0.928553806087153 1
0.94473836807273 1
1.14808019132781 1
1.11788487151531 1
1.10594445863335 1
0.637307076591093 1
1.13428199983536 1
0.986966893732038 1
0.992318053775712 1
0.974175527610191 1
0.984142798034778 1
0.869594030179029 1
1.19229698474887 1
0.612171779303899 0
0.853281027911474 1
0.95092309266236 1
1.00089362651866 1
0.9228422208935 1
1.07481412924912 1
0.682886833059479 1
0.918795369205471 1
1.07867881183869 1
0.991234863927156 1
0.654305750759517 1
1.18478961143437 1
0.956360824326273 1
1.15306880362146 1
0.597708844627328 1
0.898313927561263 1
0.603858670366506 1
0.957349433587866 1
1.13072796351829 1
1.24418219050956 1
0.786919593630201 1
1.17742800142809 1
0.530505796969474 0
1.14213327321629 1
0.98029694823165 1
0.790660487131045 1
1.19806192650922 1
1.35635096578339 1
1.29092153003414 1
0.702226295876102 1
1.00827258438816 1
0.749610727499589 1
0.795949660316445 1
1.15452688932289 1
0.971635953404695 1
1.05592462943113 1
0.498992203706781 0
1.07993061911013 1
0.848197800537521 1
1.14856629096812 1
1.10312443106951 1
0.849336598441493 1
0.778992796032427 1
0.774113586741689 1
0.499317304520247 0
0.790204818331792 1
0.836443206842556 1
1.1065889249857 1
0.756276639200176 1
0.913035315116697 1
0.739385919876418 1
0.73448187507102 1
0.782411100375387 1
0.930797871535542 1
0.879676826293743 1
1.17174371483921 1
1.05740607291848 1
1.18322715550164 1
1.25436721540364 1
0.9578068518228 1
1.03934482497653 1
1.10179765414592 1
0.705771379659942 1
0.619651659744896 1
1.13081902736167 1
1.03801103769216 1
1.03146354545414 1
1.11548568527768 1
1.15174133448428 1
1.20369621683732 1
1.02008183762401 1
0.803193620833715 1
1.14701401987563 1
1.05357891407943 1
1.05960161735894 1
0.654867599328414 1
1.045062831534 1
1.04272091871819 1
0.767295406467332 1
0.901358354109728 1
0.762238142763035 1
0.855886991177583 1
1.05058155106924 1
1.06933911391881 1
0.936444118827079 1
1.10178499417642 1
1.03140079605315 1
1.09619788300974 1
0.991433655018186 1
0.74841609212723 1
0.815166523151969 1
0.921378250042967 1
0.985653797931079 1
1.18764340345026 1
0.760158067541629 1
0.675010630433258 1
1.1559969805101 1
1.07163105267654 1
0.956922327830108 1
1.0330150387272 1
0.989725462363038 1
0.914518318558532 1
1.09601228418463 1
1.20878149965696 1
0.891068326732504 1
1.09358562039454 1
0.885676082239379 1
1.01642420293664 1
0.748627570418031 1
0.927986082487796 1
0.901870740816235 1
1.19279145101293 1
0.992354274070481 1
0.834953742382539 1
1.19327420026354 1
1.12506296378023 1
0.991415001203777 1
0.987143315762322 1
1.03972033847427 1
0.712427230677039 1
1.29299320226521 1
1.08100699572214 1
1.1253635954982 1
1.02255256391407 1
0.917368761336892 1
1.14700338784273 1
1.10856025806046 1
0.805778060485063 1
0.83093253724147 1
0.689295343985556 1
0.905017061843565 1
0.957390029601915 1
1.02623901671507 1
0.938222150733941 1
1.09204052253989 1
0.920897038356088 1
0.998680672370635 1
1.02013189996109 1
0.994335625875305 1
0.565350346069577 0
1.06866235422598 1
0.81438593715786 1
0.973910994437269 1
0.705700542243562 1
0.716053642034248 1
0.878945853631879 1
1.15862410649086 1
0.721661104695313 1
1.2208195654282 1
1.05675375145078 1
0.887415804628537 1
0.961108996285617 1
1.02263421919699 1
1.00742673763615 1
1.01856244391894 1
0.968383685425565 1
0.944890950744994 1
0.736945963425339 1
1.10316264701579 1
0.718241855532737 1
0.960242761909451 1
0.810227639780721 1
0.785423364204614 1
1.37382581266921 1
0.918864997013552 1
1.1137431422847 1
0.829251674119495 1
0.871585909875477 1
1.2583659261354 1
1.1698762604603 1
0.884626380715379 1
0.92367203705964 1
0.960411412188052 1
1.25272999406301 1
0.941107068526407 1
1.16470994521087 1
0.763205508084602 1
1.13444589945138 1
0.785603729286483 1
1.07382290773467 1
1.15728117109277 1
0.764558941016114 1
0.918549857323416 1
1.18389928770716 1
1.30328973842635 1
1.33804071005116 1
1.50300671082517 0
0.631563580725103 1
1.17455001145643 1
0.827842634330188 1
1.17723187158385 1
1.04199709378045 1
0.871494511303981 1
1.14290112165263 1
0.685099387454029 1
1.04513023065985 1
1.14188306355757 1
1.14943884770112 1
1.28338561064697 1
0.947791376135985 1
1.22922759246987 1
0.585808078736236 1
0.94933900693279 1
1.04521574994215 1
0.80028946596975 1
1.11028423075382 1
0.776541344111619 1
0.516138641708997 0
1.21232995895622 1
0.778575779817039 1
0.658356446238166 1
1.44831490091427 1
0.92634740434529 1
1.0027918417522 1
0.9423130234874 1
1.06811153565401 1
0.940243992816277 1
1.25393389415163 1
0.718871199879233 1
0.977043201528008 1
0.921968589635309 1
0.97810187711252 1
1.3115685918193 1
1.13782572352689 1
1.0986516675831 1
1.00002804716918 1
1.38514420943791 1
1.09004194207968 1
1.00962243136857 1
0.858196905759875 1
0.998315310082536 1
1.04038354214157 1
0.835303884663298 1
0.651212450320654 1
0.986954393099837 1
1.47844032415543 0
0.96699900931872 1
1.07999965367982 1
0.936871979998739 1
0.700085810425683 1
1.29037674405162 1
0.915619296583126 1
1.07216596966968 1
0.573529924170681 1
0.925381087035473 1
1.00962320840192 1
0.837715243653137 1
1.31461093937231 1
1.01499216142117 1
0.937930132038305 1
0.904318486712212 1
0.920481253746315 1
0.636530192372644 1
0.905768085608142 1
1.34460035877881 1
0.876000557743073 1
0.796170321822417 1
0.973350198847242 1
0.909869099580873 1
0.777760357605882 1
1.09624231079881 1
1.12560512695868 1
0.909669255686049 1
1.12599038750039 1
0.80429012331612 1
0.972154818422753 1
1.09840709363778 1
1.12179358586652 1
0.802327692956607 1
1.24787919783756 1
0.779895157617046 1
1.1706094275246 1
1.08164030760727 1
1.04070102592542 1
0.951710892585175 1
0.860220079200477 1
0.856419647841671 1
0.967937812433036 1
1.03414518029569 1
1.06005042945214 1
0.906476814141701 1
1.12032143462042 1
0.858187736195581 1
1.14322363414732 1
1.03825716559095 1
0.916696514129316 1
0.84798560014637 1
0.792137755256222 1
1.08874456131047 1
1.08032475984917 1
1.15192276466847 1
1.15068566483917 1
0.873295867862228 1
1.1300673458492 1
1.10153334049949 1
1.13710690671902 1
0.501914652691233 0
0.746588446805827 1
1.22615097582341 1
1.06544517738268 1
1.30967277666468 1
0.84844954762638 1
0.917782636786963 1
0.848027855179742 1
1.18980193271353 1
1.04479536933828 1
0.912448380157564 1
1.09728429540753 1
0.97494202395891 1
0.722049053287715 1
1.24738655974148 1
0.94314905583772 1
0.574027690762813 0
1.22766777052671 1
1.10863443071078 1
1.20453834345099 1
1.19003317773171 1
0.879503006664128 1
0.812099337434451 1
1.06981665107545 1
1.16432477162716 1
1.12113965330557 1
0.858867947438883 1
0.967837040988261 1
0.682790677631903 1
1.04490825445943 1
0.948586534818263 1
1.3246029114478 1
1.01300283826257 1
0.711410707056746 1
0.56602780025625 0
0.762458291102497 1
0.858241673658734 1
0.877429510927104 1
0.728332703766625 1
1.41857125274678 1
0.900545819187599 1
0.985786257250967 1
0.971733266710363 1
0.784736198175451 1
0.766854432025559 1
1.30085521319036 1
1.2968022836752 1
0.769414990625074 1
0.85750116082731 1
0.946889562609308 1
1.34289089374398 1
0.799535328375222 1
1.01106684458143 1
0.73995371042543 1
1.25628093551057 1
0.749866388269269 1
0.7922813131704 1
0.931033119403674 1
0.611706676700734 1
0.780028555699821 1
0.945679780648827 1
0.762064089499633 1
1.17698458333134 1
0.881807165860159 1
0.958666572710758 1
0.880443976077667 1
1.12815317472179 1
0.951697188994703 1
0.961857619644814 1
1.10542044142418 1
0.963133774447794 1
0.581061032762703 0
0.637415420245541 1
0.756691144859876 1
0.896335018760426 1
1.10978789899512 1
0.907356771358371 1
1.2142783276134 1
1.01713361674952 1
0.808735142078158 1
0.975851665983787 1
1.21352313537139 1
0.668411576522305 1
0.903037327243305 1
1.25057720571037 1
0.879585487536411 1
0.861466793640283 1
0.990726744216274 1
0.746136917635035 1
0.695360703124395 1
0.74185876696523 1
1.15305775305752 1
1.06534126519794 1
1.11418535490197 1
1.1457667634621 1
0.975518686437175 1
1.22467798142225 1
1.19182241853066 1
0.748541311411879 1
1.08254718074228 1
0.926405413786774 1
0.75920936678183 1
0.944009386782737 1
0.755648195934406 1
0.705144330527745 1
0.954582278210374 1
1.09071000679633 1
0.954066250224095 1
1.20982271732621 1
0.820638424138653 1
1.31823885303206 1
0.903156886771162 1
0.988339355997617 1
0.765525848058481 1
1.02766008755948 1
0.926709948140396 1
0.686106584566478 1
0.733339772105961 1
0.854629773305347 1
0.74206885047388 1
1.21872800100624 1
0.81754079785051 1
0.9284764784073 1
1.06507162764038 1
1.09812069259085 1
1.23713361590634 1
1.04208540118443 1
0.624450515184688 1
1.10419656092147 1
1.00766944440979 1
0.763709658098631 1
1.03715108425291 1
0.772559634064201 1
0.792865093874157 1
1.20744882341035 1
0.921305904398957 1
1.29900614105034 1
0.903770710062775 1
0.880250673234625 1
0.692543032773249 1
0.955241218652849 1
1.13005090795561 1
0.736531039376242 1
1.084429501548 1
1.03160864875772 1
0.907536485539899 1
1.18539517521742 1
0.857814659312983 1
1.21318469352533 1
1.15260563167346 1
1.1078009314259 1
1.0475285562904 1
1.01029368048194 1
0.772858830202016 1
0.93475530428332 1
1.02706405296386 1
1.00019452491746 1
0.729517438787423 1
1.10863813423867 1
0.977937115073518 1
1.07614064848225 1
1.41185653861073 1
0.760019520790745 1
1.22407467198527 1
0.943341699482469 1
0.957801249750119 1
0.791962113708402 1
0.791746414013046 1
0.634616026279971 1
1.25720175596563 1
1.08931167434703 1
1.01820006758227 1
1.30604378061469 1
0.582823380384633 0
0.864703416063421 1
1.06997610097856 1
0.884508471985412 1
1.15365091390193 1
0.963760655439455 1
0.890914625718578 1
1.06336633787421 1
0.921921221187195 1
0.890303226682441 1
1.07318214219936 1
1.13585488371063 1
0.738765143085575 1
0.709265733266851 1
1.2459431882165 1
1.03628897585114 1
0.684394920863035 1
0.787597283384793 1
1.26365712110608 1
0.987409329844959 1
0.916272181389994 1
1.01961127769458 1
0.838479470191697 1
0.960432451723245 1
1.24412305440862 1
0.798732481873688 1
1.12541117829318 1
0.847681309061181 1
0.779651506307973 1
0.910841673708284 1
0.708952884153308 1
0.999877116965303 1
0.956382120096329 1
0.763824712566275 1
0.745402758234826 1
1.13889065942957 1
1.04860806798894 1
0.953161249977297 1
0.842857627121991 1
0.702472934017046 1
1.07937986681517 1
1.20087369647822 1
0.916770371069714 1
1.15009077549549 1
0.636290536147661 1
1.07579000559506 1
1.11662673826314 1
0.770511535253199 1
1.14645474365749 1
0.68870461249342 1
0.867778920210108 1
0.976092756599938 1
1.03665661519923 1
1.21739247635173 1
0.983206423377302 1
1.31011021428642 1
1.11740640821628 1
0.937712265713269 1
0.764662501976881 1
0.905343362502184 1
1.13891231719905 1
1.28491585482816 1
0.86076985778685 1
0.854732477248165 1
1.07504205145056 1
0.999581024165504 1
0.741422476679565 1
1.02632498698181 1
1.02754030757799 1
0.749152861197079 1
0.999473580122722 1
0.833092117638128 1
1.01107560025165 1
0.988464660850084 1
1.1099317738419 1
0.892635014754115 1
0.767856433424172 1
0.641207253784471 1
1.15343912874765 1
1.26818667990925 1
0.879829639485206 1
0.767855409554044 1
1.35184345368701 1
0.761662041601159 1
1.02503351957342 1
0.927278439074951 1
0.883210483201053 1
1.14754989339495 1
0.898795347680045 1
0.704585685360325 1
1.33444114026738 1
0.846825249524563 1
1.13783811011893 1
1.0275501398356 1
0.862713253936205 1
1.18534652271174 1
0.819368393283673 1
0.940374709266214 1
0.815053311082948 1
1.15326496940584 1
1.02175106994019 1
0.804309202900058 1
0.721602230811111 1
0.971685707121767 1
1.05355279345663 1
1.047139080768 1
0.962183225148683 1
0.969821088663043 1
0.758962420384328 1
1.04988433832222 1
0.906448133613185 1
1.20776297743776 1
0.66866430332697 1
1.11069950075798 1
0.740734545748655 1
1.05881579398254 1
1.47343300887761 0
1.25022302957194 1
0.889033411644215 1
0.796755875602904 1
0.946906515270697 1
0.863559793842613 1
1.00183943893161 1
1.01407395285467 1
1.01736189104245 1
0.818481095233258 1
1.11160494918755 1
1.07538976683906 1
0.843170682676135 1
0.803966298007283 1
1.02687821942636 1
0.787906912969401 1
0.8786356318404 1
0.893434986913504 1
0.947098188540102 1
1.49711074029693 0
0.92784259169433 1
1.22247396251539 1
0.851175062968924 1
0.781981964138136 1
0.722305987560098 1
0.940089720283906 1
1.28798753983441 1
0.82171220783984 1
0.741385899128688 1
0.696652963424736 1
1.01546816044018 1
1.2013494940784 1
1.14425278526103 1
1.11568424325237 1
1.10521330800305 1
0.940594469310937 1
1.06372402183004 1
0.729146498555277 1
1.12796346405943 1
0.93182585793277 1
1.02183832779644 1
1.08920355648118 1
1.10770273007957 1
0.891357997864637 1
0.957987166253529 1
1.10381578241098 1
1.17492482096526 1
1.19218671385571 1
0.812778430593306 1
1.13242221672418 1
0.755722337133064 1
0.745276287800248 1
1.23604002227979 1
0.929624952444697 1
0.786214027689317 1
0.761172616955929 1
1.08216687898178 1
0.949643958672292 1
0.924820151899367 1
1.12477200815611 1
1.07276385827889 1
1.03800826278485 1
0.739664561669177 1
1.14933284180997 1
0.95429019303375 1
0.617486040164401 1
1.04864610994349 1
1.10901776765603 1
1.00337296120393 1
0.903656899742561 1
1.23506704193184 1
0.631603099645713 1
0.975115309166747 1
1.02253482159653 1
1.1236487119152 1
1.07174551887546 1
1.01169913982908 1
1.0238908452131 1
1.1395641579109 1
0.760806725851491 1
1.2455912302526 1
1.02678023884032 1
0.893313604783099 1
1.29571607354602 1
0.465911069475379 0
0.854521700963284 1
1.58981786350393 0
0.842515372084848 1
1.23941560774951 1
1.2706177016688 1
0.940272060100148 1
1.13062390250786 1
0.877012355943566 1
0.962154405365388 1
1.22349349690049 1
0.948203018539262 1
0.913993951517518 1
1.04399872271738 1
0.960500139388684 1
0.696003612921257 1
0.91837830223289 1
1.0471923781056 1
0.861133658626139 1
1.3134933295978 1
1.02651019871157 1
0.814651680657839 1
0.77336253745982 1
0.846639764433916 1
0.929456240386252 1
1.07234255941465 1
0.647870670873592 1
1.03873496059632 1
0.814751667686596 1
1.15877307957746 1
0.706789072401272 1
1.18797582669767 1
0.766706354357109 1
1.16058688404192 1
0.929104373880259 1
1.01092174973486 1
0.945640378743545 1
0.795296010126962 1
1.10454428523784 1
1.02342009438533 1
1.20831853655476 1
0.950432653509332 1
0.914251034586501 1
1.18834896929483 1
1.01079363181155 1
1.15077271890973 1
0.947815995428788 1
0.972857345997576 1
0.714707062878973 1
1.17475251347149 1
1.22553552300085 1
0.775960430180769 1
1.15461021677611 1
1.17592447576513 1
0.797549467942475 1
0.718864174124627 1
1.03347162240234 1
1.00946856653299 1
1.16488623320253 1
1.06384642480895 1
0.871181951534636 1
1.36493661347361 1
1.15316081386053 1
1.14450663863043 1
1.29936030995471 1
0.936706073177672 1
0.967632681055416 1
0.919258145807079 1
0.896094238215189 1
0.858643174509058 1
0.930457746706875 1
1.18834129332975 1
0.999215286777005 1
1.01421878210308 1
1.28590191174418 1
0.944030805440515 1
1.0151532096408 1
1.26801048117451 1
1.09604916034787 1
0.849646076306892 1
0.546730566364501 0
0.870562267355576 1
1.00502800723801 1
0.931042226356125 1
1.10746467325819 1
1.09190527052562 1
0.701798769227607 1
0.9940103881676 1
1.11486486416323 1
0.686008135918426 1
0.954209655771944 1
0.873584967907193 1
0.774678478747754 1
1.22611081785623 1
1.02601377956811 1
1.07747625575347 1
1.10382266660747 1
1.04553883273101 1
0.496235792747435 0
0.969316256772498 1
0.863392835902521 1
1.2298913245551 1
1.13267136693469 1
0.819033396276719 1
0.548315751078319 0
0.815387405134697 1
1.23855356573902 1
0.75417908743868 1
1.22933962190857 1
1.06093124891162 1
1.17984794843344 1
1.30512735484978 1
1.32969402123614 1
1.06786487694155 1
1.14409568787073 1
1.20357296293371 1
1.17387580029706 1
0.951322835035682 1
0.886529707703955 1
0.974722674745457 1
0.943865382171094 1
0.858376507834644 1
0.750656361035628 1
0.854695724512379 1
0.464674075760496 0
1.51185674636886 0
1.08830994884054 1
1.25552309297978 1
0.728427158361703 1
1.08161571663233 1
1.53426487780243 0
0.709300588155783 1
1.08698998666531 1
1.10567323214287 1
1.09030812094141 1
1.28726452744658 1
0.767773638718053 1
1.04535988165162 1
0.806241241221802 1
0.903045915515723 1
1.00970676566295 1
0.905966692313778 1
0.602581782455255 0
0.754845515679652 1
0.769782862003692 1
0.868030299158831 1
1.11622938605638 1
0.922436178337627 1
1.05270873131154 1
0.773197947000115 1
0.844167030854595 1
0.757913486231471 1
1.21231251617116 1
0.654064719775574 1
1.0162313260773 1
0.904876544337221 1
0.682671036156189 1
1.06381317605628 1
0.414407269762304 0
1.05355881852082 1
1.02287307171855 1
1.06574931778598 1
0.733930962907137 1
0.957760721436108 1
0.917457795311117 1
1.07221242347949 1
0.982585871997289 1
0.673559105996276 1
0.990183372258932 1
1.07259767952424 1
0.986058118021782 1
0.919022017910682 1
1.02673206626752 1
1.19816652302612 1
1.1150159444172 1
0.892029414503141 1
0.778544910875123 1
1.01751234367449 1
0.745962855430388 1
1.02986927937775 1
0.775477587770874 1
0.718430527362045 1
1.0885066002935 1
0.876138200400957 1
1.16922708454691 1
1.03726282456688 1
0.967523404630198 1
0.663645765181971 1
1.00963462004567 1
1.02128059818648 1
0.924250031928835 1
1.25120630384915 1
0.861000467669858 1
0.613570850084635 1
0.779114001804523 1
0.929036791195211 1
1.18869490345446 1
0.651926990265002 1
1.1582863645024 1
0.875720183636892 1
1.30341006204242 1
1.36914176188256 1
1.08890064645749 1
1.08227619767159 1
0.72307393890138 1
0.988427018744946 1
0.972284102818649 1
1.08404913524862 1
0.862543700648879 1
0.825748311840052 1
0.705140846590474 1
1.12485181634155 1
0.721257596271172 1
0.760264939396716 1
1.27004302777453 1
0.895652532073791 1
1.0781999782348 1
1.09085296642676 1
0.907935136695343 1
0.836586897123445 1
0.952486601394207 1
1.09230349534666 1
0.978680347207255 1
0.830868206413134 1
1.01172177293704 1
1.32052283962067 1
0.999994170721929 1
1.20156167950413 1
0.875250381037307 1
0.591516541711091 1
1.1265464803646 1
1.0169795250135 1
0.787193642537185 1
0.928765193282552 1
1.21240864790443 1
0.825124154856346 1
0.702422298188331 1
0.700488106012669 1
1.01472599498518 1
1.3830359245006 1
0.973356832839988 1
0.736161833290439 1
1.26039108366523 1
1.25083800645568 1
0.920744424430256 1
0.95407663856916 1
0.966390496139092 1
0.65671103364904 1
1.12727956977822 1
0.921201121276466 1
0.922036202137115 1
1.16166688437635 1
0.699017770785049 1
0.886613020016995 1
1.11232350476741 1
1.12630429805128 1
0.833023195661867 1
1.15057558402749 1
1.27234076899551 1
1.08318375615861 1
1.0867150348553 1
0.879204222166517 1
1.05616646105104 1
0.531452462669874 0
1.16726712329974 1
1.13379278784777 1
0.641931212903247 1
1.13716411556755 1
0.987921594716751 1
1.07650650170125 1
0.910957547669545 1
1.12684002020618 1
1.08787106776019 1
0.494349266349186 0
0.995255532322807 1
1.22275225054534 1
1.11720797915075 1
1.02158950644863 1
0.884185540642453 1
1.02002109404495 1
0.861056597213653 1
1.20108004203928 1
1.23175077568967 1
0.970903792692121 1
0.746456292153185 1
1.01953268094752 1
1.0621381098739 1
0.739954982181933 1
0.700223417682029 1
1.18553291202464 1
0.891692755908282 1
0.986668645254821 1
0.674764999896651 1
0.909329659190962 1
0.832720879532105 1
0.937672015595258 1
0.885318333219359 1
1.09205586187504 1
0.803317449630949 1
0.741659554104878 1
0.583921360325596 0
0.763433956797661 1
1.18461389894285 1
1.11818237994339 1
1.4084226614092 1
0.828103148818429 1
0.934050959106797 1
1.05770699317579 1
1.03808493929835 1
0.925597740424106 1
0.850841611979433 1
0.872653357564462 1
0.90377754863112 1
1.03106349167648 1
0.650125537630111 1
0.858117486170169 1
0.649603928926404 1
1.01049340758841 1
0.601065897197513 0
0.856015807824284 1
0.934882649903496 1
0.884618390724861 1
1.2366505087945 1
0.887907295684402 1
0.618420970980306 1
1.15828560545937 1
0.755040844958674 1
0.57960067179965 1
0.839975407848595 1
0.807383379011176 1
1.17953590853212 1
0.444014692529531 0
1.11648704936567 1
1.26452660916815 1
1.0504600645475 1
0.932974834268945 1
1.17437698284154 1
0.812991672959615 1
1.08955982188204 1
1.1444181155942 1
1.0356513334107 1
1.07433074726989 1
0.985930599579129 1
0.893720540599843 1
1.1666357634421 1
1.22276741065596 1
0.718135282780799 1
1.26210113195955 1
0.373705865802995 0
0.835620555330854 1
1.00465076744248 1
1.08027386764224 1
1.04918918688846 1
0.950977695234196 1
0.84819021131008 1
1.08575176848185 1
1.02670538988537 1
1.1539758808504 1
0.909593884327941 1
1.05161603254816 1
0.667390844237261 1
1.16773072301407 1
1.17580527207655 1
0.916995971700851 1
0.935648826225989 1
0.796629933889808 1
1.3809341517983 1
1.1176696897772 1
0.897894181623374 1
0.954885992351079 1
1.00436751072132 1
1.17806090913733 1
0.927743426074044 1
0.968590267602068 1
0.856276042202284 1
1.21606638041355 1
1.15975102220629 1
0.778747527389616 1
0.804150613176899 1
0.964165925409088 1
1.40865308755956 1
0.984341531919806 1
1.09848403856647 1
1.03619089809773 1
0.866177101196374 1
1.12555478160056 1
0.884477126940202 1
0.98273679402109 1
1.07595259033052 1
0.906333731001241 1
0.797147844749022 1
0.802637180978509 1
0.757666254008872 1
1.113390783799 1
0.870176122795041 1
1.30678697861992 1
0.859800629741831 1
0.986597563088997 1
0.993279570208651 1
0.936043568494426 1
0.815941064153938 1
1.29236990236203 1
0.980114667436222 1
0.823428711165753 1
0.921327122373393 1
1.14456106505233 1
0.91389891635909 1
0.775553002740211 1
0.712661045236904 1
1.1686610666923 1
0.862402624918444 1
1.34260875240064 1
1.12719803678877 1
1.23457375114629 1
0.879572755006065 1
0.863925479241198 1
0.948584725550711 1
0.693275615862911 1
0.945183237603834 1
1.48405761640665 0
0.939979893513708 1
1.3092552173778 1
0.893271632551729 1
0.965262022438999 1
0.977058709568022 1
1.13270127190117 1
1.01257413436707 1
0.81718629967499 1
1.05181621540039 1
0.864193184522783 1
1.14872655151096 1
1.0282791067562 1
1.08077663914109 1
1.03146777041496 1
1.18111030224411 1
0.904874180342094 1
0.954428905615798 1
1.34097644607294 1
1.08141240451574 1
0.969652260612462 1
0.947136730077856 1
0.74799489256991 1
1.24166986839604 1
0.947557081553443 1
1.22837143301723 1
1.03343976739569 1
0.826153358336418 1
0.956945258037453 1
0.972486858384896 1
1.02565704184909 1
0.965633817968487 1
0.738304736888521 1
0.903849667896834 1
0.609011130285433 1
1.20681004462906 1
1.1351600714248 1
1.19628154959557 1
0.899154087802626 1
0.698613276065182 1
0.892995542799525 1
0.871701824535145 1
1.38827295386015 1
1.01123465500016 1
0.737144657318288 1
0.971549344721779 1
1.22754515981302 1
0.854681080003779 1
0.822575767367861 1
0.885197480099672 1
0.953124703590258 1
0.876119668920213 1
1.13837810052864 1
1.21610752505626 1
1.11457765755038 1
1.1196737171165 1
0.592220344030964 0
1.13441991473384 1
0.906036032681273 1
1.05859374132735 1
0.77726528523856 1
1.0081214658814 1
0.844323584222932 1
1.10563712979296 1
0.596054681857192 0
1.11949310179145 1
0.581306037567218 0
1.08413379677498 1
0.679586985534812 1
0.976068771907717 1
0.84067532041266 1
0.972745809562098 1
0.754217225055029 1
0.803981695993941 1
0.913181984593062 1
1.01307121860363 1
0.701412938023367 1
0.704405966110369 1
0.939309015038262 1
0.834817753967731 1
1.0633960256672 1
0.781984672191106 1
0.726216130584349 1
1.33440093511863 1
0.752498220158555 1
1.14374292779504 1
1.00938037219785 1
1.01363727806972 1
0.760927125377467 1
0.973220717102763 1
0.63605980036098 1
0.854087548249437 1
1.2575182481398 1
0.999960116350703 1
1.0617217301673 1
0.827244754598562 1
0.972959033677825 1
1.12068216978676 1
0.731649013601249 1
1.0862700511552 1
0.991057823528738 1
0.787227113226399 1
0.819599165601027 1
0.905127234352402 1
0.764991119127154 1
0.92530673981794 1
1.20187480733526 1
0.837499932891442 1
0.685467293892176 1
0.855679171668802 1
1.09418243961212 1
0.728538805970509 1
1.51081326330583 0
0.845290987642631 1
0.894130778387723 1
0.723973845006036 1
1.11807331108841 1
0.380342110011863 0
0.935554589156179 1
0.894460559552229 1
1.16002672874267 1
1.1287552675676 1
0.711515662772963 1
0.973606176770328 1
1.13713550219843 1
1.13003084912532 1
0.857942848085968 1
0.97058243643159 1
0.93642195142228 1
1.14320834698851 1
1.17292083681146 1
0.814158613343843 1
1.34159605584956 1
1.1048908396771 1
1.08067651223367 1
1.03324162970809 1
0.979002381174383 1
0.838946106049548 1
0.798715213619899 1
1.11616124036743 1
1.04876041610687 1
0.517386546890183 0
1.05415823516394 1
1.08076301009096 1
0.823584274332307 1
1.06360679016117 1
0.593754232623866 0
0.849798071281032 1
1.20197889249675 1
1.01244028692763 1
0.992815281228571 1
1.11732124157778 1
0.967477177775686 1
1.08181913752944 1
0.946015110345488 1
1.12679887591732 1
0.762770112183974 1
0.715175778220587 1
1.04492528327022 1
1.19847728835619 1
0.677631438562009 1
0.908908787812507 1
1.1249470690676 1
0.940857661566873 1
1.03592423771657 1
1.28153937457051 1
1.12689703353912 1
0.950674337588457 1
1.10563975498841 1
0.686997532935433 1
0.920715636917812 1
1.1835068241625 1
1.10097636696377 1
1.14429859531527 1
1.15925469208198 1
1.43783824819253 0
1.18907482670053 1
1.10268393560827 1
1.11023410137022 1
1.18597965383621 1
1.24039789216051 1
1.09986552010485 1
0.840609564027118 1
1.04629366173936 1
1.38780519145097 1
0.939814351958719 1
1.07248733373101 1
1.2290082414214 1
0.947789592213612 1
1.12927150445362 1
1.20176124804938 1
1.20792510392579 1
0.859719069763672 1
1.22734102402211 1
1.20345728024577 1
1.24532167103648 1
1.05516003173161 1
0.995917785194666 1
0.698069188853137 1
0.840836449163991 1
0.888868362769347 1
0.861473543361122 1
0.93279359011408 1
0.92582088061647 1
0.893113233515417 1
1.02543260556476 1
0.891537715603556 1
0.925283943016836 1
0.710816824193765 1
0.711438771914069 1
1.1158474800183 1
1.07690503764893 1
0.861574221889278 1
1.01563365632759 1
1.19608036936648 1
0.790558874861237 1
0.778093332393541 1
0.842772482700247 1
0.923654781668659 1
0.907168798903864 1
0.738996569901407 1
1.23613830858215 1
1.07810226120531 1
1.06906503199692 1
0.908681938158537 1
1.04935828742173 1
1.13188403501282 1
1.05051137799223 1
1.06421558647847 1
0.955668739004883 1
0.76591368309369 1
1.06625213525525 1
0.992526425359692 1
0.905617769750502 1
0.908578563363182 1
1.35062333745113 1
1.12511353046342 1
1.03845368233897 1
1.07368080350654 1
0.983446520863996 1
0.840766987047563 1
0.867640297451447 1
0.945824594756059 1
1.30081254978553 1
0.831076116477258 1
1.21553350903451 1
1.26848260608154 1
1.25750577836366 1
1.24536867944756 1
0.790851278507335 1
1.06777124881792 1
0.795986224385316 1
0.984321552783527 1
0.919428591770435 1
1.15803795142055 1
1.26680723317931 1
1.13233823933748 1
0.790832525329525 1
0.953506214907232 1
0.920033142283083 1
1.02707837064196 1
0.696718468090368 1
1.00075088593906 1
0.878907341854988 1
1.05030777107509 1
0.93997660535851 1
1.46602986043227 0
1.20329408732067 1
1.18904901327239 1
0.964498938201962 1
1.01609232662129 1
1.0882556901739 1
1.14219771862006 1
1.22918778843595 1
0.927502976438321 1
0.647150201217236 1
1.09361810639199 1
1.03738046056394 1
0.911143198360312 1
1.02672825326756 1
1.12771150837316 1
0.790534101441716 1
0.911454684000701 1
1.46141914630587 1
1.01032420311994 1
1.14409173449149 1
1.01362071946485 1
0.643977365369358 1
1.05521802111617 1
1.07810802735253 1
0.671909142920443 1
1.16539683288757 1
0.818176833611122 1
0.751441858110259 1
0.991606829421064 1
0.861012593257814 1
1.01651321371455 1
1.34746675781386 1
0.890326413448966 1
0.741179037034636 1
0.863298989043838 1
0.667664583186276 1
0.762453627896656 1
1.40271098508369 1
1.01663996796875 1
0.784996089963689 1
0.747603667865524 1
0.818859035773173 1
0.642925814680309 1
1.32680545624947 1
0.868014785032975 1
0.600139098431214 1
1.02730998533867 1
0.620229754913914 1
0.848398474881197 1
1.22567391213836 1
0.580175103647057 0
1.29341656475697 1
0.728223856729034 1
0.873763078834008 1
1.11122709590388 1
1.18153365451842 1
0.912083589811276 1
1.08321165983101 1
0.851290473490975 1
0.991836067571372 1
0.841475187287697 1
1.14350780767302 1
1.01225635272329 1
0.956803223556552 1
1.09834834631999 1
0.917708818160561 1
1.06260183004581 1
1.12770567509008 1
0.968905154887225 1
0.934183949326767 1
0.856772714991868 1
1.12803580505523 1
0.990147897732035 1
1.07908429320167 1
1.11065752579126 1
0.836269065613336 1
1.28388532946443 1
1.0948172707645 1
1.29418550659588 1
1.21744544182427 1
1.12311824256675 1
1.09455090707987 1
0.761927659500628 1
0.859975578627074 1
0.81276501457309 1
0.868829747687955 1
0.890553339375317 1
1.20713211527987 1
0.791674718230648 1
1.14239705211647 1
1.07164448683497 1
1.23735741876994 1
1.05570339337419 1
1.53643155392447 0
0.873093854911638 1
0.90157075156949 1
0.709781996540708 1
1.26522306065804 1
1.02970302395534 1
1.01422736777656 1
1.4015734532356 1
1.21071539588079 1
0.976504756386271 1
0.819993865973505 1
0.937719143884219 1
1.13431710326008 1
1.36209126969819 1
0.994472336707533 1
0.979964092477093 1
0.547528136592182 0
1.16596530262229 1
1.35876374973092 1
1.10375402930681 1
0.916792692143622 1
0.794255607417699 1
0.612746140661237 1
0.868761251630252 1
0.954053874226245 1
1.06912630946883 1
1.39171088189344 1
0.892316081823402 1
0.728320535473439 1
1.10871721005351 1
0.935756006679193 1
0.978906203326386 1
0.951322793606847 1
1.06428338506689 1
1.4162937271245 0
0.741517109918379 1
1.15570265427526 1
1.10042368520612 1
0.93659753327839 1
1.01694119290221 1
1.00985394551821 1
0.809892031820264 1
1.13638616493703 1
0.83632501039852 1
1.05689233959959 1
1.00190513680705 1
1.10189157279229 1
1.04709112943415 1
1.18107875370069 1
0.841242291179387 1
0.825068809709823 1
0.913634012545371 1
0.459230226481769 0
0.693658973183583 1
0.98637199875123 1
0.752605656172951 1
0.839759981345325 1
0.875611946041555 1
0.801177941542797 1
0.744525345965284 1
1.15325183984606 1
0.951243955119619 1
0.864604401714322 1
1.30435451621177 1
0.786114645688647 1
0.9516721558609 1
0.872278370911841 1
0.929711183319608 1
1.2254371162448 1
1.34786594808449 1
0.903549128201212 1
1.2168746469613 1
1.18095136028019 1
0.846585833664838 1
0.976274825762185 1
0.997150709393842 1
1.03075210333221 1
1.18776997108324 1
1.26119061060374 1
1.12465311340553 1
0.9093923015661 1
1.07178348285359 1
0.921274065689848 1
0.995002098402408 1
1.18284089313817 1
0.903356420975734 1
0.867998619222559 1
1.12664233021967 1
0.927517792466799 1
1.16797188237051 1
1.40353013228361 1
1.34722105389616 1
0.647813875143788 1
0.905243254294355 1
0.902483037572865 1
0.715184247256004 1
0.970157829384635 1
0.935310049905594 1
1.05146024791981 1
1.01651735302089 1
0.950484154822436 1
1.00157300606461 1
0.903086120193857 1
0.576763096557487 1
0.650148804522616 1
0.971066608808053 1
1.30859129414149 1
0.924131489545161 1
0.969075493069721 1
0.907686729903067 1
1.04051798231631 1
1.29366293154078 1
1.15535861982851 1
0.656118880346386 1
0.902596389278003 1
0.810488081400595 1
1.04794861037061 1
0.862423474989246 1
1.10550155695983 1
0.585003606605934 0
0.931675890783835 1
0.972272638156393 1
1.17099692524105 1
0.939069557318352 1
1.21500211122783 1
1.10179077281323 1
1.17897876864014 1
0.947722813847901 1
0.66969636556818 1
0.911913864038877 1
1.03152710392376 1
0.915666041092238 1
0.847131525658406 1
0.867388053392024 1
1.31135891577297 1
0.696816905055711 1
1.08398797597371 1
0.971925727329638 1
1.15452288379305 1
1.04981884810468 1
0.892728877507672 1
1.16326520687153 1
0.50466446275764 0
0.93749270839924 1
0.785932224057283 1
0.721548576012575 1
1.23208467257283 1
0.970171885983495 1
1.14151834980973 1
1.33414450164877 1
0.653419342920376 1
1.44938610082842 0
0.939766504421796 1
1.34209078072057 1
0.89156998532022 1
1.25339426635562 1
0.804086850071774 1
1.06845664347277 1
1.1382692295256 1
0.73949814598772 1
0.63860316263369 1
0.943204785334524 1
1.02004413426361 1
1.25324424113188 1
0.975717367025582 1
0.933084534210247 1
0.830572643144466 1
1.11166025897825 1
0.997815563473486 1
0.661771434686024 1
1.31590493065586 1
0.830446199177071 1
0.995830618028134 1
1.37241366280111 1
1.03172526080561 1
0.568103880313138 0
1.01480264611834 1
0.766691904302439 1
0.85455214177028 1
0.900880673471208 1
0.775786851553488 1
0.7463828207826 1
1.03376753274744 1
0.898088121342769 1
1.24787411618119 1
0.814896140641774 1
0.971330608968352 1
0.935583457731549 1
0.864033384168119 1
0.734273513464572 1
0.868037397339293 1
1.2781441502178 1
1.04064290637189 1
0.884658000778368 1
1.25864285941515 1
0.706830058256587 1
1.19550977859615 1
0.925762364032661 1
0.849717632057035 1
1.27181646358221 1
0.878116511763188 1
0.998785499729739 1
1.04822732012989 1
0.684937446742906 1
1.25192868760211 1
1.1467605528193 1
1.0400853433956 1
1.25780835088023 1
0.829843834265152 1
0.818275673239769 1
1.38441650607752 1
0.868672996571523 1
0.686128081218125 1
0.729176253726997 1
0.780233370415748 1
0.99036312172325 1
0.984251039314332 1
0.987013076249752 1
0.771935561033031 1
0.99551510537416 1
0.970204397048672 1
0.933317676230128 1
0.85996534155149 1
0.861583095114149 1
0.87901931577357 1
0.841802907636313 1
1.04197836990967 1
0.918000128973018 1
0.765264381256951 1
1.0204783578423 1
0.545691072431124 0
0.952324754877771 1
1.13976810286272 1
0.955980486813523 1
1.29052709839452 1
1.01670329115908 1
1.43941971542324 0
1.05054052823431 1
0.740073568051247 1
1.10103460653244 1
0.968690853882653 1
0.893744686791374 1
0.986702192211381 1
0.880682737327581 1
0.582907487300624 1
1.28952909057643 1
0.9286684742174 1
0.867582878096619 1
0.77467333504632 1
1.03677980029201 1
0.980421034908879 1
0.737804901937621 1
0.736325934450636 1
0.97093378180509 1
0.920564373358595 1
1.08539690272433 1
0.924818127545334 1
1.07967797206945 1
1.11341576604174 1
1.00279409671273 1
0.81188838209326 1
0.485319699292955 0
0.905427011643413 1
1.21294045797043 1
1.03140325215223 1
1.03895000249361 1
0.91946369984167 1
1.41687626377275 0
1.09141565510129 1
0.841176656166337 1
0.976892594778522 1
0.736498448666847 1
1.23500597968755 1
1.05034584559445 1
1.12064223124862 1
1.28146659609598 1
1.05474758940217 1
1.00370767776112 1
1.08727036497905 1
1.10022222709388 1
0.821410312106368 1
1.05015751656346 1
0.939749471094406 1
1.10714445096295 1
0.721870470881188 1
0.876627944015474 1
0.845037789919634 1
0.977697423419972 1
0.980713261417429 1
1.07794901208716 1
0.761603316918116 1
0.961430196786236 1
0.637953685365832 1
1.21151354838417 1
1.14562442911896 1
1.08497776873791 1
1.02072182123508 1
1.09325843191095 1
0.860826191779607 1
0.718630752651369 1
0.913039504046717 1
0.856887516326246 1
0.947219483227476 1
0.686188367226852 1
0.693875603587993 1
1.03363535946777 1
0.792425701407785 1
1.24656972517201 1
0.764127779647842 1
0.748499326595122 1
1.21678069342222 1
0.761697280471685 1
0.759050396019593 1
0.99745441272174 1
1.0713163065808 1
0.908257593584793 1
0.829831636944506 1
1.08804521245563 1
0.941136451297721 1
1.04373722512861 1
0.769805113446017 1
0.936815833766376 1
1.05656715441957 1
0.819160974509138 1
0.872871121016758 1
1.22105048166373 1
1.02106965302465 1
0.696367164014645 1
0.952438776563984 1
0.869233391204626 1
1.02876735410494 1
0.77613964397897 1
1.12736526811954 1
1.10958233553459 1
0.831160197185568 1
0.942465098339454 1
1.0116984036537 1
0.703719440397593 1
1.11770280366332 1
0.947786365535603 1
1.0591354513029 1
0.931083405568234 1
0.949360691178967 1
0.881302134407365 1
1.04589746792671 1
0.968557278707544 1
0.96588140943332 1
0.941808369091857 1
0.861721764444757 1
1.04287827482882 1
1.28440865994753 1
1.16873932324281 1
0.949748685064422 1
1.14617649966807 1
1.09762902029754 1
0.990281771156987 1
1.05349912201841 1
0.985937650833024 1
1.10091718128179 1
0.613418307722975 0
1.07444138001001 1
1.11768162141448 1
1.07938383694132 1
1.08891699221564 1
0.870636593893556 1
1.13512513243812 1
0.789417696220059 1
0.569282086617581 0
0.953789110348438 1
1.00690040959016 1
0.675213891496372 1
0.839339862070941 1
1.10937614624279 1
1.220090551654 1
0.718558524288757 1
1.16423684352732 1
1.03561773616207 1
0.853941271109212 1
1.07629686289475 1
0.814587084283994 1
1.19887483304316 1
1.04537507897332 1
1.29498450601741 1
1.07861796999938 1
0.999053894783475 1
1.26439520189869 1
0.866208806129727 1
0.997393407282086 1
1.06054424877409 1
1.08901405641207 1
0.679620403319121 1
1.17947464482278 1
0.701724501445502 1
0.898771068015197 1
1.03352654112123 1
1.20503134977476 1
1.11552171026941 1
0.949332725604016 1
0.488580395279278 0
0.959028499466167 1
1.12322628124707 1
0.96318881802135 1
0.871076871887549 1
1.14152360438624 1
1.27130807318534 1
0.780126319443829 1
0.797974174701419 1
1.05307928331513 1
1.15877348300579 1
0.793671850644375 1
0.722078612416705 1
1.14320642687908 1
1.01059772002518 1
1.27570062419197 1
0.812239878330126 1
1.2045168888199 1
0.928790714133091 1
0.846056923413297 1
0.881616473368756 1
1.00216047686889 1
1.09117373052683 1
0.919224358605701 1
1.00579655754022 1
1.08262474817132 1
0.829578685108156 1
0.879200100151334 1
1.29910103217115 1
1.15386156478559 1
0.592160625029967 0
1.05532094001168 1
0.856829447323091 1
0.888864042451585 1
0.97475504887929 1
1.00269317996739 1
1.52083118852586 0
0.96551552424441 1
0.980154560728033 1
1.16443429360481 1
0.442602463090997 0
1.01896251056016 1
0.785340399788069 1
1.02604722392981 1
0.898935332748125 1
0.893938750160101 1
1.35233159164448 1
1.04807481349647 1
0.794007416390642 1
0.732642948923549 1
1.0587657886621 1
0.878354727620094 1
1.32157599853775 1
0.889479399273124 1
0.69376104427972 1
0.7830397875306 1
0.904981874187724 1
1.07568027511128 1
1.42404526909745 0
0.831329627546992 1
0.932402931126466 1
1.29156848229864 1
0.88334064641959 1
0.75902576545477 1
0.924002192306865 1
1.17052298358452 1
0.507991860522033 0
0.790749290078607 1
1.13846662001921 1
0.830265780751804 1
1.4107741222887 1
0.845965801767194 1
0.962316715274862 1
0.745782076488296 1
1.06154407471624 1
0.781953204866257 1
1.1537635927392 1
0.782488280550737 1
0.777837062249416 1
1.01361210362787 1
1.09371738761656 1
0.869047725997097 1
1.19948110509802 1
1.04255876576016 1
1.09924587405145 1
0.789252937169181 1
1.00491758268769 1
0.861072973914303 1
1.23783516834235 1
1.01036768584526 1
0.940261994521156 1
1.27484110846909 1
1.24314611586853 1
1.01789505704503 1
1.0142307038891 1
0.703819357331936 1
1.11960397545237 1
0.690251147625417 1
1.16920591227155 1
0.628944990607369 1
1.1445908823733 1
1.15122158527967 1
0.891537247186135 1
0.703906972752756 1
1.00163024999022 1
1.12970590908644 1
1.00282361652039 1
0.658100044862663 1
0.690215382769839 1
1.05672475408331 1
1.08116129673516 1
0.842632344162754 1
1.25373288308441 1
1.05658249341316 1
1.28299750896832 1
0.998752526114742 1
1.00014340534323 1
0.781443716794459 1
0.713389996917057 1
0.843858691186906 1
0.694577896993308 1
1.16599587798464 1
0.910330149747811 1
0.901720657311631 1
0.713615197288406 1
1.14652978207248 1
0.809955299422604 1
1.04202365227143 1
1.08949335572131 1
1.34284506681877 1
1.09027725159578 1
0.779615674705935 1
0.830784437529973 1
1.00848232659629 1
0.442516277686259 0
0.9237356269043 1
0.671713858440202 1
0.983346986433932 1
1.16141545785163 1
1.15383342669515 1
1.17290544626448 1
0.8141383548643 1
0.810983512892426 1
1.01469939753319 1
1.02401928569811 1
1.21807425369489 1
1.02738155675105 1
1.03872501165529 1
0.592443170684991 1
0.969291729052406 1
1.26145302871405 1
0.691613723441047 1
0.913721068323466 1
0.829613879592873 1
1.08587507754403 1
1.16488728428429 1
1.05774607127747 1
0.908818505140649 1
0.715224572184902 1
0.964181477481239 1
0.966918581281106 1
0.906739402041675 1
1.09923760982102 1
1.10629979354635 1
0.76258709655371 1
1.28907903607916 1
1.17563848648229 1
0.952209241525573 1
0.551074546328542 0
0.555184014004332 0
1.01679145949018 1
1.26441942212388 1
0.85590481165154 1
0.548501576125379 0
1.07007130856652 1
1.03448062570993 1
0.803053291516864 1
0.865488350540821 1
1.22990453696929 1
0.629977534820158 1
1.10935198579978 1
0.759753222150764 1
1.17830209860836 1
0.865159777305991 1
0.805091960260459 1
1.15705203526755 1
1.24185736894813 1
1.17274159155771 1
0.818825437091733 1
0.816281114416138 1
1.03934221527129 1
1.22016852558877 1
1.03374927695838 1
0.952942581244953 1
1.07667296931274 1
1.20658903692572 1
0.995731944680031 1
0.873000328188194 1
1.07944387922183 1
0.691249166058532 1
1.04025765055288 1
1.20273539138464 1
0.87677922812631 1
1.23259486097798 1
1.02831894692718 1
0.946378159399763 1
0.684667154977037 1
0.975808534426525 1
0.657350755673014 1
1.06442908737093 1
0.932003359012302 1
1.14891814470125 1
0.955090675140657 1
0.651718336637748 1
0.941087155561908 1
0.682342732330186 1
1.30731408373982 1
1.00041618161525 1
0.695902908400791 1
1.03480773926163 1
1.12976486458103 1
0.638420082494508 1
1.2007108679281 1
1.17071688995537 1
1.17815141571693 1
0.615164164428713 0
1.16365365365316 1
0.532902963149645 0
1.0500159765484 1
1.13705169663142 1
1.17113665574119 1
0.806738148660837 1
1.06361643079532 1
0.863899794216744 1
0.951130345234661 1
0.804905147464147 1
0.945183681290564 1
1.11591957049117 1
1.20284572981286 1
0.993763080006314 1
1.00620188551192 1
1.26272925994279 1
1.46774538148069 0
0.932656792782985 1
0.964636437640639 1
0.984725934688785 1
0.654754127542439 1
0.708333597552028 1
1.0522576766893 1
0.947110910639425 1
0.93087248392086 1
1.01864842145522 1
0.695007274148624 1
1.10200334531938 1
1.34295147811551 1
1.10529121572411 1
0.748823757200721 1
1.02169956386797 1
0.93676604548018 1
1.07292949722499 1
1.2154162562419 1
0.971062585486188 1
0.919293748657423 1
1.32825972954516 1
0.948268811111116 1
0.778482551580773 1
0.893903979168876 1
0.944283091406326 1
1.10841193015185 1
0.969979781904176 1
1.18631922363433 1
0.946201626597152 1
1.02690240347785 1
0.890575461426126 1
0.905818627679575 1
0.660984535166878 1
0.856345894562527 1
1.00864375943129 1
0.984576482455529 1
0.964844785665553 1
0.928025384203101 1
0.692953596846566 1
1.06858140007034 1
0.93777547398538 1
0.77857435112889 1
0.977339138776552 1
1.10329129271083 1
0.725187142302388 1
1.00639464421819 1
0.878308570956919 1
1.06607704822375 1
0.785562280852685 1
1.16857027961255 1
0.79666376741149 1
0.895976057294709 1
1.10287228176089 1
0.742559091437743 1
0.824480630194368 1
0.924704822989572 1
1.00029140448821 1
1.06243793943887 1
0.933471406401163 1
1.0963924178261 1
1.02672869883141 1
1.07680220639419 1
1.14801395916145 1
0.768498995510493 1
0.968638949981191 1
0.829924107491255 1
1.10556716398806 1
1.13191704404243 1
0.660631651056614 1
1.25075666831421 1
1.30752426614979 1
1.05856227156852 1
0.852654940606785 1
1.0283639078583 1
1.24567092127021 1
1.01146269275273 1
0.856045384943653 1
1.0486099756755 1
1.08500051858869 1
1.4528121285519 0
1.10705310990252 1
0.839976697695246 1
1.01542329864824 1
0.948154849524042 1
1.14854638157767 1
0.821221374278645 1
0.980459902822574 1
1.03019916067933 1
0.978752172718707 1
1.00881429658718 1
0.770392946470349 1
0.961085915577472 1
0.543792199265839 0
1.1956714799857 1
1.01308944937868 1
1.32769262520404 1
1.0213972293927 1
1.02575351833339 1
0.697465983099335 1
1.14196078490246 1
1.18175780456703 1
1.07678497467328 1
0.73981312919187 1
0.729842704445571 1
1.11226066442614 1
0.810878764787416 1
1.10088512804883 1
1.06122174902652 1
1.04750788734786 1
1.11626764578016 1
0.661097521746703 1
0.819132813098991 1
0.978240853992724 1
1.17167589409824 1
1.21929838008995 1
1.1030775835796 1
1.26853105234919 1
1.06218352643965 1
1.00466136844976 1
1.08202347088718 1
0.922753428391261 1
0.809601161683971 1
0.916556360432925 1
1.05422200056173 1
1.0880758528144 1
0.919477938106392 1
0.946426941371499 1
0.807327239854247 1
1.07369251174302 1
0.915302406001401 1
1.09173509430637 1
1.26225337545369 1
1.3242693308167 1
0.718484879656023 1
0.953608911060565 1
0.549695802699821 0
1.04293108632858 1
1.12776952396433 1
1.08722311518971 1
0.974940196254521 1
0.726990767499999 1
0.718950519092837 1
0.677150701372657 1
0.784853929901584 1
0.686340492099646 1
0.834162228645796 1
1.5562529992527 0
0.746269690515216 1
0.967684786942101 1
1.08903808759151 1
1.11285681444486 1
0.810885425417763 1
0.724691732034294 1
1.0185768852326 1
0.761470478963951 1
1.27379935753132 1
1.09051432080125 1
0.689952720589451 1
0.73990798360927 1
1.03323018491813 1
1.02450967791397 1
1.20391546573542 1
1.35133123155378 1
1.02417944599796 1
0.936852666458382 1
0.882982486704444 1
0.903940459973435 1
1.17856946121123 1
0.852079560151334 1
1.15793467030993 1
0.869536609620561 1
1.14247816090814 1
0.954394149164282 1
1.2921350293778 1
0.736711027821266 1
0.961913153438481 1
1.06037832824129 1
1.10458229762238 1
0.944782687335693 1
0.936201251824921 1
1.44869758692335 0
0.889256075413679 1
1.0059164035425 1
0.856716301102299 1
0.895227103189488 1
0.945250871169747 1
1.05898203237036 1
0.840682018217907 1
0.961121970448486 1
1.11030486907247 1
0.660367404654967 1
0.997756622486904 1
0.938033095992339 1
1.1899902640062 1
1.00812405287616 1
1.25995043721819 1
0.636453762493819 1
0.876687604401725 1
1.33106285349208 1
1.17257742836887 1
1.00223028359377 1
1.09919566921724 1
0.76337463467845 1
0.896930520050193 1
0.987137079085683 1
0.958795546164051 1
0.619257617151956 0
1.08819211164989 1
0.993656951950375 1
0.774087240414932 1
0.834531824863368 1
1.13615040741894 1
0.815331910130172 1
1.07094598979779 1
1.07111670968321 1
0.873510218669527 1
1.09124147510991 1
0.556990360657824 0
1.08158407028031 1
0.804256303244992 1
1.0898005818794 1
0.864747355427107 1
0.646578582491417 1
0.766588592832807 1
1.03433938395219 1
0.747307170551816 1
0.834172188172911 1
1.19679561433502 1
0.680250441838947 1
0.850068895922234 1
0.935207130529087 1
0.979042469114349 1
0.757384871806069 1
0.78880569803327 1
1.08209353181205 1
0.777942765606064 1
0.974810365279769 1
0.856470234138416 1
1.10678433441925 1
0.7608535867443 1
0.773431267427443 1
0.660149077175026 1
0.661602123707043 1
0.902696511663997 1
1.15045987994609 1
0.867068655138078 1
1.08200680793539 1
1.10900459604135 1
1.13034084159177 1
1.04636654228607 1
0.740210850616876 1
1.11994313401944 1
1.18467637870647 1
0.855549734759756 1
0.807622808438182 1
1.29141287047001 1
0.907230968521845 1
1.32773571914995 1
0.997533462632891 1
1.09611045259058 1
1.24301438825009 1
1.31160993343539 1
1.28047450679037 1
1.2849383153404 1
1.06583481693478 1
0.899180559396167 1
0.708058789090365 1
1.13759564040796 1
1.1064856808183 1
0.576683911058489 0
0.873989389239687 1
0.843611062993951 1
1.06242663372515 1
0.926830352485505 1
0.905459694700385 1
1.14530848438949 1
0.564054190628757 0
1.03441335836226 1
0.863186696110701 1
1.12566792348296 1
0.527816181790502 0
0.63861590076984 1
0.829610496384294 1
0.855444945658862 1
1.20845564825186 1
1.17037067589195 1
1.0455758080345 1
0.914506101704406 1
0.770721709372208 1
0.823065516734961 1
0.88639469008381 1
1.24592840151909 1
1.16133400180769 1
1.18917153721161 1
1.20728559358595 1
0.868134648463345 1
1.04042336451916 1
1.16977473027406 1
1.0676735836009 1
1.18633232291214 1
0.991444132332565 1
1.38080575908968 1
1.2239958882183 1
1.28554855734776 1
0.943343311427162 1
0.987607045407688 1
0.850890974661918 1
0.970772859566388 1
1.23558912814632 1
0.927559628641146 1
0.750103464026202 1
1.0545364428429 1
1.26142565246855 1
0.890335608167536 1
0.872004954425994 1
1.0065972614822 1
0.978612826517369 1
0.747000751706731 1
0.840825752216073 1
1.06574649408261 1
0.741331974718182 1
1.15114290968298 1
1.05818461145578 1
0.781418063583576 1
1.07606233330835 1
1.07553340413875 1
1.11826822212816 1
0.679011902513561 1
0.779505947083649 1
0.865018499096631 1
1.08259892415604 1
1.27528042316975 1
1.26785089359051 1
1.034800895748 1
0.953579564428153 1
1.02190247889996 1
0.937229864982741 1
0.999848602706322 1
1.03551004475338 1
0.838042315204568 1
0.776043941318511 1
1.07129429901673 1
1.17617164427717 1
0.972071792855955 1
1.14158341189173 1
0.557929022839161 0
1.06635873294627 1
1.07618506500216 1
0.608278778397274 0
0.923482266404587 1
0.994715389948411 1
0.568578521979993 0
0.964836304627767 1
0.813233097490698 1
0.960066849905269 1
1.12211185961025 1
1.06726346772267 1
1.15763523544579 1
0.95077362741752 1
0.741330442882795 1
0.776296493025535 1
1.67393143594076 0
0.924021009185163 1
0.988916307257819 1
1.21478304886025 1
1.11383048243416 1
0.979537698602169 1
1.13436039521911 1
0.697669370988912 1
1.01628050191436 1
1.076389981568 1
1.16408981013553 1
0.880317276859842 1
1.16861073129695 1
0.846735791515446 1
0.920916754720903 1
1.04367325254369 1
0.976878905010927 1
0.973960947504988 1
1.11524940853105 1
0.832164909644505 1
0.996550294929993 1
0.775970794457114 1
0.981770755027376 1
0.57829390283953 0
1.12989806669978 1
1.39639714185762 1
0.890508636980154 1
1.08038334392869 1
0.962720778141437 1
0.818490624899595 1
0.677782574182379 1
1.06071449028679 1
0.620817866364301 1
0.930608650800389 1
0.73342783786507 1
0.955327975540865 1
0.802380388624106 1
0.760242306521619 1
1.20157855763124 1
1.07343275751707 1
0.994924920866731 1
1.21885525019174 1
1.18515342913237 1
1.11392423337842 1
0.767544788352215 1
0.825612566801196 1
0.502719084810208 0
1.2113184603262 1
1.00074510439518 1
1.05151499911581 1
0.872236518157094 1
0.800563759027361 1
1.18427991325652 1
0.58856938585338 1
1.16336064037565 1
1.18428707728255 1
0.802374802055173 1
0.730945441808614 1
1.05982117668686 1
1.63230462891418 0
0.849830516980271 1
0.759634391739516 1
1.09686358190115 1
1.22638181141334 1
0.994978417440751 1
1.04390881015383 1
0.977738016451638 1
0.642937743142722 1
0.766498362064087 1
1.24649911352188 1
1.24929417582287 1
1.04430578997039 1
0.867774730923049 1
0.912829877946987 1
1.17749204620377 1
0.935680315062383 1
0.853312162024202 1
1.05568487911247 1
0.983136875470529 1
1.02333407863366 1
1.12059016757797 1
0.820262108441695 1
1.2249293411383 1
0.981046368045686 1
0.859631150995728 1
0.852845285029464 1
0.959493443076645 1
1.05747253118677 1
1.29433220460379 1
1.26686930317573 1
1.00947530106824 1
0.97340736604428 1
0.77514719629872 1
0.895062906061208 1
1.32842397333106 1
1.11237438805995 1
1.13210822360889 1
1.03784467860416 1
0.947267027121281 1
1.20987248195298 1
0.688365552021662 1
0.776963542685817 1
1.15214732333468 1
1.05400088689466 1
1.40320904880907 1
0.862827297809007 1
0.718799858173658 1
0.833859764934405 1
1.00719074449473 1
0.968135637556768 1
0.87500768024206 1
0.961037410283327 1
1.06664996790389 1
0.895539114805781 1
0.800295518691529 1
0.73717820131522 1
1.14003142904738 1
1.32906563343217 1
0.952317813619303 1
0.787388664789408 1
1.0761520131183 1
0.936562805432229 1
0.99326472758975 1
0.792098093300583 1
0.719168547653437 1
0.705659871710201 1
0.864481428879378 1
0.85048399554058 1
1.14811174763756 1
0.918465401649645 1
0.773687520026517 1
1.30437808351184 1
0.902516187515483 1
0.802671544803221 1
1.21512575618873 1
0.753855799819718 1
1.23322234899527 1
1.01697499865361 1
0.831720377601786 1
1.53958062413718 0
0.970689836771373 1
0.894403274179759 1
0.830811059192645 1
0.937173964515071 1
0.590412575419839 0
1.07974403560794 1
0.956971848581884 1
1.13884949733547 1
0.780955351021621 1
1.01733394937592 1
0.947260569142715 1
0.644088347214097 1
1.20492525982494 1
1.08244511972893 1
0.808367945268155 1
0.914217813273128 1
0.848202305741697 1
1.00103461840292 1
0.744839824568376 1
0.766269088853981 1
1.05736259333322 1
1.15251710979235 1
0.887862175152148 1
1.02581770083503 1
0.919914553627467 1
0.944991602811479 1
0.729962039762597 1
1.05578145700425 1
1.18258195221949 1
0.740036065472729 1
1.36535706219801 1
0.839389932064963 1
1.22517822193829 1
0.841815283100423 1
0.902785718055217 1
0.886390883631703 1
0.720473822403208 1
1.2541745313067 1
0.86205143213932 1
1.06696747372927 1
1.12941358073207 1
1.01034182441692 1
0.87942905612263 1
1.14578733186309 1
1.1618910526267 1
1.13686541833913 1
1.05740704322242 1
0.989758302560002 1
0.918027277310015 1
0.889156126357369 1
0.61817601665346 1
0.848433644779237 1
1.01187571668754 1
1.05365859338545 1
0.96176359526922 1
0.739926299002062 1
0.965132265510761 1
0.691071586427163 1
1.45815250651982 0
1.05276368953283 1
1.10623284106036 1
0.858269151949955 1
0.758799670207999 1
1.24370453303521 1
0.995665883081092 1
1.00017407755243 1
1.01960925783326 1
1.03479511187083 1
0.961595685086546 1
1.08194200739537 1
0.627388681787044 1
0.990433887684467 1
0.646316545107581 1
1.16847733438606 1
0.891050053910198 1
0.717034066236121 1
0.870471599132764 1
0.787436630469172 1
1.09925379035279 1
1.17222083967009 1
1.08360952419793 1
1.21974623122808 1
1.26739029035487 1
1.12014963312672 1
1.16190862901169 1
1.1050310088784 1
1.2197632790474 1
1.122530783938 1
0.851674497141423 1
0.966219205941696 1
1.31341493266307 1
1.04221798695957 1
0.967629020155168 1
0.748616569019298 1
0.916330050574201 1
1.35340456977746 1
1.18197697923636 1
1.03642430231695 1
1.03692975301393 1
0.731771350092643 1
1.05826799980223 1
1.27233117523344 1
0.978352496859111 1
1.14234905502704 1
1.03855197496938 1
0.844654286132281 1
1.30784483853585 1
0.967626787527212 1
0.752396207696704 1
1.25102724767931 1
0.83533146241973 1
0.83438192859241 1
0.866510787054463 1
1.05648176545656 1
1.06694924658561 1
1.0866146815837 1
0.916698258947744 1
1.48100104463872 0
1.30022104001482 1
1.12332467410343 1
1.21593756908685 1
1.01148641979252 1
0.755008800506317 1
0.838981224942555 1
0.662365737949271 1
1.33123022986932 1
0.670665616395704 1
0.712032231661361 1
1.02600609523232 1
0.771928504427952 1
0.773613113528203 1
0.980722303565825 1
0.983105648119604 1
1.09981634674866 1
1.05159907549465 1
0.775636998672103 1
0.951570057171781 1
1.12528480829509 1
0.95481400536243 1
0.654563402430729 1
1.00976377306046 1
0.988780148854912 1
0.876404132332482 1
1.28907796237264 1
0.827328064542445 1
0.86827431224132 1
1.03220683202572 1
1.33568646970913 1
0.696363612252491 1
0.910092521244267 1
1.0543731039834 1
1.26077515133528 1
0.713992934104774 1
0.968814690981275 1
0.964114436936883 1
0.978138042698518 1
1.36535128726329 1
1.1731250373977 1
0.683252206867488 1
0.923060292533879 1
0.901907449779547 1
0.601748415663436 0
1.13801417608379 1
1.33895395277736 1
0.953393585042335 1
0.964380944984726 1
1.15167326750636 1
1.31692684774707 1
0.722367385681598 1
1.08762926772386 1
1.31574679244155 1
1.00383323555966 1
1.08795651562622 1
0.880003799840305 1
0.901254022334026 1
1.11088179780822 1
0.887056567111071 1
1.04633409489211 1
0.700394815780392 1
1.12605755000663 1
0.723953802439791 1
0.974371230243203 1
0.603359604151226 0
1.10009001231287 1
0.996097264140696 1
1.09068896503561 1
0.679222185897799 1
0.951418216634254 1
0.934738539298702 1
1.12100467696766 1
1.02712819646957 1
0.905821643834092 1
0.997156708405339 1
0.936277178488874 1
0.751567629409169 1
1.08785697272429 1
1.24805402518449 1
0.956458422641871 1
0.667910450867555 1
1.41776362978607 0
1.00078124249036 1
0.985998168772226 1
0.919688043776673 1
1.12615805728752 1
1.15390114699478 1
1.04110631978376 1
1.24160227169906 1
0.855808803468856 1
1.19862333151118 1
1.03056231172206 1
0.881009292428357 1
1.17364123335211 1
1.06295052644217 1
0.726543772069643 1
0.792986371121657 1
0.95708913049533 1
1.51852854041307 0
0.641190851438284 1
0.871353655477025 1
1.13406300989332 1
1.14305738046253 1
0.938356932006531 1
1.07526932855341 1
0.819722971800417 1
1.10856259602178 1
0.894409533576571 1
1.05210983914622 1
0.865034232822206 1
1.04314438990541 1
1.01602692278222 1
1.16300220487425 1
0.965503821952362 1
0.60902557542858 1
0.72635349717163 1
0.773112549804334 1
0.970591821083239 1
1.09306610865192 1
0.92477316348555 1
0.973820883699619 1
0.738281524997046 1
0.983414492717743 1
0.984473650853569 1
0.980828863503416 1
0.956040903459849 1
0.799169556668995 1
0.773043726281098 1
1.03682071994708 1
0.928185886901211 1
1.06114465479072 1
1.12355101452606 1
0.85922261092234 1
0.933757249885293 1
1.55693326795165 0
1.31808059346216 1
0.829433152539381 1
1.16201250474622 1
1.15974681542804 1
1.14457510310311 1
0.923199618482596 1
0.971774163974579 1
0.788516997142878 1
0.830067549352461 1
0.878419494742942 1
0.981664332924975 1
1.00471607870569 1
1.12937624326671 1
1.0129971555485 1
1.10529992328983 1
0.975892214819482 1
1.15472784376307 1
0.705679447574375 1
0.655931759253627 1
0.95174164501514 1
1.08018049089157 1
1.15446445417479 1
0.918345418803934 1
0.840227198122771 1
0.98037001216713 1
0.930059650191116 1
0.836126125925474 1
0.756175432047077 1
1.03295115340092 1
1.34479957420302 1
1.09880692491537 1
1.02364563525288 1
0.962493175790667 1
1.00048443873756 1
0.937768629466758 1
0.870430294241824 1
0.610447803630653 1
0.685609586356783 1
1.3910117741192 1
1.36944120762325 1
1.00810842010474 1
1.02369055323873 1
0.626480792504765 1
1.0609484657976 1
0.914965654900952 1
0.945738644368594 1
0.631612494813932 1
0.81224742186285 1
1.08723542219834 1
1.04226280809692 1
0.800906487609028 1
0.658529034290096 1
1.05447357368524 1
1.09352527578236 1
1.11144756943117 1
0.952772528730819 1
1.14054062661304 1
1.03955138208444 1
1.07923475025224 1
0.680024155831727 1
0.788741574574408 1
0.910152450301825 1
1.10955183513871 1
0.83953397897874 1
1.04389552797324 1
0.919099597687058 1
0.653788118996725 1
1.03050608964636 1
0.872379646280256 1
0.920233865025739 1
0.719798516624434 1
1.13583902918288 1
0.701152805012624 1
0.769719902173945 1
0.957580510272058 1
1.10909652573172 1
1.11812646154125 1
0.836099103414731 1
0.883386149947218 1
0.690589771018922 1
1.0393761013826 1
0.955724381192785 1
0.931637145044532 1
0.775271809611354 1
0.841903074131021 1
0.92872165704531 1
1.12762464747008 1
1.19186700480428 1
0.900301824084953 1
0.832030285687884 1
0.924223416361797 1
1.15483903036012 1
1.04317644729527 1
0.808725714002911 1
0.966690027102328 1
0.782354547761562 1
0.911436111660666 1
0.976448075209614 1
0.866736092442159 1
1.0228471136564 1
1.19491402195017 1
0.864052089114152 1
1.17761371870869 1
0.88288718558594 1
0.946541206173414 1
0.688831270496874 1
0.974380041075324 1
1.35972504039359 1
1.33268043919765 1
0.568177992181938 0
1.32912924984326 1
1.11289237739243 1
1.20114587682424 1
0.991336916291279 1
0.962731616778562 1
0.910822917022512 1
0.868775698887299 1
0.930368886670961 1
1.24420196344427 1
1.477841294011 0
1.0277733906452 1
1.29821893466375 1
1.01359951118542 1
0.675851016080252 1
0.940126100970523 1
1.34898085049695 1
0.645343960228808 1
1.12617544426174 1
1.00993037630623 1
0.732631062574164 1
0.986899154997064 1
1.15208243192797 1
1.35761673461767 1
0.688703952448933 1
0.976533902069021 1
0.90019202060852 1
1.11323312922498 1
1.03700126795505 1
1.03863657349566 1
0.969039751917297 1
1.01031345213955 1
0.992142103235587 1
1.17102256736542 1
1.03756393177176 1
0.810007593812174 1
0.659810232280948 1
0.905241641761336 1
0.976358203687271 1
0.606341209975936 0
0.979972242288146 1
0.978533534530833 1
0.684454318283509 1
0.95123785893318 1
1.16815566878711 1
1.38219378182909 1
0.767771682164089 1
1.11488254920017 1
1.24355635112681 1
0.683283007813942 1
1.23037621185747 1
0.945870205574592 1
0.981459932373773 1
0.776227620957264 1
0.827796091536408 1
1.01172870585964 1
0.824441058640185 1
1.04312152779978 1
0.889141659064533 1
0.734773783045705 1
0.663009648316157 1
0.880717133710108 1
0.747430284063014 1
0.746041848535707 1
0.865646481742318 1
0.953161536550739 1
1.22994415775968 1
1.03378177437448 1
0.90210245218112 1
0.568631781452971 0
1.12886170508369 1
0.587793959143825 0
1.19518648155735 1
1.09528606761191 1
0.986749143246873 1
0.778176499610864 1
0.653912462116911 1
0.900753735496687 1
0.983814657067072 1
0.637407774432402 1
1.03239233127423 1
0.934055304806215 1
1.11435712956575 1
1.50370884626878 0
1.06700315819956 1
1.12381422777439 1
1.00554216493074 1
1.03148950912777 1
1.10821914508497 1
0.873017860563292 1
0.957943603144499 1
1.11873031904732 1
1.14058141531421 1
0.804183852314569 1
0.693865031824879 1
0.454441514670813 0
0.944751441598641 1
0.90154913445591 1
0.863273054956059 1
1.16880682863285 1
1.00005228260231 1
0.931511778454137 1
1.2695693004706 1
0.639657552423781 1
1.18271995492872 1
0.911784506066587 1
0.765034647953876 1
1.16116324714232 1
0.838079746104695 1
1.14616759105407 1
1.13362805382659 1
1.0026871287854 1
0.792436533169736 1
0.669345750355602 1
1.16109585397699 1
1.03794724484949 1
1.05745606349929 1
0.784188570722658 1
0.831943504424261 1
1.01719200782398 1
1.19531924199833 1
1.03312458175994 1
1.25503728410989 1
0.92323034959585 1
1.15920389238565 1
0.839616466524495 1
0.815568376753621 1
0.972570800882769 1
0.667810699236431 1
1.19153815612522 1
0.859298798654764 1
0.738052668200678 1
1.17971487075781 1
0.97948241352145 1
0.894224258437549 1
1.17190178769777 1
0.853682402144798 1
1.0176042615937 1
0.909794098921143 1
1.25892885242305 1
0.770691168449762 1
0.971623788218252 1
0.974888781491814 1
0.753544000441736 1
0.830244111153797 1
0.965639814371407 1
1.18298169587775 1
0.962789150241573 1
0.780461348388201 1
1.0922285131236 1
0.782526650100799 1
0.85506291140813 1
1.02220444807335 1
0.843762781458302 1
1.00416569041753 1
0.725188994474521 1
0.830812921957915 1
0.99092474617395 1
1.05844330988632 1
0.910540393512154 1
0.660621853441728 1
1.09410150259022 1
0.899212709278743 1
1.08722604028534 1
0.985075263404578 1
0.779319557396626 1
1.41444873713071 1
1.07038122530787 1
1.04077480754241 1
0.91031742971583 1
1.09242611390953 1
0.804725538403791 1
0.989420943660863 1
1.17942444440283 1
0.96185203242015 1
1.0145934698048 1
0.977080152021985 1
1.1024401959547 1
1.07099742717762 1
0.789524046464805 1
0.937663826399384 1
1.16722375926989 1
1.15717690737413 1
0.757729451549237 1
1.13677802054042 1
0.82728668172906 1
0.897726564842104 1
0.988659133047039 1
0.911316672891834 1
1.10261278429521 1
0.9652822102645 1
0.970519691479635 1
1.26328828318713 1
1.23565690312375 1
0.976462009510488 1
1.07604202693225 1
0.561318430907167 1
1.09311294608767 1
1.09745536719016 1
0.924296901435742 1
0.934095142880609 1
0.792621665306827 1
0.811576048731295 1
0.926062544426277 1
0.655196026756372 1
0.98926076298921 1
1.38522472463792 1
0.886889920673336 1
1.28903077776562 1
0.826007599118048 1
0.975701784058012 1
0.906099230742551 1
0.602852387740641 0
0.811455317744702 1
0.996739897528328 1
1.29409586171252 1
0.891629798190391 1
0.865570209094315 1
1.07092952004827 1
1.19923276809555 1
1.00215298684052 1
0.75636896819629 1
1.02074929417995 1
0.966984719332223 1
0.85566087610374 1
0.996896222605333 1
1.20951693277399 1
1.0161814101872 1
0.898223975543854 1
0.786844334377611 1
0.860098306841339 1
1.05956813374946 1
1.07118439565389 1
0.935176906166287 1
1.37382948438636 1
0.854602444589409 1
1.07154258089245 1
0.959324283817211 1
0.920216742106964 1
0.776216307343393 1
1.31483055519614 1
0.593137224645008 0
0.95919699353614 1
0.888500222436536 1
0.714135370958757 1
1.04192277557814 1
1.01888840777987 1
0.917288461418082 1
0.837419019730043 1
0.886147896696893 1
1.06404447071529 1
0.931234963725674 1
1.37161560618056 1
0.752504663029825 1
0.939433086779624 1
0.972874085535884 1
1.01069177374778 1
1.31210264241808 1
0.538568077090863 0
1.34587937837383 1
0.8687826682465 1
0.865672362096871 1
0.775721491689833 1
0.966732903578903 1
1.21675130538312 1
1.06075379472494 1
1.01692374567039 1
1.0582484734749 1
0.861415136152939 1
0.82584400124074 1
1.18605140005289 1
0.887379567714895 1
0.939335320366655 1
0.854515324428033 1
0.84897273080341 1
1.00777752551181 1
0.549526517043453 0
0.945234480198189 1
0.764723638577828 1
1.00189306437723 1
0.918096289850788 1
1.15781932392154 1
1.04827007262121 1
1.20287448198016 1
0.704716786673555 1
1.32558580035276 1
0.925532904081913 1
0.783308367492337 1
0.902106988355637 1
0.920356813885341 1
1.23512122797472 1
0.935055913687997 1
0.709531745054099 1
0.707100636861606 1
1.09130611509596 1
0.942038019389417 1
1.17585831670533 1
0.673780123575657 1
1.02186427800235 1
0.926765961571333 1
0.740456936869724 1
1.07627150839746 1
0.845170502089677 1
0.750861461284742 1
0.967576214007638 1
0.921177083838691 1
1.36144096521007 1
1.24597652813037 1
1.00831921615491 1
0.993687424148792 1
1.01020532612806 1
1.04342582315824 1
0.792816133947622 1
0.848375221173876 1
0.8649357349436 1
0.965277097038304 1
0.855537926426412 1
1.20303368332247 1
0.776171182114377 1
1.00590296630943 1
1.13863281064468 1
0.872922828077749 1
0.660256572748924 1
0.554873131020408 0
0.789366612341336 1
1.27304253366541 1
1.05033328949191 1
0.833673961120348 1
0.881381485954528 1
0.965945991907764 1
1.01261504218664 1
1.09207290784438 1
0.818499045173245 1
0.850282639886901 1
1.09101643642418 1
0.953528232023589 1
0.886028748692651 1
1.17866094457876 1
0.990495144580767 1
0.494120619499024 0
0.936705529116556 1
0.689279383421216 1
1.13782226811724 1
1.02616815005229 1
0.949001546109579 1
1.07727490589666 1
1.05514023105083 1
0.498632939396787 0
1.17428254600936 1
1.08598171201914 1
0.970338570788166 1
1.00694154709811 1
0.814454093298711 1
0.701590999619329 1
0.638651123138526 1
0.976997098648616 1
0.858923986841891 1
1.19469048545196 1
1.21182589685905 1
0.760777669689224 1
1.03201078272957 1
1.03275170212789 1
0.904178498300249 1
0.698878512496881 1
0.822197811541988 1
0.926129151432558 1
0.854435983114506 1
0.67269551871657 1
1.01321118801268 1
1.07671974350711 1
1.03050422978277 1
0.97036326470779 1
0.888443163624725 1
1.06211486086091 1
1.23941404008173 1
1.27507769484887 1
1.61657917690236 0
0.908964168585301 1
0.745603017241036 1
0.904647136189443 1
1.0535285741174 1
1.4327400214996 0
1.36381539739755 1
0.733888824009334 1
1.17720048534886 1
0.990265814861269 1
1.14086880163961 1
1.12585890822235 1
0.98410928116251 1
1.06963789141335 1
1.20769804662266 1
0.690839211499611 1
0.690354602861956 1
1.15455490745068 1
1.04520601333166 1
1.04714470338049 1
0.960344950629442 1
1.16478541066664 1
1.13839782654727 1
0.98576436492906 1
0.943637305372085 1
0.761459684916493 1
1.11835194786475 1
0.816244805512315 1
1.12158035899114 1
0.891116584507516 1
1.23479445740001 1
0.878461066236214 1
0.780608016956577 1
0.719278009335915 1
0.91047778621284 1
0.781080614521106 1
1.22873978804668 1
0.888366097374016 1
1.09814187732477 1
0.95978418772136 1
1.0617639752261 1
1.024507194253 1
0.731276928792283 1
0.999215204836342 1
0.946734517703354 1
1.01871250809727 1
0.958108432992452 1
0.981463718383733 1
0.967199828129951 1
0.851955810193623 1
0.795426927066681 1
1.10604099263031 1
1.12850035812678 1
0.920417166293056 1
0.809149989906665 1
0.975503421643925 1
0.976959111160122 1
0.712131756555741 1
1.27969390155524 1
0.928228323296832 1
1.01304469855074 1
1.15533884580436 1
0.925326835658514 1
0.763250382303429 1
0.796368240392054 1
0.755079518165899 1
1.05056559550013 1
1.29592818236053 1
0.78406931090614 1
1.06312411918573 1
1.07605919949485 1
0.825861750950872 1
0.890112056039345 1
0.881860418817212 1
1.14024861064624 1
1.15740442389674 1
0.825992358257895 1
1.07161854998175 1
0.892911132195661 1
0.995269877936697 1
1.24707073961674 1
1.12661902017456 1
1.13134142540124 1
0.758664021263496 1
0.73544447008468 1
0.904730654842776 1
0.96301148294957 1
0.814331847875592 1
1.07576105622273 1
1.18928258391659 1
0.981687388086216 1
1.0869302943954 1
0.979081672718118 1
0.843723703973931 1
1.03035330378199 1
0.752004677930688 1
0.688926139041664 1
0.673761335588637 1
0.742707028511358 1
1.11278308589551 1
0.710196407119451 1
0.799913496814813 1
1.07801424071258 1
0.692682947641406 1
0.5937473254958 0
0.875565730373998 1
1.19593667951012 1
0.901793765692492 1
1.0636116346708 1
1.00248938662535 1
0.879704506587558 1
1.05102222786024 1
0.818859355616461 1
1.11769236096865 1
0.856433131691836 1
0.782880143314669 1
0.797137540289457 1
0.99669118483464 1
0.992023030266578 1
1.13647634877469 1
1.47636157508307 0
1.13106519736693 1
1.11355588701927 1
0.990746775721431 1
1.16859810498749 1
1.09519919565137 1
0.807751592156603 1
1.46022907179434 0
0.664586181087662 1
1.06736714069614 1
0.915686603193037 1
1.30304482274239 1
1.28838699704233 1
1.0178921070978 1
0.938654078427414 1
0.985669046392449 1
1.10636525543341 1
0.747181189765469 1
0.744766533314503 1
0.885641795032984 1
1.02916224678615 1
0.625621408498511 1
0.837172697706632 1
1.11736219620344 1
1.11243237935324 1
1.02665384219241 1
0.84914866843978 1
0.922120894889259 1
0.840315226925112 1
1.00834312010784 1
0.856703113029574 1
1.11023343088562 1
1.14498256914169 1
0.887415548118824 1
0.878976038095393 1
1.08859621053651 1
1.10223109786628 1
1.03661758605218 1
0.902330199360211 1
1.17737999534009 1
0.913531118649299 1
0.904957943466285 1
1.00647399049239 1
0.806025547139768 1
1.39286381854064 1
0.831282640022211 1
0.678261025013935 1
1.09725497561757 1
1.04493581199299 1
1.00895203735733 1
0.959511226081776 1
0.659426687877454 1
1.23252692674065 1
0.897923133359851 1
0.739794025659652 1
1.23449515903379 1
1.26356734449955 1
1.15682101869274 1
1.10585192048385 1
0.648791397008222 1
0.605041484654081 1
0.888622352360652 1
1.01434090723671 1
0.809261654826775 1
0.98308624460615 1
0.904475225571209 1
1.01286427235129 1
1.26808241271466 1
0.663348677106557 1
1.038080817576 1
0.765102985909053 1
0.731619138083841 1
0.705115577846595 1
1.19230072575348 1
1.07136186903711 1
1.18734160840148 1
0.904942647142805 1
0.661271250922382 1
1.07846870985732 1
0.975913553876552 1
1.13043992841454 1
0.973946684814377 1
0.692282312395713 1
1.14601745479379 1
0.901760665030151 1
1.18172604965669 1
1.05156687140161 1
1.23977048176492 1
0.958200071135534 1
0.931954620609595 1
1.08883954126373 1
0.765676249866831 1
0.903216709608322 1
1.17763338960516 1
1.09605949478386 1
1.07439471476808 1
1.02772410521476 1
0.954263332332207 1
0.867740034303668 1
0.990136925999527 1
1.00704908213523 1
0.7024763089944 1
1.00333667003658 1
0.964788208687405 1
0.836282780435265 1
1.02930547496605 1
1.15531310526622 1
1.45274814768743 1
1.13754678056892 1
0.710205220727818 1
0.877362938243123 1
0.917561977758426 1
1.06362800563325 1
0.753456314386815 1
0.933742997507551 1
1.33221849638721 1
0.710831333754865 1
1.0554673897819 1
1.14311384802412 1
0.757319949364802 1
1.24233518729427 1
1.09372170262392 1
1.07846225650402 1
1.00786722953839 1
1.23081194827271 1
1.09416239285571 1
0.895267228290438 1
0.742625887346109 1
1.07971995649473 1
0.82357735622918 1
1.05516858747882 1
1.17919501558315 1
1.10859221946102 1
0.825326845266626 1
0.941220859010444 1
0.852653072395056 1
1.41388397940293 1
0.939935426795033 1
0.977512512446225 1
1.01930387685763 1
0.815127384350395 1
1.22220196977898 1
0.773617729581805 1
1.15780391832173 1
0.882786225922132 1
0.721987175392193 1
1.01188334610321 1
0.859895995804925 1
0.919900480062416 1
1.04905907160129 1
0.79310004702797 1
0.928076601181269 1
1.02384457217251 1
1.09758394051602 1
1.0430276536542 1
0.825334808360528 1
1.08427940719622 1
0.818048567717882 1
0.918268232281192 1
0.80806203541277 1
1.01249400070078 1
0.552260832708012 0
1.14404213134046 1
0.653412266643632 1
0.730793312068991 1
0.93798741287678 1
0.69474024055729 1
0.741648362629083 1
0.975087245363652 1
1.01269542347792 1
0.940065778569839 1
1.11636953469715 1
1.0143876632886 1
0.561865565520288 1
0.849154460814216 1
0.693507305293477 1
0.842430923922062 1
0.774337166346001 1
0.689291594150142 1
0.90381618512381 1
1.01631354583505 1
0.929060191307142 1
1.20736016984459 1
0.807046807893545 1
0.976203968011169 1
0.884878575329421 1
1.29051748652152 1
0.995448904085948 1
1.48638429391691 0
0.868629152187245 1
1.21284982720217 1
1.4834100870619 0
0.834292137546527 1
1.08838082960242 1
0.863577428737081 1
0.731369559074472 1
1.2204777478772 1
1.07976883687706 1
0.819371686993422 1
0.982827759253444 1
1.0299409567262 1
0.878677417463225 1
1.38625278092265 1
0.958168222889867 1
0.863663715646951 1
0.773842262808129 1
0.937484390245538 1
1.03911277482086 1
0.669526392851958 1
0.857040657670866 1
0.963111780524833 1
0.716810782607207 1
0.858260979660789 1
0.739356578946377 1
0.994050282961307 1
0.836280667218261 1
1.09444539778833 1
0.691214479098586 1
0.847499954636094 1
1.22071215131168 1
1.1563817277403 1
1.25472207166973 1
1.04674830620603 1
1.10833867205121 1
0.907737290574549 1
1.18394639573092 1
0.708099710706138 1
0.751575043315338 1
0.97866021559886 1
0.910127303276557 1
0.98140692086581 1
0.936530670502026 1
1.06052634749352 1
1.36331397082333 1
0.943039314606374 1
1.0102604038258 1
0.941427942280581 1
0.967140237376905 1
0.639316277930222 1
1.0580121032086 1
1.12738455674748 1
1.02159630985104 1
0.822924858852938 1
0.822038653211533 1
1.02940589241215 1
0.816193700899341 1
1.45107992993162 0
0.796007118948854 1
0.816310756571349 1
1.07720078442568 1
0.792102083074808 1
0.745804492563694 1
0.919332983884077 1
0.939743540204354 1
0.765142145174879 1
0.705442622193667 1
0.985457382497481 1
0.911574905196604 1
1.04738826266818 1
0.807729699266529 1
0.704252401900459 1
0.919191880290665 1
0.948122571957889 1
1.13737909950793 1
0.659495379073389 1
0.957274701622569 1
0.972722950429625 1
1.05349005674598 1
0.966632645166025 1
0.648640444241961 1
1.29480389476843 1
1.31401168508777 1
0.893055816879757 1
0.821454816345358 1
0.615996108407707 1
0.873761327230076 1
0.981460959355202 1
0.71231655061473 1
0.936137335521415 1
1.0289308242401 1
1.18439350695963 1
1.34024475143379 1
0.951264446188142 1
1.11563646374539 1
1.03139857511779 1
1.13462954970636 1
0.79660944221273 1
1.14429886381454 1
1.09827427025821 1
1.08759025250923 1
0.741247303879785 1
0.951551906038733 1
1.09131534209056 1
1.3766292787568 1
1.0441254915516 1
0.854000525281594 1
1.00763197759986 1
1.13501913049623 1
1.14231125444818 1
1.20362937242511 1
0.971263687920039 1
1.14805424704891 1
1.02102136488217 1
0.790690355251534 1
1.05084466843358 1
0.788147263129048 1
1.22080984489275 1
0.71400302832225 1
1.01582293476087 1
1.32569413326677 1
0.923753767517205 1
1.01984353239587 1
0.638766607588734 1
1.19738975156048 1
0.953107856298476 1
0.986422852429574 1
0.814945212297101 1
1.05376831030226 1
0.860384087357393 1
0.719091917223818 1
1.34955261604291 1
1.11647480679792 1
0.936835967491322 1
0.827038102077706 1
1.2911948772959 1
0.807893016979398 1
1.04430413914947 1
0.713799686181821 1
1.09388879947366 1
0.942204243691842 1
1.22815653875402 1
0.729873107714453 1
1.01056298429063 1
1.07623533831813 1
1.01462816048941 1
1.07107346520531 1
1.22944540082415 1
0.919675001939386 1
1.16524700154861 1
1.09881988674683 1
0.940431612138469 1
1.0513091273661 1
1.20169935703746 1
0.655509500943418 1
1.29242731247292 1
0.917604357458294 1
1.0108350355033 1
0.963163425369246 1
0.791842663181285 1
1.04934524031407 1
1.28830480346848 1
0.528352848090786 0
1.00006803080713 1
1.02063241873546 1
1.13750636369909 1
0.723569246415469 1
0.886407755091534 1
1.00905158923874 1
0.906541909653554 1
1.06841028997183 1
0.762013386099467 1
1.13863781517035 1
0.808148613214314 1
0.982239039006717 1
0.961420164393106 1
0.862425565417293 1
1.0084639518033 1
1.35834145540154 1
0.896838420013601 1
0.574629786279128 1
0.535634792033713 0
0.724589945776601 1
0.664930435053515 1
1.15503905035894 1
1.13897553868725 1
1.04634656094578 1
0.684857017766913 1
0.939295458129455 1
0.484253798142076 0
1.15324959145734 1
1.06706190626179 1
1.25887753538521 1
1.12860193483041 1
0.625368111328214 1
0.867580746332056 1
1.00974141664946 1
0.529555287925689 0
0.887185029014057 1
0.743045124022884 1
0.971037071487101 1
1.04481277676081 1
1.0272396756461 1
0.904342182327557 1
1.41801966128535 1
0.770346687044169 1
1.03025103251057 1
1.28672003338046 1
0.795128696319867 1
0.826238487095888 1
0.832669892692582 1
0.717719993915171 1
0.715698096708125 1
1.13497931918157 1
1.04647331271874 1
1.08016221941339 1
0.854412234486627 1
0.967682235269216 1
0.848666925182343 1
1.11463646869811 1
0.766898804697743 1
1.06930519753749 1
0.811145719540236 1
0.873818240250228 1
0.941870889536806 1
0.704004365578381 1
0.874503993908897 1
0.851993473623621 1
0.86695074564754 1
0.865467127283245 1
0.811768242894066 1
1.16477459356881 1
1.16058833315467 1
0.941124255603428 1
1.06649585368214 1
0.936699305689667 1
0.918947401164771 1
0.788069989628126 1
1.04984193824372 1
0.958269311832102 1
0.961166847167326 1
1.04530489212771 1
1.19060021960412 1
0.992558457996153 1
0.95545523634275 1
0.830347163075423 1
0.92439127831834 1
0.854483108548195 1
1.11258318856568 1
1.08145943709652 1
1.06262170705453 1
1.16027333965564 1
1.29549112328996 1
1.30124601243254 1
0.866769745575801 1
0.799399258146979 1
0.997198335741059 1
0.966695040099371 1
1.01444390674127 1
1.29621238052147 1
1.28212953585489 1
0.96559056926643 1
0.662132794608823 1
0.806095965017678 1
0.839139552710025 1
0.688120687231107 1
0.828989449321144 1
1.18768969289318 1
0.633574016423641 1
0.850918321066051 1
0.941963480024968 1
1.18202333484256 1
1.26317972051063 1
0.823562419888705 1
1.00034497473316 1
0.87591309551852 1
1.01514063006395 1
0.726788178435727 1
0.847744317023935 1
0.810461501373796 1
1.16527782995865 1
1.08806913396637 1
1.38775566446632 1
1.08641945647454 1
1.01219438464323 1
0.909444247107842 1
0.850704316940586 1
0.836553391797838 1
1.04674806565451 1
1.04220557630512 1
0.991868375884777 1
1.04154992089383 1
1.08759266990328 1
0.788132485948055 1
1.13159129737695 1
0.805498353140968 1
1.01328860601525 1
0.578521731685308 0
1.08759033644156 1
1.02179496028675 1
0.893659121181384 1
1.04249271933179 1
1.05424822840594 1
0.974328996887695 1
0.93082726706092 1
0.773675226846172 1
1.09918524306158 1
1.01093222495273 1
0.666966935533775 1
1.05848689011362 1
1.08183990389943 1
0.942991901199759 1
1.36865176938378 1
0.919955046144826 1
0.961383937312589 1
1.0398930853042 1
0.974674489889714 1
0.736663314681257 1
0.774024090940427 1
1.13506783568261 1
1.35782760928323 1
1.09135208456217 1
0.890522775284957 1
0.575702934681373 0
0.941311268367191 1
0.685011678121934 1
0.666677308321791 1
1.05976401054234 1
0.890058671925699 1
0.802470210631419 1
0.924096938641913 1
1.13647002493771 1
0.737191811800466 1
1.18700338536695 1
1.04673722644985 1
0.873693898506277 1
1.1516007781412 1
0.895182294855271 1
0.90804579317381 1
1.02778484396497 1
0.99811988021483 1
1.19262068708423 1
1.14903093152526 1
0.748117260199599 1
0.858297225728155 1
1.07846514081692 1
1.13785329668183 1
0.748730737081108 1
0.775191248933644 1
0.830126239283261 1
0.928014633223174 1
1.41171063858861 1
0.967232457153251 1
0.768415008003606 1
1.02942794713708 1
0.766877333401022 1
1.04516576567627 1
1.210438845651 1
0.834837071898475 1
0.680016354944966 1
1.2582785174768 1
0.930610631592734 1
0.589712677354209 0
1.01164329447853 1
0.760558776054251 1
1.21865614207037 1
1.26021398019962 1
0.783963773234024 1
0.8880701172461 1
0.767971345000179 1
0.682458600620157 1
1.25475362789203 1
1.16859860489512 1
1.0291813966614 1
0.786757044262086 1
0.817188353908209 1
0.865468049150645 1
1.22948118315564 1
1.38414945127394 1
0.996067903788138 1
1.51748069246601 0
1.10211251262234 1
0.930049196889833 1
1.13193781278695 1
0.805036426659141 1
1.32424273724273 1
0.758641723041636 1
0.747940264853816 1
0.804460199283702 1
0.785140398258914 1
1.22032598355466 1
1.04995546877746 1
1.49493875145285 0
0.973255820191886 1
1.15781456301257 1
0.700295094838183 1
0.696640458409822 1
0.945078457084368 1
1.32522157205496 1
1.35134791397511 1
0.810474683700116 1
0.82091693341794 1
0.987031795672562 1
0.776737982917182 1
0.70361018658244 1
0.834598918448057 1
0.862353257146646 1
1.13275235328836 1
1.04277879252383 1
1.06787308617546 1
0.888669905018603 1
0.815616474818556 1
1.19489148163013 1
0.905225502237178 1
1.10676748380142 1
1.06345825775916 1
0.769564978503591 1
1.13067624475728 1
0.799099514976865 1
0.783007158900823 1
1.06216689996498 1
0.97277662593338 1
1.00748991048244 1
0.989135067632395 1
1.06125349425468 1
0.789706635664309 1
1.21614035190931 1
1.14497099659686 1
1.07016566192795 1
1.03610954354001 1
0.909136439241784 1
0.811251895025458 1
0.931926597897471 1
0.752427401450429 1
0.931598909707967 1
1.0318863431703 1
1.33239526295458 1
0.706377888073671 1
1.10878066427762 1
0.956356307582722 1
1.16167680594785 1
1.05105946164714 1
1.26662808545345 1
1.03611298657376 1
0.984988474664699 1
0.995987312403061 1
0.993502601703217 1
1.23295375394157 1
1.00606065343646 1
1.38706932228908 1
1.09527547343599 1
1.05973205769258 1
0.918646012391963 1
1.19301078946679 1
1.03479007763547 1
0.817646445654955 1
1.22919090701971 1
0.842893172439494 1
0.808027891573111 1
1.19473554398826 1
0.736677711496685 1
0.868475144528398 1
0.651715213189707 1
0.989235655657788 1
0.978187247623524 1
1.16143660369637 1
1.26051309165507 1
1.09140628165413 1
1.00373425313351 1
1.288763481093 1
0.781274371970568 1
0.922718055793003 1
0.996351727749229 1
1.0904697530074 1
1.01309888430078 1
0.873756795691494 1
0.842864460986767 1
1.16438373853446 1
0.94222241715974 1
1.04683241695567 1
0.759982473435823 1
1.11570999973249 1
0.983845026100824 1
1.27963575566697 1
0.922779822019223 1
0.865013473064038 1
1.21757024809346 1
1.10103266738816 1
0.958057228653363 1
1.09497284494155 1
1.02010449295285 1
1.03328345782815 1
0.865808340735661 1
0.798482687889566 1
0.852133011657551 1
0.678329940296556 1
0.8063630946225 1
1.05674828207544 1
0.985559939664333 1
1.2447089129329 1
0.544412188663972 0
0.963361680113784 1
1.04620163625012 1
0.690108562469372 1
1.03187468246648 1
1.22730324316624 1
0.874536541405846 1
0.787010822465085 1
0.977832691457071 1
1.0879672956652 1
1.38149935056191 1
1.18453140133822 1
1.36163547243044 1
0.761488968228184 1
0.691655005866521 1
0.692603814106622 1
1.0307669758514 1
0.946315520894695 1
1.05744946278904 1
1.11179401995183 1
0.957879580609431 1
1.15631429529396 1
0.902043989301148 1
0.731064881557736 1
1.30724732064072 1
1.05382721144926 1
0.726987062446238 1
0.918170520604043 1
1.36414075915915 1
1.11079940510767 1
0.966708870858539 1
0.83705887652124 1
0.977074226000729 1
1.14413271485227 1
0.730150492302273 1
1.07547954322164 1
1.01504995417568 1
0.992138923836367 1
1.16240755953081 1
1.10682448455703 1
1.39255575192595 1
1.215746860984 1
1.38086835125667 1
0.738462632097847 1
1.05550420944988 1
0.797379307754678 1
0.89591336259843 1
0.735634746334422 1
0.859358973572245 1
0.919876221233431 1
0.899677810514407 1
0.758592835017397 1
0.771281967129118 1
1.24684471688107 1
0.895451986456014 1
0.932503320146265 1
0.804736076526156 1
1.00634479973254 1
0.706028255952796 1
1.14553950848791 1
1.23587073346066 1
0.523523146385745 1
0.920831423074512 1
0.933464674494711 1
0.838525473506975 1
0.997429448483906 1
0.832575579190143 1
1.17749337391758 1
0.92910481300949 1
0.756447384499432 1
0.93127026215214 1
0.914115719202202 1
0.936699907775909 1
0.88086185813501 1
0.633492074646616 1
1.17496673667273 1
1.02951369100599 1
0.962188771374305 1
0.981383413655228 1
1.14515808960252 1
0.873192987618388 1
0.82810563793822 1
1.0790465625996 1
1.003940011619 1
1.04038885544334 1
1.03214912188054 1
0.722154192397324 1
0.886485580923331 1
0.847536206066797 1
1.06355761343815 1
1.06071947418032 1
0.76142903934041 1
0.62004249597185 1
0.905562551238754 1
0.870816838243954 1
0.672616401329954 1
0.791933892279355 1
0.840335299224037 1
0.863292533152643 1
0.955457351828396 1
0.886872011684685 1
1.07348872834875 1
1.24765564531029 1
0.921058664362488 1
0.778804085727362 1
0.970551687074016 1
0.906976149474542 1
0.789689566953223 1
0.397792662606718 0
1.10843599485115 1
1.17147094736748 1
1.1702906412328 1
1.24504204916578 1
1.01913228562801 1
0.959745486352443 1
0.809380405822811 1
0.725570955941997 1
1.08758832090624 1
0.989237599983634 1
0.809281066595894 1
0.807399552792837 1
1.16488071379822 1
1.05674626408709 1
1.11788591398866 1
1.04518191893967 1
0.665300683685541 1
0.602925814543317 0
0.854535631955482 1
1.05888755654943 1
1.16862993999136 1
0.921391547559602 1
1.14186027376829 1
1.223662223809 1
1.13357734954076 1
0.964571334484367 1
0.85594213969739 1
0.988396867962727 1
0.721772646049403 1
1.00201507067051 1
0.757417981647049 1
1.14934032646142 1
0.937906401341685 1
0.779154838112067 1
0.709253771304635 1
1.19546111094313 1
0.700698969509637 1
1.05714243859711 1
0.970056360819909 1
1.03055823672197 1
0.781352995328975 1
1.46306839960639 0
0.948768773832285 1
1.11247254801718 1
0.839208839027061 1
0.706179807658569 1
0.788889067824616 1
0.945121387185377 1
0.77790174885966 1
0.761198961255054 1
1.00502307082679 1
0.994234600017896 1
1.23272140783808 1
0.707290329476043 1
0.989146900284525 1
1.48618198182405 0
0.785580836855261 1
0.948948998254452 1
1.02671245795512 1
1.14544001554005 1
1.01182257372829 1
0.936166042778755 1
1.04207893267321 1
0.830432613721702 1
1.19116329616248 1
1.17400405253458 1
1.1721550545761 1
0.837295357421875 1
1.1798886100564 1
1.45784088544584 0
1.17776637545751 1
0.771874288647023 1
0.797165679142955 1
1.08331261027348 1
0.706481082992056 1
1.03263301811922 1
0.47947098624035 0
0.69572241234489 1
1.02497143724361 1
1.24673730994976 1
1.15210782186433 1
1.04727079031747 1
0.9091298763827 1
0.818255878698534 1
0.87261907440217 1
0.75611739644053 1
1.05948416830703 1
1.18916155597518 1
1.23529784728867 1
0.836846306853726 1
1.11485214187353 1
1.04697279211351 1
1.01876870252737 1
0.977098388323067 1
0.713516781402018 1
0.705269393954834 1
0.927646666035472 1
0.939852258704138 1
1.27742934859205 1
0.795236743788924 1
0.868611845570665 1
1.20479067801964 1
0.876803097217911 1
1.077892832658 1
0.966518344325796 1
1.05003193306289 1
1.20903645720903 1
1.1321884015591 1
1.25970142409783 1
0.98749376923191 1
0.988048334726624 1
1.18332530037828 1
0.900656041029924 1
0.653114977844297 1
1.04166097769158 1
0.869655115844779 1
0.825499933435542 1
1.28006126942792 1
0.862339905465945 1
0.886391500130021 1
1.135717197143 1
1.12683978048923 1
0.958655753529158 1
0.966935385917907 1
0.923658098330914 1
0.961044874414955 1
0.893269228208327 1
0.959802225880754 1
0.668884168906533 1
1.05807665310975 1
1.19459429936027 1
1.26190582223856 1
0.740880960307164 1
1.32739676156584 1
0.625157259840835 1
1.31526939368489 1
0.930756466361255 1
1.2198681766177 1
0.784826441431092 1
0.911541648352773 1
0.927191291395977 1
1.05911491358018 1
0.963992827212792 1
1.2434499586089 1
0.780709467583771 1
0.745130527429589 1
0.68292828469078 1
0.886873373733311 1
1.34138348338266 1
0.794387791328954 1
0.819688077252875 1
0.985380164697963 1
1.19388628462615 1
0.994351892321044 1
1.06689288898325 1
1.05367802951202 1
0.922997417108937 1
0.952784928811594 1
1.13977439543502 1
1.24156144576646 1
1.17594877257328 1
1.09015267303934 1
1.15541224689735 1
1.2647158200049 1
0.823448494031009 1
0.69691896088581 1
1.06350608987075 1
1.07034652582827 1
1.01888653930206 1
1.16177973425438 1
0.90584480378075 1
0.78187641659181 1
0.802257561056458 1
1.15267872873231 1
1.13249260066889 1
0.881318480287997 1
0.925557616030268 1
1.07641106848257 1
1.085210961915 1
1.17072391373221 1
0.998306208611608 1
0.92973479371145 1
0.750015702375669 1
1.10714317097282 1
0.850562724463081 1
0.993622606931485 1
1.08728280618545 1
1.1978197441061 1
1.43678106874302 1
1.26059667051057 1
0.749062245040676 1
1.08471939480101 1
1.15221368051251 1
1.26680832514916 1
0.886554443417329 1
0.868203725907023 1
0.934298858473396 1
0.840286553810674 1
0.54509688766379 0
0.81637791606506 1
1.21123701232033 1
1.00241800446269 1
0.899694529421764 1
0.780394623815439 1
1.43027364073387 0
0.990003706901153 1
1.30471233979852 1
1.09190590932692 1
0.885640180105363 1
1.10574211161463 1
0.886491918398332 1
0.930513423288536 1
0.945957033069146 1
1.10970416898834 1
1.06160411554529 1
0.703602824897991 1
0.867618551121493 1
0.722565665830227 1
0.679929243160729 1
1.06207730633025 1
1.34990780247776 1
1.04576451110152 1
0.880280536206085 1
1.23231324028598 1
0.779435244435177 1
1.11323953429299 1
1.20979471463852 1
1.21816082145268 1
0.971724209752649 1
0.981810752398843 1
0.997023246145405 1
0.94106768329265 1
1.20070729905437 1
1.09262119677375 1
1.05994054282674 1
0.741481074349461 1
1.00563287643784 1
0.849487555540964 1
1.02525188947346 1
1.21405335274139 1
0.737192891115987 1
0.77273424166414 1
0.757564967861503 1
0.754845734503569 1
1.11249340776605 1
0.948000336219439 1
0.75377766391753 1
1.34613528032605 1
0.778736538727149 1
0.762337291149028 1
0.730281756357742 1
0.776818864799145 1
0.998905167381843 1
1.03056323722611 1
1.18037781221277 1
0.623586367494757 1
0.652127931965385 1
0.93902757902241 1
0.992093597607009 1
0.878976086367124 1
0.774607054560835 1
0.954977280993785 1
1.14080430552449 1
0.760151433247223 1
1.0108853660206 1
1.36402401705291 1
0.843901253285217 1
0.828242295196805 1
0.759771101721238 1
0.916768185929611 1
0.955922589632641 1
0.97634353531141 1
0.984102415953782 1
1.11078247338393 1
1.30087998034211 1
0.92151038405254 1
0.788075790445139 1
1.01396537471697 1
0.928691409459586 1
1.02169981408862 1
0.651951638672021 1
1.33014476812821 1
1.11495141586672 1
0.729828268133278 1
0.593909932287457 1
0.776690890667949 1
1.03310435162669 1
1.27452574656947 1
1.0872399284764 1
1.321962971604 1
0.852802163806309 1
0.967168651832211 1
1.02822735769641 1
0.884585037864922 1
0.630766484136556 1
1.03160562413275 1
1.17022121141045 1
1.36350123344347 1
0.959923194958394 1
0.996497543694396 1
0.714288915823452 1
0.836628771567088 1
1.14422482983015 1
1.03975130981988 1
0.869677167723234 1
1.26086084710743 1
0.973084280938417 1
0.897742468333276 1
0.966919343978747 1
0.857126930676196 1
1.22111701465822 1
0.919043459756112 1
1.21485291194828 1
1.06708515626234 1
1.08624263546902 1
0.891551949566072 1
1.11740363394073 1
0.755694617006609 1
0.931639894629722 1
0.701291959261349 1
1.06318701540342 1
0.964793579979939 1
1.01922975481295 1
0.666435746426345 1
1.16454102812982 1
0.833144296176422 1
1.06637376690953 1
