# Supplementary material for: Bias caused by sampling error in meta-analysis with small sample sizes
Source: PLoS One. 2018 Sep 13;13(9):e0204056. doi: 10.1371/journal.pone.0204056 (PMC6136825; doi:10.1371/journal.pone.0204056)
Supplement: S5 File — (ZIP) [file pone.0204056.s005.zip › results N = 20 theta = 1 tau = 0 sz = 30-50.txt]

"dl.theta" "dl.cp"
1.09388756833823 1
1.15208904358619 1
1.01380540483225 1
0.897929537452563 1
1.24707358022835 1
1.13780859410407 1
0.730710840803128 1
0.764068455782545 1
1.28074426461868 1
0.875441987421544 1
1.1244420489164 1
0.905104413162638 1
1.08656983893125 1
1.03120023703079 1
1.03254991352976 1
1.12948241994477 1
0.992278252600043 1
0.885858913524528 1
0.767020082307617 1
0.917254182156177 1
0.920971503421117 1
1.44951217585522 0
1.00934884267813 1
0.812700637286511 1
0.759926036067112 1
0.909355488062329 1
1.07925906761262 1
1.0239795308013 1
1.27783824351514 1
0.95995870402936 1
1.05023799874891 1
0.939370506548907 1
1.20466790440039 1
0.897272480114171 1
1.22451808993535 1
0.86760505900796 1
1.19291981837306 1
0.844396104626478 1
0.850095249167146 1
1.21422539733846 1
0.885064829653 1
0.776916290958125 1
0.917903220083841 1
0.864461048119586 1
1.05115386293883 1
0.906993795566426 1
0.876315176156209 1
0.667615504422648 0
1.03535425327482 1
1.06155864383159 1
0.894883646016191 1
1.16061628974254 1
1.29262132934309 1
0.90719292445209 1
1.01506567431487 1
0.979483336812193 1
1.20328477466752 1
0.795785745819676 1
1.15350935938971 1
1.1069412857424 1
1.060562896853 1
0.942817935099334 1
1.15966299172731 1
0.816295802542875 1
0.860811317665528 1
1.30247424222102 1
1.11679652933219 1
0.896400225734172 1
0.96078992275687 1
0.8040195013393 1
0.93503708589816 1
1.20261784867467 1
1.22148247884509 1
0.870773981230047 1
1.07214420651349 1
1.07527754300545 1
1.30705318254001 1
0.96104356345317 1
0.765218454233896 1
1.16388859835102 1
0.884211613379555 1
0.884038562838073 1
0.675529366278513 0
0.790566883790925 1
0.984430452719347 1
0.940853590186562 1
1.1196474977457 1
0.833269414383548 1
0.824994820340634 1
1.13589902479117 1
0.970221215251102 1
0.92305208300591 1
0.927803465841706 1
1.02067617575632 1
0.859318688859313 1
1.09644526200422 1
0.881198922485745 1
1.08584933933463 1
1.0385561485065 1
1.28878943670172 1
0.613177946822768 0
1.17721654828934 1
1.00022166517056 1
0.928193698475576 1
1.02029148995514 1
1.03738179268867 1
1.09032222428975 1
0.81419908063497 1
0.959433597010075 1
1.22009153477773 1
0.834470157757347 1
1.19782144770848 1
0.856328211954111 1
0.773599784855623 1
0.808381513277636 1
1.35084730961253 0
0.938474398676631 1
1.24528865759416 1
0.996916909402895 1
0.58562752850138 0
0.938278565858151 1
0.694791233862724 0
1.52284728620209 0
0.669449326967914 0
0.964696001470749 1
1.2234999336035 1
0.84877459215782 1
0.833972543212127 1
0.661557675088763 0
1.07931564953999 1
1.0740118866308 1
0.938452456199912 1
0.689619142212099 0
0.795264585096962 1
0.980366340165246 1
1.30015718024014 1
0.956611640047269 1
0.707757049701523 1
0.75828049010909 1
0.853760768140724 1
1.1640024657396 1
0.91085346123629 1
1.26444492159592 1
1.26634642227218 1
0.797863889416806 1
1.09197892541815 1
0.931516732627617 1
0.997284410486344 1
1.14933012471757 1
0.961791510893659 1
0.823047031258673 1
0.753284953020865 1
0.580953859834373 0
1.16921965236773 1
1.02839757161931 1
0.954715064918615 1
1.24973410254052 1
0.878499091385653 1
1.10050138881103 1
1.13196226758857 1
1.08860442135331 1
0.875369226295973 1
0.831732235809255 1
1.13454114566477 1
0.818465352855053 1
0.988149049154056 1
1.2354672500007 1
1.02643864852821 1
1.18158280219519 1
0.852170807779423 1
1.10581545595336 1
0.991626361287571 1
1.26001886021742 1
0.722818795564449 1
1.20206608450498 1
1.13926961949357 1
0.858291554352195 1
0.783959641432912 1
1.16619225953069 1
1.03753931760823 1
1.00096081748225 1
1.0407142670708 1
0.947784257137299 1
0.889831838146777 1
0.961688241274309 1
0.897107525800113 1
1.08698687001299 1
0.851652293032047 1
1.27583995193484 1
1.09851151068589 1
1.11814807780076 1
0.866084580635585 1
0.908931424740859 1
0.921769196632793 1
1.11767161783069 1
0.952494684119122 1
0.672609361862736 0
1.08463338191507 1
1.11986792056453 1
1.30438160080998 1
1.03916023809438 1
0.972010525225688 1
0.852702730951926 1
1.02770928224538 1
1.1723045223092 1
1.26422940918886 1
0.829230692733252 1
0.894504352426975 1
0.706923895404811 1
0.644631916387458 0
0.926636353374767 1
1.15758875510928 1
1.08789491544729 1
1.19631967467465 1
1.14305160134888 1
1.01765778817631 1
1.12583497254641 1
0.910881557203414 1
0.847673452948007 1
1.32478889284209 1
1.0116172509545 1
1.18420546815405 1
1.14816661497508 1
0.983598026924838 1
0.826433008721076 1
1.16333420926939 1
0.953874809617576 1
0.687243535027827 1
0.982803320982026 1
1.07139853590028 1
0.974737936828532 1
0.726429718702969 1
0.818338889823756 1
0.857578005726695 1
0.631007436191559 0
0.816038148298144 1
0.740543276333691 1
0.668409106585278 0
0.839298853303953 1
1.0347004517918 1
1.08014845416468 1
1.07860317850515 1
1.09474401465254 1
1.10214381096773 1
0.895376955967079 1
0.94464416764214 1
0.933922097798778 1
0.80920617981846 1
0.644531739731629 0
0.925524795420385 1
0.968085301665033 1
1.2322145385856 1
0.886225022125967 1
1.09591376905986 1
1.12381580409035 1
1.08941657200412 1
1.1816494665227 1
1.01479568353592 1
0.960898690080051 1
0.953629300313283 1
0.87440971827768 1
0.985314211741334 1
0.836562920670646 1
0.862685367128692 1
0.975137514525632 1
1.04499791919693 1
1.11292063358352 1
1.0027592740558 1
1.13681851552813 1
1.0709347315598 1
0.842202661579202 1
0.977871664497294 1
1.12282797062741 1
1.04579793225006 1
1.11633600999665 1
0.945178836918567 1
1.21866748675432 1
0.967836510111456 1
1.35093116705792 1
0.984812063140621 1
0.79463003092304 1
1.01094103943138 1
0.877685661233002 1
0.907851480098316 1
1.00826643228391 1
0.956299988612549 1
0.924959292098233 1
0.789088609361452 1
1.04008567184438 1
1.06730195727965 1
0.782992762948208 1
1.01217671518527 1
1.08916800608173 1
1.27687106148699 1
0.974822800879425 1
0.838386806653127 1
1.15925475446518 1
1.12839391201491 1
0.892827064580366 1
0.715757703396907 1
0.879625320488466 1
1.14118886540085 1
0.89935395131689 1
0.815581221989089 1
0.85978431710168 1
1.05810185399141 1
0.88264643315088 1
0.996135465756527 1
0.97517390272131 1
1.0075004549711 1
0.969347026764973 1
0.96098373364127 1
1.0989318305141 1
1.01220633645082 1
1.37489305651907 0
1.17035767212127 1
1.13053031707518 1
0.964775493622504 1
0.928785181998982 1
0.874108376209233 1
0.862923840064684 1
0.913131431206314 1
1.07732105529458 1
1.00883934856619 1
1.01842513853223 1
0.857210028937796 1
0.750144397178778 1
1.15250452298423 1
0.906933938786396 1
0.960988255461102 1
0.492984710867653 0
0.983274425915424 1
0.916570894668342 1
0.658802824018006 0
0.798350515109816 1
0.734102201300231 1
1.27363586897503 1
0.935753927096316 1
0.984127761905315 1
1.18008150825932 1
0.934255382093402 1
0.924219800203135 1
0.851543509805763 1
1.0349071002295 1
0.92857796052949 1
0.978689911647015 1
1.09501729182827 1
1.27573032426645 1
0.92270048418522 1
1.1578173041914 1
1.14970678293665 1
0.798807868532843 1
1.10948288575885 1
0.974529491921027 1
1.07885344359484 1
1.13405972922911 1
0.849381931282462 1
1.1000437527148 1
0.906059799127717 1
1.11404491283842 1
0.870327211499349 1
0.882776580417531 1
1.15855244449474 1
1.17018226724304 1
1.04139018733648 1
1.27931823906474 1
1.02842931398197 1
0.970828480813609 1
1.00363050002157 1
1.2577689749024 1
1.09565600889679 1
1.01669780683311 1
1.31939471918289 1
1.06560634763055 1
1.07533398986099 1
1.01525071745307 1
0.865082090064952 1
1.14240682942171 1
0.873337095913282 1
0.987305188891575 1
1.11451623093409 1
0.946050053198224 1
0.876771146971052 1
0.934506624777805 1
0.749434093350598 1
1.12572522176026 1
1.06707460228497 1
0.967557367220417 1
1.06707775462806 1
0.844750525617812 1
1.19304598810192 1
0.963470811674577 1
1.17047335323104 1
1.05724187668677 1
1.21748412492698 1
0.878410335591653 1
0.926613215619107 1
1.04001130817623 1
1.20579849491718 1
1.0035299710914 1
1.18923487173324 1
1.0764785369491 1
1.02626545253121 1
1.01906804274214 1
1.09807158887973 1
0.909623201396327 1
1.07759490348011 1
1.05702716577844 1
1.18248510932658 1
0.874152601319142 1
0.907913601660016 1
1.09272682672193 1
1.17522179772317 1
0.796966408914338 1
1.02250964258555 1
1.03823909332887 1
1.16525033426979 1
1.12852425754333 1
0.795123163455102 1
1.20614393160855 1
1.01959756059052 1
1.27847827801809 1
1.0165863665708 1
1.1345477009138 1
1.10180985902977 1
1.00012925611704 1
1.04764128226202 1
1.10082947799933 1
1.0693059094557 1
0.977562975238345 1
0.799952435990616 1
0.949656471113229 1
0.910550372373608 1
1.00842425314937 1
1.01071862783846 1
1.30660803224949 1
1.00478554540029 1
0.762827895915007 1
1.1233751773906 1
0.983537611782967 1
1.01441987598301 1
1.19877787365275 1
0.80376230786362 1
1.13371915820771 1
1.12592346719646 1
0.808760108758199 1
0.840898416622292 1
1.07942971019609 1
0.931409209665019 1
1.21929497835493 1
0.996809319290151 1
1.07646126694456 1
0.709030182485608 1
1.25946900459353 1
0.651678655291295 0
0.943102179121188 1
0.878191473160841 1
1.00941563920761 1
0.698328480888199 1
0.707210311349494 1
1.05348311685812 1
1.39371447490083 0
0.909909957609369 1
0.730074260345827 1
0.812728856510464 1
0.908787822049152 1
1.00589518884259 1
0.794004485979553 1
1.14336836708138 1
1.29550839119718 1
0.951999292684428 1
1.01060279811757 1
0.990763770139052 1
1.10815683522375 1
1.02878147132575 1
1.05013686561871 1
0.689836094841286 1
0.985472637920024 1
1.3623672710492 0
0.947064221120217 1
1.00954013220378 1
0.855047658924383 1
1.16558322442262 1
0.718509775328416 1
1.00460972374237 1
0.941924959197611 1
0.823012225182189 1
0.646689570681297 0
0.665220526313931 0
0.964660776307993 1
0.955775514828464 1
0.973835697376461 1
0.91482141684746 1
0.745709970213666 1
0.928389883056504 1
0.973243004959072 1
1.09255284887582 1
0.967140461927987 1
1.10097828140254 1
0.941742848579437 1
1.08856070953605 1
1.10176153609195 1
1.02314650644005 1
0.947610453412019 1
0.765315761811779 1
0.968875200668343 1
0.893231646784807 1
1.01428367820839 1
0.99660099998963 1
0.892510777073856 1
1.0225527623676 1
1.07303118519541 1
1.03888684245052 1
0.886713175532025 1
1.23935075016358 1
1.06249460891264 1
1.28703162792379 1
0.991281538334829 1
1.11030680810549 1
0.98952101652013 1
0.97779048798109 1
1.03912358808735 1
1.20110359059673 1
0.975166750018365 1
0.986984219250554 1
0.919790111908568 1
1.00112731321975 1
1.31913800369479 1
0.832310921929001 1
1.16706458592762 1
1.09136110875575 1
1.04665830195279 1
0.920780417660187 1
0.849868750977174 1
1.01647031068417 1
0.87436098262114 1
0.986909348653478 1
1.0954531161515 1
0.683484377102563 1
0.83574436777791 1
0.858809771510743 1
0.99401138065277 1
0.997708860525578 1
1.06325229027119 1
1.04058865719672 1
1.03285202580243 1
1.10198106796333 1
0.809173525523429 1
0.933576689330956 1
1.13134236504677 1
0.872202864359623 1
0.945975894077877 1
0.928396642237369 1
0.738856996546639 1
0.961701200289436 1
0.846962708820618 1
0.93066460468955 1
1.17840450699645 1
1.18699791190943 1
1.15269273178379 1
0.855360872814811 1
0.974581921785186 1
1.37168214284018 0
0.813454131637199 1
0.916933260172655 1
0.903327367831086 1
0.943239321278262 1
0.932013989747331 1
1.113959879049 1
1.0421678355499 1
0.956135203561778 1
0.848941135664575 1
0.786832958965683 1
1.054054163215 1
1.12574932450109 1
0.797979312222666 1
0.805281313941541 1
0.865415573373277 1
1.09734655117679 1
0.95817530242537 1
0.885820872832249 1
0.922181572349441 1
0.896093803512649 1
1.04521018191533 1
0.989196444222623 1
0.99513325861126 1
0.754407270392842 1
0.900414205755682 1
0.927945653798081 1
0.986238204800824 1
0.701387817532954 0
1.13985762968736 1
1.04145984841892 1
1.12955705977713 1
1.02985145522803 1
0.948360503189153 1
1.01242417873337 1
1.04283632922185 1
0.895500228202209 1
1.1721392073252 1
1.06035989675828 1
1.24164969875241 1
1.12939783210284 1
1.04558960601059 1
0.867064568139938 1
0.864712113223246 1
0.981956021769772 1
1.03618533853654 1
0.946579756027414 1
0.824539556094327 1
0.726774417631261 1
1.11421127454059 1
1.12610805378309 1
0.864980163095622 1
0.925977076806807 1
1.1184143672987 1
1.23705824794085 1
0.876188306627849 1
0.963925281838171 1
0.965324791526073 1
0.989382308575259 1
1.12205341565239 1
1.28386329365446 1
0.825922565690708 1
1.05832266016664 1
0.9283236720713 1
1.10673995532575 1
0.762048269648225 1
1.20679657979775 1
0.881195323784366 1
1.06132700807721 1
1.09636026694018 1
0.901833857421268 1
0.997390517621948 1
1.04007645489323 1
1.14418319685283 1
1.20679323565371 1
1.11772993738037 1
0.936311448389489 1
0.750360723448034 1
1.17117760943567 1
0.924430407562105 1
0.668140328829843 0
0.902217807085062 1
0.88182328450566 1
1.15562709290821 1
0.982780521808718 1
0.717482715788765 1
0.922995574251167 1
0.970267086074286 1
0.920557141281184 1
1.10497675704894 1
0.858506884883999 1
1.06466274226365 1
1.05567749147816 1
1.13821379442383 1
1.00018746137242 1
1.09505976227181 1
0.913837857314418 1
0.915022566615848 1
1.02344316718474 1
0.896227373652585 1
1.02798556100002 1
1.17974233680461 1
0.87500771714945 1
0.81554919719189 1
0.812666474868817 1
0.924951384718462 1
1.20827130803144 1
1.02449573209844 1
0.912646654839123 1
0.909330646661388 1
0.696158918586526 0
1.19479503300965 1
0.979684152410562 1
1.22330503903072 1
1.02160410811869 1
0.832761045720096 1
0.950545568868736 1
0.935365190892628 1
0.877213754707552 1
0.818497310947678 1
1.19686846710217 1
0.772968515871522 1
0.990303546111926 1
1.34120849372055 1
1.28798196588847 1
0.869490164270544 1
0.9954553960561 1
1.1530983031997 1
1.01863188385473 1
1.01632586435719 1
1.05893472059716 1
0.929004770692012 1
0.947844332010011 1
1.19446237319686 1
0.726409222896141 1
0.937719977332029 1
0.762014312517183 1
0.720562737628277 1
0.889591612344465 1
1.05578285000684 1
0.936811667564009 1
1.14916332881501 1
1.01557811063165 1
0.909997618211421 1
1.05207697413628 1
1.09764677104796 1
1.06923802261595 1
1.21356637749139 1
0.992352281968579 1
1.05910946377487 1
0.813140064087707 1
0.943188434449515 1
1.12058828999654 1
0.893746707817739 1
1.09151163871598 1
0.60884243022475 0
0.831601368993035 1
0.997755160692772 1
1.06320966668121 1
1.04982759190392 1
1.07947833522632 1
1.07924915405146 1
0.66942218976247 1
0.766132557861667 1
0.978132671033957 1
1.0193621672879 1
1.27553722136236 1
0.767531284222648 1
1.12433922478108 1
1.02717597512016 1
1.15860025694367 1
0.99881556630968 1
0.912798865608088 1
0.98394968944007 1
1.17867828703346 1
0.794196117550658 1
1.02700412953325 1
1.16113384498906 1
0.957408406634361 1
1.06277516447542 1
1.08540020649836 1
0.699942761362421 1
0.776955552113694 1
0.737711137425934 1
0.972072729678545 1
0.549303588064705 0
0.748263881123321 1
0.948460831051602 1
1.0347893741113 1
1.33790432599457 0
0.882216872119207 1
0.944780586005701 1
1.20466194150651 1
0.850436049670137 1
1.03974783635632 1
1.2847691904202 1
0.980497662783631 1
0.871060891654006 1
0.907120485050337 1
1.40855426899324 0
0.819012309380313 1
0.918731303694179 1
0.825635960140374 1
0.984789951670158 1
0.878299460303437 1
0.936984457453657 1
0.731403886901067 1
1.17234823045119 1
0.916656608855735 1
0.925592081430471 1
0.698419151100033 1
0.971696691452092 1
1.10292336550999 1
0.672621638178041 0
0.789419176630448 1
0.900469768347288 1
0.848453100583833 1
1.14962842818121 1
0.785228941791431 1
1.10425174528736 1
0.965402667295929 1
0.905679935185142 1
0.815138543852 1
1.1366007230998 1
1.08481421358514 1
0.85381635134269 1
0.900563362900731 1
0.74378137001719 1
0.791637240840753 1
0.802877022153206 1
0.974847197814754 1
0.987417619041681 1
0.856361175132194 1
0.961015486816014 1
1.02805668792283 1
0.988659849142137 1
0.913447724017531 1
0.991625690848895 1
1.06975342294311 1
0.956756382471916 1
0.782759144930835 1
0.858694118567841 1
1.06846285259335 1
1.08959391037034 1
0.849965117858444 1
0.788368716290273 1
1.26030124411875 1
0.712117560804785 1
0.982571300717666 1
0.972176424202088 1
0.804929328088378 1
0.914323874462426 1
0.996645255393377 1
0.993332535354296 1
1.03539705984307 1
0.937436800333566 1
1.08559996988728 1
0.829864084899304 1
0.911488175459738 1
0.741832695763281 1
1.04257033177532 1
0.983583637420041 1
1.01744413849157 1
0.807198931073079 1
1.03931982709307 1
0.797259830094228 1
1.04481417943469 1
0.866375477940545 1
0.924763475677596 1
0.821509050190275 1
0.893089858057118 1
0.582025283167536 0
0.802267560645887 1
0.946457654634887 1
0.989118323345899 1
0.735197545965603 1
0.874360635641491 1
1.2738763523177 1
0.810062837906607 1
1.0765161884577 1
1.15422907278458 1
1.1370651500408 1
0.703511008087143 1
0.941556515162212 1
0.777600233535704 1
0.948628117187952 1
0.858240349681767 1
1.0522308983679 1
1.05679322620154 1
0.878433646080582 1
0.828947222843438 1
0.937482003790328 1
0.97494037905528 1
0.976769560129046 1
1.21355515607443 1
1.04128459886581 1
0.777773341592772 1
0.975897840273645 1
1.00848844133047 1
0.984688894089447 1
1.04989264895021 1
0.913899756448537 1
0.862335505855761 1
0.696426073293015 1
1.06441756629788 1
0.979514221147133 1
0.981240170501924 1
1.06772027070199 1
1.10848676112613 1
0.958597619585198 1
1.2920778878449 1
0.864727249604692 1
0.77056938236181 1
0.823166779539326 1
1.17597282706404 1
1.11265519280657 1
0.777147901937823 1
0.933933266838777 1
0.836164057167505 1
1.22086884531028 1
0.921172334025676 1
1.0352707099205 1
1.04186219527801 1
0.808721107706342 1
0.867570214626636 1
1.00964630411544 1
0.915819102952419 1
1.2634080203003 1
1.11003889900115 1
0.822670710041214 1
0.951886836499443 1
1.13212563134527 1
0.594267597005407 0
0.91540858130253 1
0.779251866022825 1
0.836533141475599 1
0.832351658353237 1
0.879709479956655 1
0.87347632927172 1
1.11068991868223 1
0.905842335698732 1
1.21096254869846 1
0.757001820856472 1
1.07201945107128 1
1.2806911512693 1
0.908291592799896 1
1.12618801020088 1
0.950805747868459 1
0.971772934161698 1
1.27627782886164 1
0.872269628964805 1
0.830349153689518 1
0.919620701773948 1
1.03101919401033 1
0.854210824477792 1
0.93788664022874 1
0.777195250090911 1
1.23193165841085 1
0.759523389413863 1
1.00337860194389 1
1.00652353213576 1
1.07031069077146 1
0.893813047925704 1
1.1709338649321 1
0.984378532762876 1
0.764671093275069 1
1.21834603296943 1
0.856928775131485 1
0.922874122195865 1
0.885928214431418 1
0.978837232896061 1
1.03993714447009 1
0.965580731061631 1
0.854745755884744 1
0.961279623814447 1
1.14580675897517 1
1.21371048063442 1
0.960429953019357 1
0.764041710393468 1
0.743772032353742 1
0.701641659499613 1
1.18975335608126 1
0.890663136337592 1
0.97690663743556 1
1.11061910428817 1
1.00708662905822 1
1.07081038277306 1
0.841146953092305 1
1.12736282516702 1
0.766893865029197 1
1.0403015873012 1
1.02190866887598 1
0.863904502062313 1
0.726186990194714 1
1.17215999548663 1
1.10102902769684 1
1.0411746719725 1
0.733160947804657 1
1.10803846761019 1
1.0332875296704 1
1.04595199274784 1
0.946382728135173 1
0.781077259359487 1
1.03587741669336 1
0.838420466317111 1
1.13633632079422 1
1.03084652348414 1
0.85845346847293 1
0.89038706759842 1
0.999300915808643 1
1.27288476303456 1
0.93343999454491 1
1.20158039693241 1
0.869757167911964 1
0.846897246654413 1
0.963579048137862 1
0.976297500565975 1
1.14089507120631 1
1.20771032116497 1
0.829852357635183 1
0.840727748210665 1
0.960622333160558 1
0.886016376512485 1
1.29519255056581 1
0.937073546768148 1
1.09043715481464 1
0.938620182048192 1
0.932339062437249 1
0.839506160660554 1
0.870998440280826 1
1.04164768825698 1
1.14544286990451 1
0.903517285725621 1
0.906686462349924 1
1.0147025954854 1
1.00943322420061 1
0.839266724629364 1
1.00058655971994 1
0.889224995915173 1
0.765415563076149 1
0.720057033490967 1
1.19691096902164 1
1.20131686604377 1
0.795764217957486 1
0.782681942764228 1
1.12139452126654 1
1.13289556204868 1
0.838263795692663 1
0.884567210560951 1
0.793588677676753 1
0.877245804360091 1
0.955805708921226 1
0.912473381475234 1
1.00861996508066 1
0.866303806419411 1
0.91308697650286 1
0.957832038538031 1
0.931260064674866 1
1.14849247114495 1
1.03634094393559 1
1.00908642047703 1
1.04045123514468 1
0.85548017418432 1
1.20703480070191 1
1.04816774781461 1
0.821342372842423 1
0.968479015994778 1
0.820687002048975 1
1.08498129098835 1
0.939059550904427 1
0.851394161619768 1
0.931737057176538 1
0.679172216757179 0
1.06618382458537 1
0.958829086308841 1
0.780272232417277 1
1.3431694432446 0
0.846753000948686 1
0.815120041877961 1
0.797859966404003 1
0.782732401947247 1
1.14613081695331 1
0.795256960887841 1
1.14602810303843 1
1.01976222328173 1
0.851486537834966 1
0.615118121158917 0
1.27596562011977 1
0.877177525730451 1
1.16007028466727 1
0.799430970431593 1
1.118218005096 1
0.99098923084115 1
1.05112965555697 1
0.877785876195969 1
0.676021304412274 1
0.847913341606361 1
1.10241496879901 1
0.990094630931618 1
0.96044573304735 1
0.820187741087553 1
1.07562010406893 1
1.02400931378389 1
1.18463847187835 1
0.995491601430883 1
0.864825305902799 1
1.05237446925868 1
0.978083989026262 1
1.03270456834418 1
0.584519138226196 0
0.882760364253855 1
1.03432931037857 1
0.727573386568926 1
0.870986097462086 1
0.996071444313826 1
0.829552970324187 1
1.02788821545528 1
0.835498701244639 1
0.955298988960812 1
0.83860310691226 1
0.920658626051674 1
0.801314980854039 1
1.03946962535626 1
1.05005696463378 1
0.899311315206776 1
0.992842000688898 1
1.30219529548115 1
0.954398920584449 1
1.069781860987 1
1.00089980964582 1
0.967909076204903 1
1.00411777597227 1
0.864338840521375 1
0.842988018344145 1
1.13526460971429 1
1.00503558333571 1
0.89728130850589 1
0.85691848217271 1
0.627781992581347 0
0.727366947446648 1
0.948375535324818 1
0.68375934332878 0
1.20750806465294 1
1.07741565386009 1
1.06248971276737 1
1.13338892670871 1
0.868539283461201 1
0.905386557094102 1
0.809568550593165 1
1.03530504219158 1
0.883896179372143 1
0.967194783896215 1
0.53090165570055 0
0.975753334199825 1
0.863178839172874 1
1.12734144464226 1
1.16068699749453 1
0.756365048984656 1
0.924317948758565 1
1.04295137451602 1
1.05448013855019 1
1.2318136800996 1
1.00909012854177 1
0.767229170034939 1
1.03030389967572 1
1.01213419067045 1
1.08806019139289 1
0.889067557069679 1
1.18657542371924 1
0.912853091069464 1
1.08879168131181 1
0.725811455301379 1
0.886748274503545 1
1.09204653446613 1
1.35749325774662 0
1.06991598533432 1
0.667205522877304 0
1.28576838308292 1
0.889194314483001 1
1.25903688013916 1
1.33478384330783 0
1.20863691803744 1
1.07388899746845 1
0.874558962451989 1
1.26741573311016 1
0.755191283181933 1
0.987276491056524 1
1.12617487642332 1
1.07512197210691 1
1.07707100770135 1
0.973617167170099 1
0.894289887330101 1
1.06579945319079 1
1.01599483900147 1
0.740796317092918 1
0.911143989681149 1
0.904866550848536 1
0.863250522808997 1
0.807218262219208 1
0.968652704434506 1
1.02090136750731 1
1.20049582726736 1
0.721447829472813 1
0.881191088374832 1
0.894953135043649 1
1.0422590662724 1
1.13202012371249 1
0.872751852162252 1
1.19830692742665 1
0.853936435810733 1
1.06242291974686 1
0.770069877915251 1
1.06889955120635 1
1.13534267364376 1
0.767820275676769 1
1.05168311233711 1
0.96160008141607 1
0.808214597461233 1
1.0729557867128 1
0.963429158728219 1
0.983740459637668 1
0.994884992926083 1
0.850751159881671 1
1.14779469748303 1
0.846040894860191 1
0.747228617228938 1
1.16142171021921 1
1.31749834063971 0
1.01301987482988 1
1.43603485339497 0
1.16838855811577 1
1.06191229161524 1
0.975402606390335 1
0.944939567300986 1
1.12237750867914 1
0.877927777027322 1
0.839034977822358 1
0.647452738702124 0
0.898741413494927 1
0.891259376150054 1
1.11910410070919 1
0.822291630399919 1
0.738129233832061 1
0.761444929906976 1
1.15526677266246 1
0.98022554047054 1
0.949994510888476 1
0.847148760569581 1
1.11430982217466 1
1.1335237313445 1
0.936676743507291 1
1.35285963900881 0
0.976077965272988 1
1.15646319615971 1
1.1978585002904 1
0.972562476131419 1
0.723533841649625 1
0.848231939723147 1
0.989326985849442 1
0.848493343891032 1
0.69835698747547 1
1.04965383033877 1
1.15052224271473 1
0.818374361654199 1
1.06799722894275 1
0.651473579321789 0
0.726660562467295 1
1.25260077676548 1
1.08667940109225 1
0.911794627369656 1
0.961869124647697 1
0.960983524106702 1
0.857731348376932 1
0.921411293913068 1
0.968581670316576 1
1.10922267445943 1
1.11953401693331 1
1.12821198382531 1
0.742538348355334 1
1.08668300392448 1
1.26076008938337 1
0.819010441468376 1
1.05556618988269 1
0.780804219973633 1
0.770795951345696 1
1.05194335702574 1
1.03939833716444 1
1.2666632727203 1
0.937423057249783 1
0.982785224623133 1
0.979225638239794 1
1.30617028574762 1
0.813393956609466 1
1.18406108154019 1
1.20104038251163 1
1.00933697964105 1
0.826532000515852 1
0.820292281496651 1
0.816046311516158 1
0.970584264645733 1
1.02197043870766 1
0.858710521302693 1
0.994096859595378 1
0.975442212083921 1
1.39753685044776 0
1.17375143838481 1
0.921316997159752 1
0.936940294585985 1
1.02877211216916 1
0.990908944768568 1
1.10549682022913 1
1.12156722675633 1
1.27482618479755 1
0.932984412138317 1
1.03445796232614 1
0.974308319258363 1
0.966086087210136 1
0.778298887703297 1
0.921235034246569 1
1.00938580002537 1
0.904999500467889 1
1.22214338872872 1
1.10620905101772 1
1.0773042567709 1
1.23241495229877 1
0.956994214662983 1
1.24344007119368 1
0.876712519871084 1
1.06278493769421 1
0.912896386792778 1
0.9271636795709 1
0.835252484191513 1
0.95068120756526 1
1.34973299993587 0
0.917505995454972 1
0.820508802469719 1
1.0154736139143 1
0.818957515227214 1
0.821520348456077 1
0.925639532763273 1
1.02285128565297 1
0.735462732626275 1
0.909114102964832 1
0.97742575290978 1
1.04675366684318 1
1.11598473139527 1
1.07210914954615 1
1.20586049598562 1
0.834415350722603 1
1.09778702600749 1
1.0186356899038 1
1.03179740255033 1
1.14053803110802 1
0.967913164876657 1
0.744419341997456 1
1.15448429195538 1
0.953706778129361 1
0.730994181240006 1
0.715498748340697 1
1.11563781577709 1
0.875690552128803 1
0.86787791928349 1
1.06912171976587 1
1.04962137336309 1
1.03793138703915 1
1.15220543522802 1
1.01398578770846 1
0.95639592139691 1
0.955939997845799 1
1.00067320069882 1
1.05208934717741 1
1.07880284208298 1
1.15471615102376 1
0.79525080211214 1
0.972611434559528 1
1.10660471548779 1
1.12271641135139 1
0.913055863146606 1
1.09691641774396 1
1.14773323408647 1
1.11164505924546 1
0.940813082694225 1
1.23317549151161 1
0.794860159770539 1
1.04469242746 1
1.02074931784377 1
0.936692814260305 1
1.09433695948188 1
0.927564232716633 1
0.74028264023647 1
1.10390956972872 1
1.09247063988351 1
0.83168945416198 1
1.03379107121728 1
1.25732304571513 1
1.24988949986796 1
1.11435123284241 1
0.792671807891409 1
0.803031872391646 1
1.17788201525577 1
1.06782579558215 1
0.971038587326954 1
1.01451927443302 1
1.14199614337656 1
0.886023858306168 1
1.10843077909404 1
0.705716469077084 1
1.35459398069371 0
1.07478125590709 1
0.915738616086044 1
1.13994479982819 1
0.954377330390326 1
0.983122298249923 1
0.986066826820977 1
0.970393875163603 1
1.19401467849005 1
1.35165711310668 0
1.048201031824 1
1.19148010095281 1
0.968880732666613 1
0.868431284995603 1
1.07976820972252 1
1.11473229508031 1
0.735570561948744 1
0.920732184274362 1
1.03424067978193 1
1.04121555338893 1
0.817842646960687 1
1.21882333111267 1
1.25260713005541 1
1.0318275957309 1
0.956403686131946 1
1.09686880167422 1
0.83692804592657 1
1.16539650940001 1
1.26710265218861 1
0.982137126100987 1
1.23827647586539 1
0.820032063431342 1
1.0884028900689 1
0.950632748736466 1
0.881534584053973 1
0.974753066581824 1
1.01725088940943 1
1.10605435823786 1
0.677542025634391 0
0.959481833688065 1
0.920633186638492 1
1.22374543507693 1
0.964225625911996 1
1.08100980052349 1
1.11568538329656 1
1.06139577590947 1
0.87163779294332 1
1.137569597183 1
1.13516612382635 1
0.669305472470004 1
0.896969489973815 1
1.04506538907728 1
0.894540149166022 1
1.06250482405332 1
1.01831913086488 1
0.877985823371637 1
1.13721837006212 1
0.669160847044696 1
0.814726671785394 1
0.80418913957691 1
0.988361966506463 1
1.11968504706412 1
1.00901564633971 1
1.06461359945261 1
1.0231732892046 1
0.688822124587353 0
0.883832252148739 1
0.852655752351155 1
1.23576140225828 1
1.12528602884855 1
0.811414878169555 1
1.10655852588515 1
1.15199252074687 1
0.899696964246992 1
1.21140883207319 1
1.07011892996829 1
0.781404626824502 1
1.27778768106655 1
0.881441142028919 1
0.821461581679725 1
0.712722903886677 1
0.931590883229568 1
0.955437452951452 1
1.03837729444267 1
0.895669368317009 1
0.825056179180671 1
0.78410665631728 1
0.93798109351459 1
0.857684396159958 1
0.731974728694046 1
0.844445495300952 1
0.994819448745557 1
0.785388242679811 1
0.864971280294035 1
0.890868256661394 1
1.02921837934231 1
1.0548970991852 1
0.992657468782733 1
0.818180903329024 1
1.12284290690045 1
0.63500927802566 0
1.14169936206621 1
0.981813341020416 1
1.02089023618542 1
1.11681378299159 1
0.731961381333244 1
1.03508319880746 1
0.779403818283404 1
0.990239700063772 1
1.03179669669871 1
1.23493657442781 1
0.992427650077146 1
1.09064123471238 1
1.08915896685431 1
1.26748658955237 1
0.959615734293321 1
0.961174001549011 1
1.04386832756423 1
1.05576651444216 1
0.781801593409618 1
1.07452227815087 1
0.992769757503912 1
0.784103876835688 1
0.880805680407033 1
0.973716480601461 1
1.00178768366227 1
1.01069981047911 1
1.48241466330905 0
1.07799755239085 1
0.91189637176908 1
1.02552797965988 1
1.1582120558284 1
0.91437017873356 1
1.01078775510625 1
0.685588303475871 1
0.975731176655918 1
1.12059830058703 1
1.13295652718911 1
0.853364363401949 1
1.06932428437505 1
1.21776976088639 1
1.11066522394802 1
0.815458654623731 1
1.08045945493663 1
1.0253453623188 1
1.11591103969532 1
1.07531181540657 1
0.819121047785696 1
1.11991602704264 1
1.17454271270977 1
1.13613712917228 1
0.836637570668297 1
0.743332575146409 1
1.00925909808854 1
1.03184717213829 1
1.07838678982715 1
0.917087187160959 1
1.16290057948499 1
0.951218501258441 1
1.00739210771283 1
0.996901232004876 1
1.14964983344483 1
0.913260513651982 1
1.08039666064938 1
0.993752034436341 1
1.04445513428956 1
0.927098395328429 1
0.949900674281454 1
0.933945345558294 1
0.956039875214645 1
1.04609591950037 1
0.796625101121267 1
1.0875039535731 1
0.913714605151193 1
1.01108771613989 1
1.14526829173703 1
1.01474547015475 1
0.897533194371099 1
1.05202004769558 1
0.897517261647047 1
0.986191235900213 1
0.905677987533514 1
0.892701662155197 1
0.868492277889243 1
1.03967788465221 1
1.10583363606914 1
0.993631144187627 1
1.13586627210202 1
1.15252552323358 1
0.864016706503288 1
1.2848197104039 1
1.01354920392655 1
1.18187281903796 1
1.12070351638557 1
1.07467389262736 1
1.4158469241819 0
0.713422052523768 1
1.03132288862209 1
1.11004831629367 1
0.959316301353519 1
1.02715195523355 1
1.16496705660305 1
1.13580193309976 1
1.00363614373813 1
0.957039706536277 1
0.994809560237746 1
0.941365082032423 1
1.22508139846457 1
0.917237711127701 1
1.161581686306 1
1.45680410185558 0
1.23028378201107 1
1.27731820999421 1
1.08186846096469 1
1.25601523183022 1
1.14003056775752 1
0.888171797450617 1
0.858774809020568 1
0.95583584644563 1
0.974272072250294 1
0.936144368381274 1
1.1857110101946 1
0.925739509187509 1
1.01178704754361 1
1.014617675476 1
0.980827641449441 1
1.05797775774539 1
1.0057900314278 1
1.11784762986251 1
0.849890859661418 1
1.01037477419074 1
0.866552053336354 1
0.930322131339889 1
0.775633533572787 1
1.03673532203198 1
0.965841896560309 1
0.966072180499623 1
0.844399337170962 1
0.91888207192247 1
1.07682119081009 1
1.07469472937407 1
0.824952334606637 1
1.16395713571048 1
0.994687588736913 1
1.07134264544595 1
0.969414404106599 1
1.08831816411914 1
0.945594718828971 1
1.01124174041634 1
0.92187407733642 1
1.01702358053432 1
1.11869042764505 1
0.846670365236866 1
0.914229170933949 1
0.872002196815276 1
1.18156787242663 1
0.95076296118591 1
1.10625483239709 1
1.05902864554658 1
1.11529302196591 1
1.10118164893573 1
1.0005555196533 1
0.875747174240648 1
0.934980868459695 1
1.23845722125226 1
1.07217851449773 1
0.516509328026256 0
0.89965528189511 1
1.15710966526182 1
1.04701597984767 1
1.22295614524542 1
0.580451248700545 0
0.703999070904333 1
0.849042681280801 1
1.16045435233879 1
1.12091210352995 1
0.867356551609923 1
0.852890880562565 1
0.79459216308568 1
0.707825222049887 1
1.19442495724891 1
1.05059441132736 1
1.15412299011308 1
1.06045071923489 1
1.1261795448314 1
1.0452759085022 1
0.7297273045476 1
0.811221650735195 1
0.972653430560451 1
1.01782464295043 1
1.14629227861614 1
0.893849653372043 1
0.915123294404756 1
0.894072400725393 1
1.20700552277524 1
0.791520342898372 1
0.97010614983492 1
0.891527815560948 1
1.13627640215913 1
1.02111896673731 1
0.959456861708345 1
0.87864612914143 1
1.15332186584113 1
1.16161450369383 1
0.954882144211536 1
0.879275008511217 1
0.758428310169383 1
1.16118667981119 1
0.930594193569286 1
1.08608137637994 1
0.812079779900936 1
0.94999066196904 1
0.753132964163798 1
0.932142064866687 1
0.879233563012187 1
0.987439138326021 1
0.90917849079463 1
1.12259039425725 1
0.673339393397563 1
1.05470681106971 1
1.21274022163413 1
1.04140411890412 1
1.05651415468741 1
0.881901002617806 1
0.990918930885359 1
1.03902917028531 1
1.09832144175495 1
0.983635763524775 1
0.939551242121981 1
1.03255025181383 1
1.07224400074114 1
0.880279107115355 1
0.989227560242388 1
1.14267442896199 1
1.0742953559064 1
0.936036185814145 1
1.17244258452976 1
1.08664875521863 1
0.908261302075696 1
1.15312172357083 1
0.73907083907098 1
1.11937823066238 1
0.87827593897788 1
0.99769139317043 1
1.01845804111758 1
0.911571096947693 1
0.973766457953361 1
0.768362142327445 1
1.0116107849488 1
0.842104728107654 1
0.886413865894944 1
0.933707327566505 1
1.02469712639426 1
0.900725518895776 1
1.18751599192307 1
0.968261496379535 1
0.777843541129903 1
0.955328561508347 1
1.21978691571717 1
0.984232576633862 1
1.11991229115861 1
0.832084927369083 1
1.19820391052549 1
0.797221092463125 1
1.01673323896841 1
1.27052637713265 1
0.984349960362937 1
0.859843409609748 1
0.900961434339553 1
0.988704784107741 1
1.0177825536793 1
0.855707682705184 1
1.00786637520329 1
0.855610892261799 1
0.994708305846838 1
1.16797155129094 1
0.852463156054528 1
1.00069380362872 1
0.951506565397489 1
1.28040173111035 1
0.995260118201543 1
0.738499567877757 1
1.17807427154713 1
0.955677924363342 1
0.970128558212654 1
1.05705772534841 1
0.812418003340455 1
1.21516422821218 1
0.851607289451684 1
1.02706656498622 1
1.03243187045342 1
1.07413299142064 1
1.01592108257842 1
0.871010848708025 1
0.819821138526203 1
1.04799861410611 1
1.25776518257466 1
1.12911667037389 1
0.931608416582623 1
0.657611304910129 0
0.829451005420452 1
0.808809077019285 1
0.862346848047706 1
1.33812180568876 0
1.02205815259803 1
0.823992909601731 1
1.13524710055649 1
0.812523289904796 1
0.860061964424727 1
0.939851960208309 1
1.20119467248968 1
0.938380549501846 1
1.04865772275039 1
0.875035720932053 1
0.771761481096146 1
0.702924382718823 1
1.01794498974696 1
1.21666827779173 1
1.15820863324328 1
1.04572179473016 1
0.773934184373438 1
1.04119606164354 1
0.967351667501391 1
0.920209539327995 1
0.983985450806291 1
0.824685737579989 1
1.0549731524829 1
0.942529421225652 1
1.05046686188668 1
0.849052145425713 1
1.07859244609884 1
0.849922133830516 1
1.01532074585453 1
0.849176001858211 1
0.737291974027201 1
0.937143672977353 1
0.895791516613566 1
1.18239209014991 1
1.02664860320726 1
0.741136647867116 1
1.04507361177785 1
1.20893325996954 1
1.06299787451783 1
1.14532618621437 1
1.14094131759138 1
1.11309441812315 1
0.802346308046519 1
0.985734298476414 1
1.29376737954546 1
0.885355621015933 1
0.768187646310149 1
0.92547204632629 1
0.842292670503819 1
0.712456863967203 1
1.07096586255112 1
0.972980343999329 1
1.21283892907546 1
1.04937346564226 1
0.912618627294304 1
1.14737592026354 1
1.09423258277777 1
1.04997559990709 1
1.07317221240908 1
1.32636533619833 1
0.867857490977436 1
0.864504358820925 1
1.02752319313167 1
0.766126983142922 1
0.884036977958127 1
1.03786538382232 1
0.811250361463655 1
0.86596053659765 1
0.754483472057638 1
1.0259963966029 1
0.843497338936359 1
0.836549680140638 1
0.911857151208423 1
1.10083720879127 1
1.04203091258604 1
0.914688718353997 1
0.815662867052963 1
0.79709641755929 1
1.06636524881946 1
1.06481374807494 1
1.1770717036424 1
1.05869228125064 1
0.830395913943564 1
1.14187950317559 1
1.11048323694893 1
1.0514968859128 1
0.86425203994772 1
1.0068376064164 1
1.01015076643591 1
0.849195797234581 1
0.823013358273644 1
0.901842131401896 1
0.698399424983348 1
1.05804566135153 1
0.884644138576289 1
0.993427262439013 1
1.08825494355178 1
0.975552948270187 1
1.0507720549236 1
0.952393891221863 1
0.892469336659315 1
0.890595614288591 1
0.938355771096919 1
0.967291157471518 1
1.12761243725658 1
1.09540064674611 1
0.71166638663337 1
0.818097547225404 1
0.904791594494686 1
1.34974213941172 0
0.998697679872813 1
0.910732869660079 1
1.02929713781833 1
0.896656376931303 1
0.859148518315026 1
0.888331690221903 1
0.976563736052333 1
0.99867752570112 1
0.959830791582884 1
0.886132098794808 1
1.00356093983772 1
0.940587312583072 1
0.874427140327347 1
1.0408481196255 1
1.28402134277336 1
1.0649548336727 1
0.931696268372959 1
1.08951278301033 1
0.985580937788514 1
0.9999057763989 1
1.009159505659 1
0.962402234714597 1
0.543270126789565 0
0.739047589428968 1
1.03840568731984 1
0.730288157425113 1
0.8594468483988 1
0.786269073999952 1
0.986858804835305 1
1.16617849613228 1
0.762372022853623 1
0.65952024900606 0
0.859260418705009 1
1.1094852490535 1
0.982872941745904 1
0.956509776269193 1
0.864736107020791 1
1.17965905458837 1
1.15441551885145 1
1.05208816048344 1
1.02072791915515 1
1.30143412317568 1
1.16832480068389 1
1.15589365138724 1
1.01832439737903 1
0.888553889410983 1
1.25603386017013 1
1.17496533858287 1
0.821017802539992 1
0.91972945616434 1
0.962743940521808 1
1.15512189041957 1
1.28171840759524 1
0.8553953714252 1
0.99614137950151 1
0.922914336866397 1
0.790973259304861 1
1.03824668373311 1
0.913734035746281 1
0.972890494969063 1
0.938247278088337 1
0.918508001570513 1
0.870071180066528 1
1.04979872546271 1
1.15284090398029 1
0.852318006415979 1
1.03350299268388 1
1.02487207364733 1
0.68476203881911 1
1.0669616088524 1
1.04600834875045 1
1.14128183994628 1
0.931632210940347 1
0.977867986942381 1
0.752347550947959 1
0.864636742970911 1
1.20950516108976 1
1.38605668086591 1
1.04995235359394 1
0.943857343091859 1
1.05812708508199 1
1.30514083885058 1
1.17323708300056 1
1.02083511721414 1
1.16826423208681 1
0.844763156002299 1
0.938492708303195 1
0.676018257466203 0
0.913532963360251 1
0.873821809144926 1
0.792524238790346 1
1.04134839792356 1
0.946134515015964 1
0.923323773863496 1
0.907434811605907 1
0.998683357644114 1
1.08529787563714 1
1.17242425766711 1
0.726633761033005 1
0.989498849486045 1
1.13739822334949 1
0.946123425844779 1
0.777400626509235 1
0.930176912846973 1
1.14303363599854 1
1.0068564318444 1
0.805929172333975 1
1.0515498347016 1
1.22594595803502 1
1.07324852066021 1
1.30274049677497 1
0.886614906714457 1
1.22371234693768 1
1.06900393094706 1
0.946831574098994 1
0.839785636036974 1
0.849053084998855 1
0.930293930299203 1
1.1755747405121 1
0.776081522198751 1
1.11001729908392 1
1.28694353942643 1
0.969598574498103 1
0.882305147833061 1
1.14122612535099 1
0.919491504515236 1
0.990379170013863 1
0.894928287422854 1
1.00947327620863 1
1.01661059031723 1
1.15197083700047 1
1.00676373575592 1
1.06703276056601 1
1.1801971309437 1
0.980582721068204 1
1.13067765101654 1
1.13915289705589 1
0.985304852384889 1
1.09502760082614 1
1.02532633969116 1
0.950859744870688 1
1.00335381267442 1
0.884804384400215 1
1.09764375274638 1
1.38779525107825 0
0.888529799929916 1
0.965058683197089 1
0.92839064961793 1
0.923879856404588 1
0.87142760930814 1
1.41826890463899 0
0.972604647392161 1
0.88844700006095 1
0.725372086880507 1
0.973895700134442 1
0.899009973190281 1
1.01999393504118 1
1.11750313102075 1
1.32146709914477 0
1.10833025712368 1
0.873933407224371 1
0.648653841957801 0
1.06303125350704 1
0.847490744691248 1
1.22075220570482 1
0.819338502694371 1
1.02998353524221 1
0.992629325878442 1
0.79226187491369 1
0.997633144621412 1
0.707731165177817 1
0.764914257542302 1
1.0088323484769 1
1.10275684697387 1
1.1786984681811 1
1.02224296449573 1
0.692418650126286 1
1.0058798414547 1
1.09550234918474 1
0.780554178481994 1
0.855977026544578 1
0.910355375445351 1
0.885349950151344 1
0.810148828154125 1
1.21729167285716 1
1.11185847817187 1
0.927470765467761 1
0.966383760532503 1
1.0252938442242 1
0.997600406617178 1
0.844479267752845 1
1.04108310590681 1
0.906030113126931 1
1.01827217612895 1
1.082380913479 1
1.11713614264474 1
1.18820153286783 1
1.04889903707933 1
1.06382486404057 1
0.968304792123586 1
1.07024360201921 1
0.959298730803232 1
0.978913429491591 1
1.06857855943538 1
0.938145493803624 1
1.32551066852284 1
1.00011082581159 1
1.03779201064139 1
0.973014288785065 1
1.0372561457422 1
0.918597157896799 1
1.1449181564285 1
1.22696584443686 1
1.24789046429097 1
1.45849032219936 0
0.887915801801516 1
0.932166886828212 1
0.942164933809187 1
1.01633916860005 1
0.914743539707282 1
0.951917159224117 1
1.09338689468742 1
1.07603806423683 1
1.1720654270334 1
1.16247169471919 1
1.07444657674283 1
0.99599523562514 1
0.977526048071032 1
0.999201831678769 1
0.904683392129488 1
1.05629657721068 1
0.738909230637967 1
0.927428029971846 1
1.06387224920003 1
1.09945371972152 1
1.1569357028688 1
1.12285226105878 1
0.958035458586129 1
0.890802307624613 1
0.869349551999361 1
1.10584335027231 1
0.964482971945998 1
1.05205188970699 1
0.960867642868488 1
1.00211841512442 1
1.05423003785526 1
1.03167681894771 1
0.669118931717323 0
0.97724801518071 1
1.13044690944579 1
1.15012717751771 1
1.13973964580572 1
1.42215134385534 0
0.81755807490823 1
0.684366918267484 1
0.949293201056426 1
1.21071256407572 1
1.05957815258743 1
0.971949935649837 1
0.932851555818787 1
0.996287208263697 1
1.03099891052371 1
0.803183672566908 1
0.883886189785897 1
1.1764056057489 1
0.804172535476231 1
0.830275539497608 1
1.20868577759123 1
0.968787370023157 1
1.01806142815189 1
1.06434404127697 1
0.727782407216937 1
1.04002520236604 1
0.687467838903819 1
0.729371285073639 1
0.54241105166535 0
1.15273677136001 1
0.894885513146868 1
0.972609520581811 1
0.931972550678435 1
0.726031841697722 1
1.00332684011374 1
0.782937634948604 1
0.833998176369016 1
0.965144484821324 1
1.07323717158614 1
0.953179175576205 1
0.805028218572844 1
0.821717162376749 1
0.953905927929254 1
1.05833814813024 1
0.794369667069503 1
1.26965961717186 1
0.941820484172731 1
1.00167165711449 1
0.92305764070239 1
1.0618049313071 1
0.993451022156696 1
0.850158513010638 1
1.07028639268513 1
0.932982691517389 1
0.990947826372522 1
0.963864270707793 1
1.00474211254538 1
1.06541704531308 1
0.705259832964006 1
0.846485827012015 1
1.28630635296119 1
0.793459262313238 1
0.776504311691054 1
0.771848339609727 1
0.989852692834868 1
1.1336048335232 1
0.939515011208127 1
0.769305626030943 1
0.969981204331221 1
1.39661850320858 0
1.10941119455449 1
0.737569358395833 1
1.17555000785597 1
1.06718349709987 1
1.214805182386 1
1.11242774251621 1
0.813766080625469 1
0.946047745968992 1
1.08941601672118 1
0.954980853288251 1
1.03394221963724 1
0.944118327366429 1
0.953984834125902 1
0.822952799005798 1
0.557625048865737 0
1.01044032298647 1
0.755280767064262 1
1.00192654300988 1
1.03295410546244 1
1.09732344426625 1
1.18846136283106 1
1.13734738133847 1
1.07711078960374 1
0.990675887114068 1
1.09952170417661 1
0.700170443497486 0
0.978776739180083 1
1.20053119989689 1
0.755153986830023 1
0.791418477394043 1
0.872863151571015 1
1.04864881271157 1
0.985193401013717 1
1.33496977962376 0
0.819184205471806 1
1.02180813689904 1
0.992013230936161 1
1.288560789296 1
0.942881003563277 1
1.10821218347304 1
1.03536262207115 1
0.720404932040774 1
1.1658467326472 1
0.99640396801643 1
0.652403638662558 0
1.4179452146515 0
0.841288307462649 1
1.06579909436974 1
0.95063150426048 1
0.949816748341009 1
0.998536997256427 1
0.996601480259742 1
0.889890396545619 1
0.741927158980989 1
0.812620790514756 1
0.717799584246201 1
0.714026977154707 1
0.669152617998872 0
0.903225444437574 1
0.931442284669488 1
0.82435931479421 1
1.16468890770729 1
0.848136029923028 1
0.946088685080179 1
0.974929516662565 1
1.29505571422948 1
1.1082330350744 1
0.63771995809691 0
1.07856660410345 1
0.890902064511199 1
0.889270354017225 1
1.01594502592051 1
0.843062301335178 1
0.86227298495263 1
0.886347330716345 1
1.21158489545087 1
1.1392293146592 1
0.90859498350613 1
1.10497140636328 1
1.00289068269242 1
0.850754406349413 1
1.11620862788942 1
1.16476660428517 1
0.800072974407761 1
0.876766428997718 1
0.968070337800453 1
1.07299383998261 1
0.724212260592702 1
1.02724941052074 1
0.840829566383888 1
1.01683312810846 1
0.973973716063606 1
0.930175410882079 1
0.790529483491556 1
0.768413494897784 1
0.917721102058432 1
0.721000811199479 1
0.98102996155829 1
1.07828170365561 1
1.1156689494582 1
1.20577601894223 1
0.674176111170713 1
0.887162933601036 1
0.886399592104592 1
1.15772647097783 1
0.929192202584265 1
1.1782263352501 1
0.890128740165673 1
0.982165443956252 1
1.36682577397317 0
1.04332169822461 1
1.13398507940237 1
0.876324042281312 1
1.08795284827007 1
1.09860554156279 1
0.831499689394419 1
0.797010547099548 1
1.07440896060645 1
1.00091557712295 1
1.1372264981905 1
0.818725419753726 1
0.817402385925266 1
0.774033937620929 1
0.790673964099953 1
0.998047449699268 1
1.10666834461659 1
1.11981777329169 1
0.833767432769287 1
0.936410439688629 1
1.15310355487203 1
1.05059993413825 1
0.587377061014259 0
1.04627918134981 1
1.05492013277266 1
0.616436568481563 0
1.2932739107949 1
1.02017857254268 1
0.892010985059009 1
1.28937430753747 1
1.00027547788537 1
0.9428303174421 1
0.958632289618006 1
1.20998197112635 1
0.809137620610193 1
1.01653175931022 1
1.0962900083488 1
1.04140144691515 1
1.07882766420804 1
1.01558952322035 1
1.06047783195069 1
1.08498660904208 1
0.756965533038575 1
0.814150693897835 1
1.29160603553706 1
0.841713562722833 1
1.14649837997998 1
1.00900468301441 1
0.908381476848852 1
0.767700198831139 1
1.10273176512812 1
0.937987763159486 1
0.628119839392566 0
1.14361011431226 1
1.01738582086737 1
1.0219128672392 1
1.24271328588517 1
1.3567221140813 0
1.13100104789913 1
1.05363557503405 1
0.888065032179318 1
0.873563905130229 1
0.932794295876431 1
0.825165715885272 1
1.0425499438529 1
1.15644713761383 1
0.832205590649732 1
1.13253104389612 1
1.22243001129437 1
0.931703718880794 1
0.785103110483213 1
1.01338547754037 1
1.22808883290744 1
0.909463176043459 1
1.29173161097107 1
1.08616038382369 1
1.09655198406108 1
1.24879337456079 1
1.24491930075262 1
1.03765047672443 1
1.11766921687877 1
1.10950218660349 1
0.940512115048864 1
1.09428120272181 1
0.693666758505756 1
1.02453367911951 1
1.05133310313727 1
0.674165414394685 0
1.17120451736822 1
0.850135086319426 1
0.892914688720494 1
1.15413807088991 1
1.24984060633098 1
1.00005256279417 1
1.11775637575103 1
0.773683814815924 1
1.24651572641642 1
0.932809424644503 1
0.873316350732351 1
0.856231150138354 1
0.809931840176052 1
0.811435898532663 1
0.914966280906594 1
0.898181648506566 1
1.12686787595247 1
0.686285825627103 1
0.796331485513052 1
0.825299558868787 1
0.904286693350123 1
1.24687190760899 1
0.7439610843693 1
0.846833954278678 1
0.973155968271884 1
0.812771808108683 1
0.840895141186553 1
0.75757632651708 1
1.26873527864416 1
1.15807272651287 1
1.09969416846793 1
1.0070590004701 1
1.14606085435426 1
0.941196863882403 1
1.16393181646494 1
1.06463952881379 1
1.05015983159473 1
0.854041378837777 1
1.43312333087741 0
1.12691865795193 1
0.876781030465859 1
0.953574624415124 1
0.864066773421876 1
1.01000884968575 1
0.808167580215573 1
0.864172981140193 1
1.17718575038622 1
1.15732328828927 1
0.800796464114171 1
1.07296741886931 1
1.06107463941508 1
1.13218771315504 1
1.08068918016475 1
0.914049352503919 1
1.11864911200117 1
0.895175748289879 1
1.21433908370239 1
0.822924546586378 1
0.939575048357672 1
0.722637075588281 1
1.06542214516843 1
1.01255411128381 1
0.990999876699746 1
0.620761514132827 0
0.90716828655747 1
0.941570058750119 1
1.07630125404316 1
1.12820426046645 1
0.945186905988771 1
0.734407799779835 1
1.20211961710647 1
1.00018864712751 1
0.791898046140987 1
1.11607483453966 1
0.63627113301983 0
0.747337848075743 1
0.80974256021431 1
0.724308739766887 1
0.982584472338965 1
1.13452018079987 1
1.20664140224628 1
1.1338179785007 1
0.924035916294709 1
1.41789874707063 0
1.13010914562603 1
1.2623682984888 1
1.23638570128204 1
1.27304435679598 1
1.18241333241215 1
1.08723014874576 1
0.735372395558669 1
1.00309509096371 1
0.7902663220913 1
0.940894869917025 1
0.928787723001134 1
0.963025628582574 1
1.12253913902847 1
1.36663926278118 1
0.992116460503513 1
1.20377587495982 1
1.0783755414585 1
1.06079988210447 1
0.966647199330752 1
0.969090953549313 1
0.892267696486377 1
1.12422515000149 1
0.968243153770011 1
0.969292443073764 1
0.943629555732275 1
0.893324543426999 1
0.749149909546628 1
0.904192937138744 1
1.19516471493562 1
1.02963889172995 1
1.05440543819182 1
1.14783595908742 1
1.11653480381903 1
1.15962621838906 1
0.925617505685605 1
0.858646125043078 1
1.11652777057509 1
0.893917346441035 1
0.495043286998077 0
1.03649229203734 1
1.07683090332431 1
0.78155023633008 1
1.24033846124761 1
0.878037054008752 1
0.84356011949122 1
0.798049453621596 1
1.06626962744106 1
1.27490857973215 1
1.27631657706635 1
1.0409795848213 1
1.18422031512115 1
0.824622308077976 1
0.834367454280374 1
0.886759590255177 1
1.14004622846195 1
0.810422411537826 1
0.756127755377685 1
0.928541169499676 1
0.621060227453251 0
1.30809226156513 1
0.893972649057856 1
1.01261779282525 1
1.14631776774444 1
0.931095642069836 1
0.820928440137029 1
1.018014917904 1
0.996705993022196 1
1.15788265874489 1
1.03139490590927 1
1.02645409198108 1
0.837398660582575 1
0.984850388607961 1
1.20485922700397 1
0.415673170250839 0
0.969651662157426 1
1.10579345993359 1
1.14803051823788 1
1.04261940508186 1
0.861619177867542 1
0.885694807508955 1
0.927459779041605 1
1.15741050488842 1
1.00487862393184 1
0.869853685805222 1
0.871743503455158 1
1.19072938592809 1
1.12428840081784 1
1.07973785408024 1
0.685311509299073 0
1.00208648881944 1
1.02524291947563 1
0.816488131806109 1
0.961175335910855 1
0.816227518647943 1
0.909951376033985 1
0.822600119049445 1
1.11675391974732 1
0.685598404689511 0
0.969058116146278 1
0.907403110824646 1
1.13576366919871 1
0.936122086073289 1
1.15637312736415 1
1.14950171693538 1
0.783217245127563 1
1.21103995626972 1
0.916486466511024 1
1.15097247977035 1
1.12496476593531 1
0.898959801707102 1
0.989548181443817 1
0.855033704295612 1
0.947260738624752 1
0.706872226585806 1
1.05632862117388 1
1.04324767315419 1
0.887833173360546 1
1.11062423581105 1
1.15954711070993 1
0.80039992252714 1
0.981926680930917 1
0.95999402671139 1
0.877034085336249 1
0.723522394392 1
0.846977925368614 1
0.858892547511867 1
0.925675997662562 1
1.01894586676087 1
1.04278179470255 1
1.07221870764299 1
1.11117925687105 1
1.14240479215058 1
0.894999600787375 1
1.14521636019723 1
0.860523126058295 1
0.99982841428595 1
1.05615451383309 1
0.86719085321145 1
0.802536969799827 1
0.886178014873728 1
0.765516851160327 1
0.897845606402364 1
1.07811567822626 1
0.768721094444026 1
0.946214876639974 1
0.748099494746354 1
0.818356649275754 1
1.24000412734833 1
1.17124311001511 1
1.10999807772155 1
0.770693159998566 1
0.890389829949276 1
0.894472980817772 1
1.00071553350054 1
0.929439104520259 1
1.20815008133003 1
1.10897211145721 1
1.10623921656082 1
1.12531825848807 1
0.737073963163226 1
0.932467935346588 1
0.57271632378507 0
0.949945966986337 1
1.03087629355261 1
0.979524907148936 1
1.02132298771512 1
0.882822807746688 1
0.981557517784834 1
0.769385735097618 1
0.878939167134786 1
1.10970950710484 1
1.00073726811211 1
1.04625520472605 1
1.054621823211 1
0.979416847768607 1
1.19249800647886 1
0.939853347520078 1
1.05484400634706 1
1.15822458575404 1
0.610641768894553 0
1.12664739793431 1
0.819902665094589 1
1.2490277370665 1
1.01127935145509 1
1.05382064008201 1
1.32592400887607 1
0.967846469295134 1
0.979936533290336 1
0.836097788781336 1
1.16346600018191 1
1.11080575650966 1
0.768241839598118 1
0.684445278373674 0
0.947253437168097 1
0.879565847451599 1
0.627948670670981 0
1.02117461882637 1
1.17456078221443 1
1.10467784698531 1
0.876125226527868 1
1.28946416072888 1
1.31576041515228 1
1.01142934614969 1
1.2818288094596 1
1.039149580315 1
0.835339219362142 1
1.15987567763077 1
0.758725479105582 1
0.985653319911275 1
0.869987712193075 1
0.955180825106029 1
1.10080651133098 1
1.2071829738768 1
0.955794785509074 1
0.883999599041331 1
0.798000985032366 1
0.613345370860069 0
1.01052805593196 1
0.870492101343404 1
1.21980610148696 1
1.17154570144943 1
0.917228385989986 1
0.983556428112299 1
0.965888532352738 1
0.965119397647927 1
1.10489234983325 1
1.05584794568806 1
1.01701869573496 1
0.962286486718106 1
0.764538436481068 1
1.0276094829096 1
1.04633679060788 1
1.12188612743129 1
0.751818900173274 1
0.991061982111856 1
1.02647570525841 1
0.785145965762022 1
1.08227051724073 1
1.22306009315796 1
0.901621445022863 1
1.0685411029504 1
1.24417941579146 1
1.35913871916465 0
1.04474322133179 1
1.00097109159021 1
0.896887892514924 1
0.952023666202229 1
0.921098082154237 1
1.16380695290783 1
0.939955051687182 1
0.853171146675899 1
1.12124389938386 1
0.934067507840093 1
1.12406079880533 1
1.2135682226665 1
1.20588465176624 1
1.1404975677047 1
0.817627696125698 1
0.974171213679051 1
1.04600013507075 1
0.783371133882148 1
0.899424278780983 1
0.924570261601612 1
1.00380385214042 1
1.00682165872745 1
1.00526506915468 1
0.724720417241857 1
1.13409892812934 1
0.985405056427536 1
1.26387260130408 1
0.888382655454337 1
1.06757031481994 1
0.974354073923588 1
1.17268715014607 1
0.931444048016447 1
0.816104899475803 1
1.17450558605136 1
1.14267310860065 1
0.878767672145956 1
0.798635856111494 1
0.787841224210682 1
0.988093135808211 1
1.23323018639721 1
1.06490930467368 1
1.01651406869867 1
1.03617559970198 1
0.852718096569395 1
1.19387899775479 1
1.15310687669688 1
0.820223549099123 1
0.893924721180198 1
0.968147722747701 1
0.865982743953668 1
1.04179707739736 1
0.941500189949766 1
1.19629366059793 1
0.949747015063643 1
1.28005283387111 1
0.839561835958359 1
1.02635820444872 1
0.812450556624466 1
1.20787515427209 1
0.887850389966959 1
1.13385709354713 1
1.00981768447977 1
1.14624481268427 1
1.05673627830348 1
1.05073875517691 1
0.993739506966556 1
1.06508094134698 1
0.986063708500615 1
1.07949816153093 1
0.806512931398559 1
1.31946482385766 1
1.04668571177236 1
0.929738004409368 1
1.17168764483755 1
1.07372470840121 1
0.638745662344927 0
0.759082665022308 1
0.964609648718511 1
0.756761424817084 1
1.16946831300807 1
1.12743945685077 1
1.06116904764226 1
1.1602924731056 1
0.68649949742434 1
1.08123282469369 1
1.10676726798848 1
0.911393178267388 1
1.0161651471706 1
1.01653337016812 1
1.10555991428849 1
1.01477880305918 1
0.829965654429185 1
0.806577371289171 1
0.930081445850235 1
0.875094806326393 1
0.844992388958351 1
0.997853325117094 1
0.900088177098395 1
0.995949574488169 1
1.26746570084924 1
0.754454156818535 1
1.11506098262151 1
0.739586038224306 1
1.09108842261575 1
1.13481882103243 1
0.969497441534576 1
1.27814944594647 1
1.00414327475936 1
0.744443766032951 1
1.13186198218736 1
0.889926369968894 1
1.21744141736762 1
1.05896267861197 1
0.983040975089263 1
1.18357076943869 1
0.931427290904952 1
0.999897688079483 1
1.02085714560815 1
0.846021805730529 1
1.2460029677425 1
1.00701530403361 1
1.17464716727231 1
0.790185294623835 1
0.906426440378067 1
0.973992064857918 1
1.02136728297999 1
1.09537937241586 1
0.922288775765909 1
1.01649831863368 1
1.07710649046118 1
0.939862480744995 1
1.23332774139833 1
0.909525984293317 1
1.07052952828287 1
1.0982462514041 1
0.837624521478237 1
1.00090626346284 1
1.09696319303985 1
0.84310186940525 1
0.972525050069551 1
0.968135643080144 1
0.890718146480509 1
1.00304786918932 1
0.805906373364082 1
1.117441773657 1
1.08347779132652 1
1.01835856963974 1
0.709443000507207 1
0.97015385662101 1
0.918026123978955 1
0.752769814713044 1
1.01643593353848 1
1.17747749762333 1
0.897853397514136 1
0.85683896073212 1
1.11709514202408 1
0.932469938719824 1
1.20415232216421 1
0.999287255036559 1
0.903951684381643 1
0.850298982712395 1
1.02817774477464 1
1.04344296385331 1
1.10868753649621 1
1.27378580309485 1
0.749932804407578 1
1.07447631763487 1
1.28405610394563 1
0.941397141341952 1
1.24243408365347 1
0.972842212275445 1
0.958379160598387 1
1.08356298602198 1
0.803666744637284 1
0.824507637203873 1
0.97804759764386 1
0.596870992388579 0
0.767504028707106 1
1.01043822499078 1
0.94511248489601 1
0.855162428640959 1
1.05760429886081 1
1.01682945111012 1
1.01540556701099 1
0.820400175196578 1
1.03214863467101 1
1.01064132029062 1
0.825090869998611 1
0.886525480828821 1
1.04847684595798 1
0.89206556838232 1
1.10122456557446 1
0.864713801438478 1
1.12236155039261 1
0.888259070281572 1
0.87397671062808 1
0.908406428422797 1
0.744935324975229 1
0.977128795403928 1
0.858250585233076 1
0.905014932157445 1
1.36382662964673 1
0.758181264300425 1
0.953160427505512 1
1.29455028230879 1
1.03019803252865 1
1.00351400752269 1
0.938349985595524 1
1.04720286504913 1
1.09142656762641 1
0.814544252129431 1
1.05762501610403 1
1.10993870296883 1
0.966623580400987 1
0.917310193090527 1
1.06206465734697 1
1.22959536422096 1
0.901736245695202 1
0.981342745607216 1
1.22775150357524 1
0.87285835339628 1
0.856945459731689 1
0.986296843342611 1
0.91943766120273 1
1.025743225356 1
0.965651553441622 1
1.19171421719859 1
0.94334756869357 1
0.678632856592802 1
0.849806918209531 1
1.12767562681952 1
0.767185448929075 1
1.12174384171538 1
1.05251685340695 1
0.952576003137679 1
0.998518754855513 1
0.894352611965466 1
0.999926524704111 1
0.990571622970203 1
1.00207604677976 1
0.925472092034833 1
0.976499609382273 1
1.12144437341873 1
1.07096649707527 1
1.07053403367896 1
1.21518790485001 1
1.16588536747827 1
0.992351610670478 1
0.911449951068518 1
0.893709983122789 1
0.634658414431388 0
0.923257393443321 1
1.09180499000019 1
0.862682556033445 1
1.3462502901159 1
1.03477828615493 1
1.11010071837651 1
0.935709729233222 1
0.9820839724153 1
1.11535056334577 1
1.11145347768865 1
1.18737682261977 1
1.13698092281769 1
0.839369967388993 1
0.684796625759479 1
1.04318156801633 1
0.930293074878458 1
0.938303517719454 1
1.02904083205552 1
1.24514169349307 1
1.12812804391813 1
0.960613337255093 1
0.644560559987997 0
0.837163482655955 1
0.805854546020394 1
0.844312042717769 1
1.07258309810319 1
0.861623126803279 1
0.972388620912737 1
1.18812252185701 1
0.844048288288972 1
0.964110786053689 1
1.18252519522958 1
1.23058782259552 1
0.871205597902619 1
1.14821471702294 1
0.975446625761029 1
1.13562161346578 1
1.12002959440157 1
0.931472693296094 1
1.03697481036692 1
0.887591388138465 1
1.06166144843675 1
1.08393622313459 1
1.17976880898126 1
1.31173271756289 1
0.885711931352114 1
1.10746680296366 1
0.907331452438851 1
0.725260874183855 1
0.959722268866353 1
0.908289636862345 1
0.81712508799561 1
1.2790416103154 1
0.867311356611869 1
0.919315104910061 1
1.13031860030213 1
0.55728229140368 0
1.05277843716616 1
0.763269453701907 1
1.01490125152663 1
1.01552801923109 1
0.847138048432051 1
0.980137032173053 1
1.17537446623205 1
1.28759966762821 1
0.775483739511401 1
0.908077981664512 1
0.918922337263937 1
0.907373114935347 1
0.999674632316268 1
0.913977399341383 1
0.862215561662112 1
1.11488549117271 1
0.818314353041533 1
0.987898378162276 1
1.03714711483072 1
1.30030121652905 1
1.13516895339007 1
0.998948201673868 1
1.22302724848636 1
0.959098872957551 1
1.06402904850828 1
1.20017664833595 1
0.856271518975494 1
1.00888797491542 1
1.09460727900497 1
0.996191918802421 1
1.15871851280763 1
1.05923890734127 1
1.098989765768 1
0.986834150912758 1
0.767316117372655 1
1.11558563064804 1
1.04611102496301 1
1.06138749236479 1
1.14823229992333 1
1.247980004827 1
1.10234589407687 1
0.912698879296462 1
0.981954993397783 1
1.09061409269172 1
0.903445517148717 1
1.02864793342949 1
0.800429024283105 1
0.856348289515139 1
0.871647665525701 1
0.941715875978437 1
1.01749878606329 1
1.0562652670375 1
0.743176758196316 1
0.922207951031079 1
0.825991724467532 1
1.1156282944881 1
1.31659393047136 1
1.12067959118268 1
0.984560628002168 1
1.1280608032668 1
0.986865983497295 1
1.00640293538992 1
1.05342095251544 1
0.92796701700712 1
1.09918217414491 1
1.10862965640664 1
0.740772857966935 1
0.798933084445133 1
0.879665195577494 1
1.02183896064372 1
1.11286000423424 1
1.11589254927428 1
1.019401359662 1
0.715911820993616 1
1.25914449805326 1
0.970392397253742 1
0.856636210949852 1
1.07888622533392 1
0.948328075950155 1
1.12605758415609 1
0.780458070149653 1
1.0327631288758 1
0.907955797725518 1
0.79533663529502 1
0.957745544567005 1
0.947271481008465 1
1.0032746015506 1
0.887448406326497 1
1.19314912764719 1
0.970541800928897 1
0.976830100689718 1
1.20547024685023 1
0.998206362921059 1
1.19061595002856 1
1.39027045165736 0
1.022728372855 1
0.867761327967115 1
0.95457906323179 1
1.26953804972105 1
0.908911159682308 1
1.00016231809848 1
1.06590947970876 1
1.2054045278283 1
0.784236499655447 1
0.91425458595372 1
1.0321801482517 1
0.774956016371869 1
1.38655992600325 0
0.93776263271887 1
0.923048398857748 1
1.07464801621855 1
1.20826571873316 1
0.74575337905397 1
0.90322292218604 1
0.848404599468459 1
1.08373577541938 1
1.02268936589188 1
0.999698356786594 1
0.924851887368814 1
0.964030247867337 1
0.950003242478306 1
1.02445501495612 1
0.835749209614282 1
1.07410246393104 1
0.859140646277725 1
1.1060712352102 1
1.07371066617632 1
1.16335013067116 1
0.828272180594863 1
0.984757814052616 1
1.00380790095947 1
0.987814744601184 1
1.07560609551999 1
0.89750681626304 1
0.949501661914396 1
0.83480024176151 1
1.03231690959794 1
0.974757564352215 1
0.980158003953203 1
1.19857919792355 1
1.15943433594286 1
0.892038868256756 1
0.80593847630264 1
1.01769955732774 1
0.792675757953124 1
1.15930063916725 1
1.2045334532512 1
0.7734228727447 1
1.06136474077883 1
1.14335357285621 1
1.04820251815727 1
1.03065217890518 1
1.26576489132137 1
1.01823484863823 1
1.12445317006792 1
1.01159346106371 1
1.01008307730022 1
0.892721713139407 1
0.829393393009291 1
1.10676971571809 1
1.07152126259174 1
0.953405201056511 1
0.59978135613343 0
0.956016755843549 1
0.804865250899931 1
0.999840724040597 1
1.36427139480396 0
1.06323817287334 1
0.976570782186414 1
1.31530709657251 1
0.992384302821348 1
0.986601980170382 1
0.96864268327443 1
0.927188291973294 1
0.870907848556744 1
0.90203324150472 1
0.708461116268643 1
0.725608807158001 1
1.32987053030446 1
1.00294907278709 1
0.699125789337811 1
1.12078767219373 1
0.991489361406727 1
1.08652417442325 1
1.24884878875156 1
0.691225580744089 1
0.980377570751579 1
1.03356649386219 1
0.653768884131511 0
0.901583647090658 1
1.00265979048136 1
0.59890149128364 0
0.987633977901586 1
0.904790465009218 1
0.904987751120429 1
0.917267203485442 1
0.842412367037988 1
0.986945690017735 1
1.05206158613973 1
0.709058149147839 1
0.686463871763486 1
1.12091629986848 1
1.02061550514179 1
1.06736132833698 1
1.01158207382724 1
0.577158590658596 0
0.846414214792406 1
0.752142189653218 1
0.940453267963736 1
0.994709640083788 1
0.927001173837014 1
0.826310826106777 1
1.2592079730313 1
1.20663343731432 1
0.794702642967049 1
1.06675991721334 1
1.20861599529838 1
0.848853126772854 1
1.07044233524299 1
0.950153608382893 1
0.919478227762484 1
1.16084666399098 1
0.823734721439648 1
1.02379504713544 1
0.799354467264993 1
0.893530948241983 1
0.952856305871585 1
1.14001075307805 1
0.893072384415556 1
1.09137609945969 1
1.00191491057977 1
1.0337552713832 1
0.952014213082677 1
0.999768706406702 1
1.14726513274988 1
0.79351761486376 1
0.854340988971708 1
1.07582109143535 1
0.790403945241054 1
1.14039970661374 1
0.933942743044991 1
0.932505704790955 1
0.805444579411017 1
0.778497036985555 1
1.33777606967517 0
0.87588643357274 1
0.867258694071426 1
0.974676099336392 1
1.18821194774244 1
0.899046684944232 1
1.11062867072154 1
0.670433321609286 0
0.941901042537056 1
0.831618826794133 1
0.826124985107061 1
0.942883219478859 1
1.05814086198965 1
0.882177078701225 1
0.991864970128373 1
1.05132966474631 1
1.20068819609515 1
0.947069666557358 1
0.998445332008704 1
1.00597336844883 1
1.13719197262841 1
0.998978175990453 1
1.04962350457977 1
1.05570440710349 1
1.22806767615816 1
1.39101654232308 0
1.11537581283266 1
1.23926012925283 1
0.890888102001813 1
1.04256050469161 1
0.859852106899711 1
1.00339299177193 1
0.972353220905352 1
0.781431564603536 1
0.897816890033262 1
1.21590441678614 1
1.03115350658488 1
0.797887249636707 1
0.889262709699747 1
1.17718019981075 1
0.993412242123769 1
0.865813937454509 1
0.995115744302843 1
0.946609912148934 1
1.21305345272478 1
0.911474379648984 1
1.04421147176733 1
0.928961584722045 1
0.896454732218523 1
0.795585405938606 1
0.873077142069324 1
0.762033522934966 1
1.18253922654688 1
1.15763885226099 1
1.12327553708822 1
0.982435376842278 1
0.873184066792062 1
0.902629879226211 1
0.99017029196656 1
1.0991127554899 1
1.16917234583512 1
1.00844269347775 1
1.16233877640446 1
1.07968426517758 1
0.901276081025005 1
0.811914284557534 1
1.17831827878677 1
1.12008158663521 1
0.714413358348735 1
0.982540731296879 1
0.738861801136807 1
0.855583604970966 1
0.845283688092175 1
0.90383687824493 1
1.12719487973406 1
0.798954360369652 1
0.987202971521842 1
0.959589015190855 1
1.31579763641586 0
1.28346124754486 1
0.938115819801432 1
1.24835262425109 1
0.825845426103507 1
0.972033362937316 1
1.11226184454775 1
1.15017053862678 1
1.22751203258701 1
1.00201599323682 1
1.20306894797824 1
1.26171448589124 1
0.968192020185672 1
1.04576006677169 1
1.00599270418685 1
0.932954023851874 1
0.896427003034858 1
1.0474727025583 1
1.15450824550112 1
1.0690580190781 1
0.98828268687252 1
0.758741857163609 1
1.06234672018834 1
1.01445483928813 1
0.718618645283879 1
0.764501496825216 1
0.931183812648701 1
0.686596216597612 0
0.773859791428479 1
1.02860952096657 1
1.20035769382273 1
1.36575030522943 0
0.98631476716988 1
1.03488224606839 1
1.00877421521509 1
0.815717301773761 1
1.0874901139964 1
1.12078336216752 1
1.29337873224356 1
1.16334431684946 1
0.79171882897706 1
1.25978438017812 1
0.953423730837138 1
1.11239259000695 1
0.766386635850685 1
0.75563628566666 1
0.904936558220372 1
0.62738360771446 0
1.0327304968529 1
1.03270216037642 1
0.960627008406226 1
1.11884855025924 1
1.15226203100047 1
1.09915557759488 1
0.922594636431038 1
0.776220774208776 1
0.869240434383829 1
1.07106603456272 1
1.17016542342911 1
0.875658329775915 1
0.876624663978316 1
0.846748176957355 1
1.15636102566372 1
1.08421090137742 1
0.903979027393287 1
0.949249792785971 1
1.11141294746968 1
0.945870832888559 1
0.757993216509504 1
0.939403186784802 1
1.00282053907774 1
0.851532347212609 1
1.05368228957393 1
1.00443784787577 1
1.11186462923967 1
1.12471881960552 1
0.910986101872565 1
0.903829584002499 1
0.848208776976061 1
1.18499878660802 1
0.954305273123737 1
1.04654386831279 1
0.845801871090861 1
1.09764285913818 1
1.11654181474217 1
1.03331149384227 1
1.37241345062575 0
0.843871599003823 1
0.947142800258525 1
1.01247117916011 1
1.10285734786899 1
1.00347408399852 1
0.761760127976212 1
1.01467832855882 1
1.02423342518763 1
0.922259240898207 1
1.17471560918025 1
1.12393417137563 1
1.02957749950507 1
0.682470092437982 1
0.885699118992151 1
1.09002543562964 1
0.843560221927834 1
0.690428063637518 0
0.755115433583484 1
1.24832475350597 1
1.04159993523279 1
0.652222197295883 0
1.16617779352853 1
0.948761290554963 1
0.938480290053049 1
0.915556012486787 1
0.893613752764841 1
1.00153740421865 1
1.19292485741878 1
0.958814951062724 1
0.767978562040691 1
1.13175041847978 1
1.01059910435448 1
1.05332498280845 1
1.17973289784665 1
0.639982369645512 0
1.1153833403025 1
1.01684799051676 1
1.05415698209395 1
1.28676173646784 1
1.23214968537453 1
0.687149725850373 0
1.13976063168452 1
0.948670881984919 1
0.988560494817496 1
1.24065153354136 1
1.12197829825247 1
0.82486944978276 1
1.01404089183827 1
1.09566344416134 1
1.10643959245337 1
1.08005005923453 1
1.02386986808909 1
0.790618958555686 1
0.879973865102051 1
1.0953749622725 1
0.930976399028322 1
1.13932087877901 1
1.06759249479548 1
0.669161168172449 0
0.837710591920922 1
0.770317752810119 1
0.978391862428478 1
0.877436507722802 1
0.995665361027432 1
0.917844732400441 1
0.973963177379469 1
1.20808772660646 1
0.788665671822611 1
1.01634636714663 1
0.968676132657748 1
1.15775773523394 1
0.841086021028442 1
0.885744136591279 1
1.05287555981573 1
0.977038431955497 1
1.05146626957979 1
1.01637499312369 1
0.871003512719047 1
1.1257663810536 1
1.0672085005708 1
0.659277164939686 0
0.911762385983171 1
0.837624926722647 1
0.809431106335208 1
1.01759645483162 1
0.95409109393992 1
0.994211302416922 1
1.02046004588095 1
0.639693636326965 0
1.18587852915847 1
1.04436220212515 1
1.18684478017946 1
0.760016452543719 1
1.13404071685011 1
0.848448193512623 1
0.79516105853421 1
1.11382962340719 1
0.804353214409255 1
0.913258693364499 1
0.831616625984004 1
1.15241616066086 1
1.28568371140058 1
0.972420685550375 1
0.69276100810805 1
1.07145592259397 1
1.39132248868489 0
1.28677186896624 1
1.14203996642938 1
1.12493761194914 1
1.16807722212065 1
0.958316950791057 1
0.944309402717209 1
0.894851647664313 1
1.16169033543488 1
1.16227781255868 1
1.38458655751286 0
1.27877049664873 1
1.00951591966619 1
0.83113447654718 1
0.943352613465545 1
0.899124826200065 1
0.836879444220145 1
0.765838344482998 1
0.738262612154061 1
0.949703158483617 1
0.753824603701319 1
0.793263074239924 1
0.857969237415879 1
1.32348753203982 0
0.969610650996894 1
1.26997564257817 1
1.31606082317027 1
1.12973569091822 1
1.27008315034512 1
0.895397142782545 1
0.997064388456823 1
1.10911632662362 1
0.999691274229666 1
1.30531258445802 1
0.891223443261459 1
1.01496186965514 1
1.10871649276231 1
0.907039726380007 1
1.09060543166361 1
1.02625752373917 1
1.15463006903801 1
0.927594497719666 1
0.83179972465689 1
1.00936071528621 1
1.0126029619537 1
1.01779575860269 1
0.744114973012006 1
0.983329981035066 1
1.06770552269947 1
1.03891253239024 1
0.92846617259613 1
0.903848374605366 1
1.02466036020288 1
0.888946278070421 1
0.606965499620703 0
0.923944191535877 1
1.06933658905131 1
0.806102299089492 1
0.925122902650862 1
1.13669190254539 1
0.974076611239821 1
0.992061645069668 1
1.30711222133959 1
0.762605673718055 1
0.726971612365338 1
0.850282673850648 1
0.716485622799621 1
0.916304290697968 1
1.16174946290573 1
1.34980337019215 0
0.745217688618983 1
1.01179601210862 1
0.883814314195849 1
1.25009443886276 1
1.10848069128129 1
1.17906455558098 1
0.724712338671009 1
1.08103166579419 1
1.28705502142418 1
1.10998805173752 1
0.868122268854067 1
1.13950633484525 1
0.778784686756099 1
1.02272449914524 1
0.949604318055928 1
0.990993204675476 1
0.981442613386595 1
0.958588503763443 1
0.999715491715064 1
0.937162883495156 1
1.08229321723947 1
1.03342159668421 1
0.843256109837188 1
0.852694551441295 1
1.12672059371065 1
0.496692939379267 0
0.859887038303686 1
1.00698132535187 1
0.782107786748961 1
0.924217963051483 1
0.999876351481426 1
0.950936282836824 1
1.09168703232577 1
1.09718892298625 1
1.14902405424509 1
0.836685877972164 1
0.596424681636098 0
0.995252067433597 1
0.805715543563378 1
0.968523509073514 1
0.598606381259458 0
1.02520986910001 1
1.16244080901763 1
0.851988656964904 1
1.00572128191687 1
0.958950999912301 1
0.72671582776174 1
1.15319820817205 1
0.890848558127833 1
0.979147774626926 1
0.918105510043416 1
0.987287434251362 1
0.936206103008965 1
0.979626457014942 1
0.997100428635177 1
0.876785813468506 1
0.900906567708299 1
0.922973634305815 1
0.99743912843691 1
1.17246164960908 1
1.21794281477545 1
1.24570736920528 1
0.945787103007791 1
0.819890664873983 1
1.04289835615714 1
0.908661447210857 1
1.07047929173085 1
1.10368468669014 1
0.886513792729617 1
0.939123549041994 1
0.918845560206508 1
0.968583427660895 1
0.88841697388863 1
0.829305023335513 1
1.1919052998148 1
1.0244581599287 1
1.00699541863449 1
1.22330858895081 1
0.931830462468124 1
1.07642280080012 1
0.976019123293293 1
0.864238735076968 1
0.98356209709598 1
0.757322654093739 1
0.897888604892186 1
1.10318195748634 1
0.624832790168415 0
1.03080922611612 1
0.984692093392693 1
1.03387938403497 1
1.36828549442757 0
1.26092974419239 1
1.0344894320987 1
1.06488016541593 1
1.19488298856821 1
0.964263144664857 1
1.0012648960289 1
1.08272614971746 1
0.871254447398606 1
1.01951310676876 1
0.876395750240036 1
1.2627354908917 1
1.21504798721535 1
0.83646369328655 1
0.922896389776308 1
0.860057549423732 1
0.892280801742128 1
1.18666554058105 1
1.07296661522751 1
0.971046524882457 1
0.695406338186237 1
1.15826469067102 1
1.13176659905308 1
1.05145341678499 1
0.84841895820885 1
1.20425194728233 1
0.966371738361123 1
0.951597838787122 1
1.1346488833266 1
0.930608535277591 1
0.975447710911022 1
0.903432559231795 1
0.880342664011339 1
1.16812373277422 1
1.0127959221933 1
0.885671419341856 1
0.674064934811747 0
0.96432696282222 1
0.908362489539183 1
1.00832585461807 1
1.07967121755536 1
0.915783579506717 1
0.962315155965282 1
1.03366066580957 1
0.875455613976986 1
0.805697935505258 1
0.739979810259748 1
0.990265435533063 1
0.961115798921672 1
0.97242978787378 1
1.05618005898631 1
0.905509327948397 1
0.73859026202808 1
0.84781679300547 1
0.869414800957921 1
0.850896293019009 1
0.683497880158642 0
0.983939899418672 1
1.26193056549638 1
0.886870412707735 1
0.830727963617413 1
0.875289027676865 1
0.900378644155708 1
1.08532327937704 1
0.878329398903558 1
1.01861356133618 1
1.05235967777006 1
0.903175800136455 1
1.06797958407533 1
1.02467435597534 1
1.23666111454448 1
0.790356471319527 1
0.763064686995816 1
1.04753213152265 1
0.87483237893446 1
1.05652963694106 1
0.983788717073213 1
1.03862636087188 1
0.959632663715812 1
1.1038987636554 1
1.00298890477541 1
1.14426951535703 1
1.12156359972044 1
1.25007638744769 1
1.27296620395125 1
0.840942564170364 1
1.35831563007804 0
0.859164389026624 1
1.21039355802959 1
1.16216389201228 1
0.987378544526753 1
1.05423243216719 1
1.12258517905679 1
1.11741160748245 1
0.991464537786687 1
1.09230055240425 1
0.952952096278904 1
0.83671008420809 1
1.25079306550639 1
0.857224352622619 1
1.19827062958804 1
0.861385631861101 1
1.37521558856868 0
0.733631568924702 1
0.981863495923356 1
0.855762246843603 1
1.11831842299837 1
1.24831018933531 1
1.23167423177789 1
0.880170690370346 1
1.02929087528341 1
0.977162218291735 1
1.06809792715603 1
0.931161533990553 1
1.02983437328766 1
0.845299236953569 1
0.975776013748244 1
1.08318047941607 1
0.994477882607719 1
0.960292658147497 1
1.02306980484313 1
0.822414449156425 1
0.768270123531429 1
1.04688732308669 1
0.96825131094648 1
1.05506594371856 1
0.934118426606336 1
0.985916251442676 1
1.14439933395691 1
1.10277286491038 1
0.973316270301966 1
0.990877134891715 1
0.916500143033095 1
0.962007707889392 1
0.761552318309079 1
0.905857938744715 1
0.949424115889289 1
0.701900938391682 1
1.06353833600976 1
0.586880182200774 0
1.18429698009728 1
0.593641704983366 0
0.854386760659094 1
0.855661816936238 1
1.04760660175836 1
0.819373732752109 1
1.05217418501513 1
1.04100802179739 1
1.22050962785569 1
0.906902518182103 1
0.947468965123424 1
0.75078165994125 1
1.1160145631043 1
1.23010271810237 1
0.901140299382221 1
0.700638613349746 1
0.83193763929402 1
1.15123498190019 1
0.857175022011055 1
0.958988036520879 1
1.06767837288962 1
1.1308733622265 1
1.20003261018806 1
0.950011088816972 1
0.840361605667711 1
1.04626388392861 1
1.3355437978066 0
1.12182169187523 1
0.885499214201766 1
1.28162919339441 1
0.888215421591536 1
0.813812145593863 1
1.04056069838506 1
1.11666636504092 1
1.23122151387567 1
1.19255107629687 1
0.857322869330782 1
1.26262338047117 1
0.888212167811587 1
1.15988780712487 1
1.06332808981211 1
1.07160381965569 1
1.32089474448643 0
1.25512007912157 1
0.920440450910094 1
0.940336120501377 1
1.11700531320795 1
1.35621989277371 0
0.933032824556613 1
0.965534128279227 1
1.26993597905416 1
1.04569256319792 1
1.06208961794727 1
0.772648023243466 1
0.782170100093089 1
0.70023027903275 1
0.939457670015719 1
0.964447602635141 1
1.06053520220774 1
0.885175937777678 1
0.931334710304857 1
0.974764247837231 1
1.07454326839267 1
0.988882215087012 1
0.624768686600739 0
1.15278388586199 1
1.22443937480893 1
0.895051396214382 1
1.03873198268745 1
1.06546912120414 1
0.938242860602037 1
0.852605499828543 1
1.0901241993587 1
0.786896421143503 1
1.26338756018912 1
1.1444521515946 1
1.10256328404102 1
1.11698252363528 1
1.23726716536976 1
0.846168043903639 1
1.10074147277497 1
1.18210058396915 1
1.4069061777624 0
0.946789288308914 1
0.787649692500655 1
1.23643365084582 1
1.19855693285739 1
0.939118046679802 1
0.985582669741468 1
0.893377587311672 1
0.812693848137159 1
1.11460329469862 1
0.820294779716584 1
1.11288941972034 1
0.776415475128611 1
1.07340588008564 1
0.981959050475666 1
1.31227160689419 1
1.20706746959331 1
0.966066780875003 1
1.0237463606323 1
0.765159180535932 1
0.689357003687837 1
0.941561663509561 1
0.503034370955479 0
1.35547350801704 0
0.949769289287401 1
1.18646424958098 1
1.21834565932154 1
1.03295146915299 1
0.71452257468041 1
1.18342294689653 1
1.06745324250247 1
0.98386639818571 1
1.09025830160756 1
1.0555237714522 1
1.11675679115742 1
1.05850296718618 1
1.159671683614 1
0.941300583815045 1
1.15623061485002 1
0.705613483404552 1
0.836521040160501 1
0.953312588489769 1
0.949401706902948 1
1.0268049774957 1
0.889558304166072 1
0.995268244264396 1
1.09196889442326 1
1.21716966852072 1
1.08253997697477 1
0.972223987949235 1
0.905977608538164 1
0.875847337896227 1
0.892333036104991 1
0.96639466344497 1
1.16092844337719 1
1.07464299852571 1
0.886125952184749 1
1.29409555529265 1
1.12281339100469 1
1.13754890129706 1
0.928869277450831 1
0.84913088872166 1
0.854214548015477 1
1.04883109989208 1
0.737360568909926 1
0.984043380750026 1
1.00424287093754 1
1.39307697133614 0
0.81475894237445 1
0.910978217565655 1
0.989727494581822 1
1.13113157941382 1
0.989336378470586 1
0.969804473148721 1
0.654783980507636 1
0.921424565284673 1
1.01733396885029 1
1.18021272875213 1
1.01159216117247 1
1.12291632036768 1
1.01996611342366 1
1.26074325633854 1
1.06273741678924 1
0.977471729328142 1
0.867623140856954 1
0.911568502114002 1
0.930777262819917 1
1.00764484589048 1
0.710125647311341 1
0.916446452626578 1
1.16464727085443 1
0.876183613444435 1
0.779795107209178 1
0.882460000863556 1
1.07004330062407 1
1.30031322590867 1
0.911434567739647 1
0.998293767316224 1
1.03291902976189 1
0.824538678716067 1
1.00663180077644 1
1.05502736998477 1
1.43604714487721 0
1.09256756486428 1
1.03108372725541 1
0.79858790671829 1
1.05112053294987 1
0.757800623075114 1
0.825402879347552 1
0.876267007690609 1
1.05206587912505 1
0.953823978993257 1
0.99079933596274 1
1.16757314496464 1
0.831979821972927 1
1.19326419257277 1
0.968998754653535 1
1.08337592363116 1
0.771011542876381 1
0.968230776167387 1
0.925428395597584 1
0.992741381453019 1
0.777974878664703 1
1.06308332250724 1
1.33428298899391 0
0.951058947780038 1
1.02888141526921 1
0.986366361322791 1
1.2560615958593 1
0.808063884581069 1
0.973243161773108 1
0.970112251375082 1
1.20528862346617 1
1.11589834621745 1
1.0230494699829 1
0.890679643400885 1
0.712612748191296 1
1.00171464232883 1
0.721150635181999 1
1.02835890443498 1
1.08262385923465 1
0.972383965242626 1
1.1754782556262 1
0.718710691620951 1
0.913822132626889 1
0.754414062652909 1
0.997788806141429 1
1.08032360376979 1
0.855376695912792 1
1.03090374146815 1
0.859002011214956 1
0.871232461770971 1
1.11797488495931 1
1.06582758521028 1
0.696762111051732 1
1.05007449430482 1
0.893618853542655 1
0.902230861471524 1
1.44135453117833 0
0.89950292966782 1
0.882958520007156 1
0.965693085678668 1
0.936036033573613 1
1.00451345223998 1
0.823135888031056 1
0.801035562022648 1
1.04395815499755 1
0.785319401334492 1
1.15428608310499 1
1.17895919809975 1
1.24045521772692 1
0.666169894514888 0
1.141968600265 1
1.12488746462305 1
0.993255901584399 1
1.08711323943922 1
1.13850489841914 1
0.585573693859197 0
1.14156804958517 1
1.04083140711543 1
0.913291505195886 1
1.09333013748772 1
0.912437586669443 1
1.04242799756677 1
0.734520688503247 1
0.952718024846017 1
0.983417597246693 1
1.0126023196526 1
1.20296837693973 1
1.03490597331502 1
0.772274527253283 1
0.914194383126914 1
1.02473100527802 1
1.24823216514844 1
1.06839435487893 1
0.87930578964621 1
0.963761278766707 1
0.939821489803299 1
0.805213191329216 1
0.956274130026028 1
1.10266250396804 1
0.975990542039591 1
1.10115755621677 1
1.20091820360395 1
0.616334532464369 0
1.34306952054847 0
1.13650887534192 1
1.29812562686342 1
0.872956109318098 1
0.89743911660557 1
0.728335757123127 1
1.28803779082506 1
0.845037980277489 1
0.82873550978617 1
1.1807997948016 1
1.06648660153236 1
0.931232278930213 1
1.16039883740248 1
0.740992649047848 1
1.12176119860245 1
0.965040748986402 1
1.2143454077991 1
0.969961728805287 1
1.17491941017882 1
1.1034338254992 1
1.19628730232467 1
0.925929307931494 1
0.99818321007857 1
0.942814478775435 1
0.942136270134256 1
1.09580362141839 1
0.86707795155163 1
1.22812947143066 1
0.951881499638632 1
1.30918180067633 1
1.01825330014909 1
1.19990193339517 1
1.08501893936322 1
1.17730666022423 1
1.11745645868431 1
0.789208048258646 1
0.877145342204662 1
0.964920346875561 1
1.07274238804613 1
0.97194270233983 1
1.15748241983345 1
1.02700195382045 1
0.796147383043528 1
1.04559884977244 1
1.19260955395895 1
0.956982557605354 1
1.04484995770338 1
0.882130044051153 1
1.11878987124035 1
1.06960959605644 1
1.20736302409683 1
1.04422651038659 1
0.93426687308152 1
0.943929705231662 1
0.98541174008653 1
1.02837143900623 1
0.588772674876151 0
0.875663999244544 1
1.06285198216954 1
0.968314973441863 1
1.1135627548978 1
0.937128361097196 1
1.22402864035502 1
0.957178142316181 1
0.997269504171284 1
1.27707392095905 1
0.735417583238187 1
1.24052391471917 1
0.705978809537922 1
1.06426404816475 1
1.17158191127946 1
0.764948760652011 1
0.91705655696645 1
0.800428477947867 1
1.14833054710342 1
1.24764272384998 1
0.762164550681 1
0.943676419513884 1
0.930068990549948 1
1.17131317359182 1
0.635195411736624 1
1.09098623594285 1
0.80098952325752 1
0.977698603541939 1
0.854169452627157 1
0.863047204858755 1
1.12957167067848 1
1.01419993857373 1
1.06308489848803 1
1.0566801013579 1
0.933085637094544 1
0.767470246422253 1
0.881582965053071 1
1.05831899901025 1
0.918393065458151 1
1.1027446128353 1
0.744715992375521 1
0.653836808393468 1
1.00738301799862 1
0.831198185333925 1
0.772833811774598 1
1.03553231543488 1
0.858298640813464 1
1.15282549540667 1
1.06087632207124 1
0.825641590021079 1
0.976284991413336 1
0.832538410472281 1
1.0346889275343 1
0.872994449028714 1
0.9852299617631 1
1.43217240092089 0
1.17624329829426 1
1.05845779202438 1
0.863189233286582 1
1.02042338315527 1
1.15248390512701 1
1.124898596919 1
1.04112735644155 1
0.900084757676448 1
0.690361665205503 1
1.21407097839637 1
1.09797098051856 1
0.882236964254052 1
0.953393572792377 1
1.12856605325689 1
1.21424744431457 1
0.837369221077154 1
1.26173548904431 1
1.17236216830824 1
1.08004967155418 1
1.05849618234954 1
1.12031489605562 1
0.98446431378228 1
1.03221951179991 1
1.34158272909615 0
0.921494745989531 1
0.680770682029383 1
0.900803180193098 1
0.881249980026486 1
1.20012745433594 1
1.27485339001711 1
0.98370587825538 1
0.810245160705219 1
1.11871143151599 1
1.28608650398473 1
1.08522088629404 1
1.05676761264047 1
0.953169851018197 1
1.09880169046138 1
0.932129508794735 1
1.36064164533837 0
1.06289605267488 1
0.927469285413325 1
0.804663567441 1
0.918712487225363 1
1.04435638132805 1
0.856472600557839 1
1.11171299966512 1
0.665399156611468 0
0.903233115744376 1
1.14810497300687 1
1.02039072457887 1
0.775358017543883 1
0.998335862432544 1
1.25555686743056 1
1.0983696481942 1
0.893094756371339 1
0.947401673261464 1
0.933188622786516 1
0.911388865005468 1
0.779725346043029 1
1.01702701881643 1
1.35268220282294 1
1.14964977012093 1
0.994464503188993 1
0.888843506074494 1
1.00126010069155 1
0.972105093588289 1
0.550786223980325 0
1.00401981115758 1
0.998956800673613 1
0.871413730555057 1
0.933511295788117 1
0.988737142033875 1
1.01623419554558 1
1.03537665638065 1
0.781001721927232 1
0.922648873543338 1
1.11763904116556 1
0.765066968765529 1
0.856321337292545 1
0.933083730656626 1
1.08459957640349 1
0.967335740726757 1
0.713252003974943 1
1.09676262424513 1
0.901989492164933 1
1.10282357142023 1
1.05647071840037 1
0.874163585874139 1
1.20031803245158 1
0.7860858891434 1
0.883985308310462 1
1.19902566159688 1
0.729937457439233 1
1.07953741783573 1
1.39319539740126 0
0.819744362023356 1
0.869054175551449 1
1.00539825117954 1
0.697487343607605 1
0.923456562348456 1
1.46085998926144 0
0.868847474004224 1
1.01220228141417 1
0.776380664072486 1
1.19631042185469 1
0.929090059053382 1
0.858806753101377 1
0.995508102703266 1
1.11651182332257 1
0.810232305268766 1
0.797689081339365 1
1.18882417013274 1
1.04913886805897 1
1.14544614982637 1
0.810301173463651 1
1.04308794874582 1
0.803106017535256 1
0.912256681408531 1
0.903628360518188 1
1.25625926336544 1
0.960638564478814 1
1.05431397943777 1
0.936598878487421 1
1.12959697834595 1
1.3899057068359 0
1.17276360151029 1
0.698464270409961 1
0.744777470201935 1
0.989941263961671 1
0.767481767348005 1
0.655868509697075 1
1.34219563752227 0
1.01157186618154 1
0.795274080706971 1
0.901803230899278 1
1.13724115666316 1
1.01551779055523 1
1.23801445780182 1
0.851508706707505 1
0.79709369959957 1
1.06545447897655 1
1.11178477372565 1
0.987283001262318 1
1.06163485662846 1
0.72910486212146 1
0.934125779966591 1
0.847507830906806 1
1.00687921287166 1
0.959501999058672 1
1.20161706231714 1
0.829814965162639 1
1.1465785506468 1
0.938564352421317 1
0.996768273449603 1
1.2188267129131 1
0.834107387350823 1
0.883723782251793 1
1.16455338855973 1
1.06735369833927 1
0.753360099444982 1
0.882124433350458 1
1.01174764863095 1
1.02792285502319 1
1.018123487528 1
1.29374840965017 1
0.805027146574999 1
0.885341754338444 1
0.926060673670376 1
1.02608552833212 1
1.09491672052044 1
0.765203422596186 1
1.06938531286222 1
1.19718132235327 1
1.12266060838275 1
0.886727479491247 1
1.01172582994892 1
0.916945723613055 1
0.851380773132553 1
0.978089206091591 1
0.845934367272676 1
0.884939320329684 1
1.02808093925033 1
0.965035458411475 1
0.702368407410099 1
0.885264907570843 1
0.924473652402311 1
1.13650808774178 1
1.00901650219851 1
1.05462311541716 1
0.982747590211252 1
0.96183084679483 1
0.714305562486912 1
0.917952818967688 1
1.1064270994852 1
0.917982562497345 1
1.02853679750406 1
0.778396561189782 1
0.819881023914499 1
0.858897276840149 1
1.35781875369668 0
0.930844430948343 1
1.08074297561272 1
0.94129653863898 1
1.06562905279628 1
0.860144110556678 1
0.957237234316676 1
0.803731124139155 1
0.931137544415675 1
1.13564151512893 1
1.14155987181863 1
0.872381697471718 1
1.02604398411231 1
1.07051423951198 1
0.849406787860196 1
1.01062343942697 1
1.11387495099079 1
1.13537523607564 1
1.07628869470558 1
1.05367881910757 1
0.94243646566406 1
1.06198326009727 1
0.927795162320063 1
1.11598226405083 1
0.722980704455209 1
0.889079737980746 1
0.876149598398846 1
0.883831147342461 1
0.764171778488815 1
1.2371604390665 1
0.613342405981469 1
0.768437802059697 1
1.08788260940943 1
0.833916349668302 1
0.908649931265558 1
0.955666898273976 1
1.36260360818251 0
0.813917810282114 1
0.86339359486839 1
1.13244837839149 1
0.870578778622698 1
0.816964840142947 1
0.914184070085859 1
0.850735798042948 1
1.33525993544443 1
0.88610075052102 1
0.887172738216965 1
0.881425662261148 1
0.912184377198353 1
0.923687236245374 1
1.00684799750095 1
0.719580508090665 1
0.948457527973645 1
0.904576408224704 1
1.08848080537784 1
1.1539772143594 1
0.775004030951671 1
0.982114391716278 1
0.820787007757857 1
1.04865662146232 1
0.954878616456982 1
1.02824480465712 1
1.04189671568615 1
0.934248493450705 1
0.948282016626591 1
1.05998642091795 1
1.05196328206309 1
1.0199451073924 1
0.95219123286943 1
1.0875648038893 1
1.01344985073728 1
0.980146569898405 1
0.998012099437312 1
1.05797984185967 1
0.831642231785225 1
1.02552670287254 1
1.12779846851963 1
0.961195179186871 1
0.907511973169829 1
1.15239892415393 1
0.923885087534781 1
0.888383320866802 1
1.00988465438346 1
1.0905886938944 1
0.79765152665702 1
1.04221232413363 1
0.909987336660629 1
0.844796392734973 1
1.24573073608762 1
0.848634997668159 1
0.945442918772511 1
0.971872352443589 1
0.730108844481595 1
0.851924365073746 1
0.98599998317772 1
0.991972439977193 1
0.975020716088652 1
1.05701280912435 1
1.04398050473931 1
0.900583047073097 1
1.26946217185718 1
0.893398829390008 1
0.922399507190154 1
0.924478471789315 1
1.24768835549118 1
0.66858166526482 1
0.767953981085797 1
0.990364747355028 1
1.23292764941597 1
1.09556515078946 1
0.934733854907763 1
0.96175513229803 1
0.996830017524237 1
1.10018208627345 1
0.884652819234844 1
1.06264917060341 1
0.889943550729028 1
0.931378336298011 1
0.899589692295498 1
1.35766326676052 0
0.61573031384884 0
1.01509792834689 1
1.05349078897184 1
0.918279741648547 1
0.826989192104794 1
1.01584308196102 1
0.942338109932615 1
0.980510615245023 1
0.992100800760951 1
0.882904719904258 1
0.682825396310133 0
1.09364159639163 1
0.723038858581413 1
1.06213519752226 1
1.28297776989197 1
1.11345357019322 1
0.950095186711108 1
1.11089453216497 1
0.903706270555812 1
1.33846417938467 1
0.96496649321255 1
1.11508660520177 1
1.10478713915283 1
0.967412908573727 1
1.00307091308383 1
1.03755668297694 1
0.859652098648603 1
0.96348301855036 1
1.04105231177631 1
1.10325523616568 1
0.874468985460737 1
1.12344482501283 1
1.21392068212174 1
0.927635364541823 1
0.900701840463616 1
1.22306863515517 1
0.8329396768718 1
1.0409880213155 1
1.18695124396394 1
1.13802359043549 1
0.964089732721603 1
0.817034316493946 1
1.07669667671479 1
0.96794827356701 1
1.26248229899132 1
0.764116209885305 1
0.952047220316393 1
1.15806805536536 1
0.95262643897006 1
0.797003860749691 1
1.11374453819469 1
0.754562817529339 1
0.986961099855243 1
1.00695757481822 1
0.809299385693019 1
1.14600682413179 1
1.0116302474657 1
0.890345149605789 1
1.04155431612701 1
0.991886186359462 1
0.87176936340031 1
0.99373518878731 1
0.953031695140304 1
0.986686068697965 1
1.0730239797696 1
0.864576988759901 1
1.2005684330255 1
1.00468078757386 1
0.923813858008307 1
1.10606528496294 1
1.11246899211899 1
0.94999866164578 1
0.767554113337786 1
0.853492850575053 1
0.86259659965465 1
1.11268305340462 1
1.11237690770746 1
0.940466411961174 1
1.05842188906233 1
0.902865672301854 1
1.06676893988479 1
1.15823441196034 1
0.838812627160677 1
0.871944213365703 1
0.784032923336352 1
0.954576683842909 1
0.844088370208501 1
1.17306312962342 1
0.685354113979868 1
0.970926046537911 1
0.85656768719659 1
0.975905151290864 1
0.982110720658746 1
0.797536208443561 1
1.02586906224744 1
1.24374125692298 1
1.0652285255623 1
0.741123770609225 1
1.02085786089178 1
0.876554304817607 1
0.860277276568177 1
1.1876196012295 1
1.08313825522528 1
0.890661396951979 1
1.09610100519442 1
0.875437882142709 1
0.960722402330304 1
1.08652456096454 1
0.981421638847073 1
1.04237338163543 1
0.965001685636609 1
0.960597603230036 1
1.13930598733537 1
0.647054969750787 0
0.869208137757835 1
1.17753243105033 1
1.16298640933053 1
1.07162722624978 1
1.08340503091246 1
0.900517453800683 1
1.0706916245179 1
0.928870187329294 1
0.649248578312325 0
0.836948953589879 1
1.18009471007557 1
0.903267061227898 1
0.936957965378692 1
1.04858529657442 1
0.758108232384479 1
1.24277314311158 1
1.38058778864596 0
1.08843880822206 1
1.12059562812987 1
1.04307537826998 1
0.813566446582612 1
1.0494967742146 1
0.796091746847838 1
0.697445675680922 1
0.628594468966596 0
1.02316104824566 1
0.972586648331485 1
1.11993353815603 1
1.07795132333714 1
0.64653115783236 0
0.797713489829051 1
0.78432619322317 1
0.805672321227169 1
0.880101323824723 1
0.962261898021789 1
0.875593970544029 1
0.928652477188689 1
0.908983419939118 1
0.919045234911329 1
1.10679477613219 1
1.02431926355906 1
1.12543661853512 1
0.871655236082967 1
1.24307377157612 1
0.835808408855895 1
1.01985640145531 1
1.00006911546426 1
0.983006828927178 1
1.09735226830606 1
0.992945731796687 1
1.05515170802431 1
0.905863399004172 1
0.956654653479652 1
1.28176469273015 1
1.41170011054456 0
1.07241805199045 1
0.774743916563801 1
1.11537141453214 1
0.97805350462213 1
1.03702897086492 1
0.920563758587133 1
1.29905916627211 1
1.01698352439025 1
1.02827760965244 1
0.965514774212474 1
0.92967320594222 1
1.26325254197025 1
1.00537310181656 1
0.825210823936544 1
0.828297387129799 1
0.827807258365215 1
0.763205829685935 1
0.968879849873999 1
0.655162752976791 0
0.90569776828043 1
0.851260092833163 1
1.38619871361322 0
1.02454628661046 1
0.981245320580616 1
0.852854346819914 1
0.84856548678297 1
1.06235883795485 1
1.0734490232481 1
0.993419509585037 1
1.20724294144179 1
0.853208300629275 1
1.11137960559783 1
0.732991984001025 1
1.0401007327035 1
1.01338169518101 1
0.972181395707816 1
1.05782762817745 1
0.840465342990715 1
0.982786200562164 1
0.706013055167076 1
0.780605576472435 1
0.999793291419782 1
1.11147552171579 1
1.24265527837526 1
0.822874423993673 1
0.739662618898143 1
0.927039792735062 1
1.03195280333023 1
0.863015975239254 1
0.924843932223605 1
1.05127292988152 1
0.875652061417314 1
0.789256071662828 1
0.967290805262957 1
0.941093632875811 1
1.04133327725126 1
0.949930177095165 1
1.08899191410977 1
1.075860772878 1
1.0506257287293 1
0.929638278880692 1
0.926804203143608 1
1.01982118676888 1
1.17213450138634 1
0.81073733580801 1
0.716204119446407 1
0.931267691933663 1
0.918550665315741 1
0.953225894023229 1
0.910063376281436 1
0.992640041165881 1
0.858900528152006 1
1.17218193296427 1
1.08335471564012 1
0.877287034938333 1
1.11218929671019 1
0.983207223342301 1
0.847918994627554 1
1.04047574791442 1
0.797618018860188 1
0.844291278726793 1
1.1657731466635 1
0.950151818695415 1
0.795240225773326 1
1.08149647993621 1
1.02958068757987 1
0.795352327124624 1
1.00555967560065 1
0.969922958922634 1
1.19728785097344 1
0.9726154151374 1
0.984675206936986 1
0.851277063743327 1
1.04924927432139 1
1.01192760881503 1
1.16039541442416 1
0.998728368316538 1
1.16178003162599 1
1.11704434436455 1
0.906683763554429 1
0.864893307684051 1
0.756370779717081 1
0.96037678400998 1
0.92982885816169 1
0.738931040929692 1
1.05295060955722 1
1.08388481752413 1
1.15462659781429 1
0.962500207826352 1
0.89025710239921 1
1.08928927030998 1
0.675056242115318 0
1.27297362242552 1
1.1335540641358 1
0.748874242089191 1
1.1194733470138 1
1.09132445996794 1
0.977624826530032 1
0.91432918597338 1
0.892690802831143 1
0.754894538572524 1
0.918228626295948 1
1.17284940857183 1
0.986738904660623 1
1.25225037264676 1
1.31778265761799 1
1.0421250845094 1
0.908907908122133 1
0.738775872145682 1
1.03012206348534 1
1.14198555485259 1
0.700012040924283 1
0.833935229171064 1
0.950526254668562 1
0.692022136457329 1
0.853122653726816 1
1.07541626886774 1
0.90944160383622 1
0.968295977277775 1
1.03048874563259 1
0.810580339281223 1
1.07717005302551 1
0.962941774672631 1
1.07623718063062 1
0.805769862122839 1
0.893926932289367 1
0.935686993133013 1
1.08847422995009 1
0.947665352128408 1
1.03357675500137 1
0.780101640310758 1
0.916109486191134 1
1.14049367600439 1
0.94666160912956 1
0.767182204905802 1
0.783574878778888 1
1.11599973138154 1
1.17327861940953 1
1.10571716159231 1
0.764243095696258 1
0.98586157646198 1
1.23089151543576 1
1.20996276698724 1
1.05244265646303 1
1.24381282247092 1
0.815013416430823 1
1.13362585278009 1
1.05420109476895 1
0.949690201355309 1
1.20621075820751 1
0.844622583983226 1
0.866373721995721 1
0.839506630139711 1
0.97223843519879 1
0.874327922071549 1
1.1300879173213 1
0.808705277348136 1
1.06511376291375 1
1.02649096401821 1
1.00877074704708 1
1.2125448643407 1
0.720919084169275 1
1.34750070038579 0
1.23077637846465 1
0.783745019870403 1
1.09327534300194 1
0.731387663989663 1
1.53840205506139 0
0.984383512750236 1
0.775573769170771 1
0.885650779074282 1
1.26308862780749 1
0.793999274548286 1
0.960921443532192 1
0.95783785513773 1
1.04137260367199 1
0.856046546037599 1
0.850769878252103 1
0.964568236597344 1
1.04681490477455 1
0.978939631650656 1
0.685975584290941 1
0.95148885519097 1
0.868096989098396 1
0.714768379962259 1
1.01423858751562 1
1.07687910796587 1
0.947366599683926 1
0.877802190565552 1
1.09463265267358 1
0.917131563318956 1
1.20708395966663 1
1.1156199675064 1
0.951694667477019 1
1.03728038699462 1
0.896504229561032 1
0.81332681746657 1
1.22979215526817 1
0.922095436121258 1
1.01428550161829 1
0.966061235199856 1
0.975241802559282 1
1.04325690523629 1
0.96312627950354 1
1.08162952127807 1
0.797730343572496 1
1.1273596792419 1
1.02907135220308 1
0.932392991182256 1
0.714990163557032 1
1.2419482940125 1
0.895405393071099 1
1.00177317037809 1
1.08636501316007 1
0.811953182680877 1
0.976255964698608 1
1.13184730359344 1
0.958002953313706 1
0.856965709329115 1
1.28786909184416 1
0.960444810815427 1
0.881700578823616 1
1.03213827131334 1
1.10114528823721 1
0.809763199488179 1
0.860920426463006 1
1.22277159094836 1
1.04276535515343 1
0.943629573868356 1
0.863569543747635 1
0.8625162565874 1
0.787063167287688 1
1.07444237345963 1
0.857352062609395 1
0.96308949499139 1
1.14938496203729 1
0.708507531176638 1
0.858666175048239 1
0.897030327480497 1
0.823476166608434 1
0.963780404362034 1
0.906361464909952 1
1.24521441919263 1
0.912790642742148 1
0.872019620002266 1
1.124078630908 1
0.918419659578877 1
0.90869276097323 1
0.924765926666362 1
0.852269815566497 1
1.1357588910212 1
1.06166823637836 1
1.07892120398678 1
1.12346887418552 1
1.14083344995164 1
0.961101583982825 1
0.982268069743927 1
0.958581707355311 1
0.660382351438312 1
0.905357710104902 1
1.1181372976693 1
0.680802204683998 0
0.794716279801818 1
0.836555409066675 1
0.720301828866595 1
0.784662995104953 1
1.21418734800046 1
0.807506270523517 1
0.963188302969629 1
0.91894065341737 1
1.03111206396409 1
1.04108667560442 1
0.828850189968073 1
1.09739946697155 1
1.14575946800505 1
0.859380884116287 1
0.90976618042915 1
0.541870583025976 0
0.556686912767452 0
0.960602817983916 1
0.96249710101492 1
0.7498314906189 1
1.1397443124486 1
1.02078643169765 1
0.813593503167797 1
1.05162777835608 1
0.757996268462975 1
0.802442774580844 1
0.847945466983572 1
1.083617831547 1
1.30345748127516 1
0.745557990845434 1
1.12405799005217 1
1.33164894860493 0
1.04436312839421 1
1.09663627102911 1
0.80072396187958 1
1.11281496089301 1
0.833780759721582 1
1.14452630940335 1
1.03484011274517 1
0.889607959771203 1
1.06571727409191 1
0.79858373663595 1
0.946697243100371 1
1.01641585932986 1
0.811441619327254 1
0.89820483226916 1
0.895727772256132 1
0.956014438926303 1
0.688121095218166 1
1.35022344838823 0
0.972403246791957 1
0.914369338881035 1
0.980598441366925 1
0.966120375235578 1
1.26932650680431 1
1.01612789717886 1
0.882487489934 1
1.02732810048354 1
0.884238103407754 1
0.953904548403125 1
0.951998548788966 1
0.986772549901781 1
0.762405673956737 1
0.677823648004656 0
0.996048012191288 1
1.10098397048027 1
1.15739227701695 1
0.949195633907492 1
0.964183396368655 1
1.11669726861776 1
0.947393485155353 1
0.848392546573631 1
0.973477930620353 1
0.921250236673169 1
0.819791409283244 1
0.773709977319636 1
1.37101352736732 0
0.854496327471474 1
0.974010866452581 1
0.935097795303374 1
1.0656663298873 1
0.917647116070713 1
0.659150953591091 0
0.981123152446304 1
1.07405210573308 1
0.918909847355155 1
1.16259283095554 1
0.938935964095722 1
0.729092688942488 1
1.12811311876779 1
0.894603452877239 1
1.14876736828691 1
0.935477574531551 1
1.12503362434045 1
1.1891994974346 1
1.4001241396586 0
0.694100228286361 1
0.875850714708919 1
1.06970013440608 1
0.889333669909247 1
0.950779017644357 1
1.05949288584081 1
0.888856130726695 1
1.06035003006268 1
0.938707694474915 1
0.981367101473307 1
1.36097239032684 1
0.897161703648755 1
0.885836852311931 1
0.915129557445214 1
0.939773964135335 1
1.10421185321659 1
0.870496363379867 1
0.902805589663259 1
1.24685212661026 1
0.749171304604677 1
0.89866194701992 1
0.755287817553251 1
1.25096018226839 1
0.87019375722262 1
0.957455127562418 1
0.949488675148924 1
0.844085234938666 1
0.891488954182141 1
1.09892122991772 1
0.84191314362906 1
0.869282687761103 1
1.00483854589338 1
1.03313073157478 1
1.08479739344488 1
0.893494311408931 1
0.877290758190876 1
0.901056298739895 1
1.00591525868392 1
0.94370767759787 1
0.965015660652276 1
0.737874401296988 1
0.761887158499366 1
0.764758996822341 1
0.79069727947728 1
1.09940231460096 1
1.0655553006094 1
1.01878822188487 1
1.06854888272119 1
1.14920355162216 1
0.956052549330673 1
1.05087308495601 1
0.62247039433937 0
1.30645592737323 1
0.968364824691895 1
0.882017515901711 1
1.09550699265253 1
1.0123144473382 1
0.797400382490692 1
0.960178006821361 1
1.17735820207027 1
0.862043681727092 1
0.822065644019405 1
0.744316228691274 1
0.756058192409653 1
0.745302386406474 1
0.897272906317155 1
1.2603217950521 1
0.840367805568914 1
1.05691907290024 1
1.16680252008259 1
0.947823931965685 1
0.871629344039066 1
0.748099769672283 1
1.1067575513176 1
1.1029219950998 1
1.50693165483866 0
0.727488566674428 1
0.936141379714727 1
0.947073169006844 1
0.698520234441938 1
1.08708512028096 1
0.936799187068906 1
0.786547102255944 1
0.691013755081883 0
1.09892175080292 1
1.07006706090129 1
0.857135577359037 1
0.970857005933135 1
0.891345811987649 1
0.935320210013726 1
1.0937987056114 1
0.813996621656278 1
1.27378053899825 1
1.02693548529654 1
1.10810003064895 1
1.1390566846296 1
1.202074025258 1
0.905926456961744 1
0.768695320205567 1
1.30941314473584 1
0.747799392562651 1
0.928303069155093 1
0.878224143501619 1
0.958700418017459 1
0.981127679876023 1
0.967308084424894 1
0.812776767552759 1
1.0002367758862 1
0.696742324716914 1
0.99030253362066 1
1.06881960289611 1
0.905526334993996 1
0.893647678852882 1
1.00171167152737 1
0.722400196371283 1
0.99410594107755 1
0.991550641474503 1
1.09136070610116 1
0.677603291928869 1
1.18777049192318 1
1.00603914959973 1
1.02594677149482 1
0.837694087094468 1
0.913945279226911 1
1.33096580470901 0
0.863530670428113 1
0.930991416571556 1
0.878160955316547 1
0.796830993272858 1
1.14635473327785 1
0.978573575443461 1
0.914106997107932 1
1.09506165556747 1
0.868896553466262 1
0.796326293279977 1
0.773086116932708 1
0.707274183654137 1
0.576847171208588 0
1.02848567400386 1
0.956578077311077 1
0.973826242230903 1
1.16761748147726 1
1.11841990443109 1
0.885999948371092 1
1.17439652747007 1
0.867564374713848 1
0.914658185779867 1
1.06683067562775 1
0.91702263879007 1
1.11425856489394 1
0.810378060122589 1
0.894761922939489 1
1.09957425549313 1
0.817537796166139 1
1.17284857552696 1
0.855381960931861 1
1.00941562333197 1
0.771573537191513 1
1.13267929997135 1
1.0285735570781 1
0.986167742851163 1
0.921553645924447 1
1.23489533840998 1
0.844757434377296 1
1.21589987749521 1
0.852059923843723 1
1.12133312505003 1
0.96835589410586 1
0.953603247799408 1
1.09109724451451 1
0.71703200632223 1
0.917913383097931 1
0.945175315277202 1
0.718001776174744 1
0.731013767949499 1
1.04149934004499 1
0.973478986390107 1
0.829902614079884 1
0.905722099073489 1
1.0019278053212 1
1.14308378952817 1
0.899245168747104 1
0.868967072500691 1
0.897148835657124 1
1.10358450074833 1
0.784833444653098 1
0.578047296640721 0
0.744938805305192 1
0.847031442435533 1
0.828736513480584 1
1.05140307431265 1
0.773249153903205 1
1.02544704979215 1
1.14590314502085 1
1.11528897948265 1
1.04665026006842 1
0.887977276568444 1
0.738683388167156 1
1.06076314950913 1
1.2887533406308 1
1.21410627161172 1
0.825746169276055 1
1.00291583768484 1
1.18975358430237 1
1.10651301088997 1
0.916468806429944 1
1.15163855472021 1
1.01026678738232 1
0.814355462950871 1
0.916061728181317 1
1.00035226551146 1
1.28521320200591 1
0.957934040077615 1
0.816439919022222 1
1.21645296821948 1
0.995478835241076 1
1.1343326368132 1
1.01174000406831 1
1.15512451930169 1
1.05928407342976 1
0.935948568158083 1
0.941886514968678 1
0.996554484381392 1
0.996820908665945 1
0.89156121609657 1
1.07808312735622 1
1.14961344623955 1
1.61114442546777 0
1.22041525390629 1
0.837413419217489 1
1.0582823364452 1
1.24100114099625 1
1.14312635293478 1
0.963340352942473 1
1.15985321478792 1
0.85399738637501 1
1.20460218254921 1
0.919404939468722 1
0.864827904539283 1
0.976576415882093 1
1.10961107822852 1
0.960854910752372 1
0.980055544887281 1
0.94299105414155 1
0.722687655805737 1
1.13856258779333 1
0.987584937963886 1
1.07460593081289 1
0.976830673273951 1
0.973237224389604 1
0.959259563935438 1
0.897058314112058 1
0.867856016540312 1
1.1740654104168 1
0.847073684891547 1
1.18374545136913 1
1.27117553663739 1
1.17397782682793 1
0.901009587813961 1
0.920921722538969 1
0.859798650848879 1
0.94701274401221 1
1.17716368641008 1
0.692159072607754 1
1.18555284888753 1
1.23820307813377 1
0.906751177473501 1
1.22581162051198 1
1.0220268043067 1
0.862280789604984 1
1.01550721547672 1
0.945843958964259 1
0.91563300774077 1
1.04918361426569 1
0.968317204687752 1
1.15855518125845 1
1.07652101964575 1
0.959016176304367 1
1.02623842113549 1
0.935481538171588 1
1.18575806464145 1
0.49391109847912 0
1.00524433014552 1
0.997619282101653 1
0.920558406896141 1
1.08249562140688 1
1.08815648129743 1
1.21179206598277 1
1.06298202403026 1
0.74365990654175 1
0.948811774117275 1
1.15804785501287 1
0.988557686769505 1
1.17604361062221 1
1.25746751093829 1
1.06846708417784 1
1.02226589120778 1
1.15618391404743 1
0.821307547115867 1
0.98694878748499 1
1.2310252990947 1
1.32265509508296 1
1.06110208906515 1
0.94222118737865 1
1.03540243009705 1
1.08685949932791 1
1.08836021654009 1
1.04282224880491 1
0.771901255480086 1
1.12312244136586 1
1.03680267189213 1
0.965495258910428 1
0.95801072870425 1
1.03664622821646 1
0.913282365945656 1
1.1927629768562 1
0.68550935294259 0
0.963574446561596 1
1.0167059750441 1
0.993037085083431 1
0.91496283785333 1
1.04337720137816 1
0.672093055228973 0
0.945933423485141 1
1.06931945728927 1
1.02274782542789 1
0.670316257294244 0
1.10506336746526 1
1.00610820088394 1
1.14443143856188 1
0.636122049850242 0
0.965406827580651 1
0.650960746692856 1
0.984047823269145 1
1.1975314213975 1
1.17629508014758 1
0.853298241792226 1
1.15395815802175 1
0.592550345260836 0
1.12059056438438 1
0.970404127667447 1
0.875889210881278 1
1.17662284816177 1
1.28603777553088 1
1.19928940939586 1
0.79731481795304 1
1.02378705252252 1
0.794901452038504 1
0.815101113620749 1
1.06583707216912 1
0.9743009913235 1
1.10865263489773 1
0.669410068797936 0
1.06172589722271 1
0.870173352189586 1
1.11638435028675 1
1.07864392036137 1
0.823098935597241 1
0.802427344342756 1
0.817044905037436 1
0.623670922922117 0
0.830350621867869 1
0.857229185361024 1
1.09153767976358 1
0.815237477912736 1
0.945903349520973 1
0.854517386272381 1
0.802351563624121 1
0.850189599260476 1
0.902375474165121 1
0.908341378115851 1
1.18943705922753 1
1.09293782395247 1
1.05874347782344 1
1.23070882342854 1
1.01071857861614 1
1.10727400046656 1
1.11742597412227 1
0.83362058533655 1
0.745532490947917 1
1.10691273096726 1
1.01301191505108 1
1.0253251301717 1
1.03174842160483 1
1.1382080956801 1
1.1108286171954 1
1.01433256508063 1
0.844360779649876 1
1.09859097752148 1
1.04869333826213 1
1.00642392723313 1
0.780727672416137 1
1.06655301525487 1
1.00233756337805 1
0.820605197730642 1
0.946215976638536 1
0.831433392294821 1
0.915264435408022 1
1.11656436986377 1
1.06925456195056 1
0.951767528754395 1
1.13034942491691 1
1.09924952748374 1
1.07943442797361 1
0.936011896250203 1
0.823443875441666 1
0.797419282867607 1
0.885301649743529 1
0.998553247937038 1
1.20026342917539 1
0.829392671014343 1
0.794396543192764 1
1.14572421849973 1
1.03183373043996 1
1.01433373192371 1
1.09544041451626 1
0.970122644704768 1
0.918906752190555 1
1.04651833569263 1
1.18496357504597 1
0.938891158881041 1
1.13151780504039 1
0.871281321420046 1
1.00467692921594 1
0.803885483557834 1
1.00701910287555 1
0.918779443391146 1
1.13700228311398 1
1.02505366993895 1
0.900475052174888 1
1.18883372197677 1
1.12546160740351 1
0.963829371405963 1
0.993479298050707 1
0.984526920858983 1
0.80688566736563 1
1.20542764602493 1
1.07965665130645 1
1.10598446163034 1
1.06539637719714 1
0.934740738925481 1
1.08661669465656 1
1.0734957801564 1
0.865292644745584 1
0.8373381121965 1
0.675517049591144 0
0.944130090453332 1
0.978479983094136 1
0.989695021808082 1
0.962622903298022 1
1.14415524496522 1
0.91435926070765 1
1.01680167390922 1
1.0508638536559 1
1.0397412062253 1
0.683090846365364 0
1.13016839454592 1
0.884461991376837 1
0.961059579579447 1
0.767211199054116 1
0.768963896813519 1
0.897753508047966 1
1.05952914136806 1
0.843523095528154 1
1.16832965191575 1
1.05308521874238 1
0.889176701992084 1
0.98563258955523 1
1.04618556935727 1
0.995013666074317 1
1.03343332387017 1
1.02667042118221 1
0.905231923863236 1
0.752821744880489 1
1.09382188099295 1
0.812995800451141 1
0.987312712792407 1
0.912422711651638 1
0.790127719481355 1
1.33397153270346 0
0.995172084365751 1
1.0584517746824 1
0.817610321941297 1
0.962878986602548 1
1.22369042592772 1
1.20589449169812 1
0.930547874094237 1
0.956548195844873 1
1.00499289037403 1
1.20660144960532 1
0.966569537986087 1
1.17058938197826 1
0.869301020246285 1
1.09382111275508 1
0.797310412861246 1
0.996654233171647 1
1.14016580403275 1
0.807798607674754 1
1.01790085896731 1
1.21050287808534 1
1.22781096686673 1
1.31859995552335 0
1.39108822923942 0
0.71239202156923 1
1.16672077200372 1
0.859135427021479 1
1.16849059310592 1
1.02817275023363 1
0.867935285063151 1
1.10685329607266 1
0.754592436334159 1
1.01770136720428 1
1.10953550446843 1
1.10819601220356 1
1.15354799070039 1
0.958793051578489 1
1.15066432440751 1
0.655380895196706 1
0.962275165888744 1
1.02788609094375 1
0.880051867658003 1
1.11566886670068 1
0.861230308019586 1
0.600387891946588 0
1.18196122285027 1
0.786584226000898 1
0.74132970771328 1
1.37789422532329 0
0.988410450824662 1
1.02185695606847 1
0.957029710918696 1
1.07109460038337 1
0.936774892387369 1
1.17646861613975 1
0.781687493820227 1
1.018432627202 1
0.91606250178433 1
1.03141487985877 1
1.20036509739136 1
1.16346144876741 1
1.13699675465691 1
1.01021242013731 1
1.31341131666045 1
0.969980088611383 1
1.05023555225955 1
0.900613063087032 1
1.01730732159217 1
0.98757145397598 1
0.853664644904197 1
0.716965724733742 1
0.969475992504111 1
1.35995898946196 1
0.957437744352289 1
1.02219909630914 1
0.991469969897091 1
0.795744453647055 1
1.27232648315074 1
0.948830632047016 1
1.0157226743889 1
0.712641084240324 1
0.928471424873893 1
1.00608179262178 1
0.927359324412188 1
1.19789830619983 1
0.998571511257104 1
0.97238784672239 1
0.95421121448388 1
0.890990436644018 1
0.743930377758079 1
0.868310473349018 1
1.31569867235856 1
0.86520013880262 1
0.836427738408719 1
0.956089526234627 1
0.875668549070682 1
0.862092081351206 1
1.09516770216519 1
1.10099911096669 1
0.966668408117461 1
1.13724665758947 1
0.899768908469851 1
1.01962259920357 1
1.12413226085943 1
1.13606912925531 1
0.857907616451041 1
1.17166007522724 1
0.831894355450806 1
1.19563054777859 1
1.05308561684185 1
1.02909671935078 1
1.00231543259483 1
0.905925374358747 1
0.930636727434449 1
0.980499666938738 1
1.05650984967803 1
1.04051372792472 1
0.903938712227154 1
1.07012448486761 1
0.911155118758418 1
1.1166981924718 1
1.10065695137096 1
0.977436107855411 1
0.854186270872294 1
0.867048876453824 1
1.17203983754722 1
1.04194237492865 1
1.15536598808015 1
1.08936724321795 1
0.87898883328397 1
1.13297173749063 1
1.15861912458808 1
1.10466303021902 1
0.621217969851313 0
0.785703439805505 1
1.21692943528148 1
1.1032479505179 1
1.19344433854134 1
0.855298469057769 1
0.934353292100487 1
0.890670693312562 1
1.1090368074369 1
1.03649016470949 1
0.911445880437687 1
1.14668090022116 1
1.00493372864528 1
0.821018028729427 1
1.22319174094396 1
0.945287166762218 1
0.612215710475805 0
1.22049913425356 1
1.0556367911409 1
1.25578526527505 1
1.12480269815305 1
0.935349399194782 1
0.840635095958563 1
1.02593094432207 1
1.09564464071495 1
1.08217492988948 1
0.878548725596353 1
1.00254146549072 1
0.721479520150632 1
1.03540194315672 1
0.967561992725321 1
1.35523245928851 0
1.02184548551281 1
0.739763722314117 1
0.722587884552802 1
0.860411467901831 1
0.915110682211851 1
0.876264792570787 1
0.731363864879204 1
1.34456324004452 0
0.898061409969151 1
0.964679834289655 1
0.996750227567319 1
0.812054083097154 1
0.846288789401114 1
1.25182779946521 1
1.21691625894356 1
0.879205383820764 1
0.959442613615473 1
0.934358224098363 1
1.23921653999228 1
0.822567945923892 1
1.01899031104852 1
0.735180356753475 1
1.15595016620168 1
0.780764183680405 1
0.809807171563012 1
1.01338966914473 1
0.657493431463189 0
0.837406908642187 1
1.04193498616207 1
0.882130468818531 1
1.16453011607525 1
0.959647959953879 1
0.934117191188828 1
0.912694488150628 1
1.08194166487253 1
0.93800811618645 1
0.92387748736613 1
1.05373775852941 1
1.01778400407033 1
0.683184563338396 1
0.755245259065454 1
0.794226451141446 1
0.896706016551824 1
1.0625343770676 1
0.948418161387751 1
1.15595495528596 1
0.976830872193579 1
0.897839077460063 1
0.9548486658903 1
1.18323875857558 1
0.695216746534865 1
0.917680389039154 1
1.17393690198246 1
0.918662726805446 1
0.924991106025997 1
1.0089503384015 1
0.839405679306257 1
0.765701607757912 1
0.805348290302884 1
1.17736058730902 1
1.09074405906207 1
1.10897491228521 1
1.15547588990432 1
0.96858382506111 1
1.25028223990993 1
1.11904617430546 1
0.842896152484634 1
1.08938668009646 1
0.919213253668351 1
0.813380096653124 1
0.936448249623511 1
0.802177818789803 1
0.829044359027075 1
0.955585171218074 1
1.04296260884728 1
0.964039060571983 1
1.11189753851883 1
0.868944773864339 1
1.20052090886449 1
0.911231595835565 1
1.03211853384933 1
0.865037622804059 1
1.0321830277668 1
1.02737449164025 1
0.741297866432039 1
0.790355743805703 1
0.828826772564195 1
0.785955981506059 1
1.14477781119897 1
0.932123095866156 1
0.987586960407261 1
1.03297506696219 1
1.05663167521613 1
1.17383071588169 1
1.00224613102648 1
0.715646022842607 1
1.06726546541797 1
1.07041282623499 1
0.828409658233125 1
0.973589444423515 1
0.789939453511218 1
0.77174316172067 1
1.18365849856626 1
0.992373658652408 1
1.24068086100998 1
0.945014226708165 1
0.892677086902817 1
0.751867813155586 1
1.02707085094564 1
1.1828529028503 1
0.803394041012371 1
1.13241984039047 1
1.03912348976587 1
0.970835908730527 1
1.07063596469677 1
0.869061216474088 1
1.18989301765674 1
1.10358348320765 1
1.12761099018378 1
1.07390543237277 1
1.06549405161852 1
0.860081071324653 1
0.919257360996498 1
1.00485805778933 1
1.050935044959 1
0.832951575152631 1
1.10735490669144 1
0.976836955864275 1
1.04878223471757 1
1.36227517880584 0
0.829454732414225 1
1.16941873504618 1
0.952040005434778 1
0.959830200196798 1
0.843852962309266 1
0.812733882122357 1
0.709532108852932 1
1.13872546001143 1
1.10078673787249 1
1.04877300815722 1
1.26083005196898 1
0.681246673127664 1
0.920067626963659 1
1.05686324119142 1
0.898755699216218 1
1.09879181850539 1
1.02576032339638 1
0.998841256777562 1
1.09938916829539 1
0.965096264744822 1
0.901418252912367 1
0.995628669791553 1
1.07161940829103 1
0.810667782772278 1
0.728077990119849 1
1.25791587152903 1
1.05342724824409 1
0.752494043414921 1
0.843479459433789 1
1.26596838620784 1
0.98055684862054 1
0.92052685275769 1
1.02148183291081 1
0.879086405034035 1
0.965252200898768 1
1.20764236790519 1
0.915766392861182 1
1.12948170823227 1
0.909981982542152 1
0.802060290400157 1
0.898616851639734 1
0.794038514197311 1
1.01820979001364 1
0.923997490526838 1
0.807014784317866 1
0.834196262345799 1
1.10743690095935 1
1.04056904138773 1
0.939875091344965 1
0.940931766629805 1
0.769170772147149 1
1.09643155223162 1
1.13345324331599 1
0.929097189396947 1
1.10994234065769 1
0.616050893271915 0
1.11753520771517 1
1.13577486443482 1
0.8222042736461 1
1.11895249144142 1
0.742738519179785 1
0.921046574529264 1
0.997067120213457 1
1.11123984297215 1
1.13429496381336 1
1.0029833234334 1
1.22201764648607 1
1.13171499986168 1
0.941164245946535 1
0.780448564800498 1
0.97531280982712 1
1.07784913916851 1
1.28081016936168 1
0.896729595671614 1
0.86447935043643 1
1.03690076135107 1
0.995677543433806 1
0.879611243861114 1
1.02284438765757 1
1.07396825090581 1
0.80826851722604 1
1.01274217735502 1
0.846930216628819 1
0.994497611538329 1
0.951139627288864 1
1.04956293169894 1
0.960292048935956 1
0.827501664435408 1
0.783262640832321 1
1.12099982423628 1
1.23605301940026 1
0.917139708525746 1
0.846825177633876 1
1.24129644044251 1
0.826449101811851 1
1.02181220094256 1
0.931456205343128 1
0.937942142556664 1
1.15105316058273 1
0.939886370229188 1
0.771872124763208 1
1.20594243574242 1
0.839806368761215 1
1.11316619361459 1
1.03253221517448 1
0.876881814666196 1
1.14259638725879 1
0.845950218534706 1
0.923145037185651 1
0.885428591450716 1
1.10734382499884 1
1.07181967397547 1
0.80250234520031 1
0.784010508423125 1
0.973107285187892 1
1.08610013239038 1
1.05375595714679 1
0.952879323491793 1
0.979805087608464 1
0.80724539584163 1
0.987227746685945 1
0.95497952575005 1
1.12107177119154 1
0.767812799310082 1
1.1633854006769 1
0.775797735288275 1
1.08319090478963 1
1.32038602555721 0
1.14339894218157 1
0.873879682298254 1
0.829453429830985 1
0.918311831222325 1
0.908688685349627 1
1.0017168283363 1
0.999125998926191 1
1.10484428815248 1
0.932762220329578 1
1.07251505058512 1
1.04857819161216 1
0.880861121265179 1
0.837747065914013 1
1.04735950084639 1
0.899848418237286 1
0.884187314750372 1
0.934524862647526 1
0.950765718877157 1
1.35624716799091 0
0.873905418456128 1
1.16259897751727 1
0.852388904231487 1
0.787299475191901 1
0.773820845877371 1
0.932019327415124 1
1.24082796696097 1
0.96364762494568 1
0.800476950430196 1
0.747352365623268 1
1.01764205814224 1
1.08760303170608 1
1.15788645187477 1
1.09026211066398 1
1.13493446630682 1
0.937238790309805 1
1.03668235532057 1
0.72087242983443 1
1.07699750822951 1
1.01269375361522 1
0.945241429901715 1
1.04211581976704 1
1.03918300783593 1
0.957205471397139 1
0.992548289217615 1
0.993133864804301 1
1.1567126095826 1
1.10432843657364 1
0.869912317946829 1
1.0956242051188 1
0.814852403371876 1
0.81991798763197 1
1.16229171725537 1
0.923276966211854 1
0.889680390989439 1
0.824601988739649 1
1.02837017864895 1
0.979664211090265 1
0.974186888021376 1
1.12612424751999 1
1.09179596044077 1
1.04194027329931 1
0.820037122113538 1
1.16770159789894 1
0.970772947878736 1
0.75797113769396 1
1.06629815771417 1
1.08800481986869 1
0.987861366891731 1
0.905394330424922 1
1.18788334473614 1
0.669903746704414 1
0.963182173915925 1
0.972116359967658 1
1.11075885366206 1
1.08996969476019 1
1.07250094553622 1
1.02106804688217 1
1.18068350218256 1
0.739894477896094 1
1.17440607164388 1
1.04363033453102 1
0.960584012891496 1
1.20067644406913 1
0.554487240395782 0
0.918393969140931 1
1.57575590599772 0
0.963305547583277 1
1.06960618503079 1
1.22677336711742 1
0.981044126341863 1
1.09047491723359 1
0.902027242037245 1
0.983602311663123 1
1.22218542647929 1
0.964535368761681 1
0.964345333157258 1
1.0473413160707 1
0.935007053470373 1
0.758861708810373 1
0.947037251251257 1
1.01968968690565 1
0.975052609148139 1
1.21773638896185 1
0.985369385867008 1
0.802055702643796 1
0.816119736356916 1
0.911888552687177 1
0.945761626121485 1
1.05125221750341 1
0.769444844065838 1
1.06347150410386 1
0.824776216438437 1
1.21050630472951 1
0.80944279972459 1
1.14508011835643 1
0.836798182458835 1
1.05237510095305 1
0.934986757257019 1
0.974033847175542 1
0.967663693945692 1
0.829747439554211 1
1.08783900833406 1
0.977000396928276 1
1.1589165822862 1
1.0024200227537 1
0.882298108246387 1
1.15890559738003 1
1.01298000936156 1
1.11199493848687 1
0.992578362177626 1
0.973004723005877 1
0.817240906112253 1
1.07608007095615 1
1.1831022864271 1
0.838216453304755 1
1.16423461257734 1
1.08587673924287 1
0.79670338747511 1
0.821354068277716 1
1.04415454416526 1
1.0018109237521 1
1.1318195836858 1
1.03385526054832 1
0.95184503009863 1
1.37161230872829 0
1.15207369330097 1
1.07446669877448 1
1.21955206680667 1
0.986204155212799 1
0.956738233635955 1
0.925010671948133 1
0.954369819298138 1
0.886730296474454 1
0.917718118722237 1
1.10557892553759 1
1.06175706673054 1
0.954653795981271 1
1.23573414534722 1
0.999244107333429 1
1.01602470798148 1
1.2271232523502 1
1.07268953871986 1
0.95459859754557 1
0.765943614070024 1
0.920245879381833 1
1.03577509565597 1
0.951241980926135 1
1.04894733564139 1
1.07852080769303 1
0.799879333926159 1
1.09840095256308 1
1.15824349654419 1
0.854036616520307 1
0.98284513298727 1
0.89758651676807 1
0.844245913030756 1
1.20428179010582 1
1.01393139300956 1
1.03309051262292 1
1.11674920766872 1
1.13821897373004 1
0.56004448853543 0
1.02255706716934 1
0.883386786882048 1
1.20325050858758 1
1.09820652531748 1
0.80550096624025 1
0.655653747508098 1
0.862267361779332 1
1.13582292100748 1
0.822561892089843 1
1.20853433986905 1
1.04887267572856 1
1.19436686340765 1
1.22801283901742 1
1.24302499326249 1
1.14993970458709 1
1.11875085072367 1
1.2045202667799 1
1.08693028303082 1
0.965507626590804 1
0.851069450520891 1
1.05171634523558 1
0.929311566102024 1
0.93502009921652 1
0.857119309991083 1
0.952871784088991 1
0.622993996709567 0
1.39148525059637 0
1.10181302854845 1
1.19459613566323 1
0.800399613659636 1
1.11609142781747 1
1.36591291811039 0
0.803792486780397 1
1.06585969194264 1
1.08846235312499 1
1.09040380393591 1
1.25937357991257 1
0.787296232325175 1
1.08461673651343 1
0.85745422652986 1
0.895162340678044 1
1.03278508190638 1
0.885094692687443 1
0.730210258911633 1
0.819849939054736 1
0.827796857695804 1
0.875236977108046 1
1.08156384057702 1
0.971298418617202 1
1.0417984434657 1
0.814860283928911 1
0.911834007394111 1
0.739540492569461 1
1.21574440537474 1
0.807076122877472 1
1.03038620761926 1
0.960609645971184 1
0.776832037839967 1
1.02848326066557 1
0.460760965033425 0
1.03912887215718 1
1.04178847104643 1
1.0911904530344 1
0.792023542714571 1
0.944798675521792 1
0.904623934709936 1
1.06838354160147 1
0.978903220181755 1
0.696701186401917 0
1.02675859753833 1
1.06128673529258 1
1.09246827596912 1
1.0166225462566 1
1.10643870480952 1
1.15351314978514 1
1.15425795837814 1
0.924757608082425 1
0.920748051291313 1
0.966506591385571 1
0.772413817910827 1
1.05465592772005 1
0.862510926582657 1
0.797063923192928 1
1.0630945269193 1
0.880871193381542 1
1.1465844238098 1
1.00854616437879 1
1.01482181435216 1
0.750550987533133 1
1.01477552216953 1
0.938906728678439 1
0.907105476352243 1
1.1912286836463 1
0.832902245409105 1
0.72177261506131 1
0.814148506790694 1
0.942422901768384 1
1.16867638926638 1
0.71604774052079 1
1.0873064055819 1
0.902626783011248 1
1.27965986390883 1
1.29794345226405 1
1.14073189147797 1
1.14782654061727 1
0.826861253026212 1
1.01845990974377 1
0.988196752652387 1
1.09671089404645 1
0.876753005218105 1
0.907784726627949 1
0.726510456965223 1
1.07576700709961 1
0.808392774065865 1
0.843513619932037 1
1.26352687396081 1
0.913130050871612 1
1.13531032786739 1
1.02194721000094 1
0.969632764947834 1
0.881480310190683 1
0.993604598073481 1
1.14739406657538 1
0.944382014367856 1
0.855551928016138 1
1.02331251467235 1
1.24516598348936 1
0.959464786845683 1
1.16561965109296 1
0.862247855408357 1
0.718586751524678 1
1.1751499019452 1
1.05411034381835 1
0.868760915885531 1
0.953737919531791 1
1.18414854169591 1
0.83394842911569 1
0.815296856939845 1
0.773449161139962 1
0.977397773408261 1
1.3508598981092 0
0.937861397141012 1
0.807267801867779 1
1.16790906314905 1
1.15912199994083 1
0.897421146629596 1
0.985025972027614 1
0.896499477529016 1
0.733342039718778 1
1.1662120790132 1
0.957434591453675 1
0.974370759772925 1
1.18961174933278 1
0.763185646004284 1
0.931443497892025 1
1.11032946627206 1
1.11990787407868 1
0.909452289740643 1
1.0729468882131 1
1.21683290119964 1
1.10041880954409 1
1.08934375219259 1
0.988823517450408 1
1.10900184537581 1
0.632718138368955 0
1.1172290530649 1
1.06745091985469 1
0.71875379920617 1
1.14719084962439 1
0.949615661113993 1
1.00352438249478 1
0.963038533062598 1
1.07163011199146 1
1.089923609878 1
0.571673057791027 0
0.99695690607695 1
1.17876907062535 1
1.08939186602121 1
0.961244815675075 1
0.895551680731445 1
0.924707112673175 1
0.933618206238277 1
1.23811745846113 1
1.13696722979337 1
0.95950665235759 1
0.799033283967354 1
1.0765042668404 1
1.09106033780342 1
0.815724786468608 1
0.7859009285696 1
1.11766731974546 1
0.923128681012166 1
1.02645342179546 1
0.736175567279083 1
0.907968598807697 1
0.847720414856316 1
0.97590614488738 1
0.965900132559276 1
1.02576922292641 1
0.915642733635147 1
0.847427090049218 1
0.669352747490512 0
0.841418599963838 1
1.08830561717409 1
1.07709022833991 1
1.3311699120118 0
0.848051427216747 1
0.979993937845265 1
1.03445361089308 1
1.057832569438 1
0.967112417010087 1
0.880726376628311 1
0.912390170454393 1
0.99183303773504 1
1.05878021434665 1
0.707738674715858 1
0.888865515394029 1
0.705408026146722 1
0.989423213873544 1
0.713975085671571 1
0.900723915857116 1
0.974045868589981 1
0.928064320012567 1
1.17547535928382 1
0.973944455666569 1
0.748157660034391 1
1.15449249563352 1
0.78670206487114 1
0.643818497780217 1
0.861168870694058 1
0.922626198319763 1
1.10615189123771 1
0.540303046313933 0
1.13713079998943 1
1.18825811666016 1
1.07521935267584 1
0.87457822844508 1
1.18613896991597 1
0.88502859350833 1
1.046155312414 1
1.08003669624016 1
1.03783851823021 1
1.03491909712124 1
1.05365673714629 1
0.868747975407939 1
1.07335501719431 1
1.17460757879666 1
0.789394531039525 1
1.16329374906503 1
0.506698477269502 0
0.923246840849315 1
1.00736700220183 1
1.0312987389909 1
1.06060610490784 1
0.978442574206394 1
0.866283466228718 1
1.09254960553303 1
1.03280621137836 1
1.14131716866155 1
1.01542381810327 1
0.988843613277395 1
0.817679176512543 1
1.18168075573482 1
1.124722510785 1
0.89014402401424 1
0.970763219634378 1
0.855996154198953 1
1.3745383540141 0
1.12184107117105 1
0.911324610278208 1
0.979621917254796 1
0.962982001824504 1
1.0740317740349 1
0.973027558853397 1
0.968610726503915 1
0.921627414392349 1
1.18424883229023 1
1.14448690670749 1
0.807825502341873 1
0.856668359102304 1
1.01568561109183 1
1.30965241709375 1
0.98874066871215 1
1.06467530605401 1
1.01617356375423 1
0.899475327008533 1
1.04310774946083 1
0.924229909127884 1
0.953148975417731 1
1.06281560678224 1
0.969925318292719 1
0.844737737767779 1
0.85610984874755 1
0.854253299194379 1
1.16963241815592 1
0.899417512578692 1
1.2059667422139 1
0.91244950810111 1
0.98867396915157 1
0.95340234015459 1
0.99931274717041 1
0.914540843933157 1
1.30184383396223 1
1.0067003479463 1
0.898810127878673 1
0.903379174680174 1
1.12039994811828 1
0.956783947847896 1
0.879121919837216 1
0.819004267694755 1
1.08741777090946 1
0.930056840447888 1
1.32338149498542 1
1.15463469264286 1
1.17039356930532 1
0.960518140399956 1
0.947651080015113 1
0.970533288226042 1
0.765932968970341 1
0.939476298918918 1
1.43228699041647 0
0.992161053052996 1
1.21339110536996 1
0.873091796037254 1
1.02038024683835 1
0.96872453051349 1
1.0554885658337 1
0.976826405195876 1
0.865983022480988 1
1.05973014429609 1
0.882942913954503 1
1.19780809550676 1
1.01417258174748 1
1.06416516113244 1
1.04832953094394 1
1.11486472179678 1
0.92455040210046 1
0.985705888649222 1
1.28043385845489 1
1.01126038828624 1
0.944949919638475 1
0.832352662676068 1
0.702088211791904 1
1.16529466836823 1
0.97923780608648 1
1.1698364355356 1
1.0782109705767 1
0.84807752780509 1
0.941043556897665 1
1.02413916299737 1
1.07462083802056 1
0.963461507483169 1
0.845610118238379 1
0.968146325162907 1
0.721602610539828 1
1.14814143331988 1
1.15533182470448 1
1.15557112548195 1
0.981170266298707 1
0.733852871624652 1
0.866975771057374 1
0.875022392681426 1
1.31339369742861 1
0.982250710099237 1
0.860395556564343 1
0.973723172622827 1
1.29160829279643 1
0.881057356264548 1
0.818652677354346 1
0.894941117706535 1
0.995095473904184 1
0.912876657878887 1
1.14897231046628 1
1.18033037659299 1
1.06094609627451 1
1.14441124825138 1
0.718812706762683 1
1.13118463583219 1
0.939510916808582 1
1.01599005052648 1
0.829408393992535 1
0.971486089744801 1
0.843677012674604 1
1.11443089197211 1
0.654803336292119 0
1.10731348430439 1
0.608944411842841 0
1.04059459897304 1
0.743423884380884 1
0.984629423407212 1
0.908998859962242 1
0.985049155809351 1
0.830061947768322 1
0.869271252300924 1
0.881633783396689 1
0.980538859419119 1
0.794122337057276 1
0.820072128534106 1
0.9852943092665 1
0.912115486518725 1
1.02045159714169 1
0.884275984560283 1
0.828453522643405 1
1.24858215963905 1
0.85912915226011 1
1.15264458954691 1
0.999566960868441 1
1.02874698141262 1
0.807748583485586 1
1.00047938025943 1
0.689228838925484 0
0.849282350298981 1
1.16114099117606 1
1.00610340993136 1
1.01149828865849 1
0.844726304766435 1
0.999001405539452 1
1.11036723534199 1
0.820474653639645 1
1.07624547176909 1
0.958529570464761 1
0.805045755362414 1
0.834015485944125 1
0.929625017939409 1
0.836765340522665 1
0.947049186337344 1
1.2277451832293 1
0.854819246258555 1
0.809399171886936 1
0.890860150319024 1
1.12387635152794 1
0.837725206789703 1
1.35133171644199 0
0.861632550890005 1
0.927877552864521 1
0.799690974014015 1
1.10656957813949 1
0.518140674268606 0
0.962848004543885 1
0.945066051481716 1
1.16166945369912 1
1.16592916389466 1
0.758923530344299 1
0.977698710857831 1
1.16411670680214 1
1.03523710973447 1
0.96694411782101 1
0.968773656103842 1
0.972577884649636 1
1.10770584114643 1
1.14045360187155 1
0.836870475219423 1
1.26754318234295 1
1.10990702003688 1
1.08278456781521 1
1.07053861129106 1
1.00676732095339 1
0.866332171660621 1
0.834685777242751 1
1.08652091601718 1
1.06309778322918 1
0.651065020937588 0
1.10464826574604 1
1.04788073686686 1
0.956778444686712 1
1.00572476714456 1
0.674520630587393 0
0.90435589610518 1
1.10246565360462 1
1.01198033374961 1
0.994493352838154 1
1.09537095361962 1
0.955895959925977 1
1.03328204574456 1
1.00728194572769 1
1.08724261943923 1
0.798626747282091 1
0.802772036812673 1
1.03086407274304 1
1.18475597422739 1
0.766343253630385 1
0.9990147637314 1
1.1064799365182 1
0.944698233440414 1
1.00823835547654 1
1.26071224359041 1
1.11882343301524 1
0.982240666591506 1
1.07330627826602 1
0.744039598106279 1
0.915400844382668 1
1.15272303111335 1
1.11302256434879 1
1.05449746787156 1
1.07319980066685 1
1.34558735672842 0
1.12069352195178 1
1.05505733728203 1
1.04212958196399 1
1.13085648588953 1
1.17237082212152 1
1.14365943086196 1
0.95588882818669 1
1.07665285914803 1
1.37847582065794 0
0.97566992384221 1
1.15113929368922 1
1.1977806067228 1
0.973107070163836 1
1.13279859024805 1
1.21854474327429 1
1.24705123990867 1
0.837974700833955 1
1.16782182510629 1
1.12965811749492 1
1.12703764935249 1
0.963045351896805 1
1.02089205353893 1
0.746403548530031 1
0.875102474407497 1
0.868921004722852 1
0.904915079149328 1
1.0057404556792 1
0.97591368760263 1
0.907118909004287 1
1.02099358251126 1
0.854131123817461 1
0.93590044310713 1
0.801416671206865 1
0.747088271061868 1
1.11143999013226 1
1.04227471188383 1
0.965946322362879 1
1.0009821832739 1
1.1404865933417 1
0.93443102750204 1
0.837790148869511 1
0.91374498317743 1
0.924960845874866 1
0.908099731640626 1
0.792667842647651 1
1.14788847162347 1
1.08687655937908 1
0.99092146366683 1
0.95632169837822 1
1.03214524414057 1
1.17456649241664 1
0.958634358840181 1
1.06861954899323 1
0.971574736592376 1
0.806821163233502 1
1.00395600775029 1
0.941347490779804 1
0.970458726053365 1
0.881539713231142 1
1.22853477777661 1
1.17783223714213 1
1.05244019497048 1
1.09118450533343 1
1.01229640302342 1
0.851591517580497 1
0.952201614603025 1
0.975106826724354 1
1.23740267785319 1
0.842399631707621 1
1.18126190285793 1
1.18102766828254 1
1.2248130046644 1
1.24622213502228 1
0.78003132874923 1
1.1094677694831 1
0.847191687156218 1
0.999851202115948 1
0.96031208031613 1
1.14082531571196 1
1.14010969245173 1
1.06855244075389 1
0.897696357364412 1
0.995150857563002 1
0.94766853043214 1
1.02132555543473 1
0.81844515395334 1
0.983529053200145 1
0.923625911442263 1
1.06585259847857 1
0.92340125726701 1
1.32518406728152 1
1.06432775406296 1
1.22838156666922 1
1.04274373005981 1
1.04449657893042 1
1.16956360959464 1
1.17994199026944 1
1.19255380632501 1
0.958655940092396 1
0.772548079993782 1
1.07589353511806 1
1.02744587094691 1
0.961349691740164 1
1.09558405818501 1
1.1192769205617 1
0.860184946209365 1
0.973289403146719 1
1.40863246738443 0
0.953058775468431 1
1.12764623758528 1
1.04603787574298 1
0.709551510767963 1
1.00193278027832 1
1.0895225294627 1
0.74802553550014 1
1.12653086878877 1
0.87909195866283 1
0.745001738561039 1
1.04895932178434 1
0.914084731232131 1
0.996465984974745 1
1.30765780200558 1
0.946568627228237 1
0.800524174965123 1
0.856365855256837 1
0.74718616378022 1
0.847215440928347 1
1.28541389294557 1
1.06753032269206 1
0.87526708590319 1
0.802012552397099 1
0.864180417124864 1
0.754851214755395 1
1.22032741721216 1
0.917414169200092 1
0.706485628012754 1
1.0464556562007 1
0.756868988891893 1
0.945245786599502 1
1.20149871439985 1
0.660775721658734 0
1.23371386101744 1
0.770973510797547 1
0.885144268326049 1
1.0374326092002 1
1.16978377192485 1
0.878112098190931 1
1.08659308137806 1
0.871137323542728 1
0.969502627674995 1
0.871838377971388 1
1.08602785880709 1
1.07459496706994 1
0.993147071724442 1
1.03211237018484 1
0.963511574719328 1
1.09018018453225 1
1.07886980148564 1
1.00468136185283 1
0.935490843299003 1
0.923790125766905 1
1.107259792974 1
0.979426803544656 1
1.06669581973901 1
1.15173040397031 1
0.855440944925822 1
1.28750489360963 1
1.06008630852684 1
1.17893896827066 1
1.13627537908981 1
1.12907190827246 1
1.14517953004542 1
0.786988791731623 1
0.877388200494737 1
0.860440165738628 1
0.867774976234954 1
0.891881034243808 1
1.20085233776668 1
0.900857254694823 1
1.12516097968742 1
1.10697169115248 1
1.24435488580353 1
1.02151605611565 1
1.50796919069424 0
0.949050267977513 1
0.89316651758324 1
0.794690678511847 1
1.23854265650218 1
1.07767612656855 1
0.97949671664577 1
1.32559440332289 0
1.20236447657914 1
1.03630524188523 1
0.839142048594197 1
0.860727678907256 1
1.14800068649903 1
1.34141939654051 1
1.0398723763422 1
1.00295194227886 1
0.661452006732471 0
1.17582157505823 1
1.26055610458014 1
1.12730758043455 1
0.972288127876118 1
0.80179615674614 1
0.703801025045889 1
0.862892329526522 1
0.910055475295123 1
1.06889295054422 1
1.29097218736246 1
1.01926522169119 1
0.803974860344592 1
1.11544620418718 1
0.938541329462784 1
0.975331687306661 1
1.01815736155547 1
1.07553617143369 1
1.34408099302926 0
0.785612325762441 1
1.13559055632095 1
1.07770010493475 1
1.01029570459215 1
0.98436079269266 1
0.960621911775454 1
0.892418537209464 1
1.1643904398201 1
0.874367668098702 1
1.05701064552508 1
0.972648338961624 1
1.01427531309044 1
1.00261186391653 1
1.07265803948201 1
0.869442608163685 1
0.836732172621986 1
0.934390003236767 1
0.616530768689053 0
0.748148716488347 1
1.05974744804179 1
0.818638616838812 1
0.831597244300573 1
0.864976168416238 1
0.892913684030862 1
0.761969053853638 1
1.14398528437747 1
0.984601527825993 1
0.892602978911938 1
1.23693265024005 1
0.897413454860291 1
1.06134692318538 1
0.827130357939667 1
0.969682861906888 1
1.20881891142434 1
1.29436667573577 1
0.931290389899365 1
1.20934015749634 1
1.19491546326093 1
0.91217765936572 1
0.897201347115593 1
1.00390400332239 1
1.02535424973746 1
1.07290031701256 1
1.16171837123277 1
1.10234335804228 1
0.903274988988319 1
1.04766342098145 1
0.931163492466091 1
1.00524184113693 1
1.15711233928805 1
0.876829848641614 1
0.896226123873239 1
1.10988487160291 1
0.926325135197024 1
1.16164059761623 1
1.37501610932487 0
1.27144734409118 1
0.788955562956515 1
0.912493475995683 1
0.960201962294229 1
0.75849246406527 1
0.978235923115281 1
0.978301688624672 1
1.06556788682197 1
0.954246484127254 1
0.963991117312514 1
1.05448046130348 1
0.903638371309323 1
0.710288288961291 1
0.687257814489707 1
0.967776483778781 1
1.31331151491479 1
1.0009902785523 1
0.994793116306947 1
0.913996873719122 1
1.06085363878389 1
1.23676708260184 1
1.15413493002484 1
0.74228702835797 1
0.947238382246155 1
0.880579021362644 1
1.0890639948014 1
0.8869943992248 1
1.06821263026724 1
0.667041376624662 0
0.964459879561724 1
0.964925490749054 1
1.11578434164847 1
0.941109173461575 1
1.18766449374679 1
1.15346827759998 1
1.10874583012542 1
0.965019537264866 1
0.728626299183242 1
1.01073143021624 1
1.03361537147824 1
0.942707525849281 1
0.840609958275072 1
0.884369078487008 1
1.21444237894104 1
0.763022753632289 1
1.11242401539249 1
1.04282803343532 1
1.06763706442358 1
1.11970549092538 1
0.824402429150484 1
1.1594887450069 1
0.571465625142722 0
1.00083585679845 1
0.859296876601381 1
0.79591088793231 1
1.18724327133026 1
1.02835609098261 1
1.1525502735981 1
1.31184912367128 1
0.720752187650879 1
1.3133356839528 1
0.949018213297537 1
1.29403522464478 1
0.942538404381425 1
1.19794768028492 1
0.909697510566785 1
1.09571552521127 1
1.1345567710465 1
0.772769076370044 1
0.707654273228002 1
1.02393394548235 1
1.00617717417904 1
1.25607012690174 1
0.979738027676634 1
0.947585979279088 1
0.926361112266269 1
1.13544772801651 1
1.01682400061939 1
0.766467501028688 1
1.25744881831446 1
0.81362151050983 1
1.03820175219405 1
1.24002095135306 1
1.0530989613544 1
0.69095921961182 1
1.04235732120643 1
0.856889545430885 1
0.879745394818106 1
0.940244251732528 1
0.790996132916283 1
0.835795812656838 1
1.09662806628756 1
0.954997650889997 1
1.21980809421547 1
0.915059659506642 1
1.08559725466919 1
0.90571629790442 1
0.902983894051257 1
0.795800582593092 1
0.932996926417969 1
1.19428067045075 1
0.999372498454074 1
0.94930310411257 1
1.25526138822468 1
0.695683138182673 1
1.1067051944242 1
1.01904831020072 1
0.858700470664562 1
1.24978779028201 1
0.925734603495572 1
1.02409836277893 1
0.964908520091094 1
0.7726208160527 1
1.2130892115288 1
1.1052888517263 1
1.01633379587484 1
1.19248970816537 1
0.904180590386848 1
0.88662874722262 1
1.27507787123202 1
0.952746499346334 1
0.844541229754612 1
0.824153654224053 1
0.84221206162949 1
0.951811450128272 1
1.01605324887128 1
1.00850054177363 1
0.84736125806955 1
1.03031084035288 1
1.00558960994653 1
1.01621892347185 1
0.858152315736878 1
0.941398379687606 1
0.913190814351187 1
0.841016797574862 1
1.06411139843626 1
0.968410352205333 1
0.898820770973338 1
1.00782488749187 1
0.650991092440035 0
0.989554114441902 1
1.09013007426009 1
0.955546432222061 1
1.20200686878234 1
1.04821717982959 1
1.34310258924038 0
1.10044095513031 1
0.794979125569437 1
1.1454246185621 1
0.961185138514808 1
0.948091685584875 1
1.00749585799929 1
0.933876800598567 1
0.718455476315555 1
1.21263570593013 1
0.935178824380792 1
0.895895548134151 1
0.837491925966921 1
1.10012044662367 1
0.989684152228912 1
0.803145564771251 1
0.821093818912738 1
0.968576956224381 1
0.900860238092508 1
1.01368196869774 1
0.984085016800245 1
1.09847843865567 1
1.09170105135176 1
1.10311975986505 1
0.921028684214995 1
0.641358492872557 0
0.874300825015158 1
1.23664080718619 1
1.04480841094494 1
1.03125079398594 1
0.934537173562056 1
1.25781416639958 1
1.05272101956849 1
0.965866409477159 1
0.960513712012982 1
0.829548740298878 1
1.16201971814853 1
1.00605539199209 1
1.15078628536568 1
1.18438742616252 1
1.06541588637766 1
1.04728570410184 1
1.09404923431387 1
1.06148213601761 1
0.849297309836048 1
1.0581445095948 1
1.03225232539385 1
1.07902722251927 1
0.806270415972646 1
0.837538137922502 1
0.900046869545933 1
0.948665775857048 1
1.01707906620476 1
1.07891673123373 1
0.793095161849265 1
1.0194034016694 1
0.676448727941008 0
1.19783390591191 1
1.07736175829348 1
1.02384399945279 1
0.980267894560146 1
1.09985976480365 1
0.866071277611377 1
0.891510860431966 1
0.863646303273395 1
0.9550946083138 1
0.991577418457183 1
0.665944036680951 0
0.783032824313553 1
1.01353363905635 1
0.803220779517076 1
1.25874060413567 1
0.829496433350925 1
0.805118159925907 1
1.19567417136337 1
0.815097222469706 1
0.832552614131215 1
0.979673763235653 1
1.0379016305931 1
0.952931090967716 1
0.860261885142758 1
1.08309886430925 1
0.980292406979339 1
1.08253215652135 1
0.793254029961305 1
0.996904853309821 1
0.983441895371813 1
0.822468194818552 1
0.896003723892191 1
1.17838221150728 1
1.0520629096915 1
0.775263841596198 1
1.03147857839938 1
0.858769860592614 1
1.01411979630084 1
0.849281485104543 1
1.11681624676339 1
1.0867196166772 1
0.812762906701419 1
1.00275764099673 1
0.967210946651378 1
0.807497644307917 1
1.04714771404492 1
0.970294249976359 1
1.03086766949975 1
1.02523162012145 1
1.02369450075588 1
0.8921058035704 1
1.04696209447604 1
0.997917158234912 1
0.999532087993428 1
1.02428847887329 1
0.920030266114779 1
1.06028729864784 1
1.29203873108962 1
1.12242155481307 1
1.02768084930641 1
1.17426504062658 1
1.05724666835367 1
1.0131957673538 1
0.983092824693085 1
0.999275518615567 1
1.10753514958336 1
0.714804201364603 1
1.06481713101399 1
1.10889530664044 1
1.07211029697212 1
1.11007484311313 1
0.941108966914385 1
1.05985313901817 1
0.863488650768415 1
0.721297896830667 1
0.956944411580457 1
1.02055145838556 1
0.748776388147701 1
0.858315717401857 1
1.13751625059869 1
1.20486206411882 1
0.787439319145406 1
1.17096403805674 1
1.02126245850332 1
0.939872940441939 1
1.10443655694613 1
0.937089351836342 1
1.20663071380421 1
1.02909133782057 1
1.17833162882873 1
1.06398627680868 1
0.970213770389386 1
1.16521229644216 1
0.951267067509875 1
0.979669459023423 1
1.05550361905477 1
1.11302253693281 1
0.75132168080595 1
1.11385617944931 1
0.742112262386132 1
0.925120949654213 1
1.05900328606135 1
1.12622860010224 1
1.09072290876398 1
1.02070195780064 1
0.56542386788518 0
0.955707536475786 1
1.07160911000503 1
0.987132683814599 1
0.983580130202232 1
1.1306618049291 1
1.21831776966752 1
0.909525213797736 1
0.85098353380153 1
1.04502504322317 1
1.09369248038989 1
0.863029101485064 1
0.760972949150332 1
1.08933512034472 1
1.06960289815297 1
1.20828365866283 1
0.805938899759256 1
1.19388049501003 1
0.999122838813203 1
0.93944825206074 1
0.965950853287483 1
0.980042613798272 1
1.10417055933686 1
0.906587440127585 1
1.001814281706 1
1.06788004978075 1
0.907736031868221 1
0.969238769851904 1
1.25408282596774 1
1.08137857898635 1
0.723035896752454 1
1.0439049431474 1
0.937520466131759 1
0.911105175807595 1
0.954631357128674 1
1.08107182341239 1
1.39941431087764 0
1.00936533956732 1
0.979086595322092 1
1.18724078986968 1
0.601848699712134 0
1.0274695863516 1
0.866415204340231 1
1.02485583705941 1
0.940864351851709 1
0.932801894534015 1
1.31881712572261 0
1.04824571694898 1
0.819090749951088 1
0.863327658432385 1
1.05508894735853 1
0.918789482229811 1
1.17826888675802 1
0.944466577871979 1
0.864425107961528 1
0.859630824717567 1
0.945907899788335 1
1.13580879455175 1
1.31911069720759 1
0.823483931026724 1
0.967523971347268 1
1.20653941373383 1
0.898960394840843 1
0.831289905581849 1
0.913547885729531 1
1.18968734803774 1
0.63949255356671 0
0.857328990566099 1
1.16793163338966 1
0.895916006654666 1
1.30210212751868 1
0.886279226429126 1
1.02927720325774 1
0.810610405506744 1
1.08897342168039 1
0.858684423926159 1
1.16279327762484 1
0.75863478417643 1
0.862077208704284 1
1.10691666159 1
1.06406992416295 1
0.927968853915829 1
1.19012183124274 1
1.02920282301117 1
1.11757563079527 1
0.877083434406919 1
1.05103605329002 1
0.94080550617882 1
1.24263230627198 1
0.985308891600336 1
0.947696851851745 1
1.17364054782274 1
1.20606848364082 1
1.03561991364172 1
1.00447654274817 1
0.833431931781608 1
1.07382509538228 1
0.801971457103965 1
1.15046780728874 1
0.677238592188049 0
1.11181508533145 1
1.10373418473588 1
1.01034653373394 1
0.806465328556542 1
1.07493735880147 1
1.1317832490669 1
1.0057124727119 1
0.749917615092038 1
0.745453768292936 1
1.02391713635161 1
1.10220810142492 1
0.846304735981222 1
1.20659045655562 1
1.0247427266364 1
1.28750929894857 1
1.05787754613002 1
0.961412658837445 1
0.835348992327552 1
0.726669889265126 1
0.924550937590652 1
0.761151137400401 1
1.15304815099028 1
0.959078611196821 1
0.978951619749784 1
0.754651448153297 1
1.1930521987347 1
0.882158612540879 1
1.00349453005531 1
1.11156534211129 1
1.30150380364604 1
0.989967100314918 1
0.870530130352975 1
0.813208998394608 1
1.10659533243547 1
0.587960987794714 0
0.932705563988396 1
0.746826614739474 1
1.01768076503796 1
1.13266854871049 1
1.10085973148249 1
1.21073731843606 1
0.835368362503546 1
0.896821841916036 1
1.09232020126138 1
1.03165264090011 1
1.12112819970321 1
1.0537257167642 1
0.990382543271714 1
0.683763384580922 1
1.01030849571198 1
1.25712581343361 1
0.767611286868006 1
0.930954000000884 1
0.891029249054281 1
1.0833019589562 1
1.08851720154707 1
1.03829347002921 1
0.963203405186536 1
0.756187849895008 1
1.02804744977858 1
0.996136453580379 1
0.959084764733134 1
1.11265697591761 1
1.07262472816842 1
0.755292635193293 1
1.23605646381758 1
1.07290179869088 1
0.989504136522333 1
0.659207230096808 0
0.650996463589276 1
0.979525838442607 1
1.1937438167176 1
0.891362593312462 1
0.663274189012219 1
1.05506624077847 1
1.08845441377248 1
0.818787484569149 1
0.858916088557907 1
1.25336134320591 1
0.720631727907422 1
1.07802664271568 1
0.822793580933802 1
1.13891075321913 1
0.91187030384279 1
0.871688128126647 1
1.10295025182937 1
1.207855409794 1
1.12836018579033 1
0.886656236993093 1
0.943981902420297 1
0.991378959806716 1
1.17386279718616 1
1.06347024033616 1
0.990993451553151 1
1.08390774232991 1
1.10391033479878 1
1.00300788776849 1
0.88253945669879 1
1.07251773799968 1
0.814255469415441 1
1.06220171199818 1
1.13726203033266 1
0.922106793223906 1
1.17210961582193 1
1.09793996747868 1
0.985796131773291 1
0.798983287239063 1
0.982373460205951 1
0.754808135649177 1
1.03436526746515 1
0.999453438928648 1
1.12032393701288 1
0.963913460213959 1
0.703230235336835 1
0.97637132137477 1
0.73487985333625 1
1.25089753266751 1
0.961334844973335 1
0.800552725561922 1
1.03494052025194 1
1.16659565320711 1
0.731680360143515 1
1.18109034645729 1
1.12690369781618 1
1.18781911657843 1
0.676673697319907 0
1.12041463339505 1
0.662877160277424 1
1.02050740347557 1
1.1499599004245 1
1.17817931891989 1
0.851493141691927 1
1.02732209794114 1
0.887329445839002 1
0.946754723745689 1
0.863210063486976 1
0.936982523381259 1
1.11707737548445 1
1.13756515527969 1
1.02270821484418 1
0.978336301098923 1
1.19732336390894 1
1.34473088412322 0
0.990621702665717 1
0.973364737719393 1
0.973543854176855 1
0.724349017540479 1
0.836295026033123 1
1.04782936884113 1
0.985838334857122 1
0.956423805911121 1
1.05548786342235 1
0.693928864285466 1
1.04451096602285 1
1.31676145737906 1
1.12103926798036 1
0.792679730260951 1
1.06302177995696 1
0.966320660400181 1
1.07985344812258 1
1.21523394785583 1
0.989651898868905 1
0.998911012889115 1
1.2937465024218 1
0.989180747360321 1
0.804459261908153 1
0.916998259057563 1
0.948861740465382 1
1.13387836306473 1
0.956193522596093 1
1.19255777344669 1
0.942631933834416 1
1.05030807052885 1
0.916979089125224 1
1.03482735929677 1
0.722721455259072 1
0.886708370764427 1
1.04577042708353 1
0.994406515545844 1
0.964046931752446 1
0.929954205473096 1
0.79800830141545 1
1.0681922271059 1
0.93943532446257 1
0.8344776525304 1
0.967421956310123 1
1.08184570572071 1
0.862376871667756 1
1.06061275335711 1
0.929938529099734 1
1.04313637111986 1
0.829837246433159 1
1.09836680944848 1
0.838048760102557 1
0.899752001416796 1
1.10282901738214 1
0.778992933855726 1
0.851793199982731 1
0.901154038013851 1
0.982114324708503 1
0.998972534555739 1
0.981782983883413 1
1.10181932763917 1
1.03252642174438 1
1.12076351401542 1
1.17336954256024 1
0.848357171221538 1
0.943771407102768 1
0.861979003712274 1
1.10479053372824 1
1.10222859446047 1
0.736961771338075 1
1.16784566651716 1
1.22094648758244 1
1.05346496142941 1
0.810046632569369 1
1.03879249807176 1
1.17598586706052 1
1.0431991724863 1
0.917482491712493 1
1.08598068332569 1
1.01517137648683 1
1.40544348484364 0
1.08827964391983 1
0.889802567420734 1
1.08555257778181 1
1.01156434158589 1
1.0334660178695 1
0.891330798333206 1
0.954668522076568 1
1.01209914412801 1
0.978873241634738 1
0.991206699359433 1
0.830066601353923 1
0.984913297271551 1
0.678200088515101 1
1.17800080036461 1
0.982860485875901 1
1.23552033418498 1
1.01485160670406 1
0.962156567565335 1
0.735941780566268 1
1.07054960047505 1
1.18278413495761 1
1.06332201990889 1
0.740662252463834 1
0.750272874946718 1
1.05459507128768 1
0.86514348123662 1
1.06057342416996 1
1.04859353736726 1
1.05910440610047 1
1.15712958632452 1
0.689629389919693 1
0.930883861317112 1
1.00991380164748 1
1.22080289432573 1
1.14606949335193 1
1.02676137506544 1
1.18079436746851 1
1.06500985512488 1
1.02795003055826 1
1.09825778541492 1
0.996043755730197 1
0.891913440083788 1
0.919131660576924 1
1.08659550790519 1
1.0831728605346 1
0.962262818348193 1
0.983014406121585 1
0.87318732286923 1
1.06028267881093 1
0.945369472271381 1
1.11413530491024 1
1.19571483816279 1
1.263755201052 1
0.787278056345562 1
0.898425344814151 1
0.683188033486129 0
1.09821642874656 1
1.11245456607931 1
1.04342056591837 1
0.94839336063245 1
0.857741226370616 1
0.802022350464861 1
0.74976049995082 1
0.861693078023656 1
0.777935875314596 1
0.87294411739224 1
1.46348184202689 0
0.822155461600682 1
1.03351795055651 1
1.11262869886836 1
1.06059451679006 1
0.832267377478993 1
0.779869661407538 1
1.00753892345886 1
0.855229098533148 1
1.20571212318839 1
1.02326935504236 1
0.731410120549045 1
0.791663952119567 1
1.02577947162787 1
1.04152879414378 1
1.12147505495068 1
1.29365248522614 1
1.02742371623845 1
1.02282432133635 1
0.924921072121118 1
0.873916552625323 1
1.1136046054366 1
0.921905186380537 1
1.12758829536735 1
0.872716401568331 1
1.14175229747002 1
0.994429367652692 1
1.26938945288886 1
0.78316549884165 1
0.993213729520096 1
1.05141489100817 1
1.13431964517947 1
1.00420749936733 1
1.0011836612096 1
1.28782159310259 1
0.909634541719402 1
1.07752048306431 1
0.911976161526577 1
0.94181516024075 1
0.87735044163247 1
1.05927778435995 1
0.895538349145836 1
1.02096753977297 1
1.0667880923355 1
0.741616486694896 1
0.939880043819347 1
0.950586386706854 1
1.21345647272112 1
0.988229185394112 1
1.21936911728876 1
0.72554260874605 1
0.879533820915455 1
1.24173758916683 1
1.11990635229799 1
0.982228784288242 1
1.07861892598706 1
0.837688259729014 1
0.865538115098764 1
0.970026631943919 1
0.931615481584907 1
0.720810382223586 1
1.07877811668638 1
0.969255060926758 1
0.850910754719167 1
0.905691780485359 1
1.11507534492737 1
0.922934212671648 1
1.02623756428135 1
0.999366532614072 1
0.862765038176636 1
1.04456488912719 1
0.689982189033233 0
1.10162690312185 1
0.826728791543652 1
1.10463157649287 1
0.818850493580116 1
0.717881226522175 1
0.873482576948183 1
0.892578429525042 1
0.780454751814143 1
0.922680169123317 1
1.20009473854357 1
0.761421166339632 1
0.884816927419987 1
0.939812586057547 1
0.943833020972162 1
0.802138802760274 1
0.854112134487571 1
1.09801474457776 1
0.944203781555211 1
0.992529770110301 1
0.929213693779499 1
1.06239273306198 1
0.80916919806333 1
0.852435466250056 1
0.76079782310108 1
0.713542802628846 1
1.01818147992059 1
1.17595797771219 1
0.879707248123518 1
1.14680573199131 1
1.09616196987312 1
1.0680013628876 1
1.09022507438894 1
0.812681589874669 1
1.07195248531258 1
1.20408118545292 1
0.81585367403094 1
0.846919303064433 1
1.21936582366274 1
0.947620720899354 1
1.29792233087132 1
1.04701048867449 1
1.08506611415993 1
1.2151077039694 1
1.27493580341173 1
1.1692102218253 1
1.16134316847841 1
1.05232721303758 1
0.904643218793617 1
0.794425670294221 1
1.08823580854355 1
1.10647446768026 1
0.642284500295863 0
0.946443653247566 1
0.88515076549724 1
1.04247579597503 1
0.96036287759119 1
0.899982151869907 1
1.14101721879927 1
0.66531011727899 0
1.04775848600717 1
0.875882518455591 1
1.10709990141261 1
0.637967129983326 0
0.692169179221961 1
0.824330117953346 1
0.893954893322045 1
1.16154061642373 1
1.1406796564418 1
1.00989154940069 1
0.944961430796754 1
0.812469797523407 1
0.868505538000544 1
0.889035271813706 1
1.23154017119979 1
1.15010764699733 1
1.14452113062185 1
1.18505668613065 1
0.933415370532523 1
1.01253880644002 1
1.15745197348578 1
1.00926805019784 1
1.10891727637241 1
1.01727024598777 1
1.27375147723532 1
1.15651254924309 1
1.27506933815455 1
0.920946926901128 1
0.932505028002845 1
0.901117277752205 1
0.985804426467425 1
1.16474898825831 1
0.903813686616694 1
0.798019845885926 1
1.02993666765274 1
1.22132784040307 1
0.944615921644781 1
0.935890938902406 1
1.01748871909827 1
0.970098458336872 1
0.852983802449038 1
0.927272450411616 1
1.08704793898764 1
0.836952725118253 1
1.07999855084414 1
1.02844760442691 1
0.795472898914088 1
1.09679184838998 1
1.13600457372324 1
1.04765919916436 1
0.712488970537604 1
0.85295824789643 1
0.895370534681551 1
1.12214791691405 1
1.22027683893798 1
1.22893771660748 1
1.01853033076814 1
1.04733725354438 1
1.071707561443 1
0.909264848497317 1
1.00178202338534 1
1.01049661411119 1
0.951540366805517 1
0.811852861385346 1
1.05159086752005 1
1.12288750446593 1
0.932043443650929 1
1.20687598523375 1
0.669229977546622 0
1.0443630937011 1
1.04096167569191 1
0.676366935408913 0
0.906844101312009 1
1.01176101130366 1
0.655266916203873 0
0.979157664657104 1
0.825995437197932 1
0.943284617722104 1
1.09059783410757 1
1.07717172180622 1
1.14514576885578 1
0.919288080287682 1
0.80844755255891 1
0.820045389403322 1
1.50472333698298 0
1.03616100252342 1
0.994566268956224 1
1.20752237537236 1
1.11116267647513 1
1.01658663832671 1
1.05664959144491 1
0.759241653212302 1
1.00618393234172 1
1.04896605303429 1
1.14442816906361 1
0.890110146633678 1
1.17371429350791 1
0.907755305575232 1
0.970424268918996 1
1.03612816769796 1
1.04438373812521 1
1.00353852323925 1
1.09907123437539 1
0.908870538365658 1
1.00872213492237 1
0.874189043547998 1
0.998930016461988 1
0.718730069023613 1
1.1288217343412 1
1.28997572461338 1
0.969338638839913 1
1.08214941449699 1
0.919868775810877 1
0.85735464234619 1
0.721819628126516 1
1.0298717121721 1
0.759182606927038 1
0.958848199471866 1
0.841306690523107 1
1.00121746005549 1
0.841189802828415 1
0.889035633728125 1
1.19762457793943 1
1.00680982267552 1
0.987701968639671 1
1.17541768540927 1
1.19039164149782 1
1.16213454888 1
0.826441892709644 1
0.88262324108459 1
0.637221977729073 0
1.19825107000621 1
1.01778960008554 1
1.09062610469013 1
0.951531505522563 1
0.814841134699335 1
1.1757347025063 1
0.662695787530304 0
1.10694147740399 1
1.16675743095058 1
0.852988713339228 1
0.82595529694702 1
1.06801935492232 1
1.49166703059078 0
0.890947441328463 1
0.769875834704281 1
1.07213289655371 1
1.18802015328293 1
0.924114463776923 1
1.00863246713339 1
0.927087232558066 1
0.706121440283599 1
0.846546715009102 1
1.26933120051245 1
1.11722701556089 1
1.06267345821109 1
0.89791132794852 1
0.973443207353909 1
1.15442659949938 1
0.96878647593161 1
0.887659487200494 1
1.04655114742947 1
0.990164414669538 1
1.03547132094145 1
1.1457905242454 1
0.823816230262092 1
1.24037688037058 1
1.02353060071883 1
0.890858490069714 1
0.891224896569544 1
0.977570960369395 1
1.05161194978125 1
1.23219043807319 1
1.25619965569648 1
0.996980645845129 1
0.995033648165662 1
0.87562355060011 1
1.01497288997714 1
1.34039814363269 0
1.10730645209554 1
1.17738790885634 1
1.05072969991107 1
1.00621977132923 1
1.23125471210528 1
0.763752147214991 1
0.864263610377852 1
1.15589563143301 1
1.09431842256379 1
1.34739201438196 1
0.876165882448683 1
0.803171851363704 1
0.903439199199701 1
1.02827810470394 1
0.978943394442358 1
0.868692464852547 1
1.00795023299181 1
1.09496377953469 1
0.921496362761857 1
0.817584562785105 1
0.773532760031948 1
1.12195071465835 1
1.25456089313783 1
0.926995731203519 1
0.855304453800672 1
1.06798957890422 1
0.948471802507369 1
0.980161888750259 1
0.869499652712215 1
0.811895264980138 1
0.75946736490859 1
0.856174643925544 1
0.898577626110384 1
1.05383711916853 1
0.984739868868486 1
0.848770243106342 1
1.24835558347593 1
0.881639408807471 1
0.856345528684082 1
1.19613560895923 1
0.787353206713225 1
1.20945779782351 1
1.06630163941534 1
0.861482870479834 1
1.39822950159251 0
0.966236669737065 1
0.937763858224208 1
0.816996527089655 1
0.901761998675162 1
0.751879597328185 1
1.10802954131901 1
0.950545416029206 1
1.1190185980776 1
0.793391535286918 1
0.96068158558841 1
1.00932820059466 1
0.789453922780417 1
1.14184149339184 1
1.0432373061081 1
0.862961499788685 1
0.96570049527674 1
0.889910738184733 1
1.03655695468479 1
0.799760339732443 1
0.859301140090384 1
1.0453711626096 1
1.20694125646377 1
0.977407952970876 1
1.01210161109451 1
0.901123065847902 1
1.02228697804346 1
0.846942054193506 1
1.04895655347988 1
1.13767221953882 1
0.779233589280245 1
1.37940030249003 0
0.862548886823107 1
1.1810021619768 1
0.947246675648703 1
0.937141554364622 1
0.883611803307881 1
0.79594443945986 1
1.19463969413138 1
0.841911893705758 1
1.06172088913517 1
1.0884780757386 1
1.05540453001443 1
0.948834512008513 1
1.14449666178131 1
1.14826744526802 1
1.05820952743323 1
1.04386665609407 1
1.00229970033973 1
0.997299994421198 1
0.942842593727266 1
0.706622719707345 1
0.928825561685735 1
1.02152084441724 1
1.03501530002909 1
1.00427412602075 1
0.759489235522571 1
0.935126362299819 1
0.769026788619948 1
1.3278941399858 0
1.00818215424034 1
1.11432147718005 1
0.908345198021733 1
0.858916193175299 1
1.20411304046109 1
1.02181377062042 1
0.998373005099281 1
1.0424487623966 1
1.01653555534314 1
1.01739607032138 1
1.07388608789973 1
0.734123897619214 1
1.0069058469177 1
0.771495601436375 1
1.20655027652804 1
0.919901047692721 1
0.775521800559739 1
0.865379091741457 1
0.845723773364456 1
1.093760935315 1
1.07649584267231 1
1.11575103274225 1
1.15459269191805 1
1.22157072546881 1
1.0643516741758 1
1.16330647222518 1
1.08867559799635 1
1.1447764445606 1
1.10218253746515 1
0.904261511745365 1
0.956110223530464 1
1.23530046605782 1
0.951944962245574 1
1.0282669567457 1
0.829003837155946 1
0.939723447943563 1
1.25895710412161 1
1.15061846894949 1
1.08285544806748 1
1.05680530745278 1
0.810465815533242 1
1.04351349467744 1
1.20668887945119 1
1.01998741885735 1
1.14032786910122 1
1.03176554819551 1
0.931603252485491 1
1.27151963806728 1
0.934974183436897 1
0.825169731276628 1
1.13929513896232 1
0.857897052020471 1
0.83252250269411 1
0.887499898165039 1
0.955011186419267 1
1.06087292728636 1
1.13298266444176 1
0.832673897165543 1
1.35286080543731 0
1.26849194130879 1
1.05036441376115 1
1.20236680651613 1
0.995562061773178 1
0.794573726295426 1
0.911867396612946 1
0.772785086434104 1
1.30770821164205 1
0.741751074436171 1
0.7764959005816 1
1.01736649618881 1
0.818576789579757 1
0.862340088190247 1
0.958521440418948 1
1.06457113029511 1
1.06548883021126 1
1.02695146856233 1
0.818719233870374 1
0.934703050771708 1
1.16037112138046 1
0.948783879531333 1
0.763091264422238 1
0.959971568053934 1
0.969542758064147 1
0.873972650816432 1
1.24923834773736 1
0.844337632563178 1
0.870261202554857 1
0.986756395451347 1
1.1920720209142 1
0.788909220211563 1
0.958983870078219 1
1.06872760890352 1
1.21691251990964 1
0.768230954561483 1
0.90894837417482 1
0.997371624398098 1
1.07526433941498 1
1.30499014787845 1
1.17185093203148 1
0.780012075581465 1
0.921683666524659 1
0.968124463187233 1
0.701015519754124 1
1.11753874132253 1
1.20052739044449 1
0.938277128996297 1
0.958012048278172 1
1.08518073090702 1
1.25076234235717 1
0.778042098207313 1
1.06925111975694 1
1.23060882493406 1
1.00235996192657 1
1.0528347735698 1
0.81259567352136 1
0.913985434700973 1
1.12990589553294 1
0.969006793159323 1
1.10861024111217 1
0.811079750212707 1
1.13213471986549 1
0.782340843925904 1
1.02547506486765 1
0.654298990783699 0
1.09713073084571 1
0.929710557206698 1
1.08976579291336 1
0.755218696676148 1
0.965827796750133 1
0.92830497898467 1
1.12890616431105 1
0.98940397875545 1
0.952317719510356 1
1.01574864007552 1
0.966742968426035 1
0.812679058288477 1
1.00790918445698 1
1.24451510805045 1
0.941755409346485 1
0.675750010318108 0
1.34735721414149 0
1.00673321145361 1
1.02686322746152 1
0.938195271108391 1
1.06104258163734 1
1.09953645597134 1
1.04805101748942 1
1.17479577482652 1
0.9108295881977 1
1.15748020734707 1
1.02391111769618 1
0.973829670527014 1
1.16938637718334 1
1.08168823805426 1
0.796729090104085 1
0.8621234160972 1
0.970925519712639 1
1.36947080794662 0
0.694011648948175 1
0.881927474384946 1
1.09324504024372 1
1.1192617386946 1
0.98724286663383 1
1.05392584908242 1
0.88915536268031 1
1.11756423028396 1
0.951816494489984 1
1.09899617890058 1
0.940940314298366 1
0.981368395986697 1
1.02847092258699 1
1.1660968093421 1
0.971507935180215 1
0.701833735764486 1
0.822475259272155 1
0.902247025238731 1
0.953248224856617 1
1.07829154544758 1
0.967440501739595 1
0.907737052819186 1
0.825498476370801 1
1.02476315647749 1
0.975339553726069 1
1.00983707554666 1
0.970852766747169 1
0.789605437017741 1
0.906049292165098 1
1.06965374071771 1
0.962882985648368 1
1.0650470486669 1
1.12716070435135 1
0.888179589296162 1
0.970972290423771 1
1.38919118091614 0
1.30022255469869 1
0.798404944474967 1
1.17357898027534 1
1.16152599539308 1
1.16508621156737 1
1.0372083382929 1
1.09309433543208 1
0.823004629789027 1
0.831887448962321 1
0.853209568719824 1
0.959535425612902 1
0.990416561210276 1
1.08479747501432 1
1.00954113866209 1
1.0608139992125 1
1.01394466761978 1
1.13530169750881 1
0.786254096658054 1
0.772649276333469 1
0.963555947999875 1
1.020178080573 1
1.05214303629996 1
0.901096423085101 1
0.864039446910082 1
1.06682928656123 1
0.983547682643768 1
0.833572079358746 1
0.772812994586296 1
1.06913935772194 1
1.22076268875356 1
1.00307531707431 1
1.11639820454307 1
0.974356866626625 1
0.998612901812231 1
0.98106715162059 1
0.89215200981123 1
0.681337642476647 1
0.729158899915809 1
1.26253618995564 1
1.2318289764133 1
0.978534829914587 1
0.988816657247208 1
0.697466878806248 1
1.02326855985067 1
0.943455424457758 1
0.99785809138763 1
0.712368366514294 1
0.914110664152854 1
1.10237011045128 1
1.08002378909776 1
0.812452531933378 1
0.757173363168799 1
1.0653433256714 1
1.07605352422302 1
1.11205907347786 1
0.995730992525956 1
1.11973671198792 1
1.01821028151277 1
1.05671883114099 1
0.771380372276589 1
0.857726070361007 1
0.967902677123089 1
1.04555291504544 1
0.922415014157666 1
1.04874913644404 1
0.83765624253267 1
0.791553734471526 1
0.99860987470023 1
0.881358101502912 1
0.991204371774201 1
0.820784184149834 1
1.07956358080204 1
0.749885167940375 1
0.822526189021262 1
1.03262408440828 1
1.03601904381542 1
1.09297678506392 1
0.845318875435066 1
0.961437826105198 1
0.795011753019057 1
1.02731487606779 1
0.972468809725679 1
0.897031118333578 1
0.903716687400549 1
0.917271559640198 1
1.02790274553701 1
1.05576629144398 1
1.11739363774002 1
0.945237636215299 1
0.891884037228829 1
0.978223841105848 1
1.15119411606135 1
1.07021486524381 1
0.926012984006111 1
0.971716893017227 1
0.869833614921948 1
0.976103904561875 1
0.955123219913465 1
0.889886344274054 1
1.0602077870105 1
1.16315642812625 1
0.891673155513529 1
1.15045884828129 1
0.961247252922228 1
1.03081779147003 1
0.79423951913581 1
0.993196793435883 1
1.26995572167857 1
1.18442571391779 1
0.717535424886914 1
1.25114043876027 1
1.13149165180111 1
1.10216923034988 1
0.970719708287297 1
0.9585262152073 1
0.978271605637056 1
0.946744617279874 1
0.927252987283972 1
1.22961682775289 1
1.33252277821864 0
0.98308688646307 1
1.21925120123423 1
1.07773982774658 1
0.763722209089009 1
0.929323817348295 1
1.36099140633949 0
0.691187227221677 0
1.05240005592928 1
0.934401896661376 1
0.83792063478598 1
1.04425483944167 1
1.10001232321461 1
1.27916021510522 1
0.801221307965679 1
0.943950651707689 1
0.932135741245855 1
1.04204728875892 1
1.00658467416051 1
1.023957382657 1
0.986899589906051 1
0.978412040482229 1
1.03142651668669 1
1.16905616533728 1
1.06453561420533 1
0.813684655206886 1
0.76970649786173 1
0.903432292408876 1
1.02409873716358 1
0.719027396493327 1
1.05328202726046 1
1.02772414745496 1
0.733131611033456 1
0.950280143105295 1
1.15943951974071 1
1.31293329651522 0
0.812105435377771 1
1.06594168227406 1
1.2444880497235 1
0.776014769300059 1
1.18496351745672 1
0.94238819598736 1
1.01248158304197 1
0.770261241210755 1
0.915392971206603 1
1.01445461997565 1
0.842275826103364 1
1.03888647797893 1
0.897663545466739 1
0.817444140184932 1
0.7509745470701 1
0.963404380891476 1
0.835461396932764 1
0.780296990536178 1
0.961628766426111 1
0.951879137228732 1
1.15669646492089 1
1.02376451907284 1
0.897080823058538 1
0.635776292410929 0
1.0360896122623 1
0.668434234822592 1
1.12604915327529 1
1.10587504966818 1
0.981066942706595 1
0.978598415542923 1
0.742497743244095 1
0.93462831697636 1
1.00985211928645 1
0.65014525672888 0
1.06637855968365 1
0.920764224375448 1
1.1052933442984 1
1.4321392006866 0
1.0786814378257 1
1.11022924242205 1
1.02186558529617 1
1.07674537440795 1
1.10470851041495 1
0.931273428476977 1
0.929968497232104 1
1.05844213066333 1
1.12989087376187 1
0.892114786695987 1
0.790237644625993 1
0.571478914401321 0
0.991661609982942 1
0.961449518196563 1
0.879636719264063 1
1.11699098473988 1
1.01809540482937 1
0.981748605805942 1
1.18369985099458 1
0.658197415502082 0
1.22254857584731 1
0.920132330922625 1
0.807577459184321 1
1.1463686794796 1
0.867280133720963 1
1.14207271673396 1
1.13041584673888 1
1.00799707448112 1
0.841782418980319 1
0.732483766456575 1
1.13330737245892 1
1.08437349572555 1
1.14321210851887 1
0.887409860490624 1
0.893990647360802 1
1.02956862071487 1
1.16117123960763 1
0.920864549936389 1
1.20269085466063 1
0.902014248535943 1
1.18019972164972 1
0.902303384544551 1
0.818142506138959 1
0.927067298599854 1
0.744641936469592 1
1.18646136624767 1
0.901420250077616 1
0.819140336272206 1
1.14114158930652 1
0.984077437150841 1
0.819720904809796 1
1.15195912398357 1
0.909630956988497 1
0.990125185904517 1
0.960359630172958 1
1.17415050377764 1
0.777019064300213 1
0.944583138923423 1
0.936409123033207 1
0.855193396116335 1
0.960181987161317 1
0.937197665328651 1
1.14786896598648 1
0.981954919901694 1
0.825600043479626 1
1.06153743729869 1
0.852176282760804 1
0.903606795348819 1
1.07921303341096 1
0.898201307791091 1
1.03097232520276 1
0.792448690382036 1
0.879151273329961 1
0.954676058201651 1
1.07736511487346 1
0.865134902466555 1
0.686239879808971 1
1.10273705888152 1
0.996354051552474 1
1.03538890444233 1
0.992358071454534 1
0.832232464982473 1
1.32299844774877 1
1.09673705205107 1
1.08790592478 1
0.938438933316832 1
1.05534862781235 1
0.872306764074828 1
0.985550404182365 1
1.19195076234535 1
0.999263343845613 1
0.995250545689097 1
1.01551107514143 1
1.07760581325393 1
1.07914922310223 1
0.795665288534569 1
0.917394783727261 1
1.19655492746923 1
1.09273546652447 1
0.850109349903556 1
1.11339230987563 1
0.926285406668797 1
0.965765922137911 1
0.933626569962061 1
0.934463015503883 1
1.06902111976843 1
0.990014961933644 1
1.03342357869648 1
1.22864168386592 1
1.18489989324679 1
1.0487498130256 1
1.12348295452542 1
0.699567271789136 1
1.0577248270483 1
1.11293282187011 1
0.933683930553276 1
1.05834966845666 1
0.853344055672122 1
0.848913152204959 1
0.949356734584301 1
0.703157517282517 1
1.00459860385743 1
1.31650362414979 1
0.87250308540435 1
1.15354157482583 1
0.859078956198106 1
0.9821309420283 1
0.918161052432572 1
0.696109924643572 0
0.779706535531963 1
1.00340679799427 1
1.22936121840789 1
0.901068987905907 1
0.951241000607582 1
1.12603040611657 1
1.16578333328047 1
1.01967084584937 1
0.785008872988123 1
0.991828481216883 1
0.963475197678606 1
0.934531746650685 1
1.0014009266556 1
1.21595761584205 1
0.983981983397722 1
0.886624268332953 1
0.825988834266702 1
0.942644366562785 1
1.04397764991279 1
1.11653219501462 1
1.02149263770241 1
1.37263935191257 1
0.902871432694157 1
1.05237057609516 1
1.0153877437104 1
0.960089590257734 1
0.831292874536126 1
1.24994013856006 1
0.725878735407328 1
1.01370222049301 1
0.866007447003712 1
0.78671690712051 1
0.994757675706193 1
0.999103902131436 1
0.971380132295065 1
0.868491586581623 1
0.897539117607526 1
1.05793034415017 1
0.956441731268041 1
1.30443254149149 1
0.770332971911765 1
0.99159243702428 1
0.948654125531028 1
1.05784787792195 1
1.2184368639657 1
0.664116095121607 1
1.38413963485017 1
0.941012972969509 1
0.924696982290625 1
0.879839902608068 1
1.01778359190429 1
1.2310890254468 1
1.04194975815165 1
0.993021621903669 1
1.02388481902167 1
0.883150906329162 1
0.840023460818018 1
1.20657302090316 1
0.971866251804641 1
0.983766302702632 1
0.866216228411127 1
0.915138588721466 1
0.991239875957987 1
0.661134072860663 0
0.883165339478671 1
0.786961158477507 1
0.962013069437938 1
1.0172026043993 1
1.09302367285146 1
1.0119592484196 1
1.19075241614411 1
0.788937006941692 1
1.27047817431164 1
0.882842213928433 1
0.861402234024182 1
0.908501452025334 1
0.9974687536241 1
1.10360074433428 1
0.986687443041527 1
0.711668151364689 1
0.77165230717009 1
1.05570731067554 1
1.02184768304419 1
1.11536728142974 1
0.783358940116832 1
1.00943867269247 1
0.997608600218749 1
0.773329718159597 1
0.95333830721806 1
0.902890467600947 1
0.824421351039951 1
1.00864496530696 1
0.931250267565732 1
1.2850289402646 1
1.20820094051545 1
0.901106730587796 1
1.02704844753374 1
1.0217352844885 1
1.00503751908551 1
0.86755445778732 1
0.881814891045348 1
0.898593129468178 1
0.999299594647754 1
0.936986813991072 1
1.20104515355829 1
0.786733453946374 1
1.02309991011122 1
1.1313244245074 1
0.874434984999772 1
0.791714046119482 1
0.690792018977515 1
0.821748194395268 1
1.24151316593161 1
1.02865024235231 1
0.886157743569771 1
0.886601897012584 1
0.990214844418587 1
1.02321887356644 1
1.07917839233159 1
0.975523949089895 1
0.848427868835549 1
1.06132118194856 1
0.94168686642586 1
0.891534163765478 1
1.13962966401745 1
1.02859215337237 1
0.630965733379298 0
0.920211911780758 1
0.849385679914464 1
1.15487377547289 1
1.00955470156566 1
0.977045134624093 1
1.02414830977915 1
1.01692739048752 1
0.591781514437726 0
1.14060833050976 1
1.08474552292506 1
0.926002398650223 1
0.981190504586309 1
0.845732476308852 1
0.740406377974883 1
0.815229434193522 1
0.965845783663111 1
0.938895952606025 1
1.23258587884974 1
1.19472686331938 1
0.815518501961807 1
1.00116215621602 1
0.974660874817873 1
0.974812557817265 1
0.774522645994226 1
0.858658418588493 1
0.960255987576146 1
0.90401792098781 1
0.818235692921631 1
1.00117212750044 1
1.09020403086982 1
0.995639331443343 1
1.05440915515655 1
0.922166453532144 1
1.04198696757033 1
1.29218030026837 1
1.11271706095197 1
1.46776622327872 0
0.915516348398263 1
0.764635998870673 1
0.880353207356781 1
0.987066440586742 1
1.39678305083261 0
1.24078804500378 1
0.818022376443604 1
1.11108336852811 1
0.987436050695528 1
1.13031786880398 1
1.08676169339983 1
0.993877156679307 1
1.1230890323378 1
1.21602940790705 1
0.787542489904568 1
0.777130513656646 1
1.12474753121852 1
1.01257338763912 1
1.01059691207717 1
0.910995579238444 1
1.12632685244437 1
1.17266179904181 1
1.03311303614918 1
0.945381547853262 1
0.808021735062902 1
1.06052607152351 1
0.930544434446298 1
1.14335917982132 1
0.934069848482697 1
1.1975119858871 1
0.921774161268083 1
0.784384293558125 1
0.833614191849948 1
0.959784844564463 1
0.886477831744076 1
1.15078180537293 1
0.873068063189846 1
1.09230721385939 1
0.977381061470116 1
1.08997247159549 1
0.987833067323494 1
0.750701906988636 1
1.03467398643235 1
0.959848101967416 1
1.04406998117106 1
0.972183366918946 1
0.944904825452762 1
1.00109331967874 1
0.854880275247927 1
0.782121900526217 1
1.11783963356678 1
1.08419339297308 1
0.95977330951988 1
0.850312347003149 1
1.04408808718789 1
0.967764661579505 1
0.770034126348296 1
1.19213182632085 1
0.971902188423547 1
0.978883320663642 1
1.11888720562687 1
0.913759811746889 1
0.831396248869071 1
0.848795396870993 1
0.810600548696356 1
1.12942174873127 1
1.19990140099909 1
0.794059167288637 1
1.04737521497128 1
1.0356794011209 1
0.921334743327264 1
0.968830558522759 1
0.883703656041136 1
1.15818176791103 1
1.1422944979132 1
0.873370766280293 1
1.08139450452378 1
0.94192236042706 1
1.0250983041706 1
1.18386633506852 1
1.11782069626078 1
1.07751007416148 1
0.810030495060154 1
0.830156568050477 1
0.862013211154816 1
1.02488726586277 1
0.840789619652761 1
1.04373920350535 1
1.14010285109553 1
1.07012074583318 1
1.07784780478288 1
0.97069651325291 1
0.87475973505285 1
1.05287364153963 1
0.808563657059956 1
0.811464309057689 1
0.762434150810926 1
0.799910473965884 1
1.09257538391989 1
0.772462363086209 1
0.863175587558333 1
1.08061138997225 1
0.727211783934105 1
0.695401886581681 0
0.92453025075416 1
1.16763134496061 1
0.919551336307502 1
1.07457792812786 1
1.00989039571931 1
0.885018988221721 1
1.01512088363068 1
0.865149393226795 1
1.13377800126415 1
0.883839665448548 1
0.851145088970007 1
0.800908088758419 1
1.00033126522345 1
1.0151594066251 1
1.08073952000124 1
1.35077393327373 0
1.14274331482481 1
1.11764505356916 1
0.926669859433454 1
1.15006696411854 1
1.11523703323984 1
0.850295012340723 1
1.35867859726674 0
0.75324691102068 1
1.10131288591622 1
0.953299914497061 1
1.22639151505169 1
1.19016461657013 1
0.9762781258858 1
1.03797503652429 1
0.996822171646474 1
1.11401793084557 1
0.792652684289166 1
0.819965403904776 1
0.850451208216029 1
1.07550397071831 1
0.649793986366788 0
0.89539551265707 1
1.08375664736588 1
1.01717246804105 1
1.03683543439112 1
0.8530995654602 1
0.934980141472884 1
0.847327071157406 1
1.04161527697131 1
0.890713970334922 1
1.04138900421564 1
1.08577385397541 1
0.936092989061649 1
0.891790265692468 1
1.03379387684042 1
1.05899842245129 1
1.12994327631984 1
0.851352636592138 1
1.17359678849108 1
1.03237428304297 1
0.957297553529661 1
1.04792735510177 1
0.861270456956737 1
1.31200156363592 0
0.845148787381574 1
0.752616069305358 1
1.10131349399749 1
0.992292037160244 1
1.04077636300199 1
0.997331811454655 1
0.741299573479641 1
1.19168108914226 1
0.937532632173598 1
0.802760346564731 1
1.18493013260191 1
1.22351881654218 1
1.17987341935987 1
1.12126882048241 1
0.739018522110124 1
0.725040022686469 1
0.913515751101102 1
1.00307700087452 1
0.851870876650153 1
1.01412795999399 1
0.949993843082309 1
1.03613813474286 1
1.18580063905216 1
0.724375473592956 1
0.972504519665603 1
0.826396801919844 1
0.781307792602565 1
0.808280868663945 1
1.17207696066505 1
1.07911864998479 1
1.13322322695088 1
0.942835048129633 1
0.700492072674704 1
1.09180979423395 1
0.955771637086658 1
1.13155515379594 1
1.01526567889479 1
0.79562233203805 1
1.19768330809774 1
0.909327370732009 1
1.137824852106 1
1.07545238853383 1
1.19075563595351 1
0.898029575480022 1
0.987058342670377 1
1.10802528713234 1
0.789927842915512 1
0.92833348459789 1
1.19318237474064 1
1.12464586219914 1
1.04619378801293 1
1.07336513309066 1
0.93180940207206 1
0.913133135391675 1
0.954064950884278 1
0.969110552698966 1
0.728955829083196 1
0.969612202495906 1
0.992419033758832 1
0.863453331964751 1
1.01810938613364 1
1.12940700085971 1
1.31406415648589 1
1.12497289427513 1
0.685965128176824 0
0.918176161969536 1
0.988747243690998 1
1.0729586026319 1
0.802205484199342 1
0.990792357547283 1
1.30587618601871 1
0.767492119042354 1
1.11345685613606 1
1.00455958867224 1
0.771924476791404 1
1.25556100891619 1
1.04862082731919 1
1.06317038510383 1
1.01243255892082 1
1.08732121593225 1
1.05017430296005 1
0.955330124284539 1
0.855530718436509 1
1.00763897678189 1
0.876301964190076 1
1.02381425052944 1
1.20022035331601 1
1.05268630131018 1
0.843312812483068 1
1.01074739678821 1
0.861795940809192 1
1.27926827513104 1
0.996712683573524 1
1.02419287794586 1
1.02720846132462 1
0.88514779362648 1
1.14818215879232 1
0.890814665323964 1
1.12291117856715 1
0.922832999284344 1
0.838719167175906 1
0.962512456033821 1
0.860837003337093 1
0.940782685373007 1
1.07702481917937 1
0.854387251913664 1
0.974170530826841 1
0.979970295506318 1
1.10959799224155 1
1.06244989721647 1
0.84436188541732 1
1.09970274053719 1
0.901495907763768 1
0.910226001400558 1
0.887849105845355 1
1.02777235658308 1
0.677015579746247 1
1.14952458752969 1
0.764841382181412 1
0.811397105519574 1
0.962432472327703 1
0.771565513656661 1
0.848659960527227 1
1.01980170194809 1
0.99980336842712 1
0.991773003767392 1
1.10476668541902 1
1.03984472414541 1
0.684386316388498 1
0.843302089563745 1
0.688903110292428 0
0.890897242965657 1
0.859314920302236 1
0.761755885428183 1
0.985880318436529 1
1.02345882942408 1
0.917188435607731 1
1.16215979859166 1
0.800439202993765 1
0.973530527164369 1
0.958144793724689 1
1.18788359389035 1
1.02120710986321 1
1.43253266841447 0
0.887817524243943 1
1.17804169957183 1
1.36774085077622 0
0.854442636847693 1
1.11452692411887 1
0.920953462886181 1
0.810713884787523 1
1.17236812951548 1
1.03856485370191 1
0.886140530350643 1
0.947272681925842 1
1.02793457850345 1
0.962723988785197 1
1.32662554684402 1
1.0228806416498 1
0.928284260651531 1
0.824832165515664 1
0.99340084186936 1
1.03025476725535 1
0.785075813429423 1
0.947187705281372 1
0.955739245355184 1
0.804894332344058 1
0.863796965165842 1
0.788973508131162 1
1.01582290054098 1
0.863565722248169 1
1.07433273036529 1
0.725433127900528 1
0.870715885204233 1
1.18165414238588 1
1.16030742180034 1
1.17838156936533 1
1.06236962095065 1
1.09721853518574 1
0.947225421366571 1
1.17900886146591 1
0.791083990761135 1
0.830111643355444 1
1.02721007392987 1
0.909155257561524 1
1.03739459879447 1
0.93947409703273 1
1.01982557206414 1
1.27786797617447 1
0.943582818166262 1
0.99607161655639 1
0.954355246035056 1
0.998532316371497 1
0.751536125311806 1
1.10850123912595 1
1.10159618982183 1
0.997723241586892 1
0.871074515162644 1
0.870437696736337 1
0.999582515507276 1
0.870768534818189 1
1.26009555914479 1
0.833202489961587 1
0.857861510786316 1
1.13018152336353 1
0.839697504582388 1
0.800714725868068 1
0.940096142118433 1
0.947804693159409 1
0.842772450036714 1
0.776429246161197 1
0.979187546204341 1
0.919587874986935 1
1.07444751505785 1
0.800467569289879 1
0.761915242482343 1
0.963112707178409 1
0.935771201897092 1
1.22184108352263 1
0.689309478523462 1
0.965944782269463 1
1.05489022899931 1
1.04788202820005 1
0.943764265293411 1
0.740565684573083 1
1.30061256351567 1
1.17833276769401 1
0.907663097780162 1
0.890430209674634 1
0.672427344044214 0
0.933963689752531 1
1.00308681452588 1
0.800011063209286 1
0.954901905187804 1
0.957522797884649 1
1.13748482220613 1
1.2871171336566 1
0.97568297071097 1
1.09925961451325 1
1.05632940756244 1
1.09926397979519 1
0.845509556943732 1
1.16471399433951 1
1.13819338918643 1
1.12598233993037 1
0.791747171566152 1
0.956916896138445 1
1.09635771487534 1
1.31568107516714 1
1.0977040827569 1
0.880659172359067 1
0.986168146763768 1
1.13832542753558 1
1.0706034360129 1
1.13605351814651 1
1.03302395538769 1
1.14926579482342 1
0.973579493834024 1
0.82121700423719 1
1.02735006660118 1
0.922748181029427 1
1.19282809418569 1
0.849834821944014 1
1.01627651754688 1
1.24163805415997 1
0.885800012914789 1
1.0479992255875 1
0.725271805580251 1
1.20429898957844 1
0.92439964032664 1
1.00963865169403 1
0.920734949357346 1
1.05563855093911 1
0.913463329820025 1
0.798823173034561 1
1.28160895294869 1
1.15429553261276 1
0.99469182771002 1
0.87891287477604 1
1.28047015653671 1
0.916485348162213 1
1.08989978816252 1
0.771914894177458 1
1.04954639141027 1
0.998355851878124 1
1.16813182287898 1
0.84812905339461 1
1.07952550446925 1
1.05340149110275 1
0.95417061419815 1
1.01852087238782 1
1.15083677151687 1
0.919053508850278 1
1.11054500523664 1
1.087630243123 1
0.902041939601855 1
1.05236121593042 1
1.24817147745134 1
0.736284668172182 1
1.23923707761849 1
0.894926409574845 1
1.03007437639295 1
0.980198498926386 1
0.851662458258011 1
1.00695327498392 1
1.27797074858394 1
0.675586548366902 1
0.98788494169583 1
1.05121733353388 1
1.13872531885139 1
0.75145016357375 1
0.93609367870849 1
1.0624348753418 1
0.915512116109158 1
1.09790714338183 1
0.785348741892637 1
1.13373405676456 1
0.815657561483802 1
0.976538689880868 1
0.966226700812508 1
0.862758447395061 1
0.991061483674433 1
1.28272577669181 1
0.966251048837001 1
0.682546356754542 1
0.644399553431018 0
0.778027202167935 1
0.682931066306337 0
1.14022464931032 1
1.05846532637802 1
1.05906643930076 1
0.798047217901865 1
0.956125072496221 1
0.58083468870274 0
1.13967267210354 1
1.06791707942411 1
1.17904611162501 1
1.10681286752458 1
0.760460937119919 1
0.928351550963881 1
1.04914786713482 1
0.72211581605624 1
0.926894910197974 1
0.813151043274706 1
1.02522821910695 1
1.04146443281403 1
1.04215501853664 1
0.953765285459071 1
1.36452036050108 1
0.863557723175277 1
0.99631997601562 1
1.23666882742098 1
0.856249753691742 1
0.85069593721543 1
0.812589268425371 1
0.792880707200967 1
0.775776810045459 1
1.1030204740185 1
0.998054795602384 1
1.16514228865676 1
0.891744749707766 1
0.95396880627791 1
0.857053934683202 1
1.1475370867742 1
0.837183468714753 1
1.04216872827828 1
0.832754385659697 1
0.928947888763689 1
0.916547906468639 1
0.774322814148817 1
0.957351519860721 1
0.849256384978715 1
0.89112365433555 1
0.915842022627369 1
0.844573498275999 1
1.11644892708765 1
1.0859879008756 1
0.906308211231699 1
1.04065266839575 1
1.01908023619566 1
0.936421901133359 1
0.845586873645839 1
0.94320779919936 1
0.967747915567656 1
1.01973478150572 1
1.04665542955934 1
1.21572966317697 1
0.959558351310859 1
0.956826738793721 1
0.863012537155382 1
0.914933631557953 1
0.886435436553978 1
1.10596256748051 1
1.09604439106663 1
1.06403088336652 1
1.14345927541022 1
1.29636598170104 1
1.27927852435777 1
0.913168778814618 1
0.859922748202333 1
0.983823686428182 1
0.975797586072023 1
1.02269100585728 1
1.23857231680295 1
1.24666660005201 1
1.01669939302687 1
0.713080285851745 1
0.887371545426732 1
0.837272653222207 1
0.791770543463476 1
0.849162584982904 1
1.13671872737285 1
0.744298605081433 1
0.864418907994413 1
0.949398578344789 1
1.17963605575517 1
1.26088998857267 1
0.853068295441511 1
0.962039410528781 1
0.913499685421077 1
1.04607074569473 1
0.772880809893844 1
0.81402148191914 1
0.81731212092532 1
1.15887859734827 1
1.03042520743109 1
1.29599515232954 1
1.03145463308003 1
0.959132307196345 1
0.941482629759432 1
0.896048798791364 1
0.892582119386909 1
1.03208956012104 1
1.08453325427037 1
0.967547647730686 1
1.06229249036362 1
1.06102738915036 1
0.846680753023165 1
1.13917732109386 1
0.801923883932754 1
1.0482097030702 1
0.628116871392412 0
1.07518962943254 1
1.04590171572369 1
0.930130113902815 1
1.01823771842215 1
1.06639421145259 1
0.97325806020694 1
0.908425171900324 1
0.824311929139862 1
1.11020984455154 1
0.969072371483082 1
0.750799039714998 1
1.06836600980501 1
1.14330876547692 1
0.924310864702224 1
1.28746520046906 1
0.989023658839172 1
0.964144723028451 1
1.02953034481873 1
0.994580013274414 1
0.788998591181462 1
0.845578344371577 1
1.13484452872598 1
1.32997015147468 0
1.11333039859848 1
0.915809101839124 1
0.662029669191471 0
0.944164625512278 1
0.789537329521045 1
0.691255181185573 0
1.01053248491088 1
0.942596186282329 1
0.79464399371743 1
0.869158741683414 1
1.17158918746327 1
0.755808578274649 1
1.18884240182688 1
1.0187883754717 1
0.867944026218574 1
1.15336985103954 1
1.00829614580355 1
0.936279156526658 1
1.07189137407928 1
0.959450275836136 1
1.13980605341231 1
1.12847732981243 1
0.81066952505363 1
0.949494347496509 1
1.10981502460402 1
1.06024506361399 1
0.779598654589326 1
0.841499256885139 1
0.916253739793862 1
0.971026324851673 1
1.34749868745956 0
0.989795733324937 1
0.800666975183183 1
1.04080663909726 1
0.832351954112107 1
1.05119194020773 1
1.10786281189517 1
0.933575938674424 1
0.796009947312041 1
1.18993112740407 1
1.01447938367477 1
0.735760810147375 1
1.05134735275795 1
0.822771525712953 1
1.2642012496677 1
1.18387685388491 1
0.861705362292274 1
0.92204625154759 1
0.877350792782859 1
0.71349460532182 1
1.20841921726483 1
1.15226828405013 1
1.07844005511757 1
0.843777529516358 1
0.821552198274237 1
0.935579867930107 1
1.2051881995485 1
1.31000807867772 1
0.965882867857269 1
1.37698554052654 0
1.09191657580199 1
0.883457373486974 1
1.08896963004451 1
0.807010098451116 1
1.19752617332164 1
0.765929666779373 1
0.791974029319337 1
0.882577408489633 1
0.827348790155083 1
1.1422200147071 1
1.02037174436775 1
1.42447345908373 0
0.940615871952405 1
1.09806852365268 1
0.783420959514024 1
0.812478997005287 1
0.976269009014056 1
1.32848513577705 1
1.29318910631152 1
0.840043654996686 1
0.845056017283984 1
0.997670158123144 1
0.858204527517786 1
0.758420536119546 1
0.932430608298483 1
0.86656869389608 1
1.10777481625119 1
1.01058509893986 1
1.02608999749008 1
0.90829661761044 1
0.790261070024191 1
1.10770590769314 1
0.950398161468698 1
1.06970898528994 1
1.07503875115498 1
0.846155306546266 1
1.13412949338659 1
0.817217837403556 1
0.767658642502182 1
1.06241263540432 1
1.0184799063066 1
1.03386556713603 1
1.01624793648941 1
1.07094074311876 1
0.837448349567191 1
1.19566550379219 1
1.16588195213047 1
1.05567351503295 1
1.01764600262931 1
0.966944515894675 1
0.919871191768367 1
0.885726568106746 1
0.777650045774089 1
0.917173679624513 1
1.0405230960316 1
1.24936287334179 1
0.770899216637674 1
1.09448385541981 1
1.00102249928187 1
1.15348322401425 1
1.03590013676146 1
1.21822102927992 1
1.06323616600553 1
0.995633669005842 1
1.10234835475494 1
0.998721922162236 1
1.16269247844948 1
1.01702429257823 1
1.24057530746439 1
1.11837804804824 1
1.05843520516098 1
0.992576154806746 1
1.17153543114409 1
1.02953284668277 1
0.860167135395191 1
1.1876669135138 1
0.885438881075684 1
0.857094863791902 1
1.12956324250707 1
0.827645887052377 1
0.870869711734875 1
0.675865118338916 1
1.04459568048265 1
1.01655715470591 1
1.10463884831853 1
1.21985612325515 1
1.0889075852184 1
0.949166700257107 1
1.19275322685763 1
0.850436206292762 1
0.983521652219846 1
0.994627147878792 1
1.11626038519899 1
1.02357321817864 1
0.890565528262445 1
0.872770826083005 1
1.14053578274524 1
0.961391011176282 1
1.05786749520815 1
0.82073329981343 1
1.10411045644794 1
0.970090964826706 1
1.25053276335422 1
0.912786921288038 1
0.871123715381229 1
1.17008650740448 1
1.10929451733451 1
0.938411640009831 1
1.08795808545275 1
0.984575726349624 1
1.0586460128378 1
0.910749322809599 1
0.942292818335004 1
0.964792173918454 1
0.728404555967634 1
0.892984285230321 1
1.0506649781282 1
1.00515568919283 1
1.16802313883827 1
0.578857497018022 0
1.02521172234684 1
1.07695242396908 1
0.81768160410756 1
1.05535401246609 1
1.23239572940569 1
0.990253404040048 1
0.834302206944639 1
0.929967974576785 1
1.13998627050448 1
1.28333499146693 1
1.13797918067807 1
1.31231876537 1
0.815183548605112 1
0.736189574676404 1
0.68559196563333 0
1.11963708238228 1
0.978477355918286 1
1.03462204032726 1
1.11168245220332 1
0.923645763000876 1
1.12645382733274 1
0.865807845007618 1
0.803434261938514 1
1.27229208495298 1
1.04299561769571 1
0.790792309878619 1
0.952755865529658 1
1.27221724697911 1
1.15014467022443 1
1.00208568287848 1
0.888080118821292 1
1.0286355810663 1
1.11426198346708 1
0.77423346332834 1
1.04692126189865 1
1.00837210635136 1
0.974495859816494 1
1.1113451524411 1
1.06458349218528 1
1.30920368932834 1
1.24560531885579 1
1.2814165032993 1
0.773136524904414 1
1.07848234452939 1
0.941930928055188 1
0.918821698292188 1
0.764266800378842 1
0.935907798466232 1
1.02539893764061 1
0.929951314157219 1
0.786477759461938 1
0.872377958344192 1
1.17665277677543 1
0.899952248815838 1
0.986870693727079 1
0.802812586455189 1
0.952291356253656 1
0.735957370309752 1
1.18143002167598 1
1.18889440967739 1
0.643745141070477 1
0.993218155422328 1
0.96667674632663 1
0.878304343843088 1
0.946011115841124 1
0.858828230019777 1
1.14392168801718 1
0.900174946913113 1
0.764646479330283 1
0.887396902048017 1
0.913152569968109 1
0.936792344932468 1
0.906374439780623 1
0.748491129095483 1
1.11697077013924 1
1.0454803834922 1
0.9322527943032 1
1.0068434090791 1
1.13551844312728 1
0.950207231172308 1
0.921180452337776 1
1.09691495089033 1
0.986670104737005 1
1.01994226107539 1
1.05128316147394 1
0.778826797532576 1
0.921434895524048 1
0.855860703423252 1
0.97599397210377 1
1.05342169152888 1
0.853942075873531 1
0.705424658429061 1
0.944157826017254 1
0.88009301464631 1
0.764521906781386 1
0.886819155950796 1
0.85501445607381 1
0.886839009455541 1
0.999471872183645 1
0.923172864680409 1
1.04722144654124 1
1.20625345596511 1
0.885132388282992 1
0.793714134587371 1
1.00596233798722 1
0.946851768564592 1
0.849522085563722 1
0.531114371359615 0
1.05373420368259 1
1.09886326960702 1
1.14280276463611 1
1.2040879502753 1
0.94525644012976 1
1.0079889536155 1
0.889491378021005 1
0.778922812619809 1
1.04497410830348 1
0.988346159081329 1
0.896488871505155 1
0.871052482822701 1
1.0967930166659 1
1.07848259437681 1
1.06693151532015 1
0.967986575630629 1
0.735034291912231 1
0.677840666346755 0
0.799238588699079 1
1.11216526897902 1
1.13791857048983 1
0.979846746047406 1
1.11040076997263 1
1.20109961846147 1
1.13802526986825 1
1.00440186222334 1
0.872627216543996 1
0.999198060619703 1
0.814599037597932 1
0.966428494841997 1
0.714212014086496 1
1.11808199861615 1
0.962991467727612 1
0.901729218765773 1
0.750578938322348 1
1.11918117763005 1
0.710933221025742 1
1.00863355591867 1
0.931334244909484 1
1.06270115755022 1
0.846431784875433 1
1.34165158114674 0
0.930578470615664 1
1.06823180024476 1
0.834192935193832 1
0.74800070917609 1
0.804416086881471 1
0.919530175447579 1
0.829641393496504 1
0.801111105791854 1
1.02135773522666 1
0.976737571508617 1
1.21783822383404 1
0.829317689262937 1
0.931021773006291 1
1.43447260809879 0
0.862036403405134 1
0.934581783618143 1
1.02979586268654 1
1.13508460039313 1
1.01725853928619 1
0.939521629119391 1
1.03156132249984 1
0.825527963107169 1
1.14831038328353 1
1.15461312289701 1
1.07763328634462 1
0.971116281522489 1
1.15525226837894 1
1.40275332397354 0
1.07038389989644 1
0.844096677507719 1
0.815827827109111 1
1.06019848505876 1
0.780694163867569 1
1.0336394099901 1
0.619970804637562 0
0.80053775896653 1
1.04677212907387 1
1.14877540809292 1
1.09441285948231 1
1.01802147089885 1
0.934027719100961 1
0.866009915670377 1
0.955695182812089 1
0.835343378073587 1
1.04492925693434 1
1.20389063949716 1
1.19974155946778 1
0.855819642154144 1
1.13247299315055 1
1.06241649654855 1
1.00703011581103 1
0.990047182688087 1
0.875401681433762 1
0.80836181009284 1
0.914834731204034 1
1.00760961504641 1
1.23521998434566 1
0.82754581929451 1
0.941318018147575 1
1.15850685064539 1
0.872977041891226 1
1.00417523887081 1
0.94068797273851 1
1.10352834741491 1
1.18695238518006 1
1.1168540982658 1
1.25245449344844 1
0.902918607012067 1
1.02919217296226 1
1.20246066957964 1
0.891829380725984 1
0.765590363426554 1
1.01263220822337 1
0.935298793199767 1
0.9025435681265 1
1.24924384791856 1
0.846047392204132 1
0.94058911744694 1
1.09876620381823 1
1.08107698379629 1
0.965615292093512 1
0.98435519201606 1
0.988846081300272 1
0.992267322376557 1
0.942236822757125 1
0.979696504518132 1
0.752333728041291 1
1.07364431637514 1
1.1516644536382 1
1.18555566656851 1
0.850428143201381 1
1.24625284215761 1
0.746827951200567 1
1.23402346150866 1
0.929590942338097 1
1.16745075475588 1
0.808372378615588 1
0.91614549454636 1
0.98326186483126 1
1.10881645355665 1
0.998791666703952 1
1.21306950846262 1
0.809157406189088 1
0.868303417154228 1
0.745240742958179 1
0.921036253789373 1
1.25996978593029 1
0.871714030319401 1
0.853204556678817 1
1.0889392068434 1
1.1540970734504 1
0.987331585836918 1
1.05480699603545 1
1.04403588151243 1
0.923393170947229 1
1.03194991737266 1
1.11216555528402 1
1.25963919380806 1
1.1549351017693 1
1.17644419391864 1
1.06524236481519 1
1.16950505015418 1
0.86516470246113 1
0.785702102903183 1
1.03322599832592 1
1.02830600410914 1
1.01389165648316 1
1.18231204066326 1
0.979567552402638 1
0.845050501409122 1
0.900699355969612 1
1.12402065739533 1
1.13842785514863 1
0.910690815186017 1
0.888028406469124 1
1.0736192737604 1
1.0372296066409 1
1.18419103754902 1
0.956515197546444 1
0.97166122586147 1
0.812908365245157 1
1.10758332863665 1
0.936859734523038 1
1.00060761534017 1
1.0786466696019 1
1.12719520381807 1
1.33829696098438 0
1.19434614493181 1
0.841373528229461 1
1.06353964172759 1
1.15849291357841 1
1.24924145611205 1
0.978637646507418 1
0.916177140373048 1
0.970311301685322 1
0.895765156827731 1
0.650601732480419 0
0.86911339262599 1
1.19793438906603 1
1.01663969376153 1
0.902148105803499 1
0.860132601509647 1
1.43069916990757 0
1.01763779169301 1
1.24103711672224 1
1.03443834920622 1
0.940363898642804 1
1.06659433186295 1
0.874421964330758 1
1.01810526640974 1
0.911645775960421 1
1.05933160972741 1
1.06966660794827 1
0.757597283491991 1
0.884190312620311 1
0.77857242796543 1
0.78189796083338 1
1.06515930124438 1
1.26906132370257 1
1.05073834958388 1
0.8588223191267 1
1.14766950712953 1
0.818855123123036 1
1.11196016639314 1
1.19408295628389 1
1.17039354309668 1
1.02618167408902 1
0.975696739007248 1
1.06256282723113 1
0.927166463905545 1
1.11214898129356 1
1.07736186365913 1
1.02603744782348 1
0.754724572420157 1
1.01431872786044 1
0.867942053348222 1
1.0530146518199 1
1.18552675770928 1
0.806742196821457 1
0.848662317480501 1
0.803653798467173 1
0.810184563139459 1
1.11234048910667 1
0.934847852948016 1
0.784714598368934 1
1.2068292159468 1
0.827467321340512 1
0.831271208775118 1
0.797170856978693 1
0.832439841071645 1
1.01026662836854 1
0.99861236030788 1
1.2242414078232 1
0.768008927005756 1
0.766538948507127 1
0.960515057914 1
0.938617905869703 1
0.964775470891309 1
0.85004429055241 1
1.00462517378176 1
1.08381841902595 1
0.835958451041317 1
0.990559400963338 1
1.24002256977246 1
0.854802662296514 1
0.83089082964906 1
0.817253431737442 1
0.984377696067609 1
1.02146436851531 1
0.976079420587589 1
1.05366322008988 1
1.04648614859571 1
1.271430518187 1
0.970971711907169 1
0.84855647339302 1
0.978858477928813 1
0.919584547132972 1
1.04002455476344 1
0.702695334542044 1
1.24612074787151 1
1.09219811591411 1
0.822776679255429 1
0.685566234107539 1
0.801911996523186 1
1.09851696033235 1
1.23675217765458 1
1.03659540355095 1
1.19111915902436 1
0.992549567230812 1
0.987206308726955 1
1.04181061609666 1
0.912949111570627 1
0.724473066325722 1
1.10476685098348 1
1.16360959378649 1
1.26186364002098 1
0.981161888474545 1
1.0612610444936 1
0.802882534285912 1
0.821229866226842 1
1.11038326711863 1
1.06668045335929 1
0.92178368235252 1
1.19256273494133 1
0.998678545942592 1
0.917302788296629 1
0.948290429506192 1
0.849975547679502 1
1.14889952021381 1
1.00365849850898 1
1.26873907183753 1
1.07641600794049 1
1.09914422116752 1
0.903569834501234 1
1.10165119827754 1
0.794844880402186 1
0.959042211896153 1
0.77756562665437 1
1.03310167703218 1
0.918436276347124 1
1.00834637507044 1
0.715336109623856 1
1.18576239902441 1
0.902020554808778 1
1.08270298679631 1
