# Supplementary material for: Bias caused by sampling error in meta-analysis with small sample sizes
Source: PLoS One. 2018 Sep 13;13(9):e0204056. doi: 10.1371/journal.pone.0204056 (PMC6136825; doi:10.1371/journal.pone.0204056)
Supplement: S5 File — (ZIP) [file pone.0204056.s005.zip › results N = 20 theta = 1 tau = 0 sz = 5-10.txt]

"dl.theta" "dl.cp"
0.926402282307039 1
1.13321541535395 1
0.755559208517403 1
0.658789085448895 1
1.47601119131533 1
1.14602819114738 1
0.436615128860075 1
0.392810339376965 1
1.19257933265394 1
0.848241431941826 1
1.30163415583723 1
0.696213010693525 1
0.999846941346927 1
0.968644226105377 1
1.01713047858655 1
0.978162873574614 1
0.957363853451324 1
0.767163813727902 1
0.568038606772043 1
0.532187392626497 1
0.672951220343612 1
1.61458519469853 1
0.93352113324228 1
0.709566097913877 1
0.260604283720038 0
0.753796294129505 1
0.923399744846712 1
0.985186627522793 1
1.34443136789362 1
1.07111142896884 1
0.89107720630142 1
0.830706379713829 1
1.2368770411959 1
0.827986507234587 1
1.28955692514235 1
0.41881086188244 1
1.27161643777648 1
0.363970339197006 1
0.394521220608944 1
1.15572646756097 1
0.740228042665577 1
0.446660578965197 1
0.623665783257512 1
0.533931700950889 1
0.980654775608155 1
0.739404012713709 1
0.524487764182417 1
0.241528481082229 0
0.985031173616939 1
0.896304417110303 1
0.808490253887386 1
1.32020018193495 1
1.53853799793721 1
0.693914651278886 1
0.874518984685861 1
0.496884264018088 1
1.16749542478101 1
0.418467337242341 1
1.41688678731012 1
1.19415129136815 1
0.93033617095189 1
0.788444349545488 1
1.16804104759524 1
0.558468967864063 1
0.646942709046592 1
1.57636107534025 1
0.952894776222382 1
0.808157762294405 1
0.791443094061186 1
0.581361359559378 1
0.70475552425655 1
1.34253636600556 1
1.22806723699535 1
0.641837139652206 1
1.27505416289191 1
1.30561011647034 1
1.29873887863947 1
0.999096511717583 1
0.409932841195197 1
1.14097733308324 1
0.949737296103738 1
0.632966173180049 1
0.280358512218079 1
0.610848875900317 1
1.14337216830255 1
0.820784522965345 1
0.964974049568838 1
0.466582750812943 1
0.457215866586094 1
1.2070983906877 1
0.813796379529887 1
0.712605184676222 1
0.623338640497452 1
0.955298645861598 1
0.591674760134238 1
0.944192937430348 1
0.838593279751317 1
1.28585491474207 1
1.019950408469 1
1.45693558360155 1
0.110401096247038 0
1.30980840977788 1
0.985918091042973 1
0.68025616064721 1
0.890796061889156 1
0.70428242757232 1
0.781162615694148 1
0.599709524492026 1
0.872251930755542 1
1.30210392583214 1
0.430592100715438 1
0.953593961781571 1
0.582676721162344 1
0.500233743931876 1
0.489522370496498 1
1.45229624462584 1
0.830422956373456 1
1.26084843819111 1
0.71501838542922 1
0.130656031039998 0
0.60352004212748 1
0.331491451935517 1
1.46137735439487 1
0.19405622249767 0
0.797887954288132 1
1.2370547485959 1
0.55294344468879 1
0.761925046566432 1
0.158184884429679 0
1.03764227610111 1
1.03129554156244 1
0.867914211340995 1
0.514952742178264 1
0.603552541987369 1
0.775126082569152 1
1.33779286267436 1
0.817055298997854 1
0.374330604035202 1
0.285804203735342 1
0.634849224059045 1
1.22047580584598 1
0.565756171851481 1
1.27834966099841 1
1.43986692771328 1
0.571884700811058 1
0.922209620076422 1
0.744655686625898 1
0.88128343972247 1
0.806827755949426 1
0.943865073439593 1
0.552951123605202 1
0.301519221959827 1
0.0310577516192368 0
1.26302711899553 1
0.94440061006974 1
0.592230394941165 1
1.23269012038404 1
0.664886110350772 1
0.902020459282624 1
1.19205160893861 1
1.08318584161989 1
0.976096685499048 1
0.540791571335194 1
1.18065606027907 1
0.563851489861616 1
0.956180791364326 1
1.3116614276165 1
0.996241846578071 1
1.20700051408459 1
0.776993986033352 1
1.16120838336904 1
0.966969359667284 1
1.60692692587035 1
0.565126172012712 1
1.32511841130789 1
1.17941765622148 1
0.574195025174572 1
0.434533085883726 1
1.15847339649625 1
1.0312369315246 1
0.806367091787123 1
1.04069373000902 1
1.00121099607007 1
0.70052406023496 1
0.843591923606906 1
0.638876572427406 1
1.03781433330701 1
0.546086030490883 1
1.2708749553998 1
1.00483179367128 1
1.13487905259564 1
0.560911119359596 1
0.722635352803113 1
0.794134267826722 1
1.25895857536775 1
0.503921242463321 1
0.220370292989029 0
1.02662171007497 1
1.01159682711384 1
1.41562197523272 1
0.681642653017619 1
0.841964941788214 1
0.396015405773846 1
1.01211748548735 1
1.12747417691268 1
1.18437270441909 1
0.667461719648142 1
0.849949748092953 1
0.554309695900879 1
-0.00272852882823117 0
0.580687859131198 1
1.15472337425674 1
1.18323483774265 1
1.33106156479873 1
0.999297630256424 1
0.928224631261771 1
1.13338293684496 1
0.715176371105111 1
0.61404688150471 1
1.5495946862306 1
1.0545694041899 1
1.25593014501586 1
1.06613232388034 1
0.933631926858534 1
0.382170318018865 1
1.18315364399652 1
0.787893283056301 1
0.129590235997538 0
0.85905127215659 1
0.976577591660365 1
0.777705438414072 1
0.254685449471052 0
0.512583445169572 1
0.70991338329637 1
0.00257409827223847 0
0.404033533121254 1
0.301242677263388 1
0.242244827353083 0
0.536182740396271 1
0.90088163900965 1
1.24034752788721 1
1.17455224997375 1
0.901894592458228 1
1.16870968461331 1
0.772675264213066 1
0.670409986867583 1
0.819953223940466 1
0.507245574261215 1
0.0470346805983568 0
0.759869029159473 1
0.928232317634623 1
1.22878466661284 1
0.655170270485029 1
1.08994212921242 1
1.31158211162142 1
0.996082078336102 1
1.04404960194212 1
0.944405341238183 1
0.740329626786372 1
0.696081537647206 1
0.557581880079123 1
0.935734800558946 1
0.829930948326046 1
0.583942414839282 1
0.779412513424622 1
0.957889918439101 1
0.912764763213326 1
0.622412778950232 1
1.13320284118145 1
0.996780856903399 1
0.647856142948031 1
0.733368107004939 1
1.0910467711912 1
0.940455986768893 1
0.978472775731121 1
0.887130557893204 1
1.17958211421828 1
1.00822234743067 1
1.16109308756869 1
0.854414487700238 1
0.316969929156974 1
1.03659234064296 1
0.62762703030597 1
0.510707938643509 1
1.00773988932229 1
0.688803582283694 1
0.474444300212333 1
0.426562077564804 1
1.09972111312033 1
0.966269913578455 1
0.440475794985035 1
1.0075641086672 1
0.957173953898164 1
1.42730471786219 1
0.861438872462619 1
0.61147007540982 1
0.864580059705689 1
1.0363314985506 1
0.683238316098134 1
0.398864914954054 1
0.715397356643361 1
0.882919752731063 1
0.676534563791331 1
0.393108791034551 1
0.541946577658378 1
0.923972060939819 1
0.579465922950265 1
0.929101765439635 1
0.688121503352098 1
1.0330505729752 1
0.936478906530177 1
0.755526497403471 1
1.11956736193554 1
0.764329649042966 1
1.51506510588159 1
1.0080072461181 1
1.06566367293787 1
0.77392011998008 1
0.975051955748906 1
0.647335417189742 1
0.71747878922898 1
0.855388703442981 1
1.09566000181333 1
1.0221401740369 1
0.869608989631864 1
0.653732617163804 1
0.256126955027598 0
1.13361564100873 1
0.725032827773863 1
0.871445061591322 1
-0.191038970922338 0
0.603740147285636 1
0.736700766496931 1
0.343067369555888 1
0.468942076589712 1
0.340377352963008 1
1.25915655661387 1
1.00742848169365 1
0.899971660108999 1
1.27935452289419 1
0.88439901450609 1
0.716462813775677 1
0.671194373629279 1
0.911331742968249 1
0.656513373020141 1
0.572146133901406 1
0.93485562337576 1
1.43988314450267 1
0.671551139882469 1
1.36116769585 1
1.19989036267731 1
0.546867289036009 1
1.2129022538644 1
0.65025630310741 1
0.807371742760037 1
0.866459005988139 1
0.57977063122669 1
0.909845051279037 1
0.733732812445595 1
1.29126576680682 1
0.602158292702397 1
0.6937803368895 1
1.19010039510836 1
1.21707546301945 1
1.01426353413178 1
1.37214999760647 1
0.860235260847572 1
0.856092059695081 1
0.919021442284451 1
1.62123624060433 1
1.06706972850354 1
0.966643500950412 1
1.63303309660052 1
1.10973223368114 1
1.0922649899261 1
0.985787506930956 1
0.719972600074733 1
0.955382743850291 1
0.665992926235013 1
0.690959123806951 1
0.869207487482695 1
0.66747248712755 1
0.780640828087165 1
0.839018866060109 1
0.41937994699874 1
1.20128678550672 1
1.00164289778663 1
0.746333457178277 1
1.07462321325797 1
0.532110082979366 1
1.28899195722214 1
0.702049590315843 1
1.07472203532559 1
0.817274440941035 1
1.28494274728867 1
0.792094897379629 1
0.942821542586965 1
0.895830828428291 1
1.25251853945335 1
0.884357272232207 1
1.5105879857123 1
0.951942305309796 1
1.06046786633412 1
0.879026843646373 1
0.890689389741892 1
0.791230923715609 1
0.951918437938612 1
1.03653830696288 1
1.20048439477448 1
0.622165562209447 1
0.69565084715435 1
1.02810409268695 1
1.2233389519516 1
0.660746647346562 1
0.857837447050066 1
0.901033166280074 1
1.26450738448685 1
1.11956735698415 1
0.571475352430727 1
1.10863093840077 1
0.791356389176688 1
1.07699714219906 1
1.07685026604649 1
1.16869205639326 1
1.2019016442808 1
0.850779124001053 1
1.06761788143854 1
1.07482068783714 1
0.993825815401913 1
0.719573829767966 1
0.401901753149183 1
0.894669894346322 1
0.688429589909617 1
0.835563632716388 1
0.816067214491313 1
1.28211331977166 1
0.952252294148237 1
0.452456482813586 1
1.17410542547185 1
0.850901616189421 1
0.760838857333991 1
1.2870723721186 1
0.477844749335807 1
1.12256764303485 1
0.905105385721929 1
0.758841206465231 1
0.675959221077968 1
0.900981897376204 1
0.586240157207226 1
1.44752107980302 1
0.929961772809893 1
1.03344448751788 1
0.48009894021889 1
1.33371242012764 1
0.257969737735309 1
0.914818697392649 1
0.44242042251322 1
0.82977347833169 1
0.388231172174543 1
0.51718655601092 1
0.88107075946261 1
1.54538443214614 1
1.02248050622388 1
0.358790536095687 1
0.558458326370104 1
0.760013226259208 1
1.03550743808011 1
0.468244311177709 1
1.14752227477571 1
1.50004118268985 1
0.673626208585697 1
0.928888415765136 1
0.773453875019692 1
1.01525018407612 1
0.877231298992138 1
1.04372266604633 1
0.355795105579809 1
1.02506028280791 1
1.5537157173005 1
0.870934981068784 1
0.904718790002253 1
0.583986486405349 1
1.00850765387228 1
0.362435953591444 1
1.04148355381917 1
0.658039579431574 1
0.517051625680633 1
0.271403157090206 1
0.473546279943506 1
0.619669645643945 1
0.76535329834068 1
0.818076210831611 1
0.826532902136973 1
0.306752532754857 1
0.680716607800831 1
0.601033667093719 1
0.803459226973258 1
0.906522577938278 1
1.10573237568714 1
0.788270911439261 1
0.839650866543314 1
0.849069785024322 1
0.805687168479903 1
0.771694562920378 1
0.43470030699498 1
0.389364090610163 1
0.710025712923933 1
0.879496282765802 1
0.998383521188522 1
0.709710699027483 1
0.703022658615637 1
0.938656692364989 1
0.83190433470792 1
0.703565822389064 1
1.26298678132499 1
1.0001557037568 1
1.46831381538371 1
0.867268286636636 1
1.07874697993887 1
0.938188541457397 1
0.985913471732551 1
1.00207745796173 1
1.08152205194325 1
0.84587993861578 1
0.942937876127234 1
0.778423611353058 1
1.01568619578261 1
1.34828148181496 1
0.431749281998593 1
1.08382541856156 1
1.01687082821475 1
0.974835759114921 1
0.64323985363232 1
0.589470422313565 1
0.705438323753796 1
0.634865292788194 1
0.861002641927057 1
0.847611646805477 1
0.249007724267067 1
0.692866711540534 1
0.593087891588513 1
0.731314830619627 1
0.84336007688434 1
1.00673953199921 1
0.713223504874412 1
0.985507281243783 1
0.954308501809609 1
0.505604883607432 1
0.798231437042959 1
1.09898219450444 1
0.612468122939609 1
0.756563675698613 1
0.615418679084464 1
0.425817198643437 1
0.963849777337341 1
0.634814540767734 1
0.616657385316391 1
1.3838304687475 1
1.00214960459992 1
1.06742928593623 1
0.591364043305242 1
0.842964078664649 1
1.52040059384698 1
0.622299963283819 1
0.757838136591718 1
0.641325151213284 1
0.71379904762875 1
0.840757477188314 1
1.15055625602945 1
0.989845533531057 1
0.821322846063169 1
0.620399737784896 1
0.423586169079359 1
1.08816111924235 1
1.06365666718134 1
0.412221868650372 1
0.59339331588997 1
0.696560066347563 1
1.05486154811016 1
0.646373995873505 1
0.513753478965241 1
0.651094375637247 1
0.982772534845746 1
0.888557059966354 1
0.69016300569092 1
0.787655472496283 1
0.45371021520202 1
0.769879914023209 1
0.805291161788787 1
0.98355215326374 1
0.373517633667397 1
1.22137050473105 1
0.82052685019534 1
1.15592493271354 1
0.956163110520244 1
0.832264461097395 1
1.03434885465697 1
1.14862222035127 1
0.700478631970193 1
1.14140862715264 1
0.84793829329349 1
1.06374331725606 1
1.01019958540281 1
0.939052596877987 1
0.695830787081557 1
0.523044894978347 1
0.847405448006277 1
1.11036190593681 1
0.839083832418264 1
0.573870947439238 1
0.461402240037664 1
0.632085503290952 1
1.19336862490273 1
0.576437303916456 1
0.848917326910437 1
1.18079333175376 1
1.41530832417542 1
0.689091356800982 1
0.775171092360323 1
0.902935011735263 1
0.773959477644535 1
0.984781789565934 1
1.47013132916393 1
0.613833749007614 1
0.893728345974727 1
0.650508620234873 1
1.20717111733021 1
0.735021928982573 1
1.1615631698918 1
0.569645996571239 1
0.99892025224374 1
1.20215655487871 1
0.964854520061614 1
0.749741190740052 1
0.876504200281953 1
1.1329207018456 1
1.18861948926069 1
1.1698606872688 1
0.712220775922764 1
0.157493532082615 0
1.19781462056926 1
0.75515539139507 1
0.274391830332377 0
0.703238359577162 1
0.566534557467659 1
1.15647923737681 1
0.722013817309674 1
0.451468948123629 1
0.71160743833418 1
0.962209291329793 1
0.743820823007162 1
1.08141545357803 1
0.542514496167707 1
0.901631451125695 1
1.08355562019514 1
1.14284349569326 1
0.754469396296728 1
0.767647492522155 1
0.589921065841409 1
0.712898362333398 1
0.909380642685397 1
0.833794398853713 1
0.79995952038088 1
1.0793289831839 1
0.684733883523511 1
0.487723591061976 1
0.485248366731791 1
0.729414234961304 1
1.13647935373035 1
0.960918869374593 1
0.808332361083679 1
0.696630820939226 1
0.203810660491377 0
1.03163418195071 1
1.07699571029599 1
1.21723465713215 1
0.779749833845227 1
0.586514500625667 1
0.795549665482954 1
0.760684550460999 1
0.679035366920611 1
0.832507762973106 1
1.21772089219592 1
0.37531015948027 1
0.843379758763252 1
1.52800181906747 1
1.53085647751258 1
0.738312530647142 1
0.974926686728149 1
1.0020418131958 1
0.694506607225707 1
0.801707452533245 1
1.10346412873909 1
0.474784723196257 1
0.602611954251043 1
1.20409145035407 1
0.110038477773673 0
0.769430154120843 1
0.443039773877245 1
0.234951232290036 1
0.800151720254802 1
1.12173828259049 1
0.666274253706051 1
1.17552377552602 1
0.991329234734437 1
0.575609010843554 1
0.994230427825196 1
1.01487817238526 1
1.08770898522506 1
1.27781204351773 1
0.798116380820625 1
1.15957028998581 1
0.585168575262286 1
0.674673001863623 1
1.10814754426436 1
0.800007956127708 1
1.04130874468635 1
-0.0400973907513363 0
0.372230738724754 1
0.685721414942576 1
0.982656115842273 1
0.833914536748252 1
1.21867363599341 1
0.842011604494132 1
0.191305455451644 0
0.57600867727787 1
0.68812212598802 1
0.775852126662125 1
1.54209500201868 1
0.423105740954164 1
1.12231593020155 1
1.02958580453583 1
1.13323329875332 1
0.899590643504362 1
0.887959178907422 1
0.654094392309956 1
1.21281819764158 1
0.406299818005187 1
0.906209269481768 1
1.07437710820316 1
0.835711776961843 1
0.946277932029908 1
0.955190643693549 1
0.562954492611168 1
0.315001726802373 1
0.347171874807647 1
0.633151469374775 1
0.0164751735571932 0
0.409230124471425 1
0.718815487490181 1
0.925253403409947 1
1.18769189501328 1
0.808791663698845 1
0.643044473387473 1
1.36154622304181 1
0.646895037626427 1
0.909992935795384 1
1.2288572999923 1
0.725465510264075 1
0.726225650665373 1
0.636862213594304 1
1.64912423251949 1
0.630763079389389 1
0.677526694565827 1
0.456996406124594 1
1.05143175576098 1
0.75793762454609 1
0.980750825105271 1
0.404063875408269 1
1.05378129790453 1
0.67612896219107 1
0.622966146625934 1
0.288534476420352 1
0.947110228257797 1
0.878576536000024 1
0.126377475833793 0
0.530733561430994 1
0.519575829048314 1
0.704596080526775 1
1.17001871169511 1
0.202777376922533 0
1.1013459752718 1
0.854173772205305 1
0.627226173560057 1
0.459487834273959 1
1.21231531249138 1
0.885190216332441 1
0.82540243758184 1
0.75178145059122 1
0.333879014533455 1
0.473919534728416 1
0.560613610945696 1
0.94074397834238 1
1.03950069411519 1
0.630596430433364 1
0.874243201309586 1
0.944456241451895 1
0.783471294199301 1
0.81909669928314 1
0.944151858719418 1
0.922877987500716 1
0.873696304087809 1
0.590225106038531 1
0.56962672825519 1
0.955902127221272 1
1.02487111714091 1
0.671104678147788 1
0.375987873423454 1
1.43419539220822 1
0.232268334114679 0
1.02676415298145 1
0.873934379466904 1
0.585581844060044 1
0.747898002686064 1
0.969453076299757 1
0.803971523613694 1
0.897993931709302 1
0.705985218853389 1
1.047444403928 1
0.502254153351127 1
0.675970347757196 1
0.63640085470761 1
0.883648612861294 1
0.885143138202922 1
0.819078978838719 1
0.582944128078391 1
1.05180422430737 1
0.514900551593082 1
0.844488660399075 1
0.634763173893186 1
0.778177022464234 1
0.451930607239373 1
0.737165610203043 1
0.119239846877174 0
0.421049246991307 1
0.398435602955035 1
0.970785812041945 1
0.400048480182118 1
0.598761759545597 1
1.16724957877231 1
0.601238711415439 1
0.940185231735908 1
1.2387918892965 1
1.15334452087289 1
0.228513936091286 0
0.858827547367911 1
0.617792678743799 1
0.819205901415821 1
0.603110341176148 1
0.903135293533636 1
0.782523352195727 1
0.763723959107513 1
0.690228219874683 1
0.681781385149642 1
0.837530806020854 1
0.796718012533318 1
1.02910053999303 1
0.971955349660291 1
0.40038068618837 1
0.670672230305743 1
0.901609730490364 1
0.727711131863181 1
0.955677761264418 1
0.934903146502077 1
0.730633459360648 1
0.263273676047668 0
1.03142471868235 1
0.838405060474115 1
0.870281222833702 1
0.928336783727111 1
1.0402974056909 1
0.908232635278883 1
1.22055664941482 1
0.737995747782373 1
0.538478852047859 1
0.570663227547601 1
1.29270137615154 1
0.955762742317148 1
0.572266557118512 1
0.719917385756022 1
0.470345841513124 1
1.11778606072834 1
0.950818500685147 1
1.10743049923918 1
0.873281547035251 1
0.533893435986376 1
0.555520299482339 1
0.936431790974453 1
0.60281216967569 1
1.33340003785825 1
1.02670737933883 1
0.526030198323497 1
0.80833112511909 1
0.931655852526687 1
0.202520112167358 0
0.605470459321153 1
0.269084232635532 0
0.509217258011859 1
0.539068044286 1
0.53633225149266 1
0.668371877738753 1
1.27451768465845 1
0.832073586546515 1
1.35766204176559 1
0.30015772909497 1
1.05799439740478 1
1.62265016571993 1
0.716452968117501 1
1.24452010733435 1
0.87088798940992 1
0.736503510051338 1
1.1946500256481 1
0.495031303378666 1
0.562987648919099 1
0.685288506457693 1
0.925898764711927 1
0.52136510386778 1
0.660550560805231 1
0.243076103539459 0
1.36545028214138 1
0.393539849782216 1
0.786693106803389 1
0.7882524081572 1
0.959589370256096 1
0.816443216195913 1
1.09492146646669 1
0.887458782165643 1
0.265933656525245 1
1.27722148659748 1
0.636768186633934 1
0.784578380158295 1
0.503184313551763 1
0.981245436989413 1
1.00881535626463 1
0.84477680176163 1
0.733236517653037 1
0.709337020785654 1
1.09548608976314 1
1.34817866789867 1
0.857304720908608 1
0.471198429404801 1
0.331830029635472 1
0.396032839672777 1
1.0930230127382 1
0.610806344968229 1
0.77478826687575 1
1.03065014264991 1
1.04683675441404 1
0.847191190187641 1
0.608966216223865 1
0.900427419903144 1
0.415174463889248 1
0.864425942641824 1
1.08256934338912 1
0.603843061797634 1
0.346779302130761 1
1.12607789964119 1
1.08046069299135 1
0.860779850300336 1
0.366827072933874 1
0.955512581674883 1
0.991810620930245 1
1.08071114840557 1
0.670574171957909 1
0.42563484655844 1
0.840221100506315 1
0.504186784910591 1
1.09458102146432 1
0.844965000605989 1
0.585338043260769 1
0.567200084821481 1
0.758001892846227 1
1.27922106883647 1
0.558720408243899 1
1.30183302490764 1
0.629974709216667 1
0.774736096640151 1
0.880670361462175 1
0.818330288565134 1
1.08435592066163 1
1.13042868302903 1
0.636591647669728 1
0.672861605819955 1
0.962289519322137 1
0.843127239447584 1
1.66541094434382 1
0.743386511534128 1
1.01543365550596 1
0.888177857416232 1
0.68752106945226 1
0.617292965251439 1
0.542976798735553 1
1.00276940699356 1
1.26333148602086 1
0.568746671787972 1
0.745164239548378 1
0.803831352711989 1
0.987826172116014 1
0.607915384641661 1
0.737949156603323 1
0.55850661694612 1
0.224521660049954 0
0.345862669959278 1
0.940629568828488 1
1.46450396795862 1
0.496481807853242 1
0.320672830553774 1
1.16681940666008 1
1.21887146155471 1
0.385467970534561 1
0.605999775355561 1
0.390859369280277 1
0.665268471906137 1
0.901312106334739 1
0.82086410753685 1
0.792728568709706 1
0.527664861743959 1
0.852409113336098 1
0.709398787323212 1
0.726314900512794 1
1.07650948532064 1
0.928775256390836 1
0.902072211850876 1
1.0984220193326 1
0.694535560118076 1
1.15772570930181 1
0.869790368665398 1
0.238180596099228 0
1.00150512255307 1
0.652398797559676 1
1.02134563454675 1
0.778385839105217 1
0.607291341144926 1
0.644336180062823 1
0.269810848667612 1
0.876013106475146 1
0.967331148098574 1
0.477672535522504 1
1.47780276609486 1
0.412072693574799 1
0.37013261545368 1
0.570890599562992 1
0.432140140585772 1
1.01191655423092 1
0.566690151134172 1
1.11811865804243 1
0.857255532951317 1
0.636552803991061 1
0.240148758015153 0
1.27595407324717 1
0.720900044789859 1
1.03272442562078 1
0.646689736502694 1
1.11747621399998 1
1.05613505328242 1
0.96343171698963 1
0.938085577102697 1
0.21101250210162 0
0.57033070217522 1
0.871716868012917 1
1.15148162950325 1
0.889663586158335 1
0.327600391808762 1
0.928786134075407 1
1.17091029835082 1
1.2606263676025 1
1.04243067446613 1
0.614713910273622 1
1.15462484220198 1
0.822242320293348 1
0.922869536718752 1
0.165721609853186 0
0.568519855236615 1
1.12093692254811 1
0.52595979732596 1
0.612007519759748 1
0.942621087176454 1
0.420614782980556 1
0.809761902583287 1
0.525141999700142 1
0.769641495862702 1
0.495400320402644 1
0.912172207792685 1
0.446840403646418 1
0.863045516539429 1
0.912841386198758 1
0.707330299284476 1
0.900940523311226 1
1.40359601274478 1
0.805031873720623 1
1.12082511343389 1
1.0829638325422 1
0.872888380473365 1
0.827252407061941 1
0.777948989740985 1
0.724573690927906 1
1.40406828695472 1
0.839638705098753 1
0.99518522425244 1
0.639120278100871 1
0.331787548117884 1
0.526411572480719 1
0.846430175460436 1
0.278598548706528 0
1.3160718360965 1
0.929721569807588 1
0.967885166212664 1
1.03056661977552 1
0.515405578575871 1
0.793938623327622 1
0.530797733695008 1
0.793940852125938 1
0.735991752170927 1
0.693055286337091 1
0.107377322664412 0
0.887833270528804 1
0.599747612013326 1
1.13513018644811 1
1.08734638365811 1
0.362024166155017 1
0.647380490059427 1
0.845249527092793 1
0.927765798934933 1
1.35709911436171 1
1.00770941361488 1
0.443385296549941 1
1.02075850713514 1
0.789319955397095 1
0.930358574662554 1
0.772191879982143 1
1.11989967494917 1
0.709573046282653 1
0.833615653734705 1
0.266450556377569 0
0.61447737423548 1
0.960015409271106 1
1.46145978941348 1
1.01765063174118 1
0.197279101831561 0
1.42191082830658 1
0.468621900617617 1
1.46078206449785 1
1.5349714213481 1
1.32309367676995 1
1.07592466755464 1
0.794419054249424 1
1.452822515902 1
0.550449344552142 1
0.766878535534027 1
1.24928966791513 1
1.07605831297367 1
1.06448526870054 1
0.744952733671286 1
0.701099797757881 1
1.02102235167453 1
1.00176953322106 1
0.307730113801919 1
0.691934092696632 1
0.946671917925347 1
0.382050886884294 1
0.652827276669619 1
0.858471347900355 1
1.09298622546562 1
1.16192666904712 1
0.393757938359355 1
0.702102767754353 1
0.444009806219659 1
1.05750496417039 1
1.02228345958789 1
0.625740303981529 1
1.32483802738371 1
0.68357231449415 1
1.30701627373372 1
0.48863183512677 1
0.94208648229869 1
1.25528170670619 1
0.583654263667057 1
0.749682076166808 1
0.73920031475047 1
0.491551244143408 1
0.962698525998411 1
0.801166812471575 1
0.830835525703634 1
0.697909265942255 1
0.67462060464986 1
1.10840342447331 1
0.553285140641453 1
0.375048577401612 1
1.11348491122676 1
1.63254887055144 1
0.971163020439841 1
1.55655015195969 1
1.51635135494957 1
1.1283728958437 1
0.853346082998797 1
0.957548087592368 1
1.12662633273669 1
0.480960412469506 1
0.619980730830073 1
0.394537853768164 1
0.72871542153388 1
0.60183582678395 1
1.14056896885844 1
0.60530916568953 1
0.309093538523266 1
0.50850897128474 1
1.05911110958648 1
0.829937733095278 1
0.725047043145435 1
0.507391627046884 1
0.973214834746307 1
1.02450407495878 1
0.534989148546099 1
1.68728607822054 1
0.812680028368943 1
1.14695636542536 1
1.26969145869951 1
0.932315882155411 1
0.112269054469095 0
0.827380573066739 1
0.85125746695387 1
0.615468042397595 1
0.20316684595277 0
0.92374973749548 1
1.10999581536897 1
0.607474909275226 1
1.13153833735662 1
0.338531158581994 1
0.378122054927167 1
1.4193114698585 1
1.20088434731075 1
0.87795924086121 1
0.920863758339323 1
0.692011598516575 1
0.464015766045998 1
0.72935495298175 1
0.993807837777125 1
1.31149830510329 1
1.15504184361886 1
1.15782203960657 1
0.282716556835932 1
0.964635214180342 1
1.27088652492116 1
0.543324166121883 1
1.01846136557789 1
0.636735111808082 1
0.44314993391879 1
0.77330279449079 1
0.7669220265226 1
1.40983103650317 1
0.690598449109602 1
0.982767338134342 1
0.810237482471558 1
1.38315911198855 1
0.478937956259296 1
1.1457866461854 1
1.32329503711601 1
1.02503997131443 1
0.545254511273202 1
0.64264733247239 1
0.53738652770438 1
0.840563702467817 1
0.917185774666067 1
0.496132116459031 1
1.07380452644555 1
0.882981958299041 1
1.76949860616854 0
1.28545604816383 1
0.779775572845659 1
0.716061759848204 1
1.01870676810757 1
0.72052236704156 1
1.11895947428197 1
1.09472220304472 1
1.37121056533351 1
0.777021084728876 1
0.955968692767148 1
0.994426129522489 1
0.673200374460305 1
0.49838448501408 1
0.932323811452937 1
0.832288970705157 1
0.735134278357256 1
1.34724379845804 1
0.986904831767217 1
0.958245942215 1
1.12909853724783 1
0.815101514691709 1
1.38431191221464 1
0.772000661977773 1
0.94589574786044 1
1.03804265705346 1
0.825521930536398 1
0.543974495637936 1
0.857979391209965 1
1.4047044076034 1
0.713195733715021 1
0.512511770599316 1
0.964475113438343 1
0.607324415822053 1
0.479904487133881 1
0.906131513309711 1
0.899359878590456 1
0.319438666576731 1
0.661625796948876 1
0.987857184616664 1
1.12796459377636 1
1.13572312959368 1
0.882652512209845 1
1.20185038524844 1
0.47163049673669 1
1.13043276123114 1
0.938919144931765 1
1.08245232817079 1
1.14919993940032 1
0.633260516792534 1
0.269520212653009 1
1.01090937797242 1
0.797357003570761 1
0.14185113635668 0
0.57824299875491 1
1.07236412894127 1
0.524592951066458 1
0.344109159774362 1
1.08403143921028 1
1.04119605045449 1
0.610618042233168 1
0.959496244050982 1
0.74507973489545 1
0.646031604799938 1
0.62552818632469 1
1.01115595489057 1
1.00245691781321 1
1.05024317945491 1
1.12556066016238 1
0.568055121888435 1
0.930458364912525 1
0.910285794844608 1
1.14867644971342 1
1.03961192615292 1
1.20962794753232 1
1.15691883575151 1
1.21194158842069 1
0.871429737561157 1
1.12948176078376 1
0.398959137776198 1
1.01535334590615 1
0.763313916041016 1
0.749414395753939 1
1.00796281379955 1
0.759445050503404 1
0.391831028927959 1
1.08582261538915 1
0.831580154349798 1
0.605208587936811 1
1.06185150836178 1
1.47870273631072 1
1.41111274802813 1
1.1197674583083 1
0.615499723606023 1
0.671223472561294 1
1.3185754768174 1
0.938115606575994 1
0.595205251502702 1
0.901584109552033 1
0.913121240940511 1
0.718159720904965 1
0.960615413897219 1
0.522002374028429 1
1.52848257551176 1
1.17242834806737 1
0.770899808979758 1
1.13888237320434 1
0.749377690048687 1
1.0573017103659 1
0.623065250477618 1
0.9742913374373 1
1.38192021922408 1
1.37248666339153 1
0.890330908167246 1
1.19760560357137 1
0.686869330452097 1
0.596932825030587 1
0.92334858248247 1
1.05998561368861 1
0.547190035206871 1
0.856718928337931 1
1.07387596271109 1
0.97279807174569 1
0.415759679173518 1
1.16343530539639 1
1.09615130143129 1
0.872424500102129 1
0.75560267274028 1
1.05538078608724 1
0.619580544110409 1
1.37510172995293 1
1.18507225797593 1
0.987876184234535 1
1.41475430730649 1
0.629813725968647 1
0.790647469569868 1
0.794101802743122 1
0.800935930094901 1
0.883289569689447 1
0.996874832987795 1
0.974403727489697 1
0.213211391778295 0
0.621875928536636 1
0.853994305803283 1
1.32911699123292 1
0.679726256534026 1
0.855174547947294 1
1.1272947514452 1
1.03447241243284 1
0.654402471523611 1
0.711790491162956 1
1.27301142333158 1
0.501916800803375 1
0.648340648601312 1
0.94846055712361 1
0.630679711788006 1
0.910893806963901 1
1.12864275086636 1
0.648181915869278 1
1.10755125600102 1
0.286870525967046 1
0.544577022176101 1
0.354024507913515 1
0.776576698316886 1
1.03721460909792 1
0.784616530618468 1
0.814695362394971 1
0.795883433522979 1
0.228494676640953 0
0.784861805405592 1
0.710472983830341 1
1.33152057574436 1
0.932196286916906 1
0.583485090003302 1
1.00065287606205 1
1.05013862352296 1
0.756867007855104 1
1.05738977553117 1
1.24497272335177 1
0.511842621197665 1
1.53779766947708 1
0.463038210061519 1
0.679132191954121 1
0.370478958289435 1
0.680098239517616 1
0.719953852359166 1
1.02889290948043 1
0.626718247927489 1
0.630995416853542 1
0.611585940960545 1
0.650182209350427 1
0.616780654669048 1
0.259857290459339 0
0.682630837776753 1
0.88726434707233 1
0.36320438357658 1
0.619636102501912 1
0.868462874127295 1
0.934290680796912 1
0.693914159138832 1
0.812313705175412 1
0.56176424813602 1
1.2426243455358 1
0.0551701967768519 0
0.872595677022759 1
0.833660806091469 1
1.04702025991848 1
1.08736035855413 1
0.557893005479772 1
0.893813404241979 1
0.51447864679811 1
0.710715981567244 1
0.887819938478565 1
1.2173894302809 1
0.717661658822938 1
1.04567225218946 1
0.927472127413448 1
1.28244533166355 1
0.735486085035988 1
0.898711795102093 1
1.08156079835112 1
0.673641270441739 1
0.666522909646455 1
1.08941224247063 1
1.05677081429849 1
0.373321080822986 1
0.744766407514538 1
1.00633351989915 1
0.991184920750913 1
0.770017714553267 1
1.48842264560287 1
0.980016884196083 1
0.524082243664483 1
0.791061420762795 1
1.18476153605668 1
0.829852946053296 1
0.99963216897661 1
0.402455443583626 1
0.786387739097236 1
1.28551371198027 1
1.07967521241649 1
0.703705242294943 1
1.13465670906912 1
1.17963719997982 1
1.00372705700877 1
0.675549114907856 1
1.14766289854535 1
0.974740273671851 1
1.1850044582845 1
1.20003257999329 1
0.631190556497979 1
0.985996255918913 1
1.34255269042416 1
1.07537255116602 1
0.603619656624954 1
0.34804418503598 1
0.999137739192211 1
0.639477506147639 1
1.0330164495009 1
0.831500487785067 1
1.26726032214211 1
0.777854628891958 1
0.935589074190859 1
0.827695730762871 1
1.08816096068116 1
0.809495300409551 1
1.24500094366142 1
0.774650252398399 1
0.995007733143768 1
0.845594200395837 1
0.687524040837428 1
0.698854219499197 1
0.66826682198653 1
0.935876803548186 1
0.579353967032106 1
1.23990022367459 1
0.85285260512673 1
0.839038773236495 1
1.28154357962787 1
0.99579061084946 1
0.625115185127882 1
0.857773965920337 1
0.693507495431808 1
0.947856223182732 1
0.554895310658307 1
0.718785583629536 1
0.723641247744418 1
0.965779831104386 1
0.955705261059038 1
0.790590861667351 1
1.27966784646327 1
1.14028931521746 1
0.545165883057014 1
1.36365076998218 1
0.788621454102966 1
1.22265243797387 1
1.15604789307302 1
1.00204568264576 1
1.54259855364908 1
0.211721413102034 0
0.748450064230154 1
1.06312448360939 1
0.707893886863379 1
0.861104039790271 1
1.35208535613308 1
1.20332643909777 1
0.666062065846093 1
0.850901354164137 1
0.889748847567474 1
0.657341868809144 1
1.50704945311405 1
0.660222679558816 1
1.08838525773909 1
1.63452783583946 1
1.23764166232497 1
1.11482705729855 1
1.24434008366353 1
1.28917232895549 1
1.11943197477893 1
0.737647252051665 1
0.476020944846774 1
1.04454293599213 1
0.810847766125236 1
0.955631980137426 1
1.13583458392062 1
0.559680475012899 1
0.861116029716056 1
0.973965993030689 1
0.886542834060892 1
1.06940724793754 1
0.645179414449623 1
1.01567197299374 1
0.554928352074791 1
0.629608213545408 1
0.633332295954537 1
0.505202484184161 1
0.452545440271166 1
0.765533437857198 1
0.838527336098551 1
0.96646286894748 1
0.85383162915916 1
0.667436074584971 1
0.987328220633212 1
0.907909695542571 1
0.557265577258575 1
1.15682530334524 1
0.846664455807472 1
1.07531892180203 1
0.959298249263879 1
1.00751515691654 1
0.532638854727307 1
1.03135046170788 1
0.780554548634731 1
0.856097945637913 1
1.16431616207525 1
0.68187322662062 1
0.757570278001891 1
0.570868595052492 1
1.24362013102566 1
0.817504001690494 1
1.04592880991154 1
1.08842769242473 1
0.991159997918326 1
0.881917943241524 1
0.795014639682471 1
0.632740838319831 1
0.834517007839803 1
1.1097494208217 1
0.757433683138427 1
-0.083282394673379 0
0.859535170858894 1
1.17905477492373 1
0.805630362297317 1
1.37765976646876 1
0.240365345968715 0
0.192306061923521 0
0.411241256793849 1
1.06042052777842 1
0.915828597403061 1
0.421080557560406 1
0.54338502050598 1
0.48313278933445 1
0.370389918158727 1
1.1439174880943 1
0.754848579953342 1
1.13173676769291 1
0.819215395098003 1
1.19230791263547 1
1.01260791666592 1
0.368288668798406 1
0.570582370726461 1
0.850572801302653 1
1.07128036644487 1
1.1510658271604 1
0.61146262277783 1
0.806437920177006 1
0.870776124076226 1
1.08942036136171 1
0.54401632775625 1
0.80349847138814 1
0.7750779268129 1
1.01819567634699 1
1.02666825560017 1
0.869462170437706 1
0.745426053447886 1
1.24476720180575 1
1.00319322671724 1
0.7831787470811 1
0.680087493198401 1
0.452178565176497 1
1.2520298898686 1
0.722049248141272 1
1.19711296789933 1
0.507040301546061 1
0.809715044032998 1
0.419955916239725 1
0.86344755770179 1
0.508430129627644 1
0.897683661452408 1
0.470015259954823 1
1.11874313472395 1
0.320027669209629 1
1.06059380429675 1
1.3179814248257 1
0.961649892463164 1
1.00535630282285 1
0.63390577957963 1
0.971463908994249 1
0.982755698360693 1
1.00425196702033 1
0.860424389659707 1
0.811506526894333 1
0.98931408702609 1
1.04937058784967 1
0.44690082778418 1
0.844473996143083 1
1.19225492206972 1
1.04021404590043 1
0.681824703893305 1
1.33249536907203 1
0.935553923137644 1
0.746966480353559 1
1.07475116108561 1
0.467155682255125 1
0.972628408881665 1
0.907181883735013 1
0.992313975990404 1
1.13430003000279 1
1.08419374494488 1
0.982272181789138 1
0.291386843448892 1
0.818289072200182 1
0.713797641498425 1
0.59920977042759 1
0.959925759345904 1
0.902974977056565 1
0.652151448147963 1
1.20671013752102 1
0.76120440692146 1
0.502936231717444 1
0.862121085978538 1
1.55257245460504 1
0.769982044074629 1
1.19609607939049 1
0.759075632031589 1
1.25406472236888 1
0.433969159050777 1
1.05501353055341 1
1.57833683840134 1
1.02881280758468 1
0.77449026961642 1
0.501581764529842 1
0.88358075309677 1
0.79116009325416 1
0.756648794814057 1
0.940437311278582 1
0.597603506074909 1
0.685304128458626 1
0.834454430742484 1
0.45542400036943 1
0.765661384808998 1
0.554401395516662 1
1.55659607796872 1
1.03298223797325 1
0.419973999670292 1
1.11097409183871 1
0.971892190999714 1
0.815629685905672 1
1.00083444870099 1
0.226216772144786 0
1.21228978237771 1
0.710070625134977 1
0.744783509679485 1
0.884089732104668 1
1.08246172963177 1
0.985652769003061 1
0.56056189238873 1
0.516995915462402 1
0.942414577163345 1
1.47303449860863 1
1.07859632765457 1
0.500446179638176 1
0.124978708229731 0
0.478564884350567 1
0.313075257777274 1
0.728970021532274 1
1.53190944178166 1
0.863477927010361 1
0.655284204538347 1
1.20926933923888 1
0.641003922208618 1
0.695385994965545 1
0.604886623839989 1
1.36497347625026 1
0.774965499938292 1
0.938573329396574 1
0.481131841979966 1
0.408787971997351 1
0.320449764364582 1
0.935879186878993 1
1.26888130357505 1
1.05629016173611 1
0.944580900068627 1
0.528286872062267 1
0.844193865064147 1
0.812438867235173 1
0.684142318807515 1
0.752484879782892 1
0.562513175368786 1
0.965889843283701 1
0.758797380642427 1
1.19404288794943 1
0.656890240473585 1
0.983343005963174 1
0.446699945037042 1
0.851923979788111 1
0.576422246278729 1
0.306178463471742 1
0.803702180806951 1
0.840942741741513 1
1.38164189127952 1
0.798884939742222 1
0.465400316199177 1
0.815248959339724 1
1.32509615987994 1
0.960696482387905 1
1.1462329657199 1
0.931957703069482 1
1.09352300338132 1
0.473557229531037 1
0.875733671503821 1
1.2644754293144 1
0.660247783762272 1
0.466324859572695 1
0.650286702436048 1
0.548933420612836 1
0.228959352591404 0
0.940782346104699 1
0.875600797708715 1
1.21189696327044 1
1.059206489282 1
0.720912763305603 1
1.20301929494066 1
0.877110963342249 1
1.0230750896089 1
0.94284298296166 1
1.48808879928697 1
0.687500639470287 1
0.447371778838477 1
0.995785108341455 1
0.498953217256781 1
0.746721462474353 1
0.869093526239542 1
0.452270537122697 1
0.655505853854663 1
0.353196037276046 1
1.06371152809161 1
0.576290457089451 1
0.552395276725975 1
0.854554203929886 1
1.00090199206759 1
1.12562401480653 1
0.777395458866932 1
0.493127444168916 1
0.594827648476394 1
1.01104753061066 1
0.999921847853405 1
1.12006705609741 1
0.970813361082671 1
0.686422469339915 1
0.977968101072858 1
1.03794991302649 1
1.00214307307675 1
0.847416116867736 1
1.03536286775355 1
0.826677164791553 1
0.634347814706865 1
0.491033531789021 1
0.950098699142439 1
0.300642958544791 1
1.02735655823097 1
0.515944520780903 1
0.811329390944895 1
0.975858408833204 1
0.895856057291739 1
0.749254411485533 1
0.764667071840413 1
0.812756807067602 1
0.597652651988978 1
0.721624301689504 1
0.723742690644078 1
1.11106677971881 1
0.752330496324424 1
0.382150094436738 1
0.776473618903458 1
0.448039603702841 1
1.50371806454318 1
0.918565773901776 1
0.68808131285917 1
1.18779352516409 1
0.653821398746328 1
0.512852743301069 1
0.609683489638921 1
0.824856071821955 1
0.904785696359145 1
1.04690005952194 1
0.678007420691744 1
0.796962629490157 1
0.717361911987498 1
0.779035767437895 1
0.787346837858736 1
1.53327128921287 1
0.947407990293146 1
0.849642480249856 1
1.05228061291971 1
0.766580096079684 1
1.09901700411814 1
1.04889618101166 1
0.737027758499453 1
0.123102097760029 0
0.280983643406017 1
0.888580925499616 1
0.493522015345176 1
0.754225127788808 1
0.282298094989969 0
0.826632715611132 1
0.989769222251133 1
0.456146549251904 1
0.265238290490257 0
0.620478365144206 1
0.916687562569107 1
0.927978008993993 1
0.725932110040457 1
0.403136307766475 1
1.3102534752693 1
1.06900590555138 1
0.962353250348002 1
0.909693504051222 1
1.20598250109889 1
1.05376255378184 1
1.0280961226528 1
0.904561433545199 1
0.560174563503814 1
1.38732944408497 1
1.30358890689257 1
0.477089455477108 1
0.692129863675126 1
0.69584979169516 1
1.32473698138734 1
1.46962298892046 1
0.597043427168835 1
0.681442766801703 1
0.634181754998309 1
0.527039529018028 1
1.18891330624148 1
0.872865732083864 1
0.758932466396983 1
0.954557871911505 1
0.778273227176041 1
0.742823725667202 1
0.994746466700783 1
1.15317450158636 1
0.807169320539739 1
0.949614049978871 1
0.934562594973933 1
0.165968211829096 0
0.878442502490033 1
0.738812561802701 1
1.28971880004578 1
0.724023580707235 1
0.622919753618648 1
0.551768402422364 1
0.539360723244274 1
1.33839935990177 1
1.33823808987918 1
0.946721189085427 1
0.667525108519922 1
0.755752247265391 1
1.38455852901164 1
1.45878221545492 1
0.88736436208091 1
1.15647952287602 1
0.52422955098039 1
0.696135231148952 1
0.280413677584037 0
0.85193975203531 1
0.711114348501147 1
0.540919852192326 1
1.12243245002084 1
0.718134627454489 1
0.753349760768473 1
0.610318127982785 1
1.11957801635737 1
1.09454875995846 1
1.22009750386007 1
0.44682834584904 1
0.904528092958857 1
0.947513279091925 1
1.10482995567276 1
0.415037245393903 1
0.872121545102885 1
1.22027331428475 1
0.956631933836812 1
0.249116541216997 0
1.10266693434811 1
1.34747071985305 1
1.16799545330966 1
1.46525960884987 1
0.675350450457825 1
1.2122852600584 1
1.08317018954893 1
0.750901607832161 1
0.506234338982551 1
0.655974874886295 1
0.908888549888834 1
1.1532008893436 1
0.320499591475727 1
1.12918787733306 1
1.25399957175961 1
0.841225774400798 1
0.636260101969487 1
1.16900261080848 1
0.732095483079941 1
0.916108440009348 1
0.862636629893059 1
0.902052024771742 1
1.31075877832435 1
1.33616186734191 1
1.01088818394086 1
0.936864689713968 1
1.20564735056226 1
0.886206988716033 1
1.00670260618022 1
0.953850575383816 1
0.764567525028059 1
1.17019789554625 1
0.816495947045489 1
0.771992231094598 1
0.829399059497696 1
0.554693869532581 1
1.23486854870788 1
1.48450268455299 1
0.531713194330296 1
0.757679901921366 1
0.832828375052699 1
0.47163617571173 1
0.596502693867738 1
1.44310374453924 1
0.765719132089425 1
0.799251150234108 1
0.543639782815772 1
0.740982916010441 1
0.811484376501859 1
0.966175612282918 1
0.972440001321403 1
1.49187306061629 1
0.841627025142995 1
0.410400263467714 1
0.188759262677223 0
1.05060503163574 1
0.439686876283424 1
1.55492584333321 1
0.660115925662549 1
0.924570926355498 1
0.917297108566815 1
0.473507408491469 1
0.923967529036053 1
0.326862264480159 1
0.255070581542391 0
0.937829898705138 1
0.906253534576698 1
1.05132697865451 1
0.859113678986179 1
0.223462676070947 0
0.884527556367348 1
1.04208054066865 1
0.506329868786949 1
0.684219607491435 1
0.922697321263524 1
0.612850372493224 1
0.587238841890904 1
1.22668700373917 1
1.25016147743657 1
0.562019811580343 1
0.910006589339866 1
1.05044316669107 1
1.02097008712009 1
0.556258807066873 1
0.85898043427525 1
0.631709872951467 1
1.07698313561024 1
0.929588212030333 1
0.929119071155939 1
1.15824363399035 1
0.851639845099186 1
0.945777717210565 1
0.635727693173327 1
0.940597560906083 1
0.774662532730567 1
0.784555082962935 1
0.924187552095949 1
0.792583717261295 1
1.41621595241147 1
0.929537289024212 1
1.08748660354931 1
0.957314432958202 1
0.91029072273401 1
0.582806583199764 1
1.01309260610803 1
1.54694628553247 1
1.35237617718745 1
1.68976206005739 1
0.867874421414183 1
0.683040810485123 1
0.730079993918351 1
0.886006961311787 1
0.720601517975073 1
0.74686377903522 1
0.898022282126421 1
0.999395552695417 1
1.13974678525497 1
1.06691172954841 1
1.27135341531219 1
0.983268266669212 1
0.888746891300122 1
0.953610584750453 1
0.731419651087075 1
0.833347772703637 1
0.351601826599957 1
0.704422900904698 1
0.999594419944885 1
1.13623674968991 1
1.02738644272504 1
1.03953540311342 1
0.532834547899035 1
0.723714932959337 1
0.758028206944346 1
0.945927486250544 1
0.866581989977425 1
1.01053510951344 1
0.952086836622242 1
0.871205802992035 1
1.09664034372626 1
0.982903749874472 1
0.31173468322995 1
0.772201342243294 1
1.15056094329997 1
1.15709202483141 1
1.01653415467381 1
1.50303364129801 1
0.408677769300455 1
0.329752059854133 1
0.95524657496922 1
1.24174157028512 1
0.994176489882016 1
0.80200114865739 1
0.756009148554339 1
0.959119026081869 1
1.16408247983331 1
0.61976820868503 1
0.666775656295342 1
1.28949067130586 1
0.522554296775331 1
0.49087663955391 1
1.05170629114143 1
0.888924454459681 1
0.956777106111256 1
0.915992688229645 1
0.391373811820134 1
0.820728930090165 1
0.186529304064727 0
0.454430816127643 1
0.153119238060625 0
0.833671531722512 1
0.877174203416001 1
0.632121316908131 1
0.731287014988242 1
0.596927166425225 1
0.922899593818857 1
0.420088470433329 1
0.511468791306034 1
0.789801077842167 1
0.831550884556213 1
0.614598631509466 1
0.296101688215205 1
0.5970062306687 1
0.713975376303234 1
0.991656877675054 1
0.459611059991743 1
1.19071009501968 1
0.693769555414949 1
0.980143395955387 1
0.524042635697384 1
1.06240680309398 1
0.931547986287491 1
0.653513673740053 1
1.03296632728124 1
0.914880057563482 1
0.958895577432649 1
0.889491802218748 1
0.792003552839594 1
0.860637800552176 1
0.243815636101902 0
0.666292295848437 1
1.24401569239077 1
0.49261706496712 1
0.453834064704916 1
0.451483357414901 1
0.689876103902409 1
1.10312011369733 1
0.687548800456244 1
0.513388874015804 1
0.846828704885336 1
1.54885431909975 1
1.06651389309357 1
0.420599511904935 1
1.24225406801859 1
1.05656114774061 1
1.36442482660778 1
0.995985885256695 1
0.291937295230962 1
0.689374715131372 1
1.14259630095789 1
0.842591393990915 1
0.656672616964481 1
0.75324243966669 1
0.59838879463228 1
0.548076786195035 1
-0.00876431504370448 0
0.890562145863777 1
0.426186333974056 1
0.586321744989319 1
0.86952021249002 1
1.07976924889606 1
1.38779525103888 1
1.08597198322069 1
0.963866070741674 1
0.96487907985979 1
1.16369508713102 1
0.419042116436477 1
0.959427844277765 1
1.22115347113345 1
0.426841992179603 1
0.38119850850913 1
0.663316684576602 1
0.791408659604292 1
0.920731888906721 1
1.45581788491712 1
0.52876333417021 1
1.12450519256981 1
0.830577315927766 1
1.22216310659204 1
0.900446564960974 1
1.05941274453868 1
0.933386252246152 1
0.328388509721995 1
1.29119818306932 1
0.765653070741117 1
0.256464320563379 1
1.22447636246916 1
0.529856561153816 1
1.30053269680598 1
0.927319824346688 1
1.04267430865022 1
0.881921641694776 1
0.687286239002376 1
0.497185299448877 1
0.253049637571065 1
0.440496960400379 1
0.181623417229823 0
0.484879467285985 1
0.271007965292973 0
0.621295369856204 1
0.731252946675567 1
0.42641240827106 1
1.18690408892003 1
0.611428696932316 1
0.864434758354919 1
0.687639354797514 1
1.34203489257641 1
1.0822951419944 1
0.150465193147553 0
1.23059842126101 1
0.749307547874459 1
0.443832517738403 1
1.27592277275406 1
0.53337265517023 1
0.569182166976281 1
0.603381937206579 1
1.3353372141438 1
1.28085571200556 1
0.738329199679671 1
1.13366192772248 1
0.768511282930626 1
0.587576104692684 1
1.05583283435251 1
1.1984496720232 1
0.487487469254205 1
0.673007954853203 1
0.703648789152547 1
0.842764304771838 1
0.54300530974013 1
0.877403284521198 1
0.678452312785573 1
0.986979390516884 1
0.953976173690822 1
0.683553530629913 1
0.468891966209205 1
0.303658607205935 1
0.490665212161907 1
0.260406989492613 0
0.809789864776113 1
0.942900616049653 1
1.08810768319734 1
1.07649761502983 1
0.302837567463646 1
0.771235503590012 1
0.728369318916257 1
1.126853170211 1
0.632760242406468 1
1.34138931277944 1
0.706052544731132 1
0.8762419803843 1
1.51588849661822 1
1.0001240008472 1
1.14010555462648 1
0.687056459413477 1
1.02371671844357 1
1.24457287945285 1
0.333597277559991 1
0.408326357095109 1
1.18044540256333 1
0.928180699389803 1
1.1342311261094 1
0.434318404953409 1
0.710224480145548 1
0.317903146884433 1
0.434333768173009 1
1.11173119219281 1
1.11091610887643 1
1.03229218777435 1
0.550706605535402 1
0.842207307558873 1
1.13525572467776 1
1.054037133378 1
-0.0673564554421299 0
1.0556549201322 1
0.99353585312635 1
0.278101262996948 1
1.22306221291729 1
0.984605011857032 1
0.899560295202829 1
1.37125771030207 1
1.09374588110832 1
0.825202957463654 1
0.725799502222083 1
1.01118388817152 1
0.498113946103848 1
0.937344904673119 1
1.16911836918972 1
0.90314960685967 1
0.9131166975501 1
0.834347578271225 1
1.10829549677054 1
0.969786387950539 1
0.379156011618351 1
0.393633064046158 1
1.31985061012818 1
0.662061911054115 1
1.20058923131168 1
0.854814667961263 1
0.579889562542599 1
0.537881419978767 1
1.17955196992191 1
0.559297163798006 1
0.136212399881011 0
1.15797203375498 1
0.976660964379492 1
0.878979265729464 1
1.39111570422208 1
1.54973161944579 1
0.877083321871253 1
0.891937101364872 1
0.585555224156031 1
0.711586855034717 1
0.884657250401528 1
0.449941979684939 1
0.770089384069076 1
1.03337598435363 1
0.767533265032623 1
1.14692786618981 1
1.23272946692052 1
0.969793164194607 1
0.486141167780975 1
0.792241352286449 1
1.09764888011635 1
0.761877216498741 1
1.52110644051549 1
1.16417092804849 1
1.02206903651305 1
1.3938590299752 1
1.14001166114475 1
0.941331979289448 1
1.1190171329054 1
1.06652634499928 1
0.960744322909262 1
1.41650520206171 1
0.0981579305623376 0
0.907312329080813 1
0.911606717288776 1
0.267228792867395 0
1.19416819067875 1
0.514576910104152 1
0.841890398757122 1
1.06886124336544 1
1.42300129844773 1
0.851831717194776 1
1.12109917487008 1
0.184673069581072 0
1.08481896755336 1
0.979067582887912 1
0.670247124105238 1
0.701175452567026 1
0.551263462730307 1
0.557538061291642 1
0.696896023319889 1
0.740454709210999 1
1.30170959801808 1
0.131202229363086 0
0.2895051712267 1
0.688621143310746 1
0.832915918240557 1
1.15921450432923 1
0.395099495953523 1
0.685459895438879 1
1.00959897929916 1
0.357606539745938 1
0.557700816475912 1
0.403386220733735 1
1.09717302430111 1
1.19437288550744 1
1.01088626332624 1
0.926542120056001 1
1.11161652381707 1
0.773254541440952 1
1.14428868762885 1
0.994375415394815 1
1.08959141216048 1
0.681801770962419 1
1.53147006810937 1
0.898769435616858 1
0.710068550005447 1
0.861653819418334 1
0.755032164306771 1
1.09011471241169 1
0.433244054705256 1
0.759723294323399 1
1.34744744439755 1
1.12498138820667 1
0.423604024864961 1
0.86210205548017 1
0.973604169296544 1
1.2395858337331 1
0.937643654513577 1
0.712362371009696 1
1.12739842411832 1
0.561123950818826 1
1.16682765779815 1
0.558704594830696 1
0.547776891651232 1
0.337723831584268 1
0.980583251576089 1
0.968352671837076 1
0.736065584837588 1
0.0683500434263035 0
0.856445072162554 1
0.819153979445336 1
0.916493537533055 1
0.872268696260556 1
0.834669267575367 1
0.356750971815831 1
1.31469129693252 1
1.03218580790019 1
0.655537182346263 1
1.13088522768796 1
0.273416653002888 1
0.30658959853523 1
0.516265565014679 1
0.370363997789199 1
0.893303285751359 1
1.0653698841125 1
1.39414411604481 1
1.17959922404217 1
0.663658402681798 1
1.48746874687728 1
1.06814076835411 1
1.34878311572245 1
1.31376294618764 1
1.28896454933146 1
1.28222249806047 1
1.12566292112616 1
0.501914894393893 1
1.04278200607237 1
0.509551506877189 1
0.834777343609571 1
0.566977078365968 1
0.674693622116494 1
0.995868702205923 1
1.52751971423159 1
1.03899622381832 1
1.35382600009767 1
0.966640916955135 1
1.05230205272876 1
0.847998051721718 1
0.694355080520578 1
0.579464041483391 1
1.15759735987277 1
0.843506345703763 1
0.651661088249384 1
0.513101236377092 1
0.489966404117912 1
0.436569591558167 1
0.667977769005245 1
1.18380503069095 1
1.13875372466825 1
0.948922211913028 1
1.42603688793173 1
1.08463709208198 1
1.35209017952013 1
0.738461352851576 1
0.497537254628687 1
0.927495768947089 1
0.823247654660036 1
-0.0878932328166138 0
0.949081459458093 1
0.74540864632288 1
0.410899226079675 1
0.75155030462639 1
0.452909392386569 1
0.519290786153715 1
0.659736027086911 1
1.30568196861848 1
1.48898715257383 1
1.27194131331572 1
1.19972737664864 1
1.08640388061713 1
0.53182821333739 1
0.516439703986535 1
0.604331732453767 1
1.36777438052662 1
0.874163179519835 1
0.472113004520325 1
0.722312449310248 1
0.0718999755751836 0
1.4500234457059 1
0.684337558655503 1
0.866189542690603 1
1.048173264536 1
0.76572337136336 1
0.581140959590274 1
0.638057510849048 1
0.739145746563645 1
1.08250545618771 1
0.776042122513597 1
0.986613738552585 1
0.671287614654924 1
0.847942469769731 1
1.02304401947282 1
-0.124121458486006 0
0.837498708985372 1
1.29975885532818 1
1.28422664778604 1
1.04355119940415 1
0.528865165165706 1
0.671418607011615 1
0.84939084586476 1
1.09582895453094 1
0.681334040894756 1
0.703545862068278 1
0.448516672016663 1
1.16710061266892 1
1.07016170420902 1
1.00687340559776 1
0.0527789828703123 0
0.933321236271155 1
0.856628582360547 1
0.608657139108829 1
0.817866078362788 1
0.600680083529357 1
0.712695791930558 1
0.518649855999864 1
0.931658614294455 1
0.217382351402667 0
0.84475296048574 1
0.717760065475081 1
1.36077714836356 1
0.827119773906378 1
1.11877959008669 1
1.22945076032482 1
0.350085399683277 1
1.19407510429009 1
0.642192647688225 1
1.17777423751086 1
0.988396098983398 1
0.75948054667166 1
0.746839816048222 1
0.643161188565704 1
0.875996116751749 1
0.390340664549526 1
1.17062635097768 1
0.821348447791497 1
0.783622129193246 1
1.00481264129774 1
1.15175312858057 1
0.807034011062605 1
0.784263750453623 1
0.95571217277074 1
0.731553412321291 1
0.298453064761579 1
0.57114814341142 1
0.88777517214196 1
0.745377083713786 1
0.878327464285755 1
0.994027199591266 1
0.879702155145184 1
1.17442072043273 1
1.20526987623558 1
0.749736584882329 1
1.16613558186726 1
0.694460661524606 1
0.729002853140596 1
1.09916881120083 1
0.550660092767218 1
0.77450828325521 1
0.759651075331193 1
0.55969614243864 1
0.787487297370018 1
0.752702965406218 1
0.459532574326027 1
0.765276110453925 1
0.338418746211136 1
0.427032750137935 1
1.30874817326974 1
1.10091546226411 1
1.13498237533033 1
0.589839608817582 1
0.670191758125729 1
0.660023310343933 1
0.726251519107822 1
0.681832912082576 1
1.28548766379085 1
1.00318240269449 1
1.18777922348228 1
0.891006983517962 1
0.431464442440793 1
0.83149457146616 1
-0.106328799478327 0
0.815223567462501 1
0.963960178800387 1
0.826143785414561 1
0.828610260038601 1
0.524284612174146 1
1.05828487072353 1
0.420191196162414 1
0.570849456140397 1
1.06233407452911 1
0.908271724695669 1
0.942854808752356 1
1.04885441439002 1
0.720848437434921 1
1.199541135879 1
0.773680557426677 1
1.17588448752034 1
1.11882433874222 1
-0.0470036533040079 0
1.00388632550765 1
0.627146817053074 1
1.26183641278215 1
0.960902111024243 1
1.01576312469838 1
1.33690132619126 1
0.839838392380625 1
1.02135414091131 1
0.884095983012717 1
1.08698245229002 1
1.06874269115354 1
0.646753063202835 1
0.378815188556867 1
0.754055168566861 1
0.535098639944582 1
0.147198786732138 0
0.729570363776533 1
1.26683012359158 1
1.0467292632664 1
0.630362388145718 1
1.52290047748333 1
1.39060707981939 1
0.898390428566439 1
1.27776341711434 1
1.06273498286873 1
0.441891767887315 1
1.31826520174707 1
0.675398314359141 1
0.824131393090473 1
0.703794243528369 1
0.852954748886255 1
1.03589222335485 1
1.16347367698343 1
0.850565622323241 1
0.731952261502679 1
0.511043413966406 1
0.14571775554505 0
0.856278633915459 1
0.581626779703824 1
1.27810634144939 1
1.29565458533836 1
0.725341630928475 1
0.635802252167644 1
0.684298646899617 1
0.996312028687526 1
1.07378273187234 1
0.801036131780075 1
0.838871756088238 1
0.845556277153891 1
0.546659721823117 1
1.02098079225362 1
1.08462221105501 1
1.08463029286546 1
0.44361397005339 1
1.0783500656955 1
0.7828805196403 1
0.602044839617692 1
1.14525743679738 1
1.26661758592914 1
0.694250177419019 1
1.00110366387357 1
1.28800754632183 1
1.46625859665274 1
0.877565651067009 1
0.957240484820758 1
0.619594455082499 1
0.799556886234024 1
0.78601971297047 1
0.876686343691653 1
0.825188058982055 1
0.479298915608891 1
0.949406177294119 1
0.784556664766765 1
1.21547138843497 1
1.2253588284338 1
1.44727787684282 1
1.16575831824911 1
0.389900061744881 1
0.876640750227874 1
0.807151566310651 1
0.381056618736685 1
0.748098966238024 1
0.608880224475735 1
0.899965618673548 1
0.963969615965447 1
0.685753670495856 1
0.235103776788605 0
1.13397780778528 1
1.10169286820165 1
1.23131469099454 1
0.766554236018968 1
1.06674727740734 1
0.900703879963595 1
1.08199430492098 1
0.789161261875405 1
0.414701646170839 1
1.26761677836155 1
1.11418291847722 1
0.913527848599187 1
0.489162525075937 1
0.447850898187197 1
1.00198839671023 1
1.35442546248131 1
1.1648393349631 1
0.995778288385148 1
0.875093371361334 1
0.455634211414264 1
1.47052907199115 1
1.42157484684416 1
0.456504218021385 1
0.750886934931511 1
0.801715402040769 1
0.492361748632375 1
0.926249390534646 1
0.862355105976907 1
1.29283675867725 1
0.869121814047721 1
1.3562153579842 1
0.633546000457938 1
0.80002861641114 1
0.527796028403408 1
1.18482776934279 1
0.587668322626515 1
1.15699742910061 1
0.849722390455883 1
0.945356901408686 1
0.643566165543772 1
1.09010628359424 1
0.953589104783567 1
0.902152561084045 1
0.844465568772169 1
0.998439636902802 1
0.370959945715475 1
1.3321531854363 1
1.16756794496708 1
0.849227507075862 1
1.21636037782121 1
1.03471922212486 1
0.280949505726235 1
0.437848714165922 1
0.906080261924696 1
0.44693605834312 1
1.00844600372448 1
1.09614761433237 1
0.967619431066776 1
1.23024811053632 1
0.487178135318144 1
0.934357537249747 1
1.04402701907815 1
0.974022070833255 1
0.966457263748611 1
0.977736643731817 1
1.1471358581029 1
0.862701396483717 1
0.667309633016748 1
0.379549599539234 1
0.804596119233582 1
0.957033731183511 1
0.592990285377614 1
0.81149142272604 1
0.764100534877331 1
0.969943333252791 1
1.20598031905976 1
0.0718272162625162 0
1.08494804467284 1
0.445746823332704 1
1.09808977111954 1
0.778133807783317 1
0.752563841821248 1
1.33827348097598 1
1.00517034240307 1
0.61403930665508 1
0.9955701036267 1
0.748052285102223 1
1.44346968565275 1
0.742361119707455 1
0.709657897392177 1
1.20522513160397 1
0.752815288873612 1
1.0906470780089 1
0.956069988041383 1
0.435890903314058 1
1.26898424948742 1
0.954674231183111 1
0.984101311679578 1
0.574681933486574 1
0.728836445799405 1
0.867642290826841 1
1.14484749358408 1
1.17020870945647 1
0.803406371662004 1
0.908708769126581 1
1.1030087604032 1
0.729509554880076 1
1.36808273337183 1
0.817414796686424 1
1.19263114475845 1
0.870203115920322 1
0.454357343420671 1
0.881793146097672 1
1.18106171360296 1
0.792429277998066 1
0.801168318886817 1
0.774637041872049 1
0.829391839414328 1
0.731344558409464 1
0.471086147750999 1
1.09868710574343 1
0.901168993545832 1
0.873772842570991 1
0.246776163125009 0
0.70278079890777 1
0.788431893073109 1
0.430849559114226 1
0.98921470326609 1
0.965636193988694 1
0.561818761587129 1
0.557151778229277 1
0.997830147459343 1
0.626630377814513 1
1.3239475336746 1
0.909277216195302 1
0.712564947804115 1
0.580262216327528 1
1.05312305341252 1
1.00300626838758 1
1.04235900693214 1
1.2819048806195 1
0.270594345804418 0
1.14708975545657 1
1.1685660871989 1
0.926519556191238 1
1.32856085350873 1
0.760313240297968 1
0.882135506941204 1
1.30266226809669 1
0.440331859942794 1
0.461649040981054 1
0.932819549056253 1
0.213999143035704 0
0.522283160819191 1
1.12223823492389 1
0.620171164477637 1
0.62396507821863 1
1.0587410968989 1
0.791587694974259 1
1.10142682415133 1
0.549522554817446 1
0.910406375481011 1
0.747658970565321 1
0.490786571601321 1
0.603217715407217 1
1.18221884526197 1
0.797916880558945 1
1.18756808337257 1
0.532358799453001 1
0.942968112354904 1
0.605638990077532 1
0.671497633609989 1
0.832933335520452 1
0.567762254467348 1
0.795073687420087 1
0.471691046751681 1
0.789181873692323 1
1.25104345766642 1
0.296733957930599 1
0.594842539427526 1
1.15289158671826 1
0.873097177739034 1
0.860276770570382 1
0.699317138805135 1
0.662091994295103 1
1.11975534835159 1
0.649311989048925 1
1.11864900099507 1
1.16309692001471 1
0.592246338526034 1
0.770814277773926 1
1.01390118817377 1
1.291272849356 1
0.830101438746303 1
0.683088042926683 1
1.35749621092778 1
0.56377526231418 1
0.740891173372508 1
0.728785650190783 1
0.624787623878423 1
1.00557849206223 1
0.821831026618184 1
1.27637936683411 1
0.671497806671375 1
0.229939374275877 0
0.709219328588556 1
0.931100412956392 1
0.30508927135347 1
1.11381636724155 1
1.05292290004423 1
0.49716300432347 1
0.872805767316833 1
0.845605238804496 1
0.965703334291974 1
0.891332052807146 1
1.04664015657572 1
0.763815645269613 1
0.882356717143432 1
1.10083898822781 1
1.04186127690019 1
0.82790182113625 1
0.922448252087174 1
1.2641517459169 1
0.813675249466191 1
0.767472955687915 1
0.768382221723451 1
0.218138231194327 0
0.950432096911691 1
0.995364418888804 1
0.811358185136079 1
1.1441142132308 1
0.818625295757152 1
1.04807908306394 1
0.639526904646011 1
0.881285587781559 1
0.962327142248703 1
1.13177067679003 1
1.40182992282955 1
1.35271489937283 1
0.546818048415222 1
0.526504196369568 1
0.920177911837628 1
0.770684530889314 1
0.841140571718091 1
0.938167857439194 1
1.46466207930521 1
1.18329157508556 1
0.730347370860245 1
0.0315974945267431 0
0.788280753367806 1
0.61282283564238 1
0.84903374426233 1
1.05076435148641 1
0.589956451078994 1
1.0645412601427 1
1.15678282997096 1
0.725610360180621 1
1.00641350247951 1
1.00882981310171 1
1.08994928152299 1
0.626220482313104 1
1.16355352097232 1
0.824429425076653 1
1.11380940050736 1
0.965291026661358 1
0.833455316810571 1
0.848144559237677 1
0.715185457015304 1
0.971780104280689 1
0.987087114233478 1
1.08528869881086 1
1.50732036585986 1
0.670926134894317 1
1.24727700086002 1
0.660030784338141 1
0.450171182148512 1
1.00207458286861 1
0.586170096730132 1
0.529460155883097 1
1.34982990803379 1
0.780423449806486 1
0.793956907220198 1
1.05914731718897 1
-0.0268697462291885 0
1.04220554368388 1
0.480047575826351 1
0.851009491514248 1
0.873089861893173 1
0.429587674565141 1
0.64100789617258 1
1.07102052091848 1
1.53180347782436 1
0.576532979149588 1
0.83836667461601 1
0.63274928878249 1
0.969517194896509 1
1.1364590998485 1
1.03134551392517 1
0.719003408588898 1
0.971333721183625 1
0.503090591030371 1
0.652999075552451 1
0.844385556137672 1
1.48501021183622 1
1.05097506714486 1
0.87727380249801 1
1.25440647421285 1
0.786244866863171 1
1.02865693065059 1
1.1014043208106 1
0.533969613188448 1
0.892115497179157 1
0.992429570978732 1
0.819012567019274 1
1.22555188297908 1
1.09682073179449 1
1.19479444979272 1
0.969978364945556 1
0.351828262069012 1
0.994414120513154 1
1.0409668623601 1
0.910410546020206 1
1.28185602333013 1
1.15241579885295 1
1.16208252544368 1
0.687744706076804 1
0.896660007397124 1
1.23004861814899 1
0.52383483508171 1
0.93340556105588 1
0.426563737002272 1
0.704541578927231 1
0.753795272180576 1
0.694183211651109 1
0.658606909381207 1
1.02742087472901 1
0.38259712766713 1
0.825257164218269 1
0.60499495418445 1
1.11090169930017 1
1.30634858593453 1
1.14279966223674 1
0.752705359680311 1
1.11605347028784 1
0.798995547617991 1
0.864249825146949 1
1.05698580405998 1
0.529526244312697 1
1.13382981763041 1
1.02117368488724 1
0.440668507902894 1
0.381138057078387 1
0.921570151652568 1
0.857297107565471 1
1.0383168844977 1
1.16025199493464 1
0.926674439417707 1
0.450568611523622 1
1.31630370969423 1
0.733277317499698 1
0.71944511384335 1
1.13233686418272 1
0.634727999820683 1
1.48426051850034 1
0.591836539283773 1
1.10630611499361 1
0.661750872502982 1
0.569745711830991 1
0.824139131464965 1
0.676472519422244 1
0.865931610407115 1
0.715675601602637 1
1.40328538600015 1
0.779930160344698 1
0.936603402873711 1
1.25478380912585 1
0.812447793946449 1
0.955536535947829 1
1.45397647648536 1
0.989236818238801 1
0.462823545362792 1
0.799395754921339 1
1.43009899452146 1
0.574304214504196 1
0.775893106487119 1
1.09728395329816 1
1.48483943658216 1
0.369818407323601 1
0.832307858525288 1
0.965110971251623 1
0.490290063397173 1
1.44978855778583 1
0.91632905229194 1
0.654659603146346 1
1.03959357122569 1
1.44762034188629 1
0.381895081487406 1
0.803423504811874 1
0.709019537085983 1
1.05915579817158 1
1.07370682271195 1
0.921385074195076 1
0.782272022415038 1
0.805770730861006 1
0.842403560518214 1
1.00845647780634 1
0.520631833415967 1
1.02825310070982 1
0.894795312702668 1
0.874453243658348 1
0.926553184284382 1
1.14615586308965 1
0.554634916137962 1
0.819322969313104 1
1.12582416765855 1
0.829275261354945 1
0.963081186019277 1
0.887948921244679 1
0.617970118713872 1
0.681538921073698 1
0.870075838569398 1
0.600723174229451 1
0.676651985141491 1
1.37627085736508 1
1.00524540063499 1
0.805837012409558 1
0.58057596133717 1
0.851324595089652 1
0.327721490074239 1
1.29298986403515 1
1.31641033289667 1
0.326716928670765 1
1.03662614659369 1
1.04649837664075 1
0.879466876949973 1
1.09227941350122 1
1.42883155133424 1
0.763524344569611 1
0.969514177598782 1
0.856890940517 1
0.942648490069454 1
0.460666135285709 1
0.510084802937142 1
1.20800749467496 1
1.00096388436068 1
0.973805287915082 1
0.16833154964047 0
0.84718040363107 1
0.541478288325994 1
1.08872515537027 1
1.40628915692093 1
0.85827511181178 1
0.814287421893881 1
0.990635252834978 1
1.05169282311515 1
0.808025961152858 1
0.577968147294814 1
0.490062158219971 1
0.494166145244512 1
0.791026885043494 1
0.283529997167164 1
0.395126839152642 1
1.44237280749552 1
0.870349424908164 1
0.449580834727892 1
1.19896076828749 1
0.916802217452821 1
1.09511847620914 1
1.34993739598943 1
0.572838297735788 1
0.965122067803109 1
0.691552321412383 1
0.230176327342844 0
0.582742645288656 1
0.730396134986222 1
0.161088722187919 0
0.883412903437485 1
0.540637742236959 1
0.653934759071468 1
0.523987485860771 1
0.8611111319952 1
0.856394387205413 1
1.06895588588136 1
0.464622014568121 1
0.313011920729157 1
1.05768500079336 1
0.932726168441708 1
1.02468381504066 1
0.869266812064363 1
0.26059382694704 1
0.599296186227406 1
0.486076747440785 1
0.820636273569918 1
1.04009107702483 1
0.691386233102651 1
0.487021095783404 1
1.48331325665529 1
1.36775513671042 1
0.363998559259427 1
0.945981832884315 1
1.15585870931326 1
-0.0319363359693892 0
1.05848019006248 1
0.602897696554654 1
0.649112007807709 1
1.04591117119111 1
0.650774287048232 1
1.00325900786539 1
0.497962626901394 1
0.621187930748662 1
0.751107989570648 1
1.14155869241057 1
0.531219538927688 1
1.29883908674856 1
0.642196700873003 1
1.07877960390758 1
0.859209882431691 1
0.768382889702281 1
1.13086447094307 1
0.487510942514379 1
0.625734827579238 1
1.19815537860078 1
0.49305458870402 1
1.28070348212953 1
0.578754321792215 1
0.688838381536727 1
0.487412993673147 1
0.671904958975469 1
1.42613726889703 1
0.616044366223798 1
0.716409363669953 1
0.70871182510549 1
1.32576034152283 1
0.88734782072367 1
1.0886375125006 1
0.152475687014067 0
0.872260840920442 1
0.735272276233134 1
0.498728388262676 1
0.999455125830573 1
0.973810358948892 1
0.472399508156891 1
1.04217994599433 1
0.966842631317331 1
1.31870419177405 1
0.735537136156423 1
0.81982753069926 1
0.921716335536482 1
1.12169258411027 1
0.716357282642155 1
0.874968854939804 1
0.846054373063748 1
1.44021522579077 1
1.36242147253751 1
1.23448942530427 1
1.29152626761258 1
0.686971440990261 1
1.08271048279924 1
0.667711945088805 1
0.62653735650901 1
0.912882925282681 1
0.569389755541057 1
0.814792681225898 1
1.27599138242432 1
1.03154150024639 1
0.506900467813281 1
0.742139294397778 1
1.24990429151297 1
0.704917710885482 1
0.544731415920235 1
1.00397448230479 1
0.764811460168608 1
1.33504204093543 1
0.691540368560971 1
0.993498980495343 1
0.659737619763341 1
0.89770256152207 1
0.543439488321823 1
0.472575918186765 1
0.379441588535566 1
1.09963816277513 1
1.24659592650507 1
0.875239688846956 1
1.05525044925587 1
0.586248087996139 1
0.503832056665124 1
0.761322825163238 1
0.875782048970682 1
1.17671615857959 1
1.0135191181862 1
1.29818454463039 1
1.16495685856011 1
0.525884032836186 1
0.68645030269156 1
1.06422122033379 1
1.26351153558903 1
0.270564958813622 0
0.887061807952253 1
0.413608529120931 1
0.623487500142761 1
0.574367269403051 1
0.82837835125692 1
1.19080002686864 1
0.362940825410607 1
0.914563598238313 1
0.786049875420992 1
1.58042905080004 1
1.41632030108223 1
0.733052654085196 1
1.48174558455249 1
0.644657815107724 1
0.911319668453185 1
0.959115224339034 1
1.0351035376284 1
1.13711764447981 1
0.56733505520301 1
1.31349386990198 1
1.36596380390517 1
0.923340406740874 1
0.940855728345806 1
0.945399198010946 1
0.711464688641465 1
0.722532099393078 1
0.799902413489297 1
1.20775137205534 1
1.09032675417589 1
0.726994683851877 1
0.31469486909181 1
1.06426510875314 1
0.910525597678556 1
0.380490880819925 1
0.308487124616945 1
0.622437147784707 1
0.369779250269119 1
0.790033688194077 1
0.819157970489408 1
1.10399268614308 1
1.43050795876703 1
0.767657964219913 1
0.855418528339641 1
0.925109829467945 1
0.538780381099763 1
1.27797259746039 1
1.05891671864034 1
1.41762982363828 1
1.43730599549118 1
0.354149381528977 1
1.16114085989968 1
0.940527525200616 1
0.999645882171624 1
0.347116019950961 1
0.543107018624927 1
0.871115152324 1
0.167675909264729 0
0.677919963333391 1
0.913210390050579 1
0.884581466405274 1
1.30609971313208 1
1.05979456556666 1
1.06979884165058 1
0.770296993929636 1
0.404075255987424 1
0.527933026477087 1
1.02220192758656 1
1.27197654957754 1
0.504637074628316 1
0.508266269908373 1
0.698341575546272 1
1.0246745805482 1
1.00183469967374 1
0.838581331645237 1
0.997404928435774 1
0.98297304822099 1
0.827386034871359 1
0.421251377821599 1
0.834007724747728 1
0.875917064944341 1
0.426777455625315 1
0.920414224762411 1
0.792376247814184 1
1.18834734011146 1
1.21727950628555 1
0.762805629687086 1
0.833610389781339 1
0.532733655658312 1
1.41556158064905 1
0.813321919124778 1
0.901612780129926 1
0.67683397800737 1
1.06815291175909 1
1.22919850777631 1
1.01082955747913 1
1.56571972309249 1
0.452551492802962 1
1.00275398815297 1
0.695950853634683 1
1.14900027222295 1
1.05850968726947 1
0.58463685487055 1
0.746836420066436 1
0.696726010476169 1
0.773423833564655 1
1.17338166196952 1
1.06590504937078 1
0.999897818558315 1
0.40278612489677 1
0.609803849644343 1
0.983301496827471 1
0.388204733427573 1
0.369046641125585 1
0.437606984649103 1
1.41273949905359 1
0.779766360542288 1
0.271237126595936 1
1.3213947881074 1
0.664735210084959 1
0.444820628636044 1
0.844333740332128 1
0.659114727637736 1
0.912336618865656 1
1.04030286084258 1
0.80647696182442 1
0.452841453848723 1
1.02672088658113 1
0.706339812741048 1
0.880200393783223 1
1.24069484508931 1
0.155350167113241 0
1.120837091349 1
0.853785422802191 1
0.862403091533627 1
1.26803349250316 1
1.19657993809414 1
0.385388898085879 1
1.30031375584684 1
0.659445479244612 1
0.874444746505722 1
1.02799168667343 1
1.08375486616748 1
0.378575135137422 1
0.796597868310004 1
0.889275428821363 1
1.10704105436981 1
1.3042585334433 1
0.728198614258398 1
0.431943255597054 1
0.669196601021857 1
1.04810241854031 1
0.768180466065165 1
0.963244225004119 1
0.969834763966519 1
0.23376096252195 0
0.444079054432644 1
0.34091991213645 1
1.01320380970632 1
0.74627786173836 1
0.809215310043102 1
0.54362148741566 1
1.10322398053145 1
1.22948339682008 1
0.399000233952677 1
0.896165024335903 1
0.746156905457517 1
1.01360788138079 1
0.544744815470756 1
0.651328425088888 1
1.04135501515178 1
0.718210007354553 1
0.983801414633839 1
0.799714150088122 1
0.749485819335301 1
1.148109354357 1
1.03440556720772 1
0.123871196451973 0
0.702923270128594 1
0.598306070273352 1
0.647744428458231 1
1.10164060284473 1
0.785359130124808 1
0.992664864230447 1
0.91951025275839 1
0.213143895525365 0
1.18177795087297 1
0.981752356163956 1
1.0226773321229 1
0.393850929323533 1
1.20618107828318 1
0.398418607239973 1
0.364666606599954 1
1.07852111251818 1
0.559630172009275 1
0.717926724203605 1
0.360193077284337 1
1.2881811196342 1
1.44538486608825 1
0.705414663764562 1
0.297693612936174 1
1.13911799295791 1
1.61700832905507 1
1.31312035257755 1
1.15457679901533 1
1.08292003705058 1
1.19384611762319 1
1.04376380259895 1
0.946141115102858 1
0.755568551397328 1
1.12143532068071 1
0.994048688485332 1
1.58191660759355 1
1.28545310824167 1
1.14102276695824 1
0.667046699077856 1
0.774601104281663 1
0.856199947952962 1
0.571562483601337 1
0.460690607495936 1
0.494477651638234 1
0.82588421928644 1
0.390403472101866 1
0.469402264697028 1
0.646614903886571 1
1.42818674402793 1
0.757306349498048 1
1.3530725914545 1
1.48674614934851 1
1.20900349014016 1
1.5147722411737 1
0.555364737972261 1
0.985847176837587 1
1.11001564285605 1
1.0762585835311 1
1.35398366299402 1
0.817859726271901 1
1.07588013222622 1
1.05128660264482 1
0.692675851520841 1
1.16156959129568 1
1.08449799627928 1
1.01206040177704 1
0.893533470841185 1
0.698496703365344 1
0.946212455600272 1
0.931702369754252 1
0.809176554685277 1
0.555408738929922 1
0.558201669631979 1
0.968348582373307 1
1.19674010756048 1
0.828246040497502 1
0.952814200707889 1
0.705149916719424 1
0.540030290439781 1
0.281139526988376 0
0.619701877227026 1
0.910348610748816 1
0.595494194506658 1
0.438968752287887 1
1.02798608027531 1
0.849440290940282 1
0.958934424619325 1
1.07483810808179 1
0.442558612168815 1
0.482593155153034 1
0.738588760121146 1
0.435239448840688 1
0.777404542941791 1
1.10488850941846 1
1.34516024353773 1
0.50975778386665 1
0.960256015446064 1
0.677832038431247 1
1.18517679051924 1
1.17677003723783 1
1.17621274010203 1
0.532937690793435 1
1.08286923048262 1
1.33969557159104 1
0.981008334282868 1
0.606800988449362 1
0.96484722007147 1
0.449417968215574 1
0.948536219800098 1
0.791958798683146 1
0.864026607374495 1
0.776569776092439 1
0.818093292448873 1
0.847307310002494 1
0.825041950430234 1
1.20954239789203 1
0.863319869221352 1
0.738931299349043 1
0.734723189224815 1
1.2023501608521 1
-0.240357628824519 0
0.636161434922382 1
0.837641391584092 1
0.646645985775186 1
0.830021276025771 1
0.845097613517169 1
0.830961466519679 1
1.33243859810661 1
1.10154498249726 1
1.43124637787428 1
0.578692474836185 1
-0.109900759729186 0
1.04796183631038 1
0.43344971455167 1
0.588156683774774 1
-0.0632341974993692 0
0.784190551618591 1
1.13551490509499 1
0.87267699849294 1
1.07811579525623 1
0.889266698433545 1
0.338575221738101 1
1.26023395670145 1
0.776704578182531 1
0.807539392893748 1
0.680513191312887 1
0.846138805396198 1
0.764467610429025 1
0.896607287568017 1
1.13227709501159 1
0.629217706190372 1
0.585517923165891 1
0.856120399279486 1
0.930355787836453 1
1.20729899420549 1
1.02815714775921 1
1.28371014459403 1
0.724104066537655 1
0.619452523792947 1
1.02081851268233 1
0.621018663072422 1
1.12277079605836 1
1.29942937218785 1
0.814305473875576 1
0.731225685585759 1
0.707401183193207 1
0.846614706216948 1
0.671659584672359 1
0.550876200114035 1
1.23365469844968 1
0.93896686438956 1
0.846385957613655 1
1.28577206467331 1
0.78944289333625 1
0.998102443292663 1
1.01339598943008 1
0.636876025011727 1
0.954385225219826 1
0.605014021579343 1
0.845747150830439 1
0.878159732395747 1
0.215363619383114 0
1.08056803267114 1
1.01921355574986 1
1.07767634048242 1
1.5288997377056 1
1.26921136382314 1
0.999437441713524 1
0.84515455768895 1
1.06751686713029 1
0.994188559346422 1
0.879717087050129 1
0.889061466750899 1
0.9747483376425 1
0.789283243684419 1
0.858959550626794 1
1.14105397653665 1
1.19061726232976 1
0.332717538192935 1
0.635139304374789 1
0.577746775133524 1
0.812786769839699 1
1.12572784132287 1
0.926372542537244 1
0.753705935731321 1
0.272524152026454 1
1.2408518140279 1
0.992024631860639 1
1.00624313295449 1
0.690640083029555 1
1.05297334780055 1
0.69950278441529 1
0.735637303618772 1
1.17888715208268 1
0.824134683201989 1
1.21549552662262 1
0.590964183094385 1
0.640060674335018 1
1.08985292760907 1
0.969278458620734 1
0.557125119550231 1
0.59789256008801 1
0.704107584555081 1
0.51639917254445 1
0.982516132079478 1
0.854143377724395 1
0.786276347853107 1
0.884702799062781 1
0.946711816462641 1
0.664771082095344 1
0.562837266150083 1
0.226930044507777 0
0.842802933599066 1
0.82539752072106 1
0.908707852738516 1
1.06283760413841 1
0.72614447081253 1
0.444591727371124 1
0.457828132308749 1
0.516783518074707 1
0.705452029306404 1
0.420261836628129 1
0.722230414151723 1
1.55629392717161 1
0.483730296329847 1
0.580730118059752 1
0.621605173547493 1
0.701530605966984 1
1.12157850917905 1
0.558212977839681 1
0.747372466763019 1
0.895042109770931 1
0.659856445947588 1
1.07991256551273 1
0.954490781210052 1
1.25833976432834 1
0.623794704732749 1
0.399851467323419 1
0.976960397010014 1
0.803608562141125 1
1.00399706210952 1
1.05866394778202 1
1.05920892868445 1
0.611938177701337 1
1.13460758370285 1
0.917538447094975 1
1.09536511552514 1
1.15403382573167 1
1.48376698445986 1
1.4395230237579 1
0.385534674424197 1
1.54843263074709 1
0.551403424775349 1
1.24488465440056 1
1.07488813028429 1
0.60136389053238 1
0.911527226000911 1
0.939448717167248 1
0.84768586323708 1
0.933972415597769 1
1.19952264438406 1
0.799271426712227 1
0.646743786227346 1
1.29528379078047 1
0.565239020145266 1
1.19664975138073 1
0.60097073364782 1
1.55445726108982 1
0.406888048248514 1
1.00700377739213 1
0.543471269310903 1
1.03159695926826 1
1.20126267599845 1
1.18382729709944 1
0.719406880771343 1
1.02656771962106 1
0.90626184085738 1
1.20591118812753 1
0.856132313835436 1
0.867056831113945 1
0.677895822445548 1
0.908814917103792 1
0.892005561283734 1
0.694308832994863 1
0.841503189521156 1
1.00490822352779 1
0.685977428495634 1
0.593303874871382 1
0.989733147232126 1
0.595949629763804 1
0.694743486691958 1
0.632926063039314 1
0.858515125363453 1
1.08688638386995 1
1.20157840713493 1
0.950804424670973 1
0.663997381202647 1
0.816911634733357 1
0.81544723578395 1
0.481983974646742 1
0.672914014653696 1
0.776119239659605 1
0.267756742403767 0
1.09066167445146 1
0.0903280319384668 0
1.22330332483758 1
0.00260047167540478 0
0.710147780162435 1
0.443668228656126 1
1.24734152817516 1
0.449361378632438 1
0.984351806340151 1
1.14452869675081 1
1.06908152477449 1
0.661972701304562 1
0.734084840257934 1
0.381165823258301 1
1.02676633158795 1
1.31360765413193 1
0.806916436784466 1
0.26611232472244 1
0.543618867864895 1
1.06518938872404 1
0.586470253841232 1
0.9812558287791 1
1.20113431864629 1
1.07105030407354 1
1.37848865428119 1
0.966414340166578 1
0.556851241885706 1
0.914625805623342 1
1.41281542469357 1
1.15126938188424 1
0.593532617931497 1
1.10445329956199 1
0.635507949398211 1
0.614178723464532 1
1.13232076069857 1
0.988310714341015 1
1.24017442343156 1
1.30990757816781 1
0.433919402023136 1
1.2866288137216 1
0.625474131545279 1
1.15706619332769 1
1.06839691848713 1
1.0337190153287 1
1.55423308786846 1
1.30436156478639 1
0.649772316687705 1
0.869930551207151 1
1.10415508922937 1
1.61354402361488 1
0.64151179814436 1
0.852598461866454 1
1.31730234652133 1
1.09545374377046 1
0.981444207719591 1
0.231000136938617 0
0.386053338137803 1
0.440635500501593 1
0.636957102232284 1
0.936242978618317 1
1.00695468652615 1
0.620001232381631 1
0.572284279040663 1
0.800164214349003 1
1.10504729103506 1
0.796886316631961 1
0.184841651087434 0
1.08076519832974 1
1.39479537856593 1
0.828505182058209 1
0.968909060067848 1
1.13229620991068 1
0.738003052033394 1
0.490688577835609 1
1.05435194189458 1
0.187595169298383 0
1.24559504056874 1
1.19514539914757 1
1.05988777941257 1
1.07791966806313 1
1.36894501742702 1
0.45275013464478 1
0.890314805512599 1
1.08729268886361 1
1.55451801219317 1
0.875971631217964 1
0.543545622027252 1
1.29529421898616 1
1.32955265793044 1
0.725567726514945 1
0.722674957595681 1
0.682757540661623 1
0.436653738972091 1
1.10196819837617 1
0.682473620238393 1
0.921722645987871 1
0.244457350735766 1
0.961856284672901 1
1.00609520101922 1
1.40280661996847 1
1.38794608499062 1
0.886328275734836 1
0.878121865675967 1
0.448723150907752 1
0.315670945294787 1
0.529899341384261 1
-0.116920265112015 0
1.41474433975876 1
0.881282513019741 1
1.41135198715921 1
1.26983680797077 1
1.03539682686173 1
0.343089692570526 1
0.978139045545556 1
1.07050067370603 1
1.06427129964278 1
1.03309435590697 1
1.06537168414421 1
1.13481726960686 1
1.0661326549322 1
1.24880794138624 1
0.905031976921295 1
1.00270615850098 1
0.277056874955451 1
0.501795241219542 1
0.740659589700864 1
0.785539676765173 1
0.987791451893024 1
0.558331591053842 1
0.944208155851844 1
1.23309222505296 1
1.2945542724576 1
0.928550936295516 1
0.916813544013948 1
0.620391022631332 1
0.407057940056979 1
0.721202118564339 1
0.66639632137743 1
1.26954373253314 1
1.09356636218003 1
0.604912398614478 1
1.20222553946184 1
0.833199027284899 1
1.13643641611636 1
0.932684176812236 1
0.611473370195834 1
0.570531594528054 1
1.0444832984943 1
0.25652047514101 0
0.941733613940136 1
0.671232586038715 1
1.54853141003744 1
0.516429701595675 1
0.424376627420139 1
0.749668957437003 1
1.07478248886721 1
0.868901807699889 1
0.982189375855186 1
0.403587018570533 1
0.63885588835714 1
0.742594316544858 1
1.33682090800697 1
0.99029532913788 1
0.801521535950879 1
1.0360445156277 1
1.03569280165418 1
1.09707561604971 1
0.781637650306593 1
0.694487185112173 1
0.809369051043347 1
0.887323976142883 1
0.635534437258627 1
0.289662171206489 1
0.835703046313734 1
1.15361652928781 1
0.593013656674921 1
0.374018761373266 1
0.50784094269836 1
0.982001002777181 1
1.07028329667343 1
0.618894970708849 1
0.836156110164357 1
0.842393411677291 1
0.549809892505501 1
0.939687275005092 1
0.89998533731674 1
1.54528964982813 1
0.931919557098668 1
1.01191354461528 1
0.665332369837249 1
1.09861933936423 1
0.417299718303421 1
0.36079876741142 1
0.755889412437554 1
0.956599351386312 1
0.700760272626809 1
0.927715051226544 1
1.44466188299751 1
0.542343855079212 1
1.15975198200141 1
0.912469295406256 1
0.735238333232728 1
0.510925709154377 1
0.761363065988935 1
0.775109045721866 1
0.912065421769621 1
0.661230420947324 1
1.17359179615176 1
1.42734078956846 1
0.709229787416294 1
0.765658768569377 1
1.11447795005728 1
1.23080760905674 1
0.551561284342259 1
1.04772102288922 1
0.788649014860674 1
1.25838938598981 1
1.12141161793692 1
0.907795898845061 1
0.539807042425595 1
0.328474204778821 1
1.002766471759 1
0.431499201648565 1
0.897602139084277 1
0.850741195138297 1
0.802721339002031 1
1.21027609162351 1
0.410248529755626 1
0.704203575368659 1
0.483245249759252 1
0.850266747464348 1
1.17379582360729 1
0.624474976043534 1
1.08736422929821 1
0.542008359973794 1
0.55534901732859 1
0.982998462349785 1
0.993291354355193 1
0.163663628836867 0
1.00484712204542 1
0.810903278553638 1
0.752048038442959 1
1.57394381855782 1
0.54615242879536 1
0.862943508828184 1
0.747051165935818 1
0.83785606212503 1
0.779426462663498 1
0.462469304130018 1
0.711782342081185 1
1.04989235303591 1
0.593187461530151 1
1.16334334001196 1
1.07538326327197 1
1.42485026018451 1
0.196899503954298 0
1.05643980462161 1
0.985781958405921 1
0.766398919208418 1
0.930508695459559 1
0.893773738189764 1
0.0484443634857556 0
1.05669653283644 1
0.756214694973457 1
0.642249324838652 1
0.915431199441519 1
0.723102582047133 1
0.816946835129576 1
0.383061343943086 1
0.885553645724013 1
0.783073115592586 1
1.06174331678355 1
1.45083817420043 1
0.745735477817521 1
0.196630632695904 0
0.700885073833774 1
1.04325665765716 1
1.5381978462573 1
0.78062648824698 1
0.66297394550153 1
0.850468739592925 1
0.849899218938791 1
0.615910207004335 1
0.829506134928423 1
1.04414881341841 1
0.990567850123085 1
1.07458513751059 1
1.26181488146629 1
0.225986310888685 0
1.52923607526515 1
1.0694137790957 1
1.31554212500548 1
0.657203248344262 1
0.813405880375068 1
0.349226154997159 1
1.57079741362981 1
0.420953957830886 1
0.40291656179798 1
1.19392731546681 1
1.31289870469055 1
0.814134429492964 1
1.28821661765806 1
0.692460083272002 1
1.0207967137984 1
0.793298778498994 1
1.34472030699602 1
0.878061228648292 1
1.27256589833634 1
1.12201871230214 1
0.960613690409505 1
0.656839632674305 1
1.0534039711244 1
0.790165082560177 1
0.709942474139274 1
0.967281435440088 1
0.787992278936195 1
1.21084826561396 1
0.860646612872773 1
1.43400027931046 1
0.975672796018238 1
1.20836990411937 1
1.13282568569795 1
1.04949574536131 1
1.18869709366808 1
0.570310641577261 1
0.56203758974104 1
0.816053385971215 1
0.778538290773125 1
0.91720045777049 1
1.24026190411531 1
1.10166961213413 1
0.525482867218226 1
0.829685130457894 1
1.1174408513884 1
0.923330208736525 1
0.897018419368042 1
0.506069442613566 1
0.972009464529859 1
0.970127110141287 1
1.22112904191394 1
0.929497358280993 1
0.564142696474764 1
0.737809090148312 1
0.902141627142707 1
0.843796483298244 1
-0.0444386054885948 0
0.484588636632606 1
1.06994460528055 1
0.658595826822739 1
1.27371281897713 1
0.524424824998785 1
1.09240369776582 1
0.856518946404807 1
0.739310742348787 1
1.19981381530487 1
0.416452401726167 1
1.32394656161542 1
0.521333501207899 1
1.11451103573491 1
1.33140820374456 1
0.489664084959249 1
0.838969197946096 1
0.481092945220358 1
1.22342415792204 1
1.6259379413151 1
0.443625428560381 1
0.82519496534606 1
0.697914236166033 1
1.2350900308744 1
0.237816869322211 0
0.857063810693687 1
0.598931492593593 1
0.81243676229519 1
0.436144925410499 1
0.732512185910847 1
1.0478373247073 1
0.916575460661932 1
0.786784825482101 1
1.08188221762291 1
0.82937721222875 1
0.32892226692738 1
0.656031341807096 1
0.937394463076265 1
0.659654144983314 1
1.14351345120709 1
0.491890586471637 1
0.0077839940131641 0
0.817466537830723 1
0.577470171149476 1
0.498979563403522 1
0.984635332859184 1
0.590152286032307 1
1.25284766365525 1
1.09977902036667 1
0.434073674556382 1
0.759185444444249 1
0.659747792743637 1
0.917564561122422 1
0.603023978431005 1
0.759239196200293 1
1.61400312134628 1
1.07035846867105 1
1.13271771506093 1
0.568416549239473 1
0.958526539692052 1
1.28130848677792 1
1.07191860955953 1
1.21261298126031 1
0.685968033029913 1
0.42902487571276 1
1.32657998569716 1
0.994388728458341 1
0.586917316371231 1
0.701869250320869 1
1.1354026198951 1
1.31640672373642 1
0.731412655156702 1
1.08806405255224 1
1.19646441314881 1
1.09191238917857 1
1.15465480393714 1
1.26555843434252 1
0.855978498153872 1
1.06059359401838 1
1.58725074296023 1
0.745794056887532 1
0.290069501575712 0
0.674342193526997 1
0.50086751462969 1
1.4260209311485 1
1.47349268193945 1
0.82342009587522 1
0.6990008100856 1
1.04766407146487 1
1.31552194505831 1
0.887521062803429 1
0.81779603917378 1
0.957175431999621 1
1.03863879017431 1
0.687622466006133 1
1.28171089898396 1
0.971869280804498 1
0.564468973412288 1
0.546574146289742 1
0.797686988599197 1
0.994758995219753 1
0.677005415859568 1
1.13141272643688 1
0.257934839395813 1
0.798187893424483 1
1.23248123919681 1
1.03810884569226 1
0.191815699027811 1
0.891575670228833 1
1.39164836592655 1
1.05334435590386 1
0.901705320128455 1
0.933574151271502 1
0.731923203980804 1
0.629912024741073 1
0.405643786523164 1
0.894726846525782 1
1.46815036172987 1
1.02255087751485 1
1.00968210824247 1
0.565615665017684 1
0.835576316640844 1
0.901251196728626 1
0.100525209246858 0
0.782638535237727 1
0.764460593480252 1
0.482129744158639 1
0.658741646146413 1
0.661335614654657 1
0.869995292034682 1
0.865572997879553 1
0.614431455920724 1
0.670199028890459 1
1.00385049924358 1
0.609559554037795 1
0.598624577041212 1
1.02811732758131 1
0.922209840957264 1
0.781172963560523 1
0.317798739104268 1
0.97600396385707 1
0.521333257456059 1
1.1823272421115 1
0.833221654284073 1
0.472508339913494 1
1.23505485372084 1
0.60479075282185 1
0.779083473622707 1
1.24037383163359 1
0.50329208850934 1
0.970508032151271 1
1.71322458438799 1
0.786986533025048 1
0.748584596099976 1
0.716904004300513 1
0.293049829568709 1
0.703174544040188 1
1.85187230798633 0
0.411779990550466 1
1.04235235431658 1
0.462103614264537 1
1.1860430267944 1
0.696305442571066 1
0.552409926585462 1
0.794738394822512 1
1.10618632507481 1
0.514094970687311 1
0.613745675255778 1
1.16141869445998 1
0.86053058219285 1
1.19060034865228 1
0.574582575636957 1
0.920689576268066 1
0.683882484025012 1
0.690271327923095 1
0.665155843486984 1
1.51539885560362 1
0.782766875476828 1
0.872345240114798 1
0.925741783658396 1
1.26898170566939 1
1.41841293166889 1
1.18375116951928 1
0.49760525616121 1
0.354194662956303 1
1.14183747276358 1
0.367519674865353 1
0.17291114939132 0
1.47555216476829 1
0.91541735928025 1
0.592754987488607 1
0.750642267071206 1
1.04354538291743 1
0.939136553671982 1
1.30673519632708 1
0.724640533611664 1
0.486478657182022 1
1.05566030601093 1
1.06765482251021 1
0.926544403441873 1
1.02547611292245 1
0.225491071816965 0
0.67354251023305 1
0.726534548579018 1
1.07679172308376 1
0.758534616637548 1
1.3660852859072 1
0.527637096815879 1
1.04730583371705 1
0.692066019761247 1
1.12016798293314 1
1.26516232626921 1
0.623988899603557 1
0.623415764123146 1
1.15773767442222 1
1.04033536726096 1
0.403467981924523 1
0.723512736668682 1
0.670672650472842 1
1.03558193807104 1
0.957291529011874 1
1.29285975292225 1
0.419695449014122 1
0.726115581778975 1
0.864710005526868 1
0.787968160799783 1
0.90240003079273 1
0.323722809118294 1
0.869821474628205 1
1.29512131236236 1
1.3356972530886 1
0.815646017931453 1
0.918409016950648 1
0.643725064419452 1
0.543157372233542 1
0.856661323973664 1
0.68811357633103 1
0.758414946040858 1
0.849366602783196 1
0.76949870005471 1
0.438977224877404 1
0.604061276236544 1
1.17951408375031 1
1.27202617128067 1
0.8667655730387 1
0.698270750555549 1
0.865370669069481 1
0.746845475914454 1
0.43433623313766 1
0.871214884325608 1
1.26936763090875 1
0.73039902879314 1
1.10507319592355 1
0.554495700112099 1
0.45607957947719 1
0.56462786973075 1
1.62140228963 1
0.869880942126451 1
1.25236105404235 1
0.608140914878874 1
1.27698968937063 1
0.634765703393688 1
0.715061652366013 1
0.432154192182704 1
0.583786885482163 1
1.11176005309101 1
1.0552522424064 1
0.629936725475788 1
0.845565601155384 1
0.798965702217447 1
0.87536533820708 1
0.928629967703011 1
1.08909096960442 1
1.14800527419348 1
1.11837075853748 1
0.993373637167076 1
0.782336429816693 1
0.893384454116449 1
0.864209153264843 1
1.09988517301391 1
0.473795124082048 1
0.934162849593026 1
0.797595658913871 1
0.76322139113785 1
0.540220853851642 1
1.25449596658915 1
0.137502861593136 0
0.273972255357976 1
1.09766453418317 1
0.470698202039683 1
0.717469705192124 1
0.938030006982846 1
1.54919302232308 1
0.409605203848568 1
0.670016683905721 1
1.01163662357247 1
0.57827758836105 1
0.639964555549497 1
0.541254866483747 1
0.437133042775124 1
0.961245796215101 1
0.508104266144677 1
0.611674592432084 1
0.602746344907071 1
0.870594384718136 1
0.427516810053654 1
0.871069359443727 1
0.432727463064285 1
0.712927142200706 1
0.901195142512706 1
1.01952417346323 1
1.40051268902496 1
0.560134270707653 1
0.72454038172928 1
0.474658636808304 1
0.987336487637607 1
0.853693160643706 1
1.10040090248839 1
0.9941369301096 1
0.710350618232243 1
0.959982966223016 1
1.0026092561 1
0.976429981195078 1
1.07694040171307 1
0.809694995288695 1
0.671922178161621 1
0.993999019607802 1
0.598160687424709 1
0.863136530839781 1
0.87865590657516 1
0.585787071573762 1
0.840736484879785 1
1.1362714553967 1
0.74723920463033 1
0.660473463568021 1
1.14154755872753 1
0.814148460932174 1
0.595353289181771 1
0.981234210798833 1
1.21316322999434 1
0.646250875118965 1
1.07273096669077 1
0.658235158619252 1
0.53945787909515 1
1.282586600547 1
0.598770336720482 1
0.693792644936207 1
0.703296768596582 1
0.511270289637481 1
0.710039570432716 1
0.831031450888004 1
0.67426689129447 1
0.816474002917028 1
1.18714608846563 1
1.02348554870937 1
0.760889057466962 1
1.35312470991017 1
0.732546932161696 1
0.90449365444916 1
0.860624892986969 1
1.31945583104585 1
0.433604700029536 1
0.419892068209922 1
0.805191220892681 1
1.46902459910065 1
1.3327974782651 1
0.70990512789671 1
0.746978012552809 1
0.832875924409185 1
1.19985738402477 1
0.706635211252779 1
0.660200067893482 1
0.604615514464838 1
1.01567266927352 1
0.638744681382619 1
1.74085781212926 1
0.362147541256333 1
1.10150423958367 1
1.07606290076998 1
0.70155032918044 1
0.547821764517951 1
1.00563287183587 1
0.805358697932444 1
0.801772062067934 1
0.960910382896456 1
0.807264822040613 1
0.520736342842935 1
1.17973412902829 1
0.313929021154109 1
1.00802900003389 1
1.30238215697726 1
0.926768635651215 1
0.85619540091457 1
1.13907845008692 1
0.602345568733441 1
1.26894681070873 1
0.754581170757185 1
0.979037069646679 1
1.16880286939328 1
0.975565157247473 1
1.07985151581356 1
0.852458256714387 1
0.534597768194798 1
0.992706895716229 1
0.81921896690741 1
1.18487628961713 1
0.587753834972545 1
1.05883089542737 1
1.29271083755538 1
0.666873249287806 1
0.692800392373391 1
1.14005359426424 1
0.540453482010246 1
1.09550919250283 1
0.900699598385352 1
1.01731136772724 1
0.842091405490076 1
0.567196643101064 1
1.03483035656981 1
0.78092772434892 1
1.1635305566381 1
0.322481107727074 1
0.745135962483005 1
1.03245105435283 1
0.750319179131719 1
0.533587471391171 1
1.05342265821764 1
0.325746089807115 1
0.815740384721972 1
1.0440050926216 1
0.455872179987061 1
1.25742008842755 1
0.883237556901998 1
0.775948014457062 1
1.07171466316763 1
0.481525090140681 1
0.5522339707341 1
0.682498038989875 1
0.859191027715549 1
0.955286244105398 1
0.919890514539177 1
0.913314370982207 1
1.04201810284438 1
0.661450658843328 1
0.638174135626244 1
1.07136091698894 1
1.18193297095949 1
0.754291330970426 1
0.669099297414048 1
0.656067598776423 1
0.695182674558782 1
1.04143113416634 1
1.20998407163588 1
0.823219618303564 1
1.09803548552559 1
0.701164978628517 1
0.866670064545363 1
1.24124373249894 1
0.627833668534154 1
0.589909955673813 1
0.690256342039712 1
0.741413841012933 1
0.560397386350967 1
0.978503840896089 1
0.0909859468940854 0
1.04705831353616 1
0.551574223363577 1
0.697404618390805 1
1.12997493388008 1
0.276847929809478 1
1.11708310174037 1
1.2796092785075 1
0.90227015247848 1
0.551467402098775 1
0.953185776789639 1
0.700828600571238 1
0.486798028414851 1
1.23545151688655 1
1.18519412979915 1
0.929454015653695 1
1.05915831403308 1
0.575254294696084 1
0.887777636968353 1
0.879673947471984 1
0.890633463456781 1
1.06633248436764 1
0.850727776480109 1
0.834334142153367 1
1.19915415633784 1
0.262315589888793 1
0.551319442659752 1
1.02054141615483 1
1.20411569051265 1
0.936986428084795 1
1.03720588511498 1
0.710635201735316 1
1.0991092926399 1
0.418203506508464 1
0.256120037910836 0
0.586996762992989 1
1.21571028812748 1
0.793304431299507 1
0.776489346037724 1
0.940488676247642 1
0.501768609714948 1
1.47450623873588 1
1.26329416107068 1
1.12558980046709 1
1.23704709051617 1
1.07914800031719 1
0.405387995920926 1
0.887926056462163 1
0.66454953227877 1
0.21159826125878 0
0.110493136837503 0
0.628445036501467 1
0.759476752197415 1
1.07717797889958 1
0.79160393454749 1
0.150807748678899 0
0.369440493912132 1
0.43736537916438 1
0.585214350616364 1
0.465823502042817 1
0.914067660799652 1
0.76262858111443 1
0.666279115389531 1
0.721756448011938 1
0.79338749224491 1
0.978730601797691 1
0.756791303562139 1
0.84948913548616 1
0.621147643843278 1
1.16051190336958 1
0.526113707683435 1
0.795035515956042 1
0.955024736178094 1
0.827096996148684 1
1.10511907788799 1
0.976511507110371 1
1.02015414511386 1
0.653030655806538 1
0.810301228065683 1
1.29505636902976 1
1.54105120098034 1
0.767185913888391 1
0.327600029546659 1
1.107170545562 1
0.748372087059936 1
0.89438718852355 1
0.64742995331994 1
1.4758110563495 1
0.935805042950085 1
1.02314186275284 1
0.826524403703423 1
0.700246675092674 1
1.38290744341981 1
1.00539029195477 1
0.656412383565773 1
0.707026449417295 1
0.662379408434761 1
0.372579184563362 1
0.66764115019582 1
0.177730132504611 0
0.644247866846873 1
0.612030682523409 1
1.58901765759061 1
0.974529352426163 1
0.936042536971384 1
0.594621101799239 1
0.619820921526309 1
1.00759762761227 1
0.950494486573563 1
0.833310129933671 1
1.47718858896802 1
0.721793800811837 1
1.03049193166229 1
0.304595172752738 1
0.948818915074562 1
0.858507914786946 1
0.916940185420042 1
1.0392095875213 1
0.464993695574379 1
0.87154348070316 1
0.253629779208431 0
0.603380719190917 1
0.860699139486384 1
0.958979966641383 1
1.25572301912491 1
0.565886492136428 1
0.427358793527621 1
0.82188907267279 1
0.970337755885366 1
0.551522687203861 1
0.955737308728433 1
1.10726498979368 1
0.644224622111032 1
0.469943235829625 1
0.849717722398191 1
0.810678371903035 1
0.831819327556863 1
0.818390474759057 1
1.04840335641005 1
0.958337946928565 1
0.932969918994591 1
0.982503048183977 1
0.695829088796616 1
0.970917397666965 1
1.32302940499138 1
0.438804193956693 1
0.262384830475843 0
0.638531709682899 1
0.78763801406737 1
0.732324989059634 1
0.766739330486113 1
0.710787747415344 1
0.629208004718979 1
1.29834291487666 1
1.10386393058296 1
0.75028105140229 1
1.00256351266872 1
0.998865692475364 1
0.656057513190871 1
1.18007890508383 1
0.463646935070054 1
0.537717809808411 1
1.1926234710313 1
0.486067277418413 1
0.575146339560809 1
0.965994911031592 1
0.764505362635818 1
0.558148238911764 1
1.03905013242755 1
1.12854694030852 1
1.29125733150964 1
0.732675597470689 1
0.947613854096349 1
0.581007509899111 1
0.902238732373377 1
0.814811447967662 1
1.1075066651412 1
0.975040151857312 1
1.23148843576756 1
1.13250513493918 1
0.804807590810459 1
0.60068677638468 1
0.385528587804806 1
0.720596481563731 1
0.837016403701507 1
0.562258947962107 1
0.905840340590376 1
0.850940967368151 1
0.942893292125322 1
0.797586526365947 1
0.888062633085588 1
1.06017431916062 1
0.402995637391265 1
1.38713971603497 1
1.19397024558215 1
0.602856084920104 1
0.87966844250166 1
0.968421576729169 1
0.799988190717374 1
0.946463650418401 1
0.583754906535811 1
0.28564706644067 1
0.89308548590662 1
1.14786094345357 1
0.936772331633484 1
1.32549468346747 1
1.52224426356912 1
0.950098811997231 1
0.540663410412787 1
0.430219051393407 1
0.909141552182914 1
1.21312173448512 1
0.335468080424074 1
0.624514342725186 1
0.922593888232348 1
0.213238877587743 0
0.59106262399648 1
0.939019627393419 1
0.537565999373288 1
0.726513507574081 1
1.06068567619181 1
0.543876127730404 1
0.808370446321087 1
0.923191283187445 1
1.13798746627988 1
0.405521184936707 1
0.769366885036272 1
0.743132481002828 1
1.12492402559919 1
0.752173983641239 1
0.750586951892952 1
0.32471867963282 1
0.76809124656123 1
1.20779254287277 1
0.943928457833983 1
0.559690841442112 1
0.433543586044397 1
0.916698749557329 1
1.28023861634974 1
1.15483193770228 1
0.575330244314875 1
0.778975486339083 1
1.21100123768447 1
0.927360827486439 1
1.09683421186218 1
1.13560317953451 1
0.638683209439481 1
1.13513458168229 1
0.784667288949179 1
0.759797564098027 1
1.29475541495533 1
0.68720620439402 1
0.565857770767958 1
0.689647970259792 1
0.77955924919351 1
0.804499553774579 1
0.971644837251702 1
0.526927698072107 1
1.16175818274049 1
0.871249152052675 1
0.997757708814208 1
1.28159134189335 1
0.35169022189723 1
1.49137076221855 1
1.14871778336593 1
0.396811203765792 1
0.973021796241567 1
0.406401221305004 1
1.70778991876082 1
0.760342506108941 1
0.481041873202847 1
0.488085981496372 1
1.36534665908396 1
0.632869000731471 1
0.671232749626264 1
0.907799032552912 1
0.710038704225507 1
0.511434987133699 1
0.691617202479984 1
0.875563616906684 1
0.951441973505021 1
1.08775284252881 1
0.334747258937247 1
0.614532923076257 1
0.502360971739656 1
0.491264171210863 1
0.630440844880601 1
0.949019282289548 1
0.659737814950877 1
0.603030395170417 1
1.23803877022224 1
0.766378328888626 1
1.19053541470286 1
1.11196826737159 1
0.810458987085122 1
0.965547514618173 1
0.580310022306159 1
0.531069318463209 1
1.2679239144999 1
0.744843297497931 1
0.888303514220848 1
0.921475066323163 1
0.927500315299143 1
0.99188247557182 1
0.852042502639723 1
0.733266414888913 1
0.353160746449592 1
1.2051481023557 1
0.807523507120106 1
0.736593618451228 1
0.572345185794089 1
1.2891881121431 1
0.74802241832297 1
0.910224245318151 1
0.788116900178138 1
0.54804877905184 1
0.89339370566293 1
1.23496774696653 1
0.819954534756455 1
0.473953459611661 1
1.32637579962874 1
0.953416654850268 1
0.638186359836482 1
0.901256037654904 1
1.17823258101872 1
0.53807709221527 1
0.494094678538932 1
1.20508824530237 1
0.943495110015644 1
0.921609528358368 1
0.846843766219648 1
0.796688523859436 1
0.42591319956271 1
1.10938295461584 1
0.616917666803039 1
0.842342158843914 1
1.13476844230613 1
0.33645682249079 1
0.637238335278059 1
0.752841216931096 1
0.417115881774243 1
0.86048312162688 1
0.690346332201685 1
1.34906008161383 1
0.757339389182283 1
0.799472663093711 1
1.24078032772607 1
0.810596672437322 1
0.747640424130677 1
0.898870246539808 1
0.462309450430312 1
1.05580744330885 1
1.05725125397891 1
0.831017124904713 1
1.24312286337674 1
1.16346592873017 1
0.871493680982926 1
0.788147883248238 1
0.843612803910679 1
0.0719344346986514 0
0.854186031221078 1
0.986467836708084 1
0.300821357546242 1
0.424013043691628 1
0.386226470384102 1
0.295733930771753 1
0.507613812169375 1
1.51810559735189 1
0.774068815743871 1
0.8515792045682 1
0.871146139392557 1
1.10806249905289 1
1.03607816891669 1
0.654315026342672 1
1.10010287490904 1
1.01200548290643 1
0.750715214066709 1
0.798692630562857 1
-0.209283892971607 0
0.0531092122972972 0
1.04863641217464 1
0.960680035744142 1
0.463436114545658 1
1.08811952713821 1
0.732910530406247 1
0.602549459707457 1
0.768885837991986 1
0.532874988356019 1
0.383858382286004 1
0.703110588085893 1
1.18508307983926 1
1.45835748518463 1
0.413435240097617 1
1.18195042506074 1
1.51122369469686 1
0.799883209071849 1
1.12172811746214 1
0.333112022988079 1
1.22624721572588 1
0.716334398331774 1
1.00939629013672 1
1.04315389522638 1
0.648524629745114 1
1.06179721609636 1
0.324509451376243 1
0.863615952661117 1
1.04962235806321 1
0.679816440415358 1
0.669730597889964 1
0.631947545185353 1
0.787281526071275 1
0.0482105617271283 0
1.56026947304866 1
0.846409375968371 1
0.912058137166572 1
0.89332516260614 1
0.931523361678394 1
1.19545468524365 1
1.12882014608705 1
0.493026969831733 1
1.03393426217608 1
0.673203383007676 1
0.76558894896737 1
0.670761568729591 1
0.979945397713275 1
0.564830486901996 1
0.347816257132157 1
0.84968931110051 1
0.918619850259775 1
0.895081507053311 1
0.694181535809171 1
0.7375855716212 1
1.07518487840505 1
0.732370612907545 1
0.788136558129757 1
0.63205098413661 1
0.701138459690184 1
0.399564103980502 1
0.259451040087501 0
1.66682039760763 1
0.631475981973224 1
0.716654732840478 1
0.88714096389749 1
0.902076219022366 1
0.832801007658575 1
0.121930820506794 0
0.855120909759376 1
1.03671712380771 1
0.721614056695031 1
1.35716063655198 1
0.755310469349358 1
0.406587514546773 1
1.28825201736585 1
0.815902407598974 1
1.23053933374093 1
0.785488516000611 1
1.08732218821267 1
0.992291766772645 1
1.58269258109503 1
0.298335039639226 1
0.517034697513287 1
0.905882562176404 1
0.464321094267964 1
0.781211954835064 1
0.975950317454777 1
0.779101096430935 1
1.04970372962245 1
0.778897541625518 1
0.848786224392934 1
1.40958107387994 1
0.895717979781678 1
0.865449422288031 1
0.592504458292039 1
0.514723860154992 1
1.00925154404508 1
0.655560016980009 1
0.566339511429861 1
1.542623515037 1
0.673710870432844 1
0.498613391200595 1
0.435310471879925 1
1.23154674067184 1
0.62049673225918 1
0.771917483975301 1
0.936338335333313 1
0.770695438860737 1
0.56037398377342 1
1.11265477130894 1
0.799239347756566 1
0.486487398364293 1
1.05681738475444 1
1.15709034904408 1
1.00842530013972 1
0.658706967946908 1
0.610568102608554 1
0.678074856797567 1
0.705065724483149 1
0.957845702482346 1
0.615089031809427 1
0.245989415267231 0
0.398120938140668 1
0.703798508903774 1
0.505157838778355 1
1.08049325216777 1
0.829717860195252 1
0.901014454475746 1
0.991980267527382 1
1.078904853658 1
0.753728744953021 1
0.963796932670206 1
-0.149060250258973 0
1.61562151790603 1
0.744662158215989 1
0.633355220689533 1
0.974357641905686 1
0.985264311385344 1
0.241771015665239 0
0.745098743684974 1
1.32049231042698 1
0.500262830059319 1
0.580515173796831 1
0.416087371911869 1
0.375539089115251 1
0.653457319358195 1
0.939802577338456 1
1.44174665183871 1
0.801045496797187 1
1.10472462980689 1
0.971149565977966 1
0.782391640712266 1
0.58383683601164 1
0.499365674196139 1
1.19101435372004 1
1.16852536347762 1
1.77096048578171 0
0.421666716211989 1
0.748432528667549 1
0.649478089513947 1
0.269999308525639 0
1.1068247859052 1
0.884571234643795 1
0.531756168172338 1
0.289971626271711 1
1.17822996195155 1
1.12096021538816 1
0.660535725564475 1
0.6978728746802 1
0.488724816823529 1
0.78761366592804 1
1.04588388344706 1
0.662372471006598 1
1.59165205449505 1
0.838366926804327 1
1.15084806072687 1
1.10445174520556 1
1.0534441119352 1
0.705058700708419 1
0.388231298712032 1
1.61842198779727 1
0.359465575508874 1
0.517622063318397 1
0.385177841627993 1
0.801255083641527 1
0.910870709813799 1
1.08509265110082 1
0.694553348048707 1
0.956529574770971 1
0.229287575413947 0
0.629861949509688 1
1.20861915717857 1
0.743101750858196 1
0.542801484692894 1
0.730093928542243 1
0.487782885777556 1
1.08689425914229 1
1.10204091719401 1
0.85914101909707 1
0.179960355365729 0
1.30946806244823 1
0.723574422024962 1
0.913072194638187 1
0.709909867060188 1
0.666833012246711 1
1.47863417385286 1
0.523404454333721 1
0.769564946155806 1
0.447309872311926 1
0.534534577885179 1
1.26085762908642 1
0.971730217448328 1
0.600027144093435 1
0.900541073876428 1
0.693936189060497 1
0.212121269800412 0
0.475096241174291 1
0.197896713934437 0
0.0426113046257431 0
0.921376113678488 1
0.801251298620917 1
0.945147437872836 1
1.12915754156069 1
1.03365288076887 1
0.750219436661822 1
1.11612682609295 1
0.817863735895812 1
0.729054283552667 1
1.00361235265943 1
0.790754317042632 1
1.20905743596564 1
0.492328032596121 1
0.642698575940884 1
1.14872774724501 1
0.353787883173006 1
1.10804146367233 1
0.578598328440109 1
0.671567036384878 1
0.329391360436229 1
1.07707954760263 1
0.865017952259583 1
0.799035441606364 1
0.618179998110004 1
1.30813219573825 1
0.696154554133927 1
1.12162346657303 1
0.646783548502839 1
0.882035788713575 1
0.728999664319422 1
0.756378835220136 1
0.913236939175419 1
0.532776323379979 1
0.721274292993707 1
0.886314344744875 1
0.451670348063559 1
0.17733892763426 0
1.07151804094639 1
0.787083652799632 1
0.552539019700423 1
0.61678527670494 1
0.787350335593057 1
1.20385499956971 1
0.620138476346674 1
0.648919717018637 1
0.513251714102383 1
1.07383048446073 1
0.583700070089366 1
0.254853490302085 0
0.390985763873416 1
0.51003066887295 1
0.540090226276239 1
1.07956034421208 1
0.315052253109768 1
1.12240912034147 1
1.26701969125329 1
0.916278717371815 1
0.915539435579726 1
0.723627227349909 1
0.362572227975976 1
0.967765570187928 1
1.26759258215028 1
1.2473713145335 1
0.628764857614542 1
0.808097663167626 1
1.12093739404548 1
1.23406014447004 1
0.829925435310706 1
1.09071021988934 1
0.771439257309349 1
0.692376213328356 1
0.45835802581822 1
0.845065797005095 1
1.19314481486728 1
1.00761164407677 1
0.583064276771403 1
1.26420331621768 1
0.784819439692972 1
1.17869165732855 1
1.02580333059671 1
1.33973552854665 1
1.14152048066519 1
0.614278089315875 1
0.865031415488191 1
0.617414376753023 1
0.87198928055734 1
0.827691251849244 1
0.927395943802641 1
1.0809867326528 1
1.69801028664164 1
1.33928559211047 1
0.427021327291238 1
1.1406968382612 1
1.16431021776792 1
1.21592920343426 1
1.00988952550462 1
0.90121408401973 1
0.759397230907797 1
1.4385929221703 1
0.599697494486545 1
0.778945255917276 1
1.06169059330594 1
1.37298009197579 1
0.92204105564758 1
0.803319182073158 1
0.729374392396063 1
0.569723080181064 1
1.27337976159241 1
0.670315538118731 1
1.16469192956402 1
0.516742300377324 1
0.593145111697761 1
0.922463705374585 1
0.663160298007557 1
0.568315444631912 1
1.33466700912742 1
0.748975934744656 1
1.05065103329168 1
1.45580329925661 1
1.40808084910779 1
0.763833119320587 1
0.912931039920194 1
0.541107661779194 1
0.891900782011619 1
1.45325075475553 1
0.129762379943088 0
1.14642515189052 1
1.62573285150443 1
0.638830658790767 1
1.22746949329503 1
0.910479871586246 1
0.694403049742242 1
0.929544978161528 1
0.787449312138486 1
0.718568757217621 1
1.05485458868857 1
1.01268105099117 1
1.27507954618265 1
1.12263593706701 1
0.813531263917714 1
0.865625272577782 1
0.649672998653776 1
1.31828892188947 1
-0.0626986394420886 0
0.970256608490158 1
0.983961712943316 1
0.593284705197962 1
1.08676949274195 1
0.88876492779082 1
1.39679271905822 1
0.881025528176957 1
0.364899080409693 1
0.844191858764309 1
1.35370061962629 1
0.775239581710456 1
1.02675590577839 1
1.49329140871453 1
0.884431989993048 1
0.912659026970088 1
1.04147258074502 1
0.509903586082482 1
0.876801195355695 1
1.35030735587656 1
1.56080841761611 1
0.990490105147515 1
0.838859130950596 1
0.931842758034776 1
1.15518735531933 1
0.838291902821462 1
0.995736514102035 1
0.395098637034327 1
1.13608464291912 1
0.946798047622752 1
0.88173564296003 1
0.830030777088063 1
0.790135907281447 1
0.768016391408421 1
1.02638257018667 1
0.193354533434955 0
0.544865500487287 1
0.945897275945733 1
0.892051959009656 1
0.796166704362844 1
0.876322854189283 1
0.208568147836179 0
0.661327720160985 1
1.09199556686891 1
0.853723945031047 1
0.477051393929183 1
1.32640050773659 1
1.05382115753254 1
1.31727088043508 1
0.187159923934165 0
0.806877552169419 1
0.143826510238605 0
0.89278300019268 1
1.01968514426389 1
1.14901607824636 1
0.696185235136555 1
1.09161664645431 1
0.173525514189407 0
1.15091392849087 1
1.08908959005734 1
0.514350586512746 1
1.24403146727456 1
1.53847233480008 1
1.27915049709361 1
0.581254912810297 1
0.864554642154592 1
0.484073248801939 1
0.473695579854079 1
1.02044614949102 1
0.880139480054423 1
1.28137638776656 1
0.260060527155683 0
1.13014258144742 1
0.698870030509349 1
1.01421504279514 1
0.964434366415052 1
0.597980762207791 1
0.722532506428624 1
0.678098911967076 1
0.161540698502702 0
0.629446146992465 1
0.521714134844286 1
1.09826405542295 1
0.307808336799199 1
0.748314325213078 1
0.579221777088429 1
0.444157154060393 1
0.769601346778131 1
0.794431507393689 1
0.729925757762904 1
1.23013101307155 1
0.977774312077092 1
1.17119812479492 1
1.3530455452747 1
0.991931165968399 1
1.04424106487443 1
0.875085367693189 1
0.584603226973693 1
0.14115779600485 0
0.865629204923255 1
1.01975272597793 1
0.846245610133738 1
0.833947892707607 1
1.16852242883587 1
1.04375567359836 1
1.00591677496716 1
0.478702330315665 1
1.12141816663079 1
0.946964473635468 1
0.962014695903927 1
0.30633153505276 1
0.865585114210387 1
0.893246667530935 1
0.430834880578517 1
0.8591399575296 1
0.752852499063069 1
0.663801489098426 1
0.992165368091675 1
0.986913100956042 1
0.908800101909487 1
1.05810233304233 1
0.864667515406772 1
1.11929771212557 1
0.722782016727918 1
0.596101536191654 1
0.43980005506031 1
0.590316753397501 1
0.976007643040545 1
1.20038035124096 1
0.526824472890507 1
0.690596137782405 1
1.09943246128731 1
0.903429199905432 1
0.860874776030298 1
1.15232921731609 1
0.622724902885594 1
0.535202485656273 1
1.11637751160143 1
1.35557899076572 1
0.862057956164103 1
0.895313021503885 1
0.723841641478614 1
0.935598947043889 1
0.66110731583549 1
0.877741069640553 1
0.700095457469831 1
1.13293470368255 1
0.881454610803127 1
0.708931454320372 1
1.14848785068761 1
0.939311067199765 1
0.877280284401891 1
1.09411015169527 1
0.90471881688203 1
0.438611653375161 1
1.25208750652843 1
0.946073170514871 1
1.11661791267361 1
0.84947833752718 1
0.694658851058247 1
1.18785544247926 1
0.930642448600401 1
0.541300679906048 1
0.503484471196705 1
0.401627010976581 1
0.875796369227627 1
0.788747457255397 1
0.983903554313953 1
0.784070515482474 1
1.48426604569892 1
0.812252274170326 1
0.655779713397875 1
1.0941150475957 1
0.776228815256629 1
0.38939912885357 1
0.952739349658404 1
0.418473295168552 1
0.775377715619293 1
0.465527032275899 1
0.500926212213597 1
0.813994668081702 1
0.943375138439436 1
0.595805722934834 1
1.05309178419545 1
1.13931239554409 1
0.787662500783771 1
0.813194782060481 1
0.808230277705158 1
0.886102358310109 1
0.896159387501958 1
0.829146621914225 1
0.732515066221646 1
0.515899521691877 1
1.15804347413631 1
0.699057270089915 1
0.899625939571714 1
0.630017072329172 1
0.706468714114381 1
1.49040631958832 1
0.890972525379527 1
1.0694772018234 1
0.704077228237393 1
0.807692958007838 1
1.41023234381205 1
1.169861005196 1
0.886507846271001 1
0.644376351378236 1
0.873876101972039 1
1.21780791278192 1
0.747101943227229 1
1.18225625531922 1
0.631970831948904 1
1.21450907569879 1
0.626549771499247 1
0.895534917909663 1
1.03616990576297 1
0.294757726956619 1
0.765385088572884 1
1.32278115131755 1
1.34381169143301 1
1.68435630492283 1
1.68435590156935 1
0.249707085532649 1
1.32011761508987 1
0.68450837741896 1
1.2329347690773 1
0.903146664940264 1
0.722316069556973 1
1.17122687485731 1
0.434058258514647 1
1.06103875833142 1
1.08000013417524 1
1.09416893257177 1
1.15405724412684 1
0.858395546839589 1
0.985049110876573 1
0.239732710201656 0
0.871226731243185 1
0.888531074560901 1
0.470897633447341 1
1.1276085487304 1
0.56940360837736 1
0.256988835737525 0
1.34043917386962 1
0.284083357808283 1
0.486341473782497 1
1.29664463606708 1
0.614569776767495 1
1.11796809431379 1
0.732129635280777 1
1.04102711858158 1
0.766142261725582 1
1.1533320655291 1
0.509429245874602 1
0.696863732732401 1
0.657605324484041 1
0.880735805410723 1
1.3400474103209 1
1.16431595944068 1
1.20291274982306 1
0.84875741864705 1
1.41959890401733 1
0.966804282770748 1
1.13417942295105 1
0.638738137953409 1
1.00137349206877 1
0.70727745370524 1
0.683025786967049 1
0.279941155975846 0
0.550311028253978 1
1.5544374512642 1
0.781035803772847 1
0.816272291108639 1
0.976342523865495 1
0.621003605604391 1
1.25217830776204 1
0.778737986213589 1
0.772496706178316 1
0.165751133614115 0
0.830292964336832 1
0.94326681066682 1
0.779577709303854 1
1.16486082582696 1
0.921481586442094 1
0.64035563575195 1
0.611594835055011 1
0.797217608631481 1
0.451278977275331 1
0.530927539660631 1
1.46891282607638 1
0.524357711675294 1
0.466923218964814 1
0.979903271862789 1
0.626433621838412 1
0.865074075423948 1
0.949874391893656 1
0.974932607063264 1
0.693455521568284 1
1.05890814700815 1
0.686265370689613 1
0.704030973934201 1
1.09677335800799 1
0.976719398779272 1
0.512980042844151 1
1.14165858691219 1
0.596585728756127 1
1.21772732889103 1
1.00251102761797 1
1.24596903653849 1
0.79179672899402 1
0.732121182380014 1
0.80035556046995 1
0.929913641343109 1
1.06356589107121 1
1.04685987790399 1
0.753085704555478 1
1.01937775192274 1
0.724442404957697 1
1.19477712312875 1
1.0633015283783 1
0.743224147494926 1
0.670221955660756 1
0.604261405429849 1
1.14354723881743 1
1.0529032478013 1
1.12093843892142 1
1.10730774171854 1
0.681756908083747 1
1.1520979465096 1
1.14815365396603 1
1.17675546208261 1
0.248701924379756 0
0.329840506138033 1
1.2711080155985 1
1.00306755569536 1
1.21858655628136 1
0.613301053549548 1
0.976543619204788 1
0.74014778820684 1
1.09723395528319 1
0.76621984093266 1
0.70032489059243 1
1.03879461262577 1
1.06345157693418 1
0.349944732356539 1
1.28222184220132 1
0.678825642169722 1
0.337508977827131 1
1.37338632460398 1
0.976680281351947 1
1.25752317808912 1
1.00015307481506 1
0.764032681392014 1
0.472569581572384 1
1.00318894430844 1
1.06555959841808 1
1.0297464415519 1
0.782196042442407 1
0.853088813789145 1
0.599209328811458 1
1.0175038997461 1
0.799645820089142 1
1.49560212232548 1
0.901138967474967 1
0.40702179568517 1
0.362064821864488 1
0.485129480867035 1
0.727485317772977 1
0.813618513511686 1
0.712598410451853 1
1.57229336367972 1
0.553690850853444 1
0.775479683097183 1
0.914982845803305 1
0.487417280407575 1
0.625658431329159 1
0.916190966606065 1
1.20788569659706 1
0.606464415401535 1
0.75436633116023 1
0.702864877221574 1
1.65046180243669 1
0.570620905609365 1
0.98422601640162 1
0.478170667262445 1
1.25568367186459 1
0.299064998599754 1
0.547358195924594 1
0.785236316800634 1
0.409493252520454 1
0.639542886523362 1
0.91435348762408 1
0.669005191928546 1
1.08914046998629 1
0.892875084064059 1
0.795490515124662 1
0.673834996417915 1
1.38960749025077 1
0.694526499684952 1
0.573025505183447 1
0.951566606579051 1
0.819872855451923 1
0.200434638056364 0
0.563648041449951 1
0.646280498425461 1
0.747851661844161 1
1.07785768671988 1
0.865523564012479 1
1.25379038053198 1
0.710893817672105 1
0.573856323284297 1
0.668225514123545 1
1.24986556016982 1
0.269019379467337 1
0.819573428802574 1
1.33336282699679 1
0.842984791486175 1
0.805129597996371 1
1.04238492651734 1
0.449928472515371 1
0.397570277853328 1
0.623957237136691 1
1.20838082687209 1
1.01034691090199 1
0.944792190094042 1
0.690357331841702 1
0.853110866342519 1
1.18270492477952 1
1.10756412260291 1
0.32825930044912 1
1.01059883867736 1
0.795474148196336 1
0.455422862171895 1
0.848343869422848 1
0.394367405647633 1
0.640984177786894 1
0.814204566612196 1
1.06975682311624 1
0.68804156564006 1
1.08838073554533 1
0.657896273040055 1
1.27608546188204 1
0.697280157580073 1
0.939768080006826 1
0.53444618754472 1
1.06401864281294 1
0.749670940011669 1
0.600956936688513 1
0.442736943131381 1
0.613160806951893 1
0.502610827127495 1
1.22293329192294 1
0.688169977908536 1
0.563946218012964 1
0.972529101541391 1
0.759646103464759 1
1.22551916592731 1
0.852928398798495 1
0.314935986101184 1
0.94150407369312 1
0.789007588563832 1
0.335243803338758 1
0.810912863429428 1
0.390442221102736 1
0.769412098096933 1
1.24942489551087 1
0.728762973212927 1
1.32411677566563 1
0.520800269816521 1
0.554135121147747 1
0.500367114265166 1
0.980312693836408 1
1.25963296898839 1
0.555302464797227 1
1.09760180112721 1
0.777399232303863 1
0.947180472784293 1
1.21584020817946 1
0.664333112508551 1
1.27655036899 1
1.00049574552633 1
0.958100695512311 1
1.17260272710986 1
1.06529605104228 1
0.566639115979041 1
0.89029938789579 1
1.01184230640597 1
0.957881490729007 1
0.634988247833492 1
1.14622482886352 1
0.932940297606615 1
0.999600789550413 1
1.2771859895408 1
0.682646612367869 1
1.3498924543167 1
0.690188703160482 1
0.880541081060701 1
0.584383330031282 1
0.597371706949147 1
0.344708335534681 1
1.35583046511587 1
1.0617945036927 1
1.07801147771603 1
1.37629793606713 1
0.248581650190939 1
0.843893357298425 1
0.772242843060968 1
0.662797234646575 1
0.96667511092516 1
0.990298813716046 1
0.843450056707246 1
0.806621096419035 1
0.807899924580585 1
0.693336499568688 1
0.959356846711367 1
0.871504152674885 1
0.52667894715078 1
0.58381289752456 1
1.12923391475959 1
0.921757082222511 1
0.340484849737459 1
0.727549707285208 1
1.38038577853841 1
0.766621312687386 1
0.738932824008606 1
0.868320300825876 1
0.830487864605828 1
0.884238213705201 1
1.40520745672301 1
0.765967620709855 1
1.19320642484192 1
0.720921850593735 1
0.623101082599634 1
0.690013634032006 1
0.606475107550725 1
0.852551165744106 1
0.628345695419278 1
0.709102219417734 1
0.45148746735729 1
1.0016518406009 1
0.908545318763512 1
0.678279722116761 1
0.695469390468239 1
0.491956339692237 1
1.1708131963384 1
1.32980037108218 1
0.766916434376893 1
0.936912302772586 1
0.549903749838246 1
1.23319311818991 1
1.20384895103757 1
0.538131158088825 1
0.88943114254222 1
0.403180782933778 1
0.688667397773404 1
0.699235372064038 1
1.05653987680888 1
1.22071886090188 1
1.01911039807143 1
1.37432136023637 1
0.848583605627014 1
0.895702432009281 1
0.503231149490004 1
0.882099631631537 1
1.27209036404493 1
1.38450249711831 1
0.653144183893591 1
0.626188381266547 1
1.03001297169641 1
0.756979623038463 1
0.749664178059027 1
0.682167396824572 1
0.843285796395251 1
0.455876888718249 1
0.676847786638947 1
0.506612351600668 1
0.985691464860915 1
0.846598982237477 1
0.921707612631051 1
0.625621174811808 1
0.573561510886095 1
0.455816017016097 1
1.0973307674512 1
1.36934232515801 1
0.757435782882992 1
0.738545734933754 1
1.22553210248786 1
0.720288202647074 1
0.923965218336093 1
0.591658954996008 1
0.807907559629794 1
1.33861459658051 1
0.768913722038744 1
0.526189151120165 1
1.26529004320162 1
0.761870800970768 1
0.87980015755268 1
1.16963085567714 1
0.648211127119499 1
1.00748742949179 1
0.731764760441044 1
0.969838911061191 1
0.572651021823777 1
1.07962152818628 1
0.977038109566649 1
0.846865965115387 1
0.541976654506268 1
0.887043775198485 1
0.962560078455644 1
1.1273796791865 1
0.916417150232999 1
0.867660885486406 1
0.523004483421612 1
0.858524798402479 1
0.661250698670632 1
1.22500216881708 1
0.370221844015432 1
1.36955010789846 1
0.433503299368886 1
1.07813314915897 1
1.46983631102964 1
1.17727596473642 1
0.636895236515281 1
0.458594743634855 1
0.703374603352804 1
0.817016924954756 1
0.787954852815594 1
0.973408481577564 1
1.02758206610087 1
0.792487155922553 1
1.00867818199691 1
0.979277786125266 1
0.570342328260759 1
0.627073453256603 1
0.920717728898676 1
0.658398953644202 1
0.569884866241454 1
0.744307336194569 1
0.931752081750882 1
1.61015046540859 1
0.562115021310018 1
1.13114725800824 1
0.477848051132694 1
0.608714873631252 1
0.348461770684533 1
0.533307749426597 1
1.39014283027368 1
0.690538633780963 1
0.384195755502773 1
0.395100038300106 1
1.0223287809224 1
0.905103506627984 1
1.08343343353517 1
1.07458682468712 1
1.01430548487265 1
0.918422149843586 1
0.912722737156944 1
0.24912778414766 0
1.06148764890588 1
0.647919652072785 1
0.955493293278277 1
0.818034449496123 1
1.01222417065237 1
0.766951367274217 1
0.715760779526057 1
0.920026233364746 1
0.980930618092475 1
1.09471339173592 1
0.395608856335058 1
0.885430117028868 1
0.786229884448205 1
0.399140871612058 1
1.28904740382322 1
1.00074506954718 1
0.635012781826584 1
0.408300045590808 1
0.895844227136878 1
1.00488287132907 1
0.828014438277322 1
1.03505282171114 1
1.03297526141876 1
0.937314388860076 1
0.476787759581332 1
1.08367382665078 1
0.94378894282434 1
0.405873645519634 1
0.959680736242373 1
0.884847057935237 1
0.982142088508396 1
0.669955091820629 1
1.10961688924828 1
0.289351554013107 1
0.695955057363564 1
0.859775048481068 1
1.04532947862411 1
0.985091711412217 1
1.07463617636196 1
0.802097317741713 1
1.12596166757679 1
0.462043792009483 1
1.31724711399948 1
0.911752723179012 1
0.908377101977702 1
1.13733661110235 1
0.0659602206660504 0
0.567599196223823 1
1.40259405970145 1
0.667398041776761 1
0.937502696971117 1
1.36915273911993 1
0.712175133430803 1
1.16967044345027 1
0.853008544062146 1
0.842881893776704 1
1.02778255740374 1
0.882761978961835 1
0.715228503826565 1
0.907891719670606 1
0.857207066654012 1
0.504328677715635 1
0.474516869312083 1
0.828344529525262 1
0.709975183437198 1
1.43143988327721 1
0.623089386999164 1
0.570778605611331 1
0.602385378013112 1
0.759762136809414 1
0.947781591994776 1
0.921200282417176 1
0.44359530109211 1
0.862188241461375 1
0.485166662073948 1
1.05369062661326 1
0.539374729459052 1
1.33599518678892 1
0.459892035029658 1
1.20380912301361 1
0.547790766054542 1
0.815205554304438 1
0.706157600494254 1
0.419250212924887 1
0.917972745152828 1
0.974598677427333 1
0.932230848276095 1
0.914568705494842 1
0.532885457051561 1
1.05752288273186 1
0.924196683576754 1
1.23628101490967 1
0.688805328900275 1
0.739103502484203 1
0.624446971998969 1
1.07515732832505 1
1.05917469077409 1
0.609605861763203 1
1.16414848346967 1
1.00641607646568 1
0.443582513999232 1
0.363399197795563 1
1.25342603335943 1
0.972768218057376 1
1.20171425199758 1
0.882443146450946 1
0.618695042828671 1
1.4521784772172 1
1.06121696504416 1
1.27545886763429 1
1.3844080732737 1
0.744988035033215 1
0.826906519751527 1
0.743298500441836 1
0.800755302061742 1
0.639274157510274 1
0.787017720564674 1
1.01375714453051 1
0.917838838586461 1
1.06204429684121 1
1.14067062117621 1
0.771410815670775 1
0.937371314460318 1
1.06961910466427 1
1.02744204351183 1
0.92057287663515 1
0.352577431257193 1
0.695805923160734 1
0.942008342294992 1
0.815262641272137 1
1.18027602556069 1
1.20082255499429 1
0.363473126806257 1
0.843730989255821 1
1.20807399499793 1
0.512480327331483 1
0.864689363756643 1
0.793025272430911 1
0.612965531831765 1
1.15493038855126 1
0.982365244236857 1
0.900481135001603 1
1.16762891350224 1
1.06080400282114 1
0.14690575895108 0
0.776346222665607 1
0.705534417915135 1
1.19012891424612 1
1.08984268780363 1
0.548362677502914 1
0.400727853351684 1
0.57982850228101 1
1.27776478288151 1
0.460705450034626 1
1.21814868581963 1
0.882395035268063 1
1.19317506458322 1
1.37270342649437 1
1.39447350652555 1
0.85550745519487 1
1.13346873817844 1
1.04022632950174 1
0.83001756370918 1
0.874075030595739 1
0.735794941369556 1
0.971653339052972 1
0.749617567237078 1
0.534870199705951 1
0.602761424118088 1
0.621086537477637 1
0.0840367667627537 0
1.63020193664905 1
1.03087388177138 1
1.31361976865339 1
0.39853410540281 1
1.04796083094996 1
1.67114101526981 1
0.441683737052333 1
1.05138588252963 1
0.908660189761105 1
0.950026606097879 1
1.51090227150372 1
0.610462700590146 1
0.946983962716763 1
0.708437971800056 1
0.92245861021149 1
1.12114991037133 1
0.713739392866145 1
0.383029677253971 1
0.56007042809275 1
0.769093912961748 1
0.665336514744129 1
1.12690388731858 1
0.920827226306157 1
1.03680646815053 1
0.471144571790922 1
0.658775189330811 1
0.497975201283235 1
1.4237617272574 1
0.191711235964753 0
0.934584766779664 1
0.554347331907454 1
0.700477968874221 1
0.870039719830723 1
0.0334126554810787 0
0.974651787990229 1
0.978661793799581 1
0.956867738604382 1
0.518081442528114 1
0.832186379635847 1
0.706748275405714 1
1.08880843906732 1
0.849954692861271 1
0.433201567821522 1
0.850515637635972 1
0.781868369494364 1
0.912516249063479 1
0.666451292164678 1
0.998335698839303 1
1.16852438929617 1
1.14131610167692 1
0.761786083482209 1
0.60348069477651 1
0.830013239358644 1
0.253210609635125 0
1.01172253654053 1
0.529723817150429 1
0.447219098034653 1
1.11082557743228 1
0.655699244388737 1
1.33775700452837 1
1.00684699248887 1
0.77207136801151 1
0.224152502379639 0
0.921085135070516 1
0.871377132043231 1
0.837750749673756 1
1.23055273242293 1
0.715398526982157 1
0.240792448947481 0
0.564318471189422 1
0.808431101377413 1
1.20971552598124 1
0.581044828571644 1
1.29906994392277 1
0.702544808536617 1
1.44374879387273 1
1.20335157776069 1
1.19081736573652 1
1.26076700619307 1
0.486135326881463 1
0.863332860553675 1
0.912405878388243 1
1.19809829561539 1
0.894695997993661 1
0.614328446021275 1
0.233945498885165 0
1.14633919500697 1
0.553285655982037 1
0.693036677704187 1
1.36230705504295 1
0.684144305626682 1
0.829053676112518 1
1.06892654247468 1
0.695608111634805 1
0.565694477884782 1
0.797130172107588 1
1.14306760240714 1
0.85342756092701 1
0.785319155764141 1
0.996179118582445 1
1.29323771720704 1
0.791965616094419 1
1.0899976696247 1
0.648411311307968 1
0.316128062893026 1
0.956370169804382 1
0.89947563167252 1
0.662003440775621 1
0.668277364492976 1
1.01546771696784 1
0.545478291518392 1
0.412021131391223 1
0.327397913168915 1
0.942600823713846 1
1.42957132111309 1
0.700603410525746 1
0.545873385297757 1
1.35026396960176 1
1.27188138522913 1
0.593616809504162 1
1.01757335816861 1
0.810403327349126 1
0.482458421111006 1
1.1526548003367 1
0.797261768140041 1
0.776532044746125 1
1.21112500604268 1
0.440626078235782 1
0.854003531336807 1
1.17856696693724 1
0.963886810014208 1
0.788386802646129 1
0.984337300753693 1
1.08836168450263 1
1.11276633799109 1
0.959917847633453 1
0.662161996077307 1
0.909085978632088 1
0.130134190914356 0
1.11878652104855 1
1.05775330405288 1
0.369466483400001 1
1.24082905456345 1
0.949029814079245 1
0.914316565700741 1
0.920835111013808 1
1.15526588846911 1
0.914866167268791 1
0.141415258121844 0
0.546328468607319 1
0.926675358837509 1
1.07041910072287 1
1.07900724120356 1
0.684697302577026 1
0.827048476690139 1
0.938187299284953 1
1.15975645780984 1
1.11247759206851 1
0.753304265050339 1
0.519788486427137 1
0.84590391747916 1
1.1787608072936 1
0.498417291493878 1
0.472750681094651 1
1.31250684178263 1
0.781562472468382 1
0.993421422486427 1
0.348450811347355 1
0.765749626498202 1
0.613395403423914 1
0.878786896223271 1
0.587450923516761 1
1.007813592836 1
0.565134359604002 1
0.604637200951038 1
0.261968037970571 1
0.417452371543239 1
1.1320645220463 1
1.23174431926973 1
1.51779659578731 1
0.599063648805384 1
0.872417812456436 1
0.726263612713769 1
0.841338299481512 1
0.865147270430364 1
0.764750280285604 1
0.804097863018407 1
0.694354068468242 1
0.991336418527013 1
0.464961823722592 1
0.455654518183899 1
0.381554950656058 1
0.925083986412917 1
0.352724467470493 1
0.580284180896214 1
0.794155947383163 1
0.802067196289893 1
1.07168999749203 1
0.830901335619142 1
0.455761870914121 1
1.25881775981317 1
0.505923522572898 1
0.216103100643426 0
0.635752671239022 1
0.599622081064915 1
1.22815946714218 1
-0.0994302753337129 0
0.921025876910081 1
1.30995165591209 1
0.837869101126908 1
0.738753609641931 1
1.22332035330981 1
0.74526755816538 1
1.26896494577577 1
1.14719744661567 1
0.863122934757244 1
0.8976387870786 1
1.06399557535204 1
0.621767145481046 1
1.12731584033267 1
1.26104248554828 1
0.38517857437249 1
1.26694072449834 1
-0.0923549858160341 0
0.718082075816281 1
0.923119931175109 1
0.950492692427357 1
0.960838966318865 1
0.619534866399812 1
0.459379351687583 1
0.908775075950462 1
0.966442878316643 1
0.819986963692405 1
0.935855441459394 1
0.986363260195391 1
0.591413455848925 1
1.24700762985458 1
1.05793357569069 1
0.600404869388655 1
0.816418082540771 1
0.751974370357952 1
1.50085508990455 1
1.30696377379213 1
0.757178210831483 1
0.901289442013385 1
0.918881413480369 1
0.974057480447867 1
0.847203018632731 1
0.757224502795583 1
0.864984837032379 1
1.24690886672821 1
1.05530739712767 1
0.525360248893958 1
0.743176036061579 1
0.663619438138615 1
1.34675284152469 1
0.832708775453112 1
0.826293589806366 1
0.95576045510795 1
0.767158069038163 1
0.886676807065556 1
0.604617971006486 1
0.81780724893622 1
1.00928054572929 1
0.849504762359604 1
0.704629891249373 1
0.464386816302556 1
0.6144943456799 1
1.04257236330184 1
0.74873670262654 1
1.40656025103249 1
0.76828775616642 1
0.90633096308782 1
1.02272386877457 1
0.850934645968402 1
0.7378045829527 1
1.318166559924 1
0.760610373373837 1
0.748324547104886 1
0.647439898805431 1
1.12257211508975 1
0.393738762320155 1
0.630005000189602 1
0.446535083804352 1
0.994152629022904 1
0.726075754391681 1
1.09416057127815 1
1.11060137595083 1
1.40645915998548 1
0.628843337767871 1
0.728589207902386 1
0.619355340270627 1
0.374576528176893 1
0.880764655285797 1
1.81693370136787 0
0.844020280965485 1
1.54916657613531 1
0.798984618631404 1
0.679297369546336 1
0.923099509647689 1
0.767690958149214 1
0.777973331537343 1
0.71524320314594 1
0.893131233514418 1
0.635734136481513 1
0.984981332280043 1
0.942951181997485 1
1.00332994226957 1
1.03327744061465 1
0.863340420963219 1
0.620332226914516 1
0.843804821001082 1
1.35091646701361 1
0.98287775896986 1
0.71597965651423 1
0.582025934419724 1
0.523462021420623 1
1.29714262323627 1
0.820200336552661 1
1.15244243971266 1
1.05331540288297 1
0.569186833456054 1
0.880357755014583 1
0.908659363583545 1
0.838328238866043 1
0.964066158181557 1
0.690292896486406 1
0.717703466173423 1
0.359499414442593 1
1.19455272644307 1
1.03202592160025 1
1.04351064808661 1
0.902624123980656 1
0.227525725084873 0
0.644254326307521 1
0.58214216459534 1
1.28151139138149 1
0.728001842891696 1
0.260889882406082 1
0.698857133594311 1
1.41495801602837 1
0.568317531481539 1
0.571618537255689 1
0.676649975702759 1
0.87264276005458 1
0.587801994314367 1
1.15852501397561 1
1.24967061696182 1
1.07007685976225 1
1.12809971742049 1
0.169525233493223 0
1.17399572174697 1
0.777762679711613 1
0.812762108618257 1
0.668954764733834 1
1.0350835174347 1
0.725782419074614 1
0.805338637492852 1
0.311155377298938 1
1.19268026027267 1
0.324369756955694 1
1.03352381668872 1
0.375946687461121 1
0.84531815112244 1
0.593123635426784 1
1.0301512302518 1
0.435783480477496 1
0.612257032366549 1
0.697646225198249 1
0.808725977421371 1
0.468219391243698 1
0.544961579138275 1
0.816826948208304 1
0.808565874264706 1
0.832405762796827 1
0.62440497045618 1
0.557921357351425 1
1.42943165166286 1
0.485147569352157 1
1.24973987155444 1
1.00544514908649 1
0.815117964781072 1
0.329532269403766 1
0.92639565138208 1
0.339083770300943 1
0.764204702377251 1
1.26600918008538 1
0.914130533760021 1
1.17932945697734 1
0.536442252535601 1
0.849835107502326 1
1.08663731285157 1
0.524189101116988 1
0.854541979739445 1
0.721848550017148 1
0.536677771206516 1
0.676026511778498 1
0.740849662173255 1
0.811003665720975 1
0.782716467469249 1
1.30093688397128 1
0.726280964695068 1
0.465652260007335 1
0.699490557303351 1
0.970735917922387 1
0.423834647408606 1
1.67742934217811 1
0.836936002062805 1
0.870226235786723 1
0.445230833846645 1
1.11092203352419 1
-0.0651744238886837 0
0.77472524205576 1
0.763796998783302 1
0.900828151221095 1
1.00486435128962 1
0.642483986373918 1
1.00750444270924 1
1.17202224426033 1
0.874013935034235 1
0.694641983768595 1
0.773545037008033 1
0.91314440865612 1
1.10224544335122 1
1.2043999917776 1
0.648773557070394 1
1.2763758364577 1
1.16597347537904 1
1.15475833686626 1
0.960066614286554 1
0.71857565404067 1
0.589442618515765 1
0.710829825690873 1
0.817776456904079 1
1.14476517893084 1
0.28769738621186 1
1.14931825341437 1
0.839879138850581 1
0.638875527540493 1
0.886628202826396 1
0.179252190685069 0
0.57919748429363 1
1.06568490508847 1
0.756536162264358 1
0.797238904837408 1
1.21445828927479 1
0.747124010873982 1
0.830960081452627 1
0.813238431643692 1
0.995487782773046 1
0.553848527343762 1
0.412838642456179 1
1.00608360008088 1
1.15350824556271 1
0.266158187601999 0
0.668114184601547 1
0.93768200217846 1
0.750679773355156 1
0.850721926935911 1
1.21486643896408 1
1.05653510567264 1
0.84604242199884 1
0.930904371905375 1
0.307001299974241 1
0.749394582332108 1
1.14255590464511 1
1.11264407672298 1
1.15848471595707 1
1.01253111397306 1
1.569011420575 1
1.11754102677914 1
0.80157801335531 1
1.06277674060126 1
1.02940891368786 1
1.22272655985226 1
1.19147407203395 1
0.659075305124149 1
0.961075763609412 1
1.60418536519995 1
0.79295850308435 1
0.962539922059148 1
1.17147262540046 1
0.784105467498923 1
1.15537296064619 1
1.18250628369252 1
1.20698235681584 1
0.381540342056816 1
1.14753395908262 1
1.11704695056246 1
1.00649821317176 1
0.810268100393132 1
0.84238186633388 1
0.286575880705274 1
0.435692334224181 1
0.708874309067984 1
0.432568439084784 1
0.833325194301439 1
0.973783303281426 1
0.708415907408775 1
0.791274189795768 1
0.65682134996454 1
0.723494368885519 1
0.500163813905754 1
0.269826716106506 1
1.23522150636992 1
0.941984055224499 1
1.08315135389378 1
1.02775442587806 1
1.10836825108288 1
0.788859837752267 1
0.593808840472446 1
0.421418659452651 1
0.895293018867162 1
0.840686322864538 1
0.424581051516172 1
1.34224416794695 1
1.25849416512456 1
0.936195718127074 1
0.886449173268129 1
1.17479166975453 1
1.21101815116655 1
0.904597878530352 1
0.893852118691733 1
0.923113531429407 1
0.618523301319335 1
0.813833275524929 1
0.903702973021483 1
0.947536819417573 1
0.729587424215097 1
1.42862180892339 1
1.13182634489057 1
0.771853829824834 1
0.978498381066718 1
1.05977221134962 1
0.653196482228438 1
0.710487298573818 1
0.935793162070322 1
1.36856675841883 1
0.65922520277595 1
1.32464719280397 1
1.23774604199044 1
1.46325861721171 1
1.42592967089885 1
0.514274757319152 1
1.23843195252142 1
0.434854749542103 1
0.871190562278834 1
0.8227601655207 1
1.23498428338122 1
1.26347204274098 1
0.942502449141673 1
0.738036761158344 1
1.05094027164938 1
0.75359473588072 1
0.991146758035745 1
0.619342231731986 1
0.74630669284231 1
0.538577017558188 1
1.15019812906106 1
0.987741955438176 1
1.28461242556374 1
1.12382899740818 1
1.33527513878432 1
0.838702198302206 1
0.821748060233701 1
1.17275014764502 1
1.25991697586907 1
1.17578152657775 1
0.59882467980271 1
0.483574382810532 1
1.0404436388976 1
1.0442880690081 1
0.798952287227798 1
1.27680758550648 1
0.906845363587432 1
0.546573146715133 1
0.706342069495663 1
1.43821823658803 1
0.780495206445337 1
1.13397714315267 1
0.85153953598764 1
0.244138946324123 0
0.764824542991865 1
1.0221183962386 1
0.590136923301138 1
0.97093796071457 1
0.678088816976741 1
0.507801368743406 1
0.966817270638346 1
0.628966685328601 1
0.970157562157924 1
1.47720942789678 1
0.774468680509828 1
0.32280428402064 1
0.655897871002192 1
0.335022389120752 1
0.377267337636729 1
1.52098288185341 1
0.94318878382744 1
0.609272210013833 1
0.525799436909272 1
0.614943320110427 1
0.508531072911323 1
1.1983894616633 1
0.855580526704107 1
0.408553121496484 1
1.05955434845132 1
0.456714931261438 1
0.706557031696785 1
1.46004559393806 1
0.23988570123171 0
1.28444215816526 1
0.245568820845473 0
0.518421675168682 1
1.18623388802676 1
1.29441526931568 1
0.714739754819075 1
1.11828764256284 1
0.614864834008103 1
0.868895196335032 1
0.744161746335056 1
1.1666386126401 1
0.982056338853814 1
0.910815539434137 1
0.791666258760099 1
0.843621102559199 1
1.12036670674788 1
1.06018560298708 1
0.943322035464783 1
0.637412960251262 1
0.647215112563825 1
1.13246488702771 1
0.769449207258022 1
0.94400875294994 1
1.09722603110607 1
0.533529759375415 1
1.27981813532386 1
1.00424246699369 1
1.12796733393117 1
1.02127305692956 1
1.1507132353441 1
0.957780341510627 1
0.498506413311438 1
0.519012975684842 1
0.496882576887481 1
0.700277303037601 1
0.921496354956045 1
1.28595241223567 1
0.558631794339986 1
1.14183543583258 1
1.02808647138944 1
1.20774006827986 1
0.920919597571659 1
1.67808463489812 1
0.812799579205706 1
0.897797202513963 1
0.403595815225506 1
1.32543971235027 1
0.641217180238154 1
1.03256459783827 1
1.53752995100545 1
1.15711904122013 1
0.945243209435028 1
0.610925268810877 1
0.789062910077283 1
1.01960021063696 1
1.27471970788114 1
0.805182850218263 1
0.727348013027515 1
0.222995166697342 0
1.43770994275852 1
1.18298392589979 1
0.875100356799838 1
0.906451808632362 1
0.552892325723575 1
0.3106879999479 1
0.662518462456063 1
0.896443424596843 1
0.944319205922109 1
1.30459694983908 1
0.867311490890935 1
0.301092760880728 1
1.16192698080865 1
0.920811323405411 1
0.829225098512586 1
1.07732038512643 1
1.01681377287503 1
1.55835826264505 1
0.49240056421012 1
1.19937713434377 1
0.895167289039931 1
0.825102537204365 1
0.902553200473716 1
0.861057839292436 1
0.630313911184545 1
1.12149551128723 1
0.628247216089072 1
1.03607492339584 1
1.01018079853023 1
0.910254997842131 1
0.88447365902867 1
1.09464075270791 1
0.614728552470068 1
0.57613210878288 1
0.67294737919288 1
0.218304885630816 0
0.302854443394292 1
0.916823745559821 1
0.578589748135013 1
0.84363077417093 1
0.696584418315168 1
0.515818551316119 1
0.262832344546856 0
1.02466247975681 1
0.813242838309699 1
0.632824608394366 1
1.03744320969753 1
0.62840116026379 1
0.978336150219395 1
0.531815357047755 1
0.677776120100025 1
1.37943673367757 1
1.60918203756623 1
0.814491704417494 1
1.21698365395314 1
1.14194500342534 1
0.607234550103646 1
0.818450113335708 1
0.756287973720606 1
0.954770301100989 1
1.18384228182035 1
1.14289957239977 1
0.976386786232075 1
0.577116409569568 1
0.844049933591248 1
0.787790453511523 1
0.924532541270789 1
1.21639201652016 1
0.820758351188461 1
0.783529777939188 1
1.08809768870569 1
0.844493324388969 1
1.0536415803353 1
1.7294870430842 1
1.48123442655226 1
0.378493935746085 1
0.891877532882789 1
0.610830064746001 1
0.400283415258103 1
0.901497148760192 1
0.712510857393375 1
0.93219881025858 1
0.929342415008718 1
0.554690997764678 1
1.07321760128869 1
0.811544015954343 1
0.371748268539825 1
0.151266573624154 0
0.864404180057835 1
1.49692534298202 1
0.837585761164014 1
0.822402397342606 1
0.927865093231673 1
1.03793788435579 1
1.19642725459383 1
1.23953577273507 1
0.210113637062447 0
0.722001025245291 1
0.776215971416204 1
1.1196922337343 1
0.556961680196979 1
1.04251085537087 1
0.390137472258709 1
0.685565724659117 1
0.849120566965155 1
1.12659587497451 1
0.740463160243663 1
1.13381959254005 1
1.05351869798637 1
0.95043931153057 1
0.799857922021416 1
0.590970119017351 1
0.79080367942147 1
0.983483860037384 1
0.982092522488543 1
0.714362039675647 1
0.713225358339057 1
1.31054835351568 1
0.401431639106256 1
1.09193129023849 1
0.650979316345048 1
0.802787004518362 1
1.20725000264784 1
0.595673268108417 1
1.07430862203245 1
0.0880166825647929 0
0.94040870542838 1
0.596930810293553 1
0.506915524287387 1
1.29619772571625 1
0.903754425694129 1
1.19446730805835 1
1.26422285818385 1
0.749454506280992 1
1.44517090100227 1
0.991159531375026 1
1.57805351386246 1
0.855190843572825 1
1.36205619511699 1
0.633259586413765 1
1.01254383555227 1
1.06537856028236 1
0.523541959936995 1
0.569037901556057 1
0.948388303096542 1
0.946312001978769 1
1.33354259962682 1
1.09606937163629 1
0.687436923934592 1
0.703058603961714 1
1.02599264917182 1
0.900369146066435 1
0.458432384480712 1
1.4909453953404 1
0.433437812284361 1
0.980728730035606 1
1.47197059283736 1
0.861356013041162 1
0.627775068630188 1
1.0977108533768 1
0.531397862514714 1
0.756684801101924 1
0.731115281808033 1
0.546829135116057 1
0.846593187708162 1
0.876312760424764 1
0.826826998144305 1
1.44249149145555 1
0.685231153017901 1
0.950692792013171 1
0.787975489393082 1
0.744886524030528 1
0.397605243422924 1
0.625960959378653 1
1.24339433408758 1
1.09280296608479 1
0.520634031827921 1
1.3981071976073 1
0.384827632076952 1
0.915499812328447 1
0.871881435538717 1
0.679695005901627 1
1.33223739328833 1
0.657451031525231 1
0.948085348666508 1
0.931195779398255 1
0.409167448502036 1
1.34336021600448 1
1.17829704756317 1
0.898484607582509 1
1.23136205769587 1
0.807685618263379 1
0.676189633748572 1
1.54697823845134 1
0.886136112408107 1
0.356268692962293 1
0.36487035772802 1
0.572978551070517 1
0.895877335883524 1
0.880460332341364 1
0.731683852710378 1
0.498240627548507 1
1.15279301153933 1
0.730824216428945 1
0.627281893988565 1
0.645639250966844 1
0.721089567606591 1
0.486840600565777 1
0.684126542365366 1
1.12201539534794 1
0.79155703956774 1
0.593202778887278 1
0.904972540668177 1
0.381308106585827 1
1.02969163951096 1
1.0580592647341 1
0.842083226978893 1
1.21914329600488 1
0.717588149331142 1
1.34280179300011 1
0.844285655661672 1
0.611305215321591 1
1.01440434492399 1
0.820071972772911 1
0.814721145750383 1
0.687009835791601 1
0.69023711636621 1
0.331817597289705 1
1.1328441522796 1
0.780328333290577 1
0.760670061055252 1
0.508231101614237 1
0.959385389643162 1
0.777619835971364 1
0.484480262331167 1
0.413176122844066 1
0.816832779690679 1
0.861678271129104 1
0.964798197517387 1
0.738449467324745 1
1.10172649386745 1
1.03707927023642 1
0.768021929183191 1
0.487121856818963 1
0.189498342926494 0
0.896152487700089 1
1.11638084873613 1
0.811115791567836 1
0.711977189752322 1
0.908031558797302 1
1.51427990656462 1
1.09866206797901 1
0.711720007636446 1
0.754644543314316 1
0.714794718022283 1
1.15963577210123 1
1.00460752248493 1
1.0149359545043 1
1.26838699347842 1
1.00952260622254 1
0.903353564766067 1
0.947349352038572 1
1.05984702138359 1
0.49445976077358 1
0.933397961793738 1
0.766931747790471 1
1.08380604406976 1
0.739401029276761 1
0.734708300150813 1
0.72045549731115 1
0.687970798783619 1
0.898222870008628 1
1.07007185669179 1
0.393497146724698 1
0.762499489283064 1
0.248330674202523 0
1.39884056971419 1
0.894483212142483 1
1.03122037726757 1
0.955643014842853 1
0.92166090540259 1
0.521729506229569 1
0.571000833194571 1
0.801678071503331 1
0.60966356789476 1
0.724638906652442 1
0.356934219304063 1
0.608570109419457 1
0.948422742188183 1
0.236839179647366 1
1.09595067898423 1
0.378358264280984 1
0.571980812757723 1
1.17574131502445 1
0.504643703265503 1
0.577641474373824 1
0.813484813951473 1
1.12309775547502 1
0.776092542824692 1
0.677749692507094 1
1.01745844871099 1
0.923883923002497 1
0.96448131541494 1
0.725275018337062 1
0.708825162620763 1
0.76558506985147 1
0.751950086268177 1
0.488954016279583 1
1.0904303287838 1
1.15804553246007 1
0.504273345941573 1
0.72738244735912 1
0.77748004924537 1
0.866848647660801 1
0.727643229982232 1
1.14927768865904 1
1.07817271411187 1
0.676190705480127 1
0.899801854246991 1
0.865514537829198 1
0.461668337543966 1
0.901710371314007 1
0.854281923082165 1
0.95202037869915 1
0.51002084950742 1
0.92415708700859 1
0.74981938801908 1
0.930873760130084 1
1.12006338505192 1
0.656920120596976 1
0.841499374512805 1
0.907661509928991 1
0.86260906305779 1
1.24621560286811 1
1.21645222968631 1
0.964363082298897 1
1.09185430927665 1
1.25168576707146 1
1.05673007563835 1
0.996373016836121 1
0.884259806058247 1
1.04686628717537 1
0.345790211610256 1
1.09540690781694 1
1.06336969912286 1
1.28034828843575 1
1.17917243823553 1
0.834363475652267 1
1.00982911405829 1
0.683016015036722 1
0.347959512827899 1
0.607049463075536 1
0.945776836158287 1
0.247544748824245 0
0.598740476570119 1
1.1972365697562 1
1.10300233343877 1
0.540367548604852 1
1.19974740657738 1
0.999163973459641 1
0.663856083312228 1
1.1112256947674 1
0.75207318874585 1
1.25436886407541 1
1.03074026991109 1
1.27482076597599 1
0.753758287743592 1
0.795589972639838 1
1.19491828079834 1
0.607534676011964 1
0.810426082425186 1
1.20819172971319 1
1.09755675695198 1
0.407400399730746 1
1.12386737329704 1
0.52396914849624 1
1.00317755270317 1
0.960207956468461 1
1.24980447785843 1
0.92091711034084 1
0.902659826830227 1
-0.0687228993778485 0
0.669668433151671 1
0.946734874648311 1
0.835411437359322 1
0.756702132639416 1
1.27589661281172 1
1.2607133603518 1
0.505300610404919 1
0.560410040548432 1
0.994867009734512 1
0.970553475474757 1
0.571369101993849 1
0.425795772822625 1
0.993721766816522 1
0.848157929562575 1
1.35279774578937 1
0.778474977886784 1
1.12533326503086 1
0.842535667209374 1
0.861535307905973 1
0.705407436287397 1
0.948388194430335 1
0.999752694365056 1
0.669344649898779 1
0.971815585951937 1
1.26185517579427 1
0.639473430186356 1
0.812170065821635 1
1.3542935507406 1
1.2033861847911 1
0.131278472308275 0
0.98027783075477 1
0.573152070088083 1
0.531565105400994 1
0.774194760802923 1
1.06417491147705 1
1.6544632325734 1
0.87606483345224 1
0.821919818626192 1
1.18554264598788 1
0.298093716770613 1
0.884773680990362 1
0.880820399164779 1
0.804178193892191 1
0.839517847853656 1
0.598741561741094 1
1.63263567698069 1
1.07950100781819 1
0.434138848025788 1
0.462342299755415 1
1.11200231735767 1
0.810351676077297 1
1.34241757817381 1
0.821356966161346 1
0.488233330263248 1
0.706701956919395 1
0.55414662697831 1
1.23158754111625 1
1.61941907952025 1
0.528454466346759 1
0.725122485154776 1
1.26608482203304 1
0.591267129309712 1
0.292461784012473 1
0.84536431658686 1
1.23164191651231 1
0.154236178056274 0
0.494727016167861 1
0.965629144356027 1
0.593739045210847 1
1.49161748064913 1
0.658346627975228 1
0.899469533710399 1
0.604932162392997 1
0.897548222937719 1
0.624584505097691 1
1.40680130817646 1
0.462971170241984 1
0.529024572113012 1
1.11382657262609 1
1.07336753544387 1
0.623824729922326 1
1.04430706685158 1
0.937977675589395 1
1.12792415521598 1
0.659460025935118 1
0.816853667429272 1
0.641309972888241 1
1.08963176774931 1
0.739034776231032 1
0.963657472916587 1
1.27709593567648 1
1.09110110897656 1
1.05666404285577 1
1.04165820645855 1
0.586853578876824 1
0.947653599928724 1
0.527200040267761 1
1.07827081377277 1
0.303650470951974 1
1.00305919348174 1
1.10364079651707 1
0.703923844700434 1
0.481550234775983 1
0.692046245801418 1
1.15884170629569 1
1.09317077344904 1
0.257372718139287 0
0.289285545272396 1
0.854058728691542 1
1.12586864632569 1
0.649143363657717 1
1.26847468856147 1
0.98213178753673 1
1.41949125016035 1
0.683153673004493 1
0.920624467428066 1
0.692246370666057 1
0.506243747820774 1
0.691975176966079 1
0.456133622714768 1
1.16996530997697 1
0.665076390392494 1
0.805879560072247 1
0.407335710728141 1
1.10012005216522 1
0.609508578348762 1
0.794658705788181 1
1.05685904691856 1
1.39475181355551 1
0.839755145433925 1
0.463327136464355 1
0.67535693981222 1
0.883754238332238 1
0.0163329826546406 0
0.626943823383614 1
0.458912971507986 1
0.751553545025286 1
1.05956967426813 1
1.18061434287663 1
1.31549878752862 1
0.483644295534477 1
0.651032812535304 1
0.869452761785916 1
0.92352697712385 1
1.11477142811898 1
0.843464394966368 1
0.704997103409012 1
0.361928428396601 1
0.84609703624567 1
1.42545480394229 1
0.41588638665644 1
0.798355456677182 1
0.572269535885821 1
1.02943326266752 1
1.29335429245417 1
1.06043315752506 1
0.782727630276936 1
0.413904330566391 1
0.939224694196731 1
0.790338375835338 1
0.675705644402061 1
1.06088703213262 1
1.26334284769186 1
0.530324392749465 1
1.0875151905019 1
1.0685079158853 1
0.907412363082043 1
0.26437883175145 1
0.376026206549886 1
0.906191470700994 1
1.23436064357568 1
0.606187759199078 1
0.217845800508683 1
0.98459612684377 1
1.01717589932144 1
0.483886513006168 1
0.815793968438872 1
1.29009207591626 1
0.262581382446231 1
0.990281479148125 1
0.524538711510004 1
1.24771197759967 1
0.688294376795624 1
0.59761803837583 1
0.937678080222938 1
1.19617550141686 1
1.09938650952735 1
0.747844332670521 1
0.519705425766957 1
0.972534728564864 1
1.24447719144592 1
0.985140710704996 1
0.974121690067898 1
0.943507552624184 1
0.913508266826894 1
0.945801507730393 1
0.764656270419197 1
1.03510364070203 1
0.549133336614669 1
1.08319806372 1
1.06523196318766 1
0.863501764895478 1
1.17844283874496 1
0.918310865493378 1
0.734940734488049 1
0.679479614958758 1
0.996488972936531 1
0.555008127480889 1
0.869182595758427 1
0.659498965265056 1
1.22507971271723 1
0.777592526432207 1
0.438344707940819 1
0.71252118263036 1
0.355485514273336 1
1.2664499622305 1
0.831912546550175 1
0.468924554068652 1
0.852401005895324 1
1.28744988683188 1
0.464801584422804 1
1.29860552042839 1
1.05124071228093 1
1.15499667834984 1
0.18342497084255 0
0.998024374197628 1
0.292658183795092 1
0.683557063443365 1
1.14628168489711 1
1.14568997738766 1
0.428840324491108 1
0.760709404082473 1
0.715787268573087 1
0.977547140815894 1
0.671768631169632 1
0.716999916507254 1
0.932608678724802 1
1.22750723535734 1
0.824455819563521 1
0.958288734937693 1
1.39179085178475 1
1.50401730846252 1
0.882590053308351 1
0.703523534536135 1
1.07570072563603 1
0.478804611024034 1
0.648552020836038 1
0.8538714295628 1
0.774442626465419 1
0.782157218212183 1
1.21650163457415 1
0.0849613967208714 0
1.02890042036752 1
1.38644375240379 1
1.15657345521175 1
0.673008341276212 1
1.09063372761528 1
0.743108271717146 1
0.906317451113849 1
1.08877274725578 1
0.881872223414199 1
0.883828607922781 1
1.41472463509111 1
0.741093741673264 1
0.331074295831698 1
0.785120330883399 1
0.818108511747054 1
1.19604348707292 1
0.601139764514361 1
1.17909639247291 1
1.00311059265874 1
0.834979598757209 1
0.626434686325511 1
0.868247878799452 1
0.427353405394847 1
0.703449251996482 1
1.02950096503565 1
0.854253087203643 1
1.01582364009089 1
0.547682050576269 1
0.618878888581015 1
1.03421678767222 1
0.853561556626838 1
0.412797205014632 1
0.843392464630515 1
0.999551738558246 1
0.711771701471835 1
0.873297239708864 1
0.854976373119721 1
0.906442231115062 1
0.544208368574543 1
0.926978344590644 1
0.430656024947562 1
0.607538747250363 1
1.04111887228569 1
0.482903277932994 1
0.678380526441658 1
0.622681278341317 1
0.903720307875415 1
0.752903501808306 1
0.904752883140726 1
1.17219704400084 1
1.13694883998068 1
1.05206015109121 1
1.13545695338321 1
0.451287183516496 1
0.739494406637213 1
0.782600481525295 1
0.801738751451997 1
0.98312048693845 1
0.424108373004078 1
1.39663639966429 1
1.51319605119741 1
0.989145665236028 1
0.678654733941427 1
0.760035195304969 1
1.32199241991204 1
0.956687077288015 1
0.837198744460458 1
1.09366119388614 1
0.796583954762482 1
1.44215100001852 1
1.09906809897907 1
0.745965747207085 1
1.2041706861206 1
1.04429420903577 1
1.05149753984528 1
0.633271306840495 1
0.918719141337421 1
0.947034322998812 1
0.854688259122384 1
0.805691600170919 1
0.451206054025065 1
0.807230154710811 1
0.102647068367709 0
1.13785569378808 1
0.776518424791402 1
1.19136012580046 1
0.901233850966481 1
0.866008649583572 1
0.472877445139081 1
1.0231290900266 1
1.18097940651489 1
0.997655866332037 1
0.382193265948138 1
0.559255871923006 1
1.16676435165512 1
0.428236696883574 1
1.06030192388163 1
1.1700923767507 1
0.761688001593545 1
1.16108223638285 1
0.350737855051551 1
0.878395670041028 1
0.737840302115191 1
1.35241703275132 1
1.23669246280808 1
0.887522481489846 1
1.1877255599736 1
1.08012283597053 1
0.749836450868961 1
0.924690382276037 1
0.727007661528387 1
0.642161899533638 1
0.72869657149425 1
1.01658811606758 1
0.846610062561532 1
0.898551294366861 1
0.814706186768457 1
0.609728867760644 1
0.956726289923506 1
0.877031844235208 1
0.843180903679711 1
1.33832483980625 1
1.27750141755477 1
0.4476185881575 1
0.736827938727446 1
0.153663967957162 0
0.905517444563104 1
1.080085482269 1
0.761656556849465 1
0.660711265918246 1
0.600172155251902 1
0.361104048659132 1
0.412249111738872 1
0.523903514921731 1
0.354178423188609 1
0.62506504125258 1
1.67987453298636 1
0.390236848131287 1
0.816487120058281 1
1.15820688602456 1
0.945263164907554 1
0.667318347962184 1
0.484415492960659 1
0.994664483713288 1
0.479765697845993 1
1.27271767429288 1
1.05315795540973 1
0.222189239271059 1
0.281175217401985 0
1.06842955313905 1
0.966460582522682 1
1.31024120962623 1
1.24164397743058 1
1.0463930742861 1
0.760686499115259 1
0.781089809486553 1
0.442435268620353 1
1.13698918536632 1
0.649044798215037 1
1.32889226463045 1
0.666558344629331 1
1.18275645931279 1
0.951194015620369 1
1.43723205264709 1
0.361055364639266 1
0.845414883340912 1
0.928912395861214 1
0.976712756275418 1
0.902555619764675 1
0.964533749721395 1
1.34446934478824 1
0.7390632174434 1
0.879989825908989 1
0.532551296225406 1
0.735466361542001 1
0.620664392775726 1
0.865910106504623 1
0.609779465753966 1
0.804132201794652 1
1.18598852257645 1
0.532041596539378 1
1.02645664281021 1
0.648953757771847 1
1.22686451122486 1
0.716664722791265 1
1.21152468946291 1
0.404189917021249 1
0.650472246759251 1
1.32325822155856 1
1.06996753865494 1
1.00921040475388 1
0.940964275710165 1
0.483658432566682 1
0.55535375214827 1
0.928801491739714 1
0.858734468970965 1
0.369515205991165 1
1.06507835515971 1
0.951232828251962 1
0.607936488065114 1
0.690694154727025 1
1.06778885937452 1
0.781435596751041 1
1.00923718689195 1
0.925135525772346 1
0.680650265744587 1
1.18705978252687 1
0.314952299186639 1
1.16252530781103 1
0.555461380735852 1
1.08843224887972 1
0.531824126137825 1
0.485785906060837 1
0.385103325938509 1
0.816514468460565 1
0.526281626520325 1
0.892310282006268 1
1.07894724042111 1
0.35304164347626 1
0.645135761073096 1
0.800336844489451 1
0.706389074064609 1
0.588514238412931 1
0.524658092348228 1
0.928562547156783 1
0.569050427468875 1
0.678493214062723 1
0.626806049943978 1
0.969010564238743 1
0.630666599680194 1
0.43987624146251 1
0.449021331359461 1
0.388673944479676 1
0.850723120172458 1
1.1517430886439 1
0.839883985933291 1
1.08413751349705 1
1.12889357317488 1
0.919271957687206 1
0.904797715804823 1
0.647350186019644 1
1.08968953236114 1
0.94687005359139 1
0.618219587855788 1
0.615485094409967 1
1.15442627480787 1
0.748518124168308 1
1.48668295376464 1
0.811522461823002 1
1.17566771059552 1
1.32176889801503 1
1.4428909518287 1
1.11093423531995 1
1.2206100017226 1
1.19967487428868 1
0.933761834980891 1
0.431243661680141 1
1.05143558769711 1
1.13745781407348 1
0.0117827594615126 0
0.988796201158239 1
0.715900285732744 1
1.06537608191859 1
0.847885338723388 1
0.877810833868124 1
0.843226984585626 1
0.0218894558228435 0
0.965617761555826 1
0.733633200518239 1
1.16704517610767 1
0.0501100598098487 0
0.362915368201677 1
0.479319264241053 1
0.808273442569586 1
1.09700932237034 1
1.0597473227034 1
1.05680409458466 1
0.922617580499481 1
0.671092449320048 1
0.641845953152754 1
0.488306175398676 1
1.26908304509677 1
1.317390043998 1
1.26808321515495 1
1.327639282578 1
0.689735302327042 1
1.0234345931772 1
1.09667997656053 1
1.01173079852935 1
1.25239007191492 1
1.02788242923158 1
1.29095030535872 1
1.32821356663667 1
1.26673921312761 1
0.800344711968692 1
0.964961354234403 1
0.700830898426383 1
0.949891075338445 1
1.4031149287701 1
0.835806520089605 1
0.325110334344866 1
0.967496914959331 1
1.26943406562788 1
0.573849904903471 1
0.907842424317934 1
1.03149144747628 1
1.00114258160542 1
0.63044958176059 1
0.589891882943463 1
0.941367173792751 1
0.644170923592669 1
0.937016930118679 1
1.00760952387042 1
0.701177031175057 1
0.971392042441761 1
0.928000988842915 1
1.09812166515926 1
0.29165300921898 1
0.610000932174236 1
0.596170137356457 1
1.24979985347703 1
1.2113616178103 1
1.18761292272078 1
0.758585896777978 1
0.65291135787609 1
0.944938621372915 1
0.768898791435249 1
1.22023931789617 1
1.014832492432 1
0.605333286987225 1
0.521835742151999 1
1.06121334750477 1
1.01141975247531 1
0.567813779562609 1
1.07213822264122 1
0.237618605190979 0
1.0117132886635 1
0.859274118874384 1
0.339572490738297 1
0.896859086442581 1
0.763048481128196 1
-0.037498281889836 0
0.729753096577042 1
0.602860776841325 1
0.738320455819652 1
1.08813355715301 1
1.17490702976676 1
1.3785379703927 1
1.00615363514589 1
0.504671447651285 1
0.520766205925074 1
1.72864220690204 1
0.977189922309714 1
0.96998736099012 1
1.23819737996551 1
1.21857312979613 1
1.00715693734094 1
0.871732426438509 1
0.359607762083655 1
0.921892391805648 1
1.0614482493235 1
1.14648770784946 1
0.50151268131689 1
1.1860581392933 1
0.681057057897589 1
0.750459869368788 1
0.997945135525449 1
0.755454370794579 1
0.744667655776978 1
1.03167309673589 1
0.656440354632365 1
0.875710196971431 1
0.73677758972474 1
0.919913354974855 1
0.228808850857957 0
1.30190315742175 1
1.60528133553176 1
0.659323045184947 1
1.09642942796102 1
0.924795937513189 1
0.713640699981336 1
0.32562089197435 1
1.03717707857599 1
0.483793572768333 1
0.613715716106883 1
0.404847923068607 1
0.90159638547366 1
0.629999734020116 1
0.582084846689175 1
1.18995541988652 1
1.04412265379161 1
0.639734499003636 1
1.34769490668033 1
1.21588455328626 1
0.922076548765042 1
0.388751056576827 1
0.671544627821856 1
-0.00143963937270272 0
1.26716026477111 1
0.672010372987275 1
0.960215717389912 1
0.721022511380612 1
0.481748115499546 1
1.1884546350229 1
0.173668391844098 0
0.948173037738791 1
1.15272653189588 1
0.71440716121696 1
0.566531646143104 1
0.930504468944284 1
1.65016062358592 1
0.587160828998435 1
0.635855379773587 1
0.871688735543404 1
1.18665245227581 1
0.994412917111984 1
0.963570617383102 1
0.808880872822876 1
0.309631821187477 1
0.7051955004556 1
1.3312994509284 1
1.22504228512329 1
0.964036946647473 1
0.560493849335291 1
0.969352850952545 1
0.909859413482585 1
0.848166549097101 1
0.497695318400262 1
0.871152629596784 1
0.851975891557452 1
0.90021095550615 1
0.952813260431434 1
0.619943198161411 1
1.0491835617747 1
0.904154800130541 1
0.59857971585958 1
0.52379866430445 1
0.878349672909676 1
0.966795056599652 1
1.49227406683396 1
1.39173892049512 1
0.762298546552791 1
0.830924792848951 1
0.508816041622184 1
0.950103610453732 1
1.45736712069189 1
1.00085050340832 1
1.13049770428167 1
0.917153258701363 1
0.820719997046713 1
1.05429899821781 1
0.40089973059076 1
0.581875440772161 1
1.0130416315812 1
1.02529641695052 1
1.31220263348459 1
0.596425592541065 1
0.397214921751701 1
0.767434207310878 1
0.731012765015408 1
0.98579368685745 1
0.780178905915856 1
0.810400522657268 1
0.838738265649473 1
0.517215560452602 1
0.548678155191466 1
0.388137555137688 1
1.15288787589394 1
1.37186975546487 1
0.936253240851924 1
0.495108490239647 1
0.945311583904821 1
0.901666331803477 1
1.00532513775872 1
0.623130400180747 1
0.632396034293692 1
0.3914032612234 1
0.663884937595274 1
0.794210701036716 1
1.09306166877668 1
0.823910012315366 1
0.694343974461356 1
1.49834615339469 1
0.811223957334411 1
0.555774337855555 1
1.34612857042209 1
0.59520027194984 1
1.1463920769876 1
0.94410970122255 1
0.565484513221763 1
1.65158367479692 1
0.758597598646087 1
0.740364035183126 1
0.535370179239805 1
0.576893453862744 1
0.470920381181904 1
1.22106326668786 1
0.830144804575802 1
1.07311421189626 1
0.488990259632479 1
0.8339781578644 1
0.775712820697195 1
0.418028330351751 1
1.15147393620521 1
0.846319216537617 1
0.602653878482563 1
0.634213978260917 1
0.639021924951301 1
1.08878185347256 1
0.487505260653458 1
0.69016374163686 1
1.20781804119038 1
1.31643108024744 1
0.666088443660129 1
0.967438044780216 1
0.811308219872628 1
0.904443633029125 1
0.551369785006957 1
0.891026067280895 1
1.06315214170382 1
0.61404650159695 1
1.72364138685042 1
0.578054031128394 1
1.08062666826986 1
0.574533735459627 1
0.667950464453423 1
0.74102239609696 1
0.5939613706132 1
1.15064671836609 1
0.560229083669613 1
0.839451478449735 1
0.853688187228723 1
0.841912685360969 1
0.812445646460451 1
0.917093410740261 1
1.1965501865642 1
1.22250542210161 1
0.986770040132314 1
0.681653782496145 1
0.621949642686134 1
0.82465944173162 1
0.375213405520719 1
0.748537138080207 1
1.04691022586026 1
0.823132508301774 1
0.93824590743217 1
0.333131683115633 1
0.94076372192191 1
0.358383580873564 1
1.49719239109641 1
0.88339542976657 1
1.15727612707258 1
0.61214402548078 1
0.682752928011139 1
1.38984209850926 1
0.877996508581469 1
0.739209774262354 1
0.896161602418934 1
0.924066576739174 1
0.859879998201038 1
1.17207995123269 1
0.386044093200953 1
0.727569771326072 1
0.358480314429677 1
1.18329790641247 1
0.812803139418204 1
0.492342456930176 1
0.774461828407248 1
0.902287567132636 1
0.944774928976565 1
0.789789151679215 1
0.988218167787605 1
1.18281169692236 1
1.38726955711461 1
0.905191074422455 1
1.19319214558841 1
0.940355897359055 1
1.06498420354728 1
1.2418073620077 1
0.584135039377099 1
0.854886831348481 1
1.31356563227201 1
0.812631574021752 1
0.702248690141363 1
0.574426710014687 1
0.796521406110359 1
1.44504954331087 1
1.14818987709978 1
1.09011181470972 1
1.00394959472403 1
0.600521766918473 1
1.00615291956649 1
1.3796344081036 1
1.0608235764771 1
1.09033963684172 1
1.12527757553812 1
0.705886764170529 1
1.28033981656075 1
0.682696623556442 1
0.647246913140915 1
0.939574767693789 1
0.600916365270373 1
0.671806308033231 1
0.801511463987285 1
0.817678179689976 1
0.820578354038238 1
1.25373556276237 1
0.725084514930801 1
1.40619499470139 1
1.5506022038043 1
1.14570640978177 1
1.00465036592285 1
1.09969067090799 1
0.428000345588149 1
0.681792601053769 1
0.40411736554861 1
1.37652334537106 1
0.522644733353471 1
0.761741132000583 1
0.957196552462962 1
0.538956628636742 1
0.639152323620123 1
0.780234794403868 1
1.03370984773578 1
1.06273722773217 1
0.924056535091306 1
0.44501964893438 1
0.859962970531028 1
0.985548850771848 1
0.820510309854106 1
0.389905982454857 1
0.68406294744216 1
0.718335648564769 1
0.812987909162465 1
1.13368024340082 1
0.6307109344851 1
0.600926036251294 1
0.832603664993639 1
1.24429491320522 1
0.373137277563652 1
0.910118243693013 1
1.29549722061964 1
1.2745956298872 1
0.257445575646288 1
0.783114188631771 1
1.16443836832815 1
0.935717664378054 1
1.42474232544749 1
1.17614173864041 1
0.481408214911097 1
0.865654834697209 1
0.631785278414516 1
0.165607240289861 0
1.08289129077337 1
1.20781292345857 1
0.791695556590796 1
0.809760889055972 1
0.985858363392456 1
1.5689749207729 1
0.319574875120537 1
1.20011230393613 1
1.53503170251307 1
0.904948094311161 1
1.06216084581397 1
0.901501663305264 1
0.808816080185726 1
0.931406210144189 1
0.775845273231555 1
1.22899938276585 1
0.371531704315975 1
1.07270580721181 1
0.412134278577373 1
0.937100168188876 1
0.211931940494677 0
1.0217382413529 1
0.859071823933505 1
0.940654648405241 1
0.384801644552528 1
0.89642935251331 1
0.8058782677929 1
1.18624103161143 1
0.999400512206078 1
0.892339481839636 1
0.955583854989673 1
0.603602915315715 1
0.49451355427347 1
0.955596084587334 1
1.31048111944124 1
0.774794721980199 1
0.320756589993962 1
1.41778754612734 1
0.849019750532666 1
0.893468229992691 1
0.910145028552054 1
1.07010446537119 1
1.22430574218064 1
0.878428473353696 1
1.25583889529591 1
0.756470982666218 1
1.18167043568313 1
0.898339421583293 1
0.752741210961179 1
1.10239784020661 1
1.14935494997421 1
0.556180207094725 1
0.489142120282747 1
1.18574666806148 1
1.62385929334971 1
0.262752459041716 0
0.597294305202337 1
1.09938742672557 1
0.898344411111042 1
0.801912826630601 1
1.00725515350822 1
0.723858786010452 1
0.931750049391362 1
0.784347222177484 1
1.00080337513122 1
0.704248324121862 1
0.892589882786904 1
0.991395407495356 1
1.17350834811873 1
1.0815964621879 1
0.494358911161055 1
0.592838616212763 1
0.429362964121438 1
0.678904633015071 1
0.843589609482047 1
0.875313414632863 1
0.809993182407299 1
0.601832657670322 1
1.09818336268391 1
0.845231261049028 1
0.666688217279803 1
0.71255804102336 1
0.486561904852048 1
0.40918582957527 1
1.00572525666654 1
0.837160460539644 1
0.848058926939967 1
1.12327697092271 1
0.646864110739231 1
0.785182965979657 1
1.66273957336336 1
1.66449365676229 1
0.596989266793268 1
0.961776549920964 1
1.1882462320322 1
1.09478478789852 1
0.84904918759651 1
0.965409175107988 1
0.397692142087497 1
0.531200712438812 1
0.625333415601142 1
0.914631309253569 1
1.00069569358204 1
1.01219473510705 1
0.81734687692486 1
0.921216076486156 1
0.787705527073873 1
1.35499026985862 1
0.446085158533491 1
0.474473332899562 1
0.835580889528376 1
1.07664469543246 1
1.10581706712824 1
0.755190065126738 1
0.453312706879078 1
0.929298044279301 1
0.797205065765951 1
0.503901651376163 1
0.412359256034266 1
0.914697425521051 1
1.39269902780648 1
1.00836695989267 1
1.01854031794586 1
0.750970268074894 1
0.886423063947959 1
0.989476984428226 1
0.596407951255795 1
0.45389232590956 1
0.345036966628866 1
1.18575646154658 1
1.19383663714744 1
0.683960052575986 1
1.14850109277889 1
0.150269510032208 0
1.05478147657012 1
0.715977527658528 1
0.889161783661032 1
0.205744808537081 0
0.776822390515889 1
1.04177318310623 1
0.831050730003146 1
0.728169726525145 1
0.320730956286991 1
1.01144343822262 1
0.979272057658801 1
1.13279633350488 1
0.67787600625628 1
1.24740829643907 1
0.885133780377922 1
0.935728071351965 1
0.27230569966865 1
0.795888823319849 1
0.569912110746767 1
0.951524703857655 1
0.827528231526066 1
1.00647038245819 1
0.869301237537802 1
0.4411476286333 1
0.905198301857713 1
0.891734321725953 1
0.78562255864349 1
0.483972920540417 1
1.30316566329413 1
0.617062207797948 1
0.433565301884522 1
0.990222254546222 1
0.874285350970999 1
1.01010310967631 1
0.606953350669068 1
0.777108034520712 1
0.398610519784378 1
1.04003108380769 1
0.696077657005243 1
0.801590672993199 1
0.642030017654051 1
0.709080009272971 1
0.911375859479875 1
1.13252465399689 1
1.03067365595181 1
0.749783186948357 1
0.755021254360782 1
0.758736287260789 1
1.17763195687262 1
1.03614431705977 1
0.584320088999791 1
1.00365575468172 1
0.659666819669399 1
0.798564033841408 1
0.907010682335483 1
0.739499308559268 1
0.926351107704883 1
1.20274436071338 1
0.673363537032588 1
1.09510894198979 1
0.63205466553599 1
0.882792358086693 1
0.505317900026679 1
0.900254349614381 1
1.3825569598565 1
1.45368977713641 1
0.314975572871938 1
1.53108489690711 1
1.07082193496571 1
1.14538882727797 1
0.987114033363248 1
0.597774448208458 1
0.674308166446116 1
0.992785450017254 1
0.853534512565756 1
1.20176682573806 1
1.58827622445426 1
0.881496181618316 1
1.0604888681988 1
0.915426756782329 1
0.390062434204841 1
0.652095425556325 1
1.45854921941789 1
0.328731974446099 1
1.10817296062727 1
0.796723600682783 1
0.575001067676769 1
0.867152699118228 1
1.20375550628916 1
1.42845385639459 1
0.564855354477598 1
0.944985020303044 1
0.728513260071656 1
0.896314389533132 1
0.755746106448153 1
1.14041622963564 1
0.763798932766404 1
0.819338091964583 1
1.07128677254192 1
1.1943333087726 1
1.21471852012117 1
0.532804559094568 1
0.349431080188314 1
0.755632659801984 1
0.922908911430176 1
0.33708059170773 1
0.812304255207207 1
0.705438021908466 1
0.335302293313883 1
0.833661236601273 1
1.20303473466844 1
1.52125449389881 1
0.507203598598389 1
0.732907287441114 1
1.40928975093004 1
0.53602049010517 1
1.16149517975319 1
0.811962931931147 1
0.854601515012216 1
0.689614452341927 1
1.00658717502519 1
0.976641527268746 1
0.589070996530721 1
1.10474665926283 1
0.781199812776926 1
0.454544483715272 1
0.302239448931097 0
0.743880537444248 1
0.802901843391379 1
0.515574352879701 1
0.780539549281374 1
1.00259451506992 1
1.03807295053576 1
1.06874191711992 1
0.788007069328348 1
0.270123476180533 0
0.951205849854143 1
0.0879027984202715 0
1.10510407012656 1
1.0625108238171 1
1.06396471159193 1
0.835477962737764 1
0.413952519875315 1
0.695364761512324 1
0.826436006451323 1
0.314170885090023 1
0.912294589440387 1
0.911725124775313 1
1.0257848307281 1
1.20980245913812 1
0.898551597937597 1
1.05634853147388 1
0.793668207405705 1
0.906752162351817 1
0.812594061575521 1
0.665991756501847 1
0.850396959220425 1
0.917030248386473 1
1.27503716390779 1
0.682308387781306 1
0.525058390485276 1
0.0200973123655251 0
0.812969318577013 1
0.858834325951933 1
0.56502398648146 1
1.01674585505188 1
0.923023857756216 1
0.668111884670566 1
1.00021347495122 1
0.427816242077091 1
1.38961756168523 1
0.57246395231445 1
0.599343927806065 1
1.04740495778378 1
0.7423601338811 1
1.20869313933114 1
1.09736656609964 1
1.03088838510597 1
0.520191976011002 1
0.490523133244599 1
1.02489069219634 1
1.07867236859596 1
0.992182546502661 1
0.562460305260161 1
0.701490885585449 1
0.904626461060328 1
1.11469007323413 1
0.855709068127311 1
1.20215484616931 1
0.837981551318188 1
0.92107761318631 1
0.498735799726548 1
0.70128367790789 1
0.624023151898934 1
0.163452665962547 0
1.29118929108226 1
0.743667963911283 1
0.680592958973971 1
1.21874854808542 1
0.749013467666448 1
0.685671152032874 1
1.32416681324767 1
0.677678050441282 1
0.726082016872265 1
0.810110360524569 1
1.18506230861039 1
0.312197575822113 1
0.981865584741524 1
0.982102008761629 1
0.612460611422376 1
0.636266455201675 1
0.720559377373465 1
1.03541604480823 1
0.949822658066953 1
0.689923407788233 1
0.867349752265741 1
0.582176662358544 1
0.820265404746778 1
1.20849675920645 1
0.570134168071861 1
1.0405675669768 1
0.517081168432201 1
0.602942054591797 1
0.862683945773909 1
1.24843555999414 1
0.569511555115517 1
0.328090313898364 1
1.15189841949961 1
0.758447663573258 1
1.16179610746589 1
0.78842464460748 1
0.574993541499959 1
1.52259063978194 1
0.978846773881772 1
0.984632575465848 1
0.748486657150603 1
1.14314962758858 1
0.594924142992898 1
0.810397220326356 1
0.920248241079502 1
1.02250555242786 1
0.849855623305914 1
0.798299691266624 1
0.79490785522146 1
0.895144849632295 1
0.551626519788727 1
0.904670669603023 1
1.20406177077171 1
1.10717880046275 1
0.63611994507704 1
1.122895480802 1
0.769850674874685 1
0.791263599383079 1
0.749956245475494 1
0.976253538184854 1
0.971278042214412 1
0.653087259215069 1
0.932376272115072 1
1.36787674373836 1
1.23165173312214 1
0.870186369869954 1
1.01861383811182 1
0.243837860220438 0
0.88025091992801 1
0.956642150288096 1
0.925568115906207 1
0.917774710016458 1
0.530383413343961 1
0.811272048943745 1
0.790757930657034 1
0.466879354805092 1
0.751194995028118 1
1.2671231185498 1
0.527317633895845 1
1.06792208228769 1
0.710172231993281 1
1.06533482990859 1
0.692829690837836 1
0.303374586780886 1
0.525411651490393 1
0.748977366806225 1
1.34367501659333 1
0.796661728060129 1
0.867175013053712 1
0.982758380245545 1
1.37451284218755 1
0.80946899562159 1
0.448944422128743 1
0.955426703081742 1
0.65530090661036 1
0.72962263353326 1
0.92270419358718 1
1.23407425754137 1
0.778738872104236 1
0.638805113232823 1
0.397923836277219 1
0.66807564738285 1
1.13462783235219 1
0.962990943058126 1
0.823964391000661 1
1.53837831708754 1
0.60761832492764 1
0.870329661911512 1
0.979316968483597 1
0.727602205363342 1
0.530000885005159 1
1.27040994344814 1
0.359689004431627 1
0.950987999750469 1
0.719605162145951 1
0.435283698828478 1
0.875398298982312 1
0.744289242760802 1
0.595218449837994 1
0.504237770700092 1
0.710479951152542 1
1.13912236510682 1
0.771773138669782 1
1.34619587220934 1
0.67041536568775 1
1.04203884351433 1
0.949506744529737 1
0.983057215443016 1
1.32251935087182 1
0.369226775027181 1
1.292780426966 1
0.751708615782397 1
0.540755242998215 1
0.51759801440087 1
0.862369002873734 1
1.52488196995778 1
0.925198489463422 1
0.846502560034891 1
1.09127998101158 1
0.782193770262008 1
0.631942073487836 1
1.10906100417547 1
0.586734982169578 1
0.773000553979611 1
0.762414693316642 1
0.83133462184626 1
0.769670462869654 1
0.180808979778408 0
0.694582534979202 1
0.421326224841287 1
0.870591651048586 1
0.875017060296019 1
1.20917068838411 1
0.820899963569096 1
1.20364577502786 1
0.585140920175462 1
1.17881284411304 1
0.62932882012608 1
0.542680315126455 1
0.801449736333865 1
0.689043967710944 1
1.15139496370301 1
1.0243102806141 1
0.399309495433114 1
0.436465653278206 1
0.930587879295381 1
0.770952268449702 1
0.928662890014303 1
0.521967089956749 1
0.715509908647645 1
0.872386753118784 1
0.374056426396804 1
0.970843678325162 1
0.751326822960035 1
0.661708104197 1
0.933345117697495 1
0.620692462231011 1
1.45247315987739 1
1.16116667290087 1
0.821788449834953 1
1.01730912614477 1
0.652906889461362 1
0.796114554558072 1
0.71966460279878 1
0.841644731213358 1
0.668413841996294 1
1.00567913685907 1
0.846999999358522 1
0.913698601335365 1
0.573174048590095 1
0.701464266736304 1
1.1036480484921 1
0.684581729147675 1
0.462493762637595 1
0.220895999934439 0
0.643668471884041 1
1.28796515432212 1
1.03852117650178 1
0.594651830122157 1
0.506189970354722 1
0.880133559944124 1
0.906082786244946 1
0.844824675848651 1
0.861677155172054 1
0.517132515771272 1
1.08365822676564 1
0.859254796032379 1
0.787199164268367 1
1.02892003276462 1
0.792892959847615 1
0.178647823445486 0
0.662113705655603 1
0.533170699451097 1
0.878302205344072 1
0.828761444265592 1
0.961596308872451 1
1.03006597082826 1
0.85144162959529 1
0.121753573861422 0
1.01414063237204 1
0.952311136143953 1
0.849799154967486 1
0.972833365722722 1
0.447593183415153 1
0.333889767976733 1
0.406044328401852 1
0.837572188717023 1
0.707658357330095 1
1.52562958231865 1
1.18773588782687 1
0.561036299901208 1
0.973965103274668 1
0.769716249815406 1
0.650908879688374 1
0.409145173789883 1
0.721978884419711 1
0.899980586127366 1
0.841930094177085 1
0.516952666835014 1
0.689021238803053 1
0.946146496019956 1
0.896710175983203 1
0.931994478252083 1
0.847862405416864 1
0.952152050346122 1
1.22773674501734 1
1.15311418766699 1
1.78743916601771 0
0.775409808454857 1
0.315923580202999 1
0.563437288367934 1
0.752132557001211 1
1.75058378940548 1
1.4023524850871 1
0.309617251815294 1
1.109931618467 1
0.655940774703584 1
1.07398197779672 1
0.851160727260077 1
0.890927767400162 1
0.927404149623192 1
1.36056304523132 1
0.498372470680808 1
0.429402971140754 1
1.26279012408232 1
0.946614392490935 1
1.17474031928947 1
0.666096187423055 1
1.08352013013325 1
1.17716252415411 1
0.988656835068025 1
0.633723408858846 1
0.436320760302719 1
1.02618707536165 1
0.698205070597443 1
1.08695329791025 1
0.766325662943608 1
1.18434925253658 1
0.730307977605177 1
0.421506284878499 1
0.484489389163288 1
0.858835032820252 1
0.692252505712989 1
1.27060472252229 1
0.370022330823941 1
1.01132087674368 1
0.768715158655326 1
1.04524862714303 1
0.781645823648709 1
0.64447980821171 1
0.689764794450939 1
0.853908257999643 1
1.11522707725212 1
0.926819677756047 1
0.819139856900025 1
0.90363349849171 1
0.656214943350266 1
0.887806362656974 1
1.09674611043141 1
1.16089856163409 1
0.681327564870854 1
0.606540559024483 1
0.918568216811143 1
1.04774938419627 1
0.681136376101221 1
1.15166922818342 1
0.938388670380152 1
0.812485111445007 1
1.03808042563 1
0.814311030631974 1
0.465097643242432 1
0.592708892399778 1
0.621381976048894 1
1.00163223016883 1
1.31343155980853 1
0.445601113081105 1
0.924139235232692 1
0.97230855675248 1
0.537186700560164 1
0.707302884981261 1
0.59137094183232 1
1.06440115035061 1
0.851257719899648 1
0.493691873424847 1
1.06415844422963 1
0.696713564891084 1
0.879017856108121 1
1.24276741325913 1
0.921850317277618 1
0.991993460340261 1
0.581502412681647 1
0.688283076143519 1
0.679358175496987 1
0.769430348409522 1
0.573351551852677 1
0.856974940626326 1
1.14940542660045 1
1.14302028545552 1
0.948934595154724 1
0.801870931252643 1
0.480478242372366 1
0.834271452033536 1
0.370881546716268 1
0.429996297775972 1
0.437307597870555 1
0.502602455473706 1
1.20186000858596 1
0.512542111033539 1
0.598013516250835 1
1.08029896348962 1
0.429376815824084 1
0.455933778106124 1
0.741006436243169 1
1.09719935923383 1
0.821642035635151 1
0.886017060563085 1
0.689823606209256 1
0.725359893725675 1
0.71588907999308 1
0.512264655224431 1
1.07183186623379 1
0.86256178016102 1
0.613525713978077 1
0.518835306464946 1
0.91544121559963 1
0.856867788534924 1
0.91942622248925 1
1.2797859448099 1
1.09160820311928 1
1.44217227060165 1
0.594569698228389 1
1.18535429545681 1
1.05603098813003 1
0.784983500584884 1
1.53661146573335 1
0.387226506816635 1
1.18691204460423 1
0.743734984129866 1
1.40225373873188 1
1.13655937982816 1
0.969928590640544 1
1.14852343772535 1
0.774215536375692 1
1.15128185125333 1
0.49134360319737 1
0.603968920313602 1
0.557626652263083 1
0.940043205212682 1
0.312821083748634 1
0.6944595675568 1
1.05770079133962 1
1.01091609501433 1
1.04906291591485 1
0.684266727903094 1
0.80839435016779 1
0.806099280464715 1
0.991526668855847 1
0.671582403747055 1
0.839899800703555 1
1.14381635819621 1
0.695866986823825 1
0.654148856361526 1
1.21834999014577 1
0.994384181357907 1
1.01145142155731 1
0.495437283855837 1
1.09422268588438 1
1.00625969566669 1
0.994823925012352 1
0.997754688122106 1
0.802142821310234 1
1.51512321118916 1
0.686592090140021 1
0.500811740788875 1
0.821811037333208 1
1.02813248197882 1
0.971647088461919 1
1.11507419943978 1
0.279009169214679 0
1.35961235877786 1
0.79686444628598 1
0.255028610096246 0
1.17863787507311 1
1.41625459277623 1
1.1033892558382 1
1.13061366660053 1
0.345620064142579 1
0.194398892105655 0
0.795248103577101 1
0.775971402314985 1
0.799018935430059 1
1.03980010385545 1
0.847555202850827 1
0.878901374807328 1
1.24624305642244 1
0.220691730563579 0
0.797081421948153 1
0.500530284670427 1
0.707162504361226 1
0.555025318784599 1
1.13005967206315 1
1.071990950847 1
1.34040299619173 1
0.871182662969263 1
0.224811744279403 0
1.04662200038655 1
0.990505562190504 1
1.11876243504081 1
0.845447704631049 1
0.540680292496376 1
1.33942641241113 1
0.529730825478559 1
1.31857700720551 1
1.09926812797307 1
1.1147362868919 1
0.800638699482926 1
0.788222029933908 1
1.37892495036417 1
0.461134308804084 1
0.692981442060475 1
1.22177041617373 1
1.25833787072016 1
0.873972008052883 1
1.04096725968824 1
0.741446156630268 1
0.701309837227749 1
0.850865244899612 1
0.847428868886512 1
0.261362091382138 0
1.02780671071412 1
0.935420225794103 1
0.665819841055716 1
1.21654844685191 1
1.29433247772282 1
1.1835810481133 1
1.18089193418759 1
0.444055003957562 1
0.906837134171191 1
0.821528761354883 1
0.902051098702572 1
0.463849573390115 1
0.940384368219336 1
1.51005624813768 1
0.436716312218943 1
1.15440915646043 1
1.16966833134014 1
0.314180446809149 1
1.26530139935469 1
0.922439610232345 1
1.13286991022025 1
0.830665214880626 1
1.24914784997904 1
0.930517134830148 1
0.715846014974154 1
0.614848049721639 1
1.02572718944891 1
0.567673591420444 1
1.05332414533915 1
1.29832168372691 1
0.92405688417352 1
0.577788853026735 1
0.780183598725916 1
0.728328804510826 1
1.32576866611458 1
0.708602996272408 1
0.92044369413762 1
0.814517517916901 1
0.772507909193251 1
1.23080004587707 1
0.52187911391719 1
1.15709352543267 1
0.773405650824542 1
0.459230498408635 1
0.87484924248265 1
0.608554145393133 1
0.828130062388943 1
0.851733852864354 1
0.597975632081002 1
0.794893360528575 1
0.870662034050265 1
1.06525572458363 1
1.15034906513447 1
0.713179383715717 1
1.13416578543971 1
0.57777851468327 1
0.949367923319346 1
0.577857866423615 1
0.850106657596244 1
0.271822880249046 1
1.09909811062588 1
0.482303442526714 1
0.420397184099958 1
0.843102805723872 1
0.304628538628455 1
0.706258827881528 1
0.707551589107096 1
0.928583223924092 1
0.787928965326406 1
1.09278095557321 1
0.762981862919678 1
0.0995120284221386 0
0.579323894256134 1
0.170918919157299 0
0.806329572914339 1
0.65244523590578 1
0.267975483892769 1
0.580810720224229 1
0.880432542660385 1
0.800217551289011 1
0.985848332375291 1
0.57126770965066 1
0.790021150333492 1
0.830294541422441 1
1.39066953842176 1
1.06170328698417 1
1.5912017464908 1
0.910058146983578 1
1.39865176212391 1
1.61514974121784 1
0.533944521984505 1
1.0978864858567 1
0.706800635427361 1
0.550039170731237 1
1.13520734464643 1
0.98517762915837 1
0.711015264207437 1
0.757020217425512 1
0.763549001320912 1
0.58085663038553 1
1.58602463049301 1
0.991649455798728 1
0.557183157781613 1
0.49730709996375 1
0.846746859113902 1
1.08552815049392 1
0.271033389233809 1
0.774760454002126 1
0.651755607164735 1
0.674513297016355 1
0.882857390530644 1
0.589478394364583 1
0.771875593837308 1
0.45472430655841 1
0.667413301433758 1
0.232285591215673 0
0.688902037505728 1
1.40407752791827 1
1.13183510180764 1
1.19670729389506 1
1.00467326792747 1
1.02468793537009 1
0.92619043402322 1
1.36517919764783 1
0.468018044547758 1
0.453586832779203 1
0.929691846447514 1
0.9041908691887 1
0.916573302454374 1
0.768984198281165 1
1.01361450565772 1
1.36000613432627 1
0.896725524895853 1
1.09746344863764 1
0.673155707518311 1
0.824107669606813 1
0.39428642791883 1
1.13061149181121 1
1.01669943682697 1
0.90020551211792 1
0.41841511264443 1
0.668661969884162 1
0.935590097226583 1
0.627151221412326 1
1.31170259058434 1
0.644517056534279 1
0.434525755420456 1
1.01834925299907 1
0.706896948974705 1
0.439438850445463 1
0.826015535522488 1
0.627101795635164 1
0.850349584662799 1
0.258491581958669 0
0.724931531583022 1
0.625735307647623 1
1.1141846321019 1
0.568278911530728 1
0.502140474387991 1
0.776664882590767 1
0.811622141544467 1
1.01165077255216 1
0.509170614510757 1
0.853146920106738 1
0.673452203310103 1
0.946947104643248 1
0.952079230021124 1
0.462187665740637 1
1.33377151895583 1
1.11293696179303 1
0.727612691439405 1
0.824929737973743 1
0.205432005905647 0
0.773657072455889 1
0.903546491206805 1
0.614900357896296 1
0.792065950927926 1
0.970497155658755 1
1.26377302154903 1
1.43142008767453 1
0.809567148793498 1
1.17316120688294 1
0.933111414493404 1
1.13025916989273 1
0.720664242999625 1
1.30422636683601 1
1.05009625115124 1
1.11884042172733 1
0.287236131212214 1
0.566206017131758 1
1.10976010366787 1
1.29213504554239 1
1.0518321385449 1
0.622632323240588 1
0.863398922646805 1
0.948451681147375 1
0.873197179818933 1
1.27320559106733 1
0.761429308279191 1
0.9179083457755 1
0.934295546803044 1
0.612703325432276 1
0.983422385305449 1
0.625425067934787 1
1.35051443555752 1
0.419801158221707 1
1.00750966590995 1
1.53472788105809 1
0.800613082967806 1
0.830468033477874 1
0.39187448463948 1
1.09873857895771 1
0.757566815519796 1
0.722308424036265 1
0.472220281221541 1
0.947877338031864 1
0.723678616200893 1
0.331045149764767 1
1.37407209462146 1
1.16727048750412 1
0.686681699319488 1
0.772288018318504 1
1.24887002107373 1
0.756895173602244 1
0.907034456624375 1
0.380584909781364 1
1.14195424460566 1
0.810011237358373 1
1.5394877088988 1
0.64322163388825 1
1.1101146241132 1
1.06682072853197 1
0.845771954165186 1
0.821715286641093 1
1.18878918302946 1
0.930834794580203 1
1.0876749909082 1
1.15546898294827 1
0.659853121894152 1
1.0209011669234 1
0.958066321498601 1
0.60939042135477 1
1.44413696381395 1
0.583585150753122 1
0.934745487092603 1
0.872307311550656 1
0.374018243642815 1
1.04180539143932 1
1.35792523767792 1
0.175096218090389 0
0.810955040814277 1
0.986837439080236 1
1.1284511122592 1
0.503790740035773 1
0.754635099257822 1
0.895174220367185 1
0.897372745395866 1
0.902766561592383 1
0.565462713361627 1
1.21584698536583 1
0.780504968212215 1
1.08778247064864 1
0.803056674406642 1
0.73716002619945 1
0.825822147382938 1
1.5270063737219 1
0.67757963832819 1
0.294196704453459 1
0.391945841486201 1
0.450744683609273 1
0.494657156801134 1
1.27638438086105 1
0.974019237878933 1
0.834928415642179 1
0.567040277131877 1
0.743938751611473 1
0.0290517010687554 0
1.12347228490497 1
1.12062552516821 1
1.10801527746621 1
1.16792925244443 1
0.35845129128365 1
0.763336085794664 1
1.05695770850405 1
0.484150527716124 1
0.637379173593827 1
0.660590640202961 1
0.932970305737699 1
0.851246765278333 1
1.02676948514036 1
0.874210362631605 1
1.23400605511416 1
0.686229548177139 1
0.888412293654593 1
1.62598973866667 1
0.724803954055649 1
0.592632904036822 1
0.459772448496858 1
0.303148113114673 1
0.511930297412402 1
0.902927702444609 1
0.99435722511621 1
1.04215867617105 1
0.720088039751012 1
0.762586612248347 1
0.441690981761395 1
1.08163543526227 1
0.494624209622057 1
1.20393402296785 1
0.428251893894606 1
0.753083912777954 1
0.62169303885584 1
0.608169975421989 1
0.803996686318058 1
0.572110026960075 1
0.745991896926814 1
0.734069230285237 1
0.701331556021782 1
1.19299232231592 1
1.00389531839974 1
0.669112222020431 1
0.676089475906362 1
0.669851864893128 1
0.973710276233211 1
0.607785521027065 1
0.807331944647604 1
0.840634472208307 1
1.05934171419849 1
1.00945792016737 1
1.3295210862646 1
0.883712388372702 1
0.930594661033717 1
0.816654427423054 1
0.609279209784426 1
0.785602315862206 1
0.908808620253377 1
0.942369348280498 1
1.26435710323681 1
1.19948593292497 1
1.46941373577779 1
1.31137528018245 1
0.855100067288875 1
0.673227073245277 1
1.00461367791109 1
0.891902388815504 1
1.01237439511158 1
1.37148022289975 1
1.47286134113388 1
1.10058335056519 1
0.146955962771193 0
0.556025005540828 1
0.531219674163275 1
0.288572274480501 1
0.37414854980426 1
1.05043897446058 1
0.572727457897762 1
0.426666621236261 1
0.688577084998635 1
1.1329467679727 1
1.34130995772907 1
0.528790721846956 1
0.793003545393343 1
0.746195258122173 1
0.696692546628454 1
0.266286586350896 0
0.588159641195768 1
0.3058083200199 1
1.28354587373586 1
0.979910041330058 1
1.41548634507998 1
0.906121206607052 1
0.804202863388087 1
0.699359696291936 1
0.663680234819522 1
0.695533604947141 1
1.00162952394786 1
0.996743005083987 1
0.564870036687862 1
1.10578835077419 1
0.999573571883414 1
0.731150600752114 1
1.09298692389586 1
0.393866909101518 1
0.890741882153364 1
0.261315667335388 0
1.32422320642067 1
0.927835056897774 1
0.818945608255436 1
0.817950453489997 1
0.845421557701379 1
0.955968665123597 1
0.742721236954506 1
0.544358022912913 1
1.03655001222768 1
0.848565142931445 1
0.49827953745479 1
1.06189703186986 1
0.815652183847265 1
0.815959692710597 1
1.40285809149258 1
0.612607624608591 1
0.891413002667269 1
0.722821205383074 1
0.800816629339227 1
0.287097217018716 0
0.474429051364684 1
1.20592649715278 1
1.43512885583145 1
1.15444156186973 1
0.543079797366447 1
0.101615566924972 0
1.00552258743863 1
0.525700259986366 1
0.34047592806906 1
1.02156617103527 1
0.644387274269763 1
0.635327858089885 1
0.609730461783868 1
1.02180662310141 1
0.496363254728163 1
1.27785638106298 1
1.13429111093394 1
0.865378755422794 1
0.935629551739663 1
0.803828172292286 1
0.885747528392375 1
0.966045248955533 1
0.905898354045349 1
1.25733648042786 1
1.15587921507149 1
0.423089959787092 1
0.678467872171492 1
1.18714442079319 1
0.939336447553798 1
0.518009791602434 1
0.471496679599616 1
0.6759788520579 1
0.831884694530862 1
1.61728895996982 1
0.625620202166715 1
0.525679332646664 1
0.939393685817487 1
0.626449549012253 1
0.967205061008125 1
1.06159448099821 1
0.879946033309511 1
0.460796396694387 1
1.20547357036568 1
0.850169433256376 1
0.149196602064176 0
0.998712893789588 1
0.570729270160732 1
1.25255055707026 1
1.21056332940852 1
0.767972141358065 1
0.79657150268559 1
0.489094427530884 1
0.348218069309275 1
1.25968282371987 1
1.1375474552086 1
0.783857924056395 1
0.646948942372392 1
0.670814381953057 1
0.825924468781299 1
1.13634133917372 1
1.38709556125623 1
0.731626326794783 1
1.65465430795641 1
0.935589461058487 1
0.681178246454387 1
1.04371174648688 1
0.553861054202989 1
1.21335183403972 1
0.296636573352975 1
0.641207638058425 1
0.641894428861946 1
0.701843476697445 1
1.37013807714577 1
0.924249424735906 1
1.62989343799291 1
0.879863866940026 1
0.923942695859594 1
0.530566445993884 1
0.650464575965308 1
0.859414201962832 1
1.19787175592963 1
1.50010554905665 1
0.838026263617315 1
0.56462710215533 1
0.876006030149495 1
0.543287430157002 1
0.365541800418545 1
0.511726603423625 1
0.640748678284619 1
1.09526115657914 1
1.0758790198589 1
0.822489737620937 1
0.989349657836357 1
0.62349410419499 1
1.15068974877458 1
0.80709471571837 1
0.957859109625465 1
0.999705332816443 1
0.511597627363019 1
0.953835612553625 1
0.542727264269382 1
0.674592575095868 1
0.892865052475333 1
0.892408705605447 1
0.941404481746333 1
0.905676048920817 1
1.09646663188816 1
0.642835682038305 1
1.16811938021358 1
1.05685092054286 1
1.22515690109648 1
0.955602061823944 1
0.696725970283386 1
0.683205269365281 1
0.65875370050852 1
0.558555939959699 1
0.563002581694083 1
0.849867890857528 1
1.31309669164651 1
0.494283162042861 1
0.94578261817012 1
0.967025004551427 1
0.945169590758947 1
1.09205240898503 1
1.48879182279018 1
0.954751066971665 1
0.846388163467561 1
1.07926046514307 1
0.852335414096298 1
1.46137226206061 1
0.940910736639722 1
1.51015772339 1
1.14832087003074 1
0.945545300576526 1
0.793476163801709 1
1.33190551323414 1
0.762628667603943 1
0.755780292721324 1
1.25934633372808 1
0.566799306778152 1
0.925452589395778 1
1.10852612804875 1
0.640670250296679 1
0.530517656116864 1
0.282747124249039 1
0.831468419453281 1
0.842463271200037 1
1.02408941376789 1
1.24939353135449 1
1.00273928328102 1
0.787574342264766 1
1.1891189747107 1
0.607863999164904 1
1.01738263574164 1
0.872717223905237 1
0.995813309305877 1
0.95333717998135 1
0.691677420407468 1
0.623613621698291 1
1.11967610500583 1
0.658714118420209 1
0.991771904887751 1
0.513227973710511 1
0.977599678526138 1
0.963780689902657 1
1.31585161155264 1
0.735402919772302 1
0.65910090155945 1
0.943103417099375 1
1.05767996889255 1
0.784541860175038 1
1.00817930022883 1
0.640631979925555 1
1.11309754855839 1
0.84625325163515 1
0.564198626421066 1
0.731150035044484 1
0.425462175026596 1
0.775579285946526 1
0.860747823010163 1
0.722282047086493 1
1.45069346364554 1
0.195277616452078 0
0.76714183711262 1
1.09348098530192 1
0.501588392267015 1
1.02535981314804 1
1.23640446402258 1
0.816335500496922 1
0.617920756890645 1
0.795465991227834 1
0.981327712180002 1
1.47097938260289 1
1.05433195497414 1
1.5973509172116 1
0.831440634713768 1
0.423767315634185 1
0.317892500087347 1
0.987825544356438 1
0.794441648700912 1
0.949468477880389 1
1.06778908051483 1
0.765387754468409 1
1.16437815718043 1
0.8112586985321 1
0.544574281326829 1
1.51506219594081 1
0.894792393621836 1
0.584286737257547 1
0.754286407393616 1
1.42786208204808 1
1.26000612431222 1
0.708023905782709 1
0.644103292988688 1
0.898819376202913 1
0.900332544102823 1
0.482763419679134 1
0.960868445786371 1
1.05234668589621 1
0.828061113318293 1
1.271022929814 1
1.01271100930398 1
1.35909790953006 1
1.32727248724618 1
1.58260651504386 1
0.613251470522031 1
0.967902251009647 1
0.575944421661369 1
0.733534872337784 1
0.500907594975679 1
0.666415555695165 1
1.06815789222629 1
0.59012946029719 1
0.378399334476216 1
0.705925831742387 1
1.16076486992437 1
0.792001596428131 1
0.656444023694828 1
0.62741052253177 1
0.85492576433943 1
0.486092430195356 1
1.13774782651206 1
1.51274277768282 1
0.218815109615833 0
0.775945171663382 1
0.981027950977022 1
0.643235828052664 1
0.83469439140373 1
0.687584466603407 1
1.04929981588736 1
0.625644268283006 1
0.691785885703897 1
0.794001305621323 1
0.79548105427896 1
0.810137368722115 1
0.650068559986154 1
0.370093855776941 1
0.987943575548753 1
1.04502143465937 1
0.557096963578525 1
0.682501939076979 1
1.00853412120009 1
0.648208638857803 1
0.81175315752933 1
1.05652524952147 1
0.876750699039506 1
0.954790072283606 1
0.810491391978743 1
0.524670423519116 1
0.591188924310307 1
0.753680864057307 1
0.973821961712527 1
0.855618486183443 1
0.51442673699751 1
0.261028840874968 0
0.781790135086596 1
0.650466487751424 1
0.447890757553325 1
0.637927963022068 1
0.687753100078214 1
0.712282206059324 1
0.782808214468125 1
0.69544337880358 1
0.960458215644873 1
1.3329519585288 1
0.666320003213958 1
0.351118036227508 1
0.825977249107252 1
0.670545308842347 1
0.626718443314666 1
-0.0332051812222757 0
1.02516660642175 1
1.08004171062895 1
1.02538562487454 1
1.1668419572534 1
0.861327090429371 1
0.746988529164022 1
0.609625280431772 1
0.387610684281463 1
0.828002749810093 1
0.670639144974965 1
0.690641696560533 1
0.690554292969596 1
1.08748368568302 1
1.09685020652978 1
1.00090608482001 1
0.637616258942983 1
0.327880940370674 1
0.499076752501122 1
0.7272161218048 1
1.18261354539021 1
1.09141722024192 1
0.591095948786578 1
1.17676887470899 1
1.45592136817632 1
1.12995236338907 1
1.03126662433038 1
0.787949477123727 1
1.02997452888965 1
0.437001458732672 1
0.789379078455907 1
0.385197746377239 1
0.983798973215841 1
0.954682255704074 1
0.829407370023587 1
0.535931389686873 1
1.2112968595375 1
0.452328794370854 1
0.730063976183667 1
0.871618175622302 1
0.803932193317121 1
0.42142717373924 1
1.57183075727695 1
0.779124163889215 1
1.05138647656826 1
0.610917822894897 1
0.375426706333438 1
0.517471382241853 1
0.578198257120962 1
0.57419250672708 1
0.616438936547305 1
0.926142409345747 1
0.866114881005802 1
1.1573377966434 1
0.362121079788981 1
0.984026759332808 1
1.6065742115546 1
0.545264397933865 1
0.902595172748818 1
0.875812335455528 1
0.787488663999792 1
0.926383655798536 1
0.85065656658361 1
0.993606380734178 1
0.531750383163696 1
1.23572700694043 1
1.04501290556142 1
1.20155691120501 1
0.876376555773675 1
1.25902604896706 1
1.680517581585 1
1.12739988750484 1
0.721990503335407 1
0.384563448459227 1
1.01250751988571 1
0.441039669825247 1
0.832390885810119 1
0.145194353404939 0
0.465017780704061 1
0.884594851955334 1
1.19123227932084 1
1.12567233052636 1
1.06651406821013 1
0.785770489734617 1
0.595073161729855 1
0.830654232127387 1
0.451986239795916 1
0.976689828278606 1
1.28674631526834 1
1.14065697742193 1
0.401245235816826 1
1.0034909429937 1
0.826475343556068 1
0.932503574393159 1
0.749884884790966 1
0.790021849267276 1
0.611853070086469 1
0.808322901952404 1
0.707921775339452 1
1.25583544884822 1
0.622978756880276 1
0.769606245593044 1
1.17273934790204 1
0.478446821643402 1
1.06083599585123 1
0.753685034409021 1
0.843188014268834 1
1.16987559850267 1
1.06104116575017 1
1.18720810097938 1
0.84418035671556 1
1.11404106296093 1
1.24515621687043 1
0.633055837750133 1
0.277456183755008 1
0.871399607483519 1
0.831314848873966 1
0.733093593062922 1
1.15342195885197 1
0.694232486013007 1
0.816747788696516 1
1.05358144731622 1
0.98738036317952 1
0.660406985417063 1
0.915928210108106 1
0.915891749418164 1
0.953732343526349 1
0.735472255386545 1
0.753386960744354 1
0.693707630841633 1
1.15965431490819 1
1.39218967072974 1
1.26258032758748 1
0.731207906512902 1
1.40351327702331 1
0.3577853990867 1
1.24861161420486 1
0.903715488035359 1
1.02682101643986 1
0.550871172632721 1
0.420757755405266 1
0.692778128887675 1
1.03604192351315 1
0.877522382273707 1
1.22486757156367 1
0.61009787621726 1
0.546746861760769 1
0.428804901760571 1
0.813371473762514 1
1.22956758956731 1
0.53270742837847 1
0.368925167726948 1
1.18487020446952 1
1.18091686630172 1
0.879577306586316 1
1.13758501860706 1
0.979899379136716 1
0.723278295804319 1
0.941936053687523 1
1.04298429099607 1
1.29806863649057 1
0.997791089307433 1
1.13716215294866 1
0.967614162841532 1
1.14765059046497 1
0.566918890944581 1
0.381117415383675 1
0.821073936040941 1
0.933548843306963 1
1.06588468593261 1
1.42476746445865 1
0.808224803871643 1
0.392173399927164 1
0.682046357079152 1
1.07130172483076 1
1.22884901398886 1
0.687451934800114 1
0.850573734563428 1
0.973553392277409 1
0.957904867544722 1
1.27214696518348 1
0.971084561749139 1
0.647245469452946 1
0.296269808495405 1
1.04652100869841 1
0.815305039387474 1
0.962144669047279 1
1.00132471169357 1
1.24192970076254 1
1.39051709332708 1
1.31306535294378 1
0.601819983813062 1
1.03263546203377 1
1.17559276482262 1
1.4323825455026 1
0.500183328827131 1
0.725940783060017 1
0.840014453843871 1
0.727730644582084 1
0.155057694938418 0
0.825147593051822 1
1.38308023247669 1
0.938753804719098 1
0.620669537451884 1
0.485126112216658 1
1.50581835559571 1
1.00707358300086 1
1.5700307147496 1
1.12103557207999 1
0.79751523631689 1
1.08256993416907 1
0.774353293547155 1
0.842740467868558 1
0.775531136864514 1
1.21449141746877 1
1.17165302853875 1
0.370589277244637 1
0.87388040710176 1
0.432489723827745 1
0.498073416549545 1
1.03620666182267 1
1.63107731782876 1
1.12636387964509 1
0.480477835496687 1
1.15709494908317 1
0.426214988890262 1
1.21045923864007 1
1.36505621675688 1
1.13370574078608 1
1.01487670050542 1
0.870601496744311 1
0.946819104313559 1
0.581499142696499 1
1.10242989298153 1
1.03691491300234 1
1.03417885169682 1
0.476795155930232 1
1.11263715117789 1
0.725826080467153 1
0.764492199621851 1
1.17994247373964 1
0.674310500107299 1
0.603766225901331 1
0.649859009854547 1
0.349599445046895 1
0.90534685176389 1
0.814767870410948 1
0.429411077324075 1
1.36144908017091 1
0.53012219497704 1
0.54043346381714 1
0.489513686141329 1
0.646761291435844 1
1.08268456858535 1
0.795612232127964 1
1.5030727082876 1
0.127785720278344 0
0.454471144852482 1
0.62929724052294 1
0.835431151164 1
0.757674534513008 1
0.544974392809731 1
0.91492043602975 1
0.98204959795835 1
0.772829669495358 1
1.01967177427695 1
1.55176355631151 1
0.669739046146184 1
0.626841250277725 1
0.607119610017899 1
0.792865267264765 1
0.873600073400016 1
0.759756027523277 1
0.908990694041183 1
1.18992877690856 1
1.24833844016907 1
0.867998628726496 1
0.676325566417976 1
0.997046228037439 1
0.829356966861543 1
0.828763218998986 1
0.20818630686099 0
1.17668625522887 1
0.930788214241222 1
0.643844488869706 1
0.300429266088237 1
0.533974622999959 1
1.02084485547536 1
1.3846688777362 1
0.925663093259409 1
1.40660664918175 1
0.829302430790629 1
0.844384018949962 1
0.786076832065321 1
0.773407726783929 1
0.0983193217636474 0
0.841249060484044 1
0.930101266184201 1
1.19841468042927 1
0.827835343057675 1
0.955700468528895 1
0.523908313928417 1
0.724627698207393 1
0.974726198487896 1
1.08292577760999 1
0.697843036478558 1
1.2359940731831 1
0.806157367563443 1
0.895401220601078 1
0.962815472996947 1
0.504305376306079 1
1.06920902993222 1
1.06167154544596 1
1.27415041030877 1
0.969720604672313 1
0.90595922273345 1
0.71717846940282 1
1.03525772442975 1
0.580749183180128 1
0.717226574541174 1
0.398951306205163 1
1.2354297638071 1
0.99739129577548 1
0.881394139031591 1
0.390221077522258 1
1.15704489382629 1
0.724406078502632 1
1.01542604241782 1
