# Supplementary material for: Bias caused by sampling error in meta-analysis with small sample sizes
Source: PLoS One. 2018 Sep 13;13(9):e0204056. doi: 10.1371/journal.pone.0204056 (PMC6136825; doi:10.1371/journal.pone.0204056)
Supplement: S5 File — (ZIP) [file pone.0204056.s005.zip › results N = 20 theta = 1 tau = 0 sz = 50-100.txt]

"dl.theta" "dl.cp"
1.04420738272352 1
1.11257185059946 1
1.01763091837723 1
0.936082092549034 1
1.21242536283351 1
1.14606195058241 1
0.816922922104025 1
0.84958892019399 1
1.23052286483549 1
0.938083426178498 1
1.10897136794795 1
0.961397587752955 1
1.06361739899223 1
1.0192041725094 1
1.01177577161999 1
1.1161445911409 1
1.01342548883492 1
0.954145321449175 1
0.80233863480481 1
0.931974317161819 1
0.938251067431937 1
1.29984431298539 0
1.01385960362151 1
0.884227378695994 1
0.792994292513644 1
0.968320398243093 1
1.08255029939945 1
1.02098564686511 1
1.20609162303002 1
0.964074642235949 1
1.03119001203853 1
0.958233085836934 1
1.18479417261406 1
0.955348830089453 1
1.13748911578882 1
0.921276361943575 1
1.16647854400759 1
0.909430997111117 1
0.896708580809184 1
1.11919983211715 1
0.906892743417029 1
0.842123639247962 1
0.931300832831919 1
0.90237195419836 1
1.03804775105478 1
0.941916849333794 1
0.899094691677742 1
0.766960297947322 0
1.02018459658678 1
1.05932283624253 1
0.966043110505861 1
1.18343097908831 1
1.23213478791231 0
0.92301346635524 1
1.02180791042038 1
0.986269452336092 1
1.15798827623243 1
0.861977089533114 1
1.14400257054842 1
1.07816320193576 1
1.06119656193952 1
0.987675467638764 1
1.11393159754697 1
0.87743552840828 1
0.902453569082499 1
1.24651082973122 0
1.05575842832569 1
0.910295348602327 1
0.953495654015144 1
0.835611769136455 1
0.961995210528773 1
1.14562567668619 1
1.16398904137723 1
0.917229577437429 1
1.08750444320322 1
1.07010868609768 1
1.28572625786866 0
0.971178311238204 1
0.824188751405395 1
1.16901988886631 1
0.953847093575592 1
0.89535652824744 1
0.755389147661107 0
0.829018001314633 1
0.973643923940634 1
0.930305559785185 1
1.06247660145936 1
0.888094811243474 1
0.870045319208454 1
1.08883872748726 1
0.965321446669931 1
0.952836814664842 1
0.945448479999575 1
1.05020619995314 1
0.909843121509593 1
1.06414204319843 1
0.948491546323524 1
1.02293906556185 1
1.01012886431844 1
1.21332957985114 1
0.713792774580544 0
1.14618082519637 1
1.03451397967563 1
0.96634669845106 1
1.01672162154515 1
1.01576536843911 1
1.09460655913631 1
0.86490595655818 1
0.981261231014657 1
1.15909488038 1
0.903118594234701 1
1.13967960011887 1
0.939065352097383 1
0.809484346001107 1
0.860074549614672 1
1.28370103401081 0
0.968406410068056 1
1.16040205924338 1
0.971827190739504 1
0.713319047224667 0
0.952836551967731 1
0.777112518279422 1
1.40292632975717 0
0.766060337719901 0
0.981643126139076 1
1.18487955451804 1
0.91823898068443 1
0.903098508379373 1
0.777643385976217 1
1.09319244502278 1
1.05927081931892 1
0.964946193321691 1
0.786138460140311 1
0.849450946293728 1
0.985604635028386 1
1.24194234247508 1
1.01190841436731 1
0.778734354610485 1
0.81116250598876 1
0.879216996911692 1
1.15102456460149 1
0.932647110539641 1
1.27576352210959 1
1.23486456929466 0
0.867885873743022 1
1.05840495890788 1
1.01088202940948 1
0.995990032396046 1
1.12110795372653 1
0.978599600120877 1
0.911403640445581 1
0.818503977789443 1
0.672480744214416 0
1.12613707384764 1
1.05136469008777 1
0.961789098757073 1
1.15352317231991 1
0.951031793504209 1
1.06792229893978 1
1.09911252745706 1
1.06611813890846 1
0.934838190836688 1
0.865559039072361 1
1.10111744063915 1
0.932877451768957 1
0.976535155655781 1
1.1468617428177 1
1.01805141803173 1
1.12374139355604 1
0.897743754640349 1
1.09672736278384 1
1.00233812099738 1
1.20306360752936 1
0.866137080641709 1
1.1473977695981 1
1.1060916773809 1
0.943370945104464 1
0.847979637643939 1
1.11756321825771 1
1.0204814975287 1
0.996582743271745 1
1.06768364713814 1
0.979141428692891 1
0.946375019486485 1
0.966906410800596 1
0.977231043030221 1
1.0660307413386 1
0.874994582361609 1
1.17383495921946 1
1.08795956373001 1
1.08063816680005 1
0.933208396218562 1
0.940016987502804 1
0.963700017061829 1
1.10347042079893 1
0.977383505338889 1
0.737006653943302 0
1.08803085047627 1
1.10378819529399 1
1.19192594042383 1
1.05625190959933 1
1.01354901520313 1
0.839954414142481 1
1.01910817231203 1
1.1029741098172 1
1.19373081495474 1
0.883986293374025 1
0.933521507535315 1
0.807260848275337 1
0.724677993341174 0
0.9445164275839 1
1.14318116737108 1
1.07085750297612 1
1.1171842098639 1
1.15539716136543 1
1.0280428085206 1
1.08670752685511 1
0.942183425978974 1
0.890082916891092 1
1.23128905131189 0
0.997031225654541 1
1.0824925386262 1
1.11007945218368 1
0.98587182953614 1
0.900655012854167 1
1.13317790393563 1
0.973117255523114 1
0.763452300685916 1
1.05999898535421 1
1.08101409385818 1
0.960022365341503 1
0.807380825207407 1
0.887728476504281 1
0.927579191391213 1
0.722355053021327 0
0.859450246679793 1
0.858024294084894 1
0.754653655495371 0
0.888711077899458 1
1.02750358998378 1
1.06432030681743 1
1.05012938223823 1
1.08810781535319 1
1.07236431797321 1
0.914278908248708 1
0.935101927003696 1
0.973971556992457 1
0.855897108057106 1
0.747780693618297 0
0.923525516501597 1
0.97401259596687 1
1.11105745967482 1
0.897282969319632 1
1.07139060638577 1
1.12287000161048 1
1.06253100092586 1
1.15012776709549 1
0.993114341040644 1
0.994980486058228 1
0.972297177707444 1
0.911007788875007 1
0.965661711963371 1
0.898180745180983 1
0.910906863199007 1
0.999795895648762 1
1.03777255706985 1
1.06172720774049 1
0.970985669656293 1
1.0871991116417 1
1.02000586976705 1
0.880210224827969 1
0.982090928539651 1
1.0992661090162 1
1.00904686233472 1
1.06808970159397 1
0.968040538367521 1
1.15512254597121 1
0.997522155184647 1
1.2929443793386 0
1.00991775160702 1
0.864043521698211 1
1.00058820931815 1
0.897670416936228 1
0.973244833061284 1
1.03124255264713 1
0.960116759496906 1
0.949276749828457 1
0.855275786648222 1
1.04154863884124 1
1.05885497652105 1
0.824642137253981 1
1.01031235668277 1
1.06706683000812 1
1.20617563324595 1
0.998768479997293 1
0.877816509700049 1
1.10786488521309 1
1.0688169373209 1
0.928833358861539 1
0.818005998332141 1
0.92628430208338 1
1.08272138042656 1
0.932496442013073 1
0.834695466796877 1
0.898396518967749 1
1.03067855853591 1
0.919955414944158 1
1.00125725259337 1
0.917714736318789 1
1.00666816748517 1
0.967023217311341 1
0.966780777754594 1
1.05633394196504 1
0.991248569558589 1
1.27004294432992 0
1.10193261349077 1
1.08029607377893 1
0.976301053562603 1
0.96441100644236 1
0.933421271182998 1
0.939232575906656 1
0.899033754538045 1
1.07516599258497 1
1.04768540593852 1
1.0659439993082 1
0.89373333162308 1
0.833350301224849 1
1.0875617326412 1
0.9264233184546 1
0.98621386798591 1
0.629416940326457 0
0.981007615420657 1
0.938348334367827 1
0.745200423590322 0
0.838906186784257 1
0.788750006609916 1
1.22193210420625 1
0.98398102841353 1
0.990073139453516 1
1.12712865618814 1
0.999250331837143 1
0.964733551902493 1
0.916353080386854 1
0.979626768476648 1
0.955742801231651 1
0.9899379312843 1
1.06960173246014 1
1.19790724244258 1
0.929028019687448 1
1.11794034281652 1
1.13348449665991 1
0.920117859208471 1
1.16040737409497 1
0.972634889730773 1
1.08606683863382 1
1.09842754478462 1
0.935528244689901 1
1.06221441538105 1
0.947347711106137 1
1.08901039185268 1
0.895241156950363 1
0.894554842231395 1
1.14009586889119 1
1.13143606832188 1
1.01933162005283 1
1.20465129799035 1
1.01434783670241 1
0.976563204447696 1
0.98490657192742 1
1.21917638420018 1
1.09266655939305 1
1.0000728316532 1
1.25400701091906 0
1.0617342974016 1
1.06212685817715 1
1.07453672948211 1
0.918120172866711 1
1.098455311513 1
0.906728068586123 1
1.01721080706493 1
1.0733706114871 1
0.96922062138507 1
0.903750437237675 1
0.958086374529837 1
0.836563245166647 1
1.15081931527739 1
1.08292846935343 1
0.96166361628481 1
1.04230416790881 1
0.892440431752463 1
1.12989730540493 1
1.00892720110791 1
1.14794040204094 1
1.01755933679103 1
1.1620314437482 1
0.913279227166585 1
0.958896827942772 1
1.00677942949302 1
1.1569544042844 1
0.986127466257557 1
1.11403792398178 1
1.04509825977108 1
1.05018791141401 1
1.04755003928907 1
1.09363877753301 1
0.916130739009293 1
1.0296229169874 1
1.00602996885927 1
1.1049160143657 1
0.941918951577361 1
0.904757314365814 1
1.09879882743326 1
1.14190276520981 1
0.838610769233823 1
1.02491743264872 1
1.04508241666204 1
1.11963792464815 1
1.11334461098306 1
0.849787315019349 1
1.19125165985688 1
1.00095447376868 1
1.20964368590679 1
0.990337578989919 1
1.13471099768048 1
1.10740454120916 1
1.00557620637672 1
1.00528178879973 1
1.1011673702135 1
1.02488803334499 1
0.966931180298964 1
0.82943143900427 1
0.990363959939841 1
0.922353073379421 1
0.996596218969397 1
1.00716184263886 1
1.26139411548122 1
1.01219802532819 1
0.801295210406235 1
1.12738829935885 1
0.976836555243811 1
1.0124622512937 1
1.16091784080205 1
0.873872015383682 1
1.14028180602396 1
1.07105371629897 1
0.854119277075974 1
0.908838207188143 1
1.06574493127019 1
0.952828069513967 1
1.18601077388811 1
1.02810280921168 1
1.07960153294654 1
0.785009307638919 1
1.16360780583117 1
0.776126576687785 1
0.974008648007337 1
0.919284766320233 1
1.05360842757383 1
0.783791893300993 1
0.767029571519871 0
1.0481519977779 1
1.30747902755085 0
0.972945495356913 1
0.812391872765991 1
0.882744095833258 1
0.953709749937354 1
0.998346844053645 1
0.862899674756553 1
1.07847390221714 1
1.27338781155207 0
0.993189923780186 1
1.0263675867561 1
1.00009331662344 1
1.08801881269973 1
0.990052414005427 1
1.0849995033186 1
0.797424500029835 1
0.986970633229717 1
1.25830203689678 0
0.942174433606552 1
1.04841809209294 1
0.872472015047122 1
1.09342277566118 1
0.813777420607683 1
1.02470772654325 1
1.00354729010291 1
0.871765373333197 1
0.768417101049064 0
0.759873278965909 0
0.967462031943567 1
0.947356034266431 1
0.94422365032896 1
0.947726988109658 1
0.807333952805868 1
0.954094985829691 1
1.00172850993559 1
1.03538387319143 1
1.01161257156309 1
1.07264336342009 1
0.97879009559088 1
1.08447261020249 1
1.04943684473817 1
1.03568128649467 1
0.927330295777747 1
0.842046240635423 1
0.99680139087767 1
0.901439360834645 1
1.0392438108001 1
1.0335205244515 1
0.901185485101254 1
1.03686399479802 1
1.05369733608539 1
1.04744538066178 1
0.895768736733576 1
1.14037035733618 1
1.04238649898362 1
1.20434702868293 1
0.982085649175249 1
1.05210247904263 1
0.983023563934184 1
0.995216040192871 1
1.05542830697365 1
1.14212255173401 1
0.921245419617129 1
0.987441872278264 1
0.938008560366232 1
1.01554501394446 1
1.27229545260384 0
0.850025456430511 1
1.12760513315152 1
1.11565831493832 1
1.05949586920592 1
0.888318205127959 1
0.899667153375726 1
1.02092500918084 1
0.893862454937818 1
0.997495975530714 1
1.05691643037818 1
0.791980738254427 1
0.891278911224761 1
0.892287661350997 1
0.982671789717765 1
0.997399361570738 1
1.05717833029583 1
1.00045354041871 1
1.07103772878422 1
1.11410479569789 1
0.840193143754362 1
0.963545164674326 1
1.03927170192162 1
0.88861259312767 1
0.954610613458187 1
0.959385091844621 1
0.820067673822713 1
0.991439862405454 1
0.90783868859029 1
0.936016873805819 1
1.1675726804032 1
1.17178208054158 1
1.08372917655592 1
0.896552214207654 1
1.00449962972843 1
1.32445541121721 0
0.882913392133595 1
0.934426018866541 1
0.917253508002079 1
0.930894891748287 1
0.934138304830987 1
1.07543279742669 1
1.04078525467733 1
0.945293279758013 1
0.918602956163984 1
0.82862971773499 1
1.04303662476827 1
1.11630900319656 1
0.879217650004807 1
0.861069027060406 1
0.908232175857158 1
1.10160425036222 1
0.988822144586697 1
0.9436167242923 1
0.996821556094958 1
0.914849042603444 1
1.02375306373742 1
0.988566004776319 1
1.01640823594836 1
0.838511923861245 1
0.927371064476282 1
0.952143459336993 1
0.990251021701825 1
0.786803147759423 1
1.13462656055798 1
1.04129364433483 1
1.1447489031302 1
1.00921503152275 1
0.97415637103725 1
1.04221372945779 1
1.03785731894836 1
0.929421200348105 1
1.14791908789309 1
1.00974973036337 1
1.20340430245753 1
1.10480337506496 1
1.01146553245348 1
0.934892654533645 1
0.885523359800919 1
0.99482687140953 1
1.06333190204325 1
0.954191560354715 1
0.873112318844214 1
0.810592888300085 1
1.04419675436756 1
1.08762965749317 1
0.859330806122492 1
0.970628990095009 1
1.0628780333314 1
1.18996526610452 1
0.922938973367147 1
0.976176548533083 1
0.987212243496559 1
1.0284307342634 1
1.08525210009336 1
1.21424827020288 1
0.853543431378208 1
1.01978458328808 1
0.948441843370979 1
1.10302146371174 1
0.83085249051591 1
1.15634542823763 1
0.93783653972329 1
1.02164430429573 1
1.0820480072352 1
0.960753634553659 1
0.988791371345335 1
1.05070022174106 1
1.06571063268298 1
1.16654980915595 1
1.10923438349917 1
0.982167476573296 1
0.800304579322679 1
1.14080042296067 1
0.942628507358439 1
0.750529591908075 0
0.95008839905448 1
0.882337596933634 1
1.12876351327165 1
1.00464537626815 1
0.821971768014692 1
0.936729961682381 1
1.00249879456302 1
0.965081893225398 1
1.04859574125595 1
0.902353041541475 1
1.04199004330907 1
1.06093427121673 1
1.10113631340002 1
0.99493884565819 1
1.09119618085198 1
0.93860291874631 1
0.915626615988278 1
1.01368119590201 1
0.910940686785299 1
1.06635784566376 1
1.14300730202744 1
0.966227634944592 1
0.880228307023458 1
0.863839142154945 1
0.981481002840507 1
1.1416933560757 1
0.964385486690426 1
0.949660653522984 1
0.92492245685219 1
0.753318337469099 0
1.12542078936556 1
0.972400325323173 1
1.18147052403526 1
1.00838702191029 1
0.926503204136092 1
0.981479535759429 1
0.938639305369309 1
0.890456329531556 1
0.880482694767917 1
1.15050220498993 1
0.851303090496576 1
0.996624237802812 1
1.2421731852507 0
1.20106314579369 1
0.912209638662669 1
1.01267702063205 1
1.05776291017151 1
1.00514698480691 1
0.997933235431835 1
1.00165235670687 1
0.948936735948767 1
0.948864992551794 1
1.15801272345843 1
0.813999655607608 1
0.957785094225343 1
0.837826843169057 1
0.807182279318923 1
0.92114471307511 1
1.04314020020123 1
0.970556945737392 1
1.08459294037445 1
1.0317500889157 1
0.920478530442929 1
1.00159557555742 1
1.05324840446795 1
1.05636056417814 1
1.15646926804812 1
1.01476957701989 1
1.02356048255257 1
0.88607489279198 1
0.941053135006436 1
1.11370628737811 1
0.907826845616682 1
1.06858513803255 1
0.713405941026015 0
0.880369486552597 1
1.01917528773904 1
1.03157888842761 1
1.01970292400464 1
1.0939352028566 1
1.04318812894407 1
0.812598048098022 1
0.854944806048715 1
1.0168809633105 1
1.04233419207012 1
1.18847714990301 1
0.862610711265953 1
1.08677237039763 1
1.06582778183066 1
1.09375238740825 1
0.969691494746515 1
0.948667517574354 1
0.962901567046417 1
1.11820479172032 1
0.876040714804946 1
1.02484565888488 1
1.09885488272262 1
0.950085779996578 1
1.08712558498595 1
1.05652635035663 1
0.825427496970134 1
0.825597829434488 1
0.809375870287694 1
0.966909302732941 1
0.704436578653723 0
0.843348262925209 1
1.00082681679233 1
1.00300174814431 1
1.27097647840291 0
0.950976669850871 1
0.967894888883597 1
1.11669751018712 1
0.897466033836024 1
1.01691901159973 1
1.241601563825 0
1.01079765878808 1
0.879875770945659 1
0.948547342930332 1
1.36916708769881 0
0.864629384687703 1
0.977149347744521 1
0.891798375299139 1
0.978087482249613 1
0.956541194201173 1
0.950479733789554 1
0.808405951387743 1
1.09890306547756 1
0.944214409084794 1
0.932692149914542 1
0.79168002180503 1
0.961497183711211 1
1.04421380692273 1
0.796425277056023 1
0.870644189956702 1
0.870386512268076 1
0.925734421435555 1
1.10215905912284 1
0.848808750063162 1
1.09213721075388 1
0.991071437963529 1
0.941195300761447 1
0.878115839872385 1
1.098594408338 1
1.02203333865003 1
0.889200394723714 1
0.915401691035343 1
0.835392910510709 1
0.863556320893229 1
0.818003364303404 1
0.966192968273462 1
1.00713802216042 1
0.892215440323388 1
0.972781380171512 1
1.04715111049144 1
0.991166461139179 1
0.987896398446209 1
0.965416682211016 1
1.07497122742423 1
0.986581774388219 1
0.850352437874179 1
0.912798165229359 1
1.09721576146169 1
1.06781818633767 1
0.900569866742631 1
0.791696864921692 1
1.17296129504521 1
0.800671944159628 1
0.998850644047615 1
0.998515605249587 1
0.872068627620919 1
0.953714548799201 1
0.963824302035972 1
0.962233531234703 1
1.051727633359 1
0.932353180405912 1
1.07493273933901 1
0.896800479387665 1
0.944937918157474 1
0.833294158882537 1
1.04095730910166 1
0.965034060706453 1
1.02897466668039 1
0.870983501771606 1
1.02044273098022 1
0.85560243239622 1
1.06258739725644 1
0.926346176779271 1
1.00744947781939 1
0.876199386213635 1
0.926407829872566 1
0.712985453933198 0
0.890385041143673 1
0.938512211826842 1
1.01656298334661 1
0.802707963803021 1
0.934289095584769 1
1.22206855051332 1
0.892411620507013 1
1.03621854487145 1
1.14352914626976 1
1.12120383844208 1
0.775220784044173 1
0.936627326077858 1
0.856282016136534 1
0.974311935790446 1
0.906821196329053 1
1.03806737250991 1
1.07481101025799 1
0.8945056366808 1
0.896274866523374 1
0.93145235330763 1
1.01235647545534 1
0.988653796395692 1
1.12437916786636 1
1.02424364381667 1
0.867758051643291 1
0.947189225789815 1
0.980501263612491 1
1.00934645308243 1
1.02581369350201 1
0.950354591901323 1
0.876508163495209 1
0.802459898681724 1
1.06621837278832 1
0.988751650600346 1
0.968072328678394 1
1.03535982081973 1
1.05206857043931 1
0.970181164586453 1
1.20176385216638 1
0.918936461179226 1
0.860530784301264 1
0.899809691698236 1
1.15221428160824 1
1.07334309685828 1
0.865153123752037 1
0.994992486589794 1
0.857549862916845 1
1.15917127167564 1
0.947622862210401 1
1.09850245927251 1
1.02812084422419 1
0.868793090697382 1
0.922802220705475 1
1.01173027187413 1
0.936009917975696 1
1.17657434220616 1
1.09138348953035 1
0.875767479323925 1
0.991187632587332 1
1.05467843123573 1
0.713791860120122 0
0.961883983089851 1
0.918138305557197 1
0.889315570958937 1
0.886562895961034 1
0.933059737481661 1
0.913570379289539 1
1.07712361156062 1
0.914774041815055 1
1.16652312411793 1
0.854514678189928 1
1.03220388832867 1
1.20573519552559 1
0.963356368423104 1
1.12476140412316 1
0.956801554683424 1
1.0020586938494 1
1.16839801998039 1
0.918434282575076 1
0.874017189350951 1
0.904298922138812 1
1.03202979416612 1
0.863009290292455 1
0.954397269222894 1
0.79301209116401 1
1.18121633659042 1
0.822821807883117 1
0.996264541918857 1
0.969496553482831 1
1.04677744807365 1
0.896030254671012 1
1.10610420042665 1
1.00440411007353 1
0.847440659677357 1
1.15716043212275 1
0.926648802432317 1
0.96781606043781 1
0.87378387830279 1
1.00608220405838 1
1.04111182847372 1
1.02328108710035 1
0.939093016180228 1
0.990719329290285 1
1.13742358420982 1
1.16005273933894 1
0.99238218953661 1
0.820284679329441 1
0.83685205521046 1
0.804249619676962 1
1.15569452410685 1
0.936123958086779 1
1.02080768695548 1
1.08867374834048 1
1.03395352861792 1
1.06055377151101 1
0.913020417947133 1
1.06661030200143 1
0.825986715005416 1
1.04174345230553 1
1.02014842359627 1
0.899969948078088 1
0.82005358887822 1
1.13000888773838 1
1.07477416912443 1
0.988119315947598 1
0.795294257137998 1
1.06204793449035 1
1.00956141233398 1
1.04599760064796 1
0.98700238361352 1
0.846565842864199 1
1.02217942754738 1
0.867450613258824 1
1.07184355927049 1
1.02762113370501 1
0.90669200408612 1
0.936419738556756 1
1.04615303435993 1
1.19334294074969 1
0.906161211498877 1
1.14995026366003 1
0.903304090896613 1
0.934795525161424 1
0.980102842695167 1
0.976353862109442 1
1.09959438442223 1
1.161329357885 1
0.91953737072879 1
0.861105492400842 1
0.960983244027587 1
0.950014437824575 1
1.22437051017606 1
1.00674103469059 1
1.07188280449584 1
0.984861496368779 1
0.945766846706788 1
0.87967345602589 1
0.919573409871372 1
1.06860927228825 1
1.1403076777371 1
0.925790261220865 1
0.944494628190145 1
1.03597760947531 1
1.02160037805694 1
0.890401235988203 1
1.05793526041758 1
0.93608123627586 1
0.821967375063154 1
0.829241337735748 1
1.1689198837185 1
1.18324918016709 1
0.846454711563687 1
0.814473170530518 1
1.08853674071645 1
1.09193660706018 1
0.876207296606854 1
0.92174425656959 1
0.835672594273843 1
0.918426919755637 1
0.961474318610222 1
0.934849077635889 1
1.02893076591925 1
0.931235936866885 1
0.965733365418883 1
0.961832617471681 1
0.961535352336403 1
1.10830398927712 1
1.02408937459099 1
0.969661644511972 1
1.08305588174667 1
0.920363888918671 1
1.1695674440876 1
1.04393596756385 1
0.849980364638073 1
0.977518007541569 1
0.901022840741275 1
1.07819637207975 1
0.970863637350212 1
0.920446309480142 1
0.946964159306043 1
0.795669219305727 1
1.01606820122284 1
0.971405729999028 1
0.8239079688291 1
1.25097393871746 0
0.862594535381419 1
0.888826243161052 1
0.877620285812228 1
0.880517871756055 1
1.10293227769345 1
0.881522732781513 1
1.11333677083311 1
0.997157604191424 1
0.886325973915422 1
0.742597442538382 1
1.25749888276246 0
0.945546329076799 1
1.12250176763843 1
0.876171732437827 1
1.09755604748027 1
0.981394874021231 1
1.08016709541472 1
0.92272241839776 1
0.785517954803961 1
0.911509887018923 1
1.0707161816607 1
1.02410347527205 1
0.971894267648087 1
0.883053059434516 1
1.05731543449098 1
1.03910231149807 1
1.15549501769589 1
1.02238932859078 1
0.944074107693828 1
1.07326953648834 1
1.01550468235049 1
1.06152856433758 1
0.673537579991336 0
0.902262799686898 1
1.05274730746041 1
0.822393779170877 1
0.911592799474539 1
0.99235416446653 1
0.857788776647347 1
1.04465264100128 1
0.898955607328045 1
0.961769946754682 1
0.903220740167866 1
0.966636423806256 1
0.884886929712413 1
1.01192160190927 1
1.01211634259923 1
0.930111129818733 1
0.991871709119362 1
1.2017452713294 1
0.974841918504851 1
1.0406980571516 1
0.985113641955353 1
0.97498597461234 1
0.993464377971978 1
0.922935300372099 1
0.912451548779255 1
1.13528927742001 1
1.01170378094122 1
0.970011592884219 1
0.919739535851299 1
0.754945168955821 0
0.806995008414071 1
0.965027148158767 1
0.793993678450269 1
1.13636424424846 1
1.06233381285631 1
1.09329290015374 1
1.10708766072171 1
0.900699128871412 1
0.926606056855749 1
0.834831936012739 1
1.01293010875468 1
0.932236213345652 1
0.99982125403063 1
0.629529763795144 0
0.996596714684411 1
0.928884060381296 1
1.09710314395862 1
1.17541594824492 1
0.813902089748579 1
0.923252372162273 1
1.01863045304447 1
1.05668758802915 1
1.17577576681906 1
0.996538451177387 1
0.851403552193786 1
0.999339583712667 1
1.01842645436534 1
1.06908444330019 1
0.915135639851786 1
1.14145477709328 1
0.945922904404522 1
1.07820764792125 1
0.805700677794678 1
0.963217132514577 1
1.08816341833365 1
1.27224732437473 0
1.09144237777946 1
0.782415539312827 1
1.21783196589298 1
0.970449175711883 1
1.21524454466516 1
1.21990819561306 1
1.15727651225435 1
1.0733645152638 1
0.933266581199055 1
1.21399283985261 1
0.824829325589232 1
1.00859189860622 1
1.04272095943552 1
1.05100830746502 1
1.04379655589575 1
0.960374837511917 1
0.933796689439507 1
1.04975435707506 1
1.00251422422566 1
0.796106363875943 1
0.920201790553737 1
0.91402443300341 1
0.876234436269399 1
0.881344319182223 1
0.987081578450658 1
1.00531256770859 1
1.14816786551665 1
0.811354587329131 1
0.917727885921506 1
0.910199652905161 1
1.03323727773571 1
1.09148927829241 1
0.88036040742486 1
1.16397454000217 1
0.900843846429875 1
1.06353813005617 1
0.848145619836295 1
1.02354522348033 1
1.12800604933386 1
0.854683838650169 1
0.995333401820764 1
0.97560660111218 1
0.889815804107467 1
1.08190958838843 1
0.944002676985884 1
0.995418534052445 1
0.98771903963912 1
0.906744066339959 1
1.09681464871125 1
0.87446086884175 1
0.84185102162653 1
1.09013614299149 1
1.21509254395515 1
1.03811992255606 1
1.32046406883563 0
1.11836465589357 1
1.05927771597684 1
0.964525236154974 1
0.97349763538034 1
1.0929341880894 1
0.894519286921635 1
0.909274774854472 1
0.738342489377879 0
0.918739662262076 1
0.928882861039155 1
1.1319961905286 1
0.893330754783027 1
0.792808748038978 1
0.833749639711381 1
1.12480759007864 1
1.00125529995155 1
0.974889572452271 1
0.896185426965994 1
1.06770012117485 1
1.10678739393574 1
0.944305873458168 1
1.28178025946662 0
1.0019353813011 1
1.1312764147446 1
1.08809016284677 1
0.984292429021904 1
0.831674843839843 1
0.942354082253887 1
1.00341124186556 1
0.886487295511762 1
0.784798053963001 1
1.05033457587658 1
1.11575281061642 1
0.880371225402942 1
1.07589150864837 1
0.78236648168404 1
0.811811723240632 1
1.19563020070243 1
1.08241410349159 1
0.921957651898901 1
0.991937836949861 1
0.984167666247014 1
0.924270611032718 1
0.965241024638934 1
0.9688100648025 1
1.09683906627217 1
1.09935097326289 1
1.09796353421973 1
0.82916268837229 1
1.08075769031067 1
1.21968436832881 1
0.854543843607871 1
1.05823053362814 1
0.831607486362433 1
0.877260366716732 1
1.01083874808147 1
1.07703747590312 1
1.23230095756377 0
0.972203850401629 1
0.976785258747128 1
1.01061784551645 1
1.22501781339755 1
0.865307165596295 1
1.11584217302096 1
1.15139386664036 1
1.02303909956916 1
0.89244510128902 1
0.864094865970297 1
0.883792925727262 1
0.977913499067392 1
1.02156937547985 1
0.88772618818846 1
0.986494584863564 1
0.979682985132165 1
1.28079407727059 0
1.12239953833289 1
0.974628966413213 1
0.948507044244121 1
1.00253346540039 1
0.99590732128359 1
1.09371540345423 1
1.09352476676031 1
1.21285924222704 1
0.985708677996262 1
1.0390832381774 1
0.994060573540041 1
0.97542668242498 1
0.844013042717779 1
0.964923139117863 1
0.958327428748082 1
0.975323523536104 1
1.16103281778015 1
1.06751796892087 1
1.06028483434136 1
1.18887990692786 1
0.968745259927619 1
1.19158054470446 1
0.924808317095052 1
1.06655081645861 1
0.95768953324033 1
0.944048814908832 1
0.866938515520117 1
0.948266947880943 1
1.24864355961375 0
0.953288654494424 1
0.858004113984865 1
1.02986466704419 1
0.887279576638747 1
0.854472458353418 1
0.97729205518845 1
1.02732610279502 1
0.793247788657754 1
0.940543375849247 1
0.997228864341853 1
1.03146867460798 1
1.07331453773206 1
1.00043302809686 1
1.13915405112112 1
0.889101223351344 1
1.08042354824512 1
1.05752872613681 1
1.03877851920265 1
1.11165111555013 1
0.948438244489641 1
0.805588533271796 1
1.13664176176857 1
0.996465817974217 1
0.786004008846845 1
0.803362794047214 1
1.06443907005883 1
0.925509309958908 1
0.864279316715501 1
1.04173975799596 1
1.05029857503807 1
1.01092858784109 1
1.08783837072641 1
0.995095438500189 1
0.973670935693712 1
0.9404699960316 1
0.994244403681793 1
1.05184126865387 1
1.06535872098731 1
1.09145938048482 1
0.865723064603303 1
1.03344195301363 1
1.0719798083344 1
1.1147148172907 1
0.919638883783843 1
1.05411011136223 1
1.10665242813683 1
1.10105940832166 1
0.96828312845825 1
1.14933385098556 1
0.805698947517805 1
1.06132530338093 1
0.993045068657018 1
0.975719385797069 1
1.06322464396 1
0.961098083253412 1
0.826410970284971 1
1.0315042655222 1
1.05659301850522 1
0.872529064149004 1
1.00790873268982 1
1.19449682025797 1
1.17098028304567 1
1.10018750999164 1
0.84832822794727 1
0.89613336073213 1
1.1528712921263 1
1.07016791383524 1
1.02771610278564 1
1.00921873748074 1
1.09451263339594 1
0.931109560256216 1
1.10847153965266 1
0.783514143135954 1
1.26501015566685 0
1.03237657378759 1
0.921172802760263 1
1.07326340773816 1
0.985699473289004 1
0.950560989666976 1
1.01091852252508 1
0.999192261100262 1
1.13889412329325 1
1.23860110266541 1
1.03014734369738 1
1.14441168601391 1
1.00209936702859 1
0.89914242170805 1
1.04342139159789 1
1.08333140522158 1
0.815099865313559 1
0.998318880766525 1
1.06669475466473 1
1.00330458385517 1
0.88655136118399 1
1.16852191118784 1
1.1835745546168 1
1.02800217346612 1
0.96575555443312 1
1.10469423591189 1
0.90964770281149 1
1.1352988083738 1
1.19232028491311 1
1.01328175515436 1
1.21805528671709 1
0.864969295687958 1
1.07215626416739 1
0.956144276844986 1
0.922540394512676 1
0.948032678168161 1
0.992446171488166 1
1.07317171723992 1
0.769543027952931 1
0.976206758697735 1
0.976274636367516 1
1.16752427871408 1
0.984190006404274 1
1.06026857515637 1
1.06877655207439 1
1.04063838172307 1
0.906631028250419 1
1.06958969613423 1
1.10717378149381 1
0.787178476380352 1
0.950088379650204 1
1.04023989809289 1
0.912216078801838 1
1.03382366059486 1
1.00392261413743 1
0.922548702123519 1
1.08461776176973 1
0.742987935899388 0
0.84784280168576 1
0.874295298857838 1
0.965801852028826 1
1.09861725396028 1
1.01372212760508 1
1.06965263844382 1
1.04836127799383 1
0.786227574662674 1
0.882897872951439 1
0.897988523653807 1
1.20553145589214 1
1.05374518078586 1
0.875150433201924 1
1.10791231485976 1
1.11934761267592 1
0.937102276756668 1
1.12002506083121 1
1.07316473580296 1
0.842065008572813 1
1.19685353440283 1
0.896738758054551 1
0.89470404669395 1
0.789622614172492 1
0.948055886015794 1
0.955134583576847 1
1.05187007715172 1
0.90932619539294 1
0.890045940669308 1
0.85337644735105 1
0.993826178101373 1
0.918068285934114 1
0.831436714685583 1
0.874415519078339 1
1.00163927541094 1
0.850041505500099 1
0.903274099029228 1
0.930007975728636 1
0.998895789935232 1
1.02539076978431 1
1.03098115628362 1
0.889640902668469 1
1.09738797345521 1
0.732425319975751 0
1.07901048370485 1
0.992986953330768 1
1.01201947460868 1
1.04043536891428 1
0.796570483198346 1
1.028885477336 1
0.809626869700361 1
0.975623089498712 1
1.06401191743038 1
1.1897019073732 1
0.990796954891906 1
1.08651607216602 1
1.0401966018672 1
1.24468448668959 1
0.967944340737079 1
0.964777006776887 1
1.02555948466734 1
1.0580302819767 1
0.862222483319553 1
1.09723376701291 1
0.984423526949155 1
0.85423997309831 1
0.889640042168061 1
0.966082209071716 1
1.04263405809802 1
1.00328743814286 1
1.36495462370324 0
1.08940033431206 1
0.934074409575906 1
1.02646036932932 1
1.15298361390139 1
0.960448594780169 1
0.999962795480341 1
0.75347433181001 0
0.997213002002759 1
1.08491552106399 1
1.09732715312657 1
0.929322085553316 1
1.07454510492147 1
1.15560088175551 1
1.06430678176255 1
0.884344793464584 1
1.05210782891469 1
1.02449218428465 1
1.0860411692862 1
1.0423363633324 1
0.86500732208704 1
1.08547871795792 1
1.10436571606127 1
1.0882189768254 1
0.90485094421245 1
0.797033762537717 1
1.00687462457643 1
1.02233775704388 1
1.07218882185781 1
0.956611492220003 1
1.1478523995987 1
1.04334428190344 1
1.02857498780417 1
1.01189306813663 1
1.1012905098326 1
0.942875140847907 1
1.0740170197298 1
0.988019386352307 1
1.03138240949102 1
0.980843946513251 1
0.941161313313752 1
0.940564100665889 1
0.970623712503905 1
1.02943763704749 1
0.870326886215737 1
1.0499176472219 1
1.00105678197609 1
1.03905942382728 1
1.12641663963809 1
1.00636529648898 1
0.963824117864769 1
1.03003700448797 1
0.939514609870042 1
1.01556497296094 1
0.970540799717114 1
0.929746826379193 1
0.896434191972167 1
1.01360341311172 1
1.13809444453722 1
0.963727385372617 1
1.09941649938278 1
1.14461468532139 1
0.908665692409065 1
1.19731620867958 1
1.04371729691291 1
1.10560307158486 1
1.08376558091237 1
1.01526610078663 1
1.29660773366597 0
0.832929471046474 1
1.01986423437121 1
1.0861184340803 1
0.978868025708332 1
0.991600363093364 1
1.13456610062933 1
1.10128415458271 1
1.02649600931856 1
0.969491144133784 1
1.00066661955918 1
0.967159521705321 1
1.17526600291553 1
0.947581337830277 1
1.08609442621298 1
1.32269367121967 0
1.15389058427724 1
1.24801659222642 1
1.08332989016004 1
1.17995802074152 1
1.1002910181564 1
0.959412770617726 1
0.876905809145918 1
0.978717812816882 1
0.98976190729651 1
0.980671530721157 1
1.13751738697943 1
0.932920069034605 1
0.999038989500977 1
1.00524934679386 1
0.965729750741803 1
1.06598438016142 1
0.990099209914038 1
1.09931935667757 1
0.864237304437023 1
1.03116927238982 1
0.929011218168347 1
0.957717213739653 1
0.82908222816252 1
1.00409323282378 1
0.997881370765119 1
1.0150990041819 1
0.875117458899565 1
0.921609576320654 1
1.05638101229248 1
1.06447818359129 1
0.938450174712126 1
1.0776114796468 1
1.00184062850511 1
1.05175270171369 1
0.997108902978779 1
1.08349330088264 1
0.925566126506543 1
0.977779135547565 1
0.962228090495756 1
0.998366562298641 1
1.08539544202651 1
0.915399340260143 1
0.974314522187508 1
0.87531376661064 1
1.15566823336191 1
0.958226210463222 1
1.08903687137986 1
1.07636102116646 1
1.0819737920433 1
1.06231732699196 1
0.994497409437391 1
0.917934122197986 1
0.985838437502311 1
1.18632257981673 1
1.04963098177409 1
0.672636660939935 0
0.967076975161454 1
1.07002504803433 1
1.03122821644989 1
1.16867934177512 1
0.729758090771958 0
0.800979901360114 1
0.870559014944422 1
1.16819932657228 1
1.06561850578124 1
0.909917594926702 1
0.907280489117253 1
0.891023316787737 1
0.828968417209395 1
1.14038570270493 1
1.05372467937565 1
1.10525148853881 1
1.03194899898752 1
1.11810876260959 1
1.02592280812158 1
0.770853134633488 0
0.856836231128631 1
1.00550797423555 1
1.01242146511345 1
1.07514555849055 1
0.903095844898513 1
0.930558486419034 1
0.941446419513003 1
1.15677465420623 1
0.881367610844238 1
0.960525694078308 1
0.920287997801249 1
1.11872657412562 1
1.03669358928196 1
0.988509969175057 1
0.911858055204921 1
1.12623413260229 1
1.11957357848717 1
0.979346517239622 1
0.951862725681543 1
0.80982510065599 1
1.12948325094532 1
0.991785405599749 1
1.07216070940911 1
0.883522520502087 1
0.982334266473557 1
0.830201688523165 1
0.97111912238917 1
0.921299454812284 1
0.990090762825868 1
0.916694339783812 1
1.09050767736333 1
0.78419815432939 1
1.05298888072761 1
1.19754783273858 1
0.958968236789714 1
1.02690451893435 1
0.927857444978956 1
1.02252599056106 1
1.04177362556739 1
1.069743658417 1
0.998204458355378 1
0.989630804547189 1
1.06391594041213 1
1.07881671026259 1
0.922795590518667 1
0.979596156682975 1
1.10993951685882 1
1.06299184388433 1
0.925680805605294 1
1.13640660408082 1
1.0282225948868 1
0.94501037382877 1
1.1099496137357 1
0.792532971711888 1
1.09673746062996 1
0.917991234775423 1
0.996130038189329 1
1.04625267848575 1
0.940493764847127 1
0.996364831220621 1
0.845717345040818 1
0.999507842460871 1
0.88702048010874 1
0.967341270194431 1
0.963147580367596 1
0.989840614520431 1
0.923920265887564 1
1.14938265278642 1
0.951843044466231 1
0.869375518684217 1
0.968037626793954 1
1.14511440960018 1
0.99753251114795 1
1.08158463088607 1
0.867636314423301 1
1.14578997843861 1
0.86289502313405 1
1.0058523878085 1
1.22210614377034 1
0.987639743523768 1
0.911491585745716 1
0.936879208283671 1
0.974698937740716 1
1.00103164549317 1
0.886298914619248 1
1.01206952203056 1
0.896212872721419 1
0.981982476024393 1
1.13331741342646 1
0.89596789247987 1
0.998279139557825 1
0.950053908341983 1
1.20193033186806 1
1.0218441881931 1
0.829202480330347 1
1.09901189334418 1
0.997303008871108 1
1.01458658470948 1
1.07935798504998 1
0.824904370617978 1
1.17832056162324 1
0.876668843030705 1
1.03530824270788 1
1.04621002484914 1
1.03350784864013 1
1.01448312563651 1
0.949639961339772 1
0.891475615215854 1
1.02834668057404 1
1.1854936374154 1
1.08247231878229 1
0.950149092860048 1
0.736129152337852 0
0.834753968507296 1
0.830852481116524 1
0.915359866211962 1
1.26598931211791 0
1.01041401993517 1
0.871570030073198 1
1.09783334345208 1
0.879909122884736 1
0.900370906087013 1
0.9782941798597 1
1.15319080986315 1
0.967329015183012 1
1.02555003413137 1
0.909941148513928 1
0.845099566077189 1
0.797715900748549 1
1.00338168470475 1
1.19294851511366 1
1.10937069267541 1
0.99147119320569 1
0.855405512696041 1
0.99853630444734 1
0.959167526166176 1
0.938203303489538 1
0.989819895844494 1
0.87891162378905 1
1.05879930576501 1
0.985854250254493 1
1.05450879511327 1
0.870056227325966 1
1.07188262517097 1
0.886458434579055 1
0.994495557374315 1
0.882634987619957 1
0.819311740619297 1
0.955390956862316 1
0.942489458283164 1
1.10990958655688 1
1.02604920446399 1
0.827261714473254 1
1.00008706600819 1
1.15685248648001 1
1.03521133933664 1
1.12248220120955 1
1.10361814898377 1
1.13289241157726 1
0.869431042494031 1
1.02287572257945 1
1.20830550045361 1
0.938007138192126 1
0.800548951073902 1
0.921908031331706 1
0.893649056143636 1
0.820217668841818 1
1.04989790373047 1
0.994219681108598 1
1.1840900010334 1
1.07135342656118 1
0.924543573340306 1
1.12044099268501 1
1.08066499863768 1
1.03601932046961 1
1.03138396761631 1
1.2019693322942 1
0.941277085092974 1
0.869358917581909 1
0.993917979568005 1
0.824715282250414 1
0.928400335062889 1
1.02121463220235 1
0.844634368240442 1
0.894836685608369 1
0.85729696707016 1
1.01093579321866 1
0.881044000449483 1
0.884791734564351 1
0.940335704243782 1
1.05315834327594 1
1.02435808642683 1
0.967985005608318 1
0.849294676691497 1
0.872500869224878 1
1.07177896081277 1
1.04437404488016 1
1.15601287102253 1
1.05401088902299 1
0.891652765865236 1
1.11366625937847 1
1.06534413475111 1
1.03591547251069 1
0.895512140654315 1
1.01987889569319 1
1.02105805107963 1
0.882104700051308 1
0.865339495941434 1
0.927682992916567 1
0.791545338674365 1
1.02127143052037 1
0.913696201413978 1
0.99901268407259 1
1.08302420306555 1
0.975022176646808 1
1.03914922788548 1
0.952924960471007 1
0.931372610715562 1
0.902184498543314 1
0.937356174357648 1
0.97101123947533 1
1.09941249066514 1
1.07478207973552 1
0.787422676992325 1
0.908472368398947 1
0.937428404668306 1
1.26661239461758 0
0.963299888008448 1
0.932554830450832 1
1.06012320723462 1
0.911021674480498 1
0.914673360656452 1
0.899150321188835 1
0.985483795687278 1
0.995767883758245 1
0.962115002368969 1
0.924238399435842 1
1.01519054621414 1
0.976215383113565 1
0.913760031013218 1
1.05117634397712 1
1.22025904209244 1
1.05792280101131 1
0.949933474432936 1
1.05507973935435 1
0.979558967926116 1
1.02620164003925 1
1.04785354347479 1
0.930611219101463 1
0.681238328642032 0
0.812999583212982 1
1.04567077763843 1
0.842882263775463 1
0.877349624302247 1
0.828920841357654 1
1.02729510954092 1
1.13330416816353 1
0.823599323548416 1
0.767686924092739 0
0.90357862918423 1
1.06448918225684 1
0.960044845837386 1
0.972276892778839 1
0.904676393862166 1
1.10893428759561 1
1.16425993456556 1
1.04598115603643 1
1.02844157221372 1
1.22268506195774 1
1.10830187419897 1
1.11325972899708 1
1.01984440544786 1
0.867545633949037 1
1.16743484572968 1
1.14288809856602 1
0.862647590862015 1
0.983524813098515 1
0.970409124169188 1
1.16515527925134 1
1.19944095201037 1
0.899657291999811 1
1.00196811879162 1
0.959506235678803 1
0.892288568198695 1
1.01203761396741 1
0.967654072051263 1
0.950337028920166 1
0.993129469716746 1
0.943727689071604 1
0.909859493515012 1
1.02334617935484 1
1.0941197036351 1
0.935389076433526 1
1.01134211572736 1
1.0120354954738 1
0.775480335181952 1
1.05641841733531 1
1.00478427980124 1
1.09174355937281 1
0.980145542627917 1
0.983641865017171 1
0.827851834324692 1
0.920628761002978 1
1.19162829494594 1
1.33923300702625 0
1.04609183927179 1
0.954131289601181 1
1.10309403361898 1
1.21750697566813 1
1.12559279182125 1
0.996162973288905 1
1.10065193302005 1
0.896638797547451 1
0.955803569737635 1
0.712886493066046 0
0.934351787636401 1
0.928146329689088 1
0.836039527152214 1
1.04193594678355 1
0.975398116435509 1
0.953661747637622 1
0.948238880149201 1
1.02566181106821 1
1.07143936905695 1
1.17907796072088 1
0.794837062455424 1
0.988553359542017 1
1.09172572695595 1
0.966498501657437 1
0.832267683670043 1
0.959380961192271 1
1.10485439828205 1
1.01197771638967 1
0.874165234575877 1
1.05842113798837 1
1.17767977470593 1
1.04568604193407 1
1.20089471466754 1
0.895751935355302 1
1.20272023110072 1
1.04755304648976 1
0.997303212285721 1
0.907929558406738 1
0.878577698931899 1
0.965126000352043 1
1.18528829189662 1
0.834943000440835 1
1.10186590349054 1
1.20856229185734 1
1.04176755416098 1
0.915107033106366 1
1.10621749950447 1
0.89622143448385 1
1.01652834307558 1
0.948808984905429 1
1.01880161869986 1
1.04392819883648 1
1.12938083969223 1
1.00976086755451 1
1.04421152729811 1
1.14257727956293 1
0.962431844099487 1
1.09639602808729 1
1.10199154601167 1
0.993611373652885 1
1.06468691895287 1
1.01027890810225 1
0.96748154013202 1
0.991128143546633 1
0.906546671691947 1
1.07934608798954 1
1.32911695340256 0
0.893138227213693 1
0.971816887854245 1
0.964303384938203 1
0.950957200338215 1
0.939820725083268 1
1.29432660122271 0
0.989015400070125 1
0.924205081199097 1
0.823589650690247 1
0.978729509870066 1
0.964918559734585 1
0.996796101369245 1
1.08426461174061 1
1.23867345609213 0
1.07565153376732 1
0.861599317432887 1
0.731313697657586 0
1.02924360707783 1
0.901925302262893 1
1.17617136984535 1
0.886316627722101 1
1.06270133473392 1
0.986263115831815 1
0.806294888534931 1
1.04494395696048 1
0.790310659568932 1
0.810770039451652 1
0.980427443394113 1
1.11993666859609 1
1.11669990451003 1
1.03748147560823 1
0.76442387385023 1
1.01046687756518 1
1.06578831693799 1
0.833590003511604 1
0.896389484514701 1
0.936354434620544 1
0.917886747946447 1
0.898826583663002 1
1.14087453705591 1
1.12258501746068 1
0.954765861642659 1
1.00233776485428 1
1.00472790066778 1
0.977639070561684 1
0.889777033905608 1
1.02369941708856 1
0.964573012632958 1
1.01163273361594 1
1.06050722145189 1
1.08520998404366 1
1.12284673172674 1
1.03735063211467 1
1.0559248128839 1
0.952010849096188 1
1.06450391809312 1
0.988457688913034 1
1.02163858949584 1
1.02247214699565 1
0.949844271429113 1
1.27423486629484 0
1.02368704252003 1
1.04065943054992 1
0.997051774889139 1
1.05500649743558 1
0.944007815829458 1
1.12137885891006 1
1.15989698374603 1
1.20047511576543 1
1.36410915520753 0
0.923610686303669 1
0.974566103968173 1
0.947235096584181 1
0.984355226022319 1
0.923187361427178 1
0.945393849639477 1
1.0446443437573 1
1.06157312122677 1
1.118543520204 1
1.08698751601653 1
1.08133707407642 1
1.01056296504827 1
0.96290737777107 1
1.0008402761177 1
0.963567739273072 1
1.0320074470263 1
0.804812053855557 1
0.928779546707933 1
1.02128386139358 1
1.06821021620318 1
1.13379692664084 1
1.10039558527791 1
1.00000472697366 1
0.933774484885629 1
0.9366770387993 1
1.03998253080899 1
0.983764370225793 1
1.05241735183123 1
0.984006415823054 1
0.983795151069381 1
1.0544140952357 1
1.02434945644297 1
0.747000353734957 0
0.993228346134727 1
1.11898683177367 1
1.10071573519381 1
1.11669592844195 1
1.28986132166574 0
0.871608190128023 1
0.76417218719425 0
0.966651024980251 1
1.17610449058249 1
1.04358835647158 1
0.996887513089213 1
0.979578753836398 1
0.982921120025654 1
1.02864793710221 1
0.861512641416026 1
0.914407539569568 1
1.15512752049422 1
0.845876705322744 1
0.857577019833487 1
1.21673854387508 1
1.00432459093095 1
0.999974355413925 1
1.04868506233916 1
0.788421572295684 1
1.01271153627534 1
0.756706883700611 1
0.79578396350921 1
0.689357814417771 0
1.08416588322195 1
0.946500550358872 1
0.957548852831597 1
0.954508618922326 1
0.813226422437509 1
1.01318628315984 1
0.805141194685677 1
0.877185375197381 1
0.966269050745135 1
1.03082341185125 1
0.988273238803277 1
0.874853779566419 1
0.907455060971201 1
0.960568894049902 1
1.05675312813341 1
0.82509100209351 1
1.17167058522298 1
0.939386610827164 1
0.980944951375556 1
0.921337647573512 1
1.06129344682812 1
1.0077010945205 1
0.861969981381513 1
1.05716751217821 1
0.936372324629372 1
0.999069722477708 1
0.952366205634173 1
0.994486446320379 1
1.06525277350536 1
0.778130429993048 1
0.900428439204553 1
1.19240170354933 1
0.826860890960213 1
0.82478729492525 1
0.8062911788665 1
1.01857411961638 1
1.11522159582843 1
0.940156888116792 1
0.833091427276633 1
0.975500376075964 1
1.28494657200542 0
1.09252091343365 1
0.827343412483261 1
1.14157749500254 1
1.0755089373547 1
1.18160814767025 1
1.05926609246633 1
0.890919302487393 1
0.96240974001328 1
1.05374005876998 1
0.952313350321687 1
1.07264828889321 1
0.95930753734071 1
0.96084220851251 1
0.887124234214849 1
0.705361624338507 0
1.04562829755708 1
0.837313795722613 1
1.05000715711227 1
1.01506749248646 1
1.10097166308525 1
1.13471230075584 1
1.07626178634819 1
1.09557361876301 1
1.02295386159661 1
1.06471562235582 1
0.829825050587994 1
0.983994471965249 1
1.14307549764878 1
0.807434666344544 1
0.863428809045246 1
0.947041636454759 1
1.01497661590558 1
0.981513109350945 1
1.23995901241097 0
0.877516179509284 1
1.00591794910729 1
1.00589691045456 1
1.20846648927853 1
0.984178655863947 1
1.08183563632183 1
1.02634816516009 1
0.79119624979595 1
1.1408889117012 1
1.01260167547099 1
0.734636281997469 0
1.30074871748014 0
0.89278552520717 1
1.04873200072473 1
0.975488444074724 1
0.989788163368309 1
0.986170102595018 1
1.02110722161056 1
0.886464380220547 1
0.773988581041764 1
0.836628476861255 1
0.819145265519564 1
0.802644170668449 1
0.778429795919342 0
0.948483912468661 1
0.958508774275943 1
0.883343907788554 1
1.138071289746 1
0.912529784357907 1
0.978604091789892 1
0.982381330349283 1
1.24502218016799 1
1.12297328934018 1
0.75654765308014 0
1.06853273980044 1
0.938670908401754 1
0.919491939357201 1
1.04594241861799 1
0.895303865510849 1
0.892275475860099 1
0.942302661957713 1
1.15244038114875 1
1.1574297231912 1
0.952640214156054 1
1.05940501450963 1
1.02426343942598 1
0.921909072144143 1
1.07488847217433 1
1.12474498011598 1
0.84223796817374 1
0.872376597245396 1
0.980262186927572 1
1.03041082548872 1
0.829496451716286 1
1.01153016492026 1
0.890350846011837 1
1.02171515196254 1
0.986270386819487 1
0.964085930351937 1
0.849136539068159 1
0.863292202716471 1
0.943663762307445 1
0.810606454896376 1
1.02079955381609 1
1.06215832382204 1
1.08489671830569 1
1.14955582136761 1
0.799614302474 1
0.897807015840577 1
0.930898785616779 1
1.12529864355407 1
0.930421900136407 1
1.14812709524927 1
0.894464071611715 1
0.999475323900613 1
1.27891839527359 0
1.01762910009219 1
1.10689951192902 1
0.923539279538313 1
1.05556683337826 1
1.09039328406357 1
0.882559016788199 1
0.842314610038195 1
1.051676700726 1
0.988140649710929 1
1.07497045019219 1
0.893818919744815 1
0.88403974094377 1
0.846786053224624 1
0.837675959137909 1
1.02784644998097 1
1.08235031718768 1
1.06933697605731 1
0.909126586557601 1
0.995975922219212 1
1.13776575230434 1
1.02488831402832 1
0.682991218096057 0
1.03003403188854 1
1.0795159124205 1
0.717813217094867 0
1.1992065765307 1
1.0384090545323 1
0.960314792479007 1
1.17363471710379 1
1.03219877770598 1
0.995868928901147 1
0.980986095317751 1
1.17987426986688 1
0.851382349965105 1
1.0362318929609 1
1.07551343939798 1
1.03666235703102 1
1.06593614300713 1
0.998489919250914 1
1.07603892116104 1
1.071667404127 1
0.819518758279391 1
0.878615015735491 1
1.21686680846042 1
0.879800675338573 1
1.12264590542099 1
1.00436842802454 1
0.94105434489549 1
0.8284556285544 1
1.07651072858792 1
0.967569895008275 1
0.760361201604648 0
1.11685159565348 1
1.00996010099535 1
1.0325907772102 1
1.16694512090015 1
1.23656539568833 0
1.08931767668211 1
1.0270245217989 1
0.911729075322317 1
0.918469937456731 1
0.944675721064285 1
0.85338576200293 1
0.981850237803153 1
1.128429143147 1
0.863842256538065 1
1.11184637722817 1
1.16065078297334 1
0.952256419954439 1
0.852419192556538 1
1.02674866246669 1
1.16438383433683 1
0.912573371210992 1
1.24377115507723 0
1.0937058333936 1
1.06735671117995 1
1.20217949872317 1
1.19152636346802 1
1.03142278813545 1
1.09642803087058 1
1.08838836031969 1
0.993169317577047 1
1.08411604395898 1
0.769944483672032 1
1.01454159320557 1
1.05535312596411 1
0.816169376184748 1
1.1328500630142 1
0.86589211042861 1
0.89261356241016 1
1.14014299395294 1
1.20955044028456 1
0.972035902859407 1
1.06163944300796 1
0.841650647220484 1
1.16313709745201 1
0.962910397257364 1
0.944462838019355 1
0.900091853763279 1
0.847205379261834 1
0.885527244415926 1
0.950564691113053 1
0.931991525873587 1
1.06888614745006 1
0.743363480883675 0
0.858149690694972 1
0.89936967573072 1
0.945198141823654 1
1.19639589075747 1
0.825789758335653 1
0.90774931299006 1
0.995716014587842 1
0.848777190272401 1
0.91147394320836 1
0.820177961023467 1
1.15142157602351 1
1.09563632016035 1
1.0390590031247 1
0.998207293827235 1
1.11201302612541 1
0.969804913919446 1
1.12026133510801 1
1.03308369679984 1
1.01747274661396 1
0.873695173894406 1
1.33351552825106 0
1.10543649485143 1
0.914231534933151 1
0.968486944163426 1
0.915800689649566 1
1.03219924705863 1
0.88194458478243 1
0.926844051394103 1
1.11651783803915 1
1.14084210599072 1
0.868402177018279 1
1.05142076577289 1
1.06138339563932 1
1.12666628201537 1
1.08711812587737 1
0.957469765036699 1
1.08920011119464 1
0.919240207239439 1
1.11472307641202 1
0.859048951900573 1
0.97741252621958 1
0.820252841876886 1
1.02281567631979 1
1.0351907620755 1
0.974178324710196 1
0.727497767072153 0
0.937723580142352 1
0.986758798014406 1
1.05414798494529 1
1.08908732720007 1
0.979198312962459 1
0.799048987994298 1
1.1250702899667 1
1.0324048162664 1
0.892472126544656 1
1.07982860841909 1
0.779036135462775 1
0.793006251669502 1
0.899120652813992 1
0.766127629813549 1
1.03421898445672 1
1.10550551065228 1
1.18546048387033 1
1.10619363444383 1
0.956670832556097 1
1.35032587704006 0
1.07842063823612 1
1.17485825176633 1
1.18081072745549 1
1.15606855676469 1
1.15756679504519 1
1.06254366008607 1
0.802679375493516 1
1.04392992540538 1
0.840892196360715 1
0.975144595218919 1
0.966965285183528 1
0.98655747900611 1
1.08659902348737 1
1.28761095078305 0
1.06320235457969 1
1.16666370657342 1
1.08427166760707 1
1.05167592591989 1
0.994123058283186 1
0.962771130407422 1
0.931443361041475 1
1.0755865209764 1
0.990745541568546 1
0.966733901451619 1
0.944011599957882 1
0.911318039535179 1
0.836495567109161 1
0.955878385823333 1
1.13157173032572 1
0.996593684723513 1
1.04568330658036 1
1.13862445848618 1
1.08669927536844 1
1.09900203788198 1
0.891058972985847 1
0.921865439303778 1
1.06151617193059 1
0.943490771805393 1
0.622140240956611 0
1.01064836951079 1
1.05760679015849 1
0.858594233194749 1
1.26086560437182 1
0.900129576740881 1
0.880506220285735 1
0.90682960110931 1
1.03393617368041 1
1.1978095026946 1
1.23291286282242 1
1.04029610235638 1
1.14439529572041 1
0.875882334344109 1
0.902765747408838 1
0.91206931980222 1
1.12616199293559 1
0.894160606429065 1
0.844650685082134 1
0.961426830033322 1
0.710516880990231 0
1.22422877530471 1
0.983044008404216 1
1.06796368885471 1
1.10096447007134 1
0.974333472285718 1
0.883903670182329 1
1.03606733008176 1
1.00171560258647 1
1.07842603882364 1
1.04062206330982 1
0.992652176132224 1
0.875705410271087 1
0.988696481212304 1
1.15283291076529 1
0.574255335959175 0
1.00113553841839 1
1.0523882742997 1
1.06200737430478 1
1.06436136988208 1
0.901281124845638 1
0.887104484202374 1
0.964316163057638 1
1.09131417489794 1
0.986827410459659 1
0.932753092637991 1
0.925686742153411 1
1.15740088814378 1
1.09090119909039 1
1.11604049324369 1
0.785412957115004 1
0.971879790665389 1
1.04736865759355 1
0.864835328158937 1
0.969500371085662 1
0.888662196488159 1
0.88525776755041 1
0.873750570208418 1
1.09483455653754 1
0.771891609797314 0
0.983944099782448 1
0.952161154078221 1
1.11078526581312 1
0.962101894811293 1
1.13575203213583 1
1.10616014876177 1
0.844989116947504 1
1.1380347602283 1
0.950885779648997 1
1.15096910393469 1
1.07688923803665 1
0.9380707205124 1
0.977903145005834 1
0.884203286253498 1
0.997661163157995 1
0.807136108873701 1
1.05131775274867 1
1.04445816521698 1
0.935223027892192 1
1.09257595907481 1
1.12373789526422 1
0.858595808414461 1
0.997597854014866 1
1.01802015989748 1
0.923384169970612 1
0.781669173390597 1
0.92714884870157 1
0.946376620447949 1
0.934394935689068 1
0.956130416642605 1
1.03692978142806 1
1.031312294624 1
1.13523149178536 1
1.16031738761552 1
0.900646422120619 1
1.08021381177615 1
0.884939740232744 1
0.991605491389311 1
1.0764553352297 1
0.914084718018845 1
0.873423479718863 1
0.93747718388841 1
0.840410375024309 1
0.923812070578257 1
1.04066492176925 1
0.882096290344085 1
0.972404215426422 1
0.853254646134152 1
0.877338564836896 1
1.18673588724042 1
1.12174604108937 1
1.04089832902652 1
0.863803329817488 1
0.9107378171095 1
0.926552910110779 1
1.01654980342926 1
0.927197352468885 1
1.12704632263802 1
1.06531424662522 1
1.11910936173415 1
1.09879067527707 1
0.804435364165542 1
0.959924329814681 1
0.69312407068236 0
0.964945905400196 1
0.982447664700185 1
0.971339025944823 1
1.04746202487929 1
0.913577182500599 1
0.9758401925601 1
0.853830830012676 1
0.899601346345632 1
1.06545995845612 1
1.01894386125352 1
1.03735085919679 1
1.05671927145409 1
1.0020220509884 1
1.14297191201681 1
0.952285205774248 1
1.02727025642059 1
1.1035084334864 1
0.714220499217386 0
1.12718864326526 1
0.915879756964148 1
1.16596251055804 1
0.998271743237012 1
1.03445327680973 1
1.24258680171574 1
1.0038993355302 1
0.967879629580351 1
0.922724542948622 1
1.12199079413871 1
1.09741946621975 1
0.834411187405497 1
0.757147871585938 0
0.960771964715251 1
0.880291950117731 1
0.699700216254951 0
1.03313877110698 1
1.11602012759703 1
1.07462546432498 1
0.913711259018503 1
1.20523879778246 1
1.21408362950996 1
1.00926536636434 1
1.19920329238416 1
1.05080790378741 1
0.891912796251387 1
1.12804466156665 1
0.838800437845185 1
0.982639794817379 1
0.936227765050003 1
0.965224321818661 1
1.06869501741122 1
1.13385497517847 1
0.956058436965386 1
0.923445023154273 1
0.862982635244607 1
0.743457049276008 0
1.00581625765558 1
0.92316805443102 1
1.204013629767 1
1.10206200010083 1
0.95912683160227 1
1.01078436996748 1
1.0145940157899 1
0.957996198635827 1
1.09998770413069 1
0.995357781765034 1
1.0214988724015 1
0.959989508808749 1
0.828715620380216 1
1.03390838435952 1
1.07402691167997 1
1.1284595498208 1
0.831237218016429 1
0.991379320194009 1
1.03550038658787 1
0.849110242768775 1
1.05870313913435 1
1.19882503912838 1
0.933814470033089 1
1.02877575879476 1
1.22615063278554 1
1.25559739252588 0
1.06315032481415 1
0.997930357099294 1
0.882515806324696 1
0.953770728098074 1
0.937977045593247 1
1.09954210963983 1
0.972939018897733 1
0.884332020601669 1
1.07185323931241 1
0.953917602965737 1
1.12091755295188 1
1.14376966111821 1
1.14230960281441 1
1.10996932680717 1
0.914088337637985 1
1.00518544531349 1
1.05462825811061 1
0.835498386802335 1
0.933872975093952 1
0.962167747127247 1
1.01372061435589 1
1.0466215158843 1
0.996904718831337 1
0.792757355283959 1
1.10393265091091 1
0.99527722626254 1
1.19737109714879 1
0.920551827582745 1
1.07519237069365 1
1.013363062776 1
1.111522444023 1
0.95371830785213 1
0.865567019740396 1
1.12589236745205 1
1.09880017671409 1
0.890064260400965 1
0.82952709051326 1
0.844226295733273 1
0.987029162645985 1
1.15099721691657 1
1.04685961455556 1
1.01128792549617 1
1.08526136061887 1
0.911564741862189 1
1.16811964464297 1
1.10000411213398 1
0.821057517022414 1
0.917120132386996 1
0.987934470838924 1
0.897190084567222 1
1.04122604166992 1
1.0284893015491 1
1.17144662560698 1
0.951115134640986 1
1.22050036840318 1
0.863193385978525 1
1.04938356981811 1
0.860038424356447 1
1.1476890143675 1
0.914931421175582 1
1.12466804375584 1
1.01685832402686 1
1.17498195398285 1
1.02496029532341 1
1.03917653844627 1
1.03456700741367 1
1.05014990848215 1
0.975954805956604 1
1.06650885368394 1
0.886253504405509 1
1.19286472689418 1
1.04680839931592 1
0.971311822894567 1
1.11853306391061 1
1.08921121585027 1
0.727651269842816 0
0.813978850221462 1
1.00765947744682 1
0.851026196997676 1
1.14192924338951 1
1.09979746583108 1
1.02796937880007 1
1.12907022895195 1
0.823177764042017 1
1.07414084691347 1
1.10125051703698 1
0.98762849420319 1
1.03868808487897 1
1.04796085374929 1
1.06943818450336 1
1.01234126595515 1
0.91015777254667 1
0.846393900015849 1
0.972159812974948 1
0.922520537292625 1
0.835084719167244 1
0.99809133948227 1
0.962522135718078 1
0.964279915110532 1
1.19911324823744 1
0.852143080375224 1
1.09812002590986 1
0.771921751099219 1
1.03287929641681 1
1.10220901919402 1
0.976014113079842 1
1.1930317684775 1
1.00154608132378 1
0.795589077674445 1
1.12500771883474 1
0.930312314560238 1
1.14402071077615 1
1.06411250147964 1
0.984394796746118 1
1.11590993994151 1
0.929711141155591 1
1.02000368981215 1
0.983485395754815 1
0.886248570529091 1
1.17324346115217 1
1.02733719742128 1
1.13050317442385 1
0.860037483446528 1
0.924213834168564 1
1.03068414557624 1
1.06827580222074 1
1.03669154716871 1
0.963272200625998 1
1.01989747154446 1
1.06414211634458 1
0.939189668305209 1
1.19540878071221 1
0.96413855980745 1
1.06905864048774 1
1.04566919968654 1
0.90626657622936 1
0.990629799201756 1
1.09098051615851 1
0.889170526411608 1
0.999715558940745 1
0.968653381171225 1
0.951597567705041 1
0.994165354842575 1
0.894994235500523 1
1.08861561331511 1
1.05855012168258 1
0.999201856706516 1
0.782379744231394 1
0.95745686683819 1
0.94756342089476 1
0.827011270626018 1
0.991823841072647 1
1.14155327803282 1
0.933561231941746 1
0.917360414061606 1
1.09142675119289 1
0.938040631927733 1
1.14557854182664 1
0.990469698266072 1
0.922094631517144 1
0.898353240588312 1
1.04918318708002 1
1.02194222442762 1
1.11377598229193 1
1.21853153159411 1
0.806836416472418 1
1.06264162465174 1
1.19596805450241 1
0.960458381054998 1
1.15385886303616 1
0.961678859479317 1
0.978579395735781 1
1.08993134536529 1
0.878858493299615 1
0.871849395938899 1
0.97617486054997 1
0.717149368942232 0
0.860998976830563 1
0.989382219553472 1
0.959047954851293 1
0.923750238176953 1
1.06153295431638 1
1.00392317993707 1
1.01950075348059 1
0.909874393186108 1
1.11245219623632 1
1.03679821152908 1
0.901354890828759 1
0.901042053227654 1
1.02911433947383 1
0.922248941944504 1
1.07535946040697 1
0.91783273059382 1
1.07674837758494 1
0.922954818637646 1
0.922573532506423 1
0.944250139575251 1
0.801988939822645 1
0.976712371499128 1
0.910259447519191 1
0.931859525370059 1
1.230698818208 1
0.834839032726045 1
0.978256720852394 1
1.2091612477172 1
1.03728035532842 1
0.978695469074947 1
0.966449908951639 1
1.03970754037861 1
1.08507144012451 1
0.882330302051091 1
1.06252851948106 1
1.11935280138799 1
0.954910656822491 1
0.939825551746753 1
1.06238722394607 1
1.18491410753486 1
0.955343083999698 1
0.974426530590421 1
1.16341632852385 1
0.920556677980454 1
0.9006363526565 1
1.04154951918423 1
0.980937007375661 1
1.07676440728981 1
0.955830197606731 1
1.09114501868218 1
0.953969633745057 1
0.803645399188903 1
0.872735735395031 1
1.10002378585055 1
0.819384795506356 1
1.05973793390383 1
1.09443089428909 1
0.908084254373723 1
0.994855506557866 1
0.911789094169539 1
0.987877982738097 1
0.975083131981355 1
0.987094750839787 1
0.937797614492236 1
1.01232624858522 1
1.10338583729354 1
1.05994372195484 1
1.1135535703693 1
1.14228433244895 1
1.17428730510098 1
1.01688505382024 1
0.966151047894677 1
0.938925641360327 1
0.760441766100547 1
0.965392829876966 1
1.0518146595763 1
0.913449894942208 1
1.27949775015265 0
1.02705195471784 1
1.05107548377319 1
0.961260787071655 1
1.0169697370896 1
1.06439506744492 1
1.07573001607649 1
1.13205965560612 1
1.12034311136198 1
0.84279420156651 1
0.777969152012288 1
1.02921028752839 1
0.95670767233628 1
0.97116917617179 1
1.03386182827193 1
1.17944725341948 1
1.09612881589739 1
0.956525763506771 1
0.735636589967303 0
0.904211123542755 1
0.882348469694807 1
0.905416120847724 1
1.04151876599441 1
0.889726099090614 1
1.00152141652707 1
1.1538801337979 1
0.88169572203079 1
0.981552292584442 1
1.11633485104689 1
1.16478284684954 1
0.898183989891923 1
1.14754039506274 1
0.997518033770866 1
1.12077278391259 1
1.09939725648272 1
0.943795525128543 1
1.01680518343683 1
0.966973066367979 1
1.0407166148621 1
1.06870790187328 1
1.14288139414219 1
1.31250080651368 0
0.924646931794616 1
1.14198854032646 1
0.941760381623089 1
0.802202572445654 1
1.04135657156002 1
0.885982570698902 1
0.905482239824891 1
1.2189094497373 1
0.914067276239553 1
0.926658352714562 1
1.07873417672911 1
0.720230548081037 0
1.01788333175171 1
0.859567360907245 1
1.02848577882356 1
1.00835820734975 1
0.879865993019943 1
0.964524873954708 1
1.1611195083107 1
1.19193420342861 1
0.871810190399908 1
0.96368518562649 1
0.936755187721493 1
0.948541178816717 1
1.04801811029589 1
0.935135295559313 1
0.876561051108379 1
1.06751258823834 1
0.867963610685926 1
1.00142584718837 1
1.03164688488371 1
1.23179749751232 0
1.12049129695286 1
1.00914288928773 1
1.19375439769583 1
0.969790983192537 1
1.03856592745965 1
1.14417061519922 1
0.886759647976649 1
1.00073050109622 1
1.03442225701007 1
1.01546723685763 1
1.13090638201314 1
1.04404683956737 1
1.06837113882135 1
1.00395893111166 1
0.864378872961721 1
1.08941175838412 1
1.00247539533881 1
1.00602014111822 1
1.1224336211795 1
1.15485453411891 1
1.03847468078073 1
0.952782877978132 1
0.969678421093624 1
1.08548857252011 1
0.931267793467542 1
1.01135816664512 1
0.798150252651874 1
0.901489916374071 1
0.915771866803279 1
0.918927848380534 1
0.985622925289333 1
1.01469103841752 1
0.823772379828187 1
0.946863263416727 1
0.900693919423469 1
1.09025665455596 1
1.22815532131781 1
1.08307312322743 1
1.01733421483993 1
1.09189091027184 1
1.00574643571735 1
1.03538756969519 1
1.04658084965176 1
0.955302920318317 1
1.09207608836193 1
1.08373597762627 1
0.855864353191596 1
0.880193857851483 1
0.948586441070412 1
1.04913232888981 1
1.05386706085376 1
1.11550095921384 1
1.00978722250368 1
0.802570899249526 1
1.17915756200052 1
0.998550985269645 1
0.894814263372742 1
1.05055325626593 1
0.976719831144803 1
1.0786291547891 1
0.841321990948666 1
1.04877875235402 1
0.945431021744896 1
0.865768765981911 1
0.948319742583462 1
0.918608413234834 1
1.01659434265726 1
0.924277462592201 1
1.14437966747412 1
0.99624997676128 1
1.00410528942338 1
1.14103267846204 1
0.980292141059779 1
1.13126097146331 1
1.30225631281822 0
1.04449311716786 1
0.880922883119511 1
0.971767727039797 1
1.20160129922841 1
0.963777691441042 1
0.978971530073855 1
1.04154702766381 1
1.17449528350333 1
0.836144684839928 1
0.951606001296739 1
1.00342448743068 1
0.823481997057763 1
1.3059515025677 0
0.939760822708071 1
0.955822806114933 1
1.08448506814674 1
1.12245083531302 1
0.776563424221917 0
0.936103594382048 1
0.895859760105245 1
1.04053728561767 1
1.0131096971172 1
1.0291203403773 1
0.911192896484632 1
0.971822449084114 1
0.953556934319934 1
1.09334439817155 1
0.865392948163952 1
1.05492015855747 1
0.935828735539276 1
1.07882469199709 1
1.04566039673425 1
1.17188035047507 1
0.847096813346147 1
0.98878497476784 1
1.05773811799593 1
0.992988792602239 1
1.07416693829701 1
0.956454943854447 1
0.978757059027481 1
0.882064127104789 1
1.01889491607767 1
1.02218800485983 1
0.99032593563797 1
1.14394007458359 1
1.15729624392627 1
0.945521778792586 1
0.857336757645522 1
1.02283840948026 1
0.846376571728492 1
1.11445233528386 1
1.12035750975345 1
0.868223335364711 1
1.08657955720599 1
1.0836813813008 1
1.02922833578616 1
1.05379226500819 1
1.19114823923146 1
1.00655472513584 1
1.06977795549582 1
0.988107616459915 1
1.05727069571041 1
0.926356325264127 1
0.84265632828009 1
1.08927765893948 1
1.02035794289802 1
0.972676174256538 1
0.713382522360019 0
0.977726611673887 1
0.870056018377946 1
1.00100262299131 1
1.2707348696663 0
0.998525139270589 1
0.994864111897987 1
1.25005517161249 1
1.01574962543072 1
0.995894899758289 1
0.966250404097201 1
0.958491846312502 1
0.87970606216031 1
0.955571386516847 1
0.815179511552872 1
0.814408528578752 1
1.23987447745208 0
1.01684800359494 1
0.76328917174244 1
1.10052558963787 1
0.967153454936276 1
1.07311707983355 1
1.20842193018926 1
0.799042148720335 1
0.976909917255661 1
1.01238492438766 1
0.752120345294353 0
0.905672646638718 1
1.00915783126113 1
0.693095447230306 0
0.978279603115072 1
0.920316643161509 1
0.929780618837045 1
0.925018814471956 1
0.874523498893021 1
0.98481057642174 1
1.0034675863054 1
0.787220576525406 1
0.754099198148458 1
1.10485989950686 1
1.04351265113609 1
1.07709062406288 1
1.00200362223872 1
0.665315670475853 0
0.896393347022974 1
0.826571102719068 1
1.00855800278828 1
1.03511372040994 1
0.905928786632299 1
0.862027505102401 1
1.19808692511989 1
1.15656872151136 1
0.840448899067294 1
1.05219496357827 1
1.15967326787679 1
0.907230144200469 1
1.03092900925379 1
0.937467902151794 1
0.937945444417783 1
1.07248985764663 1
0.871308904635894 1
1.05351824305406 1
0.852863771664625 1
0.921881572548919 1
0.990993907517985 1
1.1185960862677 1
0.976473538684267 1
1.10767939735942 1
1.00283695424097 1
1.04297127394045 1
0.973192154517099 1
1.012173020099 1
1.14462907959906 1
0.822457648666349 1
0.88262838545159 1
1.01828310702947 1
0.835353870806898 1
1.1178194114487 1
0.981907705129521 1
0.965725108284475 1
0.876332729968837 1
0.864958402325516 1
1.21233569482756 1
0.936082812902309 1
0.955229584208614 1
0.980587748366105 1
1.13787029037364 1
0.920631761369098 1
1.08478347704439 1
0.776531272443557 0
0.975552756788556 1
0.861383688184677 1
0.923723889849172 1
0.97543987482612 1
1.05754235820749 1
0.906860693788958 1
0.985706193618101 1
1.05181275170211 1
1.14347604819937 1
0.978921382347813 1
0.980687526427226 1
0.995555422419925 1
1.13666935591373 1
0.999051476759437 1
1.11108208707127 1
1.03713537605063 1
1.16115526865952 1
1.28850523755833 0
1.10718111796415 1
1.15880746672698 1
0.948572596353828 1
1.09436670851804 1
0.888893495136552 1
1.0042932737291 1
0.970705651434046 1
0.835451827920441 1
0.998036954444074 1
1.1615053039113 1
1.01310083176268 1
0.855984481098416 1
0.912144240634239 1
1.15762281205748 1
0.995048934904998 1
0.928446102362749 1
0.993794148206269 1
0.973514384545182 1
1.14948285209984 1
0.907331797400576 1
1.04507802698167 1
0.96275128609809 1
0.955282035326742 1
0.862817814443362 1
0.912271305595803 1
0.810032341397028 1
1.16010251325599 1
1.10863812568331 1
1.11417905334892 1
0.973630486368317 1
0.925470944396633 1
0.901060330545474 1
0.976466161660092 1
1.09343090113424 1
1.16999882302877 1
0.974242324582325 1
1.12673398749325 1
1.06819694811503 1
0.897839528442864 1
0.84926777896307 1
1.13489357040477 1
1.08865497953319 1
0.820539774090228 1
0.961526788947341 1
0.783742271622271 1
0.880948989465011 1
0.887313054692441 1
0.924865203146322 1
1.09316526188516 1
0.845149447840206 1
1.026678371955 1
0.981164429930828 1
1.24216774807302 0
1.20232272793501 1
0.962656351010181 1
1.19915162276825 1
0.880647165741435 1
0.97976781144544 1
1.03464707717856 1
1.0952383769072 1
1.14632104996045 1
0.996790126208706 1
1.15229106672641 1
1.19334448487743 1
0.988485413545731 1
1.02756992518114 1
1.03034742681714 1
0.969923727992671 1
0.908561273739151 1
1.04223905288134 1
1.12664234093946 1
1.04628853123009 1
0.995337375943664 1
0.790331713070781 1
1.04755043673126 1
1.01787643076491 1
0.805953128776292 1
0.839267268042725 1
0.970653054949763 1
0.797309986708645 1
0.83511873614505 1
1.0229839877815 1
1.1417414332897 1
1.28362958004012 0
0.984984969245171 1
1.03254084621847 1
0.991077078284471 1
0.873210743416543 1
1.0833982957642 1
1.07952271697871 1
1.23979422636506 1
1.15220589804601 1
0.858292031589887 1
1.2128389797175 1
0.946352516549871 1
1.11205845287161 1
0.862938311459807 1
0.874759590693316 1
0.935767431861608 1
0.686990995483083 0
1.0333019558471 1
1.03652235641179 1
0.97995672946386 1
1.10577303112216 1
1.11444607566135 1
1.1040840910173 1
0.950012553613243 1
0.841813231589206 1
0.937243831882876 1
1.07430134349177 1
1.09175704007076 1
0.923640278195544 1
0.907187416173317 1
0.912560625632855 1
1.13676831459754 1
1.07119959564072 1
0.928809058515265 1
0.98545470513711 1
1.12644967644798 1
0.976132988939317 1
0.854570270996211 1
0.951001761400258 1
1.02486380986058 1
0.899688338056332 1
1.01267627005705 1
1.00027759967023 1
1.08719180641496 1
1.08598581328816 1
0.935114925881617 1
0.930833123328148 1
0.906310909674413 1
1.15696131450203 1
0.984499413027021 1
1.02155456518916 1
0.90397484032872 1
1.10693425982492 1
1.08521194468726 1
1.01203173769503 1
1.28493846837111 0
0.880183895642266 1
0.997518111675806 1
1.03977420501887 1
1.12346216764435 1
0.99123054974249 1
0.823200786099243 1
1.01171118567818 1
1.00447476588314 1
0.947367004489994 1
1.12384037651915 1
1.12335917329983 1
1.0517586076272 1
0.802335583689434 1
0.888318951937474 1
1.08590985445995 1
0.907698329233746 1
0.779934656161144 0
0.834452779849648 1
1.18137596195076 1
1.07299160021708 1
0.75980066615065 0
1.10288953947753 1
0.940777682880894 1
0.948405763663271 1
0.953114253181708 1
0.939963172536678 1
1.0399446426945 1
1.1419883803639 1
0.977772942353582 1
0.820140837798318 1
1.08690148001773 1
0.997897679755054 1
1.03364539461189 1
1.13855733123865 1
0.767600476341703 0
1.08800174586705 1
1.02637454801104 1
1.06839532173781 1
1.2355895270377 1
1.2042386988201 1
0.766493972412368 0
1.12807629373183 1
0.979689012530098 1
0.977864285945482 1
1.18712709262958 1
1.10211115641935 1
0.902348871329968 1
1.05831361166643 1
1.10912314021369 1
1.08220572700211 1
1.1017725292554 1
1.01179131822215 1
0.87618778903268 1
0.885193942505375 1
1.07079242097765 1
0.961451769172738 1
1.08119310322897 1
1.0465722101154 1
0.758879271747812 0
0.910762102445432 1
0.821955052873045 1
1.0157919542007 1
0.916470826969598 1
1.02779472237944 1
0.947607658904359 1
1.0095883286459 1
1.14630950164248 1
0.864175783562919 1
1.01856107112266 1
0.968354375829768 1
1.12734464432835 1
0.893665539183811 1
0.939777582563446 1
1.03128318843783 1
0.961261415257361 1
1.03152203773657 1
1.02327058599957 1
0.898704004321132 1
1.08211834537405 1
1.06514045711014 1
0.694616620066039 0
0.973157509658197 1
0.91618133923617 1
0.873804515089206 1
1.02994908482301 1
1.00320928824274 1
0.974432293888266 1
1.01745920809192 1
0.728278236073382 0
1.12088413637513 1
1.03837136541102 1
1.15490478360285 1
0.835053549177348 1
1.08719408424694 1
0.915623780649124 1
0.831867766451173 1
1.10562149048752 1
0.872542999337943 1
0.967414879959619 1
0.906343075751303 1
1.12558077157911 1
1.21309347528346 1
0.944838875798433 1
0.773306240592663 0
1.03744426622223 1
1.30320367308242 0
1.22887584641977 1
1.09076832972734 1
1.09094499251338 1
1.07568262084038 1
0.983395131976084 1
0.978459155233724 1
0.975911886192223 1
1.14531697131371 1
1.12351578755163 1
1.28776140176475 0
1.1992362213297 1
0.986656796389487 1
0.879468445332758 1
0.955765177778741 1
0.961816466026124 1
0.886107631901068 1
0.851599850929562 1
0.802669794195561 1
0.963181656195512 1
0.847198043111186 1
0.826064259007402 1
0.906944471870165 1
1.22178087598859 1
1.01790765953884 1
1.19380848280504 1
1.20490946587137 1
1.09145724032689 1
1.18915294426137 1
0.936715134767646 1
1.00490397499066 1
1.073383794412 1
0.997899813989191 1
1.19900202175868 1
0.962233363006411 1
0.995839208772935 1
1.09236422392518 1
0.929522473590839 1
1.12704153872657 1
0.992470074894442 1
1.09948417376745 1
0.941927069917695 1
0.923693751828949 1
1.01647637275108 1
0.999878919663333 1
0.997028487862902 1
0.853439094017595 1
0.961768857864108 1
1.06576037727933 1
1.03219246197336 1
1.00734428256924 1
0.936760652195949 1
1.01136380867813 1
0.905327550546304 1
0.743753180512408 0
0.981838945657974 1
1.04319568223111 1
0.905046055608388 1
1.04027736965593 1
1.12453288990964 1
1.00792682581911 1
1.01840337114582 1
1.22512459994011 1
0.821784754176588 1
0.823297375428578 1
0.929992018845333 1
0.800489550678569 1
0.971595550668653 1
1.13570741484455 1
1.25379615770634 0
0.797463626014178 1
1.01236539771388 1
0.907352234037942 1
1.19004862890429 1
1.11692381214597 1
1.15427448594337 1
0.779227428642035 1
1.06841374200583 1
1.26140753317327 0
1.0902809766031 1
0.862847147720192 1
1.10425870386898 1
0.885705402793468 1
0.998241822876799 1
0.965270429334461 1
0.969573530387258 1
0.961289810470567 1
0.984210655986509 1
1.00065048835382 1
0.953504485041169 1
1.05374507661065 1
1.00392381993727 1
0.882489395826871 1
0.92446714422133 1
1.08415207147715 1
0.645808572595992 0
0.911897563200806 1
1.00628446299375 1
0.845026882803388 1
0.94747133520349 1
1.00110031693465 1
0.977320205166802 1
1.07113088608412 1
1.09956517628657 1
1.11812992695397 1
0.851680183339559 1
0.672153143480555 0
1.01453417575526 1
0.857837643147074 1
0.928233623803536 1
0.720100810917638 0
0.995688042760616 1
1.14442060550951 1
0.898413703084205 1
1.05664547055866 1
0.992227697268113 1
0.790688652420868 1
1.16723697792436 1
0.922648337317596 1
0.949585131867528 1
0.941302337239441 1
1.00558102072687 1
0.939569886928254 1
0.991840267271083 1
1.01455675983192 1
0.923279535832005 1
0.92065628420481 1
0.98370115006518 1
1.02361373744836 1
1.13422198558211 1
1.1781641810444 1
1.1913799944183 1
0.97847111911851 1
0.910252126448654 1
1.09906845876516 1
0.952639159833223 1
1.0713370878948 1
1.11109486974302 1
0.905396372876901 1
0.969423040285013 1
0.956752610623287 1
0.941935427032979 1
0.943263150413484 1
0.895462399704952 1
1.15351032378115 1
1.01774902027883 1
1.00341531510019 1
1.15531767239423 1
0.977989507237297 1
1.03324484511698 1
0.985806564012301 1
0.940644186469731 1
0.973162382929207 1
0.825259936645888 1
1.0037239556028 1
1.0609847766217 1
0.735837088395025 0
1.04459033670586 1
0.987625487250474 1
1.05051024213074 1
1.2737100358998 0
1.16672056746272 1
1.02022378614 1
1.02276798706568 1
1.15281236630412 1
1.01813869736687 1
1.01389680179607 1
1.0679979498237 1
0.911100246284051 1
0.993648154867523 1
0.898428634525577 1
1.18841827775827 1
1.189829586065 1
0.905846567614586 1
0.955966672331824 1
0.879220745736131 1
0.924212355599783 1
1.15297270468596 1
1.10025287275718 1
0.953248627485998 1
0.804823250255853 1
1.11942708182853 1
1.09717378285385 1
1.06472383082787 1
0.907618997921997 1
1.16709726364449 1
0.994284009389148 1
0.928251325799195 1
1.07776376964832 1
0.932929708416484 1
1.01134539042168 1
0.922882350932432 1
0.920551597210455 1
1.11644438235052 1
0.985860502837677 1
0.915648092944899 1
0.769592691277014 1
0.966214150683524 1
0.946449080752289 1
1.05678152708888 1
1.04507965951252 1
0.969695396549394 1
0.980379257251146 1
1.04365615562946 1
0.902206405183085 1
0.858305167396823 1
0.791400819349794 1
1.01583664540717 1
0.96832603418249 1
0.991106894558329 1
1.0362365995756 1
0.92741380691791 1
0.817704698271896 1
0.898289594143709 1
0.913034235850081 1
0.902468148116405 1
0.75811485264326 0
1.0025853116666 1
1.22105511398214 1
0.896210120355652 1
0.880064955981308 1
0.881967596571339 1
0.95742353371266 1
1.08909937621838 1
0.884096537281529 1
1.02215415591696 1
1.05896768048278 1
0.922894477947389 1
1.04889267323703 1
1.04111418374406 1
1.17706540380606 1
0.843595746026604 1
0.872355547025547 1
1.03164209628124 1
0.887474434942469 1
1.07101371119019 1
1.00042604241659 1
1.02715721243728 1
0.981881435237795 1
1.0709602695645 1
0.994985205209526 1
1.09315626416508 1
1.13950288202635 1
1.18321417661679 1
1.22428403870213 1
0.855588646984725 1
1.25195828901925 0
0.900099158328243 1
1.16537154050316 1
1.12779913190865 1
1.00478209016074 1
1.03532828185685 1
1.13740903599463 1
1.08219319616446 1
1.01030968026268 1
1.08986058549865 1
0.974269688310955 1
0.870093209331554 1
1.16075833470318 1
0.889029852500171 1
1.16367975814588 1
0.857223991424984 1
1.29073324095351 0
0.811106712393998 1
1.02825499451727 1
0.899732275622503 1
1.06866240611228 1
1.21026874607712 1
1.17280265988002 1
0.907358298071839 1
1.05500366013265 1
1.01075448443558 1
1.01413945093833 1
0.991738520374514 1
1.09298424762239 1
0.867584949055136 1
0.994742737701124 1
1.07924352128665 1
1.01877623831037 1
0.983998411057435 1
1.03527497078811 1
0.853191059683104 1
0.836890133865226 1
1.03894002971864 1
0.965736249428468 1
1.02993137718097 1
0.945747793629136 1
0.989100774607049 1
1.11090729720333 1
1.11849033819798 1
0.984927329127337 1
1.00255558308939 1
0.948375042048377 1
0.994888777319463 1
0.8719013236077 1
0.892469748801882 1
0.962284095743991 1
0.762399304044388 1
1.05056109856026 1
0.724423775531145 0
1.15204158295718 1
0.706387547672643 0
0.866802114787618 1
0.905577041102051 1
1.05067179982704 1
0.882564315043149 1
1.05718558845935 1
1.01991849931326 1
1.16802602438093 1
0.92089434456938 1
0.958812252200045 1
0.790022472771853 1
1.1139729686293 1
1.23550603839182 0
0.94279233763566 1
0.803100750092218 1
0.889135244348817 1
1.12283374182169 1
0.865139638511568 1
0.979384085590081 1
1.07122865612523 1
1.10179883260739 1
1.13972458847596 1
0.951740914144312 1
0.86762482849239 1
1.05641628939296 1
1.30391236012543 0
1.10517942129663 1
0.889102649781964 1
1.21460548113613 1
0.921209366363466 1
0.874915189526622 1
1.0624444523842 1
1.08472906237227 1
1.21378087126927 1
1.16721372728767 1
0.874625315536296 1
1.2042805277912 1
0.946078261405567 1
1.07997174482036 1
1.06561118658079 1
1.04846451898995 1
1.21651665730572 1
1.22500534257355 1
0.980773041527275 1
0.938768421127425 1
1.07265957062502 1
1.22524126332015 1
0.919405964032302 1
0.978987878592539 1
1.18459076920459 1
1.03595005484235 1
1.02177755664612 1
0.813368394185478 1
0.859192823965179 1
0.78881330530809 1
0.971057551503302 1
1.04303908261142 1
1.05894371324448 1
0.939812258502103 1
0.928167000770383 1
0.995711979762662 1
1.0317072381905 1
0.987832891079432 1
0.697582347999912 0
1.13098063265667 1
1.20366798236794 1
1.00784211571356 1
1.02572967120593 1
1.0685080260609 1
0.898495478145913 1
0.908759493655816 1
1.0656740261633 1
0.861804355950005 1
1.16747075301405 1
1.13847346593653 1
1.06744849694784 1
1.09806999806577 1
1.18297144019424 1
0.910751665733602 1
1.04664220592724 1
1.16839256322585 1
1.28850387675095 0
0.961081836955434 1
0.844547711008373 1
1.19715614559723 1
1.139654443604 1
1.01832128706076 1
1.0095116007136 1
0.930370381223209 1
0.824537949790043 1
1.11143846215877 1
0.895214819062731 1
1.09543318939669 1
0.848151987852017 1
1.02526716897426 1
0.976027461606823 1
1.22015429878237 1
1.18643190975056 1
0.989296823278069 1
1.03039188599898 1
0.832699833093918 1
0.777502118027192 1
0.967942152591206 1
0.676219294193873 0
1.26131042824007 0
0.955298260569563 1
1.14200277537909 1
1.14368987887967 1
1.01431157685837 1
0.804055248053771 1
1.14284080050563 1
1.05019600337582 1
0.995080254761957 1
1.05446478172351 1
1.03387234086932 1
1.08515323569785 1
1.03175191225219 1
1.12877609601605 1
0.970738101581951 1
1.09049545446365 1
0.759649903352139 0
0.878629222000293 1
1.02538017791646 1
0.95165661779942 1
1.02493532575283 1
0.936265106619125 1
0.99551666118593 1
1.05329579136831 1
1.14775563054097 1
1.09506484095079 1
0.987351038313361 1
0.937087487847311 1
0.898352796983417 1
0.923693608743536 1
0.949958432104439 1
1.13058905158501 1
1.06727208266222 1
0.92148390092979 1
1.1863418288673 1
1.01892333917936 1
1.10315887632399 1
0.93704304414497 1
0.918081687141043 1
0.896818838489354 1
1.04318779920431 1
0.810516698834727 1
0.975804893159302 1
0.981074401416045 1
1.28229417858631 0
0.877151657578577 1
0.922817597498681 1
0.979213152944275 1
1.09035018338841 1
0.995439091099195 1
1.00992290370296 1
0.757623933428672 1
0.91940585136365 1
1.05088171858493 1
1.13359352232244 1
1.01783305374353 1
1.03882840202489 1
1.01337092718276 1
1.16810223784489 1
1.05402360614733 1
0.973048687454456 1
0.913888986444882 1
0.962033365648747 1
0.957020863395274 1
1.0227882763805 1
0.756934088400206 1
0.963948887312903 1
1.11895745491339 1
0.916970207717836 1
0.835684341343451 1
0.933497444179886 1
1.08523926843247 1
1.20782761235057 1
0.891076113330107 1
0.981480525469237 1
1.0057783263905 1
0.852861791613726 1
1.00211745171706 1
1.05124679667306 1
1.31378772889175 0
1.09003321035341 1
1.02907858883173 1
0.885549190762253 1
1.06906175991572 1
0.837737943655626 1
0.849256017057404 1
0.942877623184397 1
1.02083683903631 1
0.919532506778602 1
1.00091410092505 1
1.11864346811729 1
0.889433149977836 1
1.115888354455 1
1.00425781338152 1
1.04105100410793 1
0.803240755491334 1
0.960953539178713 1
0.919276464448864 1
1.003821039405 1
0.798597324251772 1
1.04953218165771 1
1.24170165587243 0
0.955848061920304 1
1.02943139443761 1
1.0381610252732 1
1.17052387946674 1
0.882569172161086 1
0.98858410737419 1
0.965889738768174 1
1.13265011861754 1
1.11832626623616 1
1.0181766139041 1
0.942992154737956 1
0.786347637207235 1
1.02304042430271 1
0.816523095737634 1
0.999978342809948 1
1.0695944325969 1
0.984655366130435 1
1.10427685905807 1
0.765035626590344 0
0.929306369959497 1
0.848913137792587 1
0.980900016469171 1
1.08060261623079 1
0.90171382423063 1
1.00106685469999 1
0.909906345329574 1
0.908064222247475 1
1.13380793906673 1
1.04596484038079 1
0.783279759053031 1
1.04395060441384 1
0.975410841350013 1
0.92768347009889 1
1.34562819669242 0
0.907720958119119 1
0.92602652551697 1
0.97746894754412 1
0.939602463082061 1
1.02982669816857 1
0.861403547359123 1
0.840323848955999 1
1.04954240199369 1
0.849387510162006 1
1.09277576536628 1
1.1207272949746 1
1.15819645226765 1
0.747307734359373 0
1.10492635192362 1
1.09656385663723 1
0.960863108414265 1
1.08323917084316 1
1.11079439461807 1
0.687428858033067 0
1.13392988418534 1
1.0064022899898 1
0.92811123041042 1
1.07765406065451 1
0.934102637787661 1
1.05962955199509 1
0.842594938043898 1
0.982629680007778 1
1.00248591707566 1
1.00738545355937 1
1.15139693167679 1
1.00993925559866 1
0.856517927383589 1
0.961083253001198 1
1.04209981983958 1
1.1284888189376 1
1.06552711577801 1
0.922233819126372 1
0.972536256724007 1
0.920288393082815 1
0.903824924806295 1
0.932080786652842 1
1.06252558973202 1
1.00280285436957 1
1.09140092971801 1
1.16105263601141 1
0.700066401403715 0
1.26576025252511 0
1.08250652891122 1
1.26659111076156 0
0.912275049096802 1
0.930521593750775 1
0.777739718504425 1
1.23261729919146 0
0.876049200834797 1
0.916290553531351 1
1.11861986875817 1
1.08235490260586 1
0.944974064685281 1
1.13003127945065 1
0.869332163124949 1
1.12865238885996 1
0.985627789571095 1
1.15919895651533 1
0.962363754536225 1
1.13452797160097 1
1.04035462200976 1
1.11656132369837 1
0.934865916938043 1
1.01497823933237 1
0.963513220458522 1
0.943606745308263 1
1.05378197497215 1
0.932233108848011 1
1.15003951015073 1
0.969277916317229 1
1.27497064382921 0
1.04295070865542 1
1.12391802789051 1
1.07323385316883 1
1.13350068211214 1
1.09317374678064 1
0.845622489865157 1
0.889175909638156 1
1.0029598631301 1
1.02226492120353 1
0.957666340533361 1
1.11868468444537 1
1.02303446276974 1
0.863464751121549 1
0.998092581308986 1
1.13938680803431 1
1.00430363324776 1
1.05653630333105 1
0.929025662396779 1
1.10939782884411 1
1.05951970259147 1
1.16748702880009 1
1.03572999208475 1
0.991327328478978 1
0.935194699867613 1
0.985052030751694 1
1.04729107052223 1
0.703650483499287 0
0.884899286293704 1
1.03685004297059 1
0.995306748333822 1
1.0746086313903 1
0.935617257428236 1
1.1398099413007 1
0.992608471187805 1
0.999473536001454 1
1.16943420293972 1
0.831166448068558 1
1.14294299348705 1
0.805046857393463 1
1.0891472391898 1
1.1223012339381 1
0.864732391229588 1
0.959043412555895 1
0.866877532723011 1
1.11674030859862 1
1.17269179339887 1
0.837179550368672 1
0.95371414692674 1
1.01476628677391 1
1.168300135109 1
0.739443168358149 1
1.05163318609445 1
0.858437494590497 1
0.976398132544402 1
0.85128105881735 1
0.927041872632012 1
1.10326737790695 1
1.00630293894186 1
1.04884768632559 1
1.06469969763426 1
0.952965638412862 1
0.830047955190182 1
0.911187664025873 1
1.03082932149664 1
0.928950864848462 1
1.07607018605027 1
0.816926705731498 1
0.775293263677505 1
1.00255234072243 1
0.869282440655682 1
0.884597386939489 1
1.02928654493114 1
0.85280933521382 1
1.13814051735214 1
1.03690020356293 1
0.88469322488004 1
0.972564779191486 1
0.91036133027702 1
1.01480185710949 1
0.912543742471565 1
1.02749439936141 1
1.33274178201047 0
1.13833613612607 1
1.06236581347924 1
0.911684927368895 1
1.02048915878705 1
1.09725065851304 1
1.08267322436986 1
1.03410229540002 1
0.918612562075316 1
0.78448723310111 1
1.1420096131113 1
1.08185268357682 1
0.910114157593857 1
0.982319609464585 1
1.15006430648149 1
1.16532513608726 1
0.932440113447529 1
1.19114422020509 1
1.14982565060447 1
1.06930129877051 1
1.04721214052721 1
1.10183231395147 1
1.03019865370731 1
1.01727740511304 1
1.27254765847932 0
0.950862554992783 1
0.792946970004003 1
0.922558303174592 1
0.905385406277376 1
1.16951545394792 1
1.21543609925954 1
1.01269402883038 1
0.910366582321341 1
1.05823299253281 1
1.18179833237898 1
1.04018233965729 1
1.05241680482463 1
0.961305852416679 1
1.06725690787109 1
0.921850478705509 1
1.28730285705762 0
1.0496744435618 1
0.924608553599782 1
0.871998355030516 1
0.923053872300337 1
1.03467188629428 1
0.901472497959334 1
1.10199176086435 1
0.76703987823331 0
0.918710080473992 1
1.07695555696729 1
1.06178978026938 1
0.782575297846786 1
1.01222418368497 1
1.21140997643321 1
1.07591721995458 1
0.931338555376766 1
0.998424805740531 1
0.98432678458531 1
0.925727148001879 1
0.830903313080711 1
1.02298307478325 1
1.27398901099007 0
1.15801953092193 1
0.997881852857809 1
0.896171894417605 1
0.967990367929744 1
0.972052838402853 1
0.689463149196423 0
1.01557582395645 1
1.02062802334856 1
0.90854075529393 1
0.939274144797921 1
1.00659475778246 1
1.01964290436037 1
1.08347268048368 1
0.854234676094757 1
0.93453376120927 1
1.07739901685073 1
0.890800302952881 1
0.879216261907911 1
0.981679976818555 1
1.0767502726201 1
0.960530222991359 1
0.788059572430801 1
1.08824374120535 1
0.907070810726925 1
1.08836587424902 1
1.04711447236064 1
0.889991966860581 1
1.16733599445636 1
0.897755826029546 1
0.930521045108332 1
1.16938239295217 1
0.801664153176968 1
1.07370250192041 1
1.32539721580026 0
0.850204861941218 1
0.918419215330505 1
1.02285175268965 1
0.767151710653881 0
0.940573921252276 1
1.36816935242679 0
0.897903268102368 1
1.00469072611346 1
0.869814872329639 1
1.1552831425075 1
0.982038390718916 1
0.872475504959693 1
0.972647788410551 1
1.06628072491243 1
0.865888328972867 1
0.882101459101811 1
1.13609056700636 1
1.02143634653997 1
1.10918423912832 1
0.864619145240684 1
1.06023773472048 1
0.878615057490232 1
0.970072365839366 1
0.983754519464711 1
1.19693608272262 1
0.95066109996321 1
1.04088656509054 1
0.963002317623882 1
1.14351827634918 1
1.25918987151661 0
1.11586905448948 1
0.764574149364521 1
0.829146047717485 1
1.02325907231857 1
0.823425904153603 1
0.829990244305006 1
1.25324862407172 0
1.01358357365677 1
0.872423203319855 1
0.974095591401237 1
1.09374205668263 1
0.98826721986875 1
1.17616069112002 1
0.899173332511527 1
0.872813215184606 1
1.04416012526788 1
1.05819712004957 1
0.964365024401675 1
1.05642293853211 1
0.802781691492095 1
0.955380995210197 1
0.895774258093325 1
1.00207259106236 1
0.981069308284148 1
1.1439377202017 1
0.859544529236815 1
1.11852473247111 1
0.994157452072886 1
0.992132035216959 1
1.17238422760241 1
0.861065347465476 1
0.917080797164008 1
1.13075823134213 1
1.04687801626625 1
0.848740782880567 1
0.938062638964863 1
1.0031303486107 1
1.05005175355111 1
0.977490380056847 1
1.25046259841397 0
0.870313030576019 1
0.927428421960788 1
0.980634108563272 1
0.988600590800225 1
1.04989291273008 1
0.838138977587128 1
1.06059601577764 1
1.17648999637811 1
1.08139499363597 1
0.932921199185472 1
1.03076954270721 1
0.951800669115483 1
0.890108893334744 1
0.984353355602596 1
0.8652269390718 1
0.929997038425207 1
1.02069259901638 1
0.965739532008936 1
0.795668140478409 1
0.907329876764395 1
0.939825310761156 1
1.12326069567604 1
1.01260454047211 1
1.03781109129693 1
1.01554517771195 1
0.992902375136853 1
0.808773315913361 1
0.965171050115294 1
1.06296299928176 1
0.968803561791981 1
1.01237931018129 1
0.844902132316887 1
0.880056867847477 1
0.914721624416887 1
1.28437838739219 0
0.964415235283364 1
1.04316197621792 1
0.99617961478651 1
1.06252861648185 1
0.914455561555174 1
0.956204029266743 1
0.904502893919429 1
0.984062258292264 1
1.08639372427136 1
1.12402157963212 1
0.888879319300807 1
1.02155509928143 1
1.04334019691143 1
0.927219919208149 1
0.980847500659915 1
1.08247049921927 1
1.08049546434731 1
1.04357136756598 1
1.03304399668924 1
1.01418934739602 1
1.04561623814508 1
0.948667012208172 1
1.15205181322425 1
0.842318011163329 1
0.930895185592116 1
0.918714237218072 1
0.924322624149213 1
0.807078425705806 1
1.20365677764247 1
0.689970724406695 0
0.843871470386212 1
1.05392100800388 1
0.87723592937905 1
0.952906113069457 1
0.961695112298028 1
1.27464107283538 0
0.867914167126373 1
0.880086824744497 1
1.06078012189952 1
0.942682548551498 1
0.869080813128072 1
0.933314601849566 1
0.886959413098707 1
1.20713606920674 1
0.89096764375432 1
0.925312698644667 1
0.8841770157561 1
0.90692673485691 1
0.932402894597791 1
0.993195477643429 1
0.790814771309087 1
0.952474020206595 1
0.944830934421668 1
1.06514644037054 1
1.11874931707561 1
0.844293726554429 1
1.0062512505853 1
0.887643797324176 1
1.00923116398967 1
0.965213878804113 1
1.02111796719114 1
1.06255211188352 1
0.97134952284631 1
0.954861974037352 1
1.02695208202695 1
1.06150000745899 1
1.01938943531324 1
0.949755561341191 1
1.0280993552166 1
1.02357470896639 1
0.95179662572718 1
0.999106112701587 1
1.06817013420325 1
0.86438039533214 1
1.05476004788409 1
1.10597566014272 1
0.977983343926511 1
0.938669545078175 1
1.1415847453943 1
0.930911145474921 1
0.909625382744739 1
1.00918007875084 1
1.08819269433057 1
0.862519495812929 1
1.0064406714532 1
0.931941059209322 1
0.892777194503061 1
1.19680055755649 1
0.904336210255748 1
0.952907083840989 1
0.989527636232319 1
0.798400796976083 1
0.897110092197482 1
1.01191373785722 1
0.993535491606834 1
0.964645354314443 1
1.04797372785025 1
1.01142566996944 1
0.961370540421713 1
1.21137377291485 1
0.903130221038491 1
0.939585090663595 1
0.918555577098884 1
1.14836961370084 1
0.800592629315577 1
0.893639068943365 1
0.984487313564872 1
1.16691059085588 1
1.08677699359814 1
0.929914251969571 1
0.955905178481749 1
1.0007473105315 1
1.06339780432883 1
0.882310136913378 1
1.03779894901187 1
0.94429684101345 1
0.983570253455649 1
0.931018052384314 1
1.27897011354109 0
0.730609436073159 0
1.01297198505351 1
1.02038243445785 1
0.95041148560362 1
0.871512375582108 1
1.01778143860179 1
0.980863547101656 1
1.00740888731346 1
0.979257955402732 1
0.92909318759018 1
0.798572970137178 1
1.09484240291545 1
0.794204295857852 1
1.04544587348336 1
1.20161839076367 1
1.05358624907126 1
0.962853608730172 1
1.05542104007977 1
0.91577625531371 1
1.29297054821629 0
0.962193514292247 1
1.10548023110942 1
1.09898069802608 1
0.967569963205331 1
1.02240897027461 1
1.04239351548621 1
0.884059372311203 1
0.963464285065657 1
1.0177028263299 1
1.12327872588096 1
0.967992680609641 1
1.08112854285184 1
1.14451170530676 1
0.97793603832828 1
0.917101817297164 1
1.18329027594166 1
0.856378882256937 1
1.0077411727306 1
1.15538998218485 1
1.11759547052017 1
1.0122330369977 1
0.866226175547989 1
1.08134397299019 1
1.00744538174353 1
1.19342855519262 1
0.798413236386221 1
0.954717020536554 1
1.09938377894383 1
0.928994647752894 1
0.856908841307148 1
1.0865271055838 1
0.847973450269264 1
1.02300158230564 1
1.0039456422296 1
0.851542623794807 1
1.12955748002975 1
0.983046777347447 1
0.979338398037561 1
1.04050793036822 1
1.03042774685089 1
0.905950380084491 1
0.974546261712318 1
0.969389278622752 1
0.969826842619658 1
1.08077072313405 1
0.927550700816752 1
1.14163965714962 1
1.02690992484125 1
0.911139604227422 1
1.11798609620383 1
1.08187151191943 1
0.971497981565441 1
0.902487603179845 1
0.862238842361503 1
0.945834589521121 1
1.08174825564868 1
1.07723403247909 1
0.962582570418621 1
1.02366960686603 1
0.889347911412571 1
1.06844264315781 1
1.12997356204228 1
0.87630174625745 1
0.928138330409813 1
0.854958480930813 1
0.96226229961767 1
0.887836981608021 1
1.116869604409 1
0.753434219717436 1
1.00936035404243 1
0.881937019908838 1
0.939243676583301 1
1.00088383017635 1
0.859593546437292 1
1.00012967179916 1
1.19871107120745 1
1.06325405888669 1
0.779605519614605 1
1.03175190184585 1
0.929710100128228 1
0.92633527377222 1
1.11705168347085 1
1.05085345402695 1
0.936252501863204 1
1.08289419596689 1
0.874837156539439 1
0.980275506580921 1
1.06441106721361 1
1.01961551571994 1
1.07772282413112 1
0.971256703850644 1
0.950231812612694 1
1.11979177757868 1
0.777706056854563 1
0.924233260325002 1
1.10249575170143 1
1.13525091439001 1
1.05357469011701 1
1.05032275440523 1
0.920691023729974 1
1.06771338276434 1
0.944384479918408 1
0.771839540835858 0
0.934031841039199 1
1.15053043268623 1
0.965245495325657 1
0.988453338693851 1
1.02576218043232 1
0.802463897776237 1
1.20084632333362 1
1.26517894660515 0
1.0940283349663 1
1.11256880365854 1
1.02596855050537 1
0.904475635869325 1
1.04533468639603 1
0.862260858578641 1
0.790879554056423 1
0.742005119724797 0
1.00678242960861 1
0.976509734164611 1
1.08614680334847 1
1.05256662028798 1
0.75748979074241 0
0.850808332173595 1
0.886935577071775 1
0.841676601774653 1
0.929515030185553 1
0.971920746566632 1
0.894713820208045 1
0.994524038118673 1
0.96867478005772 1
0.931344411348794 1
1.08328478785452 1
0.997920712678581 1
1.09821800337052 1
0.910593021850936 1
1.21186570570137 1
0.889018253767091 1
1.00569231675642 1
0.988131058514667 1
0.987523686915011 1
1.06209421562813 1
1.00838787111386 1
1.05395118040976 1
0.924718176912122 1
0.971060886921103 1
1.20155684491727 1
1.28971364968332 0
1.05595190483885 1
0.85290050146694 1
1.0927987072648 1
1.01993103477134 1
1.03235133202713 1
0.950825692153426 1
1.22608340001058 1
0.999421615969033 1
1.02067736427256 1
0.982329323144968 1
0.959677798462095 1
1.233733204245 1
1.03438700660997 1
0.904755518562618 1
0.884053115788784 1
0.879337630095504 1
0.829004069254525 1
0.972607387362194 1
0.735907872264094 0
0.935907925091048 1
0.924087133688924 1
1.25211239205572 0
1.03338458783236 1
1.00317585215895 1
0.903908428299242 1
0.914065310812973 1
1.03988692000947 1
1.03712692496504 1
1.02041027524145 1
1.14416268028357 1
0.86078563355456 1
1.10659555422866 1
0.857784085281194 1
1.03597714489651 1
1.04181950692811 1
0.967492848739929 1
1.02641686340602 1
0.892352843919649 1
0.967616947403898 1
0.790468058431424 1
0.849358386465839 1
1.00525157028319 1
1.06533913680595 1
1.19277438804419 1
0.896843532150147 1
0.849682381180292 1
0.919182759064106 1
1.00906967721901 1
0.898950856147634 1
0.936464502562549 1
1.06085813273602 1
0.914167058161189 1
0.850525816537919 1
0.992299252486633 1
0.953244261969023 1
1.08933540211321 1
0.988162621768611 1
1.08386095891277 1
1.08205618951984 1
1.03278713626693 1
0.944500291423714 1
0.940720031477337 1
1.02040991267092 1
1.13728833707932 1
0.860684903862724 1
0.827628927203148 1
0.961830015277433 1
0.976508052590894 1
0.951444023116732 1
0.940490858570605 1
1.01241426155179 1
0.885263192657496 1
1.13945920055476 1
1.04095385717873 1
0.90609136128967 1
1.09092681893442 1
1.00887111919306 1
0.871498616594847 1
1.07447448843798 1
0.867443746451687 1
0.916687629602408 1
1.12095961087182 1
0.969468481625029 1
0.877166241027997 1
1.08213055461871 1
0.990148100356405 1
0.86481202941586 1
1.0196927853082 1
1.00685768815711 1
1.16345460272985 1
0.975548504232647 1
1.0060357093813 1
0.863652915335582 1
1.04061070975291 1
1.03373468488195 1
1.07892821456485 1
1.01178276379361 1
1.11908930385892 1
1.06299273884494 1
0.948898554840754 1
0.923584115436631 1
0.821168901251981 1
0.990321453746203 1
0.969426086640239 1
0.781209823169576 1
1.03938845840792 1
1.05226766323762 1
1.10510818986073 1
0.96747996993125 1
0.944545290360685 1
1.07668055155402 1
0.807315059762793 1
1.23007000932677 1
1.09858299681976 1
0.834449615892503 1
1.10563285883325 1
1.07994859932875 1
0.994868999026909 1
0.978980484625523 1
0.949924582189596 1
0.807275378508623 1
0.92143228680822 1
1.12516956857187 1
1.04202797034834 1
1.22168754496699 1
1.22861071668386 1
1.05616394012765 1
0.910916569299417 1
0.841048627534543 1
1.04532066648635 1
1.10731388565908 1
0.792644160368689 1
0.867425902772569 1
0.979710011851558 1
0.802050199064872 1
0.895625325829441 1
1.04961737290189 1
0.922243052211151 1
0.97214484749494 1
1.03125010110472 1
0.875599429426522 1
1.04376015858831 1
0.98718909832666 1
1.08355045328633 1
0.841243715970515 1
0.911112575582813 1
0.961770110351526 1
1.06953822245865 1
1.00886886687285 1
1.03030880410239 1
0.852149523464352 1
0.91763204540885 1
1.08364551863802 1
0.949445958423834 1
0.812489853140077 1
0.829773721428022 1
1.10007055826831 1
1.12575245846379 1
1.06065608712463 1
0.84071692556425 1
0.965288113084438 1
1.14335587492418 1
1.17376097940587 1
1.03973338489682 1
1.22266204307989 1
0.872015182472786 1
1.10787806852967 1
1.04672441724535 1
1.00417609737946 1
1.16252356609832 1
0.852396701306799 1
0.926588723984066 1
0.923711453895497 1
1.0526438416686 1
0.932797869560258 1
1.1142054684725 1
0.875436537495367 1
1.0520204156709 1
1.00824884962982 1
0.992080228806945 1
1.16896280960304 1
0.784458099193215 1
1.21319391740651 1
1.15724343560877 1
0.879729879524782 1
1.08574390760151 1
0.811651337465452 1
1.37904782480106 0
0.937902317855338 1
0.846150450336464 1
0.915834999008453 1
1.26002759971998 1
0.871114585783356 1
0.961048775889516 1
1.00667117611989 1
1.04204224222873 1
0.88615608876276 1
0.861018399594078 1
0.967094347729912 1
1.04023145831992 1
0.983312994496762 1
0.766719128375223 0
0.964157056008421 1
0.917626243886043 1
0.811797826651591 1
1.027309280996 1
1.06115063121003 1
0.967044562992227 1
0.879583114218854 1
1.09217181857797 1
0.938706564592944 1
1.14034742585482 1
1.1059106267341 1
0.96775239314661 1
0.98757488620918 1
0.946430511046198 1
0.87658544298735 1
1.1302394868125 1
0.94230082030181 1
1.01467624151968 1
0.983277888874703 1
0.997801787766187 1
1.01448221767835 1
0.929785837699334 1
1.09394468133664 1
0.869491578412352 1
1.12476741247676 1
1.02327981809163 1
0.910723940030706 1
0.782671765908606 1
1.16161975287177 1
0.939814284529726 1
0.995006775244182 1
1.06311372653341 1
0.874430503298624 1
0.992068059472178 1
1.12920034383662 1
0.985337922620555 1
0.873455253611386 1
1.18643949937811 1
1.02266311983996 1
0.919883265882571 1
1.0414501724092 1
1.10322791159503 1
0.860353478102584 1
0.910818220584737 1
1.11623410861023 1
1.03238980904562 1
0.953538170497547 1
0.929423233886642 1
0.943639208172202 1
0.849541063572737 1
1.04362485381726 1
0.864927498905046 1
0.971225619493587 1
1.11431749232077 1
0.769485865055115 0
0.878268979976854 1
0.952015510071239 1
0.909986960319324 1
1.02478018383465 1
0.926073998457041 1
1.17441546180309 1
0.943720017499101 1
0.900986755846775 1
1.09063891639731 1
0.954728707616039 1
0.924161798514403 1
0.963855145838993 1
0.888238575523009 1
1.07748278583044 1
1.02983872446831 1
1.02991161879405 1
1.11398510883139 1
1.14286739339937 1
0.975104832952864 1
1.00037394198971 1
1.0000807120354 1
0.753365390868558 1
0.915859800819189 1
1.05412510953303 1
0.73234828102872 0
0.854993306550629 1
0.872642801728798 1
0.763897026080602 0
0.818032820171406 1
1.19508552709249 1
0.851152323459699 1
0.959415664136061 1
0.964417258930287 1
1.0663898320107 1
1.05553029436553 1
0.866539708838794 1
1.06196980705206 1
1.1065284029954 1
0.900327753184361 1
0.942671092379111 1
0.656749937695399 0
0.667461925950356 0
0.978267882595011 1
0.972207330730527 1
0.795515080134367 1
1.1287392730772 1
1.0315329351672 1
0.879744671864876 1
1.03415345910181 1
0.819670984378041 1
0.865694983949576 1
0.928179099583646 1
1.06195950040638 1
1.24964709476351 0
0.816863079639311 1
1.0753158752533 1
1.26686115935314 0
1.00680137863643 1
1.07921860541018 1
0.851614185800207 1
1.11762245026201 1
0.89861840526943 1
1.11462444351105 1
0.994282740820001 1
0.918797823224861 1
1.05619642048562 1
0.832617195380093 1
0.984971536668191 1
1.01485698512601 1
0.870610322646897 1
0.96022977132961 1
0.916919106060428 1
0.951590915771596 1
0.747603260543561 0
1.24838218342069 0
0.954209761706025 1
0.939323240257595 1
0.998321461682132 1
0.996432397165169 1
1.16204000294177 1
1.03626590491136 1
0.922659834937929 1
1.06936788339195 1
0.917370625248284 1
0.956128224170294 1
0.979636572374702 1
1.05568870879444 1
0.821851257856572 1
0.778073054402919 0
1.00856751187287 1
1.08404555915097 1
1.11658112755979 1
0.978790406747723 1
0.968036960174953 1
1.07118426711488 1
0.94299743884861 1
0.889751594936049 1
0.976801281119667 1
0.911201142012234 1
0.856014938914768 1
0.819529905301821 1
1.28704312009043 0
0.923574415657087 1
1.00001086679112 1
0.956452088213622 1
1.05979756742008 1
0.921512235410811 1
0.77741036533627 1
1.01648251485942 1
1.06482825069094 1
0.979347738859315 1
1.12768459368065 1
0.999475484549546 1
0.788522017743997 1
1.1119491019264 1
0.894009454036773 1
1.1134959762533 1
0.939908577647585 1
1.08117009802443 1
1.12715440864084 1
1.28017342048402 0
0.771078573260058 0
0.911337006506454 1
1.0506128904071 1
0.893317947250381 1
0.953783345683865 1
1.04672918830082 1
0.95178007122541 1
1.08218829427278 1
0.976385529972509 1
0.958435198712543 1
1.28374360711267 0
0.919709739138147 1
0.937908518632859 1
0.963858449232249 1
0.97739996055 1
1.04796325389491 1
0.930677955122994 1
0.909177024332061 1
1.18204709519043 1
0.829822629937017 1
0.905299917567885 1
0.821623298803175 1
1.17740371343199 1
0.893461017816021 1
0.954778433718958 1
0.964982247464612 1
0.887308047301748 1
0.937102655041063 1
1.10213194055929 1
0.925975044898101 1
0.906966358740371 1
1.02278127767709 1
1.02237861874524 1
1.07467126497936 1
0.903264334973917 1
0.910616697600768 1
0.922706657686244 1
1.03375481421385 1
0.957357179574157 1
1.00790806731351 1
0.831602315171951 1
0.824251569058842 1
0.857625691733961 1
0.846947783387495 1
1.10582015771747 1
1.0176470764967 1
1.00340759676211 1
1.08012017693965 1
1.0827043562296 1
0.976373044909031 1
1.07420539393499 1
0.723557898675152 0
1.2231599814304 1
0.977096064921739 1
0.941469320440538 1
1.10211551115886 1
1.03334917454132 1
0.84368384545941 1
1.00755103068348 1
1.117071496194 1
0.917657845945624 1
0.857782436842314 1
0.846433221838961 1
0.818600670795142 1
0.834683990707374 1
0.942464686082526 1
1.18759816703612 1
0.875292865882233 1
1.0218688153917 1
1.13510363799337 1
0.948631070641531 1
0.913396836744788 1
0.860506890861379 1
1.08095949668554 1
1.08878233672054 1
1.37187135709825 0
0.787573153122659 1
0.975832349370957 1
0.974037042976212 1
0.793419977517758 1
1.09619614380039 1
0.976181435214162 1
0.862972447653045 1
0.779979493463346 1
1.09350018622514 1
1.05308138471725 1
0.9315821805319 1
0.987663138725889 1
0.897838114658355 1
0.991378661383743 1
1.07547547434002 1
0.859472912921991 1
1.22262044889325 1
1.03103971360934 1
1.05386462237371 1
1.07933006347095 1
1.17197805026381 1
0.950575390120916 1
0.844860318480671 1
1.26200673306644 0
0.770506007306772 0
0.948847546762765 1
0.958732112950306 1
0.976600039350925 1
1.00798160036595 1
0.9959475275912 1
0.903691085237009 1
1.01353333269198 1
0.7685055433662 1
0.968504447872382 1
1.07994407759201 1
0.914726270331452 1
0.913164725474135 1
0.981193298354337 1
0.81856056585716 1
1.00326750416816 1
1.05713648584644 1
1.03457544550365 1
0.756581418823922 1
1.12611442225188 1
1.00382382933723 1
1.03196060638657 1
0.910260538865784 1
0.928283183607472 1
1.27167603128874 0
0.890240173815413 1
0.995884244658274 1
0.922194562315404 1
0.872780308968968 1
1.09358022767203 1
0.973219637140532 1
0.930972988360055 1
1.07933659836559 1
0.90616570768478 1
0.871019565218617 1
0.869647648746495 1
0.756993653020438 0
0.677632238806167 0
1.02158494818836 1
0.96334518984994 1
0.990810087635113 1
1.11411449715801 1
1.08124420671622 1
0.916882450299465 1
1.13554911959548 1
0.921171357169349 1
0.94056469318259 1
1.04872954692939 1
0.929322948580009 1
1.05408891873454 1
0.911343394909009 1
0.917462812196516 1
1.105471765529 1
0.900936684392699 1
1.10174859642823 1
0.907612163584256 1
1.02165328775875 1
0.820293623722374 1
1.12580317108809 1
1.05170244035114 1
0.966446073481424 1
0.924165662765278 1
1.14695627013845 1
0.899889617935794 1
1.14593826724132 1
0.904423982809492 1
1.07494887944781 1
0.975303907455263 1
0.961360864860971 1
1.0413209715423 1
0.80533039157524 1
0.943540723970596 1
0.958865448140607 1
0.796237829830113 1
0.794187864858578 1
1.07862531481145 1
0.987879969663935 1
0.901972534725943 1
0.911914181870238 1
1.02338409629033 1
1.06937484198682 1
0.95237855781708 1
0.915862824556909 1
0.933033752028763 1
1.04597851658045 1
0.850251038948371 1
0.69174106538104 0
0.806812129957475 1
0.904428642379485 1
0.85361633943774 1
1.08423019125251 1
0.839579115667049 1
1.06107655438247 1
1.09417331964639 1
1.07597691449633 1
1.02450834983184 1
0.896583676215865 1
0.833279571894096 1
1.04093820189127 1
1.19555615890878 1
1.13769728389192 1
0.892613695874443 1
1.00251931880025 1
1.15520558215807 1
1.05853125608634 1
0.9558561452593 1
1.09261512177322 1
1.02157216338241 1
0.85931162687542 1
0.938636246098518 1
1.00426582580816 1
1.2131320075647 1
0.969758533148666 1
0.883666944714799 1
1.14539753571992 1
0.977394044069964 1
1.07941052070376 1
1.01187278286468 1
1.12974432630645 1
1.04563175682894 1
0.931568613091959 1
0.988088983180508 1
0.974201920793552 1
1.00219590625721 1
0.962830509812396 1
1.0541838824889 1
1.08748893984922 1
1.5183912119599 0
1.17073778780118 1
0.860824020360675 1
1.07200623446317 1
1.19985820338111 1
1.12116256799487 1
0.984828294972714 1
1.14878162847369 1
0.89695429248983 1
1.16439671623995 1
0.936580470163588 1
0.89124882349639 1
1.00189957367572 1
1.11630738604469 1
0.991743612346057 1
0.989423153148911 1
0.931382454375016 1
0.834278437040397 1
1.09010278104884 1
1.00746542086537 1
1.06790253459792 1
0.989550341825206 1
1.02160044638528 1
0.994648482873441 1
0.924922558989523 1
0.874493673988844 1
1.14877692007253 1
0.88346854071099 1
1.12452416373526 1
1.19554161834692 1
1.13017965091255 1
0.928010912264716 1
0.939392460488521 1
0.906564312871707 1
0.96047715934274 1
1.16489621494353 1
0.780172909611114 1
1.16997844779148 1
1.18783555458195 1
0.968481378661282 1
1.17425509632092 1
1.04719812586141 1
0.874405374729349 1
1.02495533293146 1
0.936916146929797 1
0.973995283857968 1
1.02451179215338 1
0.998417177378647 1
1.13649674804256 1
1.0872277277212 1
0.95127161031699 1
1.02846587967459 1
0.999548049932958 1
1.13646677658193 1
0.628123602582005 0
1.02588439653598 1
0.9976378598168 1
0.925271176034869 1
1.0781250305915 1
1.05125205771378 1
1.14823686210974 1
1.01880878729379 1
0.818718150095788 1
1.0089301569945 1
1.09258167132072 1
0.97638398210067 1
1.17794968299286 1
1.21901378462657 1
1.01630489369583 1
1.00267177447622 1
1.13201205824962 1
0.90633923856263 1
0.996064165208361 1
1.1625108442387 1
1.24296860386586 0
1.02883312194824 1
0.947015765244171 1
1.01581520343229 1
1.09121756251428 1
1.05475420620886 1
1.08696949328013 1
0.814027575061466 1
1.09732486517649 1
1.04557794528625 1
1.00885878625828 1
0.998415523120143 1
1.03659836350314 1
0.971557737271003 1
1.12931815068709 1
0.775683349565327 0
0.969282637550376 1
0.960495155109457 1
0.993227319972974 1
0.901370231838917 1
1.02399636334691 1
0.753211680286111 0
0.949292402936232 1
1.05798392483003 1
1.02794796356891 1
0.793366158970567 1
1.10969251584371 1
0.999446853643003 1
1.14648988154284 1
0.761554490532755 1
0.991300277800994 1
0.773260233305351 1
0.993711125517532 1
1.12599175272531 1
1.1622058389644 1
0.898009037410955 1
1.09115932600468 1
0.715430437137114 0
1.0991886310037 1
1.011897172185 1
0.90607420625532 1
1.12427603535632 1
1.17765822549138 1
1.15238916890376 1
0.87408430385641 1
1.03220445974687 1
0.847648333487902 1
0.865939172019533 1
1.0884583970506 1
0.992493974333999 1
1.07597216098276 1
0.764344134170295 0
1.05795002772449 1
0.919537747911542 1
1.07772801338368 1
1.07366129573375 1
0.9013682118959 1
0.858599135022193 1
0.842961700349575 1
0.743702032685764 0
0.901750600821386 1
0.900537994628895 1
1.08095535740752 1
0.905409340107722 1
0.963135085353443 1
0.894316527696109 1
0.850571738927986 1
0.909817768442957 1
0.970304376039603 1
0.918733039676481 1
1.14439688126369 1
1.08132236860679 1
1.09937092476465 1
1.1897952939841 1
1.01822902853947 1
1.07130009813798 1
1.07123981461887 1
0.889910197049117 1
0.840200113815991 1
1.11054298071425 1
1.01666640585018 1
0.967337416526091 1
1.06178025144004 1
1.11054017252257 1
1.14579209775894 1
1.02183635747711 1
0.889860913142715 1
1.09912401242449 1
1.06060104873856 1
1.03604141397458 1
0.855374707326672 1
1.05721972928844 1
1.02096652436136 1
0.841168376065303 1
0.951086301522515 1
0.903265056584756 1
0.929866209590254 1
1.04978452641133 1
1.0361431138149 1
0.965497411682982 1
1.0959725151389 1
1.06586918870243 1
1.04890472605992 1
0.980185306809281 1
0.834958238705374 1
0.88573283831856 1
0.925488448663442 1
1.01021483596531 1
1.1458257092507 1
0.931430571006206 1
0.87652983567629 1
1.09682691079425 1
1.00551700515142 1
1.00728666477371 1
1.07144469283122 1
0.965284463721418 1
1.00047308900635 1
1.02353482470153 1
1.16451653454193 1
0.947493394136104 1
1.11130772935095 1
0.9256899166539 1
0.987570815522457 1
0.872771026351793 1
1.01325831967685 1
0.927015681729883 1
1.08381472021023 1
1.01095260573752 1
0.919645800476084 1
1.13714797845173 1
1.09519282056713 1
0.98662311573642 1
0.988955212875108 1
1.00500125590408 1
0.86749574443234 1
1.16657830741651 1
1.05862092150949 1
1.07654975192498 1
1.06817048364816 1
0.943562691902005 1
1.07028797865628 1
1.0524969654615 1
0.867213448793113 1
0.908068621657469 1
0.796503114305652 1
1.00212994274758 1
0.993706014981839 1
1.03629157605987 1
0.973198932601675 1
1.10594009871998 1
0.97851739132937 1
1.0407809981807 1
1.02582066952178 1
0.981694160231521 1
0.749870825633289 0
1.07814394362331 1
0.886952464222657 1
0.984714271031314 1
0.851072133929797 1
0.834272537219172 1
0.940824452725587 1
1.06278272132981 1
0.873026259185528 1
1.11835861611254 1
1.00298205540293 1
0.95015790795901 1
0.979040386135089 1
1.0638589877241 1
1.02496402711832 1
1.04205119395618 1
1.01366498895847 1
0.928169916049247 1
0.839248703638776 1
1.0728990866246 1
0.885701848790952 1
1.02484364091152 1
0.965923958071998 1
0.893767895898454 1
1.23757857347299 0
1.01015835162187 1
1.05110282142026 1
0.873608880021798 1
0.981986791358244 1
1.1695634658217 1
1.14874570830238 1
0.954504950555048 1
0.973043353168069 1
0.988771634479166 1
1.16374830930588 1
1.00887642525105 1
1.13151873231106 1
0.928917863905135 1
1.11457887207963 1
0.866544237119886 1
1.036674463878 1
1.11390699900918 1
0.856867054445528 1
0.998940494588085 1
1.13834182604081 1
1.13623208678098 1
1.20705388826016 1
1.26061399667356 0
0.765846040700591 0
1.10765754753602 1
0.894316997804244 1
1.11791910929807 1
1.03810603830407 1
0.933804510858794 1
1.06125053200779 1
0.802047690867108 1
1.03193675916323 1
1.09516832722878 1
1.09055913196343 1
1.13402112212075 1
0.970338271363299 1
1.14802809996065 1
0.734649802263396 0
0.942808499282766 1
1.07055152256185 1
0.935531828828974 1
1.04947072959595 1
0.89934220332385 1
0.724873614490998 0
1.14567250770005 1
0.8833364955273 1
0.762582199042819 0
1.20793156297122 1
0.966231663759449 1
1.01782489201155 1
0.984617389810392 1
1.07484428839984 1
0.972704628040247 1
1.13852793510963 1
0.860710693322709 1
0.996632395786402 1
0.938434461644986 1
1.02745747695895 1
1.17444934772408 1
1.11282441434195 1
1.07577782183003 1
0.991146197437714 1
1.22929398523214 1
0.996001800118002 1
1.0224871222808 1
0.913136143916776 1
1.02108379888317 1
1.00677595149955 1
0.897016182009119 1
0.799003962142626 1
0.988946196733048 1
1.26459723610871 0
0.972239309693018 1
1.03370335625511 1
0.971233766559031 1
0.885615061528787 1
1.21157087695205 1
1.00626661043741 1
1.03791911422752 1
0.791978044283417 1
0.975955700665271 1
1.04752247114739 1
0.963392201865868 1
1.15834243286868 1
0.995424918754432 1
1.01557211213963 1
0.954368916176874 1
0.950565731985972 1
0.820847047628413 1
0.918491639101469 1
1.20825667277951 1
0.905489822393708 1
0.903739480847561 1
0.998462715533994 1
0.922623163245293 1
0.883360162324194 1
1.07396503833878 1
1.04502990317148 1
0.957356584258752 1
1.10802402255531 1
0.889555331934581 1
0.975527410506539 1
1.06489669442077 1
1.0969628750626 1
0.867541035995727 1
1.12083147508551 1
0.891156593230683 1
1.14705496963036 1
1.05976792275132 1
1.02259846462301 1
0.98704900342946 1
0.942103126282522 1
0.943587731948813 1
0.977583312869247 1
1.06451253359719 1
1.02611201336824 1
0.946562333670225 1
1.06350691100754 1
0.916952192864479 1
1.0796034565994 1
1.07196470078677 1
0.946200965739594 1
0.872325532213024 1
0.90644524104041 1
1.10500789134629 1
1.05064102748391 1
1.11023443225674 1
1.12380523147028 1
0.891745133539366 1
1.12711129056625 1
1.11608698478769 1
1.08452178619161 1
0.720400241119428 0
0.875389249563603 1
1.12856122348002 1
1.06762284953002 1
1.17908005647149 1
0.865944369964252 1
0.983678095923095 1
0.914163211212977 1
1.08485062606007 1
1.0405656780082 1
0.933139688585614 1
1.09226426545477 1
0.995773236263284 1
0.859482366282107 1
1.13439313705087 1
0.970728798677954 1
0.718837689161192 0
1.19067452539254 1
1.01809956648836 1
1.17844790105726 1
1.07602559421532 1
0.95263208785729 1
0.886388145987241 1
1.03721100422638 1
1.06870741325327 1
1.02382109423829 1
0.909375753993349 1
0.967832625148732 1
0.80359890649506 1
1.05095624384025 1
0.960620031308675 1
1.24497888106396 0
0.991141943901345 1
0.844308316093775 1
0.809056720709636 1
0.859394325603926 1
0.938087966504374 1
0.976127543626605 1
0.814763921514766 1
1.25413606032212 0
0.917378242463551 1
1.00070202761872 1
1.01549817496227 1
0.834378543131314 1
0.875899388510694 1
1.15333516168954 1
1.14650871791491 1
0.890433605137724 1
0.952978673525063 1
0.945066751124011 1
1.22690615909869 1
0.865970375055477 1
1.00553202898756 1
0.817396967704361 1
1.16022928598131 1
0.858108663811595 1
0.832725740418915 1
1.01902784772918 1
0.778144533096434 1
0.893565721051223 1
1.0001452821117 1
0.922092631288428 1
1.09807139211997 1
0.962124926523552 1
0.961936547636407 1
0.912075898768065 1
1.0771782137484 1
0.955030977714338 1
0.941504668730111 1
1.05228720224057 1
0.981989779895484 1
0.755246968836262 0
0.853907571624569 1
0.852763853574407 1
0.940664861489607 1
1.07247171565901 1
0.983283879515437 1
1.13083783492512 1
0.997063680424909 1
0.951000516985884 1
0.982269345249656 1
1.13869617431453 1
0.813094140450872 1
0.985657718799997 1
1.12848880581878 1
0.932196897199074 1
0.961526225677933 1
1.01947374780692 1
0.882392025731359 1
0.83391090428218 1
0.836392926613376 1
1.11838020358871 1
1.06872786496332 1
1.07474452092736 1
1.11029542938309 1
0.985429763532762 1
1.19873840936527 1
1.09767061638359 1
0.876745375710139 1
1.06037780242018 1
0.976757582555569 1
0.866425415647965 1
0.968465976288491 1
0.855202965536178 1
0.850089151159902 1
0.975993841136644 1
1.0320398625868 1
0.985735449450631 1
1.06445541382152 1
0.904093669931668 1
1.16168554279 1
0.976490081122812 1
1.05076886507542 1
0.896238651278737 1
1.04226468293404 1
1.02544570931908 1
0.824882120636952 1
0.849369433581725 1
0.914658188891275 1
0.855257808533728 1
1.12790450615423 1
0.978509679635582 1
1.01098169202106 1
1.05292099987813 1
1.07137018762145 1
1.15414145571963 1
1.06391240028896 1
0.810609591320828 1
1.03849781689589 1
1.04828897871417 1
0.829767232941632 1
1.01896906981891 1
0.876330314918938 1
0.851630666019589 1
1.17070152198704 1
0.999381740742643 1
1.22217696576175 1
0.9493396973126 1
0.941720835485508 1
0.809930493546768 1
1.04242240178993 1
1.17711241059243 1
0.844317763162441 1
1.09707097440211 1
1.04608072814733 1
0.952232481606 1
1.06680154703741 1
0.909594536479221 1
1.12729055408677 1
1.04887461404175 1
1.09925489343941 1
1.0505270107382 1
1.05851561122742 1
0.903112742562704 1
0.928036310753585 1
0.989425696152185 1
1.03671478252838 1
0.911826714614573 1
1.07097025292556 1
1.00263220563491 1
1.04080463121223 1
1.29175065035272 0
0.897582682955797 1
1.13369743426521 1
0.97071198343674 1
0.953175961692654 1
0.872436477876109 1
0.869023057138238 1
0.81317418035429 1
1.1488553166496 1
1.05713176873214 1
1.03950558831597 1
1.19844151023597 1
0.792964818540948 1
0.95747177687654 1
1.03876144144107 1
0.906667982987875 1
1.08504599225933 1
1.04657233019393 1
0.99622093485509 1
1.07252369125879 1
0.964584416674223 1
0.951774556745183 1
1.0652879667366 1
1.07124142556064 1
0.851627491348973 1
0.812993490698536 1
1.20025362871262 1
1.03361324657356 1
0.793909839854683 1
0.904988988957637 1
1.18852674586416 1
0.971998672367715 1
0.962623897984863 1
1.05955771943825 1
0.988317875757222 1
1.02827605879841 1
1.15181504810368 1
0.932842009578434 1
1.0838919465604 1
0.942609837408365 1
0.861272186359067 1
0.957293995966936 1
0.828615485617395 1
0.971871059147438 1
1.00340126972152 1
0.86715531639146 1
0.878325214184319 1
1.10855099417464 1
1.04386875327696 1
1.01804942779027 1
0.957300461204952 1
0.864837755647421 1
1.05070442963253 1
1.09278251346878 1
0.962245588307659 1
1.07170540154343 1
0.740420035425031 0
1.06514351319996 1
1.11178921596418 1
0.876589503517491 1
1.10004589915525 1
0.793032846821616 1
0.971529419726152 1
1.0158083145796 1
1.02411191239894 1
1.08429483193192 1
1.0655483218575 1
1.17678736678532 1
1.0702195789878 1
0.950378579102463 1
0.842516487019063 1
0.962271335211948 1
1.06043257684267 1
1.18496425410166 1
0.937858717058257 1
0.924080399811682 1
1.04169401763209 1
1.02081541758972 1
0.885909022440849 1
0.997890239924336 1
1.04705617448499 1
0.877232091464294 1
1.01699907541842 1
0.887724062901434 1
1.00822190422706 1
1.00879585709074 1
1.04676432376996 1
0.972365030008341 1
0.857627719383521 1
0.84028011369963 1
1.10055121348353 1
1.20462542042695 1
0.983104216406824 1
0.909692484861011 1
1.19166231476236 1
0.859881938048292 1
1.03848934935581 1
0.962887254733771 1
0.952768457078731 1
1.13474292864236 1
0.96240028813798 1
0.870114257939039 1
1.17222182699809 1
0.891823776662992 1
1.08437553012002 1
1.07752919269798 1
0.927569574070824 1
1.1001520764655 1
0.91471417012262 1
0.973960754838644 1
0.914287145318555 1
1.08075227166062 1
1.04567825706066 1
0.857669955680004 1
0.834191071591653 1
0.983678961602268 1
1.0217500749035 1
1.05716074027096 1
0.974856715952878 1
0.978855536111435 1
0.862081392534185 1
1.00886608564143 1
0.979026702279966 1
1.12468994572257 1
0.83788165850985 1
1.09077588250966 1
0.831095825426305 1
1.07677057621831 1
1.24532261096371 0
1.11764956580256 1
0.92183062487545 1
0.882468864818625 1
0.953714501691341 1
0.939758033357692 1
1.02408135422444 1
1.01077427133304 1
1.08468643277508 1
0.944776138606612 1
1.08377423443605 1
1.04895580692287 1
0.907318478761978 1
0.895722565422133 1
1.09676657266522 1
0.942612252358548 1
0.896569483856935 1
0.972406827520862 1
0.953420747592157 1
1.27472288274413 0
0.911841003181758 1
1.12185820467184 1
0.911311793859803 1
0.85085235457068 1
0.821231827044525 1
0.95766184684367 1
1.12864463786903 1
0.953264487390948 1
0.898349130324556 1
0.811346226531603 1
1.00661591823505 1
1.07731335243233 1
1.06925891022626 1
1.0950757233628 1
1.10611102103316 1
0.966868159194662 1
1.03790969167749 1
0.790827225867871 1
1.06266482682659 1
1.0078225529662 1
0.954400615529259 1
1.07129025701088 1
1.06117552395644 1
0.991098915592793 1
0.982882527711366 1
1.03080240394363 1
1.13142866407659 1
1.11087625344409 1
0.903076549526134 1
1.10922509216828 1
0.890597678512318 1
0.832632422290056 1
1.15796719924007 1
0.963508409972718 1
0.954547356497858 1
0.866410777942977 1
1.03601797721785 1
1.0106815825408 1
0.999639649437805 1
1.09275187801143 1
1.05865844450558 1
1.04058525809552 1
0.871490175285489 1
1.15015038495736 1
0.963445371855932 1
0.833272064097352 1
1.03616467304619 1
1.04096260842271 1
1.03835847865918 1
0.907099132116763 1
1.13905813819069 1
0.795064172722131 1
1.01667019456331 1
0.985160773135035 1
1.08997429088376 1
1.08484434124716 1
1.04269235786953 1
1.05184809891132 1
1.11961090311074 1
0.823834390864829 1
1.16298498559151 1
1.04870542218897 1
0.963557223849537 1
1.15116189275878 1
0.667283083180045 0
0.952070613883951 1
1.4166760873237 0
0.941447605926116 1
1.05302296754207 1
1.18685579241797 1
0.969199764011902 1
1.08108614858746 1
0.959434801479278 1
0.986185504838635 1
1.19070950421582 1
0.976138626783124 1
0.945939630660906 1
1.05277301031621 1
0.990752944735994 1
0.837302390568646 1
0.991980123091622 1
1.02771281650782 1
0.94812728343216 1
1.15382959090508 1
0.998009666887993 1
0.895113589161135 1
0.83935672121365 1
0.927058440180478 1
0.986689638136228 1
1.08013236077579 1
0.806354069972 1
1.04465613265676 1
0.878587666845788 1
1.16114780810897 1
0.854680982127298 1
1.08286296796697 1
0.89514318598483 1
1.04293307754146 1
0.942593208972644 1
1.02375873291893 1
0.970603527905258 1
0.891238753752375 1
1.07153222732676 1
1.04053544727882 1
1.08770662098352 1
1.0092541347874 1
0.901588713568087 1
1.13687846303142 1
1.06176696635509 1
1.08728152160437 1
1.01384088980679 1
0.968493872649559 1
0.884554481742459 1
1.09826893200907 1
1.11976014371038 1
0.878486543416849 1
1.10143110960962 1
1.06528854249522 1
0.850048870492036 1
0.909082268553308 1
1.07156464085752 1
0.990237770266798 1
1.13534397042866 1
1.04007368063133 1
0.973320136256946 1
1.27509430125734 0
1.06539849460081 1
1.0805283808662 1
1.18698055284029 1
0.975793850552107 1
0.97477496300852 1
0.951766430389886 1
0.998225629263432 1
0.94271898011078 1
0.946207787467586 1
1.12799679923716 1
1.02401367482803 1
0.981825421647081 1
1.13370034841945 1
1.01486581487097 1
1.00102428458113 1
1.19031802930375 1
1.03703830365186 1
0.950112779170625 1
0.792512039818885 1
0.956966663428105 1
1.07649266959257 1
0.973918192861622 1
1.03404059690174 1
1.0895095808945 1
0.853980741019138 1
1.01711050253664 1
1.12907510125007 1
0.863292896327079 1
1.00034638669612 1
0.936308667730269 1
0.891424006926322 1
1.11071793492787 1
1.02117175406489 1
1.05343371062073 1
1.0657686495674 1
1.04358975473236 1
0.69616008523448 0
0.995362559186122 1
0.923795117377251 1
1.16065015974578 1
1.07551265741553 1
0.898432110214548 1
0.757289079326145 1
0.901021493338058 1
1.10317415682485 1
0.849039328142544 1
1.19107868657915 1
1.03585563133077 1
1.13763042431678 1
1.20086025084909 1
1.21723711774448 1
1.06151501825432 1
1.0603301208834 1
1.12396640079988 1
1.07151152182605 1
1.01309999738759 1
0.918298541210445 1
1.01850959033628 1
0.952745719683233 1
0.974569343726513 1
0.893917962955065 1
0.956052259627377 1
0.677558804476503 0
1.3094978018774 0
1.06628507511901 1
1.16691014437621 1
0.860874745810825 1
1.05322052276683 1
1.2731452131584 0
0.855452746186195 1
1.03573250178834 1
1.08200418216846 1
1.07750090446153 1
1.17165203534175 1
0.864488724395348 1
1.05150488865121 1
0.89447686386438 1
0.949460812036839 1
1.04673317549277 1
0.918162072725143 1
0.790219937624179 1
0.881588730080132 1
0.922458149319994 1
0.92653650657429 1
1.05133539371819 1
0.974054549141206 1
1.03136582265941 1
0.87567286488701 1
0.927843109454575 1
0.855515338557388 1
1.15661615150574 1
0.839384026442496 1
1.01370897565261 1
0.98491085598991 1
0.884987213404634 1
1.04085235678169 1
0.602951727189992 0
1.02906018422271 1
1.05282106221662 1
1.09288878371789 1
0.863931484130636 1
0.96750105086572 1
0.963229141596566 1
1.06543448195085 1
0.98770104976362 1
0.792962024639483 1
1.01739968180775 1
1.0332511825122 1
1.07438194797354 1
1.01481879203974 1
1.05699319656915 1
1.09592611292316 1
1.13073471772776 1
0.921905995884466 1
0.94730443857275 1
0.987492895285159 1
0.833556195720364 1
1.03771082230116 1
0.916665346712831 1
0.866863045364782 1
1.02901726218421 1
0.915524172004991 1
1.09624554137808 1
1.04813933137646 1
1.02717580848619 1
0.795366224293633 1
1.00982283896295 1
0.998100270009761 1
0.948441106250608 1
1.1566544974542 1
0.87902842748319 1
0.781284093155541 1
0.849976782820329 1
0.968618225453729 1
1.11498658041128 1
0.831547557508871 1
1.10048133905077 1
0.961897444107739 1
1.21413194929173 1
1.20583495699549 1
1.1132175860279 1
1.1173426797752 1
0.834515329799937 1
1.02800353913179 1
1.02333351946844 1
1.08290800027372 1
0.924436475671749 1
0.920524633635558 1
0.806027934947993 1
1.10723810086218 1
0.86897215918985 1
0.877047468250024 1
1.20410707362742 1
0.926633968084677 1
1.0667982270138 1
1.04174544307109 1
0.969220984364277 1
0.921901578481476 1
1.01811903103771 1
1.09485394395168 1
0.986224774653852 1
0.893638704884692 1
1.0029661601365 1
1.17110239175475 1
0.984547575971461 1
1.10218644874173 1
0.922056501571775 1
0.77022812067268 1
1.1187469669465 1
1.06698962841448 1
0.869463408476201 1
0.993588326417612 1
1.12879340868506 1
0.905529416077335 1
0.847402231816246 1
0.848442241135227 1
0.981893928029607 1
1.21171318830518 1
0.9659400149126 1
0.869406830455939 1
1.17829030119316 1
1.10095119432776 1
0.940713901328334 1
0.99870444645997 1
0.935054354125935 1
0.809766367020559 1
1.10885234025303 1
0.965249649754047 1
0.975057638767027 1
1.11696295019377 1
0.836176839815757 1
0.983649257646426 1
1.08957129575485 1
1.11380593252032 1
0.932667303387899 1
1.06200134099195 1
1.1453038350683 1
1.08969705359315 1
1.0814090777612 1
0.961536000207156 1
1.07786988975464 1
0.745370764123223 0
1.11530205565157 1
1.08642011425613 1
0.774098810474638 1
1.13881277394992 1
0.96711161271795 1
1.03871271406101 1
0.970566979165046 1
1.09224300973342 1
1.05644198743349 1
0.698432163290752 0
1.0125631357421 1
1.13603627924779 1
1.02933302379616 1
1.00238115242548 1
0.917462481837616 1
0.983334041806921 1
0.942693624410775 1
1.15149690767458 1
1.10205904908217 1
0.987512232679772 1
0.848981151554965 1
1.07966226281329 1
1.0713387932799 1
0.849138362370444 1
0.85107270098014 1
1.07082347364047 1
0.982737911511263 1
0.983995117484611 1
0.808846892956633 1
0.973286148038266 1
0.895534422409572 1
0.97579115134876 1
1.01140426055762 1
1.04460463512003 1
0.966308253846059 1
0.904073885924244 1
0.781423852303985 1
0.872422727806244 1
1.07261918789822 1
1.05637875189077 1
1.2250474656184 1
0.928404909747617 1
1.01064146982913 1
1.02255129720854 1
1.02123139171536 1
0.981428489664724 1
0.919061400872295 1
0.922053248112821 1
1.01792513791067 1
1.05881268266831 1
0.797680132358412 1
0.886676602271738 1
0.813234329917307 1
0.988297200639404 1
0.780110826801576 0
0.932840126442135 1
0.964575338898457 1
0.955507917571433 1
1.15520118323027 1
0.954944293582972 1
0.820454679370207 1
1.11725201478065 1
0.875753547503489 1
0.728924795971182 0
0.904604246885891 1
0.897564994697376 1
1.05432240714854 1
0.679209677355399 0
1.09377583857743 1
1.15520845049956 1
1.04502810996216 1
0.945776779056542 1
1.14760240903249 1
0.952301574446125 1
1.07894787631039 1
1.06961530608494 1
1.01365430849487 1
1.05770620571283 1
1.01924517178239 1
0.944382153720805 1
1.07449482260706 1
1.158649281093 1
0.828638478096106 1
1.15450597731408 1
0.634256477873101 0
0.939093985044585 1
0.999529119904727 1
1.01635100206309 1
0.994075932100336 1
1.00059184577899 1
0.915615660376978 1
1.0494079845873 1
1.02188615730144 1
1.09728214280748 1
1.00238400833555 1
1.00806594740338 1
0.849421943830346 1
1.07213306766669 1
1.0926221006888 1
0.925853542148635 1
0.971075617994156 1
0.87944641844312 1
1.28132073175104 0
1.05357113529405 1
0.942836565887635 1
0.980267068728086 1
0.992495140582596 1
1.09156618253792 1
1.00253937130136 1
0.999980260964664 1
0.949121191510978 1
1.15672874965384 1
1.1725731504473 1
0.868120209050686 1
0.881317381273557 1
1.00124009963072 1
1.2159408809871 1
1.03502445638382 1
1.04654966620942 1
1.01909030075217 1
0.925999753372821 1
1.07099856001414 1
0.939746521796483 1
0.977998959313882 1
1.04640728687526 1
0.971975325701805 1
0.915442505202606 1
0.916555951187328 1
0.888660952004408 1
1.12350588121208 1
0.965638929406193 1
1.17813740368231 1
0.940810538875706 1
0.997949974002314 1
1.01455050146774 1
0.985624465476137 1
0.942450089427914 1
1.22612333863628 1
1.00959649587891 1
0.907558836800627 1
0.95288526239053 1
1.06063866287129 1
0.943219554004224 1
0.885895362811462 1
0.873458223019404 1
1.12833991309887 1
0.969944152875655 1
1.25730774474415 0
1.09339622990694 1
1.10792328449213 1
0.961149573968232 1
0.970913144114936 1
1.00463710034951 1
0.861568401529989 1
0.997706634932575 1
1.35165790154098 0
0.974063250354421 1
1.15758464453043 1
0.916961536289477 1
0.969728176776219 1
0.965004613818063 1
1.06260328357851 1
0.97888702206121 1
0.895348588058012 1
1.04590458220775 1
0.895605587698629 1
1.13250370425894 1
1.02578699175062 1
1.03922532936597 1
1.02853217945158 1
1.13410806901061 1
0.963769392041386 1
1.00421315478004 1
1.22025520375769 1
1.04403007028681 1
0.969932505395381 1
0.927615672667622 1
0.764280822501638 0
1.1231607596073 1
0.998982318799569 1
1.12389736815078 1
1.03873540360373 1
0.879536634465661 1
0.962700515611649 1
1.01271320249467 1
1.06294006245825 1
0.98041793449493 1
0.868476767292755 1
0.965610261477753 1
0.774131794924052 1
1.11793528537792 1
1.10215190413478 1
1.12696598422461 1
0.985545114893775 1
0.841618237216668 1
0.928859498528813 1
0.936749471646574 1
1.25415674274708 0
0.965724919815188 1
0.946669834452087 1
0.945184884597385 1
1.20295439930527 1
0.921045208727913 1
0.892271753483839 1
0.900091839880511 1
0.975526438085915 1
0.94199930121146 1
1.08674356575904 1
1.16846033665692 1
1.07698479146085 1
1.08052766516966 1
0.804393733123722 1
1.12082886965109 1
0.969771328056706 1
1.02475580924065 1
0.868162533624255 1
1.02481254702464 1
0.933249931939938 1
1.13330419804327 1
0.778221062177668 1
1.06923476810469 1
0.727709971020515 0
1.03994143472175 1
0.84493026167674 1
0.992591792675286 1
0.940091814190473 1
1.0089609029703 1
0.861252025166976 1
0.896442097175663 1
0.937705223438832 1
0.973849954977537 1
0.816419213568084 1
0.849749448834058 1
0.969545699869018 1
0.934403949007666 1
0.998738765734218 1
0.889122156918034 1
0.888492895821471 1
1.18755455898241 1
0.852655441330778 1
1.12072897476766 1
1.02451115408043 1
1.03309163883856 1
0.837341255553816 1
1.03061987602894 1
0.785292565265187 0
0.91444345805936 1
1.15852035486357 1
0.975180356646592 1
1.00096660740602 1
0.918899819103648 1
0.974703515954316 1
1.09273029628659 1
0.856624569209515 1
1.06330899130968 1
0.990264430197194 1
0.874247035645829 1
0.853965838587495 1
0.939311591500966 1
0.858872634003334 1
0.982806026323258 1
1.15290547398431 1
0.916124568766939 1
0.822805297429065 1
0.932658628218755 1
1.11219181983898 1
0.86157908308952 1
1.31357049945175 0
0.892105985906088 1
0.967107320656802 1
0.838038818731467 1
1.06809010632118 1
0.676882641603037 0
0.962431674700745 1
0.999375197961099 1
1.10607131589553 1
1.11288481142401 1
0.835227385220415 1
1.01981364232171 1
1.17214653899985 1
1.04130009363349 1
0.962110783690697 1
0.982326615283736 1
0.986668872744218 1
1.09275482738708 1
1.11124810658944 1
0.891323513424995 1
1.15003684399344 1
1.07604160300609 1
1.04823673324368 1
1.04359065281874 1
1.01720083087933 1
0.917812617448721 1
0.866420518564523 1
1.10690443606292 1
1.04521796403915 1
0.733158415537728 0
1.07695156840471 1
1.07238479898676 1
0.927573502640982 1
1.00519367567521 1
0.755307700190877 0
0.953222433014942 1
1.1184382058668 1
1.00044751922355 1
1.00923252619903 1
1.08341038163861 1
0.968405045421068 1
1.03953721856328 1
0.989371854636666 1
1.10697495755419 1
0.887295401052631 1
0.869512854313373 1
1.06586689823329 1
1.13403587314148 1
0.835989242805697 1
1.01105409694333 1
1.09023505338649 1
0.944550345958054 1
1.03258528909227 1
1.18790843354817 1
1.09599981355176 1
1.03726859437904 1
1.04354377583117 1
0.790110304871508 1
0.952438010462385 1
1.09073620624808 1
1.13113701843861 1
1.05423025875974 1
1.05797199072943 1
1.26053866014297 0
1.10066281079322 1
1.03375527837489 1
1.04247884534835 1
1.11320766533333 1
1.11392003780732 1
1.12099122546127 1
0.970584495205656 1
1.06854822408544 1
1.30014329683506 0
0.988407334504254 1
1.11739107911403 1
1.142368872816 1
1.02146029387597 1
1.12825848941642 1
1.12958973849267 1
1.18637553840766 1
0.871083787118746 1
1.11750211783545 1
1.07729830107774 1
1.13181753024078 1
0.975565161846584 1
1.02809839881374 1
0.788949741423082 1
0.885501122709744 1
0.951778790484923 1
0.9208409867868 1
0.994347757303902 1
0.977871834754597 1
0.917772270851365 1
1.03745748232904 1
0.912346477969061 1
0.96604851220596 1
0.822675033691912 1
0.856914300262473 1
1.07643452246507 1
1.04652499001644 1
0.984298549924653 1
1.0195096056567 1
1.10030283392473 1
0.908169714632796 1
0.881916596544532 1
0.914454024380234 1
0.919135141142907 1
0.981649265115637 1
0.875561611113993 1
1.11418058784109 1
1.09182575520529 1
1.04202631728493 1
0.963591535129513 1
1.04342390195547 1
1.14975919128958 1
0.985180298991636 1
1.07818666110265 1
0.974065051269001 1
0.84659118779986 1
1.02321214809658 1
0.963433062642981 1
0.96334850644588 1
0.927363221299308 1
1.18251987426686 1
1.09327821807299 1
1.02332022870671 1
1.04735743127958 1
0.990820169959764 1
0.935472694074849 1
0.95121329859096 1
0.966322288454015 1
1.15793162811525 1
0.953047809779499 1
1.1510621258062 1
1.15057775233952 1
1.2083108277988 1
1.19505772170097 1
0.853491582301934 1
1.05519935260626 1
0.907314214014632 1
1.00627023659651 1
0.987900832406177 1
1.08362294210525 1
1.10665332443066 1
1.05195168959937 1
0.919030555648492 1
0.990207104672721 1
0.956358626424799 1
1.01652212844639 1
0.894409620623917 1
1.03182510537437 1
0.97359476504866 1
0.985990062483852 1
0.974153258706458 1
1.27843593909086 0
1.10456722638481 1
1.15957085298076 1
1.04497181455235 1
1.03480333507972 1
1.16150854010753 1
1.13465363760715 1
1.14106106368814 1
0.957210412315454 1
0.84641039416376 1
1.0228950770827 1
1.01828199357519 1
0.996578852299415 1
1.05916681515295 1
1.08798110649475 1
0.893945397617111 1
0.987843731798834 1
1.32304067765101 0
0.962689770059192 1
1.1116414371117 1
1.01236991673307 1
0.785106751293417 1
1.00966719339342 1
1.03767609728437 1
0.792134916210069 1
1.07824302219099 1
0.93538633591738 1
0.843948172470373 1
1.03389990341491 1
0.924173866512856 1
1.00152262552692 1
1.21489468017965 1
0.980061938012929 1
0.851563818770408 1
0.900340491872661 1
0.819968868662377 1
0.891685022772167 1
1.25407093716472 0
1.0146228117152 1
0.912437868239207 1
0.856442044067317 1
0.927159682257638 1
0.841160337059767 1
1.18465923717122 1
0.950070668505113 1
0.772973324881481 1
1.00629218678737 1
0.806325148131732 1
0.95220935298144 1
1.16483534363561 1
0.756146640787022 0
1.15382153116753 1
0.8281866225008 1
0.921742914583443 1
1.03981699970535 1
1.16635974302804 1
0.916190293521494 1
1.05745080234812 1
0.913384364035293 1
0.993044677385592 1
0.893885989661691 1
1.0585194930681 1
1.03080785284871 1
0.995953497468775 1
1.05711823756931 1
0.979457283654072 1
1.10285171160488 1
1.12459339811133 1
0.989925425842099 1
0.925492065894436 1
0.955674441645633 1
1.08203941616979 1
1.02018618083038 1
1.04940424320124 1
1.09355254020573 1
0.874753338795492 1
1.24221093344334 1
1.09977479370509 1
1.12274527851866 1
1.14075730913496 1
1.06242632830218 1
1.15268293035976 1
0.901031384413875 1
0.901856869440882 1
0.880864291940314 1
0.921848691079539 1
0.931744545564818 1
1.13019977680218 1
0.919530195626782 1
1.07771849275118 1
1.0840890616349 1
1.15486165158291 1
1.04653189041032 1
1.33104817846045 0
0.944884899155633 1
0.952340881863909 1
0.863310091539653 1
1.16495503959297 1
1.07862114401165 1
1.00941828059269 1
1.21805166189842 1
1.13494541091478 1
1.08719582682768 1
0.906703304346218 1
0.926439980723903 1
1.11256377551291 1
1.22300634660681 1
1.04797126765948 1
0.988475957567121 1
0.780596689705209 1
1.09150085924727 1
1.21537989648005 1
1.09559363405796 1
0.982371849025739 1
0.868634713895184 1
0.78630404230352 1
0.877648464838703 1
0.970267877094899 1
1.02787944185853 1
1.28024477669059 0
0.959516092456355 1
0.853606275173863 1
1.0936186348734 1
0.953209863576711 1
0.954940714762638 1
0.998004309458287 1
1.00839440008223 1
1.24135331128617 0
0.863704101793979 1
1.12405549440239 1
1.10128832599951 1
1.01293876911434 1
1.03066759589749 1
0.992353760979744 1
0.889788433558561 1
1.08634538760336 1
0.917980259282903 1
1.04391037999963 1
0.989359597830817 1
1.00143657355553 1
0.998716307696597 1
1.04632365273776 1
0.948655556323102 1
0.892201064684366 1
0.996255480009817 1
0.735853694374086 0
0.81953581598322 1
1.05262172804827 1
0.858915535309284 1
0.848914693960262 1
0.921090896335959 1
0.905454400357124 1
0.832427478546572 1
1.13237881685015 1
1.00040738620575 1
0.915215339862968 1
1.16875584812196 1
0.908945337132198 1
1.01631052967742 1
0.891898136462207 1
0.983766353546163 1
1.19561778159967 1
1.22277281502728 0
0.968985891374284 1
1.15211479195129 1
1.14848263908602 1
0.973031250585011 1
0.949302903449615 1
1.01447797255553 1
1.04405286831527 1
1.08536080268765 1
1.10839745711768 1
1.08480336536921 1
0.949415567377575 1
1.03633691220086 1
0.959279841538596 1
0.999297518907926 1
1.1222769837918 1
0.896520595121514 1
0.89284415532382 1
1.10919759504435 1
0.987788434486134 1
1.12583487263551 1
1.26612905605571 0
1.19753148542104 1
0.823258350207297 1
0.957778910939514 1
0.962997843714054 1
0.835379648758368 1
0.980132249789824 1
0.992317074312379 1
1.02306321142273 1
0.998581284382872 1
0.967663505619856 1
1.0572109365616 1
0.9727326003273 1
0.784557682217291 1
0.810214536039183 1
1.00441554263381 1
1.20550181481775 1
1.02099065246682 1
0.976782323271902 1
0.945264469999869 1
1.02862269299031 1
1.1844903864076 1
1.10468741389659 1
0.797196074600472 1
1.00562550211905 1
0.903036433370863 1
1.05250286889267 1
0.906568688910725 1
1.04006488552257 1
0.771236943404378 0
0.961342388634913 1
0.982973430991165 1
1.09935461628947 1
0.940897741036458 1
1.13983546377331 1
1.09655221648379 1
1.10355574931544 1
0.9734967496215 1
0.807392488942476 1
1.01260708615715 1
1.03905816788674 1
0.988860236157972 1
0.901139905171667 1
0.93801431938262 1
1.20584244600718 1
0.790236783901717 1
1.10190810654803 1
1.02877582040262 1
1.08256952020623 1
1.07582806926084 1
0.911289163313114 1
1.14902214820538 1
0.700095757593179 0
0.987386174325102 1
0.893233056256716 1
0.865367798849378 1
1.12581075813259 1
1.05528953266131 1
1.0787176231336 1
1.21528189936255 1
0.840455988255836 1
1.22805255985549 1
0.984717031213394 1
1.23743980511057 1
0.949602032354923 1
1.15669505622727 1
0.928560711423165 1
1.06000593297207 1
1.08471512380272 1
0.852052483683322 1
0.773891132154104 0
1.05152353751849 1
0.984879287633585 1
1.19726820877064 1
0.984149324870489 1
0.959686433677924 1
0.908922796791331 1
1.09865220907173 1
1.01961287982676 1
0.848264650131877 1
1.21347909656851 1
0.904482918590364 1
1.03216228466428 1
1.17833500847103 1
1.07359782484951 1
0.778404662914271 1
1.04796383423072 1
0.893560117418036 1
0.919759921051059 1
0.954833014631075 1
0.867130341122618 1
0.891593976328446 1
1.09439299524246 1
0.966895366964457 1
1.16985279100039 1
0.92171212000869 1
1.05703928775474 1
0.931060048686011 1
0.949627841485356 1
0.880098474202792 1
0.929354351714834 1
1.14946589959188 1
1.06199607546853 1
0.984056274562907 1
1.17669727070465 1
0.81818510377824 1
1.09650762951221 1
0.97276947741647 1
0.942108001797407 1
1.15016042080426 1
0.962746650578492 1
1.01916222335765 1
1.00053964445641 1
0.854267164433905 1
1.19055629857477 1
1.05567023835661 1
1.03816469810814 1
1.17538586758943 1
0.957590512570096 1
0.918493262454331 1
1.19150145409985 1
0.980143651025858 1
0.882034131313817 1
0.862521239846966 1
0.860764057433821 1
0.993700610383522 1
1.02776325336499 1
1.03428083177802 1
0.901908867702758 1
1.00433831852003 1
1.00345329282792 1
0.983578303429933 1
0.908527676481243 1
0.919120362241209 1
0.95215528035317 1
0.885664518934134 1
1.02876151880263 1
0.983665963036487 1
0.924352991645332 1
1.03576197713914 1
0.726394541359202 0
1.00432068252983 1
1.12108075045081 1
0.960863567108608 1
1.15725377643902 1
1.02520327576735 1
1.23879014445733 1
1.03185498959143 1
0.842460172082361 1
1.06280294176007 1
0.984245577198103 1
0.974616164154064 1
1.0093490948906 1
0.930800558231838 1
0.784700153997561 1
1.1880398118274 1
0.970306343686151 1
0.942073550175711 1
0.892923753925305 1
1.09915007376804 1
0.992957685350864 1
0.858161035459039 1
0.86407424957924 1
0.970171235690622 1
0.96619574228543 1
1.04910312737221 1
0.953379521107989 1
1.07705057892725 1
1.04321358522 1
1.07423117577372 1
0.944324564592184 1
0.762889664237674 1
0.940299001190855 1
1.163833138186 1
1.03211695805302 1
1.03885982777217 1
0.952575604042093 1
1.20353079512105 1
1.04789874992729 1
0.982787444110555 1
0.967535435148249 1
0.864780551555805 1
1.15945200916005 1
1.04683279564419 1
1.07557989212101 1
1.17354834705962 1
1.04510190126431 1
1.06171096457857 1
1.10213570969474 1
1.05584764400168 1
0.915579347505987 1
1.06280544280481 1
1.02653413178392 1
1.06237679689426 1
0.857335530490728 1
0.890689335390322 1
0.928953771148107 1
0.955462553178787 1
0.992293003035232 1
1.04750955052374 1
0.854615112886483 1
0.994490816316433 1
0.771802920159936 0
1.12266072539218 1
1.05442067714188 1
1.02243863085639 1
1.0112819818083 1
1.05092458277971 1
0.914580420868575 1
0.914436870329917 1
0.907951071735299 1
0.959292238088399 1
0.995599256765388 1
0.781332501924513 1
0.862040435918235 1
1.03024470165816 1
0.836601671122365 1
1.18968317513038 1
0.871193944330215 1
0.839262984778748 1
1.1784945300752 1
0.862534222933748 1
0.91009929987357 1
1.01113860691921 1
1.06801842028822 1
0.970700018745801 1
0.923587606069539 1
1.06044531839586 1
0.996974443673924 1
1.05615514444355 1
0.857976581443309 1
0.981837710197013 1
1.00718534866919 1
0.881049499867901 1
0.935637950924648 1
1.15305490031834 1
1.05940068088284 1
0.810786559119482 1
1.02694647510848 1
0.929533716120829 1
1.01598717196263 1
0.878006279440288 1
1.07642262670448 1
1.0551039387937 1
0.903511452102639 1
0.969735533330493 1
0.998066152936507 1
0.826709073503701 1
1.01928873412426 1
0.990462347704869 1
1.05294655667536 1
1.0383722138714 1
1.0095183108511 1
0.925278114503174 1
1.05251952409384 1
0.998941488965623 1
0.971880368928855 1
1.02428909851486 1
0.944748909147249 1
1.05123332387158 1
1.18302930854995 1
1.10243170838541 1
1.01624558072624 1
1.10110878954454 1
1.08098357434503 1
1.05934353137552 1
1.0138051018692 1
1.00584252649722 1
1.09472968052061 1
0.806869698396271 1
1.04495010220292 1
1.10690833990976 1
1.04527634062713 1
1.0796033721153 1
0.957372399227298 1
1.06101724084517 1
0.879730337866197 1
0.785613958677239 1
0.977711948770189 1
1.02243096361203 1
0.782513360035671 1
0.922676135192771 1
1.07867892932565 1
1.14878257582809 1
0.873603243451255 1
1.11334958372223 1
1.04598242375198 1
0.927326509626917 1
1.09125739081712 1
0.923448843644639 1
1.14095416025545 1
1.04572555041984 1
1.16521246024202 1
1.07974131103828 1
0.976171385230191 1
1.14431963361696 1
0.939953737486688 1
0.998949444138755 1
1.07339627217681 1
1.10529517336929 1
0.794366657348671 1
1.12432866307427 1
0.818755795861994 1
0.96287723551873 1
1.04659750476471 1
1.10263435441743 1
1.08624688994568 1
1.01061246507532 1
0.694703468800498 0
0.959915187615598 1
1.06010374698238 1
1.01792565794371 1
0.993726603187544 1
1.08592112768551 1
1.14672547105099 1
0.961632012015167 1
0.891550360440288 1
1.0625924410867 1
1.06886583963393 1
0.910619149427888 1
0.805756067957176 1
1.07264836244904 1
1.08055881083484 1
1.13535307049 1
0.889052693916205 1
1.19065166294652 1
0.997186596658287 1
0.954650695080579 1
1.00005341318592 1
0.997751588768475 1
1.04678957137172 1
0.962736483667671 1
1.01454489860659 1
1.06920532047764 1
0.980533402151301 1
0.960360261168721 1
1.16366462669271 1
1.09840081593927 1
0.804429928313727 1
1.0562361143483 1
0.923564029821458 1
0.968711651455487 1
0.946017587124995 1
1.04741796779726 1
1.28200684400736 0
1.01507128725357 1
1.00733507342932 1
1.0980021641203 1
0.726530192847107 0
1.05843856198121 1
0.903592558649794 1
1.02238500707064 1
0.964370704937445 1
0.975869076524927 1
1.21730723645992 1
1.07217608408151 1
0.898819876619389 1
0.870506749923846 1
1.05431930491292 1
0.951393847495543 1
1.16239000534992 1
0.967863036104413 1
0.885006087848032 1
0.911572757661328 1
0.940395668847991 1
1.11421686217485 1
1.26507536345827 0
0.890987946981261 1
0.996209988409046 1
1.18536682364824 1
0.943268651159439 1
0.900693260234974 1
0.959256819229973 1
1.17904284665189 1
0.751133657795887 0
0.899521861451696 1
1.10851209779072 1
0.913706129531503 1
1.23627001555289 1
0.943500680742015 1
0.974784468040638 1
0.902161991587149 1
1.05606635702776 1
0.873428237297037 1
1.12147337931318 1
0.842847485608342 1
0.89964360004098 1
1.07155972312215 1
1.04490511889538 1
0.93996907243142 1
1.11016603729523 1
1.05515946761088 1
1.06649649834645 1
0.892351686613798 1
1.0042666593885 1
0.979296448777906 1
1.16646739983484 1
1.03329973717925 1
0.95713116010432 1
1.13933780080434 1
1.14052513763627 1
1.01520609009308 1
1.02357686974205 1
0.875323148311524 1
1.06315533071535 1
0.880555697900718 1
1.13750516464973 1
0.734244075606961 0
1.08720349364544 1
1.14022014337571 1
1.01305772977 1
0.875190039640129 1
1.01778342104877 1
1.08804973116339 1
1.02834840175203 1
0.806883765670912 1
0.82931188603115 1
1.02069156565171 1
1.08984771556273 1
0.921758680625866 1
1.15309262747917 1
1.02393406530791 1
1.18953574182166 1
1.0155262183061 1
0.975452773969471 1
0.900438621204503 1
0.801984102776422 1
0.931047714503184 1
0.853528286920564 1
1.11133348880992 1
0.989264383882705 1
0.993455232128222 1
0.856862009366471 1
1.113937068564 1
0.906872354640838 1
1.00114870981611 1
1.04366999637911 1
1.19151950802509 1
1.0255955558807 1
0.908857138330654 1
0.896376591201403 1
1.06143313242199 1
0.70741889956333 0
0.963445472322878 1
0.844126216720004 1
0.977813352864345 1
1.09383994504292 1
1.07196648985012 1
1.17061453510034 1
0.867653716824583 1
0.897784867484665 1
1.00420178340927 1
0.995469490816618 1
1.11005483537584 1
1.03381048334163 1
0.977295066715049 1
0.773625261047992 1
0.969547859871257 1
1.17572918144482 1
0.827044374677637 1
0.944090491685861 1
0.878673287248719 1
1.05920265533586 1
1.06679220867712 1
1.04716579839854 1
0.960267474264062 1
0.828721037841998 1
1.02948492395009 1
0.986957362341589 1
0.990939125363801 1
1.04379891845236 1
1.05176446617381 1
0.833956897738228 1
1.18394946800913 1
1.08618953388559 1
0.986428398617772 1
0.737844502885096 0
0.752515310604791 1
0.981412616077404 1
1.12897944201037 1
0.920463382382458 1
0.733700444305976 1
1.04526636513854 1
1.05897002827634 1
0.871004468880204 1
0.901172088890083 1
1.16498425085125 1
0.793775702601066 1
1.11892746721806 1
0.874639489209274 1
1.10638659450871 1
0.998472821782027 1
0.893014022971783 1
1.07437010140444 1
1.17188505090003 1
1.07399770473511 1
0.91394575129664 1
0.976484761833173 1
1.0061068923014 1
1.15121644066239 1
1.01735096019576 1
0.973752961978338 1
1.08084265410015 1
1.08155456823604 1
1.02816331895264 1
0.955259527376668 1
1.06047416702915 1
0.843331235888292 1
1.03374214459089 1
1.10853668316825 1
0.963209233001433 1
1.11855171355071 1
1.09718363885741 1
0.991084466124796 1
0.87085510548803 1
1.00449341692059 1
0.877803444790323 1
1.03507304413569 1
0.970621485016609 1
1.09607989256116 1
1.0177859718328 1
0.781427057439046 1
0.981363612817964 1
0.812177365038782 1
1.15088856133164 1
0.999216278399201 1
0.845349076357818 1
1.02747364044667 1
1.09980397056853 1
0.847137111090761 1
1.12723382376176 1
1.0814627248744 1
1.12358871123606 1
0.78153850701145 0
1.10675325702045 1
0.754155800959436 0
1.03106151098825 1
1.11576470086393 1
1.10431777652452 1
0.898764538129688 1
1.03954941221631 1
0.908997484658357 1
0.962070847325735 1
0.910377699754234 1
0.97421422093427 1
1.06583186109149 1
1.14326746238456 1
1.02733418742359 1
0.997826084613984 1
1.16234607687352 1
1.24057233813682 0
1.01005030268044 1
0.947963110496342 1
0.976750712365578 1
0.798858786324974 1
0.863385647089857 1
1.0524474265863 1
1.00205086518847 1
0.987094182813804 1
1.0327407772288 1
0.800510159993297 1
1.04281439969586 1
1.23315689559757 1
1.10452709858791 1
0.847261046641832 1
1.07389470184713 1
0.984748945171576 1
1.04542514409775 1
1.13061205881117 1
1.02422341226611 1
1.00355889331339 1
1.22633368494155 1
1.00342920631787 1
0.868322047137733 1
0.947989459904419 1
0.977835486909931 1
1.0887644675943 1
0.982431267817777 1
1.14109123645727 1
0.976719818993469 1
1.04915333064305 1
0.998453035256397 1
1.01947298706545 1
0.823629732718509 1
0.931797094774157 1
1.02062773795169 1
1.04731499399978 1
1.00388199398395 1
0.929590803449183 1
0.855223486087324 1
1.05599977642673 1
0.956335362140921 1
0.870103703483573 1
0.996673114020697 1
1.06563180296209 1
0.885356462038294 1
1.0478009513068 1
0.938397837099844 1
1.05213634697893 1
0.90618345094669 1
1.12594717951766 1
0.894055514927849 1
0.933561456704729 1
1.06042055488252 1
0.866923476781766 1
0.932325125357521 1
0.974275639104493 1
1.01856437055905 1
1.0145219828325 1
0.981351895597076 1
1.0808714741842 1
1.05058356220681 1
1.06264044162771 1
1.16510990572311 1
0.888872894194842 1
0.94611749366019 1
0.930619134065871 1
1.11226299450406 1
1.07389995151833 1
0.815993178905649 1
1.10679202363204 1
1.18764840721645 1
1.04676354682307 1
0.856369195615631 1
1.02283428841142 1
1.12608877244341 1
1.01614285469782 1
0.945097196548894 1
1.0550523640423 1
0.974076414162815 1
1.30680001303656 0
1.01918972000245 1
0.909240934947973 1
1.09454047565131 1
0.973750932240851 1
1.0511373585924 1
0.948277719543402 1
0.970581965004597 1
0.996937501885007 1
1.01777429526492 1
1.03501861725462 1
0.852238026669961 1
1.02440633441355 1
0.706146394339854 0
1.13684061618123 1
1.03403239678994 1
1.19277763398744 1
0.996736547888156 1
0.978344116839804 1
0.78958186727156 1
1.06303900670577 1
1.09419964213921 1
1.07531467244637 1
0.821336353866274 1
0.865256494767831 1
1.08609879059723 1
0.899483166791981 1
1.04447733862741 1
1.03250231427302 1
1.03324917208777 1
1.14352967756663 1
0.773302343740514 1
0.93289924192899 1
0.990949167768357 1
1.14878145489417 1
1.14003831219463 1
1.04286852474732 1
1.14621540647272 1
1.06545237328782 1
1.02772140268688 1
1.08798643584967 1
0.981632685008958 1
0.922986953632465 1
0.966013459186316 1
1.09057212745762 1
1.05122065457653 1
0.983359792674133 1
0.973579049884605 1
0.89367256040567 1
1.11282490173854 1
0.987420015825498 1
1.05092043756267 1
1.13998673619795 1
1.18093402900156 1
0.869730761503153 1
0.947860722594007 1
0.75842864506339 0
1.04319994255897 1
1.09040599987223 1
1.04500263099799 1
0.97523113547553 1
0.865944033797447 1
0.846955063914062 1
0.830870371046651 1
0.875180244668406 1
0.840626202832348 1
0.97770428316619 1
1.30704901732953 0
0.877322568979763 1
1.02622289450224 1
1.06692217411 1
1.05781445208355 1
0.887813743446113 1
0.847712600625161 1
1.01136369154852 1
0.874085485207226 1
1.15314522270716 1
1.04161684069853 1
0.815264646158111 1
0.85881968964595 1
1.04493164668248 1
1.02921513065183 1
1.10828887163689 1
1.2588513096424 1
1.01528795269138 1
0.990936366236441 1
0.953483764893811 1
0.936313045272154 1
1.10438492479734 1
0.970886313383811 1
1.10330108685895 1
0.926065299340334 1
1.11202254388902 1
0.981949027823979 1
1.19014696640146 1
0.849327183537517 1
0.995059720189345 1
1.00117377978735 1
1.11058314735792 1
0.972376099630334 1
0.992158108346833 1
1.20882196578179 1
0.925866526555374 1
1.04263598694406 1
0.939877741538411 1
0.950165721059704 1
0.944176124647422 1
1.04328370127538 1
0.91019132381712 1
1.02824857244343 1
1.07345418279823 1
0.824235803420837 1
0.972626808329517 1
1.00497357167265 1
1.1429607161123 1
1.02612664978288 1
1.16614240443685 1
0.790667635833039 1
0.938357475804152 1
1.21416827037441 1
1.08571714947088 1
0.971392687939213 1
1.06084384219253 1
0.881127997248785 1
0.899337788675043 1
0.973918858188302 1
0.955219989261305 1
0.78766994898615 1
1.0486700734093 1
0.971300554586969 1
0.911877543529595 1
0.918713482647518 1
1.07388371183161 1
0.95394495070738 1
1.03859776329164 1
0.992539312487413 1
0.90307237478827 1
1.06647996689736 1
0.753563767214752 0
1.08987751721475 1
0.890029791295276 1
1.05936836884177 1
0.87168185340846 1
0.808900224178378 1
0.876781180807167 1
0.94930326837017 1
0.838590553452061 1
0.937413872685388 1
1.14600646919472 1
0.837560044710451 1
0.874170750487378 1
0.997927630384366 1
0.965230739855419 1
0.878548858749544 1
0.902363927363951 1
1.07669807494208 1
0.951288978631225 1
0.998094253283618 1
0.942158696309548 1
1.05156007051636 1
0.880671959486203 1
0.852439515989021 1
0.852799597790356 1
0.832459735869091 1
1.01531121007214 1
1.12615045487596 1
0.910946355330476 1
1.11142447377254 1
1.06024991402132 1
1.04598509575189 1
1.03839922595116 1
0.884283675417363 1
1.07361352697649 1
1.15091509758834 1
0.893449839303003 1
0.896497672341492 1
1.17960820942031 1
1.00281258246925 1
1.21763090523197 1
1.04905250450796 1
1.06414825863409 1
1.15258228891658 1
1.19767368794863 1
1.14951421854364 1
1.12804131302251 1
1.09606800980451 1
0.968905291690994 1
0.830706868982064 1
1.08094196290923 1
1.08198956305724 1
0.704544932502299 0
0.95246991550877 1
0.926368619526797 1
1.0276790500727 1
0.971237344111579 1
0.959395385279994 1
1.11557285588009 1
0.774602961866278 1
1.04613769258545 1
0.922078552469506 1
1.06474937200282 1
0.734330590542195 0
0.772619518359494 1
0.870600286744552 1
0.961742820732163 1
1.13416848334844 1
1.0965985357135 1
1.0402458347239 1
0.952143228771839 1
0.894949413495284 1
0.919141611246002 1
0.949314579031061 1
1.18675632748103 1
1.11708596081711 1
1.11806973354813 1
1.16883187691988 1
0.953643738070823 1
1.02447660521854 1
1.15624374323352 1
1.02365044563514 1
1.13098150797054 1
1.01665515457557 1
1.17855745146804 1
1.12164504245377 1
1.223236944305 1
0.98589678395461 1
0.961558862491236 1
0.907849201310453 1
1.00795178389517 1
1.12747487520552 1
0.965798279817356 1
0.85795680903966 1
1.04053761205617 1
1.17766929030844 1
0.955136406347983 1
0.94877886553417 1
1.02276616383034 1
0.987540054873172 1
0.901087166581733 1
0.943743090823039 1
1.10080407957997 1
0.871800124934454 1
1.09133637739173 1
1.03320397846704 1
0.865522415675465 1
1.06061877289206 1
1.0548864495498 1
1.03266197371579 1
0.77319388214074 1
0.879890031258646 1
0.89788455042907 1
1.05371100310718 1
1.19009788225044 1
1.17252993752607 1
1.01232412682491 1
1.02825124219321 1
1.04008754576024 1
0.956345901621638 1
1.01462214624122 1
1.03464269966674 1
0.940775334703511 1
0.880080635942147 1
1.02741062585998 1
1.07715581584817 1
1.00106257753278 1
1.16336197712339 1
0.725314135446763 0
1.03122840526495 1
1.01494821975538 1
0.796120862420301 1
0.933889193547242 1
1.01691188981569 1
0.772021983893524 1
0.975181697693875 1
0.883937489444806 1
0.981580007660352 1
1.10860004021531 1
1.07194603593125 1
1.08942318464925 1
0.957218960395684 1
0.884915173482905 1
0.902363491187578 1
1.34263164086692 0
1.01722718606197 1
1.00594349557698 1
1.134957670425 1
1.08023899977285 1
1.01205235489924 1
1.03473555382966 1
0.796371154456156 1
1.02244889203847 1
1.02355950809345 1
1.11084900299607 1
0.931792723821197 1
1.16167234640536 1
0.915769993022498 1
0.953123884706059 1
1.00364566414641 1
1.0534640762063 1
1.01484551333022 1
1.09056449953341 1
0.937892366901159 1
1.00508937048161 1
0.922799359749226 1
1.0085598498461 1
0.795922355458982 1
1.0805503692687 1
1.2312896826677 0
0.961232489608894 1
1.06648750142562 1
0.930318450492369 1
0.921496507711235 1
0.833273610554042 1
1.04614499923063 1
0.834995716422739 1
0.968682108145798 1
0.898415597698458 1
1.01035137188571 1
0.867389255586453 1
0.849290432899053 1
1.12704538122797 1
1.05241520526224 1
0.989285965923174 1
1.13327881504644 1
1.14721149765111 1
1.10991893152324 1
0.862993617800444 1
0.947542928069649 1
0.722789565334146 0
1.15467278203674 1
1.03362697357546 1
1.08501181233524 1
0.956383909990904 1
0.876505320617417 1
1.11895765117424 1
0.785067564124883 1
1.06006606376101 1
1.12809443109404 1
0.907985299682203 1
0.873739566489373 1
1.07837469199871 1
1.3650429687581 0
0.961600923360395 1
0.875392626731012 1
1.04809766679153 1
1.11766599816391 1
0.962502455651726 1
1.02294089530561 1
0.95632145095261 1
0.818792293468331 1
0.898870579450695 1
1.18629107207453 1
1.06421636824642 1
1.1239900654733 1
0.959281809224655 1
1.00903188662352 1
1.11497397539193 1
1.00784680057732 1
0.917592030453302 1
1.02372733465026 1
0.972985845270584 1
1.04898000633833 1
1.09880748676968 1
0.869400431483147 1
1.18933822485881 1
1.02622055219923 1
0.935338619371228 1
0.908916082152003 1
1.01735157345137 1
1.05814327738496 1
1.19136042168282 1
1.17553575613542 1
1.0026777409007 1
1.00368820415584 1
0.890588184344858 1
0.971566256180594 1
1.22649942149778 1
1.07577142145392 1
1.13784584124773 1
1.01109826898212 1
0.990535572269955 1
1.15710490059303 1
0.817458375036277 1
0.891673986060275 1
1.13676787918326 1
1.02990281801896 1
1.30285023774359 1
0.929930202247034 1
0.861426879933609 1
0.911251861696577 1
1.02892527828362 1
0.995277595649898 1
0.924915386776167 1
1.01616725988389 1
1.05798793647391 1
0.962826190457814 1
0.858027689321177 1
0.850886144771683 1
1.07513756703591 1
1.18928773441231 1
0.967135217041676 1
0.891796174724988 1
1.07626028541535 1
1.04196557720888 1
0.984422957216921 1
0.929947686581357 1
0.879036010393419 1
0.859478040618981 1
0.935488575460369 1
0.931438570771281 1
1.05249186800256 1
1.00995021013812 1
0.87765993893304 1
1.20597938549882 1
0.897173542660583 1
0.898467509454247 1
1.13070975411011 1
0.874728239067691 1
1.1417862485481 1
1.08280552196261 1
0.925369090295906 1
1.315739696696 0
0.999453539239807 1
0.928330394693279 1
0.909993622359596 1
0.931335276943433 1
0.819401743281983 1
1.12841634000661 1
0.973119224928439 1
1.05240609100863 1
0.885486879404068 1
0.990849618308362 1
1.02600916228343 1
0.878274282546847 1
1.11998179936898 1
1.05828790679116 1
0.898050584939014 1
0.988779196788768 1
0.927436135941117 1
1.03434172736381 1
0.859340182689452 1
0.899751097465588 1
1.03432751407152 1
1.13277152638804 1
0.976614825355356 1
1.03193962944656 1
0.969881743525183 1
1.02583348708781 1
0.868054235071156 1
1.06210496739533 1
1.1318546599032 1
0.849105994136235 1
1.2117350920654 1
0.942856566526519 1
1.12077935335855 1
0.959552522001219 1
0.920101109265788 1
0.910286688623965 1
0.842660980086398 1
1.17923488220211 1
0.876557373380513 1
1.06430958587609 1
1.0754748211122 1
0.997103716202396 1
0.975176037035506 1
1.1024399379965 1
1.11211140119562 1
1.08091245773492 1
1.0277213532561 1
0.9664715501856 1
0.953054422241916 1
0.962590420960504 1
0.821233488271192 1
0.990269063887831 1
1.01268566486907 1
1.02382246135351 1
1.00020053180486 1
0.86037000047768 1
0.956213837959814 1
0.822671262237652 1
1.23582548642379 0
1.02925925015376 1
1.07148067939128 1
0.926736674384815 1
0.910050501624474 1
1.15390571778279 1
0.962877221842063 1
0.969049623524155 1
1.03524901329013 1
1.04098718980109 1
1.03139426615137 1
1.07540931446912 1
0.786238186723471 1
0.985438417911223 1
0.83596476000309 1
1.12954284811388 1
0.964421937750875 1
0.855631468112151 1
0.923492621291219 1
0.867791643304997 1
1.05413525810747 1
1.06147381094898 1
1.08365405822516 1
1.11366506738302 1
1.13467821970906 1
1.03626370193829 1
1.12490992795153 1
1.09872134534358 1
1.12947747741377 1
1.0908069212249 1
0.92151936422228 1
0.982814565737562 1
1.14690526580216 1
1.0179695265153 1
0.999280684354972 1
0.879299497621818 1
0.966811526536498 1
1.1897070714625 1
1.09445803857804 1
1.07433226437889 1
1.03186264801533 1
0.879418506774584 1
1.06458034307676 1
1.17330661666862 1
1.00596747648439 1
1.09388721354718 1
1.0214859403532 1
0.945742534696166 1
1.19721274042658 1
0.912328116159584 1
0.852931157726638 1
1.15712165942427 1
0.890847730463862 1
0.905275009748984 1
0.924107758654139 1
0.974118091626211 1
1.06094803401722 1
1.05535859632981 1
0.893348955602816 1
1.22457736363393 1
1.15989421877315 1
1.0417587173576 1
1.12022997956264 1
1.01810804880501 1
0.866217094221954 1
0.975679408482746 1
0.833405843463214 1
1.22510085739349 1
0.811008282269252 1
0.840742077761998 1
1.02857781755905 1
0.859884785535769 1
0.905352458391489 1
1.01570753187903 1
1.0134959059892 1
1.04040773593874 1
1.01771731363635 1
0.883449500937432 1
0.971477075210863 1
1.13190710229626 1
0.980569106448849 1
0.794265805654665 1
1.00479571019214 1
0.984767952358207 1
0.922123600848045 1
1.17708175608609 1
0.910712763105486 1
0.927173750020595 1
0.98216038289582 1
1.14329407288706 1
0.826318927198772 1
0.99377307511081 1
1.11190993318473 1
1.14783163600429 1
0.815711659712591 1
0.912793036943737 1
1.03059776869087 1
1.03417797054663 1
1.2099489969089 1
1.08511829159567 1
0.835922718275265 1
0.962793550718089 1
0.985567088288598 1
0.765656175136531 0
1.05480454971782 1
1.1693615884211 1
0.981814799330266 1
0.971434725526815 1
1.04622093727731 1
1.23910101988679 0
0.857414165813183 1
1.08190963284421 1
1.17365888544082 1
1.00474613266297 1
1.06206998394349 1
0.862419086829337 1
0.932104282965722 1
1.08760718152774 1
0.963676628618305 1
1.05841865398445 1
0.872819757547433 1
1.10568491937337 1
0.861514200240049 1
1.0112980188513 1
0.757517628056417 0
1.05852563161586 1
0.960247318442766 1
1.08063041959035 1
0.829975019004917 1
0.990286017394797 1
0.973627264895997 1
1.05552182815382 1
1.01133333013473 1
0.967367351966072 1
0.974727168085434 1
0.98056741949121 1
0.837658554493192 1
1.03740965943711 1
1.16808101381695 1
0.949176535103546 1
0.797762751429513 1
1.22952122757831 0
1.00404023514167 1
1.02551823425871 1
0.956490834814237 1
1.03455183831315 1
1.0511597195443 1
0.999407651988812 1
1.16049451368155 1
0.953905306222492 1
1.1681179115692 1
1.01398108167855 1
0.952925014129504 1
1.09656913880765 1
1.06076330175373 1
0.874289436847432 1
0.914837321129474 1
1.01562665727021 1
1.27558276112388 0
0.788959665976105 1
0.915651709190268 1
1.04900126783116 1
1.08673850397335 1
0.98645778178321 1
1.05092979371112 1
0.947289710930412 1
1.11065444229443 1
0.941265478739561 1
1.07385930652891 1
0.958423876263886 1
1.03441568378677 1
1.04798961332224 1
1.14135333307209 1
0.965892162701427 1
0.789026056136428 1
0.89438492591143 1
0.883974462457254 1
0.96267440105675 1
1.07418601896032 1
0.964433688939353 1
0.963875715477977 1
0.85594823869083 1
1.02428727211753 1
0.965284249844844 1
1.02195811011084 1
0.972719352685567 1
0.843751789859055 1
0.926887519273088 1
1.05540903549069 1
1.00211669120392 1
1.04144394487687 1
1.07675229031708 1
0.939871223133237 1
0.994091561416278 1
1.30027242400096 0
1.20958146447834 1
0.87615643073605 1
1.11697949051168 1
1.10973379559616 1
1.08439048148906 1
1.04971954053124 1
1.0862439251832 1
0.87080060576577 1
0.881945858499921 1
0.925480025207853 1
0.968166844960117 1
1.00127734344146 1
1.08668239658469 1
0.998657748051475 1
1.03354062611572 1
0.991026979270944 1
1.10853169639162 1
0.851211484955354 1
0.816950974700333 1
1.00002329556371 1
1.02848121631688 1
1.04756527056345 1
0.961753791700076 1
0.886071638320528 1
1.03911173254385 1
1.00194957301872 1
0.897590089531522 1
0.82759194679535 1
1.00287480405877 1
1.17746269248965 1
1.04657525218986 1
1.01150454315366 1
0.980650041251983 1
0.984844370399223 1
0.976830724779952 1
0.909468785931991 1
0.754204432892634 1
0.805755385310843 1
1.21315342072846 1
1.18802871383026 1
1.01084875295209 1
1.04830270749679 1
0.791796383423208 1
1.03717160554783 1
0.953807450566204 1
1.00233409539677 1
0.797426423136576 1
0.89193808518927 1
1.06982364483114 1
1.02328260227016 1
0.895299728202479 1
0.803985748878753 1
1.03047298070943 1
1.07981904869932 1
1.11319022041107 1
0.985066089264013 1
1.10106604892532 1
1.03521264643202 1
1.06539248857979 1
0.813399533206579 1
0.924324754274599 1
0.960800807888567 1
1.0458779270317 1
0.943276204869355 1
1.03219759665871 1
0.922020132679513 1
0.83878689359305 1
1.0025311244149 1
0.931621290797548 1
1.00215740119068 1
0.871178336889832 1
1.08681241674447 1
0.834921049869168 1
0.866866716821697 1
1.01186546797964 1
1.02444101106375 1
1.08993973809087 1
0.912083776553234 1
0.966136147025694 1
0.885316282349689 1
1.01971942756971 1
0.980646319241354 1
0.98519318432106 1
0.950638187053694 1
0.93137168281901 1
0.986770199102055 1
1.08272492196479 1
1.11547691027316 1
0.984019711358528 1
0.946414463940727 1
0.989243165163931 1
1.10951343228576 1
1.01722243068759 1
0.949017455348529 1
0.989633293831487 1
0.914230783390376 1
0.93655996967808 1
0.978613670490391 1
0.929471471408045 1
1.02285859449552 1
1.12627755963307 1
0.929732320272822 1
1.08196764786508 1
0.990530689104536 1
1.01948229012144 1
0.849313252876904 1
1.05629407045892 1
1.20586790042258 1
1.1654139927509 1
0.807594303629773 1
1.19488977440408 1
1.0991163093855 1
1.07777765131059 1
0.994132662231819 1
0.967226612770328 1
0.986986097697985 1
0.994108154481035 1
0.962168792786958 1
1.15528103209946 1
1.26843800965759 0
1.01161190732609 1
1.18519770987465 1
1.03241876937949 1
0.826523021619671 1
0.937619217117258 1
1.24186588985934 0
0.784621721788888 1
1.01899744859355 1
0.946156695395549 1
0.865523421546761 1
1.03054176082942 1
1.07538555149225 1
1.19825420432564 1
0.834177826056762 1
0.977247568741223 1
0.959377458157661 1
1.07602006582011 1
1.02770958173385 1
1.0460283891006 1
0.970929165559171 1
0.977466361476225 1
1.04140573478912 1
1.13248297872601 1
1.06538361487648 1
0.907769139899779 1
0.81469709223715 1
0.959308120346687 1
1.01436057589529 1
0.815708608599416 1
0.993556636961326 1
1.03212242624016 1
0.811646670647635 1
0.980563126269682 1
1.110479708007 1
1.22451705125111 1
0.892488658298779 1
1.04783132617336 1
1.16157351071438 1
0.857252800643002 1
1.1188357336051 1
0.957856939515787 1
1.04349727348762 1
0.847061402259653 1
0.960303692483055 1
1.0454854832513 1
0.915767225754026 1
1.00578770632035 1
1.00260039094007 1
0.877519451679287 1
0.83112682618647 1
0.988038645922465 1
0.884926194569857 1
0.861154110319584 1
0.993060269798523 1
0.973943866038601 1
1.11701920704029 1
0.999432645900504 1
0.932770895520726 1
0.741578837066014 0
1.04544424964108 1
0.760000776405748 0
1.09538861044427 1
1.06704722082763 1
0.999023774238762 1
0.946905821689019 1
0.809010314834731 1
0.972543694880862 1
1.00410248435141 1
0.777934001259263 1
1.08650331024434 1
0.937575566079332 1
1.05811768911973 1
1.2684319963475 0
1.02848424833106 1
1.06357074772592 1
1.00886822318379 1
1.06559981855492 1
1.06540834356873 1
0.924255966343122 1
1.00824614484494 1
1.04341690268135 1
1.11179848498762 1
0.91576350483999 1
0.84216116065343 1
0.733092088288591 0
1.0196389770354 1
0.924668702847466 1
0.928436786840505 1
1.07287161605736 1
1.01006144928319 1
0.996515372160408 1
1.14160887587252 1
0.770245019326658 1
1.16212584740206 1
0.916328195619788 1
0.846044937109861 1
1.10517714530174 1
0.944529802236775 1
1.08681363792183 1
1.08992069667886 1
0.969883003502405 1
0.870872358016733 1
0.820732343176075 1
1.08949961324493 1
1.03877966330109 1
1.09461242533906 1
0.906854274131192 1
0.913829780358901 1
1.01464107077031 1
1.10278742571519 1
0.958075414475376 1
1.17035786211731 1
0.900533954832679 1
1.096797539765 1
0.92067044134442 1
0.888634691345552 1
0.964535670912609 1
0.813562592378954 1
1.11862347085199 1
0.951278019284628 1
0.87477101496686 1
1.13976729175007 1
0.987945333622116 1
0.899604583314825 1
1.11432839728997 1
0.961893551981699 1
0.997225821204411 1
0.962802811665297 1
1.129462926291 1
0.835406309322896 1
0.966209597058523 1
0.978208804731097 1
0.904403099090202 1
0.980624422753911 1
0.949438588926989 1
1.11432653185895 1
0.987315766098278 1
0.888635208479701 1
1.03414200312383 1
0.895545510046161 1
0.908256970858395 1
1.00886059143239 1
0.919855918670424 1
0.987803414943249 1
0.830468883653289 1
0.900093283531563 1
0.979323636903115 1
1.02234887450407 1
0.929470633000569 1
0.779361634871308 1
1.07769530223607 1
0.990786154820144 1
1.03523225318163 1
0.96016430085689 1
0.883302386132897 1
1.20427938658913 1
1.0950966696163 1
1.04238253771409 1
0.941701064365858 1
1.06888920499235 1
0.907705357754191 1
0.982272907098931 1
1.14450499264881 1
1.03961445676279 1
1.03530661933916 1
1.0095367302384 1
1.03611214741413 1
1.02536807326174 1
0.839768748847939 1
0.966550958441316 1
1.14164981224645 1
1.05124993015419 1
0.889245402327979 1
1.07955353941705 1
0.969037954211282 1
0.955822725638038 1
0.95507371973956 1
0.986570369771454 1
1.02565050602936 1
0.980852017608687 1
1.01742246927174 1
1.15879146418659 1
1.16035824628249 1
1.03388298529867 1
1.09219162118766 1
0.791042868650812 1
1.05341927746079 1
1.07042091069355 1
0.955980373584171 1
1.02703720529617 1
0.925500521033634 1
0.880882511171281 1
0.970682391695939 1
0.778498145195723 1
1.01083460585292 1
1.25773684523824 0
0.896216711419123 1
1.14572488904829 1
0.907490671131744 1
0.999966868166597 1
0.937271351450249 1
0.767373302248561 0
0.834979168689207 1
0.99986562487421 1
1.17147127844538 1
0.965478105725007 1
0.947060728929776 1
1.0715270337439 1
1.1671815215125 1
1.0487143627755 1
0.852513869182834 1
1.01180658961312 1
0.974614554390691 1
0.948373153367958 1
1.01773745996726 1
1.13263011183923 1
1.01481388367895 1
0.931090971396546 1
0.918063135827667 1
0.945376098870914 1
1.03462792616085 1
1.06577763522016 1
1.03586109337411 1
1.29785258407215 0
0.938243030327573 1
1.04792108859506 1
1.02420317203426 1
0.976542084996428 1
0.909668118030441 1
1.17937592182266 1
0.80599981320906 1
1.02227524907825 1
0.898496113154741 1
0.856922860448076 1
1.0174711237846 1
0.999339067726122 1
0.963117586358097 1
0.896704899757095 1
0.960798523859531 1
1.02563526800132 1
0.983575158149216 1
1.21831910221572 1
0.841902864073071 1
0.996394120057754 1
0.961995090844634 1
1.00766209102173 1
1.16933817881947 1
0.723559974229287 0
1.26209843561753 1
0.982274996746803 1
0.931516872805906 1
0.883282717368177 1
1.00860941025877 1
1.15980908249312 1
1.01177145518065 1
1.04975979594241 1
1.05040251199904 1
0.923752243654037 1
0.920523553044038 1
1.16912376695559 1
0.957547630753037 1
0.990480797523497 1
0.925644521195303 1
0.978710877126042 1
0.985709941342304 1
0.782878276273312 1
0.91778923494152 1
0.858239889144762 1
0.986333889310551 1
1.00684118473205 1
1.10189213172081 1
1.00871281543422 1
1.16871088071711 1
0.844073279408596 1
1.21643584630073 1
0.948625160292246 1
0.905810890994302 1
0.96581365379952 1
0.986118634494271 1
1.07537704537876 1
1.00649698200263 1
0.833384996094837 1
0.872205444325266 1
1.08359922797672 1
1.02448585099059 1
1.10042045615817 1
0.805032721694288 1
0.984356387749535 1
1.00301552998846 1
0.805319822758042 1
1.01632671370699 1
0.91466384965347 1
0.879273457911536 1
0.983914567139356 1
0.944742811355342 1
1.22076501631477 1
1.19533370683489 1
0.975553319569132 1
1.01005117506192 1
1.0328768443095 1
1.00255602631645 1
0.90342841257744 1
0.930920643238369 1
0.907702385809862 1
1.02484879945354 1
0.975159715167683 1
1.15510431757719 1
0.855935604343262 1
1.01662211097236 1
1.11948424860314 1
0.937989616489047 1
0.831191380608637 1
0.741603617965372 0
0.853504075567301 1
1.20435015551848 1
1.0697555370906 1
0.938771874438446 1
0.91295203502962 1
1.0224587169586 1
1.03672104980417 1
1.10729328603045 1
0.978912618515587 1
0.921558982890964 1
1.04856176114095 1
0.973822976731044 1
0.915949113913164 1
1.06383232736477 1
1.04996840966358 1
0.695964814704783 0
0.934083784811163 1
0.888641210423543 1
1.11829302880605 1
1.03140024029191 1
0.98503246057601 1
1.0186866068618 1
1.02862121804231 1
0.702787805184867 0
1.07524037622474 1
1.02858379822667 1
0.948428958064073 1
0.987704910444853 1
0.923995470029359 1
0.826904367739391 1
0.852463381913127 1
0.988240306282967 1
1.00313336160914 1
1.2089266563593 1
1.15766161479535 1
0.860473404450014 1
0.996554107551066 1
1.01142597341543 1
0.94999956605394 1
0.827195327721271 1
0.894874350242247 1
1.02165982674746 1
0.987048646958065 1
0.86103337732627 1
1.00064198733647 1
1.05726470783213 1
1.01268886650164 1
1.06058106688409 1
0.998896946257599 1
1.05480086538379 1
1.21630798397287 1
1.10810205028057 1
1.31820887083439 0
0.941884649350677 1
0.849938466337468 1
0.918450092556498 1
1.01026297130461 1
1.26947483106169 0
1.20770910692358 1
0.873611134754254 1
1.08290765957892 1
0.982914051365783 1
1.07015850020541 1
1.06084224004312 1
1.00685586966902 1
1.0963457541274 1
1.19608877827705 1
0.858540428223074 1
0.834672921910585 1
1.10217603463808 1
1.02303479732173 1
1.03082394471108 1
0.960963454088754 1
1.08569718558022 1
1.13320185053279 1
1.02948725889965 1
0.98692582787746 1
0.854477180768219 1
1.02901691208385 1
0.953283183374673 1
1.1107565342896 1
0.954035931880079 1
1.13350700815783 1
0.914524001107249 1
0.866977714255423 1
0.874290512450212 1
0.962014993654506 1
0.906827024712241 1
1.18157125565927 1
0.890445506999856 1
1.06357669629863 1
0.999356142380227 1
1.09788390819162 1
0.985277313367925 1
0.83612789593168 1
1.03009829583339 1
0.961524501020646 1
1.00849120210288 1
0.964911156364884 1
0.964136492480278 1
0.992314920872381 1
0.903746887781737 1
0.857820775598463 1
1.09925520159233 1
1.04945422515115 1
0.980585736275031 1
0.871981964513339 1
1.0079720849999 1
0.975875728220852 1
0.820424806711781 1
1.14326981754919 1
0.976406690887807 1
0.982904623021029 1
1.07816044854234 1
0.937347107047339 1
0.910473056424788 1
0.937296996467141 1
0.878651731038187 1
1.06887212390779 1
1.13715254512941 1
0.887208847789073 1
1.04088482797182 1
1.07467354799394 1
0.944350083918244 1
0.987315714894183 1
0.910272887678377 1
1.08383179957305 1
1.08738207173175 1
0.894648575764783 1
1.0830043003161 1
0.956113409642221 1
1.02905914406863 1
1.16963005695302 1
1.11231464726444 1
1.07753576367109 1
0.89505299260351 1
0.892008841048577 1
0.902273136350377 1
1.00161249546546 1
0.914478699661571 1
1.02652769143561 1
1.07492662130477 1
1.02574696075132 1
1.07389214428513 1
0.981914097682547 1
0.925247513994697 1
1.04403090983217 1
0.847252193455031 1
0.879643041166209 1
0.799391326717647 1
0.855523638757257 1
1.10188945021781 1
0.856300306007563 1
0.908326518299549 1
1.06649192774997 1
0.805590169581689 1
0.758775378703435 0
0.945811863556606 1
1.14394825334354 1
0.952214861771987 1
1.02848111663527 1
0.998951250325677 1
0.918794761588942 1
1.00425257952082 1
0.891280674782347 1
1.09157005968367 1
0.921037746065462 1
0.891029421690366 1
0.869035912434112 1
1.01663200648178 1
1.0159717537242 1
1.07374174663033 1
1.26467154390235 0
1.16982743184831 1
1.09110709756682 1
0.96624953042608 1
1.09797674294731 1
1.09681544045656 1
0.881256944645161 1
1.2511829043735 0
0.806489710120587 1
1.10017503907069 1
0.990351605423521 1
1.19102975100395 1
1.17126480043286 1
0.986202603751919 1
1.00225369684457 1
0.986196290268905 1
1.07415337130256 1
0.852644124618314 1
0.839141607171022 1
0.941985163043828 1
1.0517118791835 1
0.745568712976014 0
0.922281616352202 1
1.05804413116635 1
1.04599385732882 1
1.04421349240343 1
0.898272524635929 1
0.944077218601788 1
0.918475984766394 1
1.02227558262028 1
0.910291790962866 1
1.12061729943862 1
1.10623612207902 1
0.942657837247179 1
0.929104080915172 1
1.04749446247877 1
1.04890889286622 1
1.04480721968542 1
0.918131067314101 1
1.15347605553023 1
1.01192947186728 1
0.973492153330433 1
1.08321793720342 1
0.90160222636587 1
1.21494340210078 1
0.900012958373429 1
0.849520826089784 1
1.08624108324101 1
0.980636671006939 1
1.04202126164581 1
0.985550627331554 1
0.836571598460868 1
1.14774874062109 1
0.9081433831135 1
0.87381378881168 1
1.16120551604048 1
1.19072337838415 1
1.14910395988847 1
1.0934436854475 1
0.855695878987815 1
0.782073953332417 1
0.941736203169699 1
1.02661061501225 1
0.87768103411156 1
0.977666908073853 1
0.981337612292343 1
1.00719649131038 1
1.1215494100435 1
0.821377921191202 1
0.968129837298183 1
0.891315829986271 1
0.852501372670722 1
0.84858482336873 1
1.14416181694651 1
1.0642256067867 1
1.14986211491997 1
0.935886448713731 1
0.785022020407653 1
1.07302609546697 1
0.974208781729456 1
1.08387675336456 1
1.04404206520063 1
0.845937070858963 1
1.11496454246734 1
0.951321991792611 1
1.1294931112452 1
1.07023660915798 1
1.14453656724142 1
0.980439953816743 1
0.969047505818426 1
1.06937106403979 1
0.847565429679463 1
0.944577546478454 1
1.13597747505981 1
1.06366775687508 1
1.05724576190495 1
1.03577035714369 1
0.967234033961412 1
0.936758045131877 1
0.971663529762688 1
0.964582511189182 1
0.828288668389797 1
1.00554748175873 1
1.01415634193178 1
0.909909427936855 1
0.988328294951523 1
1.09979401975288 1
1.21270053209941 1
1.07384378843842 1
0.775396214909579 0
0.97042965680299 1
0.978851833046995 1
1.05316841181208 1
0.867652702274125 1
0.990892428411711 1
1.19730734860845 1
0.87247613588659 1
1.06095996965491 1
1.04132382545115 1
0.83665910356919 1
1.18100686234895 1
1.04294508719 1
1.06433154714457 1
1.0337344941887 1
1.07104911222465 1
1.06160450208023 1
0.960312970606315 1
0.879688266299193 1
1.00298466939931 1
0.931634017050661 1
1.06149434108856 1
1.12576066545276 1
1.05646018026313 1
0.890657809683363 1
0.988372146527211 1
0.92558977400305 1
1.21305774844587 1
1.02158656277332 1
0.989244687366136 1
1.05116122362053 1
0.926236379375758 1
1.10892907613059 1
0.885575701000307 1
1.10389782394916 1
0.928360248673974 1
0.896650903131532 1
0.978839234981611 1
0.898995087684463 1
0.961974667777325 1
1.0814245167341 1
0.889996279545855 1
1.00449582942167 1
1.00253020683679 1
1.0806169800103 1
1.0604244298167 1
0.885988099561504 1
1.0082654786764 1
0.898518191375812 1
0.96158537006991 1
0.913934164845013 1
1.00869562631882 1
0.72620686723819 0
1.08544810179715 1
0.818818263806527 1
0.840543933769397 1
0.974090059188077 1
0.830674681748677 1
0.876128891633622 1
1.02374769731671 1
0.971855138469691 1
0.983764173628801 1
1.07566466530021 1
1.00726524894137 1
0.824170426928168 1
0.909276484537066 1
0.816759271072116 1
0.912032546454512 1
0.893114129204783 1
0.828226100773649 1
1.01943197033645 1
1.02249489335013 1
0.941790501104256 1
1.15630499459561 1
0.88040962774845 1
0.963293616276636 1
0.93673625776725 1
1.20361742712613 1
1.00475969994679 1
1.30457975732956 0
0.937216816594056 1
1.11916137940291 1
1.29144714010564 0
0.925715282434038 1
1.09172220130785 1
0.938911851772495 1
0.872206371402338 1
1.11164107021684 1
1.0437667090327 1
0.884184735519561 1
0.976223991757235 1
1.03618965746623 1
0.948255445328643 1
1.23194878163033 0
1.01220710644792 1
0.927771307058709 1
0.886898160415318 1
1.00869018199294 1
1.00881016169566 1
0.855101166335358 1
0.953308511844014 1
1.01320986755413 1
0.849466011607749 1
0.897848462643866 1
0.83367251205513 1
1.0073526803718 1
0.913177845705038 1
1.0899493994733 1
0.808863935098133 1
0.919438330618194 1
1.15003697151641 1
1.14914055018689 1
1.15410780206308 1
1.04886026603344 1
1.10245290762093 1
0.942626282089587 1
1.14460439121025 1
0.82609885910342 1
0.878056971158496 1
0.999945024484844 1
0.96983573286656 1
1.00268301775578 1
0.938637849889832 1
1.01338057415927 1
1.19123508760583 1
0.965659597421269 1
1.02453514163241 1
0.991712539093837 1
0.990718201233318 1
0.797963708728889 1
1.01620380935376 1
1.05943417263388 1
1.04005707122227 1
0.913956979053223 1
0.956342896894012 1
1.00146497700724 1
0.898193718405806 1
1.19504239540579 1
0.910492826843567 1
0.908655674585272 1
1.0887817193668 1
0.939126085075495 1
0.868956870150475 1
0.965404446045338 1
0.965174835742352 1
0.907639372506666 1
0.83706986662324 1
0.972280409078114 1
0.965517615009124 1
1.02723552454161 1
0.885815932751775 1
0.841567645818921 1
0.966906105303794 1
0.988562416499027 1
1.15516903468014 1
0.811812534728298 1
0.966907932655721 1
0.992939024454417 1
1.01816762716985 1
0.960403851762261 1
0.805411431880575 1
1.18486291018076 1
1.13464553778457 1
0.927625209053973 1
0.935413322902382 1
0.798904384706326 1
0.938519676881092 1
0.995853830837492 1
0.859833444612219 1
0.993354043266574 1
0.984235250372081 1
1.07699487376214 1
1.18152563821042 1
0.946589501292213 1
1.07135256769395 1
0.990672247212325 1
1.01545303517274 1
0.911180308606609 1
1.13505288556423 1
1.11215422166476 1
1.07511260212585 1
0.859403517039649 1
0.996421139986748 1
1.10439221250535 1
1.22450022949156 1
1.07436972941901 1
0.90287178329384 1
0.980724968269179 1
1.12194228252864 1
1.07647497560458 1
1.08621345138097 1
0.984377305012538 1
1.13128048677726 1
1.00426099901996 1
0.870942778906947 1
1.01891901312446 1
0.923189091872379 1
1.14510075359453 1
0.894501561707911 1
1.03413502771018 1
1.20247872845618 1
0.899190083648302 1
1.01403534890812 1
0.83419905068006 1
1.13344192216515 1
0.971088126275984 1
1.0081973101382 1
0.927724996372475 1
1.05364446711252 1
0.92659774671579 1
0.840380224464364 1
1.22072851034664 1
1.12947589374073 1
0.990462501742854 1
0.912053762295349 1
1.21927016260785 1
0.937011359932351 1
1.07360330483002 1
0.817597893012024 1
1.02830972608239 1
0.989434938974554 1
1.15109717687615 1
0.89886900411903 1
1.08163543574423 1
1.0540794423464 1
0.999124815496527 1
1.02041389716693 1
1.10828836574435 1
0.953060756514609 1
1.11774021871615 1
1.06534623409005 1
1.0371861494086 1
1.0387277476951 1
1.14081710654486 1
0.774650186782457 1
1.20999110433092 1
0.9697217658181 1
1.02164700011725 1
0.988385467810398 1
0.936674428308035 1
1.02598651914581 1
1.18132137355223 1
0.77055030043608 0
0.989995783542091 1
1.07445791759522 1
1.11307550443406 1
0.793425945154048 1
0.960802735100743 1
1.02070449628859 1
0.956081880923522 1
1.07735501108699 1
0.888521627103985 1
1.0481938862212 1
0.889634645926187 1
1.00891327182016 1
0.957125273446076 1
0.890111502277714 1
0.996976668890685 1
1.20140003871116 1
0.981476392474137 1
0.768309744236614 1
0.735336637373137 0
0.844089225239672 1
0.789002497610156 1
1.08812615742764 1
1.06759168299177 1
1.05770046173622 1
0.862246260228911 1
0.946757111485907 1
0.717978724811292 0
1.07293240091195 1
1.03834461678017 1
1.14916943808689 1
1.05860373198729 1
0.819550571004371 1
0.983070009862085 1
1.00483568741156 1
0.792808289719132 1
0.96081937621635 1
0.86224526024516 1
0.979166212966063 1
1.02004715991979 1
1.0307159921686 1
0.990856896165932 1
1.31176454702794 1
0.907744539529173 1
1.01787691273536 1
1.19245540022405 1
0.90833764540121 1
0.918042241925531 1
0.882548711474977 1
0.86806648616152 1
0.857824072783776 1
1.08990579184357 1
1.02659595352088 1
1.06824707421662 1
0.940133215490698 1
1.02681298871785 1
0.933859820179389 1
1.08581840678591 1
0.850749795009152 1
1.0625169099164 1
0.881854094571639 1
0.937866069449583 1
0.980444011175998 1
0.814424952638437 1
0.962250233999593 1
0.860527052334546 1
0.934878322688018 1
0.929856831119516 1
0.909643460911898 1
1.14015370286133 1
1.05775918862569 1
0.95231763259671 1
1.02170414805348 1
1.04836404104604 1
0.951867733238869 1
0.883343550194415 1
0.958347252822866 1
0.954825014357675 1
1.00249227068587 1
1.02656763633771 1
1.15328884778287 1
0.986490952007261 1
0.943194376653294 1
0.894971893708036 1
0.921889222303936 1
0.949605602124842 1
1.08492250616158 1
1.05990075465832 1
1.02600660626343 1
1.1216899436139 1
1.20369115342664 1
1.21971994955059 1
0.925238138039686 1
0.881659171474758 1
1.01085844146494 1
1.00455609146951 1
1.01522812161812 1
1.16102544791332 1
1.18060100782075 1
1.05712786591476 1
0.765114905285173 1
0.947887397219548 1
0.87415715449501 1
0.842546312279836 1
0.912167730805491 1
1.09427013362588 1
0.836432133577099 1
0.899588944022327 1
0.955267757298439 1
1.10621959210992 1
1.18510916740525 1
0.892046779557797 1
0.993995763882334 1
0.936902102955011 1
1.02390278704714 1
0.813372615661554 1
0.885439606929919 1
0.86653289311997 1
1.17366381175737 1
1.04807064526125 1
1.21389843710233 1
1.07812609516822 1
0.966894608528376 1
0.953400954835715 1
0.936587820554998 1
0.928292214514224 1
1.05882736688369 1
1.06275536114762 1
0.97902987152319 1
1.04720072017854 1
1.04973375399711 1
0.920066466107176 1
1.09754048844165 1
0.8859931835012 1
1.04241435612462 1
0.751491871974738 0
1.09134470692848 1
1.05925626941913 1
0.926906877507719 1
1.00816739784324 1
1.04091848095398 1
0.970716694559622 1
0.936145902366826 1
0.870429934249366 1
1.0723173491643 1
0.985052377867264 1
0.834994539781912 1
1.04225214110385 1
1.10488918816808 1
0.977301797863961 1
1.23439500707656 1
0.992325654095071 1
1.00626658678145 1
1.02770666644232 1
1.02103964837494 1
0.871692200785239 1
0.87897813699673 1
1.09887779832211 1
1.19785769139914 1
1.06340844290307 1
0.934444936032684 1
0.744507358604391 0
0.975294968263186 1
0.850827209424264 1
0.787085501371153 1
1.01091011456688 1
0.966009989056432 1
0.870774347780705 1
0.996130697878344 1
1.12320461256547 1
0.856269040558 1
1.13993805989304 1
1.03402600396087 1
0.912568979775679 1
1.09586170423111 1
0.996443027911556 1
0.983604400983977 1
1.02993821683335 1
0.97080790926582 1
1.09493220563006 1
1.11291196894009 1
0.881526737444063 1
0.955947811356575 1
1.08985061041154 1
1.06410049560891 1
0.872632604150189 1
0.905303317798829 1
0.940736403697317 1
0.960993759595687 1
1.28380226156741 0
1.03180747986999 1
0.904232092395806 1
1.00219856184841 1
0.873909490641204 1
1.02786137012808 1
1.1014460726321 1
0.994267993260256 1
0.868545314480257 1
1.14852531881546 1
0.989017437304227 1
0.760546215919768 0
1.0650571958379 1
0.88139550339754 1
1.16893031171063 1
1.1538823042992 1
0.938633170660249 1
0.946677539421677 1
0.885072924722882 1
0.803742692542234 1
1.16027657370248 1
1.09783858822374 1
1.06258690640649 1
0.891654432645466 1
0.911497882318161 1
0.972485345472495 1
1.18188411577376 1
1.19217670977975 1
0.96202942107421 1
1.28798581166844 0
1.05257912739103 1
0.93252307223328 1
1.09422139425612 1
0.840099065056625 1
1.1238771682264 1
0.800243907657306 1
0.869421829672895 1
0.907760221602603 1
0.899901791444119 1
1.10653756895615 1
1.01324926124824 1
1.30543864688851 0
0.964509940090887 1
1.09358482207679 1
0.847675749421719 1
0.882463531857505 1
0.993035262588268 1
1.22543584215568 1
1.23384238614768 1
0.895679940112067 1
0.880834250202206 1
0.992960772435773 1
0.90635719176016 1
0.800870364714307 1
0.936309536799691 1
0.910113820056057 1
1.05577142984257 1
1.04463118859209 1
1.02733471639272 1
0.927449837505173 1
0.871817756892808 1
1.10622138128397 1
0.941170502088425 1
1.06512375770812 1
1.05329644267127 1
0.854883721598385 1
1.04964453817378 1
0.837752606714553 1
0.852939685816235 1
1.0480032377032 1
0.987433898892306 1
1.05116494932731 1
0.995500861387033 1
1.03848339542463 1
0.880500552242146 1
1.12737716496244 1
1.16234726003818 1
1.02703754458387 1
1.01357669511906 1
1.01499031236202 1
0.931445476719898 1
0.939397980288087 1
0.851481903752565 1
0.953820340818104 1
1.04545381679166 1
1.2185984136061 1
0.876095637436022 1
1.0953606183741 1
0.962445984182103 1
1.0884853726908 1
1.03447271237371 1
1.17881336046442 1
1.01137276335934 1
1.00416861696535 1
1.08993198096621 1
0.989689263183762 1
1.13908760168046 1
1.01677550110445 1
1.22104717234556 1
1.08734186533325 1
1.06859988280339 1
0.980599415194235 1
1.14912991437423 1
1.03938351135736 1
0.889569546710289 1
1.09401265103787 1
0.928760937738474 1
0.918255011596101 1
1.10395425756747 1
0.851272372149693 1
0.899345314957417 1
0.817653843098468 1
1.0349954949444 1
1.0262007790348 1
1.12708217636304 1
1.13503423091009 1
1.04944900265916 1
0.972845924223029 1
1.15355837548325 1
0.893982498704309 1
1.00363059363756 1
0.983370151967792 1
1.07469788248365 1
1.05101481707694 1
0.93693048357381 1
0.962696997824908 1
1.11882148741807 1
0.959819085576008 1
1.0582404861081 1
0.866411495309156 1
1.05879578485574 1
0.948587422104609 1
1.16547222170277 1
0.932662622963254 1
0.919341512357023 1
1.17165385357543 1
1.09420701206856 1
0.953060422414496 1
1.04369712649597 1
0.992425393231108 1
1.03539488739674 1
0.933454039750594 1
0.948738496179255 1
0.996436361288194 1
0.785503029005166 1
0.90896397482004 1
1.05423165311872 1
1.02554627052817 1
1.15603371076788 1
0.683328096454114 0
0.976482572490664 1
1.03624062695782 1
0.879624282736173 1
1.04709104198402 1
1.15681158746959 1
0.970842386962122 1
0.888693105358323 1
0.952923593813131 1
1.11526862224367 1
1.23081434358233 0
1.10933436102198 1
1.26313360754091 0
0.894563151682016 1
0.810268931969354 1
0.813337080471379 1
1.05455244112801 1
0.960248083136561 1
1.02245611226002 1
1.0903085404059 1
0.973946014594874 1
1.05949701767017 1
0.908923020413024 1
0.86869077382834 1
1.20880785330152 1
1.05258902298657 1
0.874514326523015 1
0.979898137707322 1
1.22753865407917 1
1.07152383699751 1
1.02422949923559 1
0.903499589438952 1
1.01222774902301 1
1.09811176119917 1
0.862594826484132 1
1.05972301580057 1
0.992610897334317 1
0.980905842599425 1
1.10841220590501 1
1.07269353751536 1
1.19135390338091 1
1.22223158285908 1
1.27388506305651 0
0.841213227675821 1
1.08973319238714 1
0.904873887078379 1
0.92185741590028 1
0.842951667025208 1
0.922189022371766 1
1.03321849069645 1
0.957581219436918 1
0.873343967882402 1
0.921771955394935 1
1.13261800248666 1
0.936430889485781 1
0.975327269622614 1
0.855355484632406 1
0.985301633107166 1
0.837365585657447 1
1.10324398357882 1
1.17981101973744 1
0.710788454850424 0
0.989979460209504 1
0.996786605747405 1
0.918327844684294 1
0.970866860164513 1
0.918365557020128 1
1.07347838299337 1
0.962150022261036 1
0.828505010331977 1
0.91389817160495 1
0.927287401476672 1
0.963107708802387 1
0.937536157310254 1
0.794499758471838 1
1.09136456270275 1
1.05962260283941 1
0.923234565577831 1
1.00227168277105 1
1.10628989558393 1
0.962667923631151 1
0.950709708012896 1
1.08560718715332 1
1.01499052177865 1
1.02786325774312 1
1.04999339434638 1
0.839124641957887 1
0.953873069942921 1
0.908984935628477 1
1.03210998300436 1
1.04663157003271 1
0.899956757012642 1
0.794784930678287 1
0.991561720855623 1
0.940362799305749 1
0.827012414438081 1
0.937575751147218 1
0.932821310770241 1
0.959575224648798 1
0.995589872186391 1
0.941345116347072 1
1.00950853805424 1
1.17049408736746 1
0.943442858872421 1
0.850159044498229 1
0.978062351157032 1
0.982362540319385 1
0.906205053019623 1
0.654766029744444 0
1.03182949517115 1
1.06516673923642 1
1.15154723494116 1
1.13250825405902 1
0.987431824089691 1
0.994927922068231 1
0.922765950552502 1
0.819973376203895 1
1.03607973609007 1
1.00853866096096 1
0.929821236179923 1
0.896727707463037 1
1.0841945301337 1
1.0598222409093 1
1.03213484661966 1
0.984285786168987 1
0.838137510423761 1
0.784473300700821 1
0.856130890301055 1
1.0900419379095 1
1.13112565268591 1
0.997472489137048 1
1.1001071018676 1
1.1708982288162 1
1.10938839150242 1
1.0393625767571 1
0.922787793973587 1
1.03030776695253 1
0.856142101609119 1
0.966121001314327 1
0.81574110171183 1
1.08571506688588 1
0.994065265439724 1
0.931938375907766 1
0.828758829780429 1
1.09567045479967 1
0.82021934578685 1
0.988748388749375 1
0.966208026794651 1
1.0646005644708 1
0.896351554225217 1
1.26369512053084 0
0.987043133775452 1
1.0434134700217 1
0.87075232745505 1
0.791957561778602 1
0.85781491302041 1
0.970816207547903 1
0.895962557366121 1
0.847442806558117 1
1.01597803909329 1
0.980069164296224 1
1.14243764470666 1
0.886297094938976 1
0.957814922081102 1
1.30489418137228 0
0.907024784973397 1
0.942184756522015 1
1.0414484609228 1
1.08059456697393 1
1.02933382949861 1
0.966446090822103 1
1.02069854181953 1
0.903275671938447 1
1.07260689581393 1
1.13225053629942 1
1.07917116860151 1
0.946020360773375 1
1.11341273339715 1
1.28667528109596 0
1.08962488799741 1
0.909289574695727 1
0.88888216853416 1
1.05655849929493 1
0.873487342790049 1
1.04637536734376 1
0.70785496117076 0
0.842895998722358 1
1.0370131932319 1
1.14105678177789 1
1.0925901019538 1
1.03073747268318 1
0.927885531483855 1
0.892374301997286 1
0.9675235472356 1
0.86955878003677 1
1.03208696766044 1
1.15204228822385 1
1.14380526045838 1
0.902902741380976 1
1.06702408768348 1
1.04142494012363 1
1.0403057963168 1
1.03069874436837 1
0.939607493262801 1
0.886828424091664 1
0.983963861063419 1
0.9912234475952 1
1.12691704756895 1
0.887263603201047 1
0.985596778708694 1
1.12035128201655 1
0.912347538240336 1
1.01456754921013 1
0.970469636512301 1
1.08002990492772 1
1.15971325447787 1
1.04693339619005 1
1.17609101253323 1
0.964081334542017 1
1.03069358685725 1
1.14469558504006 1
0.906375658337829 1
0.86177410764375 1
1.0047985296336 1
0.930959931438889 1
0.910607507993078 1
1.20359468807311 1
0.891985869681353 1
0.992865913863869 1
1.06622994688894 1
1.11672714522388 1
0.965896764474845 1
0.972445432768949 1
0.978639203181275 1
1.02774754509683 1
0.926231645786439 1
0.998600774717951 1
0.831629365579853 1
1.0777630951448 1
1.1191522340047 1
1.1429806844111 1
0.853114151287765 1
1.20543399468937 1
0.830411283096104 1
1.21709468234411 1
0.972831008178525 1
1.12009576210984 1
0.857402584057175 1
0.946099061226601 1
0.970522687663594 1
1.0374365850447 1
0.988618729006377 1
1.17425963197696 1
0.875236053250973 1
0.923297529541974 1
0.819724546793333 1
0.953613601030813 1
1.18115355691252 1
0.899349820781626 1
0.927483445684069 1
1.0333087081008 1
1.11145498755443 1
0.997611905917553 1
1.05712157780812 1
1.0200154052021 1
0.942577726042787 1
0.987698996690636 1
1.05239125118851 1
1.16634244999614 1
1.13802877948716 1
1.11327872987634 1
1.06162701937524 1
1.08001454760442 1
0.909786201764841 1
0.859502267901996 1
1.02819067627929 1
1.0137038884865 1
1.03321055605125 1
1.12106987650002 1
0.995566094046624 1
0.908155714035196 1
0.961788024952393 1
1.123627366979 1
1.10786737179436 1
0.937017175247284 1
0.92820181249126 1
1.00590978413699 1
1.05395459378419 1
1.16501927703571 1
0.981896256320653 1
1.02280414384339 1
0.850347440593823 1
1.10176949012571 1
0.959532101049932 1
0.989227075665499 1
1.10600899402511 1
1.13727988833327 1
1.23958331175734 1
1.16801545012839 1
0.879653681971868 1
1.08502331660505 1
1.08419170812805 1
1.16084560348085 1
0.974708874855852 1
0.927951141958299 1
0.99000093072619 1
0.936010093893849 1
0.730824847405541 0
0.898748900694002 1
1.15244324040633 1
1.02263069435991 1
0.937310770730445 1
0.89158258749237 1
1.26436962860526 0
1.01732465541686 1
1.1933415808468 1
1.07148814393461 1
0.929872673624085 1
1.05437447784537 1
0.914782539988214 1
1.02017674790314 1
0.935262357311059 1
1.06795952843696 1
1.05278618978259 1
0.840829769281051 1
0.971992430167648 1
0.858169693374329 1
0.822256414765167 1
1.06372178656382 1
1.18812958293686 1
1.03172588026558 1
0.866872773412362 1
1.11583168614164 1
0.871905107126823 1
1.0971127385903 1
1.129992867001 1
1.12544436926322 1
1.02090579736268 1
0.988268782928915 1
1.03419515551175 1
0.961262126707445 1
1.07990317671743 1
1.05429632960575 1
1.01923712448746 1
0.83563492908492 1
1.02947032693302 1
0.937542948490884 1
1.03175713430074 1
1.15468443824755 1
0.873983117634802 1
0.888388728583782 1
0.861291011324487 1
0.863968643911232 1
1.07170412027223 1
0.950061305814266 1
0.833710961952808 1
1.20125681322325 1
0.885669453189938 1
0.886398369507408 1
0.829201254702754 1
0.875078255857671 1
1.05269434472992 1
1.00371774292997 1
1.16591601147632 1
0.831441110170811 1
0.781986425476281 1
0.987036744948249 1
0.952779845166473 1
0.991233492218867 1
0.881150423291264 1
0.983421398224428 1
1.06269352714129 1
0.883375776189092 1
1.02418400916445 1
1.22247217088996 1
0.902820811779951 1
0.8994688897153 1
0.869509548338764 1
0.987488717642954 1
0.99765069358998 1
0.978317599336465 1
1.0413983051306 1
1.07582663143404 1
1.19784848164557 1
0.986535343555496 1
0.908939510829646 1
1.00484199545595 1
0.980261424494386 1
1.05461471975603 1
0.807224581698392 1
1.21387961208859 1
1.09377739000717 1
0.859940918984221 1
0.773075628648403 1
0.862855517931598 1
1.0687653426798 1
1.14820694237036 1
1.054362458137 1
1.17458541182522 1
0.970616404686348 1
0.98776463442252 1
1.05545117582445 1
0.948676571165384 1
0.777250862033301 0
1.09420013657014 1
1.12852376113772 1
1.2005765480201 1
1.00250178080473 1
1.06500072284644 1
0.849686342974834 1
0.851612208855547 1
1.06228574928243 1
1.06379474363585 1
0.965401201574896 1
1.16996286662388 1
0.986903018537551 1
0.922570601627137 1
0.950752649854351 1
0.920685122627021 1
1.11985776152807 1
0.982930666268898 1
1.17608587095633 1
1.06628581499274 1
1.07287395646025 1
0.94554404701677 1
1.096511515295 1
0.854876739269932 1
0.97650910421505 1
0.840005579573871 1
1.04432564989092 1
0.954177476538113 1
1.02800387760523 1
0.825167622254906 1
1.12261565158697 1
0.961786729366134 1
1.05399586204299 1
