# Supplementary material for: Bias caused by sampling error in meta-analysis with small sample sizes
Source: PLoS One. 2018 Sep 13;13(9):e0204056. doi: 10.1371/journal.pone.0204056 (PMC6136825; doi:10.1371/journal.pone.0204056)
Supplement: S5 File — (ZIP) [file pone.0204056.s005.zip › results N = 20 theta = 1 tau = 0 sz = 500-1000.txt]

"dl.theta" "dl.cp"
0.923927684089932 0
0.942884484356307 1
0.99153029825985 1
0.967165106759331 1
1.01941317878862 1
1.05290991803052 1
0.957340805494402 1
1.04171594011299 1
1.04100974625783 1
0.960908072301018 1
1.05733367976151 1
0.977206600643727 1
1.06756074304818 1
1.04568829858324 1
0.998942387477151 1
0.951364280009978 1
1.00755214028995 1
0.976650534994367 1
0.978153394793645 1
1.05996132571399 1
1.01547958808536 1
0.964811728372792 1
1.0440537775223 1
1.02400707939625 1
1.0280200937113 1
0.980052015731014 1
1.06202444099186 1
1.00489884731618 1
0.988128285579663 1
0.995023525680767 1
0.975064816416941 1
0.96101898882585 1
0.998048629046081 1
0.985009407866462 1
0.963634385496828 1
1.090272217668 0
1.04074601951201 1
1.004282654157 1
0.974764650665988 1
1.02165078215183 1
0.933137957179642 1
0.977884545195413 1
0.976141876863175 1
0.969856974390453 1
1.00063781408845 1
1.00183296502569 1
1.040795618892 1
0.988254798755152 1
1.03599899613681 1
0.978020630930668 1
0.990276777839419 1
0.969656129633051 1
1.04453873347722 1
1.00162628175448 1
0.999836856963973 1
1.00506763628656 1
1.01565914363179 1
1.06137436027966 1
0.955820511776297 1
0.998104892403496 1
1.03042269951039 1
1.05571407471591 1
1.07272760566907 1
1.00377291327039 1
1.01619081117327 1
1.03476438518884 1
0.99201805617199 1
0.998677050515951 1
0.997986961629461 1
1.04082987464105 1
1.07091731120424 1
1.02978574265304 1
0.965390201287404 1
1.01518326966171 1
0.974098550871972 1
1.04647805798012 1
0.959894108193311 1
1.06118570865456 1
0.96484618633337 1
0.98081384493144 1
0.985339003041758 1
1.00870789959708 1
1.06434251440715 1
1.00127527181045 1
0.957022476653608 1
1.00381409769236 1
0.996915474907609 1
1.05760083243797 1
1.01041621201408 1
0.923463108733617 0
1.025517722759 1
0.990480277603482 1
1.06835081694044 1
0.955628090503197 1
1.03765473060849 1
0.992797356806122 1
0.990597327965497 1
1.02100192752638 1
1.00773977837206 1
1.00718390551966 1
1.05905926800205 1
1.03891300779 1
0.986525650628857 1
0.996669220633579 1
1.01617814733253 1
1.03135121956808 1
1.00522684782764 1
0.958245113596943 1
0.986130464302141 1
1.04514149890155 1
0.987246792118903 1
0.947884032194019 1
1.03541564568493 1
0.967124549516039 1
0.950248468649882 1
0.972931188144251 1
1.00652657013079 1
1.03952422588345 1
1.00329285144827 1
1.0046446321792 1
1.03991918327226 1
1.00032146154206 1
1.03631110628342 1
1.0208136948358 1
0.950692774957687 1
0.995107922388266 1
0.959574250609144 1
0.950381160087205 1
0.963538669915135 1
1.01559136696574 1
0.985460210594289 1
0.995102104359336 1
1.07077701738564 0
1.00036507366952 1
1.05552417504282 1
0.993043028675995 1
1.01335651715735 1
0.973156636222522 1
1.03090189220555 1
0.993409826251124 1
0.972471840029513 1
0.94485140671309 1
0.998075693601278 1
1.0245439296398 1
0.96012107856945 1
1.00221023884359 1
0.98405205530883 1
0.997433209417942 1
1.00658398963155 1
0.976032078942875 1
1.02914645968919 1
0.98688091203851 1
0.9924927975061 1
0.994059811141697 1
1.02357561914726 1
1.03674630085348 1
1.01992377100537 1
0.997587447712671 1
0.993214414125332 1
1.02608528490278 1
1.03467021251169 1
0.988957705638933 1
1.02908828010982 1
0.990443499918635 1
1.05314588178229 1
0.974359630576793 1
0.989003196492064 1
1.04394244078772 1
1.04243611917316 1
0.947992171565796 1
0.978898488942311 1
0.962200295641991 1
0.974147622685252 1
0.978004737765087 1
1.00850237100395 1
1.03778694059811 1
1.03935411470613 1
1.00647453098454 1
1.01525558038028 1
0.937108108030996 1
1.06356574467341 1
0.970104998728585 1
0.967805016595821 1
1.03598575353028 1
0.936275532777163 1
1.05318004716943 1
1.06675081503515 1
1.06493466879677 1
0.929318419741319 0
1.00392349406295 1
0.988373855713605 1
1.02125400327731 1
0.979536197388302 1
1.01459764247345 1
1.04445879837348 1
0.949862403731213 1
1.01399519853673 1
1.00327237137427 1
1.0664914248669 1
0.965520075798383 1
1.02546194620918 1
0.987502679009719 1
0.983447636355212 1
1.02358759965634 1
0.969793560412307 1
0.946225849420157 1
0.958577231953696 1
1.00071854672297 1
0.923357537653578 0
0.963602756473083 1
1.01191534337271 1
1.00436524745178 1
1.00450743914231 1
0.98569558928273 1
1.01338244892635 1
1.0069749916559 1
1.00769167876973 1
0.985924358927224 1
1.01412947897803 1
0.977605434003681 1
1.01353254679511 1
1.00803828436772 1
1.00291072603991 1
0.981405638443004 1
0.991598162665875 1
1.00872510022793 1
1.03436647422102 1
0.949383597096615 1
0.952836096363541 1
0.999755013087603 1
1.01355721548256 1
1.0209473840091 1
0.976636642183282 1
0.997666627693535 1
1.00192866604724 1
1.01524195240568 1
1.03451578231331 1
1.01944019832993 1
1.00141534118491 1
0.961587750255876 1
0.978013696053309 1
1.02768056147828 1
1.01490233614236 1
0.998606202654668 1
0.951431500694166 1
1.04519190498124 1
1.0808541640817 0
0.981961964584403 1
1.02956415214572 1
0.969781930430407 1
0.992205013775436 1
1.03467783739345 1
1.04739003084553 1
0.994553361414522 1
0.986262067993827 1
0.969932236157607 1
0.986264114417411 1
1.02592874083794 1
1.03840926541358 1
0.961493678662632 1
1.0130755326713 1
1.00192117373959 1
0.973096224682896 1
1.05605599528264 1
1.03083401788396 1
1.00444662394682 1
0.953043954505353 1
0.969863690050102 1
1.01827191048086 1
1.01572836451883 1
0.999069424105755 1
1.05583100497516 1
1.01561577878696 1
0.996481975288116 1
1.09369941447599 0
0.967915647791225 1
0.967442800041201 1
1.04543530976967 1
1.03220416548114 1
0.982898348296988 1
0.958855641612745 1
1.02778830609024 1
0.969232201643716 1
1.01039398438138 1
1.00497039281291 1
0.995900263930444 1
0.972490169987556 1
0.980263745963193 1
0.974614751674255 1
0.993853492559521 1
1.01065009178425 1
1.01736343714019 1
0.99976305462414 1
0.950037992652498 1
0.947068644761776 1
1.06454518831773 1
1.05178657241306 1
0.973917259933137 1
1.00719337393689 1
0.968281786152673 1
1.02645949414493 1
1.02666383907934 1
0.901501589575842 0
0.951926515202577 1
1.05426143193795 1
0.977596396990859 1
1.03711661126722 1
1.0277225613339 1
0.93390221608418 1
0.973330420126647 1
1.00169065356469 1
0.962302020451969 1
0.975008661372263 1
1.07393784832469 1
0.956568195228339 1
0.994473716134737 1
0.984914987334588 1
0.993456118789502 1
0.939173245693039 1
1.06306183624849 1
0.988841637400229 1
1.02368988015099 1
0.991729388296045 1
0.929562074187089 1
0.961693648954949 1
0.991075594123486 1
1.02781878118729 1
1.11024811169801 0
1.02763365519425 1
0.983794716627053 1
0.984368783342878 1
0.966572354398725 1
1.01363398817647 1
1.00371398860515 1
1.01029602692311 1
1.03884014140937 1
1.03610385090376 1
0.979568033591182 1
0.914047864252513 0
0.949288134984057 1
0.959372969510882 1
0.965984135892603 1
0.99466452510542 1
0.980055319267238 1
0.945109050456277 1
1.04986257416657 1
1.03765521706393 1
0.972964699408665 1
0.948693027571324 1
0.935708182336462 1
1.0170191563538 1
1.03107980101442 1
1.023472737843 1
0.957385501247593 1
0.94078430032313 1
1.04418178173488 1
1.05941633085714 1
1.02247020366648 1
0.979534448148887 1
0.941905509748873 1
0.962657415971774 1
0.973760633676278 1
0.977210963565841 1
1.05798036710976 1
1.0032383412013 1
1.00756439973907 1
1.04587824720485 1
1.07306547843255 0
1.07664523789062 1
0.979511505592116 1
1.00741897995679 1
1.03890516993463 1
1.01028428007471 1
1.02713900779404 1
1.05420019977054 1
0.985782915505236 1
0.997183734822617 1
0.995959432479696 1
1.02334411962171 1
1.01692660263509 1
1.03263588556211 1
1.01673874683893 1
1.03229987562468 1
0.985450466258272 1
1.03789963017857 1
0.996429638478489 1
0.965700195477556 1
0.987352322970714 1
1.0501749482734 1
0.994616229484161 1
0.942667485791173 1
1.03557627996584 1
0.935093488961651 1
1.01051399625017 1
0.945027688626069 1
1.01853215644508 1
1.0105803063903 1
1.03960209988201 1
1.00488340721627 1
1.05655298070468 1
0.983447348827024 1
0.997974604031705 1
1.02955480210069 1
0.979202360300073 1
1.04229864454508 1
1.05682424971208 1
1.06181767592637 1
0.972729597460776 1
1.05394560035944 1
0.965485007923405 1
1.03237092953866 1
0.970002570945778 1
1.04905831657789 1
1.03961287730378 1
1.06783643877988 1
1.00842913476021 1
0.964082130462774 1
1.01380896157564 1
1.01585212775743 1
0.92905107556877 1
0.978876701418743 1
0.965380430285648 1
0.983140685698854 1
0.924344012485951 0
0.997391412522402 1
1.00206571996591 1
1.00027453913764 1
0.989552024400778 1
0.968847067405577 1
0.979577147958839 1
0.98982786860295 1
0.996848847270067 1
1.01427871371094 1
1.04784767934942 1
1.0128027174904 1
0.972919971079326 1
0.974854210395276 1
1.00523935189403 1
0.9866098646138 1
1.00702508731245 1
1.01417003572214 1
0.996723344920362 1
1.0434799749595 1
1.00847892680696 1
1.01618683647712 1
0.947982150603543 1
1.02801902985052 1
0.977201964237381 1
0.976321526734987 1
0.991950157087397 1
1.03571125889449 1
1.01806488033595 1
0.992449366144817 1
0.998879491555328 1
0.979095888259204 1
1.03992886418942 1
0.998879814039816 1
0.975025199518563 1
0.976018118408397 1
1.00415832086252 1
1.00221311923529 1
1.0716587861401 0
1.01758389928479 1
1.0071839082282 1
1.02944541958881 1
1.01680629413846 1
0.961249127963101 1
0.989343333962587 1
1.0837546629739 0
0.976976568805281 1
0.96829654609561 1
1.01711268803629 1
1.00259501979794 1
0.940897259458415 1
1.02383406261813 1
1.05627056342644 1
0.952782611947821 1
1.0364957315558 1
0.970106659700596 1
0.987148254095855 1
1.02306691944252 1
1.00703329152835 1
0.995528532457935 1
1.00046311716314 1
0.987654217080398 1
0.960403251740661 1
0.957623609750189 1
0.952401356017403 1
1.04631853057671 1
1.00096231724163 1
0.999101826493693 1
1.01288503508745 1
0.946693903280476 1
0.955085771201705 1
0.912373853847726 0
1.03263188215626 1
0.955945907665246 1
0.992883458152025 1
1.03703695530099 1
0.9878701793248 1
1.03666388422996 1
0.977937073746703 1
0.936005409321693 1
1.0096832147488 1
0.920579270233789 0
0.974047934124436 1
0.976058088371542 1
1.01667924177841 1
1.05588339021776 1
0.969553881699934 1
0.947119709212804 1
0.995586509275246 1
0.970758284407312 1
0.960564460778206 1
1.01608151088044 1
1.02832183630574 1
0.941034911785662 1
0.917132177071143 0
0.997625712014879 1
1.00153685036515 1
1.00673588759646 1
0.988395287300471 1
1.01953357351734 1
0.926366317574387 0
0.962036090581437 1
1.00221212478046 1
0.995170114956958 1
1.02430925139134 1
0.90950078945976 0
0.931907318652885 1
0.992482543349305 1
0.923654466341875 1
0.988598327689383 1
1.01553636747538 1
1.00414211006854 1
0.983258567881026 1
1.04554706787093 1
1.02758642234067 1
1.03725128083047 1
0.970418500055986 1
1.0381548716306 1
1.02384473470213 1
0.986865352089845 1
1.0181227162613 1
0.978154458603419 1
0.958855952810045 1
0.968070491191736 1
1.06502337474376 1
1.02437039381563 1
0.980707821767851 1
0.984404815451782 1
0.972690804646935 1
0.942402106957872 1
0.960269105678081 1
0.909041119742211 0
0.968197089571701 1
1.06057090475327 1
0.956332466333473 1
0.961190943406729 1
1.01873923043627 1
0.988783421486066 1
0.96586975727545 1
0.996458639298167 1
0.985485762845867 1
1.00751745116715 1
1.10298301435409 0
1.0491728279019 1
1.01440119628174 1
1.01226774614251 1
0.972825894373441 1
0.974259270146377 1
0.983361876542537 1
0.990522684424914 1
1.00659032249758 1
0.909605661940981 0
0.929665950126388 0
0.963633336411935 1
0.973170978973502 1
0.975149090846807 1
0.981440472288477 1
0.980963438068558 1
0.950360092993927 1
0.952196419618228 1
1.0201033467042 1
0.985351487504003 1
1.01930639929932 1
1.0107612417104 1
1.04549430287877 1
1.0495562393861 1
0.995954703352055 1
0.941811955490088 1
0.995342858355748 1
0.999414272074329 1
1.00546086855095 1
1.00964331359182 1
0.973128220477881 1
1.0168715844205 1
1.01447461616725 1
1.00441936936417 1
0.987284956690634 1
1.01638422540156 1
1.0485524242039 1
0.956673301128125 1
0.98609026428097 1
1.0313416127065 1
0.977605556440233 1
0.950302815043167 1
0.996972763506295 1
1.02954577269002 1
1.00339297096974 1
1.04472027684807 1
0.999534665806243 1
1.01194235152922 1
0.928060412342717 0
1.02109205663293 1
0.974498496122804 1
0.98084625776657 1
0.99654479660345 1
1.04045800141154 1
0.981751619576264 1
0.964982499310824 1
1.00990356087383 1
1.02782216191415 1
0.985262610559904 1
0.969253277148056 1
0.9932374007917 1
1.06485262397662 1
0.966496798557579 1
1.02122958415548 1
1.035165709314 1
1.04404944626509 1
0.983576974609081 1
1.03341940682434 1
0.962367825208307 1
1.05555290932427 1
1.01778072978579 1
0.952631833201785 1
0.965140524342164 1
0.9925787787975 1
1.01835124546929 1
0.959780920673003 1
1.07681180986877 0
1.0377088869417 1
1.05236728188246 1
1.04182055595018 1
1.00083785398764 1
1.00662110716907 1
1.0213475833978 1
0.994035543156039 1
0.998864284836085 1
0.981754684584007 1
0.999181739535285 1
1.00132609611719 1
1.01019010237442 1
1.00526203565865 1
1.00485015287226 1
0.935764023600226 1
1.02287350925886 1
0.952061844641755 1
1.03981624141939 1
1.03029375617974 1
0.960476160726007 1
0.97034596360654 1
0.967559897023235 1
1.06139074694651 1
1.00497909205173 1
1.06060476233732 1
1.00908225137306 1
0.990905707349961 1
0.988110805733538 1
1.01408759163598 1
1.00917147195035 1
1.00817907407973 1
1.03117376356001 1
0.946254382856665 1
0.99437691896866 1
1.03507498467 1
0.995338761573616 1
1.0567499410388 1
1.00602270210376 1
1.02277226285127 1
1.03016366795082 1
0.983031423815331 1
1.02413008972378 1
1.00552146990626 1
1.0070621808517 1
0.96340119307189 1
0.966227043051019 1
1.01862526862166 1
0.940319255850876 1
1.04981885447808 1
0.962167728338669 1
0.993847830520311 1
1.09783848563923 0
0.970496309850715 1
1.02242286256195 1
0.965221601213842 1
0.989543865404377 1
0.980134759750411 1
0.988053191230083 1
1.01361286742796 1
0.977059697772783 1
0.981307738301426 1
1.02324476600119 1
1.02495731991206 1
0.977368693848508 1
0.981167061185123 1
0.980914526910373 1
1.06381484805749 1
1.07655016624204 0
0.972047970962868 1
1.01264997729455 1
1.05696529562924 1
1.02268321357636 1
0.969278090971034 1
0.948722174465165 1
1.00418210619341 1
0.994525790890486 1
0.968003841164844 1
1.00431154048064 1
0.997966022503314 1
0.962171700287842 1
1.01527887542864 1
1.03225676932758 1
0.972430931628306 1
1.00265410828261 1
1.06963715952372 1
1.00072188499033 1
0.958057793886365 1
1.03597870584847 1
1.00669149100404 1
1.07233995914106 0
0.987936702705916 1
0.999810546881126 1
1.02787528060319 1
1.02841706658839 1
1.03512759548607 1
1.01531463551402 1
0.936805651383178 1
0.973964279857353 1
1.00848711224565 1
0.986003998827088 1
0.991473019869427 1
1.09903259915749 0
1.03527903290482 1
0.958470472604848 1
0.966021524768749 1
0.98746228627154 1
1.00119621782051 1
0.954397658329911 1
1.06013141170341 1
1.06569250886752 1
0.990390111485537 1
0.978901508370914 1
0.974475203095979 1
0.972509495998974 1
0.963198900175537 1
1.01185346005246 1
0.924454856477682 0
0.937704244013919 1
0.98273614360564 1
1.02547321827959 1
1.04248463729108 1
0.98785532337626 1
0.974015795064116 1
0.989554843469225 1
1.01149737188023 1
0.973709568458408 1
0.998895014493456 1
1.01466055633343 1
0.955457875824396 1
0.989908297747385 1
0.989310020016644 1
1.04361045848392 1
1.03542755300968 1
1.00649723351566 1
0.876971155932781 0
0.980140725055792 1
1.03714396308031 1
1.01170040286316 1
0.993184666942735 1
0.989569874004684 1
1.02225130825727 1
1.00550163991409 1
0.966339885925628 1
1.01431204891423 1
1.02438362829358 1
1.01807790802743 1
0.938530625681294 1
1.02987704007754 1
1.02219149235893 1
0.969119211530633 1
0.995649522059929 1
1.03058498372982 1
1.00240228367447 1
1.0090125233812 1
1.02867583441721 1
1.03882484190452 1
0.951712741764637 1
1.02321459961547 1
1.01291673288047 1
1.03849503631384 1
0.929396704455311 1
0.951335815327651 1
1.06173997241397 1
0.977464618046396 1
1.03603748642571 1
1.01836729825945 1
1.01112252002713 1
1.01410057368033 1
0.9872546062372 1
1.00433798511651 1
0.975698834056594 1
1.00775766376629 1
1.02619993347783 1
0.957595883414349 1
0.992571528976414 1
0.974070151517644 1
0.987147860822274 1
1.02490002927931 1
0.962020718148158 1
0.977779584381233 1
1.01311362830804 1
1.00888347706162 1
0.967300857292292 1
1.0034049771457 1
1.04158858608244 1
0.922014760550778 0
0.94391420100141 1
1.0167450942633 1
1.01898578832656 1
1.06366358835122 1
0.964540551302673 1
0.987816934957526 1
1.03623459804003 1
0.981347566766499 1
1.02326696279126 1
0.935471778485261 1
1.00109813646054 1
1.01828809401606 1
1.00086449552609 1
1.00297008317683 1
1.01163784648299 1
0.995021901235742 1
0.943959107499234 1
0.939731635241232 1
1.00970381147423 1
1.06975821154897 1
1.0234534688388 1
1.02863646838776 1
0.998928264145011 1
0.918104339982831 0
1.01418305994723 1
0.963589386825924 1
1.04861497109631 1
0.990069515057544 1
1.02478153165353 1
0.979841052571326 1
0.920437169657131 0
1.00355599097698 1
1.02574755777945 1
1.00283131917925 1
1.02640920206248 1
0.974385147184573 1
0.995068147063556 1
1.00693954675968 1
0.965707206572872 1
1.00979005871772 1
0.991462556590963 1
1.02890250041777 1
0.934500467530566 1
1.00951076852991 1
0.965116643463709 1
0.958786909127231 1
0.975486145295311 1
1.04872389062513 1
0.971780275335736 1
1.00046301540849 1
1.03492819999191 1
0.942930154829678 1
0.990872130564941 1
0.997674921532831 1
0.992831624759374 1
0.953879574583806 1
1.00615172138104 1
1.04480495069952 1
0.970012646730968 1
1.01571571367885 1
1.0370914265693 1
0.988236337295868 1
0.997067523958487 1
1.00565451458567 1
0.985999842246284 1
1.03333485677469 1
0.961517201946557 1
1.05811579242176 1
1.00303628006115 1
0.945716768170641 1
0.989361205521854 1
0.95754880014428 1
0.941155395250313 1
1.00866045573687 1
1.0709130495558 0
0.978311573982059 1
1.03043157047804 1
0.968098831590771 1
1.02084617303036 1
1.03356325840095 1
0.966284334824443 1
0.991678702098009 1
0.915513764361233 0
0.990542894011592 1
1.03432628067035 1
0.954939849286837 1
0.942656537595859 1
0.992581975639249 1
1.04491509309673 1
0.942327334768229 1
0.892687347874419 0
0.992262905170535 1
1.0165487896903 1
1.02926738109784 1
0.936306098884564 1
0.962377363512379 1
0.996648347380762 1
1.03107618302475 1
1.01470041976499 1
1.0104780043862 1
0.97583497501372 1
1.09699967478478 0
0.94070270594117 1
0.964048925341763 1
1.00151253114988 1
0.968297140618796 1
0.958053444581209 1
1.04158618042604 1
0.940728280639461 1
1.03759027677607 1
1.02896060410769 1
0.953672635042099 1
0.953974730118112 1
1.04977782423286 1
0.962140679821579 1
0.938987967941271 1
0.993662384725152 1
0.937189190655349 1
0.999043558154509 1
1.03452992360394 1
1.02986577371172 1
1.05794377506924 1
0.912275610467867 0
1.02612632013558 1
0.993973740137666 1
1.05766977020492 1
1.03050509723038 1
1.00224853777571 1
0.986033382538159 1
0.96215093085184 1
0.990165583647845 1
1.00621350289398 1
0.988761072524296 1
0.999321458435119 1
0.999200108036221 1
1.00809922937499 1
0.973513649726243 1
0.956397099162719 1
0.974475620687352 1
1.06093103067367 1
0.992976688708087 1
1.03076106788507 1
0.967378244060169 1
0.971206055983196 1
1.00753641617773 1
1.02905814684852 1
0.976447321005316 1
0.989589790668298 1
0.966818611366895 1
1.02288676258328 1
1.0121560128597 1
1.00468467871915 1
1.01689489549412 1
0.982057614983313 1
1.03124807213664 1
1.00099499896582 1
0.973895972775203 1
1.01666007517896 1
0.95774506083385 1
0.980277244395993 1
1.06521906212107 1
1.01537951395636 1
0.922594375551375 0
0.916825780495075 0
0.989601842192253 1
1.01678112624683 1
0.979742995859957 1
0.96281245237801 1
0.970445407318768 1
1.0703004915352 1
1.0737709551046 0
1.01847132313919 1
0.991459042177856 1
1.07133755185265 1
1.02769477087297 1
1.00664434578606 1
0.979910532587473 1
0.985156972521335 1
0.955304935066326 1
0.940099047215104 1
1.02318026390949 1
0.965023130273823 1
0.955264413199382 1
1.02903007090172 1
0.996703828211748 1
0.96913165809489 1
0.993796050986107 1
0.987435679394256 1
1.01475324533792 1
0.967524015423729 1
0.924285557562928 0
1.00021278511 1
1.04740886432213 1
0.992123527198822 1
0.966852314108234 1
0.981334690398561 1
0.976847504544659 1
0.980356000900939 1
1.05637414929703 1
1.05941609799185 1
1.0063434754986 1
1.06441347420505 1
1.0253258915581 1
1.03632929629113 1
0.987819429357969 1
1.01780274136383 1
0.928718404179478 0
1.04612331799274 1
1.01280993299071 1
1.01023787485813 1
0.974327747052796 1
0.970423370919236 1
1.04424456382922 1
0.964332165780702 1
0.989938058035344 1
1.00102156953028 1
1.03084885941238 1
0.975393385071127 1
0.912262883564279 0
1.05101641084193 1
0.999649028156898 1
0.983075664577581 1
1.00320558389107 1
0.924661817472731 0
0.98337123120253 1
0.961227801383073 1
0.955235575415938 1
0.995434898814095 1
0.96872851526308 1
1.08670448794517 0
0.970712632678941 1
0.889897091065273 0
1.02731165357837 1
0.972477878841473 1
0.955461359394079 1
0.999300744239255 1
0.994901210044594 1
1.01559384980817 1
1.03466078856045 1
0.998539471673586 1
1.0361558747138 1
1.00093084855528 1
0.954131959949558 1
1.05300258522802 1
0.953448346949281 1
0.965549471145817 1
1.08050163186798 0
0.998289342393598 1
1.00743694756486 1
0.959668878274068 1
0.947517267173568 1
1.03899093450535 1
0.990433655214701 1
1.07241255215343 1
0.989834733711036 1
1.02232348469289 1
1.02811641813959 1
0.929216673540525 1
0.989086592974013 1
0.930768758615562 1
1.03542200291821 1
1.01565048231909 1
0.996685608920035 1
1.02751703453361 1
1.02142598331935 1
1.0025387686111 1
1.06415011367241 1
0.979262835452912 1
1.07585980739662 1
0.972333323401213 1
1.00527984319423 1
0.996616317685663 1
1.04532439734559 1
0.962048589591195 1
1.06137965527058 1
1.01108799073248 1
1.04494204036213 1
1.00126678355361 1
1.02147479650547 1
0.957846752728055 1
1.02071273196055 1
0.991184579723102 1
0.961244958969816 1
0.99200998381718 1
1.03314753694569 1
0.952235625220931 1
0.954041750799244 1
1.00204666524406 1
1.01934568750331 1
1.02372678011037 1
1.03440661264041 1
1.04583373629745 1
0.982653277428613 1
0.961050596418971 1
0.973980999250571 1
1.04367290899723 1
1.00558079501147 1
1.05140225103441 1
1.02185895977244 1
0.963397152281452 1
1.01763281679913 1
1.00600664316473 1
1.02524967479791 1
1.02824418398606 1
1.09693046494441 0
1.00174844869569 1
0.993401712443236 1
0.932114200168871 1
1.01926500585855 1
1.00501960452288 1
1.00863032374525 1
1.03394719630224 1
0.955181195212065 1
0.995384524228948 1
0.997093012297726 1
0.98600132170356 1
1.00668053205505 1
0.996310709110346 1
1.00362119416335 1
0.988105957465123 1
1.03827707233718 1
0.965500139189897 1
0.99699584352293 1
0.972467383805152 1
1.0139758892919 1
0.986636561009476 1
0.964096074248314 1
1.00022019501554 1
1.05226863765593 1
0.959642854887581 1
0.965255502160864 1
0.978032187947364 1
1.00520642033272 1
0.975780577946387 1
1.01720584805467 1
1.01058134097576 1
1.00479090028532 1
0.967716675453782 1
0.910647337102205 0
1.04457536408425 1
0.95529330526346 1
0.98573379181352 1
0.991618478931561 1
0.962282463503036 1
1.00444927303949 1
0.955339164270112 1
0.99925110323881 1
1.01014261881044 1
1.02343875621547 1
1.02204330783541 1
1.00315121907189 1
0.953944733756458 1
0.96651205555467 1
1.0459511198179 1
0.987274925994784 1
0.984864075709379 1
1.05798293571111 1
0.997575313602541 1
1.04481976523983 1
1.00183054868782 1
1.00782582673535 1
1.0033856091782 1
0.982860953371172 1
1.03718906575981 1
1.01792892754905 1
0.946288921390707 1
0.991680370955807 1
0.980328275583801 1
0.999885667902718 1
0.947063505834673 1
0.976335970781613 1
1.0054023139881 1
1.03201531245688 1
1.01066178718449 1
0.986911513642168 1
0.957198454833063 1
0.95068995343341 1
0.995850149184132 1
0.970554384826457 1
0.98884219470342 1
1.12199371746846 0
0.958975762091407 1
0.994256763430624 1
1.03388022139292 1
1.00279749643208 1
0.957254435657987 1
0.999327130613867 1
1.00965573700699 1
0.964458396928901 1
0.968729522728864 1
1.03785844468904 1
1.05648832221865 1
0.971720051199122 1
0.984466270082723 1
0.971238508601757 1
1.04379021056078 1
0.913796616458234 0
0.994558657243882 1
1.00277660527317 1
1.04014165071501 1
0.992898905559282 1
0.974829195981746 1
0.993105248463514 1
1.00723410033517 1
1.03568254201295 1
0.954570507767097 1
0.950580443131736 1
0.970198545049037 1
1.04196132101625 1
0.97987838197029 1
1.03331908180483 1
0.997399676888707 1
0.948316427428591 1
1.05424955293219 1
0.997840548732305 1
1.01386147626017 1
1.00026315148658 1
0.943140885610503 1
0.991980587428648 1
0.990593856502022 1
1.02765152321358 1
1.03918328283349 1
0.977211306658898 1
0.936288044550397 1
0.978238233925775 1
0.975076973371847 1
1.02687745888996 1
0.992882463583806 1
0.986854744039398 1
0.963396797007882 1
1.01696290579398 1
1.0030537660527 1
1.04935541009991 1
0.933278310420745 1
0.984008535972807 1
0.932749315639031 1
0.981165320327045 1
1.01969662628253 1
0.996838242307979 1
1.03666770049136 1
1.04806772809776 1
1.01715732000758 1
0.965465800701171 1
0.974658319299398 1
1.03767648910141 1
1.02540688825809 1
1.03701924446934 1
0.975730423091521 1
0.937649735914975 1
1.03980905226698 1
1.00969657034324 1
0.968703629120622 1
1.00535217613475 1
0.981906329821905 1
0.963262188787699 1
1.00939575322792 1
0.996511630154035 1
0.974510141568374 1
1.00194798321563 1
0.99738860225695 1
0.996558920427372 1
1.03576295796428 1
1.01088260762725 1
1.00206639770454 1
1.0272587810799 1
1.02824742487171 1
0.987655307522389 1
1.00447221582063 1
0.996312660737108 1
0.93131189809496 1
0.985886261747231 1
1.03999929797994 1
0.969008772308325 1
0.997581826795721 1
0.923080103259344 0
1.00057705538328 1
1.00523768338798 1
0.992939381527892 1
1.03291372308544 1
0.937208163808135 1
1.03558425142148 1
1.03581328649616 1
1.0080939452266 1
1.01624232651402 1
0.954287785798145 1
1.0090447269732 1
0.995448265354714 1
1.04934532327172 1
1.07332114633478 1
1.02373532611983 1
0.972683137084887 1
0.977936799847216 1
1.0389884335724 1
0.945546633621836 1
0.96471126147286 1
1.00484428296284 1
1.02877658939842 1
0.973834607823376 1
0.981337381545488 1
1.00597852938305 1
0.996447981841231 1
1.03938058003118 1
0.96748683192741 1
0.937450002557767 1
0.992486112774861 1
0.97971559757601 1
1.02265573745928 1
0.94618624581591 1
0.963597696300022 1
1.04051971695814 1
0.984807914250753 1
1.04750586791696 1
0.99545654620998 1
1.025541436988 1
1.00902240195641 1
1.05961733578952 1
0.97333902611031 1
0.993683790110255 1
0.980496961135308 1
0.964438798244444 1
1.06046408084891 1
0.946428311367746 1
0.989240330891766 1
1.01352601028115 1
1.05118308551957 1
1.10134348696219 0
1.00230420813095 1
1.02036527213218 1
1.02394540486425 1
1.01741832905974 1
0.97902210742364 1
0.974479005981118 1
1.00544058868004 1
0.999775420708071 1
0.967913104987599 1
1.03329995298018 1
0.932515054517007 1
1.00287383185714 1
1.0043341716686 1
0.991751753605975 1
1.04269735160688 1
0.983391614434717 1
0.995180112655498 1
1.00033730258481 1
0.97655592090501 1
0.94237660674763 1
0.902736415976987 0
1.08682915251796 0
0.979358352260951 1
0.98719572747232 1
0.906744586093467 0
1.06038649267821 1
1.02299331380036 1
1.05809660262875 1
1.03523005282073 1
0.980927600432367 1
1.01561450291436 1
0.948939219229383 1
0.99458994452339 1
1.03114252898516 1
1.06833366935828 1
1.03040483027475 1
0.981571318758091 1
1.03446691525339 1
1.02139391554763 1
1.03043897744819 1
1.02456868339545 1
0.965796357673228 1
0.961963393672967 1
1.04594274918609 1
0.992354507352928 1
0.962447554764466 1
0.986448229939385 1
0.992284394863025 1
0.958991259597938 1
1.00774597222348 1
0.997894753831239 1
1.01104250683527 1
0.953502517554503 1
0.980663724618146 1
0.922952743273326 0
1.02449770455986 1
0.997407169661209 1
0.996575498145021 1
0.994742244657608 1
0.992794771908411 1
1.01606733861421 1
1.03781650553488 1
0.979303000845904 1
0.98550012759604 1
0.962614396093244 1
1.0157460032682 1
1.01610625177872 1
0.972574082938739 1
1.06225439451601 1
0.965358229287933 1
0.972829619499253 1
0.954123417514977 1
0.977665007056257 1
1.01184584976454 1
0.960248840534106 1
1.03890121362595 1
1.01263500477341 1
0.945895365789397 1
1.09422341031036 0
1.00200883085014 1
0.974382385101913 1
1.00497076730579 1
1.06350685717974 1
1.00428208783034 1
1.01549339308114 1
1.00566298106076 1
0.911382453222364 0
0.984092314372034 1
1.01575341065506 1
1.03169094492382 1
0.970535825110475 1
0.979056269119774 1
1.00027194722851 1
0.991100804405914 1
0.977523709126884 1
1.05355796746173 1
1.00972312762248 1
1.02436865331454 1
1.05545898892669 1
1.00038889536758 1
1.01470935836019 1
0.984409982652354 1
1.02605222831658 1
1.05623070184417 1
1.00963511194539 1
1.00096898796108 1
0.990597685540912 1
1.01786276136551 1
1.04145008012682 1
0.986517145670925 1
0.961340313603654 1
0.990771090346149 1
1.0022602638772 1
0.971817579465282 1
0.975957606828909 1
0.942312510447567 1
1.03420765266114 1
0.989402117427881 1
1.01263639198511 1
1.02779688049179 1
1.01764038108127 1
0.970910009137473 1
0.973458204558694 1
0.994873334917379 1
0.994997466918771 1
0.967362497917854 1
0.978965047716148 1
0.973469650578024 1
1.02439315903618 1
1.02772897540168 1
1.05549044759808 1
0.948870926222242 1
1.04161839969959 1
1.00923180574101 1
1.00513983201003 1
0.996220233910929 1
1.01863249185588 1
0.923523486380002 0
0.99040781584824 1
0.969071946448967 1
1.04177678822172 1
1.08165413840306 0
1.00331097432983 1
0.980144677360225 1
0.978593810103401 1
1.02172968023684 1
0.95876808705556 1
1.06671999739102 1
1.03109952505156 1
0.976864616718593 1
0.964077722865612 1
0.965915608406427 1
1.04473896603527 1
0.945453395889403 1
0.964837527409608 1
0.989355937620698 1
0.96577815559216 1
0.970661186851085 1
0.914578566475124 0
0.995780636684851 1
0.996264035471411 1
0.968007685336805 1
1.01648194972922 1
0.98355038990808 1
1.01163296513431 1
1.03799815477596 1
0.980599015858237 1
1.00543401567978 1
0.969220689972384 1
0.974075966904692 1
0.9947139279398 1
1.0763304593959 0
0.906802113095334 0
0.95422117077141 1
0.981110431017547 1
0.987204378751823 1
0.9846797708598 1
1.02800883315946 1
1.01675006360618 1
1.02497313414619 1
1.00598953428536 1
1.05826979671739 1
0.995516149425364 1
1.03416196422985 1
1.05052356425573 1
1.02599328131433 1
0.991585665927291 1
1.06072374612801 1
1.05420796619146 1
1.04863538504453 1
0.961389626818455 1
1.02280804987034 1
1.00237301075873 1
0.92040127259018 0
0.968075721007818 1
1.04105236970763 1
1.04128508751811 1
0.983813806297938 1
0.993940168743272 1
0.99851400629959 1
0.985645427492431 1
0.995576824566135 1
0.998977205755782 1
0.984850348459 1
0.986003412617706 1
0.963579615509457 1
0.942325535972589 1
0.991683647780438 1
0.977284680226898 1
0.990642445218174 1
1.00471995220303 1
0.985830325487513 1
0.960815816345423 1
1.03428577901761 1
1.06190633701145 1
0.95791673390823 1
0.997630812367277 1
1.01408126293283 1
1.03388470904478 1
0.97049595562573 1
1.00730926896365 1
1.02700385120443 1
0.98300609134186 1
1.0002388872901 1
0.990605378514145 1
0.996396660128156 1
0.937102945877354 1
1.00157715874616 1
1.02862234307747 1
1.02428817348349 1
1.0052637831401 1
1.00899052846526 1
1.02388364487635 1
1.00049682522797 1
1.02010727091824 1
0.988810626368167 1
0.985252367055284 1
0.99287032245409 1
1.00789867200448 1
1.00114188761645 1
0.890567006756066 0
1.02303308369586 1
0.974747686215001 1
1.01227505162281 1
1.03329841082436 1
0.989113162166473 1
0.996661409588977 1
0.945446895782097 1
1.01621100078192 1
0.97298716801653 1
0.94959705627989 1
1.01893966457785 1
0.972758619736362 1
1.05604213043026 1
1.01405738347525 1
1.01648311896716 1
1.07740299289178 0
0.934263396607929 1
0.97163318716892 1
1.00558280056621 1
0.965035870482343 1
1.02835578559355 1
0.941205847451637 1
0.988569192959294 1
0.941468704965683 1
0.975238270607755 1
0.906719515089366 0
0.972301759808205 1
0.981939272751366 1
1.00550069970086 1
1.03879764692575 1
0.968416730958125 1
1.03976428200637 1
0.992691801415112 1
1.01981155527257 1
1.06965554879129 1
0.999843485471971 1
1.00595681379089 1
1.04103807073251 1
1.03334662888017 1
1.03252952550731 1
0.967429533889388 1
0.997265579284039 1
1.0088177220872 1
1.02690859560327 1
0.976683231843257 1
1.00898729922629 1
1.02234676834538 1
1.00470293467613 1
0.9682683633201 1
1.01381532710413 1
0.986338580831767 1
1.0005966721427 1
0.985648057638674 1
0.968157718418083 1
1.02794500015555 1
0.961728461771195 1
0.968823110938944 1
1.02778495379319 1
1.01884955960033 1
1.00056590555527 1
0.938505078438587 1
1.06401960440985 1
1.01114884431885 1
0.917021756342123 0
1.02981016300297 1
1.00241934570186 1
1.04099821177071 1
0.989257783953453 1
1.0232243740012 1
1.02175406246137 1
0.983924080732733 1
1.03415150254237 1
0.965369421087952 1
0.9613038742026 1
1.07746957091934 0
0.990607888259408 1
0.964470833063192 1
0.954781395523485 1
0.946082805016569 1
0.985500884523956 1
1.0613872017004 1
1.00963664532325 1
0.990314264500863 1
0.990194580577015 1
0.968728778355696 1
1.04111213854189 1
0.938597511344798 1
0.983519389898035 1
1.03372988359405 1
0.985392626503122 1
1.01540009646513 1
1.0859547083816 0
1.04003164191714 1
0.976220362672271 1
1.027365300371 1
0.954035614790956 1
0.956061245668382 1
0.994686005357748 1
0.993723733750853 1
0.98338826970163 1
0.984383660160478 1
1.04627589575261 1
0.928022222800483 0
0.992740235567954 1
0.971640109586981 1
1.0127528961272 1
1.02900494270149 1
1.02612666457352 1
0.964861611194675 1
0.981765156632875 1
0.991339208971639 1
0.962897041555802 1
0.99980210849047 1
0.979424950425798 1
0.953237631557835 1
1.01856090410761 1
0.9705360020051 1
0.97710104588276 1
1.05599188917226 1
1.02438970691687 1
1.02842076346976 1
0.957158478110237 1
1.02673393229147 1
0.938520165024636 1
1.07122411980884 0
0.998916718383894 1
1.02840303626504 1
1.01628147045919 1
0.964244714787912 1
0.952952284355531 1
0.930158626005244 1
1.02177354214624 1
1.05361525944877 1
0.998975390797785 1
1.00998617456304 1
1.02309583758395 1
1.07990536760306 0
1.02143386505271 1
0.977821305389892 1
0.998867821238801 1
0.898459874052344 0
1.03596992106578 1
0.976755467761304 1
1.03518938996992 1
1.00583533767819 1
1.0309966047789 1
1.00924948481692 1
1.0263450111931 1
1.02722792085799 1
0.986315215651715 1
1.02413641261818 1
1.04455169203804 1
1.02296094827488 1
0.950200054665338 1
1.02631152507645 1
0.968055267335434 1
0.990277138284965 1
1.02298288994473 1
0.983200080104663 1
0.975804615766665 1
0.945823982694887 1
0.994458213031306 1
0.914499470395839 0
1.02380138175463 1
0.976458793379228 1
0.994027413458703 1
0.991867610977847 1
0.959489706177281 1
0.966765630659876 1
1.02600808345527 1
0.979436054822938 1
1.02994177078807 1
1.02920941624159 1
1.00585012956471 1
0.954555089903055 1
1.03836453405253 1
0.97035502598715 1
1.0060039769458 1
1.04387790207304 1
0.950794662402636 1
0.998117109201516 1
0.969413675538101 1
0.999596917256019 1
1.02408840133084 1
0.982066938167632 1
1.0335737977972 1
0.994434335981533 1
1.00756087128749 1
0.96801060305267 1
1.01876302186087 1
0.946097173812105 1
1.01004112553153 1
1.02752831651858 1
1.00417339889483 1
0.996464055219344 1
1.00872340624442 1
1.00861297850154 1
1.00992079394541 1
1.03629529193089 1
1.03191393255517 1
0.931381812309618 0
1.03312310310109 1
1.10896935568432 0
1.02387945452748 1
0.95530028241819 1
0.907348548005812 0
0.98541636686151 1
1.00276186759207 1
0.995746694859284 1
0.935170607156672 1
0.991543339338938 1
1.05502242144561 1
1.03359227272994 1
1.02036349202856 1
0.93708515606224 1
0.954357307075309 1
1.06749892755481 1
0.973889299829862 1
1.05483397760759 1
1.01157696063279 1
1.01978976178255 1
1.00082148311904 1
1.00061653454972 1
0.994644161470646 1
1.02399684117967 1
1.02796596687771 1
0.99348569331015 1
1.02380062257606 1
0.951435506396082 1
0.996895111117106 1
0.988040482775249 1
1.00711980133642 1
1.00791788453982 1
1.04510387864099 1
0.996011686324987 1
1.00549140699619 1
0.997558936134553 1
0.987282906640212 1
0.968884236760092 1
1.02973145730588 1
1.05068159177371 1
1.05026949038589 1
0.962690663484541 1
1.02541103958251 1
0.925179755008199 1
1.03998365712726 1
1.04883095548326 1
0.971691453842903 1
1.00148096740986 1
1.04936805854736 1
0.980323857876484 1
1.03431268986725 1
1.01764651890859 1
1.06326001777264 1
1.00875943045563 1
1.02425725389068 1
1.02296832711938 1
1.03925631938031 1
0.978329407017694 1
1.01291520461065 1
1.01691926613796 1
0.968173355969149 1
1.05793921048295 1
1.00024572377267 1
0.984807779929823 1
1.02472084008127 1
0.993218601384375 1
1.03932494726238 1
0.964060276060115 1
0.975806344148161 1
0.969190776641064 1
1.05286758123923 1
1.01468598522824 1
0.964408770251293 1
1.01682287528108 1
1.02971879858597 1
0.987146681434262 1
1.00639248253861 1
1.02269622921865 1
1.0132735631432 1
1.02640226861115 1
0.91597751788906 0
0.987093101037786 1
1.00828199212818 1
0.957185570083432 1
1.04769175333689 1
1.00448124546863 1
0.996147122354528 1
0.985551602818735 1
1.05420285122181 1
0.999219562717825 1
1.01886514924157 1
0.985310776300292 1
1.04085760806022 1
0.991863770440772 1
0.997177415846427 1
1.00505197767641 1
1.00312524028269 1
0.993804477242495 1
0.96851622312097 1
0.969704679476422 1
1.01278959362133 1
0.998093138325456 1
0.96168712860854 1
1.06092902354354 1
1.02311376292594 1
0.956947027479923 1
1.03607991418748 1
1.00754090950824 1
0.994591876053676 1
0.999524427563347 1
0.961391399208582 1
0.992639055947766 1
1.0201985502486 1
1.0287744269943 1
0.971469866104445 1
0.963499842380008 1
1.01961317364481 1
1.04407799758291 1
1.00518295357213 1
1.01805257446047 1
0.955553306864865 1
1.05053144688618 1
0.983574004109421 1
0.940756542084616 1
0.942483477358189 1
0.994405452173517 1
0.981962559581956 1
1.00856374164113 1
1.00439844490162 1
0.991344619766732 1
0.992704031473162 1
0.923017541692905 0
1.04772319873671 1
1.00195558236156 1
1.02696324431006 1
0.991367578059098 1
0.995469161488652 1
0.974809034748606 1
1.03520329193152 1
0.975711841568656 1
0.966125327027597 1
1.07947282564767 0
0.98300567562841 1
0.992048227164051 1
0.933025457110335 1
1.02199826750419 1
1.03639993415802 1
0.984815784843019 1
0.937481445326054 1
1.02380255096039 1
1.00636617060605 1
1.03874604968139 1
0.992276667641802 1
1.04332282581956 1
0.980400017416971 1
1.01891292292342 1
0.969353254652621 1
1.00221635121289 1
1.06468554632314 1
1.01836539928559 1
1.01559189721925 1
0.923130905814328 0
0.998021672683136 1
0.994566899076756 1
1.01075976057333 1
1.03669185861022 1
1.00314619902224 1
1.08194052244435 0
0.979661975265671 1
1.00972629615992 1
1.05858532986414 1
1.02749614791206 1
1.00670207110962 1
1.04806173794316 1
0.985200160273992 1
1.0254103108563 1
0.929515178713658 1
0.976470237492393 1
1.02669344402941 1
0.987577786713943 1
1.0352569433763 1
1.01687372608713 1
1.01809822644491 1
1.00826772230615 1
1.00461370151494 1
0.992438859989313 1
1.0049036555601 1
1.06637831510422 1
1.05051104304997 1
1.00543211652589 1
1.00828669642354 1
0.993509184898065 1
1.01141745559099 1
1.0403802107028 1
1.04048878656768 1
1.00651156404161 1
0.940474099463142 1
1.00987336379411 1
1.04504993613268 1
0.943677299180613 1
0.991280996058294 1
0.972343681769319 1
1.01663262017299 1
0.950421710625018 1
0.925783362923601 0
0.891561923588818 0
1.01636295266784 1
1.01004265082228 1
1.04981523178752 1
0.940267385352047 1
0.991934186689318 1
0.978178976807924 1
1.04146061457609 1
0.984310290282073 1
0.971929444979396 1
0.970088418708206 1
1.00645443534914 1
0.978901729043733 1
1.04622500493182 1
0.999287658917638 1
1.03310029947322 1
0.963302924297884 1
1.03345666186986 1
1.01243697778443 1
0.958263960153364 1
0.999644731664461 1
1.01860590562977 1
0.965316423850718 1
0.986228371206978 1
1.01245663870093 1
1.00340018391038 1
0.978966250568707 1
1.05872245765423 1
1.02323655303513 1
0.911848572326541 0
1.0129141939497 1
0.931245279688604 0
1.00151655057869 1
0.966342176433498 1
0.979617240609333 1
0.943818695105016 1
0.957221443419702 1
0.969372370242961 1
1.03653056207077 1
1.05348569406585 1
1.0165938258454 1
0.975968393276909 1
1.05857998503003 1
0.963739718059899 1
1.04195923625167 1
0.982202737757716 1
1.00887869746907 1
0.984631869378213 1
1.03711993096656 1
1.06068672087705 1
1.00022180855966 1
0.977730310838408 1
0.980936648553353 1
0.999535911053489 1
0.993358474483191 1
0.913728813594626 0
1.02710140645459 1
1.06844280815175 1
0.972034034255816 1
1.00413465358185 1
1.00155237313768 1
0.987245004557733 1
1.02789633605904 1
1.04980248115698 1
1.06347827729766 1
1.04196059764622 1
1.01964581550243 1
1.00573298547998 1
1.02565299862744 1
1.0791479212243 0
0.978325795980621 1
1.0517231047331 1
1.00365177583591 1
1.03950594443924 1
0.998343625835435 1
0.954187937961753 1
0.935907109119489 1
0.965193975770532 1
0.995435707993857 1
1.00712123250092 1
0.977563869292617 1
1.05819194682803 1
1.03219524522327 1
0.934346787952244 1
0.948054370344977 1
0.979352924407921 1
1.02049729788775 1
1.02684925248357 1
1.02648323185655 1
0.948100912256432 1
1.00448398459735 1
1.02201516887143 1
1.00879263285173 1
1.01934119808635 1
0.951433966224286 1
1.04446323128685 1
0.988517108731662 1
1.00011462384279 1
1.03896596143777 1
1.02642390534061 1
1.00199877780975 1
0.949378735789341 1
0.975357868474804 1
0.981644439920671 1
1.02693099738068 1
0.96896919693943 1
1.08269356369386 0
1.00470467552558 1
1.03533169008587 1
1.0076351580755 1
0.963414659480414 1
0.977971711830487 1
0.968952395449325 1
0.975775173992483 1
1.0211729492138 1
1.02729167476981 1
0.994153684777918 1
1.03488096504995 1
1.01298688913637 1
0.979439323419587 1
1.03794692086787 1
1.00124161394864 1
1.0011199975064 1
0.955900679018607 1
0.978945338316288 1
1.03809621777637 1
1.12295190280848 0
0.969943464678432 1
0.995660641899086 1
0.957479008955269 1
0.992580134489506 1
0.940579410187639 1
1.05970398252652 1
0.962707924673047 1
0.984331642494238 1
1.07241508885339 1
0.960902080157156 1
0.993942811142725 1
0.976549326640595 1
0.94753090818833 1
1.03596148607946 1
1.0480216451492 1
1.0142778562399 1
1.02543638720346 1
1.01262884194897 1
0.924450741858724 0
1.00584247458489 1
0.968737322451148 1
0.980646542003202 1
1.05220004839366 1
0.987371039974748 1
0.951483770620939 1
1.01491825323276 1
0.981366013467341 1
1.02052131754673 1
1.05411439781229 1
1.01490370480732 1
0.958382114895732 1
0.980039787795183 1
1.0249450613677 1
1.04279745386065 1
1.08402160134593 0
1.05106679990399 1
1.05125830308822 1
0.96901426488945 1
1.0082785108862 1
1.02597298383162 1
1.0065808228981 1
0.96092515532037 1
0.960279391446846 1
1.02665304437769 1
0.999586858336873 1
1.05460729060994 1
0.92602856655928 0
1.04114228511012 1
0.96799813576681 1
0.956209110662936 1
0.995836560782249 1
0.973037534280854 1
1.01712652958283 1
0.969552970376138 1
1.0113726952814 1
1.01270395891727 1
1.02023310306656 1
0.931885270745241 1
0.988511078158875 1
0.905367129995339 0
1.01395359283262 1
0.999778056244865 1
1.03500280720475 1
1.04881797121896 1
1.06807669707324 1
0.931411657730177 1
1.06762574106394 1
1.05822412190138 1
0.999934002112 1
1.02182860222926 1
0.992386726710759 1
0.957814674850925 1
1.03804088500753 1
1.0667631759024 1
0.92720092119694 0
0.980105611586945 1
0.977577827722293 1
0.962456632538396 1
1.03815092701875 1
0.981996661105187 1
0.992863076605029 1
0.950973276442366 1
0.976930272942697 1
1.05698224966051 1
0.982750342274801 1
0.975082210740155 1
0.990013124708359 1
0.980634942211393 1
0.992954528468848 1
0.982903902178694 1
1.03905909308214 1
1.06650065285744 1
0.950575869043692 1
1.05020642976273 1
1.03941554237402 1
0.993984069073659 1
1.02574989060785 1
1.03893249148421 1
0.997344135229064 1
0.995405801350303 1
0.997673776194506 1
1.02812534333855 1
1.03106155850847 1
1.03329115920496 1
0.982414707516421 1
0.924472346208382 0
0.992821156480611 1
0.979146297614697 1
1.00813381134554 1
1.01866272867557 1
1.04582109651226 1
1.02150547025641 1
1.02325272321194 1
1.00815939733083 1
0.991463278695512 1
1.02897543906857 1
1.01203882056453 1
1.00411685388876 1
1.07905086344408 0
0.959081132828156 1
0.997668771080414 1
0.985603344096545 1
1.02031011739539 1
0.9325096467021 1
0.960516679623131 1
1.00894891938889 1
0.982118995252444 1
0.976423106007578 1
0.956025509385326 1
0.966531302892147 1
0.992689191067059 1
1.02110822910143 1
0.953965001918729 1
1.03616929403399 1
0.985226820939881 1
0.992752916645856 1
0.997345262216554 1
0.941756317073356 1
0.983260704624501 1
1.10249358982304 0
0.997678771006804 1
0.988528107937484 1
1.02872788829124 1
1.01779056166379 1
1.02554393212103 1
1.03403616604568 1
1.03166620923652 1
0.979570552558742 1
0.980004014901749 1
0.99253987149045 1
1.01190056549267 1
1.06711059205596 1
0.968366748322901 1
1.02318373606125 1
0.976301824809764 1
0.941793878509747 1
1.00646410072775 1
1.0286507715257 1
0.948267926241777 1
0.959195377955522 1
0.983476627992038 1
1.08491020809112 1
1.01029081001438 1
1.04598792918238 1
0.995886911762287 1
0.981877455421539 1
1.03582203685141 1
0.978614327120669 1
0.952127876059154 1
1.02380795809525 1
0.982939586598239 1
1.04644800599195 1
0.990707746398067 1
0.944574746148268 1
1.00989669659618 1
1.00389113490246 1
0.990839067097079 1
1.0237687140985 1
1.02630772368789 1
0.998430484528779 1
1.01876619534925 1
1.00620351663617 1
1.05492821229285 1
1.00670133268402 1
1.01535852142087 1
0.97243990956416 1
0.980719135586299 1
0.969309517117262 1
0.973032550039734 1
1.00693504304503 1
0.923110539646466 0
1.00323239119294 1
0.983552566094383 1
0.972351910550076 1
0.978304798747911 1
0.950556361671992 1
0.98201778084325 1
0.989068669606415 1
1.01765927981542 1
1.03722801262186 1
1.04038701339817 1
1.01177752792708 1
0.97535133380887 1
1.0185583016687 1
0.990537935529763 1
1.00537394998105 1
1.04169688845429 1
1.03620372927247 1
1.05735600983136 1
0.961976995386947 1
0.997312458059688 1
0.986574663477388 1
0.970358119313269 1
0.984818965255643 1
1.01595039411748 1
1.0555934946944 1
0.98837476827918 1
1.00010208676344 1
1.00255262136268 1
0.984482173718917 1
1.04795482170391 1
1.05386091748337 1
1.03749862275228 1
0.961879944038926 1
1.04158905106228 1
0.976595616032671 1
0.987193924668866 1
1.05553262267736 1
1.00519674516261 1
1.0290586678555 1
1.06817096113567 0
1.02511674560849 1
1.00325057360783 1
1.01022141107723 1
0.994522666465888 1
1.02937001375666 1
0.994428648133824 1
1.01746552333467 1
0.996784702704974 1
1.0568842434257 1
1.04226509503501 1
1.00874819649215 1
1.01314736445015 1
1.03138269169363 1
1.03686300969904 1
1.0142358566277 1
0.961758917109401 1
1.01495432661349 1
1.01585837538086 1
1.00751712917628 1
0.976761298159371 1
1.04520309516672 1
1.0350149199788 1
0.972362474475351 1
0.993043267502787 1
1.01111950634475 1
1.00054710178389 1
0.920973924948082 1
1.05772547366145 1
0.984792653196558 1
0.975942198813688 1
1.01308085654868 1
0.916736474138599 0
1.03249810398338 1
1.02414780443407 1
1.02198545226838 1
0.978138145028515 1
1.02780670877697 1
0.954879415457569 1
1.00601278294549 1
1.02735143046767 1
1.07082851551917 1
0.972113893876046 1
1.01426452042311 1
1.07734818176353 0
0.954459098547329 1
0.976254184649427 1
0.988234115828392 1
0.995363249576308 1
1.01370086799991 1
1.06934008234206 1
1.00131746287022 1
0.982912553576899 1
0.988530102782482 1
1.00744143137596 1
0.985679368412518 1
1.02349044637926 1
1.05398928577322 1
0.988346456890064 1
0.996312536345218 1
1.04876081897481 1
1.00708215347545 1
0.993545002280293 1
1.04369190195543 1
0.992058702475959 1
1.0108565311887 1
1.03598666876202 1
1.04917128398164 1
1.03671671469583 1
1.01499559188406 1
0.980541863208491 1
1.00398656284478 1
1.00479488678803 1
1.0294414193876 1
1.01148685769365 1
0.989104054705434 1
0.968657217307665 1
0.993181471357369 1
0.967042630008796 1
0.947878683531126 1
0.970244743291179 1
0.990004442037938 1
1.01261043233526 1
0.987466731052089 1
0.899724110472522 0
1.00642160151577 1
1.0244953376324 1
0.940912524244289 1
0.948493892432925 1
1.00755322045103 1
1.05303897137033 1
1.02324746679429 1
0.925893244407601 1
1.00131976356678 1
0.978265681403571 1
0.978979749503652 1
0.928089359189735 0
0.990953909115537 1
0.967280383415675 1
0.915448872316576 0
0.960567177426661 1
0.995684523446754 1
1.01127978947054 1
0.956447317516219 1
0.980025405761792 1
0.935953746498426 1
1.02093126887419 1
1.00845635032727 1
0.972256228892096 1
0.950521327734207 1
1.01312860724193 1
0.934599800237469 1
0.976792294681454 1
0.968883914004075 1
0.952121604141219 1
0.975461410366839 1
0.963289629071046 1
1.03096604546664 1
0.974098220997322 1
0.959827897368476 1
0.932415543810406 1
0.98780067935514 1
1.05326516239271 1
0.983960187593189 1
1.01335106877995 1
1.02610363854626 1
0.993115572190622 1
0.971077888201607 1
1.09101531424498 0
1.04268488265225 1
1.02360119313444 1
0.972831999727366 1
1.01185724947795 1
0.950502821157631 1
0.976014231440055 1
0.993538575730421 1
0.957658879229023 1
0.992471646587628 1
0.937051426463021 1
1.00543076156951 1
0.990657865976713 1
0.985569471634384 1
1.03131102438102 1
0.927952540425302 0
0.926358717036364 0
1.0523941034776 1
0.974935093519154 1
0.988132386853534 1
0.957631408195054 1
1.00122976483414 1
1.02372157809738 1
1.00858699228943 1
0.97243538833563 1
0.963748116124442 1
0.964331206098505 1
0.973272331054824 1
0.924635257983779 0
0.96040556166419 1
1.01422756894678 1
1.00831451077117 1
1.00715384213792 1
1.04826528184466 1
1.03917050060828 1
0.983855504068796 1
1.00028075409771 1
0.996290033245425 1
0.995793318397362 1
1.03215977932306 1
0.92901709085315 0
0.905636165409107 0
1.03431210652622 1
1.02464715305191 1
0.994207562379862 1
0.984146635578928 1
1.00427511154118 1
0.972249641162966 1
1.00506231730238 1
1.01702918899088 1
1.03878850952474 1
0.979401741413229 1
1.074603961539 0
0.970168100466732 1
1.07951545486323 0
0.933364784863126 1
1.01968626754253 1
1.02090756683427 1
1.0118415579363 1
1.00408769018299 1
0.971496473796563 1
0.982493978005739 1
1.03968509857041 1
0.941434026175333 1
0.976456960344883 1
0.99321934114599 1
0.996245243525749 1
0.995345185165006 1
0.986082542575506 1
0.976185963172076 1
0.989745432273602 1
1.00234940377495 1
1.05201022785402 1
0.971612804158406 1
0.964559651300223 1
1.00518098454458 1
1.0255575532668 1
0.980873666010873 1
1.02491022995029 1
0.987224057719994 1
1.03960366034372 1
1.03292484655929 1
0.956739727895632 1
1.01452230458272 1
1.02475136062505 1
1.00833608830781 1
0.942766656453902 1
1.04616562861976 1
1.04531248677293 1
0.933699535862887 1
1.04835528699195 1
1.01876882768769 1
0.960402299722587 1
0.985719949542752 1
0.956541540685309 1
0.977832569285309 1
1.01493430930033 1
1.00673836296018 1
1.01855304743397 1
1.00973793425768 1
1.02335665560468 1
1.06597297019403 1
0.970742122762011 1
1.0131528579239 1
0.990961998502025 1
1.01117533798795 1
1.05654900284364 1
0.987150157005145 1
1.00422767157285 1
0.997093533506846 1
0.911128258489257 0
0.976678364655889 1
0.94245841204315 1
0.972353308751335 1
0.97788190610606 1
1.00449582905134 1
1.00517882918873 1
0.959745101752558 1
0.990848802605921 1
1.00724564096131 1
0.952317213050868 1
0.949776943420356 1
0.984961720307815 1
0.996247564252567 1
0.954811293822735 1
1.016346428934 1
1.04065865729187 1
1.04212873724303 1
1.03999553873811 1
0.924912560254958 0
1.05340229281056 1
0.950722042985924 1
1.01874326326882 1
0.972177433179756 1
0.942035127881294 1
0.997491920706874 1
1.02071436560152 1
0.985387153905426 1
0.997829026072457 1
0.990262154182076 1
1.01418771039947 1
1.03181735076427 1
0.978825997442644 1
1.03385537258632 1
0.991146111362158 1
1.02505692568834 1
1.03699267155783 1
1.02252399501199 1
0.995099465458521 1
0.995313496123674 1
1.01339534325538 1
1.00218177360994 1
0.980811845334111 1
1.04568918350739 1
0.995448182276594 1
1.03955172216788 1
1.04527548261027 1
0.983865487121273 1
1.01449351443489 1
1.00210842009673 1
0.965749962641943 1
0.936721296357365 1
0.994283037848282 1
1.01945767022433 1
0.998161957937889 1
0.957791798069997 1
0.994751605316522 1
0.960570495018546 1
1.06938353092667 1
1.03024586973695 1
0.962061682743858 1
1.03500594632639 1
0.963100394649979 1
0.883483175811696 0
1.05966344492167 1
1.03434202957777 1
0.976261676561754 1
0.984995291391978 1
1.02155627334869 1
1.02529795251397 1
1.02670389251772 1
1.05212075268415 1
0.999749483140701 1
1.0330430814248 1
1.06160797442013 1
0.982923255718494 1
0.9732899123313 1
0.952087163417786 1
1.05623430790506 1
1.0322321049449 1
0.951524143025275 1
0.971327432644739 1
0.959592745742754 1
0.959209239765538 1
1.01173671029187 1
1.03121072416962 1
1.00554407011922 1
0.989900831083337 1
0.953493220378959 1
0.969613153441884 1
1.03608134958199 1
0.90992473693004 0
1.05347662421581 1
0.965684813393181 1
1.04513510016214 1
0.92701641577191 1
0.981978181428579 1
1.05356716482452 1
1.02230760544775 1
1.03612291125314 1
1.0091845732789 1
1.02043845045563 1
1.03430218736196 1
0.970396834138838 1
1.02640526830379 1
1.00654409176276 1
1.02938151965487 1
1.04230942143542 1
1.02716783904815 1
0.992227206329167 1
0.943234265589066 1
1.01321495378363 1
0.965238261597572 1
0.984343303328031 1
1.00531861954485 1
1.02763949366373 1
0.981324589220068 1
0.939393436208542 1
0.958062840616015 1
0.989592288755085 1
0.972417626902961 1
1.02940567506512 1
1.04156766407461 1
1.02755804145285 1
0.951867404206804 1
1.00435808244297 1
0.963772415636095 1
1.01387362947505 1
0.968698389262311 1
0.965661654228981 1
1.00841451330633 1
0.920448141673998 0
0.973256504322771 1
1.03929451343656 1
1.01643017608662 1
0.968319559064558 1
1.0019664113231 1
1.05140046904625 1
0.995870773422102 1
0.980461966927029 1
0.967839171817456 1
1.02736300971769 1
1.08369351224591 0
1.02038523519415 1
0.943191960133701 1
0.993238600680162 1
0.963567900435258 1
1.0552433347075 1
0.959440874584288 1
0.997410182160467 1
0.990022712437912 1
1.02532567994516 1
1.02659175612506 1
0.938152611760589 1
1.01377957758613 1
0.957697575730049 1
1.06892481983274 1
1.01235294080554 1
0.990660369250304 1
1.01864318840099 1
1.08262095916599 0
0.979211790997245 1
0.960517771775825 1
1.00035194577827 1
1.02424013171549 1
0.971915919119182 1
1.00544856730904 1
1.03772650359721 1
0.961515828172656 1
1.04427381711273 1
0.972556105623767 1
0.977285228940406 1
1.01881153059571 1
0.950430306173918 1
0.958265850029409 1
1.05693791215385 1
0.998717375876156 1
0.99986781266455 1
0.974999226980878 1
1.00581188302525 1
1.04739195698612 1
0.972691950158775 1
0.976666269171249 1
1.03528615028929 1
1.01024499280889 1
1.05350557326682 1
1.03230863124321 1
0.971061792457242 1
1.02040277019901 1
0.954168371612053 1
1.02916040124533 1
1.00032673666328 1
1.01313369105018 1
1.11131112658864 0
0.963321574587806 1
1.06072917794361 1
0.933784904799217 1
1.02873192153295 1
1.01163239048678 1
1.07026454661563 0
0.998694168086002 1
0.967729137342589 1
0.966407045706419 1
0.990769905048769 1
1.00642177639969 1
1.00945845872358 1
0.915241057822176 1
1.03559919141 1
0.957200994213715 1
0.994639758445136 1
0.964091205752437 1
0.988200479769906 1
1.02992972426321 1
0.983463538243831 1
1.05312124234887 1
1.04153128893393 1
0.959509230787805 1
1.03874400930724 1
1.03160456714407 1
1.00748984165689 1
0.955280358179494 1
1.05871011776989 1
0.982761889788198 1
1.06691793698573 1
0.979345798588858 1
0.992404430411448 1
0.961605434247602 1
0.959089667600476 1
1.01843619053866 1
1.01210798551578 1
0.978690388768827 1
0.979019554110187 1
0.975814210127201 1
0.950508276802539 1
0.936617130170166 1
0.972547507897365 1
0.942499155574663 1
1.07903206393745 1
1.03589529723891 1
1.0211358570942 1
0.972517494948614 1
1.01173426760662 1
1.0305557421958 1
0.971395450405362 1
1.02594617766541 1
0.967485314496334 1
0.978685985403702 1
1.00323648680145 1
1.02981052973809 1
0.97426483071852 1
0.965883010797824 1
0.999662307165726 1
1.01596118391217 1
0.939235678156933 1
1.02478222691892 1
0.973146124165481 1
1.0471748350984 1
1.02999527824175 1
1.03900502934791 1
0.974120819974973 1
1.06478690487396 1
1.0137437944426 1
0.96054080702341 1
1.0430506564532 1
0.982505694728621 1
0.960871458126344 1
0.957598993337643 1
0.987651773554945 1
0.97982295115392 1
0.910626585239512 0
0.948519079332349 1
0.941422359324927 1
1.04140763270757 1
1.02296223639278 1
1.00463052860785 1
0.987597352646697 1
0.980037437291797 1
0.975794258429107 1
0.971889767024193 1
0.988171751605695 1
1.04574179995255 1
1.02685827894601 1
0.985735516120239 1
0.980353894995656 1
1.02563412312024 1
1.04741218857464 1
0.9846057164322 1
1.03442211842824 1
1.05015304105498 1
1.01759288181403 1
0.957996788168827 1
1.03256831112053 1
1.00419245129194 1
1.00159855765174 1
0.996992364999543 1
0.98671016912839 1
0.951868596863211 1
0.978934591474657 1
1.03934265049428 1
0.970986163962361 1
1.01957340387967 1
1.01359844726797 1
0.951197157847982 1
0.986550751291085 1
0.985526681271224 1
0.997700350461398 1
1.03264678736428 1
0.992388336420639 1
1.0344479514062 1
1.0590237007867 1
0.971493312796573 1
1.02821665597382 1
1.00542858758578 1
0.983444414665177 1
1.00649479547362 1
0.966728216907171 1
0.973275076349895 1
1.04271548136505 1
0.97150109624894 1
1.00534727889477 1
0.96813711825654 1
1.05115837216332 1
1.06045270746037 1
0.984713571301539 1
0.97650824641031 1
1.01279051764307 1
1.01956207131165 1
1.0368539936588 1
1.02787914438703 1
0.997603616122447 1
0.985611899181963 1
0.98965870482073 1
1.0056939967627 1
1.03340539691565 1
0.948930813195317 1
0.999337032413416 1
1.03975698461751 1
1.06768796281932 1
0.991559448280625 1
0.956448444761363 1
0.949654706908416 1
1.05028677631895 1
1.02346115705622 1
0.954356640211143 1
0.993489467374463 1
0.9859287044901 1
1.00866985644547 1
0.997862364091253 1
0.967191448657549 1
0.968650983476157 1
1.06688431098693 1
1.00411263755127 1
1.01410378158509 1
1.01248987178278 1
0.994171884575656 1
1.02890913016089 1
0.96058985919375 1
0.938994167571028 1
0.984949491633984 1
1.0515208779929 1
0.99781208250897 1
0.944781195648723 1
1.01401118655976 1
0.988187352497661 1
1.04746990700415 1
1.01161510189808 1
0.942578268938746 1
0.950375581022579 1
1.01398643284099 1
0.988675557072549 1
1.02934495123118 1
1.00600366890451 1
1.00253702368503 1
0.945914172829548 1
1.06199837751392 1
1.00469959573874 1
1.01668738191427 1
1.08677084570791 0
0.963255864150981 1
1.03708993311446 1
0.959092195988091 1
1.00159827131387 1
0.978751941664864 1
1.00742449673849 1
1.00792686764356 1
1.02570271237569 1
1.05566426138764 1
1.00993025167927 1
0.997049814105082 1
0.962512027552922 1
0.945987071541743 1
1.03451438361039 1
1.04596158792665 1
0.955810794789212 1
1.00242411625647 1
1.01997689033124 1
1.03647507173822 1
1.02283828181356 1
1.01761666452113 1
0.98300837326164 1
1.0646402307625 1
0.962423384125003 1
0.930816368742363 1
0.951733832104529 1
0.996784224099585 1
1.06276387814842 1
0.986507507711169 1
1.00909809896988 1
0.97625214195655 1
0.99520372891815 1
0.96223369389118 1
0.94223649524351 1
1.04790226197023 1
0.983206325534889 1
1.05468279367642 1
1.0179801364156 1
0.962602429154244 1
1.03354254983583 1
1.01009678546029 1
1.03584389313472 1
0.980742987888802 1
1.04070800899942 1
0.960673672442161 1
1.00253144525515 1
1.01743227893643 1
1.02717031590332 1
1.01533079015186 1
0.970310252103783 1
0.977940709887992 1
1.02235736821356 1
0.932754652991182 1
0.976292551143018 1
1.01732069987631 1
1.00522170312471 1
0.969731235050326 1
0.960944066615561 1
1.00371574842707 1
0.953607016184332 1
1.01868781651793 1
0.944647586071655 1
0.943560378347541 1
1.008570300421 1
0.981072316589754 1
0.985693483526589 1
1.08408071119546 0
0.999231430249935 1
1.04640115042299 1
1.00839366769289 1
0.976145413293343 1
0.992209881788712 1
1.04029321764738 1
1.02449920743763 1
0.985302370365699 1
1.02551451971284 1
0.961592120933564 1
0.99954938544388 1
0.997245565899748 1
0.938280106879769 1
0.965951216642857 1
0.978476648354753 1
1.00328499798372 1
1.07337699571632 0
1.02437084324255 1
0.962956229934531 1
0.962056051655924 1
1.0165543031215 1
0.960892538409167 1
0.913873763875572 0
0.989846271716199 1
0.991562171789295 1
1.00104700718338 1
0.917173526573498 0
1.001680690668 1
1.03392176628719 1
1.0185215902326 1
1.00226164731304 1
1.01067310062531 1
1.06749520687732 1
0.987116837766395 1
1.03347302054979 1
0.961202392365063 1
1.00892593063928 1
0.916284899866059 0
1.0167504371144 1
0.99286027595085 1
0.97534123570357 1
0.989452228999163 1
1.00952778689284 1
1.02572929701052 1
0.958411161218153 1
0.975199812962574 1
1.0607185517763 1
1.0128941112335 1
1.0241056465858 1
1.0396077107627 1
1.02027932509335 1
0.952957284193177 1
0.998019802839949 1
1.05249126092605 1
0.989248929062668 1
0.999298977641446 1
0.994850820561102 1
1.00306072623053 1
1.02321293447174 1
1.00087602126183 1
0.943974215246203 1
1.03187351168392 1
1.00519316383239 1
0.992805903019487 1
0.973729176832549 1
0.981637211794281 1
0.978543771350493 1
1.0305543970141 1
1.01908686189603 1
1.00866323077083 1
1.04217078691196 1
0.9253834653538 1
0.917691924679865 0
0.984840837271117 1
1.00543715116089 1
1.01915424525588 1
0.989942195118095 1
0.936968056447995 1
1.00996457260307 1
1.06084003299492 1
1.002356180178 1
0.969004045040389 1
1.01868230328094 1
1.00835918896054 1
0.91900734671207 0
1.01315462877503 1
0.989287113068427 1
0.990974345749211 1
1.01376399665834 1
1.03338553383896 1
0.962263618767724 1
1.02679529048823 1
0.984975848779593 1
1.02714871837554 1
1.03453843260784 1
0.980176888824782 1
0.994690644657731 1
1.00980514390605 1
0.999825865821122 1
0.961421223208381 1
0.952315749456664 1
0.999625668225002 1
0.991952672590763 1
1.00990520790304 1
0.965211725744935 1
0.969374070493909 1
0.958610721711079 1
1.02002957657371 1
0.988623780536742 1
0.972355274797057 1
1.07574211708173 1
0.973344626701519 1
0.985797512767188 1
0.963317443071814 1
1.0167329494874 1
1.05045748078939 1
0.996385287905786 1
0.973338577697234 1
1.03664533312626 1
1.0009613680921 1
1.04248451589341 1
0.956102688322355 1
1.02565470474998 1
0.986813046781943 1
1.00423386388189 1
0.996432215631309 1
1.05402277522848 1
0.990233997499931 1
0.963907686925768 1
1.02798153456719 1
0.99372247130277 1
0.963767656033605 1
0.958000956393943 1
1.01971408632299 1
1.02724676725157 1
1.09200119657759 0
1.01708190586611 1
1.00490305793606 1
1.00334358400306 1
1.04560101455518 1
0.999355271601747 1
1.01134109218129 1
1.00808527408457 1
1.01067442988284 1
0.99543349184991 1
0.974085255704818 1
0.958349205033587 1
1.02084497447028 1
0.944455523609382 1
0.995151769567321 1
0.969088057691686 1
0.936218852922518 1
0.970842283663376 1
0.979705921720162 1
1.01405106174313 1
1.01547341240035 1
1.09103621396283 0
1.00041592857918 1
1.03781543535148 1
1.03810647429742 1
1.02947979894315 1
0.937027388142165 1
1.06533424048568 1
1.06798981962701 1
0.99973794653152 1
1.02987493650048 1
0.948488106681238 1
1.00774714937383 1
1.03241530047019 1
1.0344643182959 1
1.0798738687803 0
0.984006249778746 1
0.998423671264285 1
0.996598064027321 1
0.987736700422816 1
0.982110600898434 1
0.991504916527453 1
0.986993854143852 1
0.990826913266189 1
1.00491720324043 1
1.01388706779481 1
0.927209660013522 0
1.0074267187057 1
0.994916336210865 1
0.976796401880983 1
1.0041704380594 1
0.948043937036674 1
1.02477912215614 1
1.00593051322799 1
0.987477736432899 1
0.964337051365974 1
1.05503815151615 1
0.949589446666213 1
0.961243286370851 1
1.02474412231288 1
1.02569070958773 1
0.962270405975379 1
0.953811319011348 1
0.969897437604119 1
1.09714747036177 0
0.95420403553353 1
1.07527945688502 1
0.985708527375022 1
1.02051492690341 1
0.980066579719347 1
0.926166366155372 0
0.96406848314036 1
1.00570561357894 1
1.02892579456672 1
0.942062733028755 1
0.957955895945709 1
1.00118869231684 1
0.993639367571082 1
0.97537149178478 1
1.00924340935441 1
0.976019790938853 1
1.03133231600772 1
0.922444206652833 0
0.989975232920375 1
1.05268764561408 1
1.03395786992843 1
1.02235217504318 1
0.990038794163425 1
0.990800007174484 1
1.00970400925378 1
0.970667649799668 1
0.962185577161009 1
1.0336771778162 1
1.03478204350445 1
1.00887809940525 1
0.914771514374793 0
1.02549557336026 1
0.926970090052704 0
1.01285987137139 1
0.918955693482387 0
0.986699491524973 1
1.0255543206912 1
1.00380298136195 1
0.966889472465209 1
1.04834719767059 1
0.97811218372697 1
0.961090120316099 1
0.993717423303494 1
1.01046859202256 1
1.03073807031868 1
0.983265692609075 1
1.0101325739511 1
1.01553952914512 1
1.03023676970921 1
1.00364111620085 1
1.04654194226004 1
1.07553527632781 0
1.02376363620441 1
1.03203171688557 1
0.997986529598446 1
1.0412766260067 1
1.05102988196747 1
0.949820877755814 1
1.00489425929345 1
1.0080075557159 1
0.953060128923576 1
0.97941831673504 1
0.961352992226858 1
0.965708945191884 1
1.04225582803094 1
0.996552268081343 1
1.05420858029648 1
0.946134893320166 1
0.93274232381888 1
1.00727551154539 1
1.03628540108932 1
1.01231820856714 1
1.03629775119937 1
1.01731856650212 1
1.02673999632771 1
1.01181463623011 1
1.07105662490288 1
0.991300796357236 1
1.03019605147406 1
0.973468312788131 1
0.969659292034629 1
0.979817124019632 1
1.0109474003419 1
0.999741144156948 1
0.939841621307309 1
0.981706872185929 1
1.02867521334976 1
1.04348625808631 1
1.00982357927951 1
0.99732240006444 1
0.905738236134139 0
0.956327495031373 1
0.963496396215844 1
0.969755901280363 1
1.04173342777311 1
1.04233516672022 1
0.982397027746343 1
0.968686936634881 1
1.03854194984202 1
0.990285309679077 1
1.02527314472793 1
0.961354874849903 1
0.99858544531593 1
1.04951307618036 1
1.00789492426109 1
0.960127133226335 1
0.945074721139408 1
0.980888745930116 1
1.1014578304562 0
0.951474642731354 1
0.990007184545825 1
0.963912675636745 1
1.03719649333373 1
0.985862294850126 1
0.90786344175601 0
0.954086087895575 1
1.00858609967952 1
1.00860975524681 1
0.979264131974429 1
0.967300454119615 1
1.01926525063472 1
1.0376385838649 1
0.960403453239874 1
0.991090417994478 1
1.00588410797807 1
0.945742824831893 1
0.977402456607438 1
1.02212660712468 1
0.992061259331052 1
1.00695402788587 1
0.972039209266541 1
1.01074401470928 1
1.00325403046692 1
1.02591679198455 1
1.04008504418119 1
1.05416232677376 1
0.987593628618685 1
1.01623748241092 1
1.05816580841642 1
0.996600090052058 1
1.03666489983183 1
1.04460944200745 1
0.974526965347065 1
1.01414345315795 1
1.02583124399603 1
0.957462539983511 1
0.982227507450239 1
0.963975979052506 1
1.00095217074977 1
1.00122913016999 1
1.09217563270313 0
1.00925494996489 1
0.994830969080937 1
1.02448281954643 1
1.05116177498815 1
1.04730258024829 1
1.00893648920388 1
0.995986285600547 1
1.02688173749257 1
1.04564686756861 1
1.05791969973857 1
0.975152625582234 1
1.04684471567615 1
0.985676531985865 1
0.95795714185291 1
0.9856820655119 1
0.996647331733663 1
1.01600822385699 1
1.00390173534077 1
0.990907000038512 1
0.995383773777392 1
1.00076901692781 1
0.952045761602234 1
1.00981667523671 1
1.00085308070574 1
0.99052527051434 1
0.993720510989036 1
0.971238000664577 1
0.989844710848337 1
0.970471408483931 1
0.986024682849806 1
1.00063317428413 1
1.01919454604491 1
1.03708238970441 1
1.02968629502313 1
1.02013365901542 1
1.00545937256624 1
0.9688987063762 1
0.977520834218271 1
1.02441691101357 1
0.967858214540872 1
0.952292037949067 1
1.0034353076867 1
1.00797006634166 1
0.998259903435511 1
1.01458892861985 1
1.03384561880309 1
1.0414268907263 1
1.01346547198885 1
0.982356632808081 1
0.995153943496522 1
1.01148559905226 1
0.966085185967164 1
1.0287428202425 1
1.01618744824443 1
1.04926869610965 1
1.04376377374112 1
1.00717388458083 1
0.951654717430212 1
0.964101493847597 1
0.987878904883391 1
0.993063152593126 1
1.02987551364938 1
0.959911352150391 1
1.00101076281398 1
0.967377607156599 1
0.985971243035983 1
1.04935360462142 1
0.962435869594083 1
0.975438862717914 1
1.01182737834164 1
1.0362557601622 1
1.01217520721093 1
0.998816367807156 1
1.01676291492685 1
0.975965574396132 1
0.935338646369285 1
1.01107277727556 1
1.00142388884303 1
1.04314391958537 1
0.962972826331249 1
1.00503360417118 1
1.01998494148597 1
0.960563426346538 1
1.07192253469766 1
1.03688178131174 1
0.956962472450565 1
1.07729336942148 0
1.0021089298423 1
0.97845441025135 1
0.991631300642153 1
0.962902248015332 1
0.995934083529911 1
0.961786048340614 1
1.02776965575091 1
0.96048336292168 1
1.02710007847593 1
0.987900848210098 1
0.971709964902045 1
0.96723653068585 1
1.06369872492487 1
1.08997573993953 0
1.00400811337855 1
0.954105390913463 1
1.05120283284015 1
1.00879230526234 1
0.975858966460872 1
0.934037161758876 1
1.02141438644448 1
1.05054609418134 1
1.05105562782099 1
1.03116912034189 1
1.04380416221023 1
1.03063233762838 1
0.942731325255297 1
0.980632472833333 1
1.00060620022404 1
0.966308880306984 1
1.03726164849586 1
0.926959223710756 1
0.92886799290956 1
0.977663585575904 1
1.02648797475645 1
0.980330157582301 1
1.02539916325088 1
1.01521152573004 1
0.931347948710828 1
0.977500587196072 1
1.05783472645092 1
1.01679791347362 1
1.03102594563222 1
0.937233942506037 1
1.03501694326465 1
0.962629779661617 1
0.936528124517277 1
1.03792448370767 1
0.954939783334699 1
1.0300963539835 1
1.05464022330416 1
1.02709881811105 1
0.987610963616095 1
1.03862845605213 1
0.988488811868152 1
1.05336774907695 1
0.976843885442271 1
1.02049713948327 1
1.00352744345491 1
0.994641006033704 1
0.999799960595699 1
0.979666959939922 1
0.999892824178634 1
1.00913402333287 1
1.04488578330024 1
1.02722052987932 1
0.997778611500668 1
0.975055081692338 1
0.963930261235723 1
1.04525216632501 1
0.998355060034213 1
0.930484992990972 0
1.0329943045888 1
1.00389754383915 1
0.976404708379343 1
1.01214649945445 1
1.07067794395266 1
1.01497838709522 1
0.98121603034211 1
0.984688847865508 1
0.961811846792698 1
1.04112256340255 1
0.972640384822129 1
0.980448905383977 1
1.01587653283415 1
1.00175076214762 1
0.973930177896385 1
1.02724939570686 1
1.0307877533709 1
0.988282353563208 1
0.994393727817283 1
0.995362475330176 1
0.965160380834087 1
1.01056726075288 1
0.992665540674012 1
1.0323434724876 1
1.03171976423861 1
0.995079179808052 1
1.03460557630063 1
0.952389057773562 1
0.984406526285253 1
0.968632660279633 1
0.974937271867909 1
1.01274621995606 1
1.00445956240588 1
1.02993508213896 1
0.944001812204707 1
0.923264386548988 0
0.966149383501445 1
0.950893155509855 1
0.982809599359203 1
0.957798310032867 1
0.975007263519302 1
0.930572212417719 0
1.047449411841 1
0.979460207391307 1
1.01794563844765 1
0.99295182380685 1
1.02805974728708 1
0.95440333459162 1
1.01950116116258 1
1.02311576534767 1
1.00095387770116 1
1.01724387993486 1
1.04158324523639 1
0.95938726168114 1
1.06980442333414 0
0.998405990518725 1
1.0033562246354 1
0.989768835725268 1
0.934662759052939 1
0.98438662208549 1
0.960230046471996 1
1.03546502608385 1
0.95017650624185 1
1.0422699218958 1
0.988867300462838 1
1.00635196042636 1
0.994919090314239 1
1.02667705714199 1
1.01331033904844 1
1.00683007491528 1
0.992538075787994 1
0.935074143820133 1
0.945440627280718 1
0.964805693030041 1
1.00197817080453 1
1.00533240854308 1
1.042243990844 1
0.992908246600282 1
1.02774057377179 1
1.05212044131045 1
1.00636582279405 1
1.00893586517828 1
1.06337713465443 1
1.00638839729877 1
0.964641238632891 1
1.05563406649522 1
0.984205223726267 1
1.0599029365346 1
0.975936677606551 1
0.994891849867328 1
1.07799276841784 0
0.987980908677229 1
1.03123463842798 1
0.996393150244216 1
0.955049418637724 1
0.949860256714548 1
0.992211973700843 1
1.00938649892799 1
0.98964321296953 1
0.999741852280826 1
0.994232011011968 1
1.03389652067722 1
1.01119480545975 1
1.01660612151925 1
1.01805590795589 1
0.936253869924638 1
0.994322764800569 1
1.03004583266616 1
0.986968670338944 1
0.99519454182675 1
1.03892910070358 1
0.979673095486563 1
0.966417774602071 1
1.01457460807508 1
0.968608900779677 1
0.97585838988712 1
1.00121978452938 1
0.999142296380377 1
0.948457115819963 1
1.02343543991422 1
1.03199059548561 1
0.946836451755031 1
0.999970713820983 1
0.991780725112764 1
0.929637974611913 0
1.02871857910167 1
0.952566568856659 1
0.967976148785539 1
1.02796913641386 1
0.961362350097488 1
0.992372362291574 1
0.978572235133815 1
0.996295741310609 1
0.950357674981356 1
1.02945366864085 1
1.06666776600033 1
0.939096548889359 1
1.04388197209517 1
0.993790231555668 1
1.00393310439682 1
1.06664457970966 1
1.04747975463617 1
0.98859406906868 1
0.966807159252356 1
0.984799190493596 1
1.00163828532314 1
0.982983062134168 1
1.01847772168253 1
1.084364959093 0
1.03745978104236 1
0.940855683129418 1
0.985093097346603 1
0.98496757699723 1
1.01601106876856 1
1.01895971460136 1
1.03357388354532 1
0.996362981352954 1
0.974011900195084 1
1.02965202006649 1
1.08085416723889 0
1.00502846499928 1
1.0429329802491 1
1.00596883005025 1
0.964011665464265 1
0.999497194765279 1
1.03095916608301 1
1.03209297029199 1
0.941483366636254 1
0.971102462942899 1
1.02779140765986 1
0.983305259328975 1
0.960254709379323 1
0.990839492944682 1
1.04019708879945 1
0.996174544461294 1
1.00763395114667 1
0.955866748399793 1
0.983346068169505 1
1.02043473664531 1
0.981773894197906 1
1.01039163950686 1
0.995598694907211 1
0.97085796273397 1
1.0129786795281 1
0.949837337007172 1
1.01147608738635 1
0.985522829938377 1
0.998456006120018 1
0.987691802616591 1
1.00054433482755 1
1.02531236483299 1
0.995554675624021 1
0.956871364698815 1
0.92567152574273 0
1.0363016080835 1
0.99868210665457 1
0.947785686587633 1
1.02917006458625 1
0.996693392360098 1
0.960786911412372 1
0.999992218051909 1
1.05470003928889 1
1.06506751754822 1
1.00628316614707 1
0.946288243707664 1
0.986294708570376 1
1.01176344747746 1
1.02817542537222 1
1.00521891159442 1
1.02528048006689 1
0.948858230347806 1
0.980352425840671 1
0.962906308447719 1
1.02883529126861 1
0.997591281185432 1
1.0078788390488 1
0.966265701479497 1
1.01438575848041 1
1.0123234158919 1
0.979058342864765 1
1.04176058979752 1
1.03366872804625 1
1.01778925434057 1
0.974943795950179 1
1.04436665617627 1
1.05223719690612 1
0.971295373813531 1
1.01579671530755 1
0.991950403140441 1
1.01835428994442 1
1.01237485533691 1
0.918633256920849 0
1.05448574875636 1
1.00734720716376 1
1.05021144630351 1
0.980525875443291 1
0.972051598288962 1
1.06302819701537 1
1.07328083364054 0
1.0314616782919 1
0.99426460259388 1
1.01236969673844 1
1.02243872350472 1
1.00292337066563 1
1.05902458294806 1
1.04402778065255 1
0.984476294418473 1
0.980384341451228 1
1.02368934501222 1
1.02186192824677 1
1.00129350641796 1
0.988243250692947 1
0.984126813017143 1
0.941257887468986 1
0.952364148486492 1
0.957142298662705 1
0.964866750856495 1
0.956513847772099 1
0.980244950111224 1
1.02518715966591 1
0.958018775406036 1
1.03062456181186 1
0.944626646716733 1
0.989754564531874 1
0.987197915592646 1
0.944879240162414 1
1.04033403388859 1
1.00166612380511 1
0.994291485185368 1
0.992152801552485 1
1.02226461014855 1
1.03055645703406 1
0.9749883351281 1
1.07390483135746 0
0.996547866088295 1
0.975391896420042 1
0.98982491450968 1
1.0266892347578 1
0.970833566654588 1
1.01561782991158 1
0.967397878276316 1
1.02545696380668 1
0.989346794708726 1
0.997553844004651 1
1.02711760614698 1
0.978923459934727 1
0.986998961921632 1
0.97391426737685 1
1.02605295632536 1
1.02186155559809 1
0.98850299686376 1
0.995490784418221 1
1.0151496405215 1
1.01248577717729 1
1.0225936101446 1
0.933351132306717 1
1.05066884163615 1
1.10068615819462 0
0.994382420508163 1
0.975328202482489 1
1.01766139285103 1
0.997743164829787 1
1.02820981641227 1
1.03568603627955 1
1.03234476637675 1
1.04528586352155 1
1.02107558748339 1
1.0378709588282 1
1.01476715271423 1
0.959815503014602 1
1.01240128846485 1
0.988716227499502 1
0.993342250918224 1
0.99889309461384 1
0.973100951410832 1
0.962597359162044 1
0.98832456957208 1
1.0239096410142 1
0.989670067071038 1
1.0054776386864 1
0.968196728561527 1
0.981269972404374 1
1.03676615778715 1
0.979872648392939 1
0.972824566449366 1
1.01305835956359 1
1.02201738090802 1
1.00013549405888 1
0.992161337012399 1
0.939778191545148 1
0.980690348979789 1
0.95645814802762 1
1.02737221892545 1
0.963061053150501 1
1.03160818606527 1
1.06016634520985 1
0.921322649919538 1
0.941813512667382 1
1.00826273355398 1
0.917053941816504 0
0.940068751564943 1
1.04410738803826 1
1.00229895612002 1
0.984152740461204 1
1.01106019859225 1
1.05747809577098 1
1.01041950019566 1
0.979961266785256 1
1.02078965728516 1
0.935676941506842 1
0.986459650470946 1
0.973820899103249 1
1.03879071151908 1
0.953482916839646 1
1.02849659719718 1
1.00324741665547 1
1.00705314723821 1
0.989776710376757 1
0.977727948039644 1
0.982754418868462 1
0.980734237574171 1
1.02574917843915 1
1.00271394939536 1
1.07874022117776 0
1.05394623657523 1
0.977582389915547 1
1.0320408381045 1
1.01642126489909 1
0.997801327845986 1
0.983514786883825 1
0.965786625228226 1
0.966298890503287 1
1.06628394211013 1
0.910893101087321 0
1.00394217035944 1
1.00506771828868 1
0.927670595408506 1
0.986994901101075 1
1.01381329515795 1
0.955831835955502 1
1.04532146948651 1
1.02458470181227 1
1.06553947477385 1
0.957535232241042 1
0.98068093336351 1
0.947343638260783 1
0.988377363207698 1
1.03028058730748 1
1.00419393815909 1
0.958158668791038 1
1.06467698689705 1
1.01328366107032 1
0.924737823452196 0
1.06118114394373 1
1.03512990929314 1
0.978295009024947 1
1.03993706556326 1
1.07772870787237 0
1.00214534865826 1
0.986092498851441 1
1.00960437396296 1
0.972854583995788 1
1.04525405128235 1
0.990344182796696 1
0.988889587985302 1
0.959927481226725 1
1.0360337045239 1
1.01098538977405 1
0.95036921678008 1
0.932392668874933 1
0.933007844129273 1
1.03159206879646 1
1.00903191118689 1
1.0085511183955 1
1.01019014541579 1
0.985356078945404 1
1.00496754204127 1
1.01136543031627 1
1.0018219217373 1
0.887715840436679 0
1.04318946421673 1
1.01346608141948 1
1.05101386260949 1
0.992192223739491 1
0.976656624941058 1
1.01017819770076 1
1.03662098804495 1
1.05844058669205 1
0.99684121534339 1
1.00723129024751 1
1.07555154689671 0
1.01636572011341 1
0.955252676280693 1
0.984197086293983 1
0.976316196053794 1
0.990997449928018 1
0.998353956539976 1
1.06301162379606 1
1.01055087658895 1
1.01100778402036 1
1.03444089329623 1
1.03623360659108 1
1.05935385070514 1
0.982313001295207 1
0.978786379291885 1
1.0283031605159 1
0.9696685528202 1
0.948754486430906 1
1.01513687813907 1
1.01640030678303 1
1.03363745266487 1
1.00228845193516 1
0.949367847928826 1
0.938718679430628 1
0.990142855896239 1
0.993167475804776 1
0.99892558052457 1
0.958481704929007 1
1.01492737000425 1
1.00672020783142 1
0.941286694491634 1
0.99530069300352 1
0.977483016500454 1
1.00442519130398 1
0.999725864252736 1
0.990028678166721 1
0.984119334550039 1
0.972159102281477 1
1.05677187834992 1
0.98814710837721 1
1.00199912924703 1
1.07407286731163 0
1.04840290246958 1
1.08222398036938 0
1.0128418628732 1
1.00964304412458 1
0.957939672266129 1
1.05102399866441 1
0.964481048735609 1
0.993707394412138 1
1.02893728512164 1
1.01490187647897 1
0.989986219035393 1
1.04177901455672 1
1.00550965146898 1
0.936732177723371 1
1.07127089106881 0
1.02848830188096 1
1.02014318323536 1
0.979137240025458 1
0.963838427538156 1
1.00292628777194 1
1.04204382572355 1
1.00419797290821 1
0.969125496881753 1
1.01503849971161 1
0.954237767918473 1
0.956343591580282 1
1.04739074252885 1
1.00646136125992 1
1.05630409973507 1
0.962995574997378 1
1.06555513073276 1
1.01802273344446 1
0.986776443546471 1
1.04213432400632 1
0.994872157908023 1
1.03864952854052 1
1.00653812930126 1
0.99035085368396 1
0.971620805262454 1
0.921533259992004 1
0.945890949754912 1
0.986089418597957 1
0.959952436986789 1
1.04716736379067 1
0.998772876778931 1
0.980880409458124 1
1.02683245936611 1
1.09969009802179 0
0.987993838589315 1
1.03357729302587 1
0.962147932945766 1
1.0534922476763 1
1.01353540960574 1
0.972538967891321 1
1.03358166618655 1
0.978557067018282 1
0.987927597729277 1
1.01637925274266 1
1.0271359464459 1
1.01117899666296 1
1.02983104609882 1
1.01098970785941 1
0.962798259840346 1
1.03730483213656 1
1.01411470065872 1
1.0066465639379 1
1.02986802435959 1
0.993196361380456 1
0.972157289501362 1
0.958562529237307 1
1.03015764782249 1
0.973789991578178 1
0.979011391307387 1
0.989208009149999 1
1.03636463931194 1
0.997379446260214 1
1.041794421251 1
0.979558812379259 1
0.976235059353611 1
0.946529698668796 1
0.985770140367614 1
0.943253857592964 1
1.04449600053619 1
1.02240937647598 1
0.967951371442985 1
0.999761003032193 1
1.05847560813116 1
1.04687970742989 1
1.01719419238793 1
0.983618598782344 1
1.04510714752365 1
0.99227963290824 1
1.01140505445691 1
0.969404569513487 1
0.975168681752413 1
1.01375631110537 1
1.04794910894505 1
0.951436426039364 1
0.947805522707349 1
1.02669386069042 1
0.984020022809466 1
0.909672289650258 0
0.989208727122615 1
0.993600937034366 1
0.991410755451215 1
1.03006669579835 1
1.03328713100352 1
1.04678044021113 1
0.955861340124111 1
1.05086836126252 1
0.965441755483233 1
0.991631970633405 1
1.0340515167349 1
1.0054216482992 1
1.03303460555143 1
1.00355619003312 1
0.974954252504331 1
1.03643563031008 1
0.966960753089509 1
1.05365068765782 1
0.962756340576388 1
0.976520496091721 1
1.03157233618354 1
0.947020567345483 1
1.01269333344248 1
1.01390302133892 1
0.981825368193716 1
1.014449866018 1
0.97890052505711 1
1.00971421884151 1
1.04781544306972 1
0.914390751274556 0
0.95911802442897 1
0.985380781508724 1
1.02524772130866 1
1.0136239829805 1
1.02470720453044 1
0.951300478787063 1
1.03963447910516 1
1.00442380042795 1
0.95869516348663 1
0.947335384502206 1
0.959618357529488 1
1.06008256822557 1
1.01604410858483 1
1.03118765923913 1
1.0412903440074 1
0.956428321779532 1
0.946430073648992 1
0.974811764182139 1
1.05734854086751 1
1.04568001977563 1
1.05155898682982 1
0.971197105632481 1
1.00935334457815 1
0.985018707095825 1
1.00299932492635 1
1.03809020230726 1
1.00347053409363 1
1.04211378626687 1
1.00341266625184 1
0.994930588330239 1
1.06749582534914 1
0.979003307614807 1
1.02323964910929 1
0.973705825347756 1
1.00240038243871 1
1.00337027400828 1
1.03018885459884 1
1.00426955918386 1
1.11477297594783 0
0.958833572100918 1
0.981642295406602 1
1.00211049048782 1
1.08083973510398 0
0.994460447853458 1
1.0141165010553 1
1.03647181467627 1
1.03541521160877 1
0.979147727870809 1
1.04872772797127 1
1.01621725360157 1
1.02762034090914 1
1.02880217943562 1
1.01287155609592 1
0.917407836650081 0
0.992058024064258 1
1.01412868203009 1
1.00543029189488 1
1.03028928188039 1
0.98571154901545 1
1.01461145526217 1
1.00499458302172 1
1.05504208057642 1
1.01934063784431 1
1.01237851017466 1
1.00669276428119 1
0.941490969139391 1
0.920326429335765 0
1.00793375012294 1
1.05154455942219 1
1.03195415441332 1
0.976321631985884 1
0.970260224064431 1
1.03305406275327 1
0.957009449875436 1
0.95182248743141 1
1.00235938563152 1
1.03412311517388 1
0.934369326091157 1
1.01574312594207 1
1.03471321346685 1
0.994143838013502 1
1.05852649397901 1
1.05632041713297 1
0.955810440595603 1
1.00907627383794 1
1.02774954790113 1
1.10353884821808 0
0.968447859240916 1
1.01713894508606 1
1.02986483471652 1
1.00740762514513 1
1.00565475227033 1
1.01620385575574 1
0.988495125957538 1
1.0300873730803 1
0.960908205718 1
0.956888980850559 1
0.963899144974159 1
1.03099761268944 1
1.00688674829409 1
1.0862333662061 0
1.00321269815384 1
0.991148992954979 1
0.940609352183428 1
0.96845022439947 1
0.970397341457983 1
1.00793043543717 1
1.01966516330217 1
1.05121310922003 1
0.976287701238695 1
1.01817969223634 1
1.07328615143133 1
1.0297512456931 1
1.02999875261332 1
0.996030602899763 1
0.968346942454719 1
0.953202106687396 1
1.06832015561333 1
1.04812689254412 1
1.06516320556751 1
0.960094288689055 1
1.06947866704995 1
1.05181965275493 1
1.05257287831126 1
1.05751771465411 1
1.0212510134458 1
0.993346443608405 1
0.992289900332726 1
0.982948995460805 1
1.02773298417712 1
1.02232607288424 1
0.939001291965692 1
1.03887552795899 1
0.961439208163662 1
1.00451087900667 1
0.997338571763452 1
1.03776898170251 1
1.0307163608554 1
0.971665667668439 1
0.973601267580509 1
0.994241451708957 1
0.971620402103495 1
0.930302074927874 1
0.962921594855174 1
1.01341568611126 1
1.06420885327067 1
1.00850954202609 1
1.03937489848301 1
0.984790827013832 1
0.945193768517379 1
1.05102412081872 1
0.989595803344659 1
1.01256571845019 1
0.968127012858334 1
0.954427109244651 1
0.961100157489834 1
0.978304445002058 1
0.951575882651348 1
1.02489143948297 1
1.07500139078628 0
0.985433100472696 1
1.04916954356723 1
1.00797424981305 1
0.95020152799073 1
0.931343073771269 1
1.0143305412114 1
1.0601142316542 1
0.982697675354573 1
1.0205069384804 1
0.979444761173235 1
0.99974116389079 1
0.994790338761444 1
0.980744002273713 1
1.02042481156261 1
0.990484337813062 1
1.05490766951686 1
0.979460892998152 1
0.96450239328747 1
1.01023495894647 1
0.978083320180196 1
1.05928280440657 1
0.99920232338187 1
0.965310981132503 1
0.937081434338574 1
0.975085935066423 1
0.987981934064457 1
0.992619465766495 1
1.05830637942086 1
0.987013598945719 1
0.956401438975832 1
1.01587809539301 1
1.01270348955699 1
1.03046356237037 1
0.944047662120005 1
1.02620438582329 1
1.05345993420208 1
0.994112894988146 1
0.983265461225843 1
1.02125029859343 1
1.00872582862551 1
0.941843817056707 1
0.980360544333614 1
1.05045821807551 1
1.05993719573629 1
1.03265746119154 1
0.903810892490501 0
0.98004918594629 1
1.00235476887401 1
1.00802450858577 1
0.983307919371416 1
0.965810113609741 1
1.01901893594907 1
0.954398880758597 1
1.00500372029115 1
1.03664206300222 1
0.981328799117512 1
0.999224599862886 1
1.11180451752556 0
0.973545895359904 1
0.981768330434723 1
1.01935375090265 1
1.00596294346976 1
1.02668501489434 1
0.974320954452199 1
1.00869014001909 1
0.967434080835146 1
1.05165607187093 1
0.995204251590148 1
0.994255866011721 1
1.04006850476275 1
0.993274599034136 1
1.02487723227048 1
0.973460959227797 1
0.9751722684578 1
1.01197506827318 1
0.987009275628978 1
1.00703322733249 1
1.00225516147298 1
0.990121844035387 1
1.05964875555743 1
0.92251978789966 0
1.0536220433608 1
0.976589045373834 1
1.03351670504848 1
1.02848902473621 1
1.05447157932162 1
1.05454016547797 1
1.00676414720164 1
0.946801213982269 1
1.02345366429973 1
1.00643163494852 1
1.03319588849966 1
1.04532667087879 1
0.995031086060655 1
0.990492674756995 1
1.00358202267853 1
1.00867484498351 1
0.925849852036164 0
0.99338531470117 1
1.01601458465709 1
0.976264714674217 1
0.991644947356114 1
0.994397431445702 1
0.993788015061209 1
0.967696346706256 1
1.05677407013543 1
1.04152280626414 1
1.03315107503754 1
0.967743659424589 1
1.02556269347171 1
0.997194763134715 1
1.01536028782397 1
1.02584722516551 1
0.993272466231359 1
0.989569336769429 1
1.0157112309977 1
0.981874499933927 1
1.05917603255097 1
0.990168123140484 1
0.970755279120063 1
1.01113219977418 1
1.0447150780366 1
0.940780431249927 1
1.01174788970669 1
0.956598045545082 1
0.900010392489834 0
0.960490323090326 1
0.985803323204036 1
1.03251586782524 1
1.01987399372268 1
1.0107588799801 1
0.968536619485338 1
1.03507085422253 1
0.980889502209725 1
1.01382028449815 1
0.98349882608484 1
0.952017718879668 1
0.983260392510103 1
1.04255132501386 1
0.985775422168089 1
0.950624977386856 1
0.975112245076651 1
0.991854754728886 1
1.09340110259116 0
1.03035476289837 1
0.997800111746364 1
0.998719689825486 1
0.958331832098839 1
0.968729886869627 1
1.0645951748394 1
0.952548516058234 1
1.01984971962667 1
1.01673824036838 1
1.00199786543729 1
0.991975222700856 1
0.955249825409798 1
0.963053383368225 1
0.972235722466806 1
1.02589983720746 1
0.990013477775172 1
1.04846147224908 1
1.05186988223924 1
0.97270058623535 1
1.05822040518004 1
1.00520572032514 1
0.955578705705678 1
0.936676606137706 1
1.01815696324398 1
0.979980892771494 1
0.951044889311624 1
0.968673389311209 1
0.950678497748202 1
1.04557019405052 1
0.998636942511425 1
0.950195726186472 1
0.951112764371 1
0.963069531219526 1
0.985692928932879 1
0.987666755289682 1
1.00828576395004 1
1.02844310033728 1
0.984954080430703 1
0.995897986596831 1
1.0007592292096 1
0.940374698070519 1
1.04210790034801 1
1.03279790446863 1
0.971218256320686 1
0.966093702006895 1
1.00446907671087 1
0.996884739210866 1
0.987497108309219 1
1.05953938041714 1
1.00669336765123 1
1.05285393084832 1
0.963545374037526 1
0.94736015780387 1
0.962994114331573 1
1.01724962582406 1
0.995096232507342 1
0.991418846348691 1
1.00422258851796 1
0.964152185410282 1
0.991969164727752 1
0.995718179874358 1
0.996765033325874 1
1.01344000703101 1
0.980868811113504 1
0.999460647184935 1
1.02023677012316 1
1.0290900058812 1
1.02711576004519 1
1.08310301868733 0
1.03025499054771 1
0.964794444272457 1
0.979125923787628 1
0.963764833161137 1
0.964993179097978 1
0.95718509197195 1
1.03875136608295 1
0.953685786947603 1
1.02466231483436 1
0.996406384994933 1
0.954252189176099 1
0.953208187939848 1
0.99950512285726 1
0.970320169868673 1
1.02021280258241 1
0.951301712799673 1
0.999867911851067 1
1.03063530952363 1
0.956107107069981 1
1.01082881759358 1
0.969272404802635 1
0.97842051513927 1
0.929455137983486 1
0.983696569468865 1
0.939391387766304 1
1.0510996682518 1
0.963448552387886 1
0.987018572881525 1
0.878917760098927 0
1.00095058297474 1
1.02238968269079 1
1.02463745004204 1
1.01790731771781 1
0.993227230717284 1
0.931742392544034 1
1.01338481499417 1
0.943150187508576 1
0.965937612350189 1
0.99775465341618 1
1.04107261639755 1
0.947017871034228 1
0.997541051460129 1
0.903505504175662 0
1.01768286830587 1
0.997423813472037 1
1.07686703471655 0
1.00105120937623 1
1.05989879243177 1
0.984211415144063 1
0.989655523395254 1
1.03555214376827 1
0.98889665466978 1
1.05427435080505 1
0.971217063494783 1
1.07290681117079 1
0.936350051498293 1
1.02761833147733 1
0.997616617174551 1
1.00506817657014 1
0.98911104523513 1
0.962979608184896 1
1.04280006609401 1
0.958211692193576 1
1.00255452700431 1
0.959403900025405 1
1.01196709208367 1
1.00643305275506 1
1.07442819294625 0
0.923275729348214 0
1.02928981147383 1
1.07299861714109 0
0.991828799377307 1
1.0091750674229 1
1.06111125277445 1
0.992212276491935 1
1.06509565901822 1
1.01424142023592 1
0.993885296820247 1
1.07330295233285 0
0.989444302649498 1
0.980952858761452 1
0.9483896487945 1
1.00949340297436 1
0.966510643711267 1
1.04699418386541 1
0.982064734774297 1
1.00549619442637 1
1.00306127872578 1
1.00859666959059 1
1.05793366760781 1
0.993269975492704 1
0.996041435252549 1
1.03687992508597 1
1.00945670292698 1
1.00243576314383 1
1.02203318938218 1
0.968261019821019 1
0.983653016873463 1
0.973402344377533 1
0.9284882866696 1
0.988173960095207 1
1.0855188736903 0
0.982594199047221 1
1.00175701191752 1
1.02199154958058 1
1.03571825802463 1
0.981789176971445 1
1.01324623900767 1
1.07390222438045 1
0.907675128805281 0
0.974419196854534 1
0.980524703107137 1
1.01692916441949 1
1.03361618020938 1
0.974958055552174 1
1.09035981591024 0
1.01608620222602 1
1.02923400250424 1
0.957503413485354 1
1.02560844092104 1
1.00032974371901 1
0.967376511722884 1
0.959097528912798 1
1.01143295152783 1
1.01032066241891 1
1.05697167765144 1
1.00746545439645 1
1.00109071976861 1
1.02565624849671 1
1.0031548122883 1
1.00002101270502 1
1.02030923413867 1
0.95828254982366 1
0.980728364754595 1
1.00235384305728 1
0.983000545610492 1
1.00601196808085 1
0.985630147837225 1
1.03871500842128 1
1.0269008191915 1
0.940739394902576 1
0.939590028737513 1
1.06257861561864 1
1.0156616487023 1
0.952972720713227 1
0.979603776391933 1
0.979938361724559 1
0.9736059367362 1
1.00131800910901 1
1.0338977029269 1
0.998246306348715 1
0.96191334638212 1
0.977752038886383 1
1.00321178217024 1
1.06035981674995 1
1.01104007394907 1
1.00327561354239 1
1.00399959823268 1
1.02856325462577 1
0.997231019118309 1
0.992651397691129 1
1.03453720642591 1
0.995228523981819 1
0.881935521562495 0
0.987564554407982 1
1.03081335552808 1
1.0728638996527 0
0.935888005789384 1
0.996092800515649 1
0.997583022558288 1
1.00854904313962 1
1.02177573631794 1
0.93730818525538 1
0.995306747368206 1
0.986290646350514 1
0.990058723305505 1
0.944267473962724 1
1.07575183873376 0
1.0495893180426 1
0.984465855515858 1
1.03341135550177 1
1.00540092611158 1
0.964279443439288 1
1.00189597447412 1
1.03680070249508 1
1.00863693180589 1
0.985474106837583 1
1.00244774756298 1
0.97545215189702 1
0.999480195428815 1
0.996100732798918 1
1.08762215898396 0
1.01414051901379 1
0.992490922276659 1
1.05246499810596 1
1.0010207973662 1
1.03049102943017 1
1.0087264936088 1
1.06634115319338 1
0.991838507267444 1
1.00347313016489 1
0.973523805721723 1
1.0989427399875 0
0.9620745939329 1
0.994428364334571 1
1.03969275393346 1
0.956752931708397 1
1.00427688483876 1
1.01117068078917 1
0.974654603381316 1
0.998561348054523 1
0.988641323912024 1
1.03733387860204 1
1.02507635119847 1
0.992040535293075 1
0.994847972853126 1
1.00283165968467 1
0.917079211779617 0
1.01466908909812 1
1.03571013779978 1
1.04072681057301 1
0.971902110202165 1
1.01332804083537 1
0.961203494226818 1
0.982778399621563 1
1.02100213125771 1
1.03566736693748 1
1.02781582526452 1
0.925829270463998 0
1.05690206445464 1
0.967789705946696 1
1.07849093499664 1
1.03732598595511 1
1.01165136971235 1
0.990660603656105 1
1.06807936051865 1
1.03778540420843 1
0.996569185015275 1
0.94409529765197 1
0.965734913874269 1
1.05887913743185 1
0.96624867613783 1
1.09009841067577 0
1.03610218777968 1
0.937502309363388 1
0.970149191211778 1
0.990900660491556 1
0.900672123614443 0
1.02316853448686 1
1.07700105453887 1
1.02012065223628 1
0.991704818352085 1
0.99502596218261 1
0.925197464089509 0
1.01970001030138 1
0.988949436429406 1
1.03971650641592 1
0.972838483186806 1
1.03283663969978 1
1.02699092797759 1
0.993413773421566 1
0.939020203529339 1
1.01489725917288 1
0.986327257013351 1
1.00680761793937 1
1.02386873347321 1
0.996402885493943 1
1.03193348009771 1
0.983665462089055 1
1.02056201253534 1
1.00119217659643 1
0.960727730399331 1
1.01756156659244 1
0.911787097318413 0
0.974478389726846 1
0.953212920798971 1
1.0195959862483 1
0.959714856827448 1
1.03444411313915 1
1.01710922825941 1
1.00422777762769 1
0.971355457876597 1
0.93912213730381 1
0.950150074572512 1
0.973252721954216 1
1.01918617492148 1
0.935428008784622 1
1.01313101861321 1
1.05879359420631 1
1.11449680321597 0
0.991327905886173 1
1.02143050613923 1
0.921789664715744 0
0.992970131447213 1
0.968105022013046 1
0.995173667094467 1
0.963159045510407 1
1.01648925006174 1
1.00933450014735 1
1.05695346480687 1
0.972687930299577 1
0.954825600684599 1
1.00460647817182 1
1.01279720959745 1
1.00201277936775 1
1.01452126665723 1
1.02762870728387 1
0.949883781629049 1
0.937857936972403 1
0.997769748131603 1
1.10245677351787 0
1.01835171734627 1
0.977102569721046 1
0.989966698580698 1
0.982267139124063 1
1.07287473629541 0
1.00952651370148 1
0.998125971697292 1
1.03725078805405 1
1.02115491702179 1
0.957863989482619 1
0.984020570029762 1
0.950653324130491 1
1.00017520993323 1
0.955497919669166 1
0.964433805506913 1
0.981287410662201 1
1.01999544197479 1
0.994547496940023 1
0.900131019982487 0
1.01689295199664 1
1.00499690808019 1
1.030203530189 1
0.94564375462336 1
0.965456975059983 1
0.973624647597274 1
0.988488742692396 1
0.998115071477265 1
0.949478152057956 1
1.04221163141468 1
0.964027786383139 1
0.947330744648314 1
0.977656113547323 1
0.992353251887455 1
0.960647961324786 1
0.975596153994593 1
0.981143687169628 1
0.985616381451258 1
0.967674801533378 1
0.996116721226317 1
1.04744955185297 1
1.01418029773713 1
0.980875628018537 1
0.942505485542802 1
0.946362298457533 1
0.951639118419078 1
1.01211911842722 1
1.03828660007231 1
1.01969174012649 1
1.01806438298195 1
0.981104403798428 1
0.931299323578844 1
1.04525208983123 1
1.01205714746831 1
0.960554732445159 1
1.06968003231629 0
1.03972759263118 1
1.01050621056369 1
0.979600714936998 1
0.961278928533828 1
1.02355372621571 1
1.02369800679 1
1.00397287572874 1
1.00431307261682 1
0.956567799049902 1
0.982481813865065 1
1.01615207139997 1
0.980332735058539 1
0.977363654911245 1
1.00815581087025 1
1.04710235932077 1
1.0564295906181 1
1.03779586420994 1
1.06327804515282 1
1.04324947890834 1
0.964195901673694 1
0.953803638875078 1
0.992062061726306 1
1.04125937539477 1
0.979513759908852 1
0.94333510204325 1
1.04395714329117 1
0.972427152053136 1
1.02048949860795 1
0.969634112470031 1
0.969068981600169 1
1.04354883496463 1
0.998598961437697 1
1.02770472014461 1
1.00751284871026 1
1.02763873140548 1
0.979752581841812 1
1.01069145104931 1
0.977663042319397 1
0.964623664919438 1
1.00578086460628 1
1.01515315912888 1
0.927189233328307 1
0.957912695455489 1
0.987197546083317 1
1.01880846960693 1
1.00173918555674 1
1.03359088622694 1
0.99638152706706 1
1.02492596263402 1
0.984347790159533 1
0.954400562337255 1
1.05810492893204 1
0.983352299022716 1
0.935014013894849 1
0.957740483506503 1
1.00053469597267 1
1.06072147748983 1
1.06404543626261 1
1.00115313892828 1
1.00980480757169 1
1.00035696751903 1
0.985702713309906 1
1.0310802931078 1
1.03430534461594 1
0.978556759209424 1
1.04647803665697 1
1.00584753313856 1
0.987578916054061 1
0.979442763992746 1
1.03413763972362 1
0.954242215145821 1
1.01297248202641 1
1.00635581258266 1
0.971246323182852 1
1.01432148847334 1
1.02947864030917 1
0.958882599765196 1
1.00948568785213 1
0.955303692538267 1
0.992903655165793 1
0.947893221053505 1
1.06270689378594 1
1.00483545437713 1
0.912990733558885 0
0.91995284340287 0
1.04958932327996 1
1.02653201761003 1
0.965531828018994 1
0.996715859214437 1
0.936781809110354 1
1.0602974107838 1
0.994321725246008 1
0.97960214864584 1
0.962942572364155 1
1.03944133168791 1
0.935975779572771 1
0.941280784861343 1
1.02381741765444 1
0.968342430010374 1
0.951819611903662 1
1.04605302019074 1
1.0142033452761 1
1.0516623537057 1
1.00666008491792 1
0.9699144254068 1
1.00571621873651 1
1.01519588915315 1
1.05441784650022 1
1.02079367691496 1
0.971683718507364 1
1.01825355667982 1
1.00147137398577 1
0.985337430869329 1
1.05414133178289 1
1.02163067361332 1
0.949703584062674 1
1.00484485665813 1
1.01327503643999 1
0.984802804653844 1
1.04560249651215 1
1.00946325884854 1
1.01832554132607 1
0.997245408765944 1
0.982490535626267 1
1.08095985676489 0
0.986438225956797 1
1.01675674956889 1
0.957009177090546 1
0.972637881576064 1
1.07932207182319 0
1.00507452857628 1
1.00168681155894 1
0.992150593868784 1
0.966835608120463 1
0.995746788370265 1
0.928103891649362 0
0.971836269279356 1
1.02122101511442 1
1.03282096460685 1
0.961931281943943 1
0.977798830178716 1
1.00321588761808 1
0.993458784027666 1
0.970824119057954 1
1.00758100911644 1
1.02842833683573 1
1.03292974246928 1
0.973504273496046 1
1.04558738267549 1
0.94898534644144 1
1.05112915677683 1
0.977295093441622 1
0.910471515069029 0
1.01163358571519 1
0.970664219655769 1
1.04928539126707 1
0.98942877653797 1
1.06317022887938 1
1.06641379055449 1
0.97484529751316 1
0.957883439645394 1
1.01333193038297 1
0.985894608725673 1
1.0129982881704 1
1.03635297554436 1
1.01658513719092 1
0.989363330651877 1
1.05868119450752 1
0.987807022552673 1
1.00442965801653 1
0.969669111321622 1
0.988612891069982 1
0.971725292608312 1
0.967722311763532 1
0.983514481888586 1
1.01438325085171 1
0.991855439175197 1
1.04749264733044 1
0.987221089120752 1
0.917022081660868 0
1.03471806853427 1
1.02272587116378 1
0.95145497154275 1
0.992710574825559 1
0.98678791658019 1
0.988990429535596 1
1.01078935487842 1
1.01345174597173 1
1.0268865573403 1
0.950208481612565 1
1.01161272108174 1
0.997040562040491 1
1.03128877489864 1
1.0408654307123 1
0.99010495038471 1
1.07984934423625 0
1.04088405103835 1
1.04234368464857 1
0.996033234747921 1
0.958756436098363 1
1.07767042450469 0
0.997038955074882 1
1.04955410214155 1
1.00680973184185 1
1.02873601849384 1
0.957885545244007 1
1.02661465034179 1
0.991268468529881 1
1.01392266636604 1
0.966875543549219 1
1.02642481856924 1
1.05968173033791 1
0.960200928504942 1
0.968567773292876 1
1.03656537627659 1
0.988460991218015 1
1.03083230247108 1
0.964112240770326 1
1.03868016511748 1
1.03110976221115 1
1.01997926278239 1
1.02141135238828 1
0.995063166708065 1
1.03395991915465 1
0.986899352419937 1
1.00496412558472 1
1.04678039864243 1
1.10764772048754 0
1.07441859648758 1
1.05012007480694 1
0.995656871567111 1
0.943543321160642 1
0.982266546269478 1
1.01117303415144 1
1.02304035895844 1
0.967803842920866 1
1.04362150101504 1
1.00604635697325 1
0.91904794448235 0
0.97715214425399 1
1.01642324926069 1
1.07916126684876 0
1.00593131582438 1
0.959946946142817 1
1.01588060008704 1
0.965724700152659 1
0.976526197151334 1
1.03743742760989 1
0.939168644696844 1
0.981329133677506 1
1.00267864329559 1
0.995976813945316 1
1.0197282723733 1
0.974940402424613 1
1.07736329093051 0
1.00461359013755 1
1.03136397427027 1
0.98159352072275 1
1.01588880358046 1
1.01530212915681 1
0.995447546359983 1
1.04156194541512 1
0.99231841135852 1
0.975063356683445 1
0.943759083014638 1
0.954830282487347 1
0.98080402779765 1
0.958270394272443 1
1.05439658790621 1
1.00742905304267 1
1.03489491330871 1
1.02666695642426 1
1.0244945444175 1
0.961777601982103 1
1.04545993163677 1
1.00258672999338 1
0.967774459460887 1
1.02071676253267 1
1.00182354450345 1
1.00648564937357 1
1.03042696077137 1
0.967859551613255 1
0.970478117535648 1
1.00465801167254 1
0.981983832128526 1
0.933688901624763 1
0.947330653181352 1
0.995573527484884 1
0.9908739478899 1
1.05150932449617 1
1.00294473766813 1
0.992716893246686 1
1.0059213959348 1
0.998350536645711 1
0.969082601252938 1
0.967914588021878 1
0.939644533598648 1
1.01399182476734 1
0.917585018968364 0
1.01502959500316 1
0.987560296706491 1
1.00772938900274 1
0.974683906649039 1
1.07586765267033 0
0.9783247137071 1
1.0129489423933 1
0.963773019018331 1
0.964555650823133 1
1.08133497788388 0
1.04168771828657 1
1.03724271735243 1
1.06163020428199 1
0.9536326757291 1
0.967458746132728 1
1.05743798136384 1
1.00840974021811 1
1.00469570912933 1
1.04250616494438 1
1.00223541339552 1
0.992950601237606 1
1.02969387837276 1
1.02157772844447 1
1.01780595382087 1
0.984822868684988 1
0.986869701979974 1
0.986876155165186 1
0.889536617161985 0
0.969278325316979 1
1.00323335133533 1
0.999412880237077 1
0.972813568716176 1
1.00195212375105 1
0.949690088198821 1
0.997126770166596 1
0.934221026323859 1
0.940015689917485 1
0.998366817877444 1
0.98650791933576 1
0.994998909127709 1
1.04719884291553 1
1.00973811852339 1
0.972890031980832 1
0.952480016522673 1
1.05135265670272 1
0.995317227117156 1
1.04301907319505 1
0.912946207240627 0
0.940065517471168 1
0.961823207448862 1
0.944920711925751 1
0.936681324961546 1
1.01611917185193 1
1.0240572503352 1
0.966897147307654 1
0.995632145983195 1
0.980303595458894 1
1.0526972098946 1
0.990344674079954 1
0.922866016573238 0
1.03314854851958 1
1.00048235658102 1
0.943597926325181 1
0.981105963976108 1
0.995752937086431 1
0.880115384180304 0
1.00319311054323 1
1.0290100996574 1
1.02070098976523 1
1.01857294290159 1
1.02935608223608 1
0.973847931633092 1
0.98315527146921 1
1.01850680712906 1
1.02916032175525 1
0.996636662230671 1
1.02586225247565 1
1.00340300276849 1
1.01241949487547 1
0.919894532491752 0
0.956542841009841 1
0.980785971260197 1
1.04138167399536 1
0.998176533901718 1
0.98988769885127 1
0.993541695169381 1
0.98406370760101 1
1.04604729253909 1
0.967275436803073 1
0.984797368509561 1
0.907250720226467 0
0.996421346090561 1
0.972438901977804 1
1.02088920287952 1
0.988121374030168 1
1.0443121688223 1
0.97358444481588 1
1.01825477046767 1
0.993548371319782 1
0.983415396593965 1
1.01089485988529 1
0.97781683841394 1
0.987776663422593 1
1.02836594687694 1
1.01215426424387 1
1.04011393882527 1
0.97561582788139 1
1.00240986818826 1
1.02540218341884 1
0.938606837043958 1
1.03214642782609 1
1.06171424860732 1
0.975627406411385 1
1.02153361488645 1
1.01398819506147 1
0.977703787303953 1
0.91307976813587 0
1.00872459578213 1
0.951755899814579 1
1.0331561550926 1
1.02780728110109 1
0.9563826351931 1
1.01212398688184 1
1.00934130945988 1
1.03630371083874 1
0.954417350387761 1
1.01465267575491 1
1.03660689883108 1
1.01378231680021 1
1.04648048104995 1
0.986802803388095 1
1.01536246188287 1
0.988724089839366 1
1.09318427691225 0
1.00614420889991 1
1.0107714054007 1
1.04568223970079 1
0.99069270838261 1
1.00530824825105 1
1.07720938833746 1
0.975663472648282 1
0.958090517050665 1
1.00827506287763 1
1.04792492648519 1
1.01233680480435 1
1.01963248910583 1
1.01140536082986 1
0.972939262421767 1
1.0433964789751 1
1.0407091785221 1
1.01337208142739 1
1.01684336724574 1
1.00763777235527 1
1.01839223377254 1
1.02208617966054 1
0.956769156951021 1
1.00513635815205 1
0.965205355369376 1
1.03601778795223 1
1.02735524096499 1
1.02465989976137 1
0.998521712519004 1
1.00037927777927 1
0.990840445702993 1
0.921327023122221 0
0.964985404696842 1
1.0012998589949 1
0.944808476532345 1
1.05126274560121 1
1.02389516191055 1
0.989171043701286 1
0.978862334934103 1
1.02034642170342 1
0.958196935981524 1
1.07706441654841 1
0.936876883749523 1
1.02312674560076 1
0.969198091133304 1
0.976418589890228 1
1.00235019960089 1
1.01711317997203 1
1.06704765420552 1
0.991954717970282 1
0.976766863229653 1
1.00304566256987 1
1.00967625130078 1
1.02708390406513 1
0.999649083814633 1
1.02458446809277 1
0.989126147865961 1
1.01471986119821 1
1.01130527156229 1
1.00440599339403 1
0.953170664626175 1
0.983877507804621 1
0.918629201379055 0
1.01997816368339 1
1.06911541840825 0
1.03980492557475 1
1.01131539240651 1
0.992736744275675 1
0.996399933246965 1
0.977022921994296 1
1.01932177275039 1
0.94033849616097 1
0.98836104647876 1
0.982629802553901 1
0.986098427295077 1
0.992519892500426 1
1.05995073823053 1
1.00373959718545 1
1.00658635524743 1
0.957510975718623 1
0.934688220190091 1
1.02048469692332 1
1.00485745000495 1
0.991379773283314 1
0.97485486575286 1
0.994170984429615 1
0.950248900165207 1
1.02409175701292 1
1.03197703282931 1
0.982656257518667 1
1.03630068195958 1
0.974769021655351 1
0.964259312070054 1
0.994621561690203 1
0.985532394827114 1
0.959383912907245 1
1.07745602869976 1
0.993333348124247 1
1.01898053807112 1
0.9841216603888 1
1.01291775300634 1
0.998914856998833 1
0.886509083639648 0
1.0303469867375 1
0.987815201986564 1
0.976921246180939 1
0.991843853987744 1
0.969093234189232 1
1.01923642743049 1
0.986625258751153 1
0.958551406621932 1
0.989474992184354 1
1.02956811226411 1
0.981557543339808 1
0.996366284075322 1
0.987839297551795 1
1.03390035643921 1
1.00625590181638 1
1.03715914573479 1
1.00260153394175 1
1.01057305517011 1
1.10427160902266 0
1.03300988078752 1
0.974998970526495 1
0.984872945348833 1
0.960670400848753 1
1.00342946810179 1
1.01835670355169 1
1.04119455052844 1
0.982245096494388 1
1.02735373447874 1
1.05626024202022 1
1.02567850055014 1
1.01530133322161 1
1.02023521933779 1
0.923899527181139 0
0.981343429457142 1
0.985535535406577 1
1.01849434508762 1
1.03171220770714 1
0.985688752663432 1
1.00580156980035 1
0.992131323483507 1
1.034666588965 1
1.03528521378078 1
0.948962853771027 1
1.00736353859071 1
0.984118126084539 1
0.967963355653965 1
0.939063531350421 1
0.907757864165661 0
0.98781604170329 1
1.022637201118 1
0.93591914184245 1
0.987998652988156 1
0.994619215883097 1
0.996264708146886 1
1.00487625066548 1
0.979693137557503 1
1.01614898099843 1
0.986691634000985 1
1.00402418770079 1
1.0449907453187 1
1.0349250781879 1
0.983209145267957 1
1.00377945068959 1
1.01036671096296 1
0.967587123874238 1
0.962797987354844 1
0.973621433991127 1
0.94607813310836 1
1.00748233591615 1
0.985662379442003 1
1.02817250450822 1
0.989285054693142 1
1.00578685894827 1
0.992458713199518 1
0.981505244088285 1
0.996960649933733 1
0.965160002215738 1
1.02540208215644 1
0.982578592522645 1
1.00964805749955 1
1.00266220516859 1
1.06879510020906 0
0.999248669833095 1
0.911087047267418 0
0.990673073749169 1
1.04166768269309 1
0.993514620298544 1
0.981460008635572 1
1.05863037994437 1
1.03494669798314 1
0.977592853609946 1
0.954702225825969 1
0.985608883948359 1
1.00155856735107 1
0.946602613823996 1
1.0183451309531 1
0.964049459308431 1
1.01832171957922 1
0.980721482941082 1
0.983668955084988 1
1.03556954811665 1
0.951766426866969 1
0.981767658417784 1
0.9545956228168 1
1.01620504903724 1
0.983730903393916 1
0.965796656710136 1
1.00029621606136 1
1.00884126333821 1
1.13182300040879 0
1.02485946026466 1
1.00941180372872 1
1.02068695874855 1
1.00401776826701 1
1.01569863497035 1
1.02768954084534 1
1.01869704928109 1
0.963581653711388 1
0.941173545140175 1
0.95958087774408 1
1.00058260661295 1
1.02595665940023 1
1.04331045553575 1
0.981927399993535 1
1.04666684254134 1
0.883464849023116 0
0.942190704428806 1
0.990170434530083 1
0.976380314088282 1
0.965452828864254 1
0.979940827065222 1
1.03865108549279 1
0.986064278178029 1
1.03362625141094 1
1.01819278415647 1
0.920896253617589 0
0.967746882905149 1
1.00441015294766 1
1.02634541281378 1
1.05645012005731 1
1.00267135536186 1
0.9632806706464 1
0.981215639629854 1
1.07316478567774 1
0.990981769115191 1
1.04690305006072 1
1.03073809213094 1
0.957078364610832 1
1.00718841702482 1
0.976056752565432 1
0.973200716030389 1
0.969251696656534 1
0.954446251555875 1
1.01566692668275 1
1.01618622520328 1
1.00293520901689 1
1.01134144845415 1
0.993033319985791 1
1.02743380508061 1
1.00750337208392 1
0.93882513438912 1
0.98764102583713 1
0.980408103603592 1
1.02338052490385 1
1.0434551148886 1
0.9458757184148 1
1.04497473598021 1
1.03329076899954 1
0.900178684202966 0
0.987135298858281 1
0.993522709392538 1
1.01553265112631 1
1.04788243989357 1
1.01020559880963 1
0.987587241887629 1
1.02721340867308 1
1.00334335024977 1
1.00386056378708 1
0.969957688903442 1
0.998197088617229 1
1.06785937524781 1
1.04706653006314 1
0.957375717302771 1
0.983425462039278 1
1.0001830401684 1
0.96561945124018 1
1.01107976042741 1
1.00097937080643 1
0.97787676944906 1
0.98641099686088 1
0.977830014040403 1
1.03628964629449 1
1.08237356136349 0
1.02471068321207 1
0.983363052562708 1
0.997407425302749 1
0.968467586972034 1
1.01386531982756 1
1.02143268348374 1
1.03015229205515 1
1.04278197683626 1
0.979587982974364 1
1.08636401396386 0
1.04560757465359 1
1.04100585601446 1
0.965058769636282 1
1.05998077672594 1
0.989760794095369 1
1.05451189426006 1
0.988079434334562 1
1.04557948772373 1
1.03347363456066 1
0.985610124039794 1
1.02169396813799 1
0.930477498311316 1
0.990433875472482 1
0.983007395310027 1
0.992522573753174 1
0.992414533078051 1
0.952387418696026 1
0.980547600879194 1
1.01347808383497 1
1.04344613565005 1
1.03663365973835 1
0.904129791603694 0
0.99082240967676 1
1.01450026205447 1
0.975775161232399 1
0.99181812181791 1
1.01485684241793 1
0.992640180386249 1
0.960762105146931 1
1.02305095614608 1
0.993338964602957 1
1.055385337969 1
0.942708190219644 1
1.0072606039418 1
0.97527343859704 1
1.00613869017354 1
1.04220397617461 1
1.0641918775259 1
1.00235477834621 1
1.00049473860276 1
0.994559657726713 1
0.992513228410325 1
0.928408511089398 0
1.0008583264392 1
0.944195180585995 1
0.988385277073519 1
1.0089053875748 1
0.957338632698371 1
0.996961415749379 1
1.0187313830047 1
0.998594430867647 1
1.01347089580362 1
1.04658922206056 1
0.968134104640265 1
1.06484607824841 1
0.989895616009869 1
1.05006294192792 1
1.01821796757649 1
0.996302210495409 1
0.977244852611912 1
0.993589235314232 1
1.0119365386422 1
1.04389085113447 1
0.985114017083009 1
0.952435879498571 1
1.00888533389975 1
1.04203454446133 1
1.01548061742851 1
0.996911905553416 1
1.03855523737486 1
0.984406840631617 1
0.998660988445397 1
1.00131313226127 1
0.983559337296104 1
0.99781481260455 1
1.01412432397137 1
1.04511705588745 1
0.971040757511048 1
0.984064147235616 1
0.952570845969336 1
1.00511165357505 1
1.0003964292991 1
1.01528321454697 1
0.973028981759332 1
0.974545564086167 1
1.04190740698775 1
0.949148908115087 1
0.983514977878041 1
0.959992428936256 1
1.0345066726246 1
0.957124746985147 1
0.964912541573443 1
0.991997196193584 1
1.02828451397531 1
0.971446860318107 1
0.990646734078498 1
1.02682402135739 1
1.01700347622968 1
0.998394665299531 1
1.12692234894983 0
0.92990525804947 1
1.03411191977217 1
0.970705905295743 1
1.02822072714387 1
0.970627886361787 1
1.01452412215417 1
0.974137042886346 1
1.06734767563838 1
0.927976161256757 0
1.00409529898631 1
1.02618993981512 1
1.04803681992349 1
1.07193703537382 0
0.943777728587133 1
1.01852041441615 1
0.981434115609325 1
1.03979702799269 1
0.967947340742831 1
0.988480529676508 1
0.977254439500137 1
1.03677472267805 1
0.989301977962749 1
1.00601307224292 1
1.02892821585015 1
1.00759758470387 1
1.06562974632026 1
1.01528001927212 1
0.988505534821128 1
0.961112618492368 1
1.02789351367133 1
0.969769025284262 1
0.96962031963187 1
0.991595706694592 1
0.95358066452006 1
0.957132735297492 1
1.03675441378761 1
0.992824717648094 1
0.951592716595568 1
0.927417418466399 0
1.07544630593909 0
0.990089588539323 1
1.01847365601552 1
1.02598178175497 1
0.992230151950215 1
0.990833691671722 1
0.991815972626858 1
0.977505004743182 1
0.974395743671123 1
0.950658229708745 1
1.01617125510256 1
1.00927849314952 1
0.974754078918689 1
1.01299450571501 1
0.945262444227216 1
1.0131161616267 1
1.00998473798235 1
0.961855151549377 1
0.992020452408464 1
0.978446791955974 1
0.943273692580319 1
0.948709681267848 1
1.00611499917083 1
0.997095505017243 1
1.03522501979417 1
1.054923161026 1
0.942659963110584 1
1.03945258876778 1
0.975302745292978 1
0.995456606371885 1
1.00748056148155 1
1.06343611589986 1
0.970422248775109 1
1.00027069136839 1
1.01448355509377 1
1.02611924616889 1
0.936146626323173 1
0.984820051303902 1
0.998551723890912 1
1.06628365556102 1
1.06796778175747 1
1.05824156384126 1
1.0853607414496 0
1.01037065718902 1
1.03554128622043 1
0.990613596892033 1
0.996814829574361 1
1.04042559933909 1
0.967070624159543 1
1.00389508123009 1
1.03449105173661 1
1.01060703011141 1
1.00786364346839 1
1.03583950717663 1
0.989568765413962 1
1.01108997902449 1
1.02932938926278 1
1.00272804535179 1
0.966214964946487 1
1.00344762941732 1
1.02721485571732 1
0.971560177281841 1
0.982277067211154 1
1.03095475863961 1
0.984813258298115 1
1.01551435251387 1
1.02846492097467 1
0.95475152867855 1
0.999369232540229 1
1.02713820099334 1
1.03027179981379 1
1.03236554384727 1
0.953941588365252 1
1.02467659624941 1
1.03003618645425 1
0.994051112819053 1
1.00992849117506 1
1.01204560961486 1
0.986376445365626 1
0.974007439366328 1
1.00332434267071 1
1.02983374237639 1
0.967815010488756 1
0.961396858937332 1
1.05576369535681 1
1.03562151052898 1
0.981196443408726 1
1.03125731241308 1
1.04332699496304 1
1.04825783621588 1
1.00460099562573 1
1.00559714530989 1
1.02712893278994 1
1.01174256890513 1
1.02713982487789 1
0.998965182622465 1
1.06439416393267 1
1.04624421872186 1
1.00503393820314 1
1.00055213746311 1
0.947113706030989 1
0.996453912649331 1
0.980021843910604 1
1.01396207611651 1
0.975889126804585 1
0.995049568248598 1
1.04138526622981 1
1.03491947981215 1
0.992617634650938 1
1.02463828067923 1
0.989131787258054 1
1.03791480302583 1
0.944528373824218 1
1.00180072424003 1
1.02925980041948 1
1.01038174610501 1
0.901734538638733 0
0.977660371352273 1
0.985551780214157 1
0.965741295141387 1
1.00661585194854 1
0.916965648361207 0
0.970473641628331 1
0.940643417944186 1
0.961297322011411 1
1.02269715609893 1
0.990242028709847 1
0.991595006830609 1
1.05134679996347 1
1.03053695861849 1
0.991060071614564 1
1.0183322728016 1
1.04185244904867 1
1.00379875165217 1
0.965431319072734 1
0.916147480399852 0
1.05107029890937 1
1.00875288706013 1
0.933613209387653 1
0.974115669811337 1
1.01482271330946 1
1.01909315672036 1
1.03807819126027 1
0.944077281269494 1
1.04798613724662 1
0.985392426781365 1
1.0102341771145 1
1.07491993484428 0
0.958173662783079 1
0.917792636538089 1
1.00552315919205 1
1.00721050873436 1
1.01720120153738 1
1.02082545826446 1
0.971031682513129 1
1.01439955272584 1
0.987996010465701 1
1.010946285383 1
1.01688473144211 1
0.963049906272615 1
1.01320758562517 1
0.903200753617301 0
1.03360290196251 1
0.989894759844968 1
1.02630310037373 1
1.04983457670644 1
0.99028864186441 1
1.03243735863844 1
0.991992297407698 1
1.04517511301054 1
1.02413683483976 1
1.04471026940794 1
1.00178564274957 1
0.99691550146047 1
0.966936498636331 1
0.993846028375994 1
1.00951861247098 1
1.01562235778419 1
1.00116440483282 1
1.0202852879299 1
1.03371283784841 1
0.985283475060867 1
1.05717133951569 1
0.997887836915209 1
0.897061256342079 0
1.09134270477292 0
0.93974619791499 1
0.974023851602746 1
0.951338356633661 1
0.981729611915777 1
1.04227529174319 1
0.983407234292035 1
1.03396734602539 1
0.988763564752227 1
1.01389032030036 1
0.986403568828388 1
0.964186150236846 1
0.965044428892253 1
1.02676395575507 1
1.05309034657315 1
1.00473907148248 1
1.00239701591793 1
0.967950880008617 1
0.984737562049368 1
0.940639562318085 1
1.00305620662818 1
1.00782598693546 1
1.0050516383052 1
0.992549946350721 1
0.970741748277498 1
0.995520697170816 1
1.01525601955149 1
1.01386657773376 1
0.98511392869742 1
1.00487692371522 1
0.996649295439111 1
1.02142547916574 1
0.997868305247963 1
0.935174683301843 1
1.05878747420331 1
1.06545408459056 1
1.03614260708416 1
1.01944190092345 1
0.994315563181294 1
0.976777616238871 1
0.949990753930553 1
0.989394202763562 1
0.971626141649883 1
1.01935267211546 1
0.933332443167816 1
0.994608099748294 1
1.03499267534634 1
1.01196278294093 1
0.997009515148436 1
0.977942195300149 1
0.992264729451972 1
1.04169517084126 1
0.985882871350241 1
1.02745324886479 1
0.997457523168648 1
0.993075032848858 1
1.03962854896117 1
1.01128996112371 1
1.0335745798558 1
1.01510083914407 1
1.02188813664522 1
1.00627019465915 1
0.945168701252635 1
0.919251888522743 1
1.02332584465173 1
0.990269824714212 1
1.00101208538213 1
0.941019332347044 1
1.04335838128243 1
0.995462400681791 1
0.983631736091284 1
0.969828950548759 1
1.05727610300872 1
1.02928764860754 1
1.06105452266808 1
0.979508015883551 1
0.97158054926394 1
0.98055735919437 1
0.985679874399821 1
0.990647404760746 1
1.02551991711881 1
1.04156221391716 1
1.0066661033534 1
0.966707402775178 1
1.01031327222515 1
1.0161201324941 1
0.973171000768607 1
1.046802922248 1
1.03022382145445 1
1.02703190621205 1
0.932709765372024 1
0.958759077174959 1
1.01680475361594 1
1.02227889560465 1
0.955192544470186 1
1.0338042193689 1
0.935017075713287 1
1.01506469498633 1
0.951559459168005 1
1.05319806875743 1
0.943256291799843 1
0.980102353221507 1
0.92011476758819 1
0.952073249351143 1
0.962567280498332 1
1.03671540755075 1
1.03291569354929 1
0.974236920132871 1
1.00476099203086 1
1.06049730994194 1
1.01282010578281 1
1.04666859210198 1
0.927961073254958 0
1.00256472664388 1
1.02826161449352 1
0.953568389523658 1
1.00991365264205 1
0.95640000634543 1
0.998064016283151 1
0.989238424337457 1
1.03065996864329 1
0.90661430906893 0
0.941910917696596 1
1.06236235908149 1
0.988563612542221 1
0.945936781670185 1
0.992822183168429 1
1.02198440276644 1
1.02470400563629 1
1.00102671965862 1
1.01261210843928 1
0.997912363586417 1
0.980659084796373 1
0.982000329037795 1
1.00943577849822 1
1.05960413520518 1
0.991236542135746 1
1.00645939213696 1
0.972590528708168 1
0.973158196163688 1
1.04658930222857 1
1.03449578388083 1
0.976420067690294 1
0.941931449628607 1
1.03413819574615 1
1.03185740773583 1
0.959223958307163 1
0.990737115000936 1
1.02433680551532 1
1.01021972501569 1
0.982975749827165 1
1.01020740502438 1
0.959129981368692 1
1.02298575035328 1
1.08304493426991 0
1.0511305264987 1
0.969835358867596 1
0.975431922181037 1
0.984312145846727 1
0.987103428501795 1
1.05659756391808 1
1.03985695277205 1
0.997087100551423 1
0.933952309499652 1
1.01226700895435 1
1.02262001783544 1
0.968971377016813 1
1.01562132053147 1
0.960038386514832 1
1.0272921577296 1
1.0577570424295 1
1.00329998869573 1
0.992328361066474 1
0.983608103832481 1
0.977162228990014 1
1.00754922749598 1
0.99479014722412 1
1.03048224412049 1
0.987017377482034 1
1.05839424858595 1
1.02486793854624 1
0.99347050183174 1
0.957366453431791 1
0.915682693355628 0
1.0222174714109 1
0.938663691088973 1
1.01425790837079 1
0.996353902801323 1
0.961073725121256 1
1.01681921732575 1
1.02086762329824 1
1.01944975927001 1
1.00547691352204 1
1.03155659433029 1
1.01914083678021 1
0.958696062086852 1
0.981768398623611 1
0.985733417856907 1
1.01383815505501 1
1.04054502861408 1
0.898319223774395 0
1.02075068174985 1
1.04575099348727 1
1.0097499418557 1
0.973364696695979 1
0.979574874414924 1
1.02742335497543 1
1.02870918028454 1
1.05391323901427 1
1.00899939549377 1
0.96818546263161 1
0.968474164214469 1
1.03937741434119 1
0.951874244515807 1
1.06059792344761 1
1.01824730557044 1
0.921372383169708 1
1.07014014577703 1
0.988426228995177 1
1.02538009017295 1
1.0095554730885 1
1.04916267034934 1
0.985220811664984 1
0.962142347446495 1
0.98498727542788 1
1.00241214805024 1
1.01675949774798 1
0.968510684267835 1
0.941080355225852 1
1.06786837372892 1
0.987867884596439 1
1.02735319068826 1
1.0181569661119 1
0.999822113494015 1
0.934000688149607 1
0.990689389091596 1
0.961452464575623 1
0.999648169455771 1
0.96576200776293 1
0.992485445850147 1
1.01257316973847 1
1.01778791729769 1
0.987142369329578 1
1.05314675275549 1
1.00996424250724 1
0.989624607094794 1
1.0535695213172 1
1.05477878589085 1
1.00255979104173 1
1.01813376437958 1
1.00422306645601 1
1.05653336927752 1
1.01788653629184 1
1.01220748951507 1
0.995225469377071 1
0.940925121666333 1
0.985728872882813 1
1.06073646089381 1
0.987941117477528 1
0.956393573750581 1
1.00052296312723 1
1.00897498531968 1
0.957333155839573 1
1.01342492962256 1
0.983251917524995 1
0.973621266573342 1
0.993482059233989 1
1.00733561192938 1
0.965792488737294 1
1.01095466037203 1
0.982695872717614 1
1.05281524900006 1
0.929790434540575 1
1.03286226538751 1
1.02748926754115 1
1.04465001047738 1
1.06104418744719 1
0.986093403190102 1
0.988509642724387 1
1.00803544208789 1
1.03940017680843 1
0.987561841648211 1
0.999366929986995 1
0.977949778012977 1
0.989394595664969 1
0.984891221528433 1
1.03049174922188 1
0.984352454697572 1
1.01397438336397 1
1.02584214472014 1
0.995808449360867 1
1.02008087842505 1
0.97704346782153 1
0.968519333583934 1
1.00850652014854 1
0.992403776741446 1
0.989955551217521 1
0.940037362114087 1
1.00123380695483 1
1.01585379030789 1
1.04671568576208 1
0.961258745194415 1
1.05611963756311 1
1.06169021791736 1
0.935531422600086 1
0.972226744705736 1
0.927737701841282 1
0.97489683661705 1
1.00536893746814 1
1.07115728333977 1
0.979343634148386 1
1.04547517588983 1
0.990654914661756 1
1.01133022101944 1
0.929921429136595 1
1.04145923525317 1
1.09570451433867 0
1.01571122150539 1
1.00508032549368 1
1.03043791999976 1
0.962883705705091 1
0.949822616535387 1
0.971036360462688 1
1.02915942655655 1
1.05877517426591 1
1.01354628119502 1
1.04307633059233 1
1.02729452004664 1
0.993281973185671 1
0.956164173245576 1
0.925879788318811 0
1.00710740156059 1
1.02699822375668 1
1.02988118172515 1
1.01008694983576 1
1.01846649427584 1
1.06674549013801 1
0.997519412462081 1
0.975244541511684 1
0.993630665212477 1
0.966756013618108 1
0.986661119875902 1
1.00220432313286 1
0.974186165426486 1
1.06840271220832 1
0.941777925754933 1
1.03393787254528 1
0.9780536852009 1
1.01276465528256 1
0.981217510067465 1
1.02194529693847 1
0.945902489782363 1
0.966434319935988 1
0.943268301617314 1
0.966404116771361 1
1.0373295047451 1
0.94573926053949 1
1.0130745956563 1
0.965377315764482 1
1.02886663154427 1
1.04021741376342 1
0.998882427773321 1
0.958832683447456 1
1.00558182863872 1
0.995750281325121 1
0.994764662076068 1
0.934945334414326 1
1.02666607049687 1
0.979895442229252 1
1.01491726510665 1
0.968513030971161 1
1.0156766123258 1
0.97551771752009 1
1.03545964898911 1
0.996422822054966 1
1.02658198625986 1
0.981644755135656 1
1.02632535435636 1
0.961082871775091 1
0.983825805811493 1
1.02412842852552 1
0.983070215730587 1
1.00302827797062 1
0.946784668261219 1
0.924802655966433 0
1.01370832144948 1
1.02931337317602 1
0.946561668232539 1
1.03775128522475 1
0.940441632941216 1
1.00454035483872 1
0.945698042778988 1
0.957232309508415 1
1.04324006621749 1
1.01527572855532 1
1.01167883068893 1
1.04376612939641 1
1.02024718065667 1
0.989209413467936 1
0.992520011380393 1
0.997236331782118 1
1.03170945916643 1
0.992325910053843 1
0.955779982905466 1
0.968814533626398 1
0.94234668963593 1
0.982714591983347 1
1.01427133067539 1
0.967720708028854 1
0.992402633089222 1
0.952938194840088 1
0.997611311132069 1
1.00923769556931 1
1.05373850495749 1
1.00150319760626 1
1.05164307482514 1
0.960908004853505 1
0.971776517296772 1
1.052514710249 1
0.978749763322256 1
0.982879550770704 1
0.99812496251446 1
1.04824464525312 1
0.986087405567129 1
0.964705097458643 1
0.991207619906038 1
0.99654317589681 1
1.03352037781845 1
1.02925183397373 1
0.999667905888181 1
0.976109669773379 1
0.995376193278072 1
1.02225601776038 1
0.984913919527169 1
1.0064596468647 1
0.988870428199528 1
0.981871166582317 1
1.02099078049019 1
0.941808663883683 1
1.06027708765184 1
1.05315221912359 1
0.960057389034105 1
0.960495624271369 1
1.09014167583271 0
1.02402149560957 1
0.976033609640787 1
1.07770855166907 0
0.99426623435283 1
0.99291935061173 1
0.962361040876489 1
1.03623647132492 1
1.03101201194678 1
1.00958573763492 1
1.05624053576194 1
1.07223678163541 1
1.00182442526505 1
1.07890541861042 0
0.957602426714686 1
0.987269669724197 1
1.04115184427126 1
0.974962634693279 1
1.06597678273432 1
0.992157274955459 1
1.07786881927189 0
0.956840910077565 1
1.00859939562707 1
1.03587154404322 1
1.04651141088089 1
1.00466039833463 1
0.934311072884052 1
0.964071201827626 1
1.06326423896036 1
1.02338839251355 1
1.01305588904542 1
1.04333173852866 1
1.01918326692913 1
1.01260077438704 1
0.993331551616111 1
0.959040012655293 1
0.97277277149018 1
0.998771033697487 1
0.997093437062243 1
1.01958122569747 1
1.00934180805485 1
1.00391606115862 1
1.01503554185295 1
1.01551390163869 1
0.974141704900796 1
0.966049928838652 1
0.982430641760566 1
0.987032846247123 1
1.02269074621955 1
1.03998541664665 1
1.00845318866385 1
0.984169592835998 1
1.03456681393533 1
1.03198825429189 1
0.964780147750827 1
1.01733249369412 1
0.979375300793855 1
0.993585046479294 1
1.01648062605498 1
0.983775861395665 1
0.996460891004984 1
0.96093442846179 1
1.02967843199724 1
1.03807459241232 1
1.01605402343474 1
0.961732178293099 1
1.00051249827023 1
1.03280831990032 1
1.05340033564691 1
1.04938130194249 1
0.984596571975428 1
1.00699803785684 1
0.966149217202203 1
0.981491915808314 1
0.981135804052486 1
1.05891135914762 1
0.985194251645226 1
0.988580978433184 1
1.00111194050806 1
0.975749508635285 1
1.00479094611717 1
1.00524174419507 1
0.991167460263224 1
0.939581449319271 1
1.02213387081323 1
0.977546427079763 1
1.04876688832017 1
0.988954056799298 1
1.07472154591077 0
1.03950994833624 1
1.02890472837567 1
0.962214663059314 1
0.951414786804675 1
1.01283448556039 1
1.01295384277913 1
1.0323438964377 1
0.9793918080944 1
1.00435367858062 1
0.924003895041541 0
0.94433443265406 1
1.00045270256874 1
1.03120303283049 1
0.973962955132577 1
1.0279607877537 1
1.00148805002233 1
1.02666630985683 1
0.968513379403098 1
0.958553975379004 1
0.955768192081118 1
0.95750357333339 1
1.00162237416487 1
0.992152568724093 1
0.972978992930826 1
0.935372579543896 1
1.06847444739341 1
0.943904316744641 1
1.04467464469417 1
0.983777714615375 1
1.08896303270106 0
0.975512108216446 1
0.945216134084466 1
1.00549058047687 1
1.00269966268279 1
0.993845118741175 1
1.08051741113636 0
0.983494976924367 1
1.01929488651795 1
1.01666844334433 1
0.994366655971572 1
1.0127260112807 1
0.979600040669582 1
1.02516636911504 1
1.00315469158677 1
0.984883871777906 1
1.07425663780954 0
1.03106236810064 1
1.03347963657062 1
1.01190467423844 1
0.959208443744457 1
0.94556235846937 1
0.991017946518028 1
0.951751084217515 1
0.962191573218589 1
0.962475883302724 1
0.97449970594416 1
1.03478241843326 1
0.979419169902973 1
0.984683023152902 1
1.03724811479285 1
1.07606369563718 1
0.975261684975389 1
0.936781810246599 1
0.989475441275433 1
1.02061120212509 1
0.99825708368734 1
0.951867873333434 1
0.949697181901049 1
0.962616982382218 1
0.992318249321519 1
1.04184828099453 1
1.03105928209703 1
0.988295533825263 1
0.946849378372726 1
1.06147012504494 1
0.996655461871147 1
0.975021937407616 1
1.01885882238241 1
0.987591071401612 1
1.0348750704463 1
1.02795629214382 1
1.00635255375775 1
1.02157971359057 1
0.991507091309422 1
0.939158248562716 1
1.01776385439525 1
0.997179764523781 1
0.976902663933749 1
1.05659747355295 1
0.926879572225578 1
0.998544334880127 1
1.0907255200908 0
0.996608636014759 1
0.967303062022853 1
1.00413677819631 1
0.99048685173546 1
0.997442029460979 1
1.01790102694027 1
0.982133121767913 1
0.996230324633023 1
0.988105351719045 1
0.988146454359037 1
1.02513345480678 1
0.984053439831879 1
1.04047712713533 1
0.973204518239962 1
0.976434858248377 1
1.08239924539728 0
1.02975070879099 1
0.970313394801356 1
0.937899876736939 1
1.05305431576439 1
1.01555103938399 1
0.955223254493587 1
1.00714825944404 1
1.06562354523419 1
1.0336196030242 1
0.995254758531681 1
1.02544363519425 1
0.977205899748351 1
0.975499392640932 1
1.02772093461908 1
1.02556467613943 1
0.974855089808082 1
0.976921370453278 1
0.991970911309902 1
0.950060221839368 1
0.918211468593827 0
0.95712866258811 1
1.01376672426775 1
0.946717826605242 1
1.05732402927579 1
0.980138153174908 1
0.928586681826801 1
1.07179172658011 0
1.01480964261104 1
1.06711859218965 1
0.968957404156445 1
1.02633789027672 1
1.01276478785375 1
1.04726386109404 1
0.988082149148656 1
0.974996625552673 1
1.07120160636838 0
0.949230827291445 1
1.02961188600949 1
1.02535726293974 1
0.983184929981335 1
0.921856886212707 0
1.0069930649509 1
1.02519691326331 1
0.999412628716938 1
0.953210968654914 1
1.00080753368463 1
0.990794524548095 1
0.976686689248849 1
0.984100151601519 1
0.973406215074068 1
0.946483881852033 1
0.986998752799426 1
1.04352383037023 1
0.969753696464814 1
0.982121445236749 1
0.96958701761099 1
0.94149276369798 1
0.938896193312217 1
1.01450956144112 1
1.0010424919462 1
1.02915554027376 1
0.958701549810129 1
0.990158597660665 1
1.00601683075816 1
1.03929164602005 1
1.0443324976025 1
1.04883868141579 1
0.973152606851969 1
1.02143818912535 1
0.970312612055112 1
0.996429185164098 1
0.997912090266025 1
1.06559151736109 1
1.04709681489401 1
0.947477006765945 1
1.0039453852257 1
0.983247614087631 1
1.01627954577724 1
0.994327969894796 1
0.955548368125236 1
0.960707500167934 1
1.01147812554281 1
0.998926714730893 1
0.948410821674257 1
0.992007085283193 1
1.02536577824465 1
1.01399708389133 1
0.988021472399248 1
1.03125940118772 1
1.00720309708685 1
1.02321173626515 1
0.946185341808405 1
1.03969063574107 1
0.998847688891218 1
1.05751080286559 1
0.963470443482615 1
1.03289320332938 1
1.00516266617019 1
0.983356921862271 1
0.986984304329293 1
0.986985748387576 1
0.953601829733544 1
1.00577587054289 1
0.99360521113064 1
0.982257134099865 1
1.03426783761091 1
1.04708469004358 1
1.04423880774593 1
0.989928816862516 1
1.04113502084466 1
0.955371270937024 1
0.987998450012151 1
1.02222171117399 1
1.00387904141865 1
1.04880103790095 1
1.04532130933861 1
1.0132005310778 1
1.00257360268676 1
1.06083674362047 1
0.988327981916606 1
0.978718574243897 1
0.985150073002638 1
0.951786084383523 1
0.99040149279668 1
0.981537845113972 1
1.0334035514043 1
0.985943561979243 1
0.991535877537162 1
0.9733736191688 1
1.03700704051367 1
1.00260015474413 1
0.985012136016132 1
0.965386633694885 1
1.03419698939274 1
0.95919032384852 1
0.994122418790447 1
0.972028419827125 1
1.02012446210734 1
0.999115955439129 1
1.00154864716583 1
0.999686879471387 1
1.00309828882163 1
0.961574064312655 1
0.993744553360068 1
1.01862115413914 1
1.0001356758256 1
0.953257182143375 1
0.976313984183906 1
0.961440036760288 1
0.966344275006214 1
0.99928382306487 1
0.97054685904203 1
0.994176610347227 1
1.00670974243991 1
1.08297196991294 0
0.969004961468973 1
1.01140924950152 1
1.00267036104204 1
0.991377290241182 1
1.00323434653731 1
1.00315950209284 1
1.02899163808633 1
0.958380031831174 1
1.01424486984369 1
1.02449827651771 1
0.930080689907428 0
1.01034867750011 1
0.973104225994101 1
1.0175587816087 1
0.963518165483073 1
0.991270777819963 1
0.979338167926281 1
1.00694886120204 1
0.970040847268782 1
0.971561652700707 1
0.93806817626853 1
0.978157482881576 1
0.951639040321996 1
0.981000001681579 1
1.05466983352032 1
0.963135668797699 1
1.00167058667719 1
0.954756387456392 1
1.02950264668193 1
1.07398605255492 1
1.00367437856231 1
1.01021033667823 1
0.949697416189459 1
1.03640704923789 1
1.01860388995427 1
0.98774907679264 1
1.01296536500618 1
1.00028248763477 1
0.938975426113515 1
0.980834819657991 1
1.06011417008249 1
1.0413543021388 1
1.07611443559523 0
0.934497725823687 1
1.00667020539094 1
1.02664505646492 1
0.95721558216627 1
0.931680098371902 1
0.987317078172545 1
1.05460342128327 1
0.986220015057069 1
0.998247310990804 1
0.99821546323276 1
1.02543209348588 1
0.946554698629389 1
0.993719934709077 1
0.959430957763768 1
0.963277794814835 1
0.990364965498285 1
1.00742461842544 1
1.02945551451718 1
0.978165856112389 1
1.05941014931927 1
1.03790350184066 1
0.915454282632446 0
1.00252154100337 1
0.965056474574166 1
0.977125182396422 1
0.99227024676759 1
0.987792043985382 1
0.917955686012788 0
1.01260167636807 1
1.01151960255617 1
0.995546438873985 1
1.00735700922427 1
0.994058911408571 1
1.06119437412743 1
0.936630117489329 1
0.963399061476606 1
1.01694838780061 1
1.0378165454945 1
0.978198825188321 1
1.04125960809685 1
0.986570160511963 1
0.973862308899265 1
1.02581002816914 1
1.00989164234273 1
1.0236465911751 1
0.981950032697035 1
1.07423493613026 1
1.01977840013158 1
0.987941106143223 1
0.96949031734667 1
0.983001133298847 1
0.965957348492777 1
1.06089927175202 1
1.02121867348187 1
1.02230570232154 1
0.995417246519421 1
0.989067919083135 1
0.966748596367958 1
1.05528279960625 1
1.05045205343527 1
0.966304563172197 1
0.941066308414044 1
1.03588364035708 1
1.03761860458053 1
0.993485520489927 1
1.07169429525921 1
1.0236605767976 1
1.09919394110963 0
0.962463498844903 1
1.02460513553498 1
0.959533316300791 1
0.984368776338 1
1.02975912525032 1
1.02028787085556 1
1.00282548045209 1
0.995582535443086 1
1.00288680082209 1
1.04579245115402 1
0.998619044724944 1
1.05675482333298 1
1.0030715615706 1
0.972814426931915 1
0.995390779793439 1
0.970797617274157 1
0.982088708813946 1
0.946082269111219 1
1.00586919310185 1
1.02160500871289 1
0.957629588256762 1
0.963986844821117 1
0.946544102340011 1
0.977832153102835 1
0.977573792688315 1
0.954291687072975 1
1.00989994135559 1
1.05459126010832 1
0.991342283569254 1
1.06650377985347 1
0.952260969618385 1
0.934938574051605 1
1.03483726424272 1
0.956155633312553 1
0.974895894549164 1
1.03306475129051 1
0.989780203936395 1
1.00744006923027 1
0.992583765722001 1
0.96437049825394 1
0.99359957365396 1
1.0641633399497 1
1.00633880265384 1
1.04213424549391 1
0.969421629318568 1
1.03470759316957 1
1.03784342927782 1
0.986556157745241 1
1.06382973017515 1
1.00027144589671 1
0.991472325546461 1
0.982920963048448 1
1.06630150123512 1
0.985741219094082 1
0.971413706029506 1
0.979294484125095 1
0.922075411589723 0
1.00600764171279 1
1.00519515272114 1
0.910091449821555 0
1.00292208731658 1
0.961560694094938 1
0.972166027239932 1
1.00148900060074 1
0.978575468372153 1
1.00976762963466 1
0.955626246387721 1
0.940651147637466 1
1.01837522429937 1
0.966774601063182 1
0.984272305691141 1
0.939707992062899 1
1.02744904395834 1
1.02216413768991 1
0.974966165995819 1
1.03105490055821 1
0.975066459804043 1
0.961906746335472 1
0.960343367079553 1
1.03630686622313 1
1.02226958832375 1
0.987921106777564 1
1.0344710236122 1
0.938351452713792 1
1.01810843239698 1
1.04884252133085 1
0.945270110103081 1
0.991818309523274 1
1.00296998723237 1
1.06392120108647 1
0.952033133612762 1
0.989577148803161 1
1.0121351634652 1
1.00850177316824 1
0.990413264848092 1
0.976807581672869 1
0.994004537923347 1
0.972496058395236 1
0.998979803717445 1
0.997186623922753 1
0.997887007670659 1
0.952731376157344 1
0.978628415449742 1
0.933352438536177 1
0.996212263260166 1
1.03388696191733 1
0.991803843678401 1
0.946873238890348 1
1.03232288600309 1
1.03616161020503 1
0.973680345552628 1
0.988511381384799 1
1.01770453378231 1
0.976941293737268 1
1.03627988188616 1
1.01009879321277 1
0.983418322746601 1
1.00997314071035 1
1.03176666422306 1
1.00693487364667 1
1.02885341657863 1
1.00681477904759 1
1.00380154240331 1
1.02916667840089 1
1.01151977758373 1
0.968158436291652 1
0.987431755276944 1
0.95598059931931 1
1.04192536593717 1
0.959509791738453 1
1.02480544043411 1
1.00289404153223 1
1.02813783420071 1
0.942703052271078 1
1.0627695159454 1
0.990842238674541 1
0.993549123446995 1
0.980158853411678 1
0.982393261813804 1
1.01397999823406 1
0.959067177376237 1
0.991262246093467 1
1.03661653893746 1
1.04051804309061 1
1.02022149459576 1
1.06651903098271 1
0.984836408552454 1
1.03364160774517 1
1.00633281839009 1
0.995592281520435 1
1.01372930751968 1
1.05488148086199 1
0.978452555053376 1
0.999948937997728 1
0.991772452816479 1
0.983481747207022 1
1.02766011785353 1
1.06465756832018 1
1.03260995843992 1
0.983547543437346 1
1.02312860755949 1
1.01827068504207 1
0.987796752394226 1
0.980294124544939 1
0.979177617145773 1
0.962908808006607 1
0.941352250530167 1
0.950478675994232 1
0.957358240077407 1
0.974998056206774 1
1.04707743586601 1
1.02329605606873 1
0.96358331699899 1
0.942100076717705 1
0.957930766984071 1
0.979464604918389 1
0.972815183726225 1
1.00544362207542 1
0.987068090791181 1
0.961183573966179 1
1.00873126602317 1
1.02669544748375 1
1.00436137023054 1
1.03307514255211 1
0.985590554404594 1
0.970213283605951 1
0.992751167343351 1
1.04004345334226 1
0.948392352499702 1
0.990257031689863 1
0.99489227299203 1
0.978788418040622 1
1.0029527026328 1
0.992559078128221 1
0.955970423351304 1
1.00304683102506 1
1.01851959131653 1
1.09481556825795 0
1.026198064476 1
0.987186474465636 1
0.974046385409528 1
1.05288204779825 1
1.03173322286312 1
1.02291964091438 1
0.926608172285204 1
0.98514283361955 1
1.08491216644783 0
1.0419252850132 1
1.05590269432439 1
0.995761532639268 1
0.973719023011682 1
0.936090132649288 1
0.989258995605888 1
0.894552461824763 0
1.03530077622994 1
0.983652903721583 1
1.02268826577795 1
0.94947060863947 1
0.981218539299427 1
0.962307849082499 1
0.994270918607761 1
1.01600852960295 1
1.03846300217736 1
1.01338982251229 1
1.02230395288897 1
1.04003232891494 1
1.04526030702081 1
0.984916175891591 1
0.971693543949718 1
1.06010046427704 1
1.02552993053726 1
1.0189912595807 1
0.932288755056896 1
0.966310618405494 1
0.973612643973906 1
0.919489835380972 0
0.992187662463685 1
0.995156451885216 1
1.02937301701623 1
1.00973594595349 1
1.08616531241108 0
0.967215612645382 1
0.981167063840076 1
1.0311393855053 1
1.03012514742542 1
0.969385360997659 1
0.88505720030546 0
0.989872387262041 1
0.991724848608909 1
0.970016568863963 1
1.00236056979998 1
0.969417015383199 1
0.986223034689509 1
0.960510203792005 1
1.02349490297896 1
1.04859133690236 1
1.05305105958981 1
1.04042177841381 1
0.955607247140528 1
0.991192499526398 1
1.00214927311266 1
0.980255585331377 1
1.0102062981521 1
0.957767089931323 1
0.946888207297671 1
1.02037836327676 1
0.949372983327251 1
0.957723978579417 1
0.947501944425609 1
1.00487798830478 1
1.0327709920066 1
0.987271463019685 1
0.95167083743269 1
1.05623706235711 1
1.04934617743671 1
0.970569245663434 1
1.07365460152575 0
1.01010438918019 1
0.984032749762124 1
0.985545456857271 1
1.02806290831108 1
1.06729669444363 1
1.01631051372477 1
0.924972990422812 0
0.985699184883873 1
0.971448454621374 1
0.971692017779067 1
0.972517885097906 1
0.993140318509651 1
1.00961455484844 1
0.965621999699328 1
1.03197862746578 1
1.0311239194374 1
0.958786958520392 1
0.974364365071624 1
0.996949594755433 1
1.00824358921625 1
0.959146149415299 1
0.975699385897404 1
1.01321505857877 1
1.0277959477096 1
0.993055066017998 1
1.0676088960939 1
1.03126494279381 1
1.0139692229994 1
1.00397561466081 1
1.0424456549803 1
0.99498052844949 1
0.992668585236644 1
0.986173449304845 1
0.952385421787396 1
0.949492144876588 1
0.965826666248274 1
0.999694421032396 1
0.915707927972282 0
0.923938028294945 1
0.930044843947788 1
1.05692827565688 1
0.975014689082507 1
0.963495403215298 1
1.03536582829511 1
0.99098492376928 1
0.921700266141917 0
0.995742027389227 1
0.927036459520142 0
1.00094539946796 1
1.03115149117028 1
1.00561843332421 1
1.07456093635635 0
0.969025464809145 1
0.961291615448351 1
1.04584525927809 1
1.05534694707386 1
1.06462191370992 1
1.02691061069549 1
0.997659258474025 1
1.01671511797513 1
1.02151007655044 1
1.07887457570219 0
1.01873460800325 1
1.01610690202925 1
0.977035268501768 1
0.983856185791073 1
1.01290413102766 1
0.918728330322393 0
1.07356329358951 0
1.03426105418409 1
0.985825686576123 1
0.928494954575183 1
0.995278712096668 1
1.01648743144123 1
0.976363960002029 1
1.00603428488691 1
1.00872801295974 1
1.07138999307459 0
0.993262952354505 1
1.00951302319782 1
0.996297604764721 1
1.01531128534957 1
0.979157380543804 1
0.993931324089795 1
1.0078491575353 1
1.01542010036228 1
0.954467789356384 1
1.04931963902071 1
0.977761431141874 1
1.0305687886948 1
1.00114049762182 1
1.01115435017364 1
1.03232246276011 1
1.0194911056682 1
0.9749996891296 1
1.02478383928694 1
1.0281748438472 1
0.998604761088149 1
1.00494520080702 1
1.03297034974707 1
1.05100446246948 1
0.972801138422732 1
1.06540607826469 1
1.05231837880483 1
0.965230256476068 1
0.978089504140091 1
0.976117633503917 1
1.04180309214235 1
1.01555146887273 1
1.00877255567025 1
1.02019669358228 1
1.03964268525057 1
1.05169305408237 1
0.987981780783166 1
1.01843072582015 1
1.0257863411447 1
1.02849054393779 1
0.964234405093897 1
1.03767343548447 1
0.958254763486714 1
0.966523357509796 1
1.0201959855546 1
1.03917533863351 1
0.969403961917685 1
0.998028658496147 1
0.98721613243939 1
0.95009156613248 1
0.95715093180245 1
1.07143826411894 1
0.976050791515955 1
1.03140674074186 1
0.97119516926851 1
0.971432930650593 1
0.991705789790588 1
1.0449876672434 1
0.970153967769918 1
1.01083231505377 1
0.936647705149652 1
0.956135805649703 1
0.938087201515421 1
0.947055854712221 1
1.02501439211107 1
1.03042076863808 1
0.980684020108799 1
1.01955137441968 1
1.07505462710329 0
1.01347609528542 1
0.957038345431311 1
0.958737234572521 1
1.01177426974748 1
0.993173694296349 1
0.973339414596502 1
0.986005942781355 1
0.975463174450386 1
0.985333823795505 1
1.05548943983856 1
0.980953954267114 1
0.993730926832884 1
0.998634937960226 1
0.995289221176424 1
1.03656951932488 1
1.0664744087585 1
1.00003987826474 1
0.981870623515411 1
1.08554486179827 0
0.986007075010951 1
1.05968121646849 1
0.958021143304947 1
0.923246298218787 1
1.03218470252574 1
0.928238638602359 0
1.01235382488894 1
1.00294768244836 1
0.975090375981961 1
1.07047710545425 1
1.03759922615368 1
1.0373204089161 1
1.05201534740769 1
0.972609762053263 1
0.992900111639641 1
0.994348958950008 1
1.00351487202844 1
0.944723096336651 1
1.00485784738504 1
0.974396040792563 1
1.03336135121964 1
1.04727679657526 1
0.993559089224728 1
1.03801963992451 1
0.967324046334991 1
1.05456375588709 1
1.00482914601654 1
1.0573637290993 1
1.00500164624202 1
1.01115689815809 1
1.04713041905278 1
0.974334046837632 1
0.959299856340891 1
0.990112175928769 1
0.985881353252982 1
1.04254788760437 1
1.00381639590834 1
0.97411632339438 1
1.02663127639551 1
0.979737521806632 1
1.04415992081611 1
1.00378697850243 1
1.02263854719263 1
1.01192989669783 1
1.02625812764543 1
1.0479918897208 1
1.05002850970099 1
1.00851193228804 1
0.998908295051721 1
0.971422204532584 1
1.01564525431285 1
0.97858924669226 1
0.999579892669476 1
0.980384475181185 1
1.08267460496469 0
1.01682760115321 1
1.03825049313815 1
0.960531251208448 1
0.961410311162114 1
1.03954525081492 1
0.991390873710184 1
1.00418993688871 1
0.984055935588284 1
1.03743706630631 1
1.01397389761874 1
1.02514300413347 1
0.971921892742642 1
1.07092043604345 1
0.993094636728768 1
1.04177410363136 1
1.05906027003103 1
0.970237070540998 1
0.933493232504749 1
1.05670463111312 1
1.02099993214081 1
0.987186905528362 1
0.987617487801192 1
1.04922424473927 1
1.02604902311348 1
0.982715747843644 1
1.05184675734487 1
0.993849054941466 1
1.00466937978718 1
0.989044893572002 1
0.935347501343565 1
0.980688768430073 1
1.01211337718655 1
0.990788471230363 1
1.0336672047674 1
1.04889937297642 1
0.982458631182197 1
0.991037221857757 1
0.991856953183499 1
1.04167627337212 1
1.04167692759236 1
1.06315522954543 1
0.982369973572473 1
0.933558951951758 1
1.03965621037787 1
0.99964090786842 1
0.96040852947943 1
1.03677425746916 1
0.961533491107223 1
0.97268174110301 1
1.06063810078226 1
0.949230849966308 1
1.00006211990539 1
1.03541461415711 1
1.01330144845575 1
0.973348165929819 1
0.973960965504015 1
1.01840626766126 1
1.04997537149201 1
1.01069580502743 1
0.919128728850315 0
1.05345587803854 1
1.01906713695754 1
0.907144620190953 0
0.967371658996655 1
0.987559129401871 1
0.956255604979687 1
0.984441559398292 1
1.003467751346 1
0.983274152726418 1
1.07087406128399 0
1.01485536124759 1
0.936461019810715 1
1.02603913583561 1
0.990190104097919 1
1.01624194111159 1
0.924896860618333 0
1.02208158032902 1
0.942228720837977 1
1.02342161932447 1
1.06893111246569 1
1.05471877644293 1
1.03506338661626 1
0.966535079388014 1
0.984321268006083 1
0.9447427671464 1
1.0054607571657 1
0.999803537316408 1
1.01695696981757 1
1.05737676103072 1
1.03509470954262 1
0.994774405297854 1
0.963685389691163 1
1.02058651690889 1
1.02615498318313 1
0.991316600388033 1
1.02323732750439 1
0.957456414692372 1
0.973824231758946 1
0.962452152814081 1
0.940061088955372 1
0.985534626654699 1
0.936876061158064 1
1.06521123348205 1
1.02499527550016 1
0.956076303575594 1
1.00080604570083 1
0.956284344395213 1
0.971766042901061 1
1.03133049314508 1
1.01111351490054 1
1.01924523618343 1
1.01509424339205 1
0.989547045776976 1
0.998742352819115 1
1.08158770286424 0
0.917682961606307 1
1.00133724426665 1
0.950181665732349 1
0.950222993408877 1
1.00179820478205 1
0.969684495563036 1
0.963783585265881 1
1.02919010822437 1
1.01723027003174 1
1.02333790979707 1
1.01982146425314 1
1.09617887578852 0
1.03179328561914 1
1.00213315349921 1
1.02692254193795 1
1.02490975063702 1
0.973046461085109 1
1.01334860257551 1
1.04654653075926 1
0.969056527588699 1
1.06511284831449 1
1.03567266455199 1
0.948297318312404 1
1.0312285099616 1
0.927314944533851 0
1.03554448089438 1
0.987345302272228 1
1.01252372284121 1
0.987235252246366 1
0.996978398660993 1
1.07678989397889 0
0.919756407581205 0
1.02658350494531 1
1.00535823119723 1
0.98705049357356 1
1.09258887154702 0
1.01789912548029 1
0.968397000567449 1
1.01848251914379 1
0.976146843334687 1
1.00845212992837 1
0.985517119075738 1
0.967318087941883 1
1.0244149800299 1
0.939010131447948 1
1.00789441459017 1
1.03349656158494 1
1.00591257177923 1
0.999314333078028 1
0.969588162400449 1
1.00467770271855 1
1.0129801767279 1
1.04329240139677 1
1.06244042755664 1
0.982360262182745 1
1.06523808062023 1
0.9540793942129 1
0.922763225368193 1
0.980778351555437 1
0.970833228129829 1
1.02695319982405 1
0.958729169783709 1
1.01766420502238 1
0.97483857705565 1
1.02934255880166 1
0.980835295537493 1
1.02347524140138 1
1.00295981757038 1
0.965012937351652 1
0.959060199404165 1
0.978266642878427 1
0.965774131905889 1
1.02267413137816 1
0.952933570325636 1
1.00568820561397 1
0.939100382703202 1
0.948190326691875 1
0.968114615530649 1
1.01682501928184 1
1.07218073053212 1
0.981876751679475 1
0.985919062177294 1
1.00094407861011 1
1.00817342763934 1
1.05988017128808 1
0.994007350939146 1
1.02186846480076 1
0.984718825219957 1
1.02781658304335 1
0.975651018630441 1
0.983700722609174 1
1.01660474772417 1
0.946002282894621 1
1.01882735818182 1
0.980463376778376 1
1.06018433007989 1
0.911459781290138 0
1.02494025124753 1
0.997426602249983 1
1.00476534304697 1
1.05323458264229 1
1.01760252392092 1
1.02589484935641 1
0.998806736821237 1
1.0105836036203 1
0.935720677107024 1
1.0185711013449 1
0.961437752604307 1
0.988609148754125 1
1.06703407249422 1
0.934967459460087 1
1.00111350594849 1
0.975022440959261 1
0.989152201995249 1
0.988472691505807 1
0.995061258939261 1
0.930488621722974 1
0.980428895539388 1
1.03137920412295 1
1.00512510309172 1
0.959334197215434 1
1.06041145542327 1
0.981873462049216 1
0.997389231553521 1
0.953890054459347 1
0.996360005473439 1
0.96140378291092 1
0.980757434488449 1
0.93509362427464 1
0.989568316678276 1
0.973226903584432 1
0.937592241836734 1
1.00028208970842 1
1.04970085423216 1
1.0220283060216 1
0.957674687780216 1
1.05699574869105 1
1.03397502284755 1
0.998059654419038 1
0.990501560445785 1
0.933976399432109 1
1.03476009432446 1
0.98863758480941 1
1.01317954692448 1
0.959344118234053 1
1.03018026124268 1
0.978573100658685 1
0.992706426237132 1
0.965124265622721 1
0.954966439250784 1
1.03545573265908 1
0.987144299994856 1
1.0196108945939 1
0.996637411306474 1
0.998403375720121 1
0.985101782993619 1
1.00807927021062 1
0.953035245923571 1
0.984268101452487 1
0.985851927150823 1
1.01005626224231 1
0.984791848008554 1
1.04486079328444 1
1.03757047042106 1
0.968192533197402 1
0.964340307411185 1
1.07447305928507 1
0.986562140647282 1
1.02719668116596 1
1.03803776364741 1
1.08898157925898 0
1.00299576383323 1
0.937969997908889 1
1.03958705391603 1
1.02520671399614 1
0.948987055247084 1
1.0416580302573 1
1.04409733454747 1
0.960341341596797 1
0.976792592779456 1
1.00944358868156 1
1.06228448606011 1
1.00258888103146 1
0.963773179122047 1
1.00142883613005 1
0.994114409678378 1
0.991648596418446 1
1.06069528759094 1
0.959227035368871 1
1.04327946318343 1
0.989880326144644 1
0.976283592794636 1
0.988393600108028 1
0.984121823299792 1
0.994499258965652 1
1.05594249570627 1
1.02419740304899 1
1.00499694116569 1
0.982196224879906 1
0.978051701434333 1
1.08610084309522 0
0.972820529972666 1
1.00897256516544 1
1.0498322806588 1
1.02734777708136 1
0.999536287993477 1
1.00405439517936 1
0.990682649484372 1
1.03087641979972 1
0.993680785350243 1
1.05879151052747 1
0.999874760269762 1
1.05072799693199 1
1.01982599115147 1
1.06094121793542 1
0.937466224946266 1
1.00928087536471 1
1.01008489567192 1
0.946160688198251 1
0.982778044068363 1
1.00506902934019 1
0.957984872581433 1
1.03062898995151 1
1.01423547065355 1
1.0297548485666 1
1.00626763049029 1
1.02972786268197 1
0.959314730734783 1
0.977810491736763 1
1.04342258149826 1
0.958361712103185 1
0.962431144102332 1
0.98362645001638 1
1.07114805783527 0
0.986924227718744 1
1.01579388069639 1
1.01446069609452 1
0.947957315906582 1
0.961361346455839 1
0.954776002512535 1
0.990966143505609 1
1.00360413832164 1
1.01156922485366 1
0.999498724949054 1
0.951442806592112 1
1.06621863623343 1
0.997109188111413 1
0.954812487013562 1
0.993494678753678 1
0.984045869940642 1
1.02978145023828 1
1.00292143723398 1
1.02931298753853 1
1.06879245739799 1
0.97871031148863 1
1.00868518679278 1
0.979059229540182 1
0.984713906964663 1
0.985401788638316 1
0.990647816979518 1
1.01497673228751 1
1.02579658877784 1
0.942295368358864 1
0.966882714645007 1
1.03024801349671 1
1.01128745474477 1
1.00386290635845 1
0.997267558217545 1
0.993683201605905 1
0.997388719765105 1
1.03318035211822 1
1.04317168844506 1
0.995361437497719 1
0.997479318749075 1
0.982943942374092 1
1.02861850336162 1
0.921049482948731 0
1.05095171528116 1
0.969761772313892 1
1.03431592754747 1
0.992019706422722 1
0.973824658878495 1
1.02550223218514 1
0.98897027227302 1
1.02706426060259 1
1.06414547584548 1
0.933264877618019 1
1.01663541149141 1
1.01069593520824 1
0.95809728442393 1
1.03411033297464 1
1.05333262011058 1
1.01171783629969 1
0.923647524813694 0
1.04841310059119 1
1.02577745505321 1
0.953101455611086 1
0.966212089393703 1
1.00465175228624 1
0.9269878349978 0
1.00940774985578 1
1.0078686283041 1
1.01457759145936 1
1.1142475264779 0
0.947841389887808 1
1.03399969420664 1
0.993245753773737 1
0.973988852643675 1
1.04562308727437 1
0.970990635555853 1
1.00501633936062 1
0.993404606031209 1
1.00520388178752 1
1.02615166201108 1
1.03361342491142 1
1.00673201413332 1
0.981924883151199 1
0.943055293150414 1
0.993326772276195 1
0.971484776570801 1
1.04382543885198 1
0.952520974104058 1
0.948680390774164 1
0.942918435024295 1
1.01179852759025 1
0.993114233069519 1
1.00117222992376 1
1.04573301547776 1
0.986120619442153 1
0.953265932561776 1
1.02666885267522 1
1.00826948945688 1
1.00361250964355 1
1.02386229502612 1
1.03493114866939 1
0.974928468641217 1
1.02382597590269 1
0.987938629207317 1
0.976579361173089 1
0.999279892943759 1
1.00817687654411 1
1.03450846667983 1
0.930547712137328 1
0.97727725151553 1
0.979496334720747 1
1.04425549306979 1
0.993625387184277 1
0.969395420376062 1
0.947937017944524 1
0.938041355898916 1
0.943823300838216 1
1.02168971480726 1
0.952932609328872 1
1.03343666912561 1
1.02242186060463 1
1.01184839596135 1
1.01282929308853 1
0.938907406250832 1
0.971651928528422 1
0.993205529971658 1
1.02802352146527 1
1.02144338487153 1
0.998323673432046 1
0.929619155871378 1
0.955860609883533 1
1.00014759015212 1
1.01358565649949 1
1.01363449489897 1
0.938605929275774 1
0.931415786828262 0
0.968768850507011 1
1.03127205673276 1
0.948882220963663 1
1.01797753543025 1
0.976484741948054 1
1.02323615801129 1
0.986554058202807 1
1.05760919761744 1
0.989327176874735 1
1.02888379431573 1
0.94728361741231 1
0.956163929929097 1
1.01784424751553 1
1.01662203270637 1
1.01100258174228 1
0.947248462619256 1
1.00748859366505 1
1.01684190421876 1
0.979676535612022 1
1.00399847987246 1
1.01226200479357 1
1.02591023489578 1
1.04311014879806 1
1.01438524257128 1
0.98272790381333 1
1.02476472489037 1
0.996562161743192 1
1.05203063972443 1
0.957535653256165 1
0.970110929789334 1
0.980822311197109 1
0.969685911799426 1
0.9821687229936 1
1.02002342350279 1
0.998190286419117 1
1.01489027627599 1
1.01269846577438 1
1.0020528540622 1
1.00117624538933 1
1.00720666213549 1
0.971769433560308 1
0.994235794387527 1
1.00540618167311 1
1.04579512148917 1
0.989364899036595 1
1.03645182430782 1
0.98529845531759 1
0.975548031854785 1
0.987703432323614 1
1.03995033270524 1
0.965278814609492 1
1.04751266714362 1
1.02380866916734 1
0.985222361803597 1
1.02127844682525 1
1.03874876791179 1
1.01449203542676 1
1.03975110361536 1
1.00204109857951 1
0.981524320120754 1
1.03993256370783 1
0.961092395550082 1
0.968427852679776 1
1.05185885720274 1
0.970408729144575 1
0.977249157303492 1
1.00448692321041 1
1.02970116691184 1
0.920468844154815 0
1.00477017943773 1
1.02884086369614 1
0.951154667518914 1
1.03746469920568 1
0.974524024474037 1
0.982050148220548 1
0.981711346812589 1
0.995513040937473 1
1.02127970666956 1
1.00448913399444 1
0.998896757966235 1
1.02916039512419 1
1.00373862578458 1
1.02226905890641 1
1.04325876542454 1
0.962792558663509 1
1.05997571954578 1
0.994049503964491 1
0.969902462877996 1
0.995945705004986 1
1.02631282713236 1
0.945490611648082 1
0.982249692039293 1
1.02398360497485 1
1.00853051337415 1
0.978360956795992 1
1.04784595911022 1
0.970604235026028 1
1.01412531912061 1
0.956789464203211 1
0.964095576345079 1
0.960672592665847 1
1.00901242623242 1
1.00918928811057 1
1.01892365821191 1
0.986982415431548 1
0.982858135734452 1
0.962558038970586 1
1.00567017604225 1
1.05271005541333 1
0.972806462425757 1
1.03863539689209 1
0.968432981201725 1
0.962233341935804 1
1.04895920725632 1
0.928734582954267 1
0.953605845859956 1
0.95984888711626 1
1.02166564118716 1
0.991158666379818 1
1.0303978854461 1
1.00095577338233 1
1.01070467949024 1
1.00342186724522 1
0.992204830802374 1
0.986124763660121 1
1.08212071183037 0
1.01573090655512 1
0.982569217059512 1
0.999991330858686 1
1.00243433857932 1
1.11965367793076 0
0.96199385264696 1
1.0033136857593 1
0.977859449663656 1
0.929112268031645 1
1.00011464226315 1
1.03982412593761 1
1.03931707208209 1
1.03742919446611 1
0.993393374843612 1
0.966764171823066 1
0.961344848570377 1
0.993371238533497 1
0.900039125536309 0
0.938624056960348 1
1.10737928647186 0
1.03722154911371 1
0.985676035720597 1
0.976398957349405 1
0.990767736762655 1
0.944375172339072 1
1.05363399573629 1
1.01429120589923 1
1.0016731472921 1
1.0410831603262 1
0.98960025150045 1
0.999958398241576 1
0.985390346297396 1
0.958782451007325 1
0.933725148360306 1
1.0044545771328 1
0.968714811342161 1
0.998051864951841 1
1.00989566186372 1
0.98304915770844 1
1.00309172333178 1
1.01589021977154 1
1.02113155009282 1
0.922928443698161 1
1.0165883451826 1
0.963801739927493 1
1.06013214619234 1
1.04389852805124 1
0.950283742675107 1
1.03558261774159 1
0.961269764288719 1
1.04646138398535 1
0.974967371089817 1
0.998498058279941 1
1.01970143766844 1
0.984406994987686 1
0.985255357296945 1
0.965411321871496 1
1.0361080912327 1
0.977642797260324 1
0.97996761737139 1
0.998208512425357 1
0.932259628916266 1
1.02089974400693 1
1.05243816836204 1
0.958967554928797 1
1.00941880269997 1
0.97972399785836 1
1.03246290426907 1
1.03851211498366 1
1.01512830574841 1
1.00788278259634 1
1.00962699969734 1
1.00120809045365 1
1.01225463480703 1
0.998358334442285 1
1.00341668669931 1
0.983374396942485 1
0.944160892188699 1
1.01164256392367 1
1.02074364119795 1
1.01823809681485 1
1.00490135899278 1
0.992886886994503 1
1.03851058709034 1
0.974616264497769 1
1.01224882260533 1
0.978204529864862 1
1.03505036950139 1
0.989042840827255 1
0.981783628643385 1
1.07210462346705 1
1.03864290637326 1
1.03473386077627 1
1.00832744057144 1
1.02890012966097 1
1.00499520205829 1
1.00836427464947 1
1.00305277414173 1
1.00120652209889 1
1.07220046592967 0
0.962768141315117 1
1.02265874227027 1
1.03245725680883 1
0.9942485981207 1
1.01367417275797 1
1.04480810812075 1
1.04403677667822 1
1.02823059361315 1
1.08884659739634 0
0.96014992768489 1
0.997196461521095 1
1.01233379490224 1
1.00794456742311 1
1.00324620476473 1
1.01071611786475 1
0.968863787423641 1
0.997288822641341 1
1.02069485876729 1
1.00334730209676 1
0.975423587280641 1
1.04625599730921 1
1.01302093033564 1
1.0034237642172 1
0.984172589970691 1
1.02533760389032 1
0.967774402529075 1
1.04605870857527 1
0.966077067612226 1
0.976642143653464 1
0.988289871567208 1
1.00408223487938 1
1.01986452049676 1
0.985324905745518 1
1.01485597726247 1
0.927745766882131 0
1.03260314043717 1
1.04124502061914 1
1.08969678568985 0
0.997463381234936 1
1.02892425930184 1
1.04904453447861 1
0.95693750631261 1
0.977212131042317 1
1.01090388153298 1
1.03094943082017 1
0.989408284851507 1
0.950303020615206 1
0.993453541373281 1
0.992261945182779 1
0.997745464855686 1
0.996221535776266 1
0.997007427652962 1
0.930048937341434 0
1.01068274047953 1
0.988197008454888 1
0.967274901709298 1
1.00939191019649 1
1.00021358453124 1
0.954373042131571 1
0.996035233854933 1
0.96453160060508 1
1.00962422202653 1
1.03035277165755 1
0.907795530350313 0
0.937981608468446 1
0.922094148681817 0
0.912515774741828 0
1.01210983198734 1
0.980811999110419 1
0.963682044161331 1
0.983305683586198 1
0.997013636046115 1
1.01338622865142 1
0.979404248997544 1
0.931620034435821 1
1.0096509662557 1
1.0076368574325 1
1.05410288228868 1
0.978963398690915 1
1.00328405644011 1
1.00011442705886 1
0.952976366469562 1
0.976060172178892 1
0.992428082269252 1
1.006437431145 1
1.09423714892873 0
0.946592452574019 1
1.03353614353674 1
0.977399374181808 1
1.00772087834305 1
1.04233573663352 1
1.00722181382589 1
0.941469529868674 1
1.03342131942884 1
1.01287337165972 1
1.05810724301435 1
1.06352911153142 1
0.937637901645972 1
0.979802260513706 1
0.992656198541535 1
0.957123929007921 1
1.03950671401412 1
0.995315997668295 1
0.989749233062885 1
0.960038358078756 1
0.976264831670066 1
1.00838911773556 1
0.91522521503157 0
1.03306303713624 1
0.969968028732333 1
0.984324825488694 1
1.00156456769089 1
1.05972977163613 1
0.938486639776648 1
0.970214436161299 1
0.924122086459853 1
0.970044446371929 1
1.02025230864639 1
0.973117798160856 1
1.0105209686215 1
0.985281417399927 1
0.969146895474638 1
1.04836017501701 1
0.960592881926849 1
0.949369057513952 1
1.03978272413333 1
0.981388840161448 1
0.935090346714998 1
1.06297887821391 1
0.993786961393117 1
1.0076095810231 1
0.965836349086389 1
1.03922761456269 1
0.95701999526709 1
0.961917801842613 1
1.01907720558224 1
1.01899648159713 1
1.03960320072892 1
0.945529819382902 1
0.985422869513093 1
1.02990148044876 1
0.99978238590136 1
0.967712371729675 1
1.00279482386713 1
1.02687796662711 1
0.888724335141807 0
1.00732927895908 1
0.999703379990836 1
0.982718538472897 1
0.960009174900101 1
1.02851198172202 1
0.948062684806212 1
0.979976259985145 1
0.997997106008924 1
0.96276037719528 1
1.00531688726523 1
0.999518791816236 1
1.06137072035084 1
1.00092449810889 1
0.979356034847722 1
0.951861915370722 1
0.996628384521996 1
0.96102250815647 1
0.974771148610605 1
1.04765711182053 1
0.97561958746263 1
0.953108230726006 1
0.992926904987223 1
0.972621895577003 1
0.999058171557145 1
0.942988520068418 1
0.972702372023424 1
1.01629133066409 1
0.98544564482366 1
0.964585943473666 1
1.00687182661542 1
1.02407712210922 1
0.991167113912572 1
1.02400700109256 1
1.02667122148519 1
0.987350141074341 1
1.00326404340612 1
0.936754891840909 1
0.977551095481939 1
0.964740984090364 1
1.02668428318037 1
1.00501471082786 1
1.00768282463411 1
1.00562801714312 1
1.00098671385713 1
1.04206009567393 1
1.00192210068955 1
1.01545992414811 1
0.986134885559631 1
0.966103492298056 1
1.04094852216058 1
0.980644620246202 1
0.975408009816965 1
0.981287111777562 1
1.02045883416041 1
0.962587542023204 1
0.953138560871351 1
0.939445254833974 1
0.970253122757302 1
1.00223854341932 1
0.996045446054379 1
0.998115770076564 1
1.01505503715316 1
0.980372591619395 1
0.963144615461414 1
1.00474867909512 1
1.12000533560517 0
1.01190842388011 1
0.972197479658097 1
0.960982562560315 1
1.07079247668083 1
1.0179567350063 1
1.0647235499148 1
1.02068855323088 1
1.0004646428306 1
1.03749082322317 1
1.00563432553119 1
1.00661980900886 1
0.940249946118335 1
1.00052066016138 1
0.962694170740262 1
0.990375231004917 1
1.01037038912232 1
1.02372539322763 1
1.00134834795412 1
1.01041757787218 1
1.00012522160805 1
0.985953791187389 1
1.01262166576629 1
0.982172254010575 1
0.981078779447324 1
0.938143665122524 1
1.02096221884565 1
0.987318984406934 1
1.01183320007142 1
0.952600586974598 1
0.966539306562712 1
0.989617697779543 1
1.0045300339016 1
1.05141237366109 1
1.04702255403991 1
0.947356239074113 1
0.955547366941427 1
1.01439903205754 1
0.97516423041041 1
1.02810581662987 1
0.965787822486599 1
1.01433983129689 1
0.975704944890693 1
1.0407366057103 1
0.962377761275151 1
1.01728316724993 1
0.986955514873166 1
0.989707097930399 1
0.954598368067721 1
1.04464082007564 1
0.969313660667164 1
1.0184217554215 1
1.00795500455431 1
1.00144007888922 1
0.988569034909444 1
1.01763673812112 1
1.01869713705242 1
1.02186400954417 1
0.951158119404883 1
0.951044270937101 1
0.976004594746156 1
1.00160791454749 1
0.948856579397043 1
1.03335807688633 1
0.992864156372475 1
1.03734105742753 1
1.02759616409965 1
0.964117590411428 1
1.07448386437604 1
0.986809357650233 1
0.998960329561273 1
0.998179097479675 1
1.01346003606665 1
0.995624234075335 1
1.04012736682158 1
1.00830319789851 1
0.939693943124482 1
1.01296078398072 1
0.969478710077584 1
0.94778612942971 1
0.986568538104795 1
0.943946964551255 1
0.964855692803833 1
1.03723439369025 1
0.996528434834865 1
0.963327162878554 1
0.950750379598423 1
1.02132465978161 1
1.03405836711776 1
0.968199918579913 1
0.980182252571427 1
0.978438440415861 1
0.992357706108098 1
1.00025039159712 1
1.00296867824168 1
1.01334353702897 1
1.07093047086746 0
0.952436051164627 1
1.01646260615592 1
1.07674286336506 0
1.01728489172773 1
0.997303168025208 1
0.939272741787232 1
0.882783599124338 0
0.973166375478633 1
1.0490298562174 1
1.01689215394506 1
1.06936812437033 1
1.03213960796642 1
1.0073320930803 1
0.98909891352307 1
1.01552444092486 1
1.00276985243002 1
1.06468945939505 1
0.993946555786868 1
0.991207573349235 1
1.09061850454873 0
1.00634999750068 1
0.978435812778019 1
1.00709714752093 1
1.03450071183063 1
1.06463744833412 1
1.04515092995065 1
0.993405061254336 1
1.03145203412214 1
1.01567023271987 1
1.06390767692973 1
1.07597045356343 0
0.97150732478726 1
0.97029331566586 1
0.959411922924952 1
1.01980642441108 1
1.07375446521595 0
0.981377955922728 1
1.0695173862297 1
0.937619587959512 1
1.01435115640042 1
1.01889211494326 1
0.988048374712848 1
0.97536939870454 1
1.00007309646369 1
1.04114091448388 1
1.07485771949459 0
1.03929064150142 1
0.975119799893495 1
1.0168213750729 1
0.948014537239717 1
1.03040716841308 1
1.0448512284857 1
1.01639296727033 1
1.02075979502357 1
1.02727709738319 1
1.02290799919443 1
0.999924481755065 1
0.967868733492743 1
1.04378816191594 1
0.998271720859632 1
0.974242906392398 1
0.995573107658707 1
0.992440355378223 1
0.910930635180838 0
0.961667754350134 1
1.07400720110139 1
0.984099874601703 1
1.00791370603029 1
0.998445719493846 1
0.994347484165574 1
1.03480476602662 1
0.998253253899498 1
1.10884450531206 0
0.974105848536874 1
0.934740669183396 1
1.03563054740617 1
1.04514290513681 1
1.01492238303379 1
0.968859471815642 1
1.02947752288414 1
0.934500623218108 1
0.978887076742183 1
1.03898782548308 1
0.913686049632061 0
0.933073140437078 1
0.978420590649307 1
0.997995997329687 1
1.01737064676599 1
0.946684390006206 1
1.05722053262312 1
1.05954928171912 1
1.02965397798294 1
1.07909472908124 0
0.974452267842189 1
1.00247162420178 1
0.976666593654822 1
0.955089440293685 1
1.05482501074521 1
1.05843211896905 1
1.01435084277106 1
1.00708397674805 1
0.931075757578612 0
0.914814513770505 0
0.99721569219289 1
0.963237937495171 1
1.00878306394657 1
0.978683086741667 1
0.955721019164895 1
0.970368175066431 1
0.948863158265335 1
1.01118054135265 1
0.936086071732739 1
0.952237721486382 1
0.994132742494065 1
0.975185896663661 1
0.989548006062874 1
0.953103906142476 1
0.970330497034976 1
1.05934359219428 1
1.05139688879059 1
1.02770749607814 1
0.99876832343782 1
0.915054115673479 0
1.02097519907816 1
1.04373684242095 1
0.973563539658325 1
1.0000823827146 1
1.03151234385628 1
0.929544510449199 1
1.07016136558333 1
1.00528906824796 1
1.01647838976376 1
0.914232308672662 0
1.02038607163115 1
1.00804474467881 1
0.984938435922355 1
1.00777567614701 1
1.03506741003826 1
1.00774395789024 1
0.951447431355038 1
0.935260058184485 1
1.03336799044671 1
0.974010993135098 1
0.984494662452812 1
1.0420228021376 1
1.01350815784044 1
0.999608244319224 1
1.0297975322733 1
0.978457190542999 1
0.939147978753915 1
0.960995596949092 1
1.01091155976685 1
0.992806265695761 1
1.04689556107502 1
0.983787391088187 1
0.998975515349776 1
0.968345146606477 1
1.01623968744011 1
0.980634163450972 1
0.993639623465649 1
0.935370320190438 1
0.965144789432012 1
1.00154924767779 1
1.03163277636658 1
1.00845116355315 1
1.01820427570091 1
1.02840839445865 1
0.99294470352276 1
0.922423259219415 1
1.02710111679145 1
0.959833780907302 1
0.974720766620623 1
0.994879841936311 1
0.947638342657595 1
1.05254357281442 1
1.00336168461185 1
1.01334199841382 1
0.979340728728676 1
0.985542235559013 1
1.00541501542951 1
1.028383169044 1
0.912070254889834 0
1.05945965659087 1
0.977681886388257 1
0.986682352915537 1
0.968762133754474 1
0.929404344529603 1
0.968723304298434 1
1.01085638470741 1
1.02632593637619 1
0.994224647232448 1
0.989175720722904 1
0.993830947366376 1
0.936607754155072 1
0.970130854625068 1
1.03543832131347 1
0.985715484087415 1
0.979496660654301 1
1.00437809681613 1
0.976347304023577 1
0.998002366727243 1
1.00133367164682 1
1.03815704822909 1
1.05439751634914 1
1.01644330155938 1
0.981719626289232 1
1.00670964993242 1
0.980757816068809 1
1.06093598488215 1
0.963094721139939 1
1.09378023468693 0
0.932599739910854 1
0.99176685390398 1
1.00728165595784 1
1.07342371357302 1
1.0052306312761 1
1.01371870931768 1
0.989279738820638 1
1.01284441404519 1
1.00934282626939 1
1.05862653929423 1
1.00720352958363 1
1.05107985266356 1
1.03311164954424 1
1.01281039168851 1
0.982315448712314 1
0.934602723079224 1
0.991948858835787 1
0.985929720516367 1
1.02747367719879 1
1.01896096918031 1
0.970599063394395 1
0.976155743513333 1
0.939391714586925 1
1.03850750195171 1
1.02234974945773 1
0.985378552594479 1
1.06791656099608 1
0.982413074600712 1
1.01309402362165 1
0.950666112423657 1
1.00476753045809 1
1.03068234883528 1
0.943113852412231 1
1.0264636872453 1
0.967999519651875 1
1.02859113921903 1
1.01796115398816 1
0.97030216938472 1
0.985688631215428 1
1.00538251513073 1
0.964240942990456 1
0.988883298429097 1
1.01246890784003 1
0.99767671619306 1
0.953279083849011 1
0.990325325754138 1
1.03163923074917 1
0.949738613430618 1
1.02329507647569 1
1.04078645309534 1
0.929281356765838 0
0.95478536803448 1
1.00401136697531 1
1.01160028559677 1
1.04009014388858 1
0.989451915307854 1
0.947597414693711 1
0.967722219644852 1
1.00973755005049 1
1.00708123848442 1
1.05084586967449 1
1.00804292242251 1
0.950589697955914 1
1.07848822760623 0
0.988365414967113 1
0.955404041735143 1
1.02393852280988 1
0.98480075437338 1
1.04398682672174 1
1.01090642667428 1
1.05395742558336 1
1.05918672981202 1
0.999981993006921 1
1.00799992881574 1
1.05516255382359 1
0.979340683650605 1
1.00109470605483 1
0.965128957374493 1
1.03272015074992 1
1.04004690349207 1
0.973573235500633 1
1.01999301083897 1
1.02997826743932 1
1.01362471891736 1
1.02964328020923 1
0.947768502653748 1
0.996226714421019 1
1.06093106843202 1
0.973026570656672 1
0.976501596090944 1
1.0225030776345 1
0.899983357295856 0
0.986772546926643 1
0.988330593392308 1
0.911392514030079 0
0.960956857428903 1
1.03894085620117 1
1.05253151716122 1
1.07596682649687 1
1.00914270609228 1
0.933123181084236 1
1.05094787823863 1
0.894719863700749 0
0.994704788551151 1
1.02475428200305 1
1.07470381639766 1
0.99270125696937 1
1.01700186136273 1
0.935367691489558 1
1.00555748078964 1
1.03930476829785 1
1.06206298873362 1
0.947458096615234 1
1.01034702150732 1
1.03442918234744 1
0.989008436137258 1
0.934238207045222 1
0.971207167471973 1
1.01512844900234 1
0.967808804549058 1
1.03230862461681 1
0.995213991863513 1
0.975197986171313 1
0.948858723700267 1
1.01616708772234 1
0.964021545106021 1
1.02692173293707 1
1.00814669929792 1
0.948643083369269 1
0.957112885133645 1
1.01099218508864 1
0.97445886602576 1
0.953886060550151 1
0.945706982452285 1
0.976664146733758 1
1.01710037895446 1
1.00872101759611 1
1.01634206699354 1
0.98360701252992 1
1.01780586965841 1
1.02427351629639 1
0.985067522412598 1
0.942579147446519 1
0.983800539090962 1
1.04368156552713 1
0.994608781569443 1
1.02334365536077 1
1.01811858593334 1
1.05960680294712 1
1.06862403416404 1
0.975597938742966 1
0.990864719923286 1
1.03008582832203 1
0.881537790837272 0
1.04097679429241 1
1.01374359105231 1
1.06418335707232 1
0.957606539395263 1
0.961275494348153 1
0.985934314286397 1
1.02277346645539 1
0.9638038200761 1
1.00721829965815 1
0.936328399178807 1
0.960296465064407 1
1.06722595202265 1
1.00005430508604 1
1.02560448993664 1
0.968174168307255 1
0.991468929113003 1
0.998427650968487 1
1.00610213274319 1
0.92794099322468 1
0.967795187897099 1
0.976812873655994 1
1.05003159529458 1
0.952476036273864 1
0.977761634978273 1
0.992313627635593 1
1.03970485600693 1
0.99863227860742 1
0.989379784425076 1
1.01930691824891 1
1.08351614024597 0
0.955085822713772 1
0.989138259986448 1
0.946290766147851 1
0.970459925997591 1
0.960152843367864 1
0.997739985189673 1
1.02391540371842 1
1.01420665228476 1
0.976218909996345 1
1.01658062521821 1
0.96727558293664 1
1.05945968509983 1
0.981909953628846 1
1.05468451252529 1
1.04632572493348 1
1.05272376939098 1
0.968612231709312 1
0.93663809172048 1
1.03708532111666 1
1.01020144449923 1
0.944528995652219 1
0.98221929647316 1
1.06401856676389 1
0.93913228605389 1
1.00919487116468 1
1.00715134959742 1
1.0400002381692 1
0.953114392427847 1
0.984567128744933 1
0.979298353752291 1
1.01075931947188 1
0.987648527862906 1
1.03997369993597 1
0.975982823897791 1
1.01921891367599 1
1.06480466749808 1
1.04031499147428 1
0.942116617529761 1
1.00995776474286 1
0.963039366843992 1
1.03885241453696 1
1.03199545049009 1
0.952540495814619 1
0.994463353374298 1
1.01679674668111 1
0.993250963318289 1
0.972454916346972 1
1.00643409029502 1
1.04349597960041 1
1.02125976030145 1
1.05424940352432 1
1.01302841166103 1
1.04134355314074 1
0.972137540822558 1
0.982915370778644 1
1.01614722748847 1
1.00863777398836 1
0.983049717475995 1
0.921736879003683 0
1.01222665809765 1
0.932964545837964 1
0.980560294186426 1
0.991014840788836 1
0.915144206007177 0
1.00396591446085 1
1.00237586840452 1
0.997313222109018 1
1.07498282933807 0
1.00245756566899 1
1.02865538813658 1
1.01611073947713 1
1.01535532723443 1
0.987571758518603 1
0.971547781860183 1
0.987221059502392 1
0.98757828300513 1
1.03567111248011 1
0.998772227823947 1
1.0233258758113 1
1.00944012058725 1
1.01192926661528 1
1.03994712662267 1
0.962142715196156 1
1.0106102724637 1
1.02238737792165 1
0.993935340901165 1
0.971092886593468 1
1.00014050154967 1
0.956599245642567 1
1.02294492063791 1
1.0192176852909 1
1.03032785688413 1
0.975340031388071 1
0.973930576980827 1
1.00964959914284 1
0.93508424865046 1
1.05748162741468 1
1.04282567568088 1
0.993591276970684 1
1.05948833740451 1
1.08251422662778 0
0.958194076648711 1
0.950216743113362 1
0.940350578245761 1
0.993843099593184 1
0.986946782787452 1
1.02514330698441 1
0.972990129801651 1
1.04495133388984 1
0.921198688298961 0
0.941914868596711 1
0.961439715463492 1
0.968662785792227 1
1.02105157787261 1
0.934037182787105 1
0.996198914628717 1
0.970911780839507 1
1.07203746932078 1
1.03317757946115 1
1.01670923683922 1
1.04409569978075 1
1.0536851610389 1
0.937395401435999 1
0.987203764895263 1
1.04388373202918 1
1.00111886961219 1
0.98125162642474 1
1.02995194983611 1
0.951080971503995 1
1.02042646807433 1
0.975781635368341 1
1.02866586756689 1
1.01435209824065 1
0.970433549994277 1
0.972229533542239 1
0.980775060367091 1
1.06301672027974 1
0.965348044908004 1
0.957682921769052 1
0.943396900787139 1
1.03585317782071 1
0.991371187996441 1
0.940106436698069 1
0.981794574296458 1
1.00946649048766 1
0.986923890633653 1
0.943539538376863 1
1.06136128135622 1
0.982259552317126 1
1.00552522635742 1
1.03916157299682 1
0.953444686712305 1
0.943246146074028 1
0.972048251944539 1
0.949620399661225 1
0.999401128355865 1
1.02474606171791 1
1.03579909593438 1
1.05803821205791 1
0.979460506394513 1
0.997070489925034 1
1.04388625006723 1
0.982748808529449 1
1.01617819283561 1
0.967772192104289 1
0.972761477468715 1
1.05868798837922 1
0.978524583705149 1
0.974499871663034 1
0.961312087121943 1
0.930312873954628 1
1.0099429856524 1
1.02669348599041 1
1.00237911882265 1
1.01923884424691 1
1.00685525503425 1
1.0002800959315 1
0.994463969993119 1
0.940643159312111 1
1.01458371142833 1
1.00282388907187 1
1.01711035963472 1
0.970562418873735 1
0.920370974319431 1
1.00480741375996 1
0.986494262798746 1
0.987946697049415 1
1.02010665803881 1
1.00004431316294 1
1.04055385280081 1
0.978206554337273 1
0.992533360328184 1
0.973056972475289 1
1.0279607234471 1
1.0094506575797 1
0.969856719580213 1
0.996181989873344 1
0.958521291134718 1
0.935281920877409 1
1.0456448422324 1
1.00024251550171 1
0.964700502143911 1
0.976904265616007 1
1.01756423755453 1
0.97510146591972 1
1.02229547936318 1
0.989144823410807 1
1.00868615323523 1
0.97365562677695 1
1.02389097448215 1
0.934624585098567 1
0.978476585579017 1
1.01213143731992 1
1.01785375906591 1
0.937382486166282 1
0.996828352488835 1
0.933626414478812 1
0.975759012274882 1
0.997591932104277 1
0.976044622252324 1
1.00612629924831 1
0.992911055691813 1
0.992388934590857 1
1.01007259182471 1
1.01612859718163 1
1.03905121870226 1
1.01991985055534 1
0.965840296274399 1
1.00549073541786 1
1.03991853043531 1
0.957499736194582 1
1.02982808369323 1
1.05183916725934 1
0.994903172608618 1
0.920159989913436 0
0.997794865061275 1
0.980018511007853 1
1.04645224956302 1
0.991456341699357 1
1.02477505177985 1
0.999177034283438 1
0.974148610248338 1
0.977238357486129 1
1.02045082855382 1
0.970592327429998 1
0.989093644315954 1
0.966551618904947 1
1.07294415175062 1
0.969884673679668 1
1.01843601000023 1
0.989755466562808 1
1.09231978771364 0
1.00104127563425 1
0.955060463201687 1
0.937557484086185 1
1.01907072039542 1
1.02209014519884 1
1.06096088374119 1
0.960349133998268 1
1.05690425159276 1
1.0139974097286 1
0.993332357589907 1
1.01986078860253 1
1.05084183076543 1
1.0031230131015 1
1.05964273409874 1
0.952803055627001 1
0.995979327814205 1
0.967984103988161 1
1.01824343730734 1
1.01841746802518 1
0.981119595399259 1
1.0188562147581 1
0.998113872268832 1
0.991702632038431 1
1.0095321690357 1
0.993931095964328 1
0.966603953875899 1
0.961921390265123 1
0.962868787140179 1
1.0733181544217 1
1.02649512194946 1
0.947941425032496 1
0.988964036781261 1
0.961258237746629 1
1.0189057152276 1
0.989132927599198 1
0.986024548340922 1
0.994566185823584 1
0.999945171255749 1
1.01332464667859 1
1.12409744414386 0
1.01045348277981 1
1.02159216282488 1
0.958414206990686 1
1.00435016394304 1
1.01896803676085 1
0.965226217745845 1
1.03908866234673 1
1.0302616740274 1
0.997314689801599 1
0.957616597952806 1
1.00703769775633 1
0.956486988430858 1
0.899391246342262 0
1.00044274494757 1
1.01531039257757 1
1.00138507902147 1
0.960575389196467 1
1.02830619533348 1
1.0708904305365 0
1.00914864891317 1
1.0149591133404 1
1.08575398553006 0
1.0203862685086 1
0.978309660287604 1
0.952282472991147 1
0.988151167998394 1
1.00656555134677 1
0.977821842500139 1
0.911810310061008 0
1.00664194848313 1
1.01226785597967 1
0.964711215411117 1
1.06456345518778 1
1.01118386750819 1
0.975839211493095 1
1.04369297564765 1
1.03800944803126 1
0.97565057723193 1
0.990945247576093 1
0.98769415765349 1
1.03933372207623 1
0.955944358366004 1
0.969915314897373 1
1.0356648933312 1
0.955964039127469 1
0.969000799820499 1
1.02640645256454 1
0.995042737126903 1
0.975441288083024 1
1.05810615760072 1
0.910565727146118 0
1.02227498481499 1
0.977669641340823 1
0.987185724773654 1
0.987614180909426 1
1.03299143553913 1
0.950461845400244 1
1.033669310525 1
1.01222801381196 1
1.01377899037128 1
1.00711914340519 1
0.937259469127273 1
0.992490549161931 1
1.00283792690216 1
1.02933283253327 1
1.00875437189657 1
1.02033200092743 1
0.998855866499144 1
1.02024696331922 1
1.00449203189354 1
1.02938779720229 1
0.928679260898819 0
0.995677024997434 1
1.04979960331983 1
1.03209507899572 1
1.03004668222928 1
1.04156606507842 1
1.01029973547447 1
1.06038078757521 1
0.942435282718542 1
0.986822704622787 1
1.00644745462034 1
0.944988028302305 1
0.986279937386954 1
0.96122561246841 1
0.945851967067342 1
1.06985991316344 1
0.962632330570709 1
0.979886056671868 1
0.945888280983865 1
0.980307399378886 1
0.945628276934289 1
1.00265503586834 1
1.01349778279033 1
0.937025082959301 1
1.01925864799442 1
0.982068742357772 1
1.06637737622203 1
0.965516304982295 1
1.01330674622392 1
0.970584089812473 1
1.05297039262823 1
1.0240428916261 1
0.974419139831128 1
0.983456720344071 1
1.04541377256783 1
1.0099206002495 1
0.984928906491838 1
1.01926426042959 1
1.06090218782761 1
0.962629325375522 1
1.0066719516725 1
1.0432087635444 1
0.95219295696094 1
1.04678299498235 1
0.960114764412929 1
0.995107716965401 1
1.02753760143457 1
0.962371586171423 1
0.999366983167697 1
0.940782231266305 1
1.04963831046908 1
1.01132553449799 1
0.951256463832216 1
1.00380374774802 1
0.935653212501434 1
0.951929388954851 1
0.968419578798442 1
0.973493601093516 1
1.02031130433769 1
0.996707430893083 1
0.998500078429885 1
0.96855109817665 1
0.973780484560001 1
1.03241637115342 1
1.00331510916365 1
0.988614991762681 1
0.99117614114259 1
0.9779041675841 1
0.955980962232794 1
1.00755433924414 1
0.888204111518107 0
0.964211004050898 1
0.986950049252158 1
1.02139642027028 1
1.04436828177749 1
1.07409759111137 0
0.987120790818801 1
0.976604510631509 1
1.07652000182737 0
1.02194004288592 1
0.970832653459143 1
0.998816447693798 1
1.02272085538044 1
0.975140364142906 1
1.02427377736952 1
0.996564179408624 1
0.963323223580243 1
1.02834285518293 1
1.0226916462561 1
0.970867953619105 1
1.03269240671286 1
1.02939918921596 1
1.02108493948611 1
1.02119916005995 1
0.986520518286831 1
0.997622214628464 1
1.02355592475538 1
1.01299377209838 1
1.06818311159034 1
0.961299058975404 1
1.03093973300655 1
1.0409716467517 1
0.98080484697219 1
0.976309711151331 1
0.995466845643168 1
1.04890474103821 1
1.04074658590712 1
0.96398844029174 1
1.01277070623079 1
1.04729330089191 1
0.973195504185477 1
1.02993359496197 1
1.0213176474108 1
1.01888254775861 1
0.986500869838741 1
0.957408909329359 1
1.00920707450322 1
1.05531869119752 1
0.927637842594495 0
0.954118629380919 1
0.970908212547882 1
0.983715811089903 1
1.0366888716939 1
0.976034297276804 1
1.05253392747553 1
0.980548456268219 1
1.01194735653372 1
1.04674889160071 1
1.02394072832606 1
1.01752140152869 1
0.955149100106884 1
1.05801008615959 1
0.999966520870041 1
1.00099185329188 1
0.962951982402682 1
0.974853313922532 1
1.0146989223504 1
1.09979260193067 0
0.981517769921223 1
1.0020624750248 1
1.01930113922235 1
1.01748912498538 1
0.977289330148943 1
1.02191418871202 1
0.991397578169173 1
0.938115380029393 1
0.975360128727 1
1.02048779107704 1
0.976849539553181 1
1.04153561552267 1
0.965536697546794 1
1.03915278129595 1
0.955956585984863 1
0.957882703370963 1
1.00535721717713 1
1.04559814397746 1
0.990024770888432 1
0.99062605376367 1
0.931927104857775 1
0.996680844905753 1
1.00856024589331 1
1.02553501113438 1
1.01203790804903 1
0.992323263275283 1
1.01156027614738 1
0.997559277101772 1
1.04343856501017 1
0.984866306610585 1
0.991500204886025 1
0.969417995209769 1
0.964885474149333 1
0.95828243004326 1
0.940660785311831 1
0.951810242847192 1
0.997217928400318 1
1.00390357686001 1
0.993946044712628 1
0.988213152304763 1
1.02307983353289 1
0.974299246782497 1
1.00531781546758 1
0.954733743783157 1
0.995304009133583 1
0.99318439975402 1
1.04700879907177 1
0.953017991468877 1
1.0245348209901 1
0.973897069568842 1
0.972520253696796 1
1.00627263962531 1
1.03028492371198 1
1.03738765925575 1
0.957925261565088 1
0.961195680672622 1
0.972436259636815 1
1.00233125436501 1
0.972371523625517 1
0.984051785003028 1
0.95951806849758 1
1.04035111651426 1
1.00522095956597 1
1.00199378644606 1
1.02116434614618 1
0.97072058667007 1
0.956371306464173 1
0.988371017273554 1
0.993961253207222 1
0.917461684932598 1
0.956301527833676 1
1.03192333432885 1
0.97887450382436 1
1.01042156471923 1
0.996909911316885 1
0.989109715707269 1
1.00460698736438 1
0.955319124740141 1
1.02177853262512 1
0.942371739935687 1
1.03310164909341 1
0.99796423187067 1
0.92238213823743 0
1.05143606713959 1
0.968082024913313 1
0.973318275943331 1
0.976949074400998 1
1.01503415195155 1
0.978228694643555 1
0.912018080843238 0
0.979694722640405 1
0.941719809370782 1
1.05479127958477 1
0.981696616343899 1
0.967789723111655 1
1.04729929711126 1
1.00104246327807 1
0.948087201722651 1
0.903177499216629 0
1.03322326178768 1
1.03440725160039 1
1.07010845152092 1
0.994267563680867 1
0.97940910547956 1
0.996718623178865 1
0.958094894739589 1
1.02827575339311 1
1.05301716843503 1
0.956030917034434 1
0.982386472306867 1
1.00262413538814 1
1.01550188655474 1
1.01297563530378 1
1.00713329826357 1
1.0315994698741 1
0.970031831692792 1
1.05177025795877 1
1.02524039791642 1
1.01408496091844 1
0.973543421114746 1
0.941135613194869 1
0.995371397870965 1
1.00236380463792 1
1.01953094865909 1
1.00715656497344 1
1.06722660274647 1
1.01858307851462 1
1.00982902957033 1
1.04753214134921 1
1.0232901626184 1
1.02424447573759 1
0.970321626874165 1
0.969180860451849 1
0.976583471784571 1
1.07404387812262 0
0.940467007534451 1
0.985113400624749 1
1.03487864419 1
1.01786603452092 1
1.00214522338622 1
0.963583557518149 1
1.01939605631388 1
1.069315192878 0
1.02751265181288 1
1.04569158256295 1
0.961189583840776 1
0.97920379286564 1
0.944356155173979 1
1.03457357799977 1
1.02194219524014 1
1.01008955226472 1
0.974882571497333 1
1.02362173001847 1
1.00425636467689 1
1.00063810909348 1
1.06502482504959 1
1.06070675501767 1
0.957940899644211 1
1.04818590901397 1
1.02269475554824 1
1.01813092729708 1
1.01824320318028 1
0.920588106931021 0
1.01972667163637 1
1.01681759779841 1
0.966645994552806 1
1.03074516436446 1
1.03193733501201 1
0.945828736156823 1
0.987986102341508 1
1.07076349180278 0
0.993016770151178 1
1.08711920183098 0
0.994669089548285 1
0.988268343947932 1
0.974213973167939 1
1.04170009251491 1
0.987909275988938 1
0.971610343081524 1
0.989181764399517 1
0.979829624723238 1
1.02931056183659 1
1.02363183965425 1
0.989479706928256 1
1.03405730112502 1
0.984293322027101 1
1.00864464345469 1
1.0036653025791 1
0.963725530859978 1
1.00313791316224 1
0.93921587554768 1
1.07498776896557 0
0.983190220581214 1
0.968655793578561 1
0.966347048941292 1
1.00742564885325 1
0.935558529964677 1
1.04579355242195 1
1.02509516889786 1
1.04716732693175 1
0.950923659813033 1
0.922001024487488 0
1.04844085571186 1
1.08922240742075 0
1.01184620759385 1
0.964731714938076 1
1.0330608870136 1
0.970359442985261 1
0.94036749001036 1
1.06581202539814 1
1.02293353943399 1
0.959151555849814 1
1.01433839980518 1
0.990004401740466 1
0.967180811035241 1
1.05397516868467 1
1.02247223579021 1
1.00862727394767 1
1.03994250087684 1
1.01690440935451 1
0.993576922113531 1
1.03859657277923 1
1.0609443504685 1
1.01602626801651 1
0.991597995937933 1
0.943832557492834 1
0.985482123302436 1
1.00772291591876 1
0.978352855548333 1
1.00127080379366 1
0.9048307763796 0
1.01538665690464 1
1.05756581328381 1
0.964692807106728 1
0.95606349123891 1
0.975985027823043 1
0.990441373636718 1
1.0599108711265 1
0.99341831677043 1
0.977570745415257 1
1.03671281848389 1
0.999713545395063 1
0.933992685573439 1
1.00105840905672 1
0.957566841916843 1
0.989879914065293 1
1.03422062262858 1
0.974443487205116 1
1.03137189316895 1
0.985161767920036 1
0.970779338181705 1
0.956070469488905 1
0.984482143576825 1
0.958502435603526 1
0.993799274199218 1
1.00103140092855 1
0.990137427590516 1
1.01393997388922 1
1.06390703371414 1
1.00270306538999 1
1.03253289438107 1
0.970747803168134 1
0.987077969697901 1
0.976991385816422 1
0.943535124681009 1
0.953115437981195 1
1.03556096716789 1
1.03406291417064 1
0.999424788346484 1
0.990940154252908 1
1.02269320858354 1
0.995162243518513 1
0.997783387285615 1
1.0149200789937 1
1.00833876861416 1
0.989973588735518 1
0.894018494708387 0
1.01865712172857 1
0.951584320706614 1
0.995234333853956 1
1.04465710163672 1
1.00561473644511 1
1.00736519058183 1
0.961866454986699 1
1.00343871822362 1
1.00484713396556 1
0.968617257103351 1
0.985968210926202 1
0.959103513563025 1
1.00248928494337 1
0.953203701523665 1
1.00026959595604 1
0.965010846838183 1
0.987436872059313 1
0.983259417176854 1
1.04881173529665 1
0.97986261941885 1
0.972176062998701 1
1.05402583369216 1
1.00451613509489 1
0.986916593069891 1
0.971643340248018 1
0.939338893014707 1
0.975629516046891 1
0.996888580701191 1
0.995903466155442 1
0.946258264430066 1
1.00075354571677 1
0.982956600866477 1
1.0650551558818 1
0.973029373866712 1
0.996651026832031 1
1.02116480743746 1
0.969916306770489 1
0.966753644384638 1
1.01867095819917 1
1.00174002080764 1
0.943896261703144 1
0.999536760062495 1
0.990283343054949 1
1.00841374114006 1
1.02815130765943 1
0.948705521264189 1
1.07165911227308 0
0.985351333715713 1
1.03758211676064 1
1.03388086677044 1
1.0054251244214 1
0.954684648797654 1
0.995235405515902 1
0.937944469643174 1
1.03348614562325 1
1.05830088490391 1
1.04314890196693 1
1.01603447224447 1
1.02454756394061 1
0.990004387678795 1
1.01674693389902 1
0.965617203681589 1
0.90718227589072 0
0.946671373597581 1
1.01426665722256 1
0.972029301229236 1
1.01964603391163 1
0.996995893300724 1
0.969287008293475 1
0.978984242604078 1
0.917701753602225 0
1.06610091835854 1
0.975921693356936 1
1.02218010309233 1
1.02672249246046 1
1.01416417740436 1
0.986022983862975 1
1.05617767194433 1
1.02334329099852 1
0.93605217743958 1
1.00059623168526 1
1.02288006782126 1
0.970482994023847 1
0.904707226631293 0
1.01280227686039 1
1.03512150041753 1
1.01729375004765 1
0.992656462051271 1
1.01928825696739 1
0.963606257901349 1
1.05998766765622 1
0.98535718160732 1
1.01224676023635 1
0.973721518455863 1
1.01127481800748 1
0.94333120925289 1
0.936894111735806 1
1.02365102910479 1
1.01570806834012 1
0.993713535656578 1
1.01710347350947 1
0.97823897228084 1
1.07575236992909 0
0.983475690519099 1
1.02893484653705 1
0.965249959556005 1
0.998882640360223 1
0.9601238074253 1
1.05851879862039 1
1.01326313390772 1
0.954780009428124 1
1.00328883048712 1
0.9960910447326 1
0.968489790179445 1
0.946751373812915 1
0.975542422453933 1
1.02526510540379 1
1.0006620086429 1
1.04485494093727 1
0.964497752520154 1
1.00997523096944 1
0.981390171734936 1
1.03835632023029 1
0.968805534503874 1
0.978607821105094 1
1.01713100100677 1
1.00275538283176 1
1.01774262017594 1
0.986595981623493 1
0.95064477937167 1
1.02246867897919 1
1.06646177830111 1
1.02255538532378 1
1.03367513544759 1
1.00019184222068 1
1.00109030678873 1
1.01848943993175 1
0.966018506053353 1
0.983002744603618 1
0.945397577907254 1
0.997672524568702 1
0.981697159778422 1
0.934547783582197 1
0.982663618654109 1
1.04247170646112 1
0.97970783883969 1
0.955337659596492 1
0.963661050317406 1
1.05755674005778 1
1.00189677150954 1
0.995583195905175 1
0.959767888087508 1
1.09867063292705 0
0.953011442946707 1
0.954759150422277 1
0.985622270619395 1
0.966657955032891 1
0.992382128831978 1
1.03266322330583 1
0.974703508821677 1
1.01905798249486 1
1.06619842117334 1
1.07253454686802 1
1.02311073006308 1
1.03181037449826 1
0.930113706778521 1
1.01386496926058 1
0.990924809562009 1
0.940059471076543 1
0.993745069958521 1
1.09422420744522 0
1.01904823519946 1
0.993370881278595 1
0.988810006678298 1
1.08889253051605 0
0.99040659546891 1
0.99608395947845 1
0.958511265470949 1
0.980898791983521 1
1.0881135771098 0
1.00227770278888 1
1.02064847067896 1
1.00769214231366 1
1.00819609152406 1
0.975288234824797 1
1.03854389195108 1
0.988691412125182 1
0.920834277246712 1
1.01206105083451 1
0.995654589773465 1
0.947563579957407 1
0.982546467429293 1
1.06114337698415 1
0.958270502038633 1
0.984532540851814 1
0.952208648046075 1
1.01244196439142 1
1.04809038725152 1
0.927930642452393 0
0.99612455249306 1
1.04298136626208 1
0.994571128497865 1
0.985452174286626 1
0.982984980507587 1
1.00798258282709 1
0.962770074764517 1
1.04499331493518 1
0.981850085961957 1
0.963261747738442 1
0.939800528645811 1
1.02234542152655 1
1.01117248832755 1
0.986910825168359 1
1.00286290440732 1
1.03034264141975 1
1.04702468142712 1
0.974462186511277 1
0.931932668152941 1
0.965415560130076 1
0.989983942909447 1
0.975886805351652 1
1.01579925165309 1
0.935209347559398 1
0.983783734339199 1
0.979774742654471 1
0.974560038324295 1
1.044429863322 1
0.991459391460524 1
1.01251758981625 1
1.06092187643172 1
0.947895707941282 1
1.05500285635695 1
0.973168398972408 1
1.00732285557983 1
1.0575037730718 1
0.951423878640415 1
1.05258904683029 1
1.00437667842462 1
0.955267781517567 1
1.01562715305131 1
1.03573060483138 1
0.928930099996901 0
1.01256264320606 1
0.976131081926396 1
0.901470069635534 0
0.958509131965704 1
0.912756931706164 0
0.950431116206257 1
0.990822403266472 1
1.01367127223741 1
1.00969290082727 1
1.01107314883499 1
0.950743739730626 1
1.02284256569298 1
1.02342826761007 1
0.991145309351189 1
0.99970098160773 1
0.9266212427929 0
1.01257996150734 1
1.02381557178994 1
0.980102738134611 1
0.958603381204036 1
0.976295598193986 1
0.98319261806557 1
1.0239594399029 1
0.983648055061405 1
1.02042709608278 1
0.945551270789191 1
1.01951633167852 1
0.991747840413319 1
1.04887556346304 1
1.00609521639621 1
1.01535609754293 1
0.997398594473574 1
0.971782356839771 1
1.00215117553253 1
1.01000029729832 1
1.00541795850823 1
1.0119904683084 1
1.05084584433412 1
1.00191636977118 1
1.00990992306914 1
1.02694860715323 1
0.960718904940684 1
0.986951932536183 1
0.97424068828893 1
0.993869563166525 1
0.988708435264353 1
0.985313374425944 1
1.00953980372352 1
0.950742174874163 1
1.00087684264867 1
0.982097258476617 1
0.970417230817383 1
0.976998069139758 1
0.921336461799024 1
0.981655541700635 1
1.00815556130922 1
0.948569280489561 1
0.984406164750445 1
0.999669487014578 1
0.973994324574939 1
1.03004544359205 1
1.04700720300217 1
0.941363153158715 1
0.935489139799006 1
1.0714713614795 0
1.01268431764229 1
1.01810853721613 1
1.04171480390383 1
0.933280612413466 1
1.01434149440548 1
0.918840979662562 0
0.981553751431775 1
1.04298960239252 1
0.985779487578436 1
1.04963964004146 1
0.975104623168047 1
0.988572876399656 1
1.0278729053579 1
0.93135509746633 1
0.9820497194593 1
0.998894277023541 1
0.99935975953269 1
1.00173164432828 1
0.983808330810612 1
1.0171660120201 1
1.04526934044802 1
0.996941539061974 1
0.96479932239386 1
1.04920217050843 1
1.07919181978447 0
0.969901649484963 1
1.02236155353727 1
1.00655964093433 1
1.00283968821316 1
1.03423669002593 1
1.04447616981774 1
1.01771946006902 1
1.06755067208938 1
0.958188891001112 1
1.02587239948579 1
0.984772731698041 1
1.11019659416616 0
0.953303535950916 1
0.960574189313985 1
0.977059136481233 1
0.93154519418411 0
0.972624503827018 1
0.919786826754073 0
0.991501713460601 1
0.984720201642628 1
0.951194190892819 1
1.01655499993882 1
1.00487820848578 1
1.04105925119373 1
0.959203921363773 1
0.995691030580267 1
0.993395419363098 1
0.98518390313621 1
0.975170170236965 1
1.00520405016211 1
1.07625429143043 0
0.997922579993696 1
1.04339797891864 1
0.996942389478509 1
0.965417151733816 1
0.947792085221056 1
0.972679153048132 1
1.03102544542746 1
0.991217600240027 1
1.01258243755087 1
1.02625725393562 1
0.943918747239108 1
1.04343703275605 1
1.02161820398117 1
1.02719976112524 1
1.00818608180733 1
1.0020194352043 1
0.91234619533619 0
1.04979684994485 1
0.996797689411748 1
1.0214440909935 1
1.00553642659146 1
0.964812749231315 1
0.981434106174739 1
0.983116432139483 1
0.969472527973704 1
1.04301899243754 1
1.01735188426737 1
0.988093312770062 1
0.970104331749925 1
0.993105758343904 1
1.01700265158603 1
0.998295804659133 1
1.05683702315154 1
0.979477079665194 1
0.978617838073194 1
0.999720445972733 1
1.00105038016696 1
1.01724871568017 1
1.01156562180196 1
1.00940220718027 1
0.99569426367971 1
0.956275637260507 1
1.02960103776433 1
1.00909868509521 1
0.989511940982927 1
1.00306880177351 1
1.05584720877838 1
0.992896671396821 1
1.03258525620939 1
1.00941758751425 1
0.994423603007021 1
1.07609393859325 0
1.03399542909941 1
0.995212840482247 1
1.00109178202642 1
1.00054346341927 1
1.00178130365729 1
1.01702359447604 1
0.960353568591108 1
0.935573284054784 1
0.978740194678146 1
1.04949601289417 1
1.02462983869016 1
1.03964321022283 1
1.05960627824708 1
0.946667398626472 1
1.01659739712254 1
0.971865734036853 1
0.932806428550876 1
1.00926949417639 1
0.95464083827254 1
0.971595256664827 1
1.06741709346591 1
0.984925004024646 1
1.03540454069472 1
1.00340374496623 1
1.06518034699098 1
1.00194522624878 1
1.03452045717959 1
1.06507257832822 1
1.08074032752998 0
0.974529457507709 1
1.01176093017734 1
1.03988465084967 1
1.00287180313334 1
1.0165129778687 1
