# Supplementary material for: Bias caused by sampling error in meta-analysis with small sample sizes
Source: PLoS One. 2018 Sep 13;13(9):e0204056. doi: 10.1371/journal.pone.0204056 (PMC6136825; doi:10.1371/journal.pone.0204056)
Supplement: S5 File — (ZIP) [file pone.0204056.s005.zip › results N = 20 theta = 1 tau = 0.2 sz = 10-20.txt]

"dl.theta" "dl.cp"
1.02217576370303 1
1.03053789894767 1
1.11122184768641 1
0.842857399091932 1
0.947602209997435 1
0.755216473076139 1
0.587164773045681 1
0.978255550982106 1
1.07187393922691 1
0.91931175435451 1
0.810143023833594 1
0.884589173272061 1
0.950547052130346 1
0.934422457000069 1
0.824216554136439 1
1.06086750109969 1
1.31718438542156 1
1.03677457310773 1
0.980237418387149 1
0.95951500427693 1
0.660571171807322 1
0.90065904019609 1
1.19762349192191 1
1.05718922315905 1
0.652959001787132 1
1.16754309429549 1
0.9411429455132 1
1.15878458896161 1
0.822700752199001 1
1.16959538620376 1
1.35818123633561 1
1.48265132390749 1
0.888273890476386 1
1.00331257254416 1
1.20607249698953 1
0.595771028542398 1
0.856563677319798 1
0.952345011747633 1
0.733332752189021 1
0.744893301772831 1
0.969522738547983 1
1.08357630153137 1
0.49245903559351 1
0.932257144887633 1
1.5646504032616 0
0.684591667421926 1
0.951313830069182 1
0.980533967601852 1
1.15955469752512 1
1.10288658589947 1
0.816994115936662 1
0.648589826708627 1
1.61035884155643 0
0.816466440856646 1
1.03381856754408 1
0.920693051512453 1
1.24922061632165 1
0.748167544082959 1
0.611448351454216 1
0.757586714612734 1
1.28770961195535 1
0.741283696643119 1
0.611620012934897 1
0.823265687512385 1
0.969979166733487 1
0.64303270158948 1
0.462405879438288 1
1.07828560419541 1
0.863673644400983 1
0.835426834321422 1
0.705546794449981 1
0.912445167298854 1
0.470918441455024 1
0.898285679557236 1
0.884903170935142 1
0.904677556664062 1
1.16165649709276 1
1.02575029669859 1
1.0509779985285 1
0.615932664813569 1
0.653555818427241 1
1.00918131169212 1
0.940269732181698 1
0.694744773007374 1
0.954956349921696 1
0.82463460569825 1
1.46475658725799 1
1.05957503448232 1
1.15578659281117 1
0.670053888492953 1
1.04213533723078 1
0.649828950580582 1
0.941840274302503 1
1.01012681157839 1
0.876660280988491 1
1.27524557488537 1
1.44308159658533 1
0.655206639853273 1
0.962139802421058 1
0.562241639223348 1
0.926657165738576 1
0.739208800906343 1
0.89549044296087 1
0.697203687233869 1
1.05766696692607 1
0.72395154158089 1
1.29121669480351 1
1.35399138921908 1
0.803889188842495 1
1.0094130244959 1
0.784283466422851 1
1.16858818647771 1
1.55349167065475 1
1.26024052956988 1
1.07903417750111 1
1.37470845525799 1
1.312585371269 1
0.863881249315079 1
0.477860922866924 0
0.834912324843598 1
0.862150052555987 1
0.949782609138774 1
0.865476630089315 1
0.738952677766116 1
0.738122075568158 1
0.996288484151745 1
1.17173779703166 1
0.60410298569481 1
0.894031060957042 1
0.906087604374322 1
0.409615091215648 0
1.11188821941939 1
1.1457671832961 1
0.918223439807924 1
0.592295133847223 1
0.99009588547134 1
1.0573992337117 1
0.984323710904805 1
0.675702605079333 1
0.879325008854435 1
1.00108178261244 1
1.28028574357016 1
0.830393351553695 1
1.27034749099219 1
1.09957218094881 1
0.928609231670938 1
1.14852615830151 1
1.11020662467999 1
0.913532878287694 1
0.752744525250531 1
1.28350871030496 1
1.01224374668243 1
0.983482306011036 1
0.561901917889066 1
0.851709689893631 1
1.03552362142058 1
1.01840466033392 1
1.07863186589237 1
1.02790714143106 1
0.831692682741185 1
0.660723086112527 1
0.781603678831973 1
1.26189501591709 1
1.15215060523375 1
0.733508222918193 1
1.00961253747443 1
1.489644884989 1
1.02367721161009 1
1.26226366040616 1
1.22308347417954 1
0.954080331243408 1
0.651574074306091 1
1.18164664481885 1
0.907062046769637 1
1.10486679027011 1
1.08300926937066 1
1.43645189796935 1
1.09414849206436 1
0.607965906497375 1
0.955797180521704 1
0.530517062074226 1
0.661265475761515 1
0.903210379551504 1
0.972724954851874 1
1.25224447446088 1
1.32276227770961 1
1.06060921061006 1
0.972130060405072 1
0.894282660819842 1
0.965982845962253 1
0.94089082595325 1
1.08815859644336 1
0.803672417625676 1
1.16584132266549 1
1.11033033236946 1
0.624774943945788 1
1.40054412485831 1
1.09567022780647 1
0.864066922963857 1
0.816121284950218 1
0.941243837972969 1
0.591078425524716 1
0.990326456271122 1
1.00784400029703 1
0.560923695540874 1
1.27380713815902 1
0.689654906264408 1
0.957000721660872 1
0.998101756380507 1
0.54973127293778 1
1.63265346419234 0
0.819115517027819 1
0.983468136531605 1
1.27038987341374 1
0.89867491506395 1
0.596893366512423 1
0.741459448691598 1
0.981150677325246 1
0.779013075729877 1
1.15061417675318 1
1.12410357566694 1
1.40987157128767 1
0.852883148217965 1
0.739626927883921 1
0.849857834317895 1
0.521063393107004 1
0.816256025606124 1
0.762938242199604 1
0.759665589531833 1
1.23571138726031 1
0.650516596100651 1
1.07993678387051 1
1.12329056440065 1
0.945955167140637 1
1.33848335899971 1
0.79063522592217 1
0.747055407394869 1
0.401467473293177 1
0.796226754112196 1
0.963594945426417 1
0.894645462458802 1
0.653452010770066 1
1.10568658090862 1
1.4060279238956 1
1.31772896604458 1
0.919573289877438 1
0.975135245131832 1
1.3447697379709 1
0.905642099420536 1
1.1129842472736 1
1.11722333249429 1
1.19931217656252 1
0.705121794421256 1
0.706118498991698 1
1.16468723744686 1
0.740094592455385 1
0.821954253995078 1
1.37511653550741 1
1.01285631323079 1
1.0043038801093 1
1.10495497154098 1
0.984558837024295 1
0.873030453713246 1
0.889271744954326 1
0.597174442583727 1
0.924489412730425 1
1.17636619046256 1
1.20167405436137 1
0.27169298423281 0
1.01091551433311 1
0.970406406178046 1
1.15990263217151 1
0.660687484298202 1
0.639399704846176 1
0.840969724652362 1
1.21606562577162 1
0.820052383172089 1
0.496846567294397 0
0.592650835178516 1
0.869583252611703 1
1.06295607200517 1
0.939344331865877 1
0.787586045719263 1
0.968454033113612 1
1.09502931558933 1
0.997526518068862 1
1.04111765853881 1
0.544383656968505 1
0.8565150012354 1
0.761375773136214 1
0.946034799474287 1
1.16157829304994 1
1.00104654713474 1
1.31398208537138 1
0.729302335229679 1
0.356273276380718 0
1.05619969400955 1
1.09798205270079 1
1.21539167644112 1
1.16519772644021 1
0.818156390534075 1
0.433119647848979 1
0.96410268695006 1
0.98640228808941 1
0.956990654362448 1
1.33820829071943 1
0.830081129290843 1
1.01002479621802 1
0.961619583748509 1
0.981764011307755 1
0.995281193478714 1
1.13334608843657 1
0.904673629833214 1
0.980568068427007 1
1.03614776474155 1
1.10221481452808 1
0.804997394928187 1
1.05523361245909 1
0.750798626118139 1
0.72694290044477 1
0.576410708242491 1
0.881491023760279 1
0.818750878364996 1
0.871386931172305 1
0.611843003230184 1
1.02648760204003 1
0.931336363369856 1
0.863961467681465 1
0.844637799802786 1
0.512383835532238 1
0.876897131397272 1
1.16468518598676 1
0.661543407199354 1
1.21875833555123 1
0.778033902037195 1
0.744037725838763 1
0.619143130328077 1
1.11937082320446 1
0.823476428892946 1
0.813567603041129 1
1.30499032048669 1
0.912475791077518 1
1.09477200867315 1
1.35909467658449 1
0.811521783031336 1
0.578618550588426 1
0.816545513013226 1
1.11301032065336 1
0.721764519106293 1
0.804771541779153 1
0.932538114033778 1
0.719739084483315 1
1.19040828622781 1
0.735229768207142 1
1.09544589055217 1
0.78983714150382 1
0.842219828045024 1
1.13108808673896 1
0.815570801026888 1
0.779896386195488 1
1.03745559761255 1
0.546695845673676 1
1.21504312466186 1
0.594556567728827 1
0.605936082886593 1
1.07087796566144 1
1.44148612167762 1
1.11965784968533 1
0.987919753393237 1
1.88286811414337 0
0.587848038300777 1
0.439176803009628 0
0.890407959952415 1
1.20985432141781 1
0.704743744793883 1
0.920305227613056 1
0.806739129163923 1
0.702305925882827 1
0.933711141463457 1
0.93868817808109 1
1.03408348238705 1
1.32263983152465 1
0.487582955613489 1
0.987142390872189 1
1.21549469448022 1
0.631289898346529 1
1.09006333679985 1
1.22643553365366 1
0.909528001529682 1
0.610309443362875 1
1.27458259865045 1
1.03802334050478 1
0.794421280906356 1
0.763554503142673 1
0.939262961097367 1
1.20268762821697 1
0.739788137114866 1
1.00633947157863 1
0.96001782258378 1
0.750691813729032 1
0.825539159990036 1
0.857450724121603 1
1.32255321819052 1
1.1884486245125 1
0.640792650089324 1
0.815981256689958 1
1.00434757908226 1
1.2264825380213 1
0.847076385588592 1
0.379754878840545 0
1.03947701018948 1
0.739001210034372 1
1.1660251033687 1
0.915102062035697 1
0.840179402674384 1
0.753480907848226 1
1.2273609642728 1
0.55749692377852 1
0.697607042465113 1
0.706420174072206 1
1.12743367648061 1
0.938760504992054 1
0.806984155615183 1
0.803464083976129 1
1.13089787949622 1
0.9663687003027 1
1.48176524721937 1
1.29782763682341 1
1.0743988699792 1
1.16232884999303 1
0.806899091260393 1
0.917350996404421 1
0.59746774680601 1
0.295332595219642 0
1.01160224137057 1
0.764634349151065 1
0.942461630278945 1
1.04090007762402 1
1.05736503616289 1
0.416677291951576 1
0.856985386796971 1
0.656067941856471 1
1.12284748569402 1
0.747774566722803 1
1.07379776961919 1
0.985467917086929 1
0.847880201843641 1
0.97636403463172 1
1.09972218891718 1
0.815191967646142 1
0.589274406897886 1
0.523720068442718 1
1.00978569187085 1
0.581154648618613 1
0.887410062580333 1
0.638111632895917 1
0.814656434176207 1
0.933261887054598 1
0.953963181379038 1
0.906082805679418 1
0.765406375745954 1
1.2339110965642 1
1.08473880708411 1
0.934825478836501 1
1.18199580164916 1
0.810953700924943 1
1.08134626658619 1
0.728890939505358 1
1.01896010081835 1
1.48079036302401 1
0.661856674984192 1
1.04027348613571 1
0.831554598041081 1
0.67927830029029 1
0.958213842692131 1
1.13682491861051 1
0.897808061329463 1
1.05507728705233 1
1.27171641326187 1
1.43764677567475 1
0.946658382955899 1
1.00350372536339 1
1.21062519368566 1
1.01614691091477 1
1.11651717481985 1
0.831171201665307 1
1.11619644782521 1
0.955198590780318 1
0.421168619780438 0
0.93131383400132 1
0.933032250639792 1
1.32136976467663 1
0.807338586502258 1
0.860946038216267 1
1.74923374879723 0
0.981599148516357 1
0.391803715278596 0
1.13377321601898 1
0.598052527190369 1
0.876969243982498 1
0.792668071670761 1
0.930583748140436 1
1.06343074153715 1
0.764992064703963 1
0.856387937536015 1
0.793137841270231 1
0.749255371115742 1
1.25132484194283 1
1.09127381049355 1
1.01623538647302 1
0.715597735955102 1
0.616626047517288 1
0.750809226004503 1
0.734584605587188 1
0.651802706675823 1
0.807918738373123 1
0.796563286690798 1
0.951405027398541 1
1.04641070312444 1
0.831349785034174 1
0.640038406278924 1
1.1159694468048 1
0.861313454316299 1
0.375686006277822 0
0.942705332086743 1
0.642892931862865 1
0.673127173334682 1
0.776878077275605 1
1.00009463730835 1
0.808910435121841 1
1.00535766861087 1
0.823073769556499 1
0.883618060613636 1
1.2208087749442 1
0.810063740354297 1
0.711092654756671 1
0.647789862100622 1
1.39225182264177 1
0.577435640344585 1
1.10141999046466 1
0.898594013752906 1
1.12724045981448 1
0.724667556473375 1
1.34571822008684 1
0.610151695058862 1
1.12711969541997 1
1.35135847625314 1
1.13411834564338 1
0.813519506465732 1
1.31274143448833 1
1.05254560938758 1
1.08860498207942 1
0.718784853740954 1
0.580617297939179 1
0.948136774379965 1
0.934008049624245 1
0.590447366144835 1
0.854414800492061 1
0.934928219727329 1
0.903765532507917 1
0.79481883739759 1
0.494341602424233 1
1.00553948086719 1
0.903128515128656 1
1.43336176478604 1
1.01542994541879 1
0.825785021067124 1
0.80325070256955 1
1.37724863144322 1
0.888601201792598 1
1.24573404958719 1
0.553983168892685 1
0.95410390432852 1
0.958954891328335 1
0.975143762609893 1
0.99743808643485 1
1.14498061838537 1
1.05752576442109 1
0.706550776569902 1
1.08887753748495 1
1.18375337308427 1
0.619674181827242 1
0.83120489341293 1
0.698878941328949 1
0.789455685553846 1
0.434200782583078 1
1.11230252470108 1
0.48888435561765 1
1.21912644632729 1
0.676103583361837 1
1.32819545439103 1
1.025594143729 1
0.842851364483964 1
1.1479262045104 1
0.941657020528108 1
1.00969085271229 1
0.951847949653954 1
0.792954874028295 1
1.62293870212359 0
0.757557358301318 1
0.901245073588573 1
0.594715135179814 1
1.13347955631946 1
0.813046950161565 1
0.800187588544428 1
1.11645284394036 1
0.815225602514285 1
0.869176179844212 1
0.786388387691268 1
0.837025582203452 1
0.760270428549731 1
0.944817718194774 1
1.49106609669017 1
0.919264581990097 1
0.866790722839358 1
0.832176742021659 1
1.19889319270692 1
1.07431268258711 1
1.46538704677857 1
0.779153201977476 1
0.895761619964635 1
1.26936225544168 1
0.646175069989607 1
0.796178553873302 1
1.32755489528664 1
1.14010785663998 1
1.11465194204808 1
0.910974972714942 1
0.790117445531015 1
0.63674423411763 1
0.667592867585492 1
1.10406370653828 1
0.779161159931281 1
0.838998819704026 1
1.04796541595351 1
0.823440013686587 1
0.556563917907546 1
0.947645584373859 1
0.856621129371884 1
0.838171933916376 1
0.776605118060635 1
0.906982303388334 1
1.23502341121403 1
0.81780487100451 1
0.81052514292375 1
0.835249552119273 1
0.994002346127736 1
0.828947152081223 1
1.15104620139578 1
0.863945226326051 1
1.19426221459212 1
0.984968948479703 1
0.959231547852895 1
0.888265716161002 1
0.658271093143889 1
0.607594781259168 1
1.06242766607084 1
1.16983426421838 1
0.728758725359805 1
0.959997628727444 1
0.624622711336142 1
0.956360822113844 1
0.969266815453149 1
1.23868398117105 1
1.13599945696075 1
1.11849834825302 1
0.946811012198019 1
1.10447821319891 1
1.22200155364783 1
1.23284555720064 1
1.05818128623037 1
1.21723577501969 1
0.985114100376036 1
0.957932024627807 1
1.11592729620681 1
1.70648814282312 0
1.17432197684673 1
1.14050002957645 1
0.984437459105819 1
0.992446091358346 1
0.820766497769894 1
1.11238737300227 1
0.98635358489369 1
0.601251813890051 1
0.764198628501006 1
1.13739328482941 1
1.08890466574752 1
0.825096593871421 1
1.0095980146305 1
1.04726582163246 1
0.490527067256604 1
1.1530832587262 1
1.26144667374149 1
0.892494861770984 1
1.02521725770415 1
0.996419357482901 1
1.12374900976494 1
1.28521977422787 1
1.24220547576349 1
1.05589366191312 1
0.890183655360637 1
1.16400768907746 1
1.15341874921366 1
1.47532513715129 1
1.04211803527716 1
1.52696862317925 1
1.03379751494181 1
0.630095700411366 1
0.527588266783232 1
0.757527525456268 1
1.32155417365941 1
0.993217387367288 1
1.534263746059 1
0.868578252062155 1
0.761202079513107 1
1.10770129538426 1
0.900869600169684 1
0.870567887737863 1
0.898632187529418 1
1.36060611864505 1
1.03382102884267 1
1.27632607543225 1
0.832472570106684 1
0.896439214466926 1
0.740152935600713 1
1.12738781968677 1
1.3132363175403 1
0.988259878481819 1
0.727976720882663 1
0.922948446142001 1
0.812570507017636 1
1.17904819630487 1
0.970038602591109 1
0.688206758529869 1
1.13033381470663 1
0.979474602660368 1
0.460431478690123 0
1.07435161256138 1
1.0481375312227 1
0.755370981481619 1
0.987079581010757 1
1.08490436844052 1
1.01901669314134 1
1.10517765890062 1
1.07196786631115 1
0.896012483252389 1
0.772562256715571 1
0.811065548544795 1
1.15125438942354 1
0.819061477312139 1
0.999596562740508 1
1.04672091521308 1
1.22165995937841 1
1.09725211240963 1
0.761206325345985 1
1.02072498855477 1
0.963432440855277 1
1.02464331135429 1
1.38325366860992 1
0.659243496281308 1
1.18241031268174 1
0.90404095903219 1
0.901833868546672 1
0.666042444177026 1
1.60802138266513 0
1.20368073682681 1
0.829714979401133 1
0.954528129165228 1
0.956116773900522 1
0.937162714919961 1
1.17588492449407 1
1.03190643435889 1
0.769984927358511 1
1.26795371047979 1
0.968745150332231 1
0.96891417680413 1
0.367304154689508 0
0.76479583031374 1
0.674597563940734 1
0.799710752987467 1
0.89802085966228 1
0.929817871454455 1
1.02827639010661 1
0.735201591238243 1
0.714691109880679 1
0.847427161601276 1
0.894786685112211 1
0.837931173848602 1
0.882362589190665 1
0.691573306618208 1
0.799908323909788 1
0.679394202397699 1
1.15790000094249 1
1.29744605174321 1
1.49011251912524 1
0.888689240700913 1
1.23568442318582 1
0.935932932674818 1
1.07535172842559 1
1.22679654345795 1
0.805667717754193 1
0.739731824170091 1
0.804809563644665 1
0.716224606479192 1
1.39216169643622 1
1.15738159747611 1
0.756209186372512 1
1.24543549380752 1
1.02941710494574 1
0.51812906050321 1
1.11164043130275 1
0.708695035825313 1
0.536289287372501 1
1.24484011638963 1
0.803078081966686 1
1.08894836113019 1
0.861178214092188 1
1.00259519117628 1
0.815683272124819 1
1.14664080068105 1
0.889775749775299 1
1.25775918491235 1
1.31128422385658 1
1.13173588559264 1
0.797955492157992 1
1.3790883673335 1
0.662192006117734 1
0.901189246398554 1
1.1601866105422 1
0.997992477659413 1
0.928261494020908 1
1.58325057599676 1
1.07650308983149 1
0.88859943958531 1
1.08754572001382 1
0.912734766116564 1
0.837893269582598 1
0.635558701484166 1
0.73239996647435 1
0.864444187418193 1
0.993977135409383 1
0.510072674052167 1
1.15160009365147 1
0.711812849285305 1
1.07263806387097 1
1.22114162187216 1
0.262477968075356 0
0.997005326784069 1
0.662580281940836 1
0.762124471316781 1
1.10192653048599 1
0.82222680699939 1
0.884869496229792 1
0.639014051313624 1
0.990334287478653 1
1.16533615188847 1
1.60203092453787 0
1.16433587690315 1
1.03749397236094 1
0.890362694276667 1
1.20221115750461 1
1.79210831931899 0
0.99320437678354 1
1.35069204634495 1
0.87754181468408 1
0.596184874205659 1
0.723200478209541 1
0.617609936833674 1
1.15213938446141 1
0.708560240518186 1
1.22792914370817 1
1.02304980326922 1
0.570215929792971 1
0.9636226013759 1
1.08232402112165 1
1.425763608347 1
0.947671288374765 1
0.715436490559822 1
0.811437343113838 1
0.745032406400088 1
0.642604791324354 1
0.837670900105013 1
0.779049941267989 1
0.941128798985381 1
0.923186793976958 1
0.676107184621331 1
1.36186222502076 1
1.28246377650099 1
0.97051823981846 1
0.88884321839904 1
0.983645279791987 1
1.3411647821605 1
0.986633548711501 1
0.592607608730659 1
1.37498293700775 1
1.03612662618965 1
1.03089410751527 1
0.903271371750122 1
0.700640728340569 1
0.674168103752601 1
0.847211468753278 1
1.07866219740261 1
0.785021523528973 1
0.543819931034998 1
1.02615432811503 1
1.07734332468819 1
0.607384820035409 1
0.523332348471573 1
0.820907771748517 1
0.820934401470663 1
0.918962688020673 1
0.696979917592553 1
1.12622918162033 1
0.633904944051193 1
1.15862754947575 1
1.2181053724147 1
0.66079879812546 1
1.02564771936589 1
1.12058309274036 1
1.30268269205423 1
0.636960305525185 1
1.04810459448109 1
1.35171976502395 1
0.626376674173458 1
0.64073934969261 1
0.979007098416385 1
1.14317604138248 1
1.13872884501122 1
1.20513653302705 1
0.720626602408919 1
1.1292056173345 1
0.988513697502275 1
1.12405443762187 1
1.00757542385366 1
0.726872866912448 1
0.92833229210789 1
0.623124854074869 1
0.399224142611654 0
0.943169742381677 1
0.754938257828733 1
0.732094129573826 1
1.07818529810206 1
0.886072748387486 1
0.961008649627319 1
0.936773984219391 1
1.06568450439816 1
0.935416720442998 1
1.03438987501317 1
0.946662475789258 1
0.962140262830944 1
1.00631143089031 1
1.06848663768184 1
0.553396299438375 1
0.856408491093419 1
1.25746510684566 1
0.83554738261095 1
1.09069251111905 1
1.58117908239157 0
0.941330863478744 1
1.07893994543864 1
0.949548423999329 1
0.962479805287834 1
0.891245835350794 1
1.0242259737425 1
1.22987068195715 1
0.900791661520401 1
0.749640103053602 1
1.05679322812202 1
1.03530785057518 1
0.809993570880153 1
0.805625203417279 1
0.592796968707323 1
1.06186076821096 1
0.671527654980746 1
0.716852297851618 1
0.84396754626346 1
0.709714927047441 1
0.595606774898569 1
1.12235606895587 1
0.996269029632443 1
0.715106249314612 1
1.03851034684471 1
1.4684638359199 1
0.637512707153746 1
0.931718831538475 1
1.51457143265148 1
0.758129132370333 1
1.1493191412244 1
0.653401934706016 1
1.10214717013279 1
0.870548294009423 1
0.910622971948697 1
0.840313049979377 1
0.621672278474075 1
0.654414973887918 1
1.32869912335254 1
1.17840549072188 1
0.787300140759062 1
0.875334844578068 1
0.656782662797462 1
0.646366459545282 1
1.1317941153662 1
0.546594573190119 1
0.770179633281531 1
0.834313902402142 1
0.661253725089413 1
1.12746123707671 1
1.00049764829426 1
1.0807449361043 1
1.21125029811029 1
1.00085929126459 1
1.42604741851846 1
0.854582756421008 1
0.95236524648962 1
0.643836649910692 1
0.955566856491662 1
0.885904518990926 1
1.51869358639518 1
0.694690918235054 1
0.716347208639087 1
0.925380263836004 1
0.855948930257616 1
0.857594465692351 1
0.560502524806497 1
0.411983496842741 0
0.89485627459645 1
1.09860180440268 1
0.688545731376105 1
0.92660279296638 1
0.619817854000118 1
0.878212723789078 1
0.825407013410088 1
0.431728942859149 0
1.15937650968453 1
0.66604862333858 1
1.01554500607672 1
1.0430555563845 1
0.977548198030239 1
0.784187649818189 1
0.811856522426272 1
0.949296076173268 1
1.03394208908042 1
0.902081156008814 1
0.885032452867274 1
0.584397801419094 1
0.875177769722589 1
1.22051044254779 1
1.22400909077814 1
0.881513960006557 1
0.803961966267096 1
1.67088981298773 0
1.0140872774995 1
0.688156903023493 1
0.845339756555315 1
0.872802189791556 1
-0.00554854924481846 0
0.761107194282851 1
0.548146324353014 1
1.33889364323251 1
1.30664358145206 1
0.772686696893172 1
0.943530504331078 1
0.780407493543674 1
0.475449070125976 0
0.892820152586268 1
0.800944287001041 1
0.515296791258605 1
0.591176375109986 1
0.576648479504949 1
0.762748305504337 1
0.998114833779607 1
1.02404204331377 1
0.970350711284791 1
0.908165101549451 1
1.26171024595348 1
0.630791717410061 1
0.713262832674043 1
0.880396299742954 1
1.11025067253535 1
1.06977896136984 1
0.50498016374375 1
0.763489586516426 1
0.470554883594816 0
1.11624702501398 1
0.465793147071155 0
0.985579807178699 1
0.859428416318341 1
1.25917055420758 1
1.27773567184427 1
1.0056563513922 1
1.05848215135749 1
0.787472784132003 1
0.815515926747805 1
1.27571944716298 1
0.867927477264996 1
0.826788912480892 1
1.20681682830325 1
0.998623267438739 1
0.877037830838624 1
1.12328221749934 1
0.795670557812144 1
1.2363786936342 1
0.914812750956588 1
0.778994078499396 1
0.985255943443286 1
0.639370194729167 1
0.767699373285719 1
1.06850701075647 1
1.0490160763766 1
1.18309009859673 1
0.594220958808508 1
0.80835552525592 1
1.22198929449889 1
0.888260376052791 1
0.835298283214782 1
0.710993051154898 1
0.538534456515841 1
1.09925643769675 1
0.818577927451191 1
0.788921058540182 1
0.603430233227487 1
0.684054129284972 1
0.796313962304151 1
0.675783541474091 1
0.69300857735708 1
0.945546364174529 1
0.872299565243444 1
0.851628088320308 1
0.608535310439915 1
0.832869819506639 1
0.706689382106095 1
0.70108547246409 1
0.971936623947214 1
0.84215850175904 1
0.781946618419158 1
0.977048479664432 1
0.661863269303718 1
0.668936323157598 1
1.13067780932477 1
0.584271237859703 1
0.693239678751932 1
0.677384433208464 1
1.49704235594058 1
1.0546852784211 1
0.765503443858841 1
0.631511757514325 1
0.968690114111532 1
0.961673635744129 1
1.01682221668163 1
0.848765160652608 1
1.14911295062658 1
0.564000850217006 1
0.842591400431735 1
0.448615035222239 0
0.88066217647087 1
1.17952169360175 1
0.533301638106847 1
0.947324903076197 1
0.719592598946179 1
0.95946527219915 1
0.899767649221759 1
1.12409881630535 1
1.06858938769125 1
0.902307156157349 1
0.755898484193363 1
1.17727782408541 1
0.823960073492303 1
0.801937595029797 1
0.957823153823794 1
1.28643013857992 1
0.338314481018491 0
1.01960687602358 1
0.675693075166278 1
1.02281661457656 1
0.743095065098535 1
0.925641010203605 1
1.09974656295163 1
1.3535799181583 1
0.901204091696833 1
0.713443081889697 1
0.968129814818119 1
0.627274339461757 1
0.782957522148217 1
1.07148332122001 1
1.01891181055084 1
0.735810814153195 1
0.831546832815045 1
1.54170474461886 0
1.07660528716365 1
0.722715840254949 1
0.983935338930255 1
0.248738397754856 0
1.33759272786217 1
1.22862940475825 1
1.31106819223873 1
1.15051052715442 1
-0.00465580959597786 0
1.32076261512403 1
1.29308611319767 1
1.07885356201251 1
0.778424404988239 1
0.592388827915122 1
0.911072014285299 1
0.94398889615407 1
1.2783486216258 1
1.18092068484646 1
0.950411393546974 1
0.454073544009419 0
0.766199165751487 1
1.22661331235693 1
0.851316135922915 1
1.07517376205335 1
1.08266338944323 1
0.737312108006774 1
0.74780544845854 1
1.15242996689338 1
1.06931524049015 1
1.41065318347171 1
0.938414498689295 1
0.564192176598197 1
0.98637959930197 1
1.35982019710943 1
0.774676446433405 1
1.30417276855361 1
0.107773626364356 0
0.889147224109157 1
0.87207913119114 1
1.21805933976909 1
0.980927763471502 1
0.954569430463309 1
1.00610377757375 1
1.02586727720852 1
1.04991525548024 1
0.923494159680903 1
0.963704996264001 1
0.682150807281995 1
0.978100418392721 1
0.70911055729171 1
0.968306740591437 1
1.40762666859417 1
1.06455555099445 1
0.930684324628043 1
0.914958268651024 1
1.28676953619123 1
1.15813280554194 1
0.944543701363937 1
0.794522147703973 1
1.34645736735144 1
0.858314656018355 1
0.647268034765675 1
0.684926631861206 1
1.4433819339443 1
1.58104410976063 0
1.23924625983187 1
1.32439559623028 1
1.42684760803205 1
0.981889121057511 1
0.996162379594532 1
1.1420543006794 1
0.81799527757291 1
0.79787796159339 1
1.27505751968918 1
0.951755060727409 1
0.6447126283202 1
1.23867472801602 1
0.668064862500056 1
0.957703129624107 1
1.06472587470812 1
0.961900629072735 1
0.662258004252943 1
1.38055497774436 1
0.717533330732415 1
0.804678423646452 1
1.11572261496563 1
1.13262600507568 1
1.04876123825421 1
1.05332951221593 1
1.27487537949156 1
1.07493585994071 1
1.26244462305947 1
1.19527172386137 1
0.56867091142564 1
1.03547115413399 1
0.901934648887311 1
1.47292279911531 1
0.798259156527163 1
0.976569910627666 1
0.74800569753245 1
0.971068845969196 1
0.688026330109769 1
0.67321850448856 1
0.708017489128753 1
1.23431576199515 1
0.74365884478181 1
0.875836722603071 1
1.12104953347965 1
0.903186885273949 1
0.808998241858663 1
0.635946856459414 1
1.16181736140615 1
0.827285400320356 1
1.21653700568439 1
1.07772923902772 1
0.757800663467919 1
0.55753062700073 1
1.34542725054895 1
0.6936750471138 1
0.730120616871219 1
0.922533380067478 1
0.618134634534788 1
0.697830693971238 1
0.844674224841411 1
0.733885569577797 1
0.808828039916567 1
0.529868665069033 1
1.07361805606545 1
0.915857029399664 1
0.433589033172102 0
0.808481994516698 1
1.14658726348544 1
0.749435500109758 1
0.768649179611516 1
0.891043876747845 1
1.0430953258045 1
1.08109830180219 1
0.942043757151527 1
0.962693016970042 1
1.06962364667186 1
0.836234866969483 1
1.14130695604944 1
0.738253428701284 1
1.2084764334037 1
1.06574661201751 1
1.0940551942658 1
1.11799620989793 1
0.760965378367307 1
1.08256259194042 1
0.850253375427457 1
0.545744894493661 1
0.68357646030538 1
0.613386591207687 1
1.14147114449697 1
1.01468124310177 1
1.55957295372788 0
1.01592887817944 1
1.31951304345949 1
1.31349678110852 1
0.878612219272822 1
1.54093370866056 1
1.08981225003652 1
1.26515112445924 1
0.860642614881925 1
1.23758862852918 1
0.994303328867281 1
1.28579347012798 1
0.874539591897825 1
0.880614086972224 1
0.810553546792943 1
0.471346119991281 0
1.03801481723648 1
1.01786736722153 1
1.23174238697217 1
1.00329828804561 1
1.25615113016624 1
1.21731748152037 1
1.15258309536687 1
0.628714239460233 1
0.898466254073099 1
1.17032539940023 1
0.576497933629122 1
1.24213402937685 1
1.07282801187882 1
1.07896462029954 1
0.965842404151662 1
0.320416822415494 0
0.313448737872281 0
0.890285338708115 1
0.433405595948181 0
1.08897076337395 1
0.912022671110968 1
1.26010275225022 1
1.17874533462817 1
0.987330385917923 1
1.45165860567409 1
0.773379221979669 1
0.964742766305559 1
0.991925967750256 1
0.678791054860286 1
0.778542577724929 1
0.775596666533572 1
1.54025100993841 1
0.899251553264308 1
1.26958414083166 1
0.642062726614528 1
0.393871172233212 0
0.85258105094272 1
1.14931608357402 1
0.700582209721095 1
0.939158494447223 1
0.937513357862705 1
1.10792461500785 1
0.810966188674051 1
1.11606512727277 1
0.705818126429316 1
0.860743629755362 1
0.869526003104219 1
1.1826207365755 1
0.959011313631645 1
0.897722666129889 1
1.23920898361966 1
1.05957085111205 1
1.02616525150581 1
0.387983966896074 0
1.12619126380005 1
0.287927453801501 0
0.945896321611066 1
0.979347081923348 1
0.837993928348427 1
0.894250797790192 1
1.32908690047095 1
1.05498646292622 1
1.19668464940677 1
1.19377191802316 1
1.09545802627711 1
1.25817267701605 1
1.33996305336675 1
0.767261850402494 1
0.988498908818181 1
0.70617876677491 1
0.839133669814862 1
1.27921117943138 1
0.930433413596413 1
0.976721160674485 1
1.22466489917397 1
1.31875591037456 1
0.938076465482584 1
0.61049625728388 1
0.442105197519886 0
1.04361100902756 1
1.0439910169332 1
0.720488967086135 1
0.988889001078549 1
0.809167374237904 1
1.30706165231858 1
0.679211610264174 1
1.06764142966967 1
0.646298209238455 1
1.16423892292364 1
0.811222254446961 1
1.11319152907894 1
0.947706382149098 1
1.12205074656996 1
0.994933190778941 1
1.32272905472859 1
0.691372495569265 1
0.542526109283949 1
0.883427810511024 1
0.805545186115594 1
1.10731090947334 1
0.825824529331521 1
0.973720897852705 1
1.2225945581236 1
0.767815711217082 1
1.60756208623939 0
0.461418447344772 0
0.569006332503651 1
0.88946308546113 1
0.943371833560599 1
1.00971544751786 1
0.936132109171608 1
1.1722587598299 1
1.30894413106142 1
0.899921163288779 1
1.43585640515233 1
1.01284186527824 1
0.596841866822918 1
0.777222565869889 1
1.1534904800599 1
1.28435676517354 1
1.39957381485037 1
1.16008374644386 1
1.19735430771989 1
1.21838295909643 1
0.805642151695151 1
0.72430705656537 1
1.06313502919809 1
0.615129409130731 1
1.22673918814532 1
0.984890004220929 1
0.929659533324364 1
0.729062897932263 1
1.05719653385292 1
0.890049618345522 1
0.83605452530648 1
0.583708497676173 1
0.431264476816108 0
1.12977984401662 1
0.669261652646183 1
0.846948642657064 1
0.967882260172393 1
0.932299517220133 1
0.930738395854853 1
0.896950954045504 1
0.666446471984701 1
1.2151507147046 1
0.719150076814227 1
0.820051124915248 1
1.14857956067591 1
0.540439628883215 1
0.844202156109944 1
0.84301196464997 1
0.887431780721409 1
0.65255667331844 1
1.02708840719139 1
0.773577744321619 1
1.25422178140294 1
1.23400580428492 1
1.02317422101357 1
1.45978175423873 1
0.897103342241856 1
0.94252725428421 1
1.05116580460449 1
1.25921723432559 1
0.764632258435923 1
1.0761122072413 1
0.922699488742354 1
1.31594324527941 1
1.00649634810545 1
1.03894601732721 1
0.6550717327252 1
1.11634487870172 1
0.978397080597591 1
0.932428374256253 1
1.26165143604978 1
1.0456894719131 1
1.05153917573583 1
1.15571462023413 1
0.955405615888482 1
1.38835088726447 1
0.650060622990949 1
0.898235780033557 1
1.14625880750856 1
1.06604988791498 1
1.32013822229767 1
0.898489664462403 1
0.718750741233667 1
1.18396465109339 1
1.34898547362628 1
0.978794509739189 1
0.973969168685279 1
1.05640895931275 1
1.39991130327535 1
1.10740460604483 1
0.809158280519242 1
1.15421493794236 1
0.633999518008212 1
1.05786883847998 1
0.796292417848108 1
1.35201964894028 1
0.647040858351192 1
0.419504447956631 0
0.812729814232118 1
1.14887494884572 1
1.00020149018641 1
0.9065108763157 1
1.16460533676225 1
1.03819455535801 1
1.02662123919684 1
1.10804558697584 1
1.22464792919214 1
1.01299165004754 1
0.916517924101552 1
0.540646037624668 1
1.23673736689364 1
0.643101104736748 1
1.14059951657032 1
0.806958335519027 1
0.701721546847785 1
1.40999774601949 1
1.01285592989935 1
0.968093224880458 1
1.35503727084156 1
0.790035151684711 1
0.721921499524921 1
1.04235722889621 1
0.971356498742238 1
1.10047561232387 1
0.599111152514985 1
1.235644103499 1
1.32503764941667 1
1.13187135404363 1
1.03523631475283 1
0.701236749381874 1
1.37109013704868 1
0.804591006608094 1
0.575627338267081 1
0.903613419456046 1
0.322948996417871 0
1.50834353687829 1
0.648513549782962 1
0.817399687432125 1
0.885658877417697 1
1.07519135423505 1
1.34099378778719 1
0.817934209819269 1
0.835012454753863 1
1.02516167086747 1
0.782773140417033 1
1.04327497679588 1
0.816644680475648 1
0.876460315084664 1
0.785537053761313 1
0.604315204135877 1
1.45913462657891 1
0.85375769343081 1
0.960479022792828 1
0.894392297409561 1
1.11166187540402 1
1.24599774526628 1
0.823210399700922 1
1.00766471322839 1
0.914242564209587 1
0.642324520660008 1
1.14553793208862 1
1.15978723627826 1
1.20379444890759 1
1.02251636841671 1
1.05614195556832 1
0.677014546751963 1
0.93240876006184 1
1.03642316390918 1
0.815801958478688 1
0.716288721662042 1
1.08801840578306 1
0.935954343974637 1
1.06375349231445 1
0.777079590290259 1
0.755031623827747 1
0.774627277138292 1
1.14719395671357 1
1.01844787373365 1
0.980280506817866 1
1.05893341142516 1
1.04730563358779 1
0.815953434035572 1
0.8179455728151 1
1.00930308880749 1
0.772086944444266 1
0.837196403746024 1
1.19202070148357 1
1.13922676107215 1
0.848284091502099 1
1.04757981426032 1
0.650425591016897 1
1.10005810614413 1
0.859760636464527 1
1.24940808900426 1
0.841689727794169 1
0.653292632709863 1
0.856803997529215 1
0.896883316691359 1
1.04508893921521 1
0.947853796036393 1
1.1474565473046 1
1.01928865469501 1
1.42830605464574 1
0.958523372439347 1
0.906735618176074 1
1.19527267358563 1
0.734608067664457 1
0.697254259455861 1
0.847969286493033 1
1.15557177249074 1
0.722229482068199 1
1.09155007164093 1
1.33942656413398 1
0.948667403334635 1
1.06021950448924 1
1.53352062938453 1
1.37531731279815 1
0.834641209356599 1
0.695494884096193 1
0.962531767358687 1
0.668526208616287 1
1.01661866233604 1
1.44940401280548 1
0.435263214539547 0
1.04065231901368 1
0.894090277215328 1
1.06293901322773 1
1.12640084795232 1
1.13523681450411 1
1.01263137883684 1
0.938354205966425 1
1.09860106582863 1
0.996465947531103 1
0.932039573753918 1
0.7183915240619 1
0.787656825119901 1
0.967243719124799 1
0.854197439071763 1
0.880292374653401 1
0.80587264694143 1
1.20266320908689 1
0.754581070617387 1
0.888031716533109 1
0.768785692904324 1
0.887141598912614 1
1.01995089544822 1
0.950962581747329 1
0.995595730519769 1
1.56261058363474 1
0.958801630633072 1
0.944926255334369 1
0.676385489891307 1
0.876122288850278 1
1.19934549476418 1
1.44648409506667 1
1.18457254687903 1
0.834002860531861 1
1.26998966814461 1
0.860062328478032 1
0.982099352761977 1
0.727795714926716 1
1.03941411274738 1
1.39370039875002 1
1.00619114081621 1
0.828231747724374 1
1.25287458611304 1
0.900212196494192 1
1.30688363133054 1
0.901079656320424 1
1.09693563198784 1
1.23529482414005 1
0.828768961927364 1
1.01441527814254 1
0.809206152092476 1
1.02612711456472 1
1.05067626986488 1
1.00843907961186 1
1.01931617947182 1
0.735908966899352 1
1.20603857314616 1
1.1477912358391 1
0.623107159394709 1
0.88266594802961 1
0.737768700604656 1
1.23318733178057 1
0.965988254167112 1
1.03175086447704 1
0.939600999267782 1
1.01506294392221 1
0.769218705667693 1
1.09259214507233 1
1.18350950095886 1
1.00254012358155 1
0.780076067738788 1
0.956004468733553 1
0.720562602137858 1
0.473513785823642 0
0.911915201730855 1
0.982607017807804 1
1.22232114413795 1
0.549344080160322 1
1.07649623603184 1
1.00490008309724 1
1.17164978957304 1
1.39445881763318 1
0.917444172009864 1
0.75796303922812 1
1.12449520428227 1
1.30640921314488 1
1.08503811089945 1
1.3590355267954 1
1.11549563976405 1
1.1137252848348 1
0.891926210054575 1
0.919479576238716 1
1.35675338804704 1
0.31651573404061 0
1.37642391222967 1
0.30866885004243 0
1.03741875632964 1
1.22614781846382 1
0.868060224386734 1
1.15145181684385 1
1.21981939834823 1
1.02591944290868 1
0.984006523223345 1
0.977365192208962 1
0.661897900487282 1
1.39546602077088 1
0.723005010362582 1
0.906604958689725 1
0.881335822807186 1
0.778543820342591 1
0.683869792312628 1
0.964523067727237 1
0.59787727375617 1
1.30912581606663 1
0.84882611280231 1
0.910123035870753 1
1.0243520961837 1
1.03720591379367 1
0.988484993772444 1
0.566063888241578 1
0.969803834332968 1
0.652465097207856 1
0.884599225352845 1
1.00844525694003 1
1.08485985339091 1
0.992926522299165 1
1.15303597695043 1
0.609121258024464 1
1.12162743044591 1
1.08617598057614 1
1.01223641505434 1
1.03522550894253 1
0.766649475078174 1
0.771937365334816 1
0.693584557068382 1
0.809772470975012 1
1.17163147527358 1
0.616854094413697 1
0.646977037662243 1
1.05547860195715 1
0.623662263790656 1
0.872664935902448 1
0.468193790960231 1
0.439983139725121 1
1.07959718667227 1
0.647014863498453 1
1.11307340048678 1
0.887276928705739 1
0.884256127137382 1
1.20698855072539 1
0.877066332628348 1
0.68348018593268 1
1.06009543817412 1
0.760353740973663 1
1.12757134259717 1
0.949518874983773 1
0.740799755200169 1
0.804183988640011 1
1.00725497935529 1
1.30592987272132 1
0.782929410700307 1
0.864320443784593 1
1.32776802933127 1
1.0174386665872 1
0.681600717228059 1
0.928862644387523 1
0.878610754723868 1
0.638643196434178 1
0.796811474879922 1
0.730240531138807 1
0.713248370283941 1
1.15824245499124 1
0.783006572609679 1
0.808712175675121 1
0.654396056510792 1
0.752353451945352 1
0.49228468890527 1
1.43281663856833 1
0.946330350967689 1
1.19523330881081 1
1.03475720347259 1
0.923241518135391 1
0.628877014584064 1
0.641878678779235 1
0.973317284691576 1
1.13641573335406 1
0.409884291578964 1
1.1602965147237 1
0.748293524856564 1
1.0346984862262 1
0.942614728877569 1
1.38915582570395 1
1.21216498756657 1
1.13144863115917 1
0.874919246210399 1
1.15140986150305 1
1.36851315001465 1
0.880397653022462 1
1.20847491207931 1
1.01654882643843 1
0.587593760761988 1
0.864424313798024 1
0.934541031440887 1
0.891252895258516 1
1.12291008730431 1
0.697164651678507 1
1.00867133703905 1
1.05985590694004 1
0.824222458255376 1
1.18301801506184 1
0.928675673658379 1
0.969687205513013 1
0.706072387628218 1
1.05399078765888 1
1.12953566205719 1
1.02010616887776 1
0.600465374191222 1
1.13174397466437 1
1.19103252114031 1
0.543445495859394 1
0.749181751848272 1
1.3942566776853 1
1.14418034205684 1
0.678083181438882 1
0.994979567332477 1
0.631751383131197 1
1.31062521353333 1
0.802691682892675 1
1.08174135044358 1
1.07818976652642 1
0.752295890788678 1
1.01371291527612 1
0.753805182927785 1
1.03288334714987 1
1.16940484116884 1
1.21194248999687 1
1.09495854432067 1
1.06563469818557 1
0.908164558993853 1
0.606681110738995 1
0.763706908687839 1
0.907076819275674 1
1.16319591094 1
0.483748368831181 1
1.03820020508844 1
1.27803016909551 1
1.19222213066341 1
0.844327413014993 1
1.42411004731416 1
0.647984104809044 1
1.10759673973657 1
0.637075197976776 1
0.920302841125863 1
0.785528896502466 1
1.32751582556062 1
0.72928879722333 1
1.46333037050998 1
1.18889728359187 1
1.23862212539306 1
0.784536932913939 1
0.996494839421618 1
0.914763913137512 1
1.22422344446903 1
1.0177841364988 1
0.925173389690805 1
0.588445909637568 1
0.818835980403554 1
0.864997488997077 1
1.09564723915522 1
1.06900527021924 1
1.02708005261228 1
0.456804495673639 0
1.07293309133131 1
0.906813555855604 1
1.42216218457596 1
1.21831843041258 1
0.756542924053557 1
0.777394417733556 1
0.937346476751475 1
0.538461452333791 1
0.930258649255146 1
0.88888107817836 1
0.975010699409601 1
1.16372848860292 1
1.27865130653197 1
0.924469266630576 1
0.565841738618123 1
0.859288096541258 1
1.35616789494587 1
1.06183803048598 1
1.07048525400978 1
0.807897587705606 1
0.865435789366627 1
0.795758743253739 1
1.31247488728232 1
1.04923438915005 1
1.09272544135243 1
0.793405408185403 1
1.36832421559771 1
0.81568375503844 1
1.13400183623155 1
0.757901513505921 1
0.9906997816001 1
0.892722166598034 1
0.81237973009255 1
0.746995585026321 1
1.27833603389716 1
0.915228628306146 1
1.09740587055681 1
0.708948099405597 1
1.37408305103723 1
1.15428387447069 1
0.429324052356804 0
1.04460881441669 1
0.983939714965578 1
1.0723928292704 1
0.986250726221669 1
0.819792260386067 1
0.434075462641497 0
0.889661675638316 1
1.10411109802579 1
1.21715707905063 1
0.921370488740688 1
0.666713885607666 1
0.738884564121962 1
1.02731284267841 1
1.05368890333406 1
1.14046504693177 1
0.736404602202658 1
0.556572915236752 1
0.622167848883151 1
0.9960005235191 1
0.75468528802016 1
1.07879212429934 1
1.24712037962105 1
1.1264548051986 1
1.01061784793757 1
0.768913085661725 1
0.667441446131607 1
0.931550979212769 1
1.00221605190524 1
0.734195125334889 1
0.95027023814375 1
1.31688362801157 1
0.996973435766401 1
1.00523361558937 1
0.912497886730821 1
0.679651494166895 1
0.837583087004667 1
1.08477456636841 1
1.38535894917921 1
0.93173530523357 1
1.08349410727203 1
0.691187078688932 1
0.988176835382815 1
1.46928726255866 1
0.797345220249511 1
1.14908478955793 1
0.900116309499469 1
1.20716797195377 1
1.26867536573981 1
1.21102593058251 1
0.908940955423185 1
1.13425936683574 1
0.692060201873345 1
1.01243181142295 1
1.00346151020949 1
0.722812458573155 1
0.928974112989373 1
1.1858721632709 1
0.887377002867677 1
0.834244459791556 1
1.01466494954752 1
1.15825921646281 1
0.993826535840663 1
0.852447350884298 1
0.898407629259832 1
0.914532510054762 1
0.966513639918813 1
0.810178528921137 1
0.877892415224658 1
0.604281610900587 1
1.22324705751157 1
1.18705232279215 1
1.09133722299121 1
0.561857343687295 1
1.47117404758587 1
1.05466848213397 1
0.8560557247755 1
0.884797747263616 1
0.796140531448886 1
0.772549873514831 1
1.29605059956199 1
0.960836056112441 1
0.892081841319544 1
1.14644902833218 1
1.03625047837973 1
0.907004923523219 1
1.38377910816412 1
0.92213357555842 1
0.992533427601396 1
0.994254599389311 1
0.964973497100341 1
1.27456400507624 1
1.01688338613107 1
0.565140592681637 1
1.0533762708481 1
0.739087768024082 1
0.850435882592086 1
0.659379785364694 1
1.0437685902816 1
0.845562060528892 1
1.00165187580981 1
0.775849397792436 1
0.934908924656718 1
0.699823246686298 1
0.857009076664443 1
0.832358329619732 1
1.10895240239811 1
0.910192568792159 1
0.973910304122825 1
0.833200449601389 1
0.687809209783881 1
0.720360618428219 1
1.16734510200661 1
0.703115274522539 1
1.18892065307036 1
1.25334522312007 1
1.45281918212736 1
0.891413834829672 1
0.728500819192223 1
1.02280403341639 1
0.703330913233506 1
0.841120585266607 1
1.37419737066806 1
1.06040924677732 1
0.989235786478403 1
1.11043789197175 1
1.02317514408701 1
1.08183894471576 1
1.02398829250466 1
1.13044593499607 1
0.854277392856354 1
1.28180474892971 1
0.73956521495877 1
0.481468062217111 1
0.885470669972187 1
1.2534653943986 1
1.32804978290205 1
1.50361826604501 1
0.862576141704952 1
0.985272938851193 1
1.30425014642336 1
0.928451818746526 1
0.99037846138842 1
1.00280894631411 1
1.29260666579401 1
1.43856810350189 1
0.370117845216928 0
1.05985778078294 1
0.746465255101371 1
0.827733453581775 1
0.911948272439885 1
0.802361879125504 1
0.990372087775438 1
0.92994591913662 1
1.24400577474135 1
1.04967434864519 1
0.921344704177838 1
0.628133705665734 1
1.09087593566917 1
0.60601570555617 1
0.768380696754615 1
0.909745290554067 1
1.17941262211761 1
1.01038891334316 1
0.553704715251949 1
1.09625628898411 1
1.03321628766397 1
0.960656990798891 1
1.23515272541643 1
1.19555698934103 1
0.740599961893077 1
0.812944831380145 1
0.780646030389437 1
0.932077803725746 1
0.822003566616898 1
0.856381081283043 1
0.856442017573713 1
0.95112848110776 1
0.972776057785181 1
1.13362732173081 1
0.66212917933267 1
1.23753571788134 1
0.938875918320682 1
0.55572260203221 1
0.890337783768508 1
1.22419140913861 1
0.931789013856724 1
0.717676562008841 1
1.1817962388911 1
1.00762725488228 1
0.862255558295039 1
1.18190546957104 1
0.670808500486907 1
0.657084805487442 1
0.83533968072313 1
0.745214642289087 1
0.950206784627417 1
1.07561810915319 1
0.565690371920347 1
1.57385474830505 0
0.833672628895386 1
0.884025780998844 1
0.790126688978451 1
1.09795750319687 1
1.0905204657604 1
0.871608541689401 1
1.07022824471303 1
0.451240518257264 0
1.32463584616548 1
0.669392633563072 1
1.04654733836047 1
0.551197096010476 1
0.863638940408463 1
0.777392290368395 1
0.569847422917045 1
0.596569861542646 1
0.91263834647406 1
1.00013167454868 1
0.810649143866997 1
0.924718810443341 1
0.580927025329135 1
1.48901569089893 1
0.893105110694633 1
0.80227625066758 1
0.5848164120697 1
1.04832447615005 1
1.19931865732241 1
1.03037343279436 1
0.438484046055802 1
0.89084658976677 1
1.09221798865608 1
0.957468780867322 1
1.10460185245363 1
0.762428629504381 1
1.35448352397846 1
0.967424378128929 1
0.724402111547112 1
1.11495952010458 1
0.678762354546901 1
0.983293962289603 1
0.770823538153612 1
0.952075275152602 1
0.905901481578123 1
0.656455010477213 1
0.761612480543994 1
0.813129933102972 1
1.18752408326573 1
0.650792500520105 1
1.10701566270585 1
0.856793330827652 1
1.02076251160657 1
1.12375585166664 1
1.01896496663234 1
1.32937124326168 1
1.20511339291668 1
0.790968461170406 1
0.904177302982393 1
1.12439659489423 1
1.24158803285151 1
1.01580370259802 1
0.700872651845277 1
0.732104972671375 1
0.940498242851136 1
0.856764349363738 1
1.21431279406261 1
1.02580482087353 1
0.660709403196222 1
1.27606092795173 1
0.73291402754917 1
0.792395394278875 1
1.21383789863079 1
0.879589134189145 1
1.1204212677238 1
0.731695279235361 1
1.08156195619612 1
0.963195608659556 1
0.731305897744635 1
1.02270710221872 1
0.982239501994708 1
1.38170198543515 1
1.07743713752317 1
1.2004519543818 1
0.734447974214183 1
1.23654588925051 1
0.981085552816724 1
1.23396277290377 1
0.728079845597463 1
1.27196442164906 1
1.20100548468411 1
0.691623201056298 1
1.43067594159686 1
1.14332766400429 1
0.882002089441741 1
0.908877500559073 1
0.941088948753401 1
0.748232939462047 1
0.446267962376191 0
0.607200689105868 1
0.475180983198175 0
0.812774484701916 1
0.906600578034705 1
0.938684783941948 1
1.28489921232989 1
0.543094362395805 1
0.607626556224785 1
1.020504919766 1
1.1918368802482 1
0.348465864504318 0
0.648901321421196 1
1.07519356855437 1
0.912893549944597 1
0.756698832187504 1
0.890165973125785 1
1.00847698477544 1
1.06852080437047 1
0.542191965477148 1
1.16263385785556 1
0.900772966513988 1
1.05837019553651 1
0.691087439868915 1
1.23510989259639 1
1.10299259362695 1
0.919706678080036 1
1.13162476188322 1
0.408807313062034 0
1.00370982266336 1
1.16192827837575 1
1.03704015012784 1
1.01743590050868 1
0.772940237828226 1
0.777941941257589 1
0.710843431992174 1
1.3299036863633 1
0.856547152897438 1
0.951346151091633 1
1.06924498059663 1
1.12349871693775 1
0.57062484373588 1
0.513359172473343 1
0.830127180102108 1
0.723582899650895 1
0.955748918931784 1
1.14339406526404 1
0.899173046870258 1
1.14270312225102 1
0.726325174345466 1
0.8041995955535 1
0.483085792753551 1
0.939100927411965 1
0.912451023844285 1
0.707730491896481 1
0.718245112157369 1
0.565845921394912 1
0.477428785226158 1
0.751187420584268 1
0.827299808127414 1
0.742860548991851 1
1.23035588792842 1
0.948910850578024 1
0.816976020232471 1
1.14351628610646 1
0.965351854697189 1
0.755576971864109 1
1.24920829496246 1
0.88326177677829 1
1.04998112373549 1
0.729770920925748 1
0.849905941387026 1
0.889122147549696 1
1.13335966177757 1
1.16143409484228 1
0.328336105915609 0
0.848822640305804 1
0.731927033418976 1
1.20880683948092 1
1.0571581491124 1
0.855622788633396 1
1.10138216339946 1
1.31188532206327 1
0.902259846977076 1
0.823280714485453 1
1.1041854321149 1
1.0525492875586 1
1.03335752521122 1
0.91182928097137 1
1.32314767288867 1
1.17884574980173 1
0.707640888765317 1
1.52187428526667 1
1.01790882658787 1
0.673183801774168 1
0.984384355610237 1
0.570754217152457 1
0.784593926398726 1
0.297692585278695 0
1.20334523281103 1
0.847942048874199 1
1.0375380525322 1
1.11451122812153 1
0.660803485522659 1
1.09407161981205 1
0.890629309283047 1
0.681255373851415 1
1.22193214887044 1
1.0895148563507 1
0.795563218628741 1
0.852323399850857 1
1.16832786396676 1
0.783002706221945 1
1.0024011038199 1
1.17357502665627 1
1.07753993695191 1
1.062316862914 1
0.643235001360343 1
0.936676437387707 1
1.3547885561285 1
1.23142036119581 1
0.822940096006747 1
0.746500322852483 1
1.18555673201696 1
1.03201328436635 1
0.691540618414631 1
0.865234432885908 1
0.392580457817577 0
1.16824582536927 1
1.39256136053195 1
0.851722813762984 1
0.540904727169588 1
0.888018460390867 1
0.813538791074113 1
1.05123185511262 1
0.721354678582501 1
0.779246112322057 1
0.932095990619237 1
1.12260229106317 1
1.27822938913825 1
0.757063652047922 1
0.937982535157594 1
0.886741588293241 1
0.731985869518808 1
0.582803554604965 1
0.390648652879369 0
0.914862452505578 1
1.5297322502429 1
1.00878312062665 1
1.29135338521571 1
0.635840287635531 1
0.83464849739459 1
0.70203043860615 1
1.2793476726115 1
0.63517996959893 1
0.744402972787174 1
0.701975983118904 1
1.3866191594979 1
0.894684999861814 1
1.00144908265166 1
0.887723163459299 1
0.383768392228599 0
1.14811136613675 1
0.887356179406702 1
1.19824439602962 1
0.985423330526489 1
0.569898531400292 1
1.06779034797755 1
0.595579858607394 1
1.14269455732986 1
0.786567395638309 1
1.02057174037175 1
0.84340932419703 1
0.693749523715906 1
1.20228474079696 1
0.818820108712635 1
0.560968618185576 1
0.979730914197957 1
0.950341124687473 1
1.17970692086233 1
0.882970158511853 1
1.79394679186194 0
0.878695694411552 1
1.20317753188528 1
0.654036638663248 1
1.0456330912614 1
1.03575955673693 1
0.881589399610301 1
1.1199037525134 1
0.723983057598291 1
1.07925816478677 1
1.06299514112136 1
1.2068483511548 1
0.684455011959547 1
1.40874048607214 1
1.21819609935277 1
0.770694603265214 1
1.04020179176678 1
0.3951593839161 0
1.44508865092189 1
1.06847457741598 1
0.919012006659413 1
1.55398385009183 1
1.15686887013559 1
1.36598166170048 1
0.726847619496531 1
1.12078747553311 1
1.24058924933644 1
0.798906189032431 1
1.3841882236876 1
0.796888229577905 1
0.829564225376035 1
1.12184344319271 1
0.47988425873308 1
0.898782080667071 1
1.16843400354683 1
0.930572691391189 1
0.666436791988245 1
0.51947043013523 1
1.01031234218346 1
1.17807146111454 1
1.27168817426803 1
1.21360763395987 1
1.15822413763059 1
0.942340023179999 1
0.833916330731216 1
0.901439110397285 1
1.12259917603215 1
0.614204717252445 1
1.04844803909255 1
1.21283042783714 1
0.659968524700931 1
1.01341192232431 1
1.28581610821731 1
0.681707278047425 1
1.13732548744951 1
0.652384606800717 1
0.882626094910414 1
0.813074756749095 1
1.2928781643439 1
0.590188719323817 1
0.961422198842221 1
0.733334386470626 1
0.69828679049851 1
0.881087002725592 1
0.85688703217232 1
0.925693006789495 1
1.02345110229582 1
1.30650503842167 1
1.18078336251835 1
0.969266737683314 1
1.00740125825041 1
1.18436194901307 1
1.10745986037709 1
0.988834977361434 1
1.05735924352868 1
0.497924647274221 0
1.19194168222369 1
1.1084563642054 1
1.23319052716763 1
1.08153541955012 1
1.17329100824554 1
0.998640124902967 1
1.09482425033584 1
1.03709209047592 1
1.62278587152818 0
1.01748415759966 1
0.740553933215473 1
0.443685251639802 1
0.961570865475162 1
0.681803857279192 1
1.25929162195284 1
0.847091877310535 1
1.02187302352077 1
0.654381891659718 1
0.870100586634228 1
0.826509903108486 1
1.2858907954455 1
1.01764074569456 1
0.809189923580881 1
1.27613180895182 1
1.08027190075561 1
0.83599285213177 1
0.771479559224387 1
0.695777291118806 1
0.975680191963547 1
0.452479530884819 0
0.871138462224361 1
0.77967508008557 1
1.18220701980268 1
0.459110715190706 1
0.807565985513302 1
0.833810347515202 1
1.03537738718815 1
0.888020741126956 1
0.950339477419625 1
0.962459106021329 1
0.789387435708661 1
0.690911304004087 1
1.36097605321827 1
0.411252100177782 0
1.23370926937556 1
1.01993934059444 1
0.997495183781443 1
0.923578075162116 1
1.22499884102682 1
0.810949504824801 1
1.00400971788922 1
0.398829735224573 0
1.22713054777045 1
0.800606429528077 1
1.25795031046821 1
0.899958897801805 1
0.993566242018262 1
0.614646150784741 1
0.904631483248245 1
1.09106106963575 1
1.30031112413825 1
1.27432890246396 1
1.13956680744198 1
1.08817791134949 1
0.98254738894606 1
0.638808125169949 1
1.14505171495161 1
1.13678263923973 1
0.896584683194383 1
1.23063457944049 1
1.2206589300195 1
1.3646288297558 1
0.480723353929423 1
0.826347596305642 1
0.813621064819233 1
0.781029755163607 1
0.450356668116803 0
0.506346081252445 1
0.975463259275942 1
1.46744904106018 1
1.20034114563446 1
0.939473519037398 1
1.18437051074362 1
1.41287300133466 1
0.895635445784206 1
0.609633590184681 1
0.91133573953994 1
0.54349637193568 1
1.40986376813874 1
0.959741518451425 1
1.4081789343983 1
0.673919356358754 1
1.25952068812775 1
1.5943926469503 0
1.14037171665107 1
0.836963120434109 1
0.988345925520286 1
0.752300047845904 1
1.19529909001283 1
0.865496406342812 1
0.981908716039564 1
0.989294993275501 1
0.990254395841268 1
0.651484250863518 1
1.11945980347748 1
0.822863137073871 1
0.78444207657074 1
1.09092680787656 1
0.603146666904843 1
1.24406953319211 1
1.56128824864901 1
1.09578270370745 1
0.890873058952758 1
1.01905541517442 1
0.496427614060043 1
1.04210129218279 1
0.795165570652545 1
0.845468707583235 1
0.984741483218573 1
0.97476189802231 1
1.31640722211129 1
0.879752664800326 1
0.671076680697107 1
0.882612539004391 1
0.402866065253853 0
1.61547486845033 0
0.888092324410024 1
0.791202326669897 1
0.540181992055509 1
1.31369103463931 1
0.904706697530118 1
0.93883534583702 1
1.28844248345439 1
0.912320239004061 1
0.642406655265021 1
0.841010512442911 1
1.09729456424678 1
1.03765094039234 1
1.12214794704237 1
0.920633629324312 1
0.835423228789826 1
0.926280589942631 1
1.42033910311339 1
1.00186808810126 1
1.13118147862703 1
1.0779740559961 1
1.01449658852121 1
1.25609740160059 1
1.31196776266035 1
0.831572978146962 1
0.957947857230524 1
0.970699860744867 1
1.06054411864925 1
1.0506462460658 1
1.18035946360561 1
0.968456880480299 1
1.39153277193531 1
1.10124345984323 1
0.59698795359226 1
1.0666228669563 1
0.809697270888491 1
0.851030516705746 1
1.08611151144012 1
0.985499616278417 1
0.940196885858014 1
1.51328791613883 1
1.17813000143041 1
1.03342877825416 1
0.633129186074409 1
1.0744109361081 1
0.959968390131143 1
0.215019289766255 0
0.750692176152633 1
1.32429275362572 1
1.1678392960909 1
1.37137144716122 1
0.826680959382818 1
0.986167940281663 1
0.577608466139092 1
0.798503244931366 1
0.8771073008247 1
0.817759777197671 1
0.974799517014256 1
1.07552550113277 1
1.08530206949234 1
1.17966523172799 1
0.621147950938285 1
1.01433891683517 1
1.06924672360932 1
0.904446404819389 1
1.00407787796563 1
0.903963187736635 1
1.13824201549101 1
0.960755083230229 1
0.874493999633757 1
1.00567476701316 1
1.06777116577566 1
0.806640734604513 1
0.83438687771164 1
1.37156575332398 1
0.632293500550312 1
0.403057421075308 0
0.566881298467741 1
0.948229029936091 1
1.00308913223269 1
1.04825150713782 1
0.926295155890674 1
1.08078646942047 1
0.939893511808866 1
0.891423543100447 1
0.738925189583279 1
0.846612507453623 1
0.922738756892435 1
1.00002694624846 1
0.717676195005619 1
1.02850702444244 1
0.947344964718506 1
0.841738479366072 1
1.03525355769954 1
0.921968927404722 1
0.763055739487367 1
0.822529689239213 1
1.32123307931181 1
1.28040334416207 1
0.634204334942122 1
0.910258677269671 1
0.620826549377543 1
1.25673047569783 1
1.20877713545396 1
0.913900767110237 1
0.907720323649341 1
1.08045473870561 1
0.643119817880874 1
1.1153837198097 1
0.756165643226876 1
1.02860159274922 1
0.65615963502405 1
1.13577979020978 1
1.01604649028323 1
0.331304537914566 0
1.28111568582639 1
0.914641334057424 1
1.09244898224986 1
0.876379667129206 1
0.952248503999121 1
1.10447886052446 1
0.923608452190317 1
1.37262018803851 1
0.888308797160622 1
0.64613919319443 1
0.532758535555558 1
1.20351994816764 1
0.818139463401288 1
0.818237681378109 1
1.23740514500051 1
0.747765138460174 1
1.08114231412244 1
1.01722567309695 1
0.987218174452819 1
0.605813872592246 1
0.778496906922111 1
0.628274638312685 1
1.06164058042349 1
0.731655904405829 1
1.12922695351667 1
0.669664552496324 1
0.658006467145794 1
1.44525503039617 1
0.601947305486835 1
1.27644235978073 1
0.808871587163263 1
1.00761874695048 1
1.1605406348 1
0.492166845152176 0
1.30973327837416 1
0.511302009888156 0
0.973414059162208 1
1.0246964129151 1
1.11408184275653 1
0.835012140868125 1
0.733152827200272 1
0.461297380143426 1
0.59606268368278 1
0.744290367933471 1
0.910508886646678 1
0.719559186512448 1
0.844026846122183 1
1.03542998133378 1
0.922379195698961 1
1.30095113849579 1
1.05761788771806 1
1.06216516350616 1
0.92130674258477 1
1.06503512564883 1
0.776987282762662 1
1.27928665017036 1
0.801861685973599 1
0.49792205373281 1
0.819644129517518 1
0.944756906978703 1
0.844621911915671 1
1.2186745155812 1
0.78456507139689 1
0.998707670918211 1
0.942229730453739 1
1.32115371476043 1
0.724490538055287 1
0.83145613366068 1
1.23059190588769 1
0.871011216063083 1
1.23752816039521 1
1.32164458696803 1
0.977167621793067 1
0.907080629371257 1
1.26994729244135 1
0.407882412751525 0
0.597226793817443 1
1.24145689271592 1
0.333953377330669 0
0.935330958937059 1
1.24137703230361 1
1.09323072124677 1
0.542670904269057 1
0.986564860583765 1
0.772799965550543 1
0.886221490361119 1
1.46231908033851 1
1.16886748264443 1
1.05073903323015 1
0.746523752729185 1
1.28260152901897 1
0.94785846966018 1
0.69034011051654 1
0.78292751353359 1
0.895745390882802 1
0.790080932357205 1
0.402787464384119 0
0.913920812333872 1
0.800414698009651 1
1.25755294186839 1
1.51174056668181 1
0.979942712847236 1
0.999624346880287 1
1.06299703887812 1
0.603073641896855 1
0.840317539746074 1
1.27790041733928 1
0.824256285514924 1
1.19738441938486 1
1.22908114854232 1
0.780652213584313 1
0.821635781321766 1
0.911387192590258 1
1.26158442980047 1
0.967298840588103 1
0.902224492456701 1
1.33344592742361 1
0.605009109765206 1
0.617380888169781 1
1.01610933756354 1
0.908355765492183 1
0.670485147827147 1
0.747466471423634 1
1.10512340714876 1
0.792077891027994 1
1.23389428521811 1
0.785592979278484 1
0.965183543399118 1
1.13297931915972 1
0.67625775254398 1
1.1078532200952 1
1.01719785837687 1
1.56338246878091 0
1.46787590680527 1
0.923240522495782 1
0.7240758054392 1
0.940682532829927 1
1.22586665815532 1
0.894889626239322 1
0.679849406555813 1
1.01996206861364 1
1.23701040992932 1
0.678884581239113 1
1.19912510419818 1
0.498163284193048 1
1.07081105623419 1
0.872957234503354 1
1.28858206464677 1
0.66231488511574 1
0.937452957726046 1
1.00972041637404 1
1.06060507052717 1
1.22536969905443 1
1.06361292363544 1
1.03425547063065 1
0.97626233114813 1
0.887723435387387 1
0.452327971367349 1
0.761315934949253 1
0.37990255559142 0
0.945485289298021 1
1.31727294955553 1
0.969861201718169 1
1.01305459654707 1
0.981030481811053 1
0.525068249574028 1
0.938336577582316 1
1.61336921341216 0
0.697289440167271 1
0.333649652925148 0
1.2083010019552 1
0.425568090221844 0
0.779878853863921 1
0.999549296724639 1
0.708324596027067 1
0.719845030411526 1
0.919185032840611 1
1.0901594225856 1
1.40123126240174 1
0.812374940056839 1
1.03591395712603 1
0.581102292807516 1
0.869535116719432 1
0.818599223527035 1
0.64785356687449 1
1.07019856791623 1
0.944232158989149 1
0.641021881014879 1
1.12519475543631 1
1.23937604313633 1
1.20481490487483 1
0.894191891713607 1
1.10099665851967 1
0.397411248137553 0
1.13328314099463 1
1.30372111136756 1
1.01390101608317 1
1.29498175684425 1
0.652008379401686 1
1.2152892833032 1
0.906162170174184 1
1.15274839200805 1
0.972537139670799 1
0.822464802246129 1
1.00022582814684 1
1.01485947604611 1
0.941622681250637 1
0.709368672875158 1
0.608734083890428 1
0.74679595807498 1
0.870297437413094 1
0.871687284226381 1
0.479691004159932 1
1.35551898750449 1
1.1017969578414 1
0.596792887905317 1
1.28598950331331 1
1.25229280870439 1
0.692890287233392 1
0.970109346067496 1
0.641273917497098 1
0.68166090838683 1
0.689730545523666 1
0.79427335412329 1
0.82222325436442 1
1.02636237067106 1
1.42302322957754 1
1.2386715867251 1
0.370495838294961 0
0.7414770618745 1
1.17817829289468 1
1.04145441137053 1
0.973412849467752 1
1.05314102552005 1
0.973910043163855 1
1.11593333654584 1
1.07787608050941 1
0.590087303963449 1
1.12487829519081 1
0.957422424860234 1
0.523945198587146 1
1.04910698873806 1
1.02070430885782 1
1.07450739063328 1
0.586930782739301 1
0.622212964412559 1
0.634474033962607 1
0.864317050736094 1
1.17333607269553 1
1.30413870583648 1
0.716981809763229 1
0.990151855922052 1
0.973854146476993 1
0.879748939125396 1
1.47742464776024 1
0.74499735732701 1
0.933518366682182 1
1.02480249687538 1
0.726621494086111 1
1.30838304760447 1
0.95191760712813 1
1.10330149447673 1
0.666476377482199 1
0.891102913283506 1
0.474774125613684 1
0.251581023996027 0
1.32765411254097 1
1.30382582396093 1
0.630846421196029 1
0.884047157114082 1
0.879585108602282 1
0.759527310743242 1
0.614534473169483 1
0.922745183146383 1
1.01562340201654 1
1.40483530073405 1
0.578954692343094 1
1.11147925711473 1
0.730888915180651 1
1.08328846280801 1
0.974746742140725 1
1.05093766467783 1
0.589991343658906 1
0.897482305887246 1
0.81723886795888 1
1.10157595568579 1
0.80183918873375 1
1.14526558812639 1
1.07474462718455 1
1.26312633875796 1
1.23622116423832 1
0.74308010989211 1
0.943251076771554 1
1.23424572332504 1
0.492074685110347 1
0.945923742298992 1
0.657390715128436 1
0.987681774882709 1
1.50240786807209 1
0.908513585612915 1
0.727443783084438 1
0.831276553526702 1
1.44539303623525 1
0.763800579586815 1
0.662022726827817 1
0.753823998098598 1
0.915776036748296 1
1.18595903362353 1
0.968588124182799 1
0.615392852403923 1
0.843244798516699 1
0.810663902262168 1
1.01345516102301 1
0.660416324559456 1
1.52974066819217 0
0.431152205281704 0
1.06532225862984 1
1.15490362440862 1
1.21463214015551 1
0.840631863654283 1
1.22308697937172 1
0.73045570351166 1
0.799527491981832 1
0.915329670540633 1
0.775690644881307 1
1.20468769109798 1
1.39286396629098 1
0.843561190275424 1
0.835559294303519 1
1.22613944189301 1
0.506879218697762 1
0.86291907030972 1
0.776488304088356 1
0.987208264520456 1
0.405215404711638 0
0.801171217631224 1
1.26376317661938 1
0.790331934133698 1
1.11927911822018 1
0.250018200011181 0
0.929401799541689 1
0.949754748917833 1
1.0817373661498 1
1.02160237691445 1
0.905604914691631 1
0.636962295883635 1
0.792112575086116 1
0.941610948551066 1
1.10096405380292 1
1.14876985514195 1
0.699493829945517 1
0.963296718065147 1
1.17255060493675 1
1.53240070002799 1
1.11910186779386 1
0.677203349684486 1
1.16746623746915 1
0.863000368027516 1
0.797643776513805 1
1.09242431187168 1
0.917566162796175 1
0.946947518489324 1
0.903072391942027 1
0.84721108860392 1
1.42892108839704 1
0.938206182215618 1
0.724474928123092 1
1.20806829412791 1
0.914748419761664 1
1.24629921665622 1
0.827525239729293 1
1.26052848926184 1
0.544409006666364 1
1.07409516489066 1
0.862739396689249 1
0.72025691318605 1
0.835420650665336 1
1.22551654178954 1
0.806306692476822 1
0.827669534184084 1
0.95626240566132 1
0.900077463901161 1
0.716206453197155 1
0.927862769180035 1
0.883140878515807 1
0.849393624071675 1
1.07407244517764 1
1.48108870921513 1
1.1901803924045 1
0.506797056704898 1
1.5657452356395 1
0.717388765539205 1
0.769999348961462 1
0.309127661608064 0
1.0600210994541 1
0.869674220512131 1
0.992469862189355 1
0.89704965411724 1
0.426463943757422 0
0.961009645462173 1
1.38362997673402 1
0.747607864394381 1
1.07978852568478 1
1.4295027218586 1
1.08857659986209 1
0.693187170459543 1
0.653420170899618 1
0.683698867054747 1
0.4158481025973 0
0.591738850856574 1
0.402833125670942 0
1.10377368384285 1
1.21065101376897 1
1.01164995424883 1
0.794238085766072 1
1.04348637650427 1
1.01873999910794 1
1.01850845587631 1
0.972325435889278 1
1.08883917734446 1
1.16577596679924 1
1.1752134828663 1
1.16689807721326 1
1.13316106867116 1
0.799065647641387 1
1.05989195023249 1
0.327057273735196 0
1.03105620025263 1
0.883257373801338 1
0.745261990946208 1
0.962300551981449 1
0.870068096342017 1
0.789403980657979 1
1.0812081436517 1
0.958349714898673 1
0.976097904704393 1
1.10528776640431 1
0.742514808101766 1
1.22889920163913 1
0.745121214969233 1
0.830798209996524 1
0.765127956104664 1
1.12619977755789 1
1.15009573550305 1
0.947265727799794 1
0.790742946774724 1
1.22920634351342 1
1.32309835245263 1
1.23796404418901 1
1.03205006345819 1
1.07411722335706 1
0.742451109288491 1
0.819446709951933 1
0.80489619839108 1
0.817513744990263 1
0.860908520528616 1
0.497145720538565 1
0.629254110280113 1
1.18025651755185 1
0.936355769092931 1
0.897123718968935 1
1.17960349938574 1
0.85349050069945 1
0.706091321135377 1
0.630523239186966 1
1.10898426604027 1
1.17312942309709 1
0.803072240158595 1
0.739813289937445 1
0.760999433015597 1
1.10088468244767 1
0.76528768220541 1
1.11168809451212 1
1.10409419506215 1
1.35087170973558 1
0.988686767592157 1
1.1171884123331 1
0.845912700483344 1
0.821007280831776 1
0.76891652872432 1
0.728942107968241 1
1.18205739070643 1
0.731460937803961 1
1.37047515762219 1
1.04297396854038 1
1.04046897205793 1
1.07452760335906 1
0.659643426370293 1
0.94153620583186 1
1.12283878598825 1
0.883856000587 1
1.14488653378768 1
0.627765336928919 1
1.32244612688894 1
1.22519614091722 1
0.715245001246633 1
0.792792684120048 1
1.03093105945841 1
1.38253086964273 1
0.776851126308113 1
0.81155963740147 1
0.444088596996828 1
1.16825352009518 1
0.929468397125749 1
1.32143181405488 1
1.2307106117358 1
1.26416483869847 1
0.542497415046535 1
1.42175054853439 1
1.26754119717935 1
0.71498796911779 1
1.22920633678704 1
0.87073143174204 1
0.996115471612612 1
1.14109892420396 1
0.734689775532378 1
1.17209296526328 1
0.86016711324272 1
1.18980793238835 1
1.3141497724223 1
0.49005533567217 1
0.670736486566399 1
1.2272784351973 1
0.861957306475705 1
1.19348947069901 1
0.832455627840428 1
0.968084216642178 1
1.11090977198165 1
1.23158657117116 1
1.22138178064934 1
0.868984721862575 1
0.883170150276237 1
0.714753032534645 1
0.840332718683159 1
0.969312783421026 1
0.918802828694612 1
0.778666874264358 1
1.23024725879121 1
1.12454732219196 1
1.07335354860141 1
0.854164041248419 1
0.805695613335481 1
0.876640258754382 1
1.19896269480434 1
1.18893848343431 1
0.380070832202189 0
1.10206561856609 1
0.882897326876297 1
0.837744984654674 1
0.819575941467092 1
0.834057786024021 1
0.913192539974883 1
0.658305888534762 1
0.393120932697653 0
0.986332284237751 1
1.24813417647913 1
1.13891147268226 1
0.817547394979052 1
1.00664406350621 1
1.33131254120488 1
0.825154730439475 1
0.871769556917544 1
0.825248885723909 1
1.15145066350307 1
1.41061098336796 1
0.519363492354399 1
0.912223888577785 1
0.82564038752193 1
0.944722137774525 1
1.01067547233937 1
0.719420483581871 1
1.18584080885444 1
1.10785587001493 1
0.841453014109291 1
1.0337104540414 1
0.782120126396872 1
0.660409320150064 1
0.955545518589964 1
0.654713796278399 1
1.23382687544297 1
1.01578058748221 1
0.904049459168142 1
0.745748310696223 1
0.476166905656456 1
0.858261028044744 1
0.770118364219746 1
0.825826899266754 1
0.761572699670917 1
0.747146209480282 1
0.819516869970766 1
1.05492668442226 1
0.71195538025034 1
1.01863730309905 1
0.725290685747107 1
0.690901558771116 1
1.13312603027678 1
1.143340091521 1
1.21467202284512 1
1.08877620117895 1
0.828524847124397 1
0.905314035596495 1
0.869788462394028 1
1.08233219648038 1
0.920305660910448 1
0.633012647545301 1
0.987010712236783 1
1.05962458673666 1
0.933792652826704 1
0.698256363812619 1
1.43394202875735 1
0.905432062209485 1
1.30582553364298 1
0.706321003243853 1
0.872366540936727 1
0.936160885506601 1
0.966418332802018 1
0.706261808537202 1
1.01316900745969 1
0.660377846195071 1
0.925970329511195 1
0.83556959363027 1
1.07156403260449 1
1.21937924157319 1
0.901827727398522 1
1.16531075603652 1
0.852132000756488 1
0.778184362487919 1
0.920029784537789 1
0.851128329312171 1
1.01527136988653 1
0.914466849104573 1
0.93321857866493 1
0.886439896095413 1
1.16383749221042 1
0.756612430071026 1
1.47958316870303 1
1.18230255899555 1
0.759449149186265 1
1.02304539655673 1
1.00168352141514 1
0.929905016036498 1
1.24416043904766 1
0.923362740384402 1
1.36492152170503 1
0.950198544942303 1
1.08330183334994 1
0.805556723437074 1
1.16098737726703 1
0.820905408271477 1
1.03446417081762 1
0.827219901095069 1
0.293763592509959 0
1.29325634354278 1
1.31799305786472 1
1.59019751101721 1
0.915830890908824 1
0.830233075360541 1
0.746945385138619 1
1.2686825693565 1
0.938171781006956 1
1.13078933880726 1
0.85739824269863 1
0.529126454589638 1
0.7527769055939 1
1.23248347795279 1
0.968940494126908 1
1.16785983855239 1
0.682536246499212 1
0.925014177753915 1
1.13705735328441 1
0.973862498967866 1
1.28983957941169 1
1.10926148799873 1
0.512960456948033 1
0.618509092550786 1
1.21082931473558 1
0.941627496846615 1
1.27378658578559 1
0.87984125085289 1
1.26411436654365 1
1.1581506931266 1
1.07896743178981 1
0.884095427259869 1
1.1049200180223 1
0.769874154755476 1
1.1901808286981 1
0.572373684045213 1
0.634335260066922 1
0.684486211479305 1
0.76829892614758 1
0.702048968743124 1
1.49345404377037 1
1.15673772048082 1
1.08470340264682 1
0.787493249888213 1
0.885674537990286 1
1.50656716730525 1
0.738149249727571 1
0.984915515905762 1
0.78454932991215 1
0.685163304765191 1
1.0278904418115 1
0.932216363419073 1
0.614732007340534 1
0.837178057916387 1
0.800432169931062 1
0.992495205062026 1
0.689152799002005 1
0.968381200029235 1
0.584733138775225 1
0.816429698190969 1
0.361217783719106 0
1.00251302835311 1
1.08461978678545 1
1.15331175058403 1
1.02465603920088 1
0.73731521663896 1
1.02380180943355 1
0.869668450435166 1
0.772449099141396 1
0.981026727312385 1
1.22351405560844 1
0.98299103111671 1
0.827752553784893 1
0.726130820430706 1
1.18551725435778 1
0.700410004619407 1
1.33479734091271 1
1.25572347780933 1
0.829321114980442 1
1.02248632807935 1
0.624738467646482 1
0.911432299336873 1
0.861325528829626 1
0.913575807111559 1
0.986532203669101 1
1.36212958736207 1
0.974665366760233 1
0.724207006765471 1
1.14884132010429 1
0.97864208539033 1
0.83202566309134 1
0.972108673407735 1
0.710717457262022 1
1.13099674161674 1
0.785359028668777 1
1.03841029944065 1
0.512304850732783 1
0.770117651672602 1
0.788270430310653 1
0.715865548130067 1
1.08341392183276 1
0.744428487215443 1
0.466524698330414 0
0.913383366260811 1
1.16621856020179 1
1.16580163230078 1
0.834432616015788 1
1.11414245015236 1
0.452499214295982 1
1.20623754122827 1
0.615309742291932 1
1.19580418299077 1
0.476712525365192 1
0.784330122245583 1
0.876237372096137 1
0.994452497486842 1
0.686291783223401 1
1.03687451943312 1
1.30569984454656 1
1.11388006995158 1
0.968057843247265 1
1.02184184561654 1
1.37444614700048 1
0.933197291764178 1
1.30308022522103 1
1.02385634315325 1
1.00412611048233 1
0.890334310881841 1
0.734054485558251 1
1.1103668349948 1
1.19548335907726 1
1.40005896402024 1
-0.0206795412118642 0
0.923396975147819 1
1.08163774036604 1
1.29050214332133 1
0.8447062671456 1
0.965978194578403 1
0.647360019620946 1
0.665236041541264 1
1.25527273064326 1
1.21440017282369 1
0.856976903464841 1
0.820004451648517 1
1.07603815559131 1
0.870038394122622 1
1.080957532668 1
1.26797305951425 1
0.902699717599599 1
1.32663988175668 1
0.646028113033598 1
1.03221983538516 1
1.32774520665866 1
0.613153713986988 1
0.52839734868517 1
1.05999969373122 1
0.633353694212492 1
0.948088163304778 1
0.786972028924246 1
0.839970228721939 1
1.34864220739562 1
1.02949874824048 1
1.13714275278863 1
1.08878971984597 1
1.01085715134179 1
0.870894471106185 1
1.19832301301271 1
1.24911706992401 1
1.0591706148771 1
0.76160332890747 1
1.15479413925194 1
1.1791503600388 1
0.748299750467425 1
1.65373506586982 0
0.850666874760405 1
0.913300149680129 1
0.796158129315411 1
1.3203055985805 1
1.01942196703926 1
1.1522440030806 1
1.17293179738067 1
0.771673055401544 1
0.849303992103511 1
0.900198890448709 1
1.16682024315941 1
0.801648523575362 1
1.23210665530528 1
0.800076266461018 1
0.807672309497146 1
0.599038805095676 1
0.948373644520697 1
0.791922953719226 1
1.06279498452969 1
0.8115266603532 1
1.00107756198948 1
0.765078396078423 1
1.09520578011846 1
0.232168756381389 0
0.973687811001432 1
0.535458535088678 1
0.847699019540862 1
0.607459494844194 1
0.793413998326562 1
1.38482207084418 1
1.1371380752353 1
0.25606889439205 0
0.858715461253729 1
0.769174079741281 1
1.15905448635955 1
1.04095871385495 1
0.877955788234612 1
0.716258693265546 1
0.590140245822642 1
0.827314418261602 1
1.00654653361559 1
1.18936658804222 1
1.1462554721392 1
1.09098003284048 1
1.36918535566051 1
0.716252017566185 1
0.651119872084631 1
0.590410709377277 1
1.23501473881682 1
0.630505871877148 1
1.10520147245575 1
0.770122414821143 1
1.1261341199675 1
0.526919575409545 1
0.675979748423614 1
0.996141817427582 1
1.30506315178805 1
1.05113475076212 1
1.04432112521148 1
0.911338167611775 1
1.26109761906567 1
1.07151724478102 1
0.954341483941438 1
0.83610067412078 1
0.926188878645687 1
1.07244703121859 1
1.07735878703416 1
0.919675864579056 1
0.87778920329065 1
0.608810483032397 1
0.78416842296989 1
1.42923064753416 1
0.743913949502386 1
1.09925594678751 1
0.662666715809492 1
0.926145970734475 1
0.916964088865839 1
0.446014643211686 1
0.889977542210344 1
1.12869479791255 1
1.43316213201921 1
0.927712134535671 1
1.14802111295712 1
1.15257363446925 1
0.601224529857367 1
0.858546039602567 1
1.12897625302341 1
1.15310156234866 1
0.82808125525038 1
1.30074540952907 1
0.301881061781156 0
0.707968879182086 1
0.900023508665405 1
1.11963518024297 1
0.845451469994435 1
0.517024573739371 1
0.616793923071266 1
0.802929549560516 1
0.859068760546919 1
0.765786594588226 1
0.695386441236506 1
1.08318474128656 1
0.470372597756757 0
0.905627217720806 1
0.941699927064415 1
0.993192115059073 1
1.12927829705228 1
1.34334036577933 1
0.904808228765024 1
1.23298557335118 1
0.760812435627547 1
0.591665074447194 1
1.30958329740266 1
1.15276451249629 1
1.09838054754014 1
0.734356376792946 1
1.40565362809143 1
1.10417583758101 1
1.21998801200383 1
0.939786802278789 1
0.899186105736245 1
1.22134126160591 1
1.24089741074569 1
1.03330330299482 1
1.34671021996574 1
0.77441716121544 1
0.659243333265256 1
1.18641809533495 1
1.33325733295866 1
0.666768251137119 1
0.873591225695443 1
0.663157507662238 1
1.31346157359502 1
0.849705938489365 1
1.30500541019101 1
1.04554307151911 1
0.34949753547895 0
1.24561140953435 1
1.24998392339867 1
0.626936304523242 1
0.834651021204069 1
1.46029800578006 1
1.32619046866179 1
1.20285368577707 1
1.11462390105156 1
1.10426772790673 1
1.27414445525077 1
1.27026061760041 1
1.48353983155306 1
0.823538531537248 1
1.13366392984252 1
0.722261097216923 1
0.913416136366016 1
1.35675363434016 1
0.462545660373115 1
0.899662620213659 1
1.35362864246092 1
1.44070740097369 1
0.542871803768612 1
0.982884065578111 1
0.47704406549047 1
0.795973895183492 1
0.62653909656867 1
0.895238104557833 1
0.943312887295353 1
0.744769354389112 1
0.929688273475936 1
0.74689426335333 1
1.03635161206714 1
0.791272756396838 1
1.30885219012563 1
0.703808924583321 1
0.804638702943184 1
0.874254699086477 1
0.794562235534657 1
0.894233677845799 1
0.542127780830888 1
0.531833707206599 1
1.34984001262118 1
0.554981515436568 1
0.783688327631135 1
0.750416705604081 1
0.952187476320946 1
0.857524722834729 1
0.675127042164194 1
0.406829537087945 0
1.1636126740596 1
1.14621756600382 1
0.6653405056016 1
0.723800633792051 1
0.898752498757525 1
1.18842623079277 1
0.635615210370978 1
1.21239026094804 1
0.730086705219493 1
0.986930549323526 1
1.04233611883607 1
0.752786727193663 1
1.32898978891117 1
0.930557619874603 1
1.25690931077399 1
0.965078476061303 1
0.813466371428967 1
0.998328637849153 1
1.20257377715808 1
1.23541664776732 1
1.00866371473658 1
1.42670927397547 1
1.18452524171171 1
1.37532511969847 1
0.607952160713059 1
1.04205964999439 1
0.993956908635359 1
1.16093948115132 1
0.851801351984062 1
1.0225774575567 1
1.38171128373906 1
0.996228267791184 1
0.97402345986648 1
1.17233530288884 1
0.574777089356974 1
1.26829738599881 1
0.783994702571783 1
0.502277644548375 1
1.18056067560297 1
0.768723027131352 1
0.76008613762434 1
0.919086575449729 1
1.03019210768851 1
0.772867878351982 1
0.685471382116419 1
0.851925192092412 1
0.490086546420803 0
0.9077753688357 1
0.971992368805191 1
1.58215344352302 1
1.0122395905004 1
1.06498104688125 1
1.43884786149628 1
0.770725535732961 1
1.12780558531928 1
1.23032466640023 1
0.907912793546429 1
0.859565268366833 1
1.032514651302 1
0.552894557773164 1
1.03185966679293 1
0.64563672053428 1
0.905776729760681 1
1.03063825700371 1
0.636746504423944 1
0.863219075440356 1
1.07065520733595 1
0.586696264490781 1
0.643061853443748 1
0.858370893933373 1
0.59535197751146 1
0.770652953011255 1
1.13420590383532 1
1.07515877840401 1
0.752478000168816 1
1.09476625904444 1
1.33575372554643 1
1.13717665346716 1
0.92700142750817 1
0.445666348586264 0
1.0157738225323 1
1.07699962764131 1
0.923765346726975 1
0.924431141177316 1
1.08374595077648 1
0.993818852568451 1
1.01694574395228 1
0.819332898032848 1
0.87750882640972 1
0.640902091592857 1
0.854653728696103 1
0.644107461787737 1
0.738525493663416 1
1.04232336940238 1
0.798999972508404 1
0.735118403233016 1
0.764706049381708 1
1.07758057384848 1
0.855142830595536 1
1.03238528827096 1
0.909263106162574 1
0.511661276260748 1
1.00345863734859 1
1.01090618750531 1
1.13566575785137 1
0.78750770584638 1
1.25732682389803 1
0.922025099763541 1
1.27650044959638 1
1.0902235270437 1
1.01448919002381 1
1.12957771827832 1
0.45448114382542 1
0.680699639416703 1
0.65968725276246 1
0.816859598232161 1
0.84621398536799 1
1.04764924597123 1
0.738042672786051 1
1.37217878705182 1
0.265602411503093 0
0.840804587298876 1
1.14874140161064 1
0.935056259398694 1
1.37839496819355 1
1.02224500033513 1
0.596629369470357 1
0.221574020529717 0
0.830794904630802 1
1.32707219500067 1
0.939748764442857 1
0.709975826755697 1
0.761501134521756 1
1.01688805103805 1
0.711337815308338 1
1.0856464637072 1
0.984168499473454 1
0.93136574297467 1
0.782838248007649 1
0.94487191735459 1
0.967063098846162 1
0.601278208249979 1
1.63050445374599 0
1.24703972965559 1
0.81360141458622 1
1.07049244152715 1
1.16569817149594 1
1.05697626798929 1
0.880943654758091 1
1.08026838544604 1
0.818602393565733 1
1.37149929669197 1
0.727009275926215 1
0.965778809929819 1
0.560125266085914 1
0.762189448839312 1
0.933715025720097 1
1.25596647837064 1
0.862674884668035 1
0.610471486147021 1
0.875549819352822 1
0.855348948883086 1
0.601649958787979 1
1.0854311188177 1
0.945807547878607 1
0.587310595512756 1
1.16536730840646 1
1.16768997496812 1
0.974806042473957 1
0.98533830158473 1
1.11590473356544 1
1.21555702818407 1
0.83104998076707 1
0.995872829587347 1
1.10611441307436 1
0.92691894877922 1
1.06083027291617 1
1.21665798191057 1
0.689247484386202 1
0.736266704594911 1
1.02000126469778 1
0.700846651448207 1
0.914881588457787 1
0.906590759824964 1
0.637153234422411 1
0.730754789486034 1
1.06103312640668 1
0.881195004685033 1
0.796599191969053 1
0.887808320524035 1
1.02286451360938 1
0.531737631733917 1
0.68665100304635 1
0.585335328651862 1
0.930147411655079 1
0.948538708599036 1
0.655086304532524 1
1.08894242228319 1
0.865569266839517 1
0.799157884315929 1
1.20348912940121 1
0.644727178423515 1
0.478282413917945 0
1.02272343414818 1
0.544792210028994 1
1.01137319969839 1
1.32245651124808 1
0.765679984781212 1
0.897982939844186 1
0.823117385516376 1
1.06428644181424 1
0.809842861787707 1
0.982735952377216 1
1.17996952979491 1
0.94529469981903 1
0.897524532885129 1
0.580187312011123 1
0.774316464934598 1
1.26443614091568 1
0.281309331177106 0
0.859877870829079 1
1.05819692591387 1
1.15148504579232 1
0.837967853957121 1
0.696701137334294 1
0.477427016534063 1
1.01325250201923 1
0.971703352038777 1
0.274125104371375 0
1.21491685445414 1
1.2327577230905 1
1.00181589823761 1
1.20313572226854 1
1.29638355994353 1
0.612941530110922 1
1.23372917969363 1
1.35536881299551 1
0.906081479788598 1
0.845813389254407 1
1.18161021675084 1
1.14004992865756 1
0.575992084307421 1
0.737382074123235 1
1.06889106457974 1
0.948550000714269 1
1.34381349984659 1
0.802766908808028 1
1.20149592154884 1
1.85421784065696 0
1.28416322879634 1
0.43913456611394 0
0.370888639602758 0
0.719748240404356 1
0.785019441236093 1
0.886521084214585 1
0.5498816361078 1
0.996752887464988 1
0.743056959357052 1
0.73652597936178 1
0.840711669453213 1
1.26097333084327 1
0.577852161654192 1
0.959434626574649 1
1.03114514467141 1
0.787842329386928 1
1.15258843377192 1
1.13906805026782 1
0.800326379362703 1
0.773047296932354 1
1.10087158989616 1
0.894833669640245 1
1.05633265300903 1
0.984216259583899 1
0.868065218494992 1
0.798958762864526 1
0.945844539852228 1
0.985094435311651 1
0.952643418741708 1
0.746783750010073 1
1.10688814762483 1
0.918794680297136 1
0.797383628546521 1
0.707646469154005 1
0.818259921502811 1
0.647168499264768 1
0.74627698349033 1
1.01209392218086 1
0.971109465273198 1
1.49836360706567 1
1.00538031962194 1
0.218047696338926 0
0.93864275564351 1
1.0168601087927 1
0.893036373675925 1
0.942789454619001 1
1.26460399980725 1
0.60980189991924 1
1.13623741328302 1
1.03768162870987 1
0.83551303594091 1
1.26254290998573 1
1.36062493618594 1
1.24508425748677 1
1.17061924546511 1
0.861243238010873 1
1.01852487801573 1
1.0129833630094 1
0.949529297508743 1
0.908957896929789 1
1.16629045669334 1
1.05058870263089 1
1.28863280519502 1
0.65438609123124 1
0.809876307895979 1
1.19149352731517 1
0.695706359432551 1
1.00465989566116 1
0.648635892463953 1
0.657962526330713 1
0.911978463266836 1
1.39049878255296 1
1.278342909442 1
0.810519217666139 1
0.828794467452472 1
0.813335838630166 1
0.7521117392454 1
0.88614037656897 1
0.895979648066141 1
1.27244852968594 1
0.790373664552246 1
0.880191991130529 1
1.07713039552125 1
0.808998475069078 1
0.679157672472156 1
1.23551456271771 1
1.03581600468565 1
1.22013256077654 1
0.669849796733262 1
1.24628992392328 1
1.01788640400619 1
1.36963302752135 1
0.478554800829036 1
1.09814539499478 1
0.97945280716027 1
1.14803834959459 1
0.906662928508275 1
0.685014621577656 1
0.964974736067001 1
0.871813509868066 1
1.04968108129124 1
0.76984649314717 1
0.782637078199411 1
0.678521089200776 1
0.845299315171455 1
1.10815325020207 1
1.22989583393355 1
0.906729080245841 1
0.642764711519519 1
0.881148337168247 1
0.917891965014814 1
0.807435103025237 1
0.565839251561994 1
0.830816189398533 1
0.96256517235622 1
0.876905043942712 1
0.633537593888718 1
0.917442822304994 1
0.696808121087421 1
0.982460905337922 1
1.11029710413034 1
1.30120832639506 1
1.37411387395987 1
0.91236055515535 1
0.95470349567638 1
0.663967606072723 1
1.05496002848341 1
0.604735585834599 1
1.10909500290841 1
0.890399060353494 1
0.859463830687297 1
0.745778939585304 1
1.28213636637004 1
1.20823060128749 1
1.12386530348605 1
0.462290612140943 1
1.06038194913389 1
1.12574499462264 1
1.02379419339732 1
0.98919840687508 1
1.17442922232501 1
1.13820289115624 1
1.19954722108772 1
0.813673822610018 1
0.858724387691893 1
0.588641044035456 1
1.34346834167143 1
0.801186246443105 1
0.881173071421563 1
0.879341509887188 1
0.721233463357149 1
0.925375115594227 1
0.401972482281385 1
1.15435451698254 1
1.03675851859248 1
1.15988019449263 1
0.928481285682826 1
0.723712632910974 1
0.593566495759207 1
1.38958601783847 1
1.44729548115366 1
1.08691675221345 1
1.0094545278674 1
1.11713600950891 1
0.988036077467177 1
1.50699557607211 1
1.1934177755362 1
1.15817613666344 1
0.787931573903183 1
1.26945219327004 1
0.828088553419419 1
0.95922809093604 1
0.79060064406561 1
0.900917682501631 1
0.871548062895566 1
1.02192134764044 1
0.596712412710746 1
0.757310248341334 1
0.937117492409798 1
0.632914271027507 1
1.57987252458095 1
0.929491604055965 1
1.14490054772829 1
0.95496727415291 1
0.606035171929537 1
0.844217071069142 1
1.07211972898275 1
0.885728895823743 1
0.703213911588779 1
1.26555457355147 1
1.4656786027064 1
0.889322437313143 1
1.06818570208653 1
0.93087793724411 1
1.22832402829937 1
0.626339236947313 1
1.2028203095274 1
1.26171826284099 1
0.987358156109764 1
1.04879647551918 1
1.35227870176551 1
0.772931668718602 1
0.723742126368506 1
0.93665932209337 1
0.800383329867748 1
0.746635224881598 1
1.05867318068139 1
0.585561241297782 1
0.906295148293781 1
1.07060422065925 1
0.911878505080279 1
0.506799534655256 1
1.0616160481365 1
1.07160741895987 1
1.28282778146987 1
0.727411613942056 1
1.08812175582125 1
0.948770556845371 1
0.861868996171795 1
0.982718997491605 1
1.36416180257142 1
1.25044477194063 1
0.66327701527218 1
0.855754605626325 1
1.0232404788096 1
0.963800171540257 1
0.882068591793173 1
0.985115102764796 1
1.1815244085758 1
1.27221969703716 1
1.16182597763278 1
0.94213901067553 1
1.1295835281728 1
0.841713866241855 1
1.38118424837752 1
0.846691834916062 1
0.73936520127067 1
0.702761730081126 1
1.05112596178708 1
0.801437956181296 1
0.912256645419856 1
0.609676947636518 1
1.04490111442279 1
1.12554516685057 1
1.10772898549516 1
1.24698383589795 1
1.39599477195822 1
1.04082470439386 1
1.15964650386943 1
0.806485570021439 1
1.08494995003983 1
0.79845080888139 1
1.04440653066373 1
0.910593799893046 1
0.887558914624726 1
1.18016603701325 1
0.567819892079529 1
0.797310476939019 1
0.655577002605148 1
1.05196761285689 1
1.02455325588081 1
0.796741945691196 1
0.808780694514967 1
1.0401288719488 1
1.39734145809996 1
0.932351981198804 1
1.21381526949482 1
1.08868133374461 1
0.670310908972834 1
0.584446308855261 1
1.33493589679822 1
0.749119690765702 1
0.934024782896685 1
0.462835989537508 0
0.811394459257597 1
1.10391832855447 1
0.757968000020995 1
0.93002428863375 1
0.782061163760467 1
0.823492924400817 1
1.08161937245668 1
1.18355019183718 1
1.15938703512411 1
0.880483885967976 1
0.963720915213689 1
0.954387974551018 1
1.1492930958143 1
0.797066368060162 1
0.774300331845081 1
0.938757912853815 1
0.819487368248245 1
0.638979240156237 1
0.631331569308943 1
0.98906769279699 1
1.4462279894125 1
1.31855414252786 1
1.04111937878583 1
0.986957030576656 1
1.02255084699974 1
0.731087207980649 1
0.758927637629759 1
0.92862659215968 1
0.944958195871123 1
0.921208403850063 1
0.375849112154404 0
0.798394412568808 1
0.911136403249849 1
1.08685029717571 1
1.09088486864398 1
0.588264917952178 1
0.400746893051818 0
1.31722105633955 1
0.866201212633468 1
0.912482651096893 1
0.907813924747264 1
0.950997676704153 1
0.584109884741053 1
0.486726370787635 1
0.502173066085786 1
1.13808355249469 1
0.914819068413657 1
0.779414008115355 1
0.881667069321132 1
1.02338756210904 1
1.09323839575643 1
1.45158208543455 1
1.07665798494211 1
0.470233176902531 1
0.946466802906856 1
1.21581578952812 1
1.07594821644691 1
0.740997526681617 1
0.82412856772693 1
0.708203436292371 1
1.10912761506207 1
0.864723481752383 1
1.2222302662266 1
0.685975548622516 1
1.1457177012471 1
0.528840306381545 1
0.638218612256056 1
0.957050426440277 1
1.41762142251525 1
0.831249885646706 1
0.714404102080526 1
1.01823869955648 1
0.529738512594358 1
1.21263666267289 1
0.696712508208995 1
0.857788553834715 1
1.06789211051033 1
1.08995473984047 1
0.914799968403332 1
0.848617727828657 1
1.0538231924579 1
1.17265120134379 1
0.939240232297958 1
0.839402057753234 1
0.578853526070139 1
0.524255102371214 1
0.878481041825248 1
0.714062016504347 1
1.22236951679171 1
1.09453217735932 1
1.29982554906198 1
1.45860118893831 1
0.827969659190553 1
1.23984657689869 1
0.491301797549724 1
0.863592494638847 1
1.13266726018269 1
0.894763782515469 1
0.679357057231311 1
0.542716603641518 1
0.9187415117777 1
0.752667380918948 1
0.908114894052472 1
1.00736137680209 1
0.933855873186562 1
0.924854008087151 1
0.771294103790133 1
0.970232226079712 1
0.928252737414108 1
1.09451684820958 1
0.888549896589808 1
1.14101787211987 1
0.809324100268899 1
0.950913295794948 1
1.22915276466278 1
1.2133265875165 1
0.679895313278427 1
1.10254103402666 1
1.12013416280404 1
0.646862274507639 1
0.711505379638055 1
0.876951208711287 1
0.917581723035857 1
1.08386136687691 1
0.68819459725739 1
0.782662646815409 1
0.698188802478301 1
0.886835072416325 1
1.14147774199297 1
0.594406833308831 1
1.14767348373105 1
0.986608719249365 1
1.12506799424769 1
0.680790312284031 1
0.703294950929625 1
1.36359178734329 1
1.09024015565275 1
1.00916141092077 1
0.821292832363732 1
0.877525187059391 1
0.821598192711032 1
1.19707127225484 1
1.04559541504102 1
0.764179680700669 1
0.805445148881339 1
0.879306151112856 1
0.712016013202038 1
0.811036756262019 1
1.05157708515112 1
0.505796370096049 1
0.94955472256081 1
1.01611848413671 1
1.11607969287051 1
0.945573027096071 1
1.33583369525978 1
1.09013729378838 1
0.92636104459825 1
0.806981238417577 1
0.754791014390042 1
0.991279506079839 1
0.92408451980351 1
0.966243645646569 1
1.29958627526037 1
0.860196647748129 1
1.16072599834285 1
0.807220934426572 1
1.06139815760504 1
0.789707967518103 1
0.773925946518533 1
0.645366463990478 1
0.919212962468743 1
0.89253221335275 1
1.35546712454875 1
1.20870636940444 1
0.582848347642689 1
0.797911375194526 1
0.987534447004863 1
0.858216853860574 1
0.822024395939752 1
1.14750857276377 1
0.994415558117852 1
0.941592382524202 1
1.14550533952748 1
0.98268903440687 1
0.659762929542401 1
0.738230358001672 1
1.40828044964493 1
0.981182273486629 1
0.899501320543086 1
1.41127847354372 1
0.519679281634558 1
1.15972798892334 1
1.02383239356911 1
0.576585671265733 1
1.13318323896545 1
1.18631864375005 1
1.08280158366891 1
0.519711652974958 1
0.573022009246688 1
1.14335957403348 1
0.608541351963509 1
0.96456950405498 1
1.50713976673557 1
0.877967736084492 1
1.06201315004866 1
1.00519801368728 1
1.47995460228053 1
1.02183809095284 1
1.15389689818705 1
1.26050032934896 1
1.00923646473098 1
1.02635280680084 1
0.871031960780967 1
1.0576425743505 1
0.870927893006291 1
1.38197674209727 1
0.714301804744951 1
0.953649471979824 1
1.50577538738618 1
1.24266362628767 1
1.39781224901665 1
0.823444757296376 1
0.895747759947873 1
1.12189134327805 1
0.903137849911038 1
1.188881954879 1
1.14609310603459 1
0.81917487220519 1
1.32009533393734 1
0.693200627921205 1
1.22643791992201 1
0.76144112842035 1
0.747080329586213 1
0.938500092637999 1
1.29702984836139 1
1.06542365843416 1
1.29127061525885 1
0.778606982361657 1
0.926038519055959 1
1.27121843498288 1
0.897716498515033 1
0.7658197364773 1
0.701491285357305 1
1.01905560689261 1
1.56259207251749 1
0.990287387322768 1
1.0660820978281 1
0.385396012557263 0
0.999703108035159 1
0.713844519624489 1
1.26502211370634 1
1.01944379289592 1
1.04115828688495 1
1.00475790140172 1
1.07109567621502 1
0.635223702569764 1
0.844820571134975 1
0.766467924271501 1
0.702590597058619 1
0.696157877512751 1
0.830791460866672 1
1.02926794997807 1
0.68629552549149 1
1.25807619312513 1
0.81315865987787 1
0.629696299834167 1
0.920623746852895 1
1.46668939364104 1
0.945716371870907 1
0.842691411644818 1
0.986453760756923 1
0.894013094671361 1
1.0171330753129 1
1.15198910599586 1
0.971013970179605 1
0.526994766328152 1
1.13532864274388 1
0.963336895622114 1
0.751129079434332 1
1.06068270083873 1
0.712970032872704 1
1.11827095645629 1
0.614737757078885 1
0.833867246015933 1
1.02895978733829 1
1.1656868782503 1
0.697667919165145 1
1.03131467436099 1
0.452338125383529 1
0.916964513359731 1
0.95227918122679 1
1.09365346633631 1
0.623413005108143 1
1.13704117587753 1
0.750335549899794 1
0.808927656412646 1
0.726416135604093 1
1.07213044686916 1
0.468055465007612 0
1.08301909714554 1
1.01546394881332 1
1.12673259599301 1
0.910972884010501 1
0.793409390650993 1
0.511344774554072 1
0.646686994994751 1
0.995425540195101 1
0.637154207312943 1
1.04195386060888 1
1.29822143407716 1
1.19176063681342 1
0.782382825686126 1
1.03478831918543 1
1.19363068348512 1
0.998764204212984 1
1.11470186271334 1
0.965567383099374 1
1.16070125660016 1
1.52789513092253 1
0.887838052363237 1
0.854810603212259 1
0.695938634029902 1
0.994129303055975 1
0.916940910916032 1
1.01285319580787 1
1.58582451848962 0
0.907124841630034 1
0.951385126425535 1
1.03504111141192 1
0.909589134543933 1
0.86879595350803 1
1.03277445336011 1
1.00335190789462 1
0.773377124836521 1
0.787619190242923 1
0.588671362201707 1
0.849315573482408 1
1.36335244757895 1
0.996116817423995 1
0.706821942624435 1
0.854522465404309 1
1.04831485807007 1
0.589661280651335 1
0.277562405566715 0
1.03355526951053 1
0.922950570162147 1
1.07698173935795 1
0.738488582624287 1
1.17290007603259 1
0.86612702101549 1
1.58240903680828 1
0.938959076907627 1
0.899451102189773 1
1.23794544976101 1
0.671915601904009 1
0.930628561601378 1
0.651503705229963 1
1.20975226608476 1
0.759616750642371 1
0.795157307407987 1
1.14911443443418 1
1.22604884186448 1
1.40415403932102 1
0.530302802385509 1
1.06540588931346 1
1.10266100772931 1
1.06967288903698 1
1.17690751830528 1
0.448420279858617 0
0.900418978795164 1
0.531145147796978 1
1.26957448421261 1
0.888621134036526 1
0.44877807547923 0
1.29814595927361 1
1.22396958986904 1
0.885549980672643 1
1.20965506882322 1
0.939144030359088 1
1.06553725722665 1
0.659758606355878 1
1.20963083169759 1
0.819295543536509 1
0.95899312336937 1
0.988534612502093 1
1.03295730725466 1
1.0638786298328 1
1.03311986064209 1
1.10791665962941 1
0.826459903128346 1
1.37004548649793 1
1.33733464098094 1
1.00162276908696 1
0.570619795109038 1
0.965226576860335 1
1.16923322619201 1
0.931646317255008 1
0.909272310738134 1
1.29673042120981 1
1.102270502279 1
1.39036795180811 1
0.853611068448245 1
0.605420333957895 1
0.777790648425346 1
1.18541759749693 1
1.15038007763958 1
0.943362505713112 1
0.761518441566295 1
1.02407037844991 1
0.901498051240653 1
1.15358239913422 1
0.574547005127925 1
1.0136153755283 1
0.855906450967504 1
0.688544558280668 1
0.72325370000923 1
0.954400784227143 1
0.975543113692212 1
1.0141175207434 1
1.31013784339383 1
1.13299803675593 1
1.26796112046633 1
0.798498464616152 1
0.568312382127946 1
1.27632743795655 1
1.67629059813029 0
1.05042542036743 1
0.733879498844082 1
0.915654377636676 1
1.08342317664844 1
0.375043432618221 0
1.01343874865442 1
1.09070342560002 1
0.891218868143833 1
0.893426315138609 1
0.503868600369939 1
1.24171619072299 1
0.658036560062099 1
0.904959508763964 1
0.773218648962789 1
0.953178763365481 1
1.4499013266251 1
1.41256371797329 1
0.848544977249209 1
1.05447502375455 1
0.849912710667758 1
0.858066166236954 1
0.820675429755159 1
1.19992617431605 1
0.929019907834663 1
0.918231078076967 1
1.0872364510014 1
0.683690553314602 1
0.943999306568022 1
1.27457710517165 1
1.54310436437407 0
1.07240295404678 1
1.35608057500244 1
1.28459013853513 1
1.0311301759749 1
0.512400095547724 1
1.01531542796444 1
0.817741500321228 1
1.06977277441602 1
0.858964816028201 1
1.15975158554674 1
0.509428164175659 1
0.870770775050155 1
1.3108354602197 1
1.04637811499014 1
0.873732896892743 1
0.678932736972619 1
1.29081311377253 1
1.01116411183659 1
0.673276630316048 1
1.17792484935321 1
0.603024405821211 1
1.44756391788348 1
0.996200543292813 1
1.21292319115338 1
1.11700070278219 1
0.720553380312505 1
0.785810143437944 1
1.18504910504946 1
0.951370240565089 1
1.0472920939945 1
0.830652410187666 1
0.807731900337518 1
1.26103383314177 1
1.09122497125399 1
0.915570521983284 1
1.00155820406469 1
0.732821012450254 1
0.880787838037591 1
0.825733509520294 1
1.0173194588398 1
0.845415963845148 1
0.960649513504549 1
0.322377114836219 0
1.1783493742932 1
0.947333123799372 1
1.23048843336603 1
0.732604176500467 1
0.718489087028621 1
0.83885255437722 1
0.732125353175173 1
0.881168507334028 1
1.10475539679394 1
0.756251454360428 1
0.114316622271699 0
0.934393262412079 1
0.511265570092612 1
0.61038287914852 1
0.927143396018636 1
1.0732329117851 1
0.904632285231781 1
1.02806950866993 1
1.27289874962818 1
1.12637770812875 1
0.753239609295416 1
0.855387207836283 1
0.840840442932092 1
0.646758828718198 1
0.973264702083104 1
1.30589461211881 1
0.832742910469517 1
0.305619724998763 0
1.04745015298755 1
0.889991202692086 1
0.648393976789619 1
0.888671057959411 1
0.549001547735344 1
0.767699213743077 1
1.03148268953474 1
1.38011639233501 1
1.29144028320184 1
0.805778412343849 1
0.878433863493031 1
0.785676687524859 1
0.621696397143175 1
1.48643379778813 1
1.43463620911574 1
1.07056772336007 1
0.939292960353177 1
0.879889034951784 1
1.11324917090325 1
1.07703546538331 1
1.16764592076309 1
0.710161225909378 1
0.8021029915862 1
0.771614344051463 1
0.813559703022432 1
0.870217106065486 1
1.27634269888289 1
0.8471111359597 1
0.597758889269787 1
0.685252708723119 1
0.981627088671796 1
0.915187550882476 1
0.670209080458582 1
0.775342099053904 1
0.75111655310516 1
0.544812347061308 1
0.872060183485922 1
1.23648265512704 1
1.23021652915878 1
1.49286108295023 1
1.03941368887388 1
1.14451572211709 1
1.53905827477731 1
0.911575034730728 1
1.18907729404755 1
0.801390647922629 1
0.921076056676063 1
1.19637631830735 1
0.907466621069704 1
1.02553630970951 1
0.993583397282343 1
0.953491434420481 1
0.908535615778378 1
1.10392731896122 1
0.775986975287052 1
0.796524463543235 1
1.07944491824546 1
0.849614011076926 1
1.02755359440854 1
1.3511646911873 1
1.19804194188887 1
1.16711808877309 1
1.37540927991167 1
0.653174014265443 1
1.09162573003241 1
1.36860592787585 1
1.68228127078199 0
0.529113880342236 1
1.03225957614094 1
0.51569847082647 1
0.750611387497647 1
0.994395675862521 1
0.812767965811992 1
0.780200489519976 1
0.89937971466297 1
0.997708546738916 1
1.50062200251682 1
0.993314255450886 1
0.754185385263778 1
1.03984217177223 1
0.922068327383632 1
1.14145062772887 1
0.613912635334007 1
0.64574893903694 1
1.00401130957257 1
1.00995940766671 1
1.01039057251057 1
1.17170457871496 1
0.866386332265505 1
0.819863838361987 1
1.41222057157731 1
1.05421466540263 1
1.14813169923129 1
1.00876693725171 1
0.596463206313044 1
0.825753399767009 1
1.19220796610245 1
1.27959020466071 1
0.973705559494577 1
1.09123181494806 1
1.11148942815914 1
0.916666643206229 1
1.18075854700596 1
0.817622578315208 1
0.956811783140288 1
0.677037955681484 1
0.852761505234263 1
0.44762502790975 0
1.02374903564027 1
0.989715276023632 1
0.797001474570673 1
0.768712363844983 1
0.864619854330113 1
1.04152311483505 1
1.59307226180566 0
0.555132841125575 1
0.599810033064817 1
0.97018851449322 1
0.587272216106824 1
0.860002489278195 1
0.840718750777523 1
1.10076940108105 1
1.3113204864751 1
0.978188260383477 1
0.887290540798955 1
0.933297964165847 1
0.639705760793923 1
1.636083136476 0
0.321166977348868 0
0.658431292425913 1
0.520323027846339 1
0.619214048061654 1
1.20140159425514 1
0.949245317793693 1
1.14105575317481 1
0.766403437984981 1
0.661024225274613 1
1.12836237823145 1
0.892188657158748 1
0.944780573965648 1
1.05692524377811 1
1.29140739416954 1
0.684834620288171 1
1.04701759924816 1
0.426453030049632 1
0.752603297010293 1
0.420819895534755 0
0.64394712127982 1
0.982736466441038 1
0.657009281744859 1
0.744849531382462 1
1.21232926819085 1
1.10715622487013 1
0.769185013762932 1
1.0699640007321 1
1.30886962621145 1
1.03437377489571 1
0.745990476776825 1
0.718463525465692 1
0.988601941700249 1
1.02915100183898 1
1.16962385128794 1
1.08104528421192 1
0.540703853836323 1
1.02508452707857 1
1.10159326798117 1
0.905029838286573 1
1.11564058278843 1
0.304661022174359 0
0.828015956638274 1
0.961425465413308 1
0.952009274890556 1
0.983808796742099 1
0.959746762547019 1
1.017953283774 1
0.905781240878641 1
0.980654117797548 1
0.515639137780744 1
1.09754728512861 1
1.14298719543177 1
0.491494346903805 0
0.695072056055201 1
0.808197651280251 1
1.08708079993298 1
0.516142080738801 1
1.1024826077137 1
0.69672116590133 1
0.734982331264538 1
0.733653645512078 1
0.976004494927556 1
0.860265735317622 1
0.895277226911915 1
0.680519626513243 1
1.13662463856907 1
1.13837578540466 1
1.17340565385305 1
1.28935665770483 1
0.681784940108606 1
1.17490320341127 1
1.61550560119029 0
0.537078507188223 1
0.728011475958219 1
1.12450579236675 1
0.917153647810799 1
1.17824870483758 1
0.874148923218231 1
0.685714959090137 1
0.76593726267464 1
1.00402038710168 1
0.880175340571307 1
0.886605233584366 1
1.00490196153108 1
0.851316224770551 1
0.857509602138946 1
1.13316172138749 1
1.23794231817403 1
0.654732893124012 1
0.984238030627463 1
0.692383563897736 1
0.994451937192358 1
0.976067965401446 1
0.964473391328442 1
0.667184624147998 1
1.3657664357422 1
1.05125421719257 1
0.729409171578332 1
0.671055019425914 1
0.758071160536466 1
0.66792781894144 1
0.522249531487621 1
1.36230257258422 1
0.840484926599505 1
0.803532296646658 1
0.781372185833201 1
1.20250360527087 1
0.955315243037043 1
0.419894539868267 0
0.930008980475754 1
0.634778585545705 1
1.19886621083536 1
0.916651566015974 1
1.13267962508198 1
0.547967477077529 1
1.11699418356736 1
0.768126179878494 1
0.450786231215624 0
0.953053305430134 1
0.801779379269012 1
1.002685839844 1
0.875926838275624 1
0.975620580335417 1
0.806100404054363 1
1.21449687313741 1
0.791813238824667 1
0.422578875529398 1
0.709847709623303 1
1.14815914757701 1
1.22296127289375 1
1.35731254151929 1
0.354532423218147 0
1.10680970864716 1
1.2120921825853 1
1.0070166636207 1
0.723777395845685 1
1.00413459687174 1
1.14923044672009 1
0.698380708574266 1
0.606692392511299 1
0.84202754585529 1
0.742524516409417 1
0.640825612139772 1
0.675846955367033 1
0.563569293853609 1
1.00064590249918 1
0.54331052660664 1
0.838371302773401 1
0.674737646641967 1
1.42415960735165 1
1.0374694809091 1
1.05941863311821 1
0.654113164363612 1
0.853836725514937 1
1.36133335540942 1
1.0062265628624 1
1.03733923796283 1
1.33707932885856 1
1.19783589718231 1
1.18408812047918 1
1.28208772546995 1
1.42764186631918 1
1.26196135284974 1
1.17117210497513 1
1.12136005576758 1
0.572087698468533 1
0.988691159627949 1
1.06883356285073 1
0.836798996602803 1
1.02210146663825 1
1.24789515844758 1
1.0172193540587 1
1.25981482091615 1
1.14185359540824 1
0.711176165905598 1
1.11396966062888 1
1.00788680450247 1
0.871304677825502 1
1.11164707352641 1
1.29319072178383 1
1.28159067094398 1
1.11521169888045 1
0.470912766990369 1
1.31700414018625 1
1.25979568909334 1
1.05035620899463 1
1.28792329983623 1
0.919732876338931 1
0.843439831433936 1
1.06881781828274 1
0.981946349290565 1
1.10587869761379 1
0.698044581698665 1
1.06662108916255 1
0.836451570288027 1
0.833508777026689 1
0.533879306966208 1
1.71916162530717 0
1.08425630598786 1
0.398120439658461 0
1.28396487777142 1
0.506719908193405 1
0.771593642954083 1
1.03111620864954 1
0.86997821956895 1
1.02741341140129 1
0.741112566510106 1
0.9609117084781 1
0.448163800634804 0
0.806147001179689 1
0.943655416935485 1
0.826715389216884 1
0.766727307175651 1
0.478831619520601 1
0.443722789793997 1
1.17608969474308 1
0.865118043821816 1
0.903911331105133 1
1.11242807551212 1
1.34795610999951 1
1.09229344075177 1
1.50869317827283 1
0.811305631932543 1
0.724623840938811 1
1.00732145970149 1
1.13424892494117 1
0.72741504471646 1
1.05917953037371 1
0.829710277594095 1
1.31301988867081 1
0.641672291295622 1
0.553560829468506 1
0.881308222474053 1
0.760729575948753 1
0.993595194675676 1
1.33307069888557 1
0.817115259637411 1
0.517170496362622 1
0.679681363454367 1
0.927781820743718 1
0.790906630679053 1
0.946218619379697 1
1.16020202720578 1
1.43790902347522 1
0.969713620724456 1
0.809363477866062 1
0.688621337881024 1
1.00329462389421 1
0.732846226506264 1
1.02791779432942 1
0.705811108652032 1
0.893756800107457 1
0.565601474984405 1
1.33585633163051 1
0.948393252279583 1
1.22681102471675 1
0.650379103484728 1
0.733301133566484 1
0.844758038450711 1
1.14602295160205 1
1.20218305660538 1
1.17915165732911 1
0.864295024055847 1
0.859115764254332 1
0.975047046100751 1
0.99275549615568 1
0.961546982349198 1
1.00311904052164 1
0.916607633225777 1
1.56910615675296 0
1.33509699298864 1
0.801020309764731 1
0.621697044231493 1
1.04439720863595 1
0.982858323812783 1
1.26465248250201 1
1.11988001989813 1
1.12564610749445 1
0.976952086922239 1
0.427214167558956 0
1.20390141699452 1
0.457209174880991 0
1.50843150831008 1
1.43341223713614 1
1.09569070617315 1
1.17092747806722 1
1.09457199659101 1
0.961454909152164 1
1.01714245145708 1
0.925184333413142 1
0.716119960001592 1
1.21154367584742 1
0.838362482186125 1
1.3205272515287 1
0.672062094024882 1
1.14143157645407 1
0.441894377961902 0
0.896155396629966 1
1.14815809573303 1
1.09270888727016 1
0.912580716194173 1
0.822732301369816 1
0.802999088686071 1
1.26022121427603 1
1.15749346031612 1
0.899174615238916 1
1.14554519956988 1
0.741759294582101 1
0.762899880518529 1
1.16484518344785 1
1.14804687595652 1
1.29689493076885 1
0.985891986282207 1
0.606948404544411 1
1.23482741531737 1
1.21622391070144 1
0.860129750250053 1
0.92809306032829 1
1.13986477349181 1
0.698531928171094 1
0.943960639862806 1
0.915676223508322 1
0.883839070660861 1
0.983910059706423 1
0.761639813973198 1
0.735921468330111 1
1.09479252437186 1
0.661016959660917 1
0.799029813308232 1
0.978330586995948 1
1.1957106726047 1
1.22474404037824 1
0.639461258639838 1
1.11268788912514 1
0.775233654909418 1
0.585378140921469 1
0.807549779338144 1
0.684435847186018 1
1.37466550898844 1
0.898754806634112 1
1.34525464259199 1
0.70143206780111 1
0.889628550932313 1
1.10967836167826 1
0.720613494626235 1
1.09078179325545 1
0.73887961251579 1
0.823867730047458 1
1.38147409223216 1
0.441026411055717 0
0.808944498017967 1
1.13174367140412 1
1.29930139408598 1
1.32753992878602 1
0.554527434843167 1
0.986829485239933 1
0.769354412540158 1
0.88315785667215 1
1.08628830124328 1
1.2217563183362 1
0.696785915947785 1
0.927003973176984 1
1.07955564607427 1
0.459692814500847 0
0.647102161492526 1
0.756889569455063 1
1.30184580385999 1
0.819591928044037 1
1.03103805984354 1
1.59821497307502 0
0.851080242827031 1
1.59549271733542 0
0.617743541744391 1
0.562037744260862 1
1.33470985329362 1
0.514313025501519 1
1.24629386504227 1
0.969504615861136 1
1.29189927485112 1
0.798842745363076 1
0.916818839909715 1
1.23322770741902 1
1.18466135818266 1
0.719733613670547 1
0.837793813102985 1
0.804952402897408 1
0.876251862230911 1
0.850537041587096 1
0.833800278928964 1
1.33410163268858 1
1.04585012249453 1
0.900454869830943 1
0.839345878379442 1
1.2558901770038 1
0.95684069367887 1
0.847380606928679 1
0.59994668524201 1
1.09746258679249 1
1.23572240753288 1
0.861348043426433 1
0.510175586200594 1
0.590070345080679 1
0.830766378239154 1
0.51304219746269 1
0.938449017041319 1
0.920734970379556 1
0.939700760551311 1
0.856607648798533 1
0.898718428451935 1
0.92624489944381 1
1.53388771657802 1
1.1021789769918 1
0.833948578212986 1
0.753948400075429 1
0.936892874678611 1
0.99462723165401 1
1.02869665309734 1
0.857426296955931 1
0.707174335000269 1
1.26879519028878 1
1.11064282477269 1
0.959129221351622 1
1.10633029665902 1
1.0693675236592 1
0.983625492060015 1
0.54330707837295 1
0.67490277813979 1
1.27030383001688 1
1.07047594395272 1
0.642757273324706 1
1.30936124822599 1
1.04060602479654 1
0.68546031720149 1
0.942669377885181 1
1.08576949931208 1
0.955910544352334 1
0.99442196943582 1
0.758388975607469 1
1.23134514731707 1
1.10346237559074 1
0.0786485082761286 0
1.00019412220799 1
0.729341467864666 1
1.05909580491847 1
0.956797391945941 1
1.36784895175166 1
0.968522114450042 1
0.516403593931018 1
1.05154125579936 1
0.331498247403258 0
0.63057486606279 1
0.871050156279322 1
1.15355122332742 1
0.793356946215537 1
0.835957506777773 1
0.772154659804677 1
0.784929328189861 1
1.73526317662054 0
0.892830233833251 1
1.28479122980129 1
0.637826386145316 1
0.725534117807467 1
1.20830644430169 1
0.979150466557071 1
0.814843624640709 1
1.05421113671176 1
1.18617734044062 1
1.15600567429262 1
1.26385243882918 1
0.947537330010722 1
0.939108256118746 1
0.974280281805221 1
0.79812207222176 1
0.495260187747685 1
0.803338863172211 1
1.13928352600477 1
1.07942932929681 1
0.702609140791733 1
0.606823513002944 1
0.607369429529243 1
0.89166117139129 1
0.849130809809223 1
0.886591589621538 1
0.842251574130776 1
0.617809027235784 1
0.636250984010368 1
1.39089900113479 1
0.373794896198355 0
1.15204701676511 1
0.92427285029789 1
1.2609220382664 1
1.10145323518395 1
0.855363888800675 1
0.969795916353659 1
0.956331222538568 1
0.891907221559599 1
0.920135677800728 1
0.481083615883388 1
0.593706188122573 1
1.18658440426553 1
0.536034757463021 1
0.969858108528061 1
1.03596554721913 1
1.12904457640359 1
0.898089533700755 1
1.24388174809803 1
1.21140111202109 1
0.490004950635737 1
1.24884653174737 1
1.05703473683502 1
1.3295255893185 1
0.748566951856403 1
0.846824795015167 1
0.628981852454898 1
0.971602974648821 1
1.25070121602886 1
1.36925128459778 1
0.980389957924282 1
1.16277209195657 1
0.998043855286513 1
0.407664867273909 0
1.09436560860467 1
0.95479627432168 1
1.20791267663013 1
1.26321891999646 1
1.04409841823995 1
1.02425152115992 1
1.20599839328727 1
0.754317419389855 1
0.922984407604221 1
0.751398447909854 1
0.762185786898515 1
0.814135801442342 1
0.900683808045369 1
0.851095390227016 1
0.452991923756189 0
0.816459312260618 1
1.23825721772331 1
0.756868650526653 1
0.785643630041951 1
1.17129209350109 1
0.755744884808678 1
1.21678767555403 1
0.858378463713587 1
1.20235552799149 1
0.898099053988012 1
1.17486941035386 1
1.11358535923872 1
0.886160741297821 1
1.24259599823824 1
0.853983994294263 1
1.18465898806488 1
0.760421304632401 1
0.947332857053703 1
1.24133033327199 1
0.585389916876068 1
0.980857626362452 1
0.912031909436102 1
0.762716088721884 1
0.818867178558206 1
0.781037422487973 1
0.607502449653267 1
0.855102427625948 1
0.714446975982334 1
1.33357766916843 1
0.753878022787972 1
1.17115000157629 1
1.40000585319134 1
0.792716499136652 1
0.709670694160526 1
1.32673762030299 1
0.926128527811039 1
1.02969210574911 1
0.589441828091334 1
0.616553101924795 1
0.778896760253201 1
0.83951348241864 1
0.616739981695094 1
1.34985754330868 1
0.517895664689922 1
0.88619617634576 1
1.28893479349887 1
1.02269286665968 1
0.712416956452367 1
1.05836325965218 1
1.1324578879881 1
0.913405534069072 1
0.873261349618424 1
1.07807652462387 1
1.01263515407638 1
0.690484545264626 1
1.1237747763017 1
0.924097700897212 1
0.855179085618709 1
0.533044781303045 1
0.864102904447902 1
1.01644842663943 1
0.881154858515869 1
0.843417627361095 1
0.815124157885896 1
0.889597055792151 1
1.10110207814154 1
1.18075386373184 1
1.01375704330224 1
1.00912379824759 1
1.1109702041128 1
0.524839085569362 1
1.26622757897371 1
0.885151159057422 1
0.918340265004116 1
0.557894562489594 1
0.804320345154462 1
0.450158739121337 0
1.05424216879537 1
0.629739594220695 1
1.08877633847502 1
1.15503071199739 1
1.06448045990869 1
0.875811798881215 1
1.12248941868362 1
0.578715745628293 1
0.988077041786818 1
0.930327459721429 1
0.784687125096252 1
0.858962819955124 1
1.07374766733311 1
0.855023402782219 1
0.483996920208999 1
0.721300388474329 1
1.01479978264906 1
0.764681328010796 1
1.15542901054578 1
1.06753033723306 1
1.03197430895146 1
1.19931223846858 1
0.894794064300435 1
1.33774693999881 1
1.11524279698362 1
0.993843961219425 1
1.02283986408244 1
0.919302885536065 1
0.750544478496772 1
1.03241325976946 1
0.916153458741435 1
1.23147145080777 1
0.863669202830614 1
1.19299555546432 1
0.824949888142458 1
1.05751189480554 1
0.577910911723583 1
1.15323925048143 1
0.947257300834941 1
0.502808896553909 1
0.417826325049886 0
0.906863762969038 1
0.779140293338315 1
0.443511446682673 1
0.681633882642688 1
1.04892290691315 1
1.28113063478594 1
0.857988668409019 1
1.18259188100687 1
0.769404860973124 1
1.15917582702261 1
0.844504688742765 1
1.1728960436341 1
0.822683629265026 1
0.95022827261889 1
0.798706968337052 1
0.825351129041221 1
0.92272663406087 1
1.18704865124556 1
1.30370785153674 1
0.842305075899004 1
1.08649902358163 1
0.883879614563434 1
0.909331109669022 1
1.08992636706888 1
0.745505370426052 1
1.17969855075084 1
1.00902734485382 1
0.835954679517435 1
0.802657950476834 1
0.809269509487331 1
0.609120610150094 1
1.23421129913257 1
0.666692484254905 1
0.800127393319839 1
1.00860594638184 1
0.526744772851769 1
0.895418996948383 1
1.33177686537166 1
1.04450822928862 1
0.634900006804015 1
0.967639441461442 1
0.979191012744167 1
0.668391756792612 1
1.15439464396943 1
0.544807632239978 1
0.913979474453229 1
1.15145974219287 1
0.719094820470595 1
1.02321498912751 1
0.728146337723845 1
0.938911493106682 1
1.09078667515879 1
0.910020925747413 1
1.4242473609341 1
0.845605317719282 1
0.407126269255165 0
0.510714640381639 1
0.885817167102637 1
0.56875842969477 1
0.888660177020045 1
0.858608317337222 1
1.07078596901163 1
0.780082690026714 1
0.530413324140648 1
1.38593999313413 1
1.04558911356349 1
0.96321853779099 1
0.962017287288289 1
1.11658393706625 1
1.1344686209874 1
0.617439348557536 1
1.39791855104014 1
1.20629988763109 1
0.893182094571919 1
1.06322138547383 1
0.751221321412885 1
1.15770383749434 1
1.13185708331771 1
0.649801124077561 1
1.01069878851286 1
0.860994719946343 1
0.924137386508728 1
1.12091984374178 1
0.948277398433518 1
0.877975717616552 1
0.598911173179483 1
1.19183272611016 1
1.04839324615156 1
0.765564572330824 1
0.597245439403412 1
0.699729362084573 1
0.783849336039709 1
0.903205775650403 1
0.66546962964016 1
1.13277056783347 1
1.30572976390409 1
0.759474456116781 1
1.05380436148989 1
0.64728984630772 1
1.48869702038195 1
1.05601522323723 1
0.811397449281368 1
0.773415363628548 1
0.834250883011874 1
1.01109054694554 1
1.14711022482631 1
1.14002422961139 1
0.450970536162737 0
1.03478164705286 1
1.17014173431314 1
0.959329623011061 1
0.546219383665342 1
0.574589736366667 1
1.32106197049885 1
0.80214289226351 1
0.774490112597419 1
1.19396643702166 1
1.13995190163842 1
1.05067516900543 1
1.09605456166416 1
0.928800935096358 1
0.999445334045021 1
1.45612608998492 1
0.820561136443114 1
1.07707014716078 1
0.802180760728587 1
0.768931867010211 1
1.00864786847248 1
1.10879082914766 1
0.650541264516456 1
0.917957987170285 1
0.845684688659833 1
0.892567325714571 1
1.27894884380112 1
0.663059992953192 1
1.18516478198326 1
0.812625870715256 1
1.17158638039138 1
0.184616011531848 0
1.27848845169196 1
1.05259528418911 1
0.98347250757309 1
0.710778583568769 1
0.845933567700776 1
1.02007011498976 1
1.18137846757587 1
0.517090819207122 1
0.760427643281929 1
1.03901291830874 1
0.822360503046976 1
1.22997005189939 1
1.07436712686079 1
0.812280690612143 1
1.00918282005732 1
0.470805777028941 0
0.806624593147192 1
0.826841889797045 1
1.04651435698603 1
0.667947416958726 1
1.00740917402442 1
1.27191827755473 1
1.07228084815836 1
1.41364740115587 1
0.882257679346177 1
1.07235869855037 1
0.818198858363868 1
0.676328576634005 1
1.12219329713073 1
0.619824092628717 1
0.77533780192537 1
0.824486698928431 1
0.936564767423237 1
1.25976942688526 1
0.806955518920945 1
1.18506408304629 1
0.810717565825768 1
0.97596295196031 1
0.973749825864282 1
1.1796968615196 1
1.09790257504292 1
0.768660551168081 1
1.02521046430557 1
1.06545035495965 1
1.07505431708303 1
1.42214330883675 1
0.686053838028887 1
0.589567871373422 1
0.596056030300246 1
1.31879933209682 1
1.07967449109402 1
0.979199752697168 1
1.21281507229006 1
0.632321225097853 1
0.820273327304106 1
0.916936374140231 1
0.993625841252758 1
0.932041433578082 1
0.60637386335514 1
1.19130520322035 1
0.979161515715905 1
0.987113977393194 1
0.9833424722031 1
1.13316461400531 1
1.50692093459203 1
1.03881903044211 1
0.840510427038892 1
1.29328109567118 1
0.718394234330589 1
0.937430187668496 1
1.25459702705084 1
1.09197831542174 1
1.51705590501017 1
0.5966936559109 1
0.583605420771145 1
1.25015369746461 1
0.76868475553315 1
0.735294562975235 1
1.51546067755351 1
1.15087349151513 1
0.737806213363654 1
1.11996187054549 1
0.756206698260323 1
1.08976542522239 1
1.02287097660076 1
0.757670607766088 1
1.12890714296901 1
1.24811643275345 1
0.747682183604696 1
1.30469799179434 1
0.753188740814801 1
0.982111788496927 1
0.701907252581829 1
0.568646546142575 1
0.766675250322422 1
0.706328757705546 1
1.20808745639624 1
0.586928491322324 1
1.00228784045757 1
1.18943241956187 1
1.39132350442035 1
1.15341967193604 1
1.22220517069408 1
1.35871162052822 1
1.33963123237162 1
1.10839292211133 1
0.801310415042144 1
1.17253275510722 1
0.671880284828461 1
0.773562314968613 1
1.27675637284107 1
0.881903586213832 1
1.13307889873155 1
1.21800343881382 1
1.11169844747234 1
0.55487039551062 1
0.919955286216682 1
0.689211138123607 1
0.936189952064398 1
0.882914494982953 1
0.602205359790031 1
1.20108017722973 1
1.08008249140506 1
0.889863781293193 1
0.641869388451401 1
0.709167143113406 1
1.05316828343968 1
0.851977931099682 1
1.1954380339254 1
0.782926033368781 1
1.44318064740042 1
1.00074601580843 1
1.26626434649099 1
1.37147390032572 1
1.33647554911016 1
1.57682830059053 1
1.01085373830691 1
0.565784118480343 1
0.778564738183956 1
1.09747225548927 1
0.7268551448249 1
1.18531257044106 1
0.58228542799667 1
1.1645567332971 1
0.994331661513992 1
1.0574489481191 1
1.21819911337984 1
1.08556559827486 1
0.968928128743481 1
0.975741907720167 1
0.85105241489274 1
0.956889156554192 1
0.78626962636434 1
1.0909555980348 1
1.01330880904748 1
1.03568444227373 1
0.452729567893353 1
0.939632557466189 1
1.48683141356406 1
0.651849102400517 1
1.39015248100319 1
1.11077679023543 1
1.19056897038122 1
1.28241529391705 1
0.593732168124688 1
1.46041343203109 1
0.945100013612336 1
0.881183972360241 1
0.644399111639313 1
0.954299407858724 1
0.688031774664984 1
0.905149516366807 1
1.11875654137163 1
0.795818158807571 1
0.594119821462214 1
0.75914099220296 1
1.16942796146411 1
1.01839031739947 1
0.678122742684241 1
1.22061998466911 1
0.789320056291394 1
0.846179670856592 1
0.941675596868274 1
1.02827869110383 1
0.991321895648122 1
0.861448572646564 1
1.16423845225711 1
0.793431815033032 1
0.3932519385073 0
1.2166968594438 1
1.16247055019291 1
0.482818732539096 1
0.320338246823555 0
1.23477321804498 1
1.26319281662818 1
0.698317242863158 1
0.992234153269535 1
0.718940622006564 1
1.28761229823779 1
0.99908218317583 1
1.05791782432802 1
1.18707275189684 1
1.37602350562807 1
0.824461749934244 1
1.0435014478583 1
0.869514111046323 1
1.29795970370135 1
0.58095847116082 1
0.891326666692055 1
0.649622676410324 1
0.727640539595025 1
0.520815199558625 1
1.24498552683288 1
1.20340183460961 1
1.39028208849147 1
0.569008153879794 1
0.558480039307324 1
0.907264929238611 1
0.972582658861438 1
1.16582536749588 1
0.863865038993437 1
0.642238086573359 1
1.08687328180788 1
0.996740607068899 1
0.49378290839359 1
1.33490622641048 1
1.0633729177981 1
1.15178735666697 1
0.724581212583859 1
0.777391405020225 1
0.943756301353388 1
0.844839119859645 1
1.22467874060251 1
1.24805196959836 1
0.786209556473386 1
1.17815890056796 1
1.09178586071395 1
1.04027548776089 1
1.02675205099074 1
1.04971386100521 1
1.13565548289189 1
1.29518978712121 1
0.419198960480138 0
0.597607002710743 1
1.09618320536604 1
0.973492323717899 1
0.873727258408781 1
1.03314919370388 1
1.4983587661461 1
0.990237605401951 1
0.902052717196053 1
1.29021727017007 1
1.23340576045242 1
0.928472947657966 1
0.998967634083898 1
1.35311091318766 1
0.792271173428576 1
1.01739030648878 1
1.26021860186749 1
0.98622303519706 1
1.10816344238419 1
0.734071527790118 1
1.3430365698587 1
0.94190526467089 1
0.894504693758241 1
1.53057280297313 1
0.717725001602915 1
1.15929264477804 1
0.91216779349311 1
0.853138647635289 1
0.980558013100268 1
0.85859259080746 1
0.85246324794889 1
0.834787609535229 1
1.19912684079561 1
0.957344994420496 1
0.984519888440369 1
1.21869991805265 1
0.870373206976703 1
0.838277826718763 1
0.842172704468132 1
0.628098287842398 1
0.641896437638574 1
0.662913289273104 1
0.840629098353593 1
1.1209191131856 1
1.00209716014948 1
1.03037801050505 1
0.678573243488557 1
1.50462176236967 1
1.18328948408572 1
0.877381056672557 1
1.25200358817512 1
0.934621574621814 1
1.07915766850597 1
0.921986233269228 1
0.896379769330131 1
0.905165243037723 1
0.745570395127415 1
1.15010408433672 1
0.794857596397703 1
0.852285381308828 1
1.47940792303315 1
0.981466839550199 1
0.822546295403323 1
1.02590082175384 1
0.890212637307303 1
1.24778333980695 1
0.779631664378814 1
0.759140092081886 1
1.46014760894494 1
1.25278139619397 1
1.1327893582312 1
1.30637411837042 1
0.451714058066923 0
0.596535193996133 1
1.37150651712549 1
0.776606694649294 1
1.18839079573543 1
0.724656648856681 1
1.36754027496942 1
0.983351050051845 1
1.3177454761393 1
1.15957554698774 1
1.20902607996634 1
0.503827862746659 1
1.17849203637717 1
0.642271833994548 1
0.77299782202236 1
1.13690835065063 1
0.759139857962466 1
1.44091357189745 1
0.439236330938206 0
1.16963758242265 1
0.533618336887463 1
1.09226404679369 1
0.775484538144915 1
0.914514249948775 1
0.470884407529087 1
0.654707415352115 1
0.52298016642959 1
1.1162022010564 1
1.09008693140838 1
0.998930141141278 1
0.772434318655935 1
0.628653286947145 1
1.00198988683365 1
1.03421482950102 1
0.744198118581808 1
1.06131160576352 1
1.04226199904905 1
1.00523699916631 1
0.939456279397914 1
0.505086922452785 1
1.08785820990783 1
0.664203512607745 1
0.978666156323168 1
0.859752702787576 1
1.23100101447256 1
0.706127438263906 1
0.908834059512328 1
0.870530816160594 1
1.31120074269678 1
0.939592791600555 1
0.925416087061961 1
1.15333123442756 1
0.730625852089526 1
1.17362888007209 1
1.04135461718707 1
0.629314428882505 1
0.76879404218956 1
1.04100446265393 1
1.01177457428562 1
0.871291920937193 1
0.807510068512704 1
1.18527519662995 1
1.33375176285891 1
1.1732576441361 1
0.780797365781557 1
1.02389695421254 1
1.23977656769703 1
1.29508541100955 1
0.720243674241311 1
0.550026933456719 1
1.30099530711981 1
1.36725856641577 1
1.1027591765288 1
0.948353904819543 1
0.614705944111939 1
0.894880772179936 1
0.723437979736024 1
1.51934755731122 1
0.947800105990359 1
0.651297388301661 1
0.838320922333388 1
0.976452465109184 1
0.818554968704805 1
0.8177992389777 1
1.21567330033213 1
0.929346554911976 1
1.18022192223163 1
0.74322533327707 1
1.04012367334004 1
0.724230182207409 1
0.844324523338465 1
0.832921375421027 1
0.860593372230315 1
0.625091735461318 1
1.32345208403789 1
1.08070204724079 1
0.351656669605209 0
0.941952471814123 1
0.910102090126903 1
1.05853681110542 1
0.870548875690555 1
1.07227991633191 1
0.685610715617388 1
0.767478643104403 1
0.924938312746154 1
0.819300965153938 1
0.687233787591796 1
1.22408858037207 1
0.952129803200156 1
0.735922818518163 1
0.466007465424861 0
0.833010451683815 1
0.884765418009059 1
0.961239997965652 1
0.737650682067972 1
0.416693681153777 0
1.46299575163912 1
1.08048358520064 1
0.803672087939483 1
0.849752268275966 1
0.77763742718886 1
0.745226607250799 1
0.802524595310071 1
0.680880251981713 1
0.865255547506077 1
1.00594835112254 1
0.714851850906332 1
1.27047647327953 1
0.844114553272429 1
1.19286391261663 1
1.02714044858312 1
1.6671430381323 0
0.991897275061734 1
0.811387732955651 1
0.960216074086254 1
1.0577727802084 1
0.63556236672407 1
1.31023475770122 1
0.302301724041354 0
0.795554412164199 1
0.711255027070723 1
1.29119740835844 1
1.0852639947443 1
0.950226068114908 1
0.864351708681197 1
0.912728788362924 1
0.931385241942233 1
1.46447540846404 1
1.29806206939048 1
1.04536267866641 1
0.735308688865225 1
0.625699592994827 1
0.695015108086147 1
1.0772856410827 1
0.933703592866858 1
1.13227025985648 1
1.20074682502268 1
0.83419652061261 1
1.37356408837351 1
0.760479983879067 1
1.43077372685845 1
1.003892003952 1
0.823186869753882 1
0.813675457422161 1
0.605957644240635 1
1.21882491681972 1
0.797227252422257 1
1.13496584038501 1
1.07839716449589 1
0.706242710520858 1
0.583085081513561 1
1.07922039279986 1
1.01940371786568 1
0.936379354631115 1
1.10972542069496 1
1.09431410755836 1
1.13719193202214 1
0.597899392384571 1
0.635437529311485 1
1.07713592349856 1
0.829661362388384 1
0.933005621483829 1
0.893151914735329 1
0.949926358150619 1
1.25597238133561 1
0.710403080429325 1
1.21139579241048 1
0.710698771242117 1
1.27153531776051 1
1.03749158998303 1
0.80541529669514 1
1.23360642126042 1
0.789128674033444 1
1.46705731179077 1
0.981620698295628 1
1.54232174386665 1
1.21247311569821 1
0.997946121634745 1
1.42204044506372 1
0.723597412290169 1
0.58657135371405 1
0.847903633537294 1
0.834706444515543 1
0.787177826942167 1
0.850158505112148 1
0.775474238281719 1
0.875959299720353 1
0.92138820912981 1
0.969065774826031 1
0.962645119943414 1
0.965792215534404 1
1.14030052376921 1
0.839781652068924 1
0.765359731397444 1
0.653712588982547 1
0.822601543840297 1
0.676788629965878 1
0.805387887851196 1
1.15738513073262 1
1.20660381078362 1
1.12427451255884 1
1.09406150275262 1
0.485253972441623 1
1.05738726889704 1
0.970338880979579 1
0.849432466099063 1
0.852512935096078 1
0.972229919240869 1
0.764060216507253 1
1.10027554905734 1
0.941142175483368 1
0.959230030612868 1
0.553835644607697 1
0.665888570370688 1
0.826186625700307 1
0.829854662616137 1
0.739776790298224 1
1.47716388559902 1
0.613671359032337 1
1.11727653698305 1
0.816566429321223 1
1.21865856426345 1
0.716360077433181 1
0.489334723526089 1
1.0194165538843 1
0.769729970428881 1
1.0243724461589 1
1.15997940711355 1
0.853331834400194 1
0.984269111124776 1
0.78504535464004 1
1.00993294705532 1
0.654543552630404 1
1.44076479222565 1
0.709758260480627 1
0.909373813202881 1
0.965642159071055 1
1.12052209645808 1
0.738173490350159 1
0.700424903376948 1
0.809752687403405 1
0.974788480927716 1
1.05260765469818 1
1.37232067850791 1
1.13783758437441 1
0.803689325141979 1
0.812759642375531 1
0.849461630710107 1
0.890840933633435 1
1.26623272979521 1
0.336372461847838 0
1.06480593739039 1
1.0824734615836 1
0.938575656657844 1
1.0926745754358 1
0.676717686338832 1
1.08341176895982 1
0.919187409703129 1
0.827782087613799 1
0.992448019247477 1
0.631322716034164 1
1.03654821813522 1
1.25666105649364 1
0.599952940060754 1
1.09369547430799 1
1.00026815763722 1
1.1661631652782 1
1.06494246735957 1
0.773474510754056 1
0.596682169809964 1
0.755784254705118 1
0.788493297003252 1
0.834468051222484 1
0.582628689170281 1
0.84366184778481 1
0.794460087438221 1
1.11929892106031 1
1.00559803719208 1
0.999869567727095 1
0.896000108464203 1
1.01598146881084 1
0.533175112534083 1
1.07452446775449 1
1.21356314971483 1
0.533377464970257 1
0.62699763545328 1
1.04054325985351 1
0.698410077141749 1
1.01372875392656 1
1.10877683490912 1
1.04258595977309 1
0.809326825076084 1
1.17148584304414 1
1.41593328364542 1
0.77222018591565 1
1.279460295349 1
0.801604027826319 1
0.990642181991263 1
0.917067474709403 1
1.00319797919745 1
1.21720451050926 1
0.838297878974069 1
0.891023803353806 1
1.23041294904044 1
1.17609927180183 1
0.748670240244469 1
1.14286025158364 1
1.07972728543559 1
0.753076813278269 1
0.485387258362359 1
1.38586225878082 1
1.68439526973192 0
0.912004422101846 1
1.11953957284446 1
1.11590366674215 1
1.20618999049947 1
1.02047663784354 1
0.563408901240756 1
1.13504252952132 1
1.13992834433638 1
0.815884335215125 1
0.862820875781068 1
1.10336635459709 1
1.16530935599732 1
0.810061001603896 1
0.770243033943715 1
1.18988302013789 1
1.01194584724912 1
1.08855913966385 1
0.68133760392886 1
1.71594064499197 0
1.17194866494301 1
0.632618655423687 1
1.27400966740224 1
0.902257976249776 1
1.02911270450676 1
0.839362061505073 1
0.780759284140956 1
1.22990561702274 1
1.27515519622171 1
1.04880463067092 1
0.975829625658033 1
0.636652770164896 1
1.0648097950996 1
1.0566219863338 1
1.45812977783553 1
0.981427442899 1
1.22856245479349 1
1.49431652783669 1
0.719032463023756 1
1.028067989345 1
0.952680191872365 1
0.765647204888608 1
0.836761899261993 1
0.780024568398255 1
0.927658313363358 1
1.08886246900787 1
1.24540004337243 1
1.49298912403666 1
1.48756425775049 1
1.00536923157667 1
0.752513413674331 1
0.616978829722878 1
0.677273588551878 1
0.799562643799074 1
0.807009713601779 1
1.06750962751528 1
1.05435056747191 1
1.13140186270585 1
1.13853870655491 1
1.02826802878133 1
1.03558160918449 1
0.991012813426948 1
1.05109910567596 1
1.10406834067141 1
0.683893424624175 1
1.19317766993879 1
0.951364744835896 1
0.790913343115835 1
0.941235800062205 1
0.843015123323331 1
0.844105581696872 1
0.669420970747998 1
0.848413213628167 1
0.873176022101002 1
1.1706871567751 1
0.725523278981251 1
0.904383358840458 1
0.621170975037978 1
0.85497951772812 1
0.617902182622197 1
1.17785708766999 1
0.648183414348037 1
0.936589521774357 1
0.737123355097255 1
1.41104636099581 1
0.90161740428232 1
0.97678287999789 1
0.944159115987576 1
1.21807201823511 1
0.295973750763876 0
1.13310616486926 1
1.37412571125394 1
0.967248522361273 1
0.826516333176525 1
0.800898905500378 1
0.695164307291384 1
0.712097322653478 1
0.400251185969296 0
0.92042452654501 1
1.02189577339223 1
0.842182599241711 1
0.707064773916179 1
0.686560286039544 1
1.06797975504676 1
0.872618205836077 1
1.06525084601104 1
0.889668184744396 1
0.996551498146379 1
0.932415222607644 1
0.681962144260202 1
1.43919717578552 1
0.926937966738669 1
1.24291632055499 1
1.08605742972864 1
0.803181281670355 1
0.849683415943892 1
0.889192746609802 1
0.892661756750255 1
1.22732239248076 1
0.56529704834596 1
1.223205897363 1
1.12325154646592 1
0.822019078180128 1
0.674253234360661 1
1.04860684438186 1
0.808114695099476 1
0.669574696422434 1
0.695349880958994 1
0.954089215801445 1
1.1376325783559 1
1.22224107396813 1
1.31506527764186 1
1.13213857879081 1
0.760248636824436 1
0.66214736425152 1
0.883651539632001 1
0.519295662060768 1
0.910801653100852 1
0.785461831114173 1
1.03564840609913 1
0.646054464327229 1
0.939367878121263 1
0.834992838090002 1
0.97868922566181 1
1.0182695210733 1
0.877779009726983 1
0.65297497186836 1
0.782869288721175 1
0.684669833794196 1
-0.0331366831784604 0
0.73306095483897 1
0.899808368456925 1
1.10884895847423 1
0.724490725219748 1
1.51383113605302 1
0.98076136831624 1
0.891689664977025 1
0.999849917685877 1
1.0043793536186 1
0.911371976577597 1
0.842177446006959 1
0.709908366310202 1
0.994415765083249 1
0.492358414489268 1
1.12156765490309 1
0.741628769371844 1
1.01949349256982 1
0.370643819524847 0
1.28083117916541 1
0.599080724662864 1
1.48059863306021 1
1.00929043951476 1
0.866415523378259 1
0.89322512118987 1
0.852847284833735 1
1.27190870688809 1
0.811408366745624 1
0.867882153539578 1
0.892001134338286 1
1.08866111214064 1
0.657625939022094 1
1.11855242372673 1
1.18432963032474 1
1.05398803606726 1
0.975686583088733 1
1.03150990799623 1
0.753624325318172 1
0.959886469702218 1
0.747934891939569 1
0.916487438677859 1
0.660104278190354 1
0.865033407878527 1
0.82497655202245 1
0.904084172352054 1
1.36793213775648 1
1.00136457689353 1
0.918817610072206 1
1.09192979016621 1
0.526931053424659 1
1.14596658357801 1
1.25890684747143 1
1.09581696347593 1
0.999628943595044 1
1.73583327182192 0
0.708281815154819 1
1.02544616991701 1
0.86844334864728 1
0.563267818807369 1
0.56231794791471 1
0.898472218619336 1
0.7279090395875 1
0.940168541405773 1
0.905874204025038 1
0.989909716837769 1
1.01263471928827 1
1.3544967393354 1
0.948027492107985 1
0.868333945217625 1
0.542305987463217 1
0.767984540553059 1
0.929369536433503 1
0.784176948153018 1
1.32425143672944 1
1.16779512172095 1
1.09142861356078 1
0.711904843922582 1
0.712080073352623 1
0.598079321436323 1
0.844684478392193 1
0.657871750796132 1
1.01486249916144 1
0.838398405092776 1
1.15919161240377 1
1.09255950106229 1
1.02189113554764 1
1.16007711770792 1
0.738093379826651 1
0.883457637909358 1
0.91641886034063 1
1.01342860573331 1
1.22870427191025 1
1.29014469017179 1
1.08122028817391 1
0.820056404663134 1
0.878423717869202 1
1.17406129732977 1
0.650769508594801 1
1.37074370732035 1
1.25391670355644 1
0.741686809409388 1
1.08428286869994 1
0.74646826971331 1
1.07627310431752 1
1.12932538475928 1
1.04558409775391 1
0.720203793587903 1
1.11275325823231 1
1.15345173085333 1
0.472135051944832 0
0.580927841921527 1
1.30144262177416 1
1.1656334513002 1
0.748062122696213 1
1.08844032037532 1
0.64858246105731 1
1.05302754199586 1
0.822004052561528 1
0.780564001013732 1
0.960631641650966 1
1.02375570712615 1
0.758901571236106 1
1.20046763956934 1
0.896594281979709 1
0.681090037986292 1
0.7687667711596 1
1.42861039106519 1
0.938500434709611 1
0.849221867746528 1
0.816896005463091 1
0.864014542127969 1
1.00533621660789 1
1.29393891089649 1
1.11943620170878 1
0.737637696951013 1
1.1230280508617 1
1.24128656740409 1
0.700200704175144 1
0.993866468935652 1
0.945949069730457 1
0.994427551221316 1
0.65123950614131 1
0.869159501390326 1
1.14809299468758 1
0.612508446471426 1
0.816049858024058 1
1.05043662590496 1
1.15955730075702 1
1.15649630015284 1
1.16180933772454 1
1.15155230198638 1
0.784156024892212 1
1.25383566383082 1
0.891994699707311 1
0.851689468057203 1
1.0148239358663 1
0.728732462187707 1
0.726989410397539 1
0.976322858223501 1
1.05488202480071 1
1.09519828616712 1
0.90298504232281 1
0.813989616359874 1
0.520527364831351 1
1.18110920208993 1
0.45156239119477 0
0.95189936661099 1
0.707551784523862 1
0.54185422189286 1
0.518781226257072 1
1.36208978697853 1
1.09649115017751 1
0.759288552856503 1
1.05480139815976 1
1.06401763112835 1
0.610373076459188 1
0.913029986433777 1
1.25262904513593 1
0.871752319788608 1
1.09169556882493 1
0.77511026684793 1
1.586680836627 0
0.869171019378274 1
0.441263760992795 0
0.861418104979641 1
1.22434973824921 1
0.692497931836025 1
1.284032783417 1
0.912188734783716 1
1.2317527015078 1
1.08460786156579 1
1.31437232164634 1
0.538531313797812 1
1.27878420615953 1
1.47938947219568 1
0.972573008292755 1
0.921436977975193 1
0.615626824540091 1
1.14621719826275 1
0.776624093202572 1
0.437728883078872 0
1.09595317399292 1
1.06140914747622 1
0.98265285366493 1
1.30027947091476 1
0.747951168657418 1
1.11650175752954 1
0.700981180063479 1
0.886886531569346 1
0.76855917438245 1
0.872442485888246 1
1.02476250731599 1
0.570959960136945 1
0.439037686528404 0
0.776646170382593 1
1.27060048559608 1
1.15465279833712 1
0.643408534914638 1
0.787483000275939 1
1.22945424742916 1
1.03485001431882 1
0.810700008638878 1
0.58615078295282 1
1.11144724133621 1
0.971718228437133 1
0.66269779074456 1
0.910972731279659 1
1.20096192506434 1
0.98869203813741 1
0.522141548215415 1
0.963393497962138 1
0.780519234646106 1
1.15041061960759 1
0.789511729800584 1
0.575823456253962 1
1.15709553484604 1
0.999635092912697 1
0.973615850309902 1
0.885933621717307 1
0.995539264141512 1
0.999417930792832 1
0.835156760595716 1
1.1649490363917 1
1.09496791613176 1
0.602414828269077 1
0.770663092180799 1
1.12824628996485 1
0.709135994642192 1
1.08027193891265 1
1.14120141628206 1
0.443732539908092 1
0.189069470528641 0
0.598179755055115 1
0.745919536864158 1
0.826320694550959 1
0.991685494340028 1
0.960099366519421 1
0.959030872818538 1
1.07207956499322 1
0.86306308963095 1
0.683639149612593 1
0.56246177108729 1
1.14756574897226 1
1.53329774504299 1
1.30702544732285 1
0.87808103466732 1
0.693707866550335 1
1.08099450176358 1
1.10877305964415 1
0.940263820238352 1
0.838848045879705 1
0.811686782160687 1
0.898911071332867 1
0.750287512816109 1
1.00837381992981 1
1.1588166549978 1
1.48135893785595 1
1.28058107674801 1
1.10452114001709 1
0.917496041016694 1
0.858503662226722 1
0.776685682599645 1
0.372497932331012 0
0.886905631049654 1
0.749550563059118 1
0.767572112296765 1
0.842869163305478 1
0.895267952623724 1
0.639460382223932 1
1.43441523179063 1
1.17697665987094 1
1.07719648854218 1
0.99229538287679 1
1.41315078448614 1
0.820960768621002 1
0.902335944605703 1
1.61188141758161 0
1.19290094407048 1
0.889301255311699 1
0.935227657812261 1
1.23864543841258 1
1.12560376758822 1
1.03223438193343 1
1.19300587615895 1
0.845885637382699 1
1.10235034400619 1
0.998057067026187 1
0.686268261881396 1
0.848582107516182 1
1.00947995701095 1
0.88647756939637 1
1.13608019403029 1
0.610073479863267 1
0.93468770803348 1
1.14979012595372 1
0.448720770604193 0
0.700181961334425 1
1.48656943741406 1
0.758863549575333 1
1.36911371201434 1
0.892799257761445 1
0.892442331565915 1
1.01165846187744 1
1.04729912624477 1
1.0083146976943 1
1.25644267025021 1
1.38545102542773 1
0.793561494228855 1
0.723727588770422 1
0.834904760361747 1
0.891318907676363 1
0.82478611164713 1
0.690707378856947 1
1.21994544581049 1
0.269426265362336 0
1.19101300435101 1
1.09432468354645 1
0.916516819857219 1
1.03360668682365 1
0.66874323894651 1
1.05228418888934 1
0.982614641426081 1
1.08532646081982 1
0.861264896332621 1
1.10282033074919 1
1.21100001724707 1
0.940498897261346 1
0.770732497032828 1
1.31399537459687 1
1.09990249436131 1
0.553835526322569 1
0.805531624830679 1
0.381723489508351 0
0.988295546078095 1
0.924728745153263 1
0.896235539850889 1
0.684417283774124 1
1.19306170466079 1
1.13454453168762 1
0.895938509498525 1
1.03522056550146 1
0.892868785269807 1
0.542474904091253 1
0.885236273514653 1
1.32802738914434 1
1.68462111243033 0
1.00913050583934 1
1.38659595532862 1
0.516034338648089 1
1.02540248326233 1
0.64618267252602 1
0.978207963666909 1
0.919802394861007 1
0.609716517459515 1
1.21998854087234 1
1.20210233798678 1
0.788672673552004 1
1.02791390966293 1
0.793653164694047 1
0.830804809007208 1
0.542981592213654 1
1.34055211591171 1
1.08068832116975 1
1.13084915199751 1
0.867911390397639 1
0.274782581411079 0
1.30872346134222 1
0.618088625868568 1
0.819171621321612 1
0.834643432617617 1
0.742859945686844 1
1.05917185762182 1
1.38066336576995 1
0.866331191975065 1
0.551327160845913 1
0.761897616701432 1
0.771471367853821 1
0.606114840141707 1
0.836640462854588 1
1.25039882786063 1
0.958810551217401 1
0.776665290007096 1
0.934673072182236 1
1.12212313190103 1
0.608001960702704 1
0.713209962089427 1
0.399993008679938 0
0.845436338049265 1
0.928898750274283 1
0.559180836501139 1
0.492318915231541 1
1.10742981261149 1
0.859227538843716 1
0.798777816201433 1
0.968656321309811 1
0.611765330843921 1
1.32223440464115 1
0.896404553427021 1
1.24058342080128 1
0.997015729461159 1
1.34726850672638 1
0.863781021098853 1
1.10510588703895 1
0.72517397832322 1
0.994690269173734 1
0.919258385498971 1
1.273629729491 1
0.57354327351986 1
0.842734663576131 1
0.954466634977298 1
0.890583779012705 1
0.939120691685769 1
0.741665107060533 1
0.948457966062724 1
1.1116525291691 1
0.96445481691639 1
0.733603603745906 1
0.970705274352012 1
0.751116855310262 1
0.777932017643573 1
1.13649905735239 1
0.526668124114763 1
0.484011698283429 1
0.783842029049214 1
0.797484738233266 1
1.18096911237988 1
0.545230304513891 1
0.372149959704179 0
1.0511506182459 1
0.75150550012011 1
1.1755523954838 1
1.26794182623152 1
0.721265430710814 1
0.890829208648769 1
0.987618384088064 1
0.894414790921683 1
1.41561257166268 1
0.951731513208158 1
1.07908859461621 1
0.893528727272933 1
1.09773838075819 1
1.20137556084054 1
0.947308336215969 1
1.3902675085198 1
1.10228726649923 1
0.745297530700933 1
1.0205170126489 1
1.06333924041997 1
0.846170146968298 1
0.881621686059482 1
1.29309508468195 1
0.935254438331398 1
1.16476093248515 1
0.99254553608231 1
0.91750649740305 1
1.16261306619458 1
0.706491128562455 1
1.24463235378051 1
0.638542075138785 1
1.43006057507213 1
1.05440157293617 1
1.33518095067641 1
0.989059206670945 1
0.754393890674048 1
0.962968834343218 1
0.83364164803215 1
1.15650380821041 1
0.870468521890726 1
0.703216484784179 1
1.01154851055714 1
0.56537295917819 1
0.697794055653877 1
1.32792610633291 1
0.707629722459676 1
0.764345336051646 1
1.25390947212657 1
0.829233946960563 1
1.03627460382438 1
0.697642091091503 1
0.521179773209275 1
0.960411799308444 1
1.03330033243992 1
1.00095326590988 1
0.83216419813325 1
0.741419860854006 1
1.09025684759311 1
0.941780177719037 1
0.774839209881894 1
0.323021892817663 0
1.00512432969991 1
0.95155913865846 1
1.0996870448244 1
1.36185634259978 1
0.997739373180591 1
0.768341088226811 1
1.12357390493991 1
0.67933059284267 1
1.14092851145075 1
1.01429168411234 1
0.85654592955242 1
0.832253244301814 1
0.590531075231854 1
0.79485299014897 1
1.32714533004201 1
0.995538343105446 1
0.809382937893579 1
0.690497608337289 1
0.644943982880337 1
1.02475772205211 1
0.996813097632808 1
0.631212952896675 1
0.977269267506424 1
0.609765715128965 1
0.906859322416655 1
0.850082392240564 1
0.641331774200845 1
1.39268027493061 1
0.805952836653528 1
0.602054297234981 1
0.863334994958491 1
0.60690103341196 1
0.808817815821545 1
1.12335089149577 1
0.865329856413698 1
0.990489662901194 1
0.766777985926186 1
0.996609026849367 1
0.824309918473196 1
0.947063548068352 1
0.989244611317543 1
0.953189931177111 1
0.705028782162598 1
1.13300756159646 1
0.769543356173982 1
0.956975241423186 1
0.560926306914617 1
1.00335440584993 1
0.686770403486342 1
1.01140893153253 1
0.570495520519614 1
1.06412390715641 1
0.782014257162706 1
1.17087799269039 1
0.870775960968043 1
0.746947225255903 1
0.860393392056684 1
1.07434108108065 1
1.01403356120079 1
1.16294713887167 1
1.14823236069382 1
0.971520046281369 1
1.34765041956917 1
0.617691300459698 1
0.743618269470178 1
0.881956502225671 1
0.967613636667572 1
0.840229466786182 1
0.319219699655062 0
0.844223281698968 1
1.1166900431498 1
0.636130217610214 1
1.44912617796043 1
0.988648208104155 1
1.51701154976862 1
1.17102169813137 1
0.818359351422517 1
0.800503936346175 1
0.651534340328145 1
1.31521035602637 1
0.719127013638556 1
1.27161997100819 1
0.900185388366102 1
0.800537217193858 1
0.750100694155835 1
1.38602168971565 1
0.773763649155114 1
1.40108857261046 1
1.27610097721665 1
0.888601509320742 1
0.999005539776173 1
0.892037564776372 1
1.1766546469168 1
0.741658007699867 1
0.919247588110482 1
1.2258121914174 1
0.530027305289913 1
1.27151446550791 1
1.16513655053408 1
0.862335262030582 1
0.976466139146149 1
0.551310962745097 1
0.699384853137571 1
1.10106461698063 1
0.664213468874654 1
1.276969422697 1
0.893628903414682 1
1.00223795873726 1
0.707241492153426 1
1.45542006954199 1
0.796146410980464 1
1.1550012309032 1
0.598272604895854 1
1.14863571599548 1
0.773528340208524 1
1.29235210319423 1
1.13433112689136 1
0.600056578601717 1
0.902814464829593 1
1.18449686800237 1
0.875861058025314 1
0.870408158448164 1
0.549737426657521 1
0.690158483008648 1
0.714585974462562 1
0.777570720078417 1
0.657542679008724 1
0.139733931080718 0
0.795844695728721 1
0.578631934771397 1
0.968756185930559 1
0.701610643365077 1
0.865307201670692 1
1.07665339272835 1
0.586390377231433 1
1.28917512214141 1
1.30929683613555 1
0.974764271572966 1
0.546911780697079 1
0.872962913084753 1
1.44219457296384 1
1.0690004538421 1
1.25584954651391 1
0.789416798644488 1
1.07381882468539 1
1.00766647116914 1
1.07710709697025 1
1.37305421453464 1
1.11546746801313 1
0.7548542955849 1
0.816070809412163 1
0.780040966917305 1
1.03798561387129 1
0.935055568460587 1
1.27715624127721 1
0.820543422014929 1
0.516429025342098 1
0.523540804918981 1
0.705684204386649 1
0.989395372818199 1
1.08699256625377 1
0.307992713009303 0
0.82814905725178 1
0.883160412815969 1
0.897422927456593 1
0.650046295356955 1
0.473516736801414 0
1.0514901341662 1
0.833325901221489 1
1.06862033737618 1
1.54112339071825 0
0.831282650005152 1
0.943559006885172 1
1.03789998711426 1
1.34698933199188 1
1.2052346866348 1
1.16396346681166 1
0.776480317997734 1
0.725829212170842 1
1.09329012400972 1
0.890945581714709 1
1.05873880356601 1
0.844280596419291 1
0.981245373526229 1
0.556775294382226 1
0.679060344946675 1
1.29255748110178 1
0.579364660120563 1
0.801589053206969 1
1.03746790633748 1
1.06545257337375 1
1.07370804442426 1
0.780595903573084 1
0.797712546627807 1
0.792653315520074 1
0.445379230853787 0
1.07828013181811 1
1.06342147646992 1
1.22468295623681 1
1.03763035648055 1
1.14362901967727 1
0.811962069818808 1
0.896025265014571 1
0.898863788410006 1
1.00247459708215 1
0.592218136523386 1
1.09713896636639 1
0.870099519323988 1
0.950381244494122 1
1.1584198997423 1
1.05817264427556 1
1.46522037719632 1
0.891363771557526 1
0.867575454491337 1
0.818204227452039 1
0.989876463445132 1
0.873437971793951 1
0.961857043103386 1
1.83328268187275 0
1.31653995790442 1
0.720200260991234 1
0.89465952036604 1
0.655006822684515 1
0.957094416857795 1
0.794795344755363 1
1.228458087194 1
0.951126096656105 1
0.723776198283002 1
1.13949619435452 1
0.719765406703375 1
0.862529789791849 1
0.940790364432327 1
0.838860094478747 1
1.14707032112431 1
1.0999621827588 1
0.977363499639393 1
0.860312313911281 1
0.6134612477363 1
0.895474961465805 1
0.818143882219779 1
0.852870867675679 1
0.875088809009876 1
1.41790452124074 1
1.020657769822 1
0.78183978610864 1
1.09250376697558 1
1.02533117827152 1
0.644279760439088 1
1.09944881354803 1
0.328798054431344 0
0.731686592899781 1
0.64440272150556 1
0.847463713334339 1
0.767011405639559 1
0.996966985665193 1
0.823811833889655 1
0.841057591778603 1
0.934334781409094 1
1.3451925996517 1
0.770999142908648 1
0.481214206643721 0
0.946391452292284 1
0.66582456817955 1
1.12011459137973 1
1.08553428622464 1
0.755578827468122 1
1.07509580440386 1
0.554031353532215 1
1.1009167036883 1
1.28918146083924 1
0.895962795828249 1
1.21742906850356 1
0.797045163048403 1
0.44146572233192 0
1.06252816557591 1
1.1800100650537 1
1.67531909100735 0
1.30966674586581 1
0.884968180509889 1
0.853071088150624 1
0.724163884377287 1
1.37337501203903 1
1.33328288301197 1
1.18212896116977 1
0.836870053254034 1
1.2849097223784 1
0.767950520195166 1
0.649018732673067 1
0.980587134800194 1
1.08782257925072 1
1.1762262943624 1
0.609707320659322 1
1.07402791902235 1
0.471648797792032 1
0.852164367942825 1
1.06659043403875 1
0.956422969179197 1
1.02886993608351 1
0.836810818093445 1
1.04430018505779 1
1.26367006114309 1
0.503544321924187 1
1.05946357307297 1
0.884300058284687 1
1.47361434673055 1
1.17720664153515 1
0.667035155851937 1
0.624787033568636 1
1.17907370325825 1
1.27801059100285 1
0.774394454410053 1
0.587651863308805 1
1.33105290273898 1
1.04773338754873 1
0.911738553175065 1
0.820181140498625 1
0.721872536969919 1
0.874420925356709 1
0.67800527371017 1
1.00333727253811 1
0.538595037800729 1
0.974919793463799 1
1.36394236058549 1
0.887679644763898 1
1.43305893576053 1
0.960853936155756 1
0.973350859800474 1
0.800618095783852 1
1.1410099295178 1
0.926194355751644 1
0.772102992581482 1
0.788335495846762 1
1.08193644037185 1
0.72615137987793 1
0.923479995873156 1
0.848149696881121 1
0.546625596782934 1
0.946470788819345 1
0.839181575793352 1
1.32872783249061 1
0.943632205486532 1
1.24578533530536 1
0.709493002258834 1
0.988314818939224 1
1.3893783779777 1
0.871407512192624 1
1.22441107011598 1
0.90994935197163 1
0.936947078485135 1
0.657486473284925 1
0.456873412440185 1
0.946664361407696 1
1.39933297378496 1
1.00646823447098 1
1.08989433292358 1
0.762388375740497 1
0.671721205162458 1
1.38056797488097 1
0.699215501911799 1
0.597833403360904 1
1.55800548443324 1
0.764229797676993 1
1.29092854504099 1
0.920904703967502 1
1.34789341860105 1
1.0644808837036 1
1.06932372712735 1
0.83538539038967 1
1.03326384640769 1
0.663405518760699 1
0.662179277860932 1
1.0052731525769 1
1.3364035138098 1
0.893713881262714 1
0.375967413108593 0
0.957312044928252 1
1.09062961831714 1
1.35121773875208 1
0.975244754431147 1
1.21707888612258 1
0.414970087541868 1
0.804377695081571 1
1.04847652292999 1
1.3109911086141 1
1.08680404434419 1
1.00105182155859 1
1.23961793133853 1
0.972261506259841 1
1.34598395304326 1
1.12238122600443 1
0.675773421470963 1
1.1242412014941 1
1.19593585094705 1
0.673319757369797 1
1.32192426649884 1
0.889931537471073 1
1.15122328911284 1
0.946034838217856 1
1.00583295837651 1
0.954389216581154 1
1.15515435340857 1
0.50564250357837 1
1.20294370990008 1
0.859298375126082 1
0.687791312843345 1
1.48949065977871 1
0.726310292267021 1
1.23265418315474 1
0.790941760454945 1
0.976357536316705 1
1.39027350696735 1
0.892035656342799 1
0.961728807170532 1
0.998720778673618 1
1.15799693093778 1
1.06432568295085 1
1.07642276724392 1
1.24570937145632 1
0.774335582139313 1
1.0078816287131 1
0.860338787023159 1
0.773245558516404 1
0.819956602820808 1
0.911910772012901 1
1.04780891546704 1
0.646425143049931 1
1.01581116095824 1
0.511764904121851 1
1.21115431719887 1
1.55202483477584 1
0.92873910179244 1
0.864876426843911 1
1.02661627946364 1
0.590418156915721 1
0.91520015392576 1
1.04209369329022 1
1.13683144724255 1
0.714120877491702 1
0.966647458265099 1
1.29264731741338 1
0.825825159177575 1
1.35619347857 1
1.35829038780935 1
0.458625107799857 1
1.04921468357064 1
1.52783888182053 1
0.839278315671044 1
1.21755176318217 1
0.670427373965652 1
0.849024023235417 1
1.42075669525812 1
1.24501638851059 1
1.14293514435199 1
0.881312314253574 1
0.512293937679841 1
0.898242074827015 1
0.84111009120661 1
0.315244452894898 0
0.583073404405844 1
1.26390010134857 1
0.89613759545023 1
1.06320254031115 1
0.935187669312972 1
0.840908610729127 1
1.00339074774391 1
1.2094032981963 1
0.77992308506311 1
1.16753846930085 1
1.07957101808967 1
1.13626205428667 1
1.00168340043257 1
0.59740370919721 1
0.938077868787658 1
1.0185170500915 1
1.41078192139268 1
1.12797671459877 1
1.11483939896357 1
1.0909690187584 1
0.571402568196485 1
0.752983042911945 1
1.16529640540954 1
0.545440595407436 1
1.09606137088208 1
0.840147731455484 1
0.797131918252952 1
1.17224265121127 1
1.09229619049168 1
1.19545751543679 1
0.831340170987087 1
0.997178342183094 1
1.04484222278604 1
0.954906033988207 1
1.26397125185355 1
0.67734568191326 1
1.02100572135275 1
0.664388015660401 1
0.877814841125507 1
0.649493217869239 1
0.984492861402583 1
0.691369472796856 1
1.09280165587936 1
1.03489558370987 1
0.655243786911282 1
0.866952706572727 1
0.902206891782843 1
1.15851487382409 1
1.40873074592448 1
0.657610168659165 1
0.900904085831822 1
1.20947716853745 1
0.357475049314198 0
0.906034503549652 1
0.921300656648721 1
1.1873489330045 1
1.0883191398711 1
0.895482458985356 1
1.22282245819171 1
0.793202058237777 1
1.40690937688129 1
0.860716031006126 1
1.2408953497764 1
1.09003926831083 1
0.830163961133027 1
1.08489107266895 1
0.632420051395367 1
0.978593527358634 1
1.19496825280494 1
1.26428606495784 1
1.11611330414619 1
0.920262602742432 1
0.93926293740979 1
1.05621372017077 1
0.972671889355153 1
1.13645937139127 1
0.982697728984515 1
1.19596766427398 1
1.48262772238121 1
0.982105948410167 1
0.721499651023756 1
0.354076432889908 0
1.05617642969018 1
0.748728631782057 1
0.793961327918137 1
0.781163541119615 1
0.986786837973613 1
0.855519104275832 1
0.707252776540351 1
0.743599837025789 1
0.960440323688948 1
0.906272751660075 1
0.660411722110189 1
0.744954633340484 1
1.27201499820917 1
0.897839853282132 1
0.739128869806469 1
0.970949324208588 1
0.921337480956199 1
0.895687253694383 1
1.05147666465343 1
0.923346159796524 1
0.738594469731761 1
1.12249261296675 1
0.507451755694956 1
1.00464231075003 1
1.11708304509497 1
0.483552944546906 0
0.950910370349388 1
0.953820288289011 1
0.741725995915151 1
0.67486806193838 1
0.926082437409938 1
0.663651507829589 1
1.01463196943353 1
0.963095935211449 1
0.802417981297288 1
0.723949789459136 1
0.996626731932153 1
0.950908934753384 1
1.0409643041925 1
1.02627484173505 1
1.14715788921885 1
0.851467138480199 1
1.01562347000514 1
0.787484961378734 1
0.464146004554826 0
0.787145498579131 1
1.20490138466762 1
0.561158078818171 1
0.252726166685896 0
0.744767982235298 1
1.03969699465923 1
0.458409244679741 1
0.758400144275585 1
1.34430442728007 1
1.35992753390339 1
1.1775430274657 1
1.47678857253883 1
1.37827288079284 1
0.939907312440487 1
0.865077470043864 1
1.14529188944799 1
1.0633989709665 1
1.27966328329281 1
1.49378396109083 1
0.819656223230799 1
0.699772715348537 1
0.789321804535263 1
1.06697497408693 1
0.792542267243199 1
0.95954359062809 1
0.773898546389726 1
0.987767179400163 1
1.13200616421589 1
0.637486602462879 1
0.898885940301268 1
0.787590362530374 1
0.991715585763605 1
1.12534674346895 1
1.38787113442394 1
1.06907327679182 1
0.565131810848641 1
0.81697597435373 1
1.43225308325478 1
0.787762818962518 1
1.0609289733435 1
0.921159817536151 1
0.803554527741422 1
0.956726580727758 1
0.377742736388702 0
1.50927543490935 1
1.14608814164899 1
0.667803348061641 1
1.11277628711931 1
1.18430635534288 1
1.0964400498821 1
0.387941985245477 0
0.845925456082715 1
1.34954698741387 1
0.780099167578783 1
0.972542630419347 1
0.91423575577848 1
0.860169190172985 1
0.926990302165543 1
0.741963656027552 1
0.988180199513805 1
0.79762579151645 1
1.2234166744755 1
0.957291354438999 1
0.963402464473969 1
0.853804066953211 1
0.840313244519474 1
0.989535253946553 1
0.82741537512162 1
1.0282343499866 1
0.948750225407505 1
1.20817869047886 1
0.841131131201953 1
0.954701369414013 1
0.776015924509955 1
0.933302827601242 1
0.740042707415729 1
0.758626905335756 1
0.638643547643571 1
0.560589942277848 1
1.05976849851878 1
1.05165881182722 1
0.601608452377591 1
0.631312596954277 1
1.20757703361793 1
0.635573888706123 1
0.640990775595288 1
1.0364927801819 1
0.616889885430418 1
0.930732008896206 1
1.05672880125003 1
0.94345307498272 1
1.14841417608947 1
0.711882591965514 1
0.885704370480226 1
1.16206385429087 1
0.909394130038349 1
0.800939637956538 1
0.915145451682878 1
1.27343419113633 1
1.12965626618595 1
0.930419655883177 1
1.46194747065917 1
1.13689016588334 1
0.96336700965823 1
0.615848595140919 1
1.17390559739029 1
0.990080299197084 1
1.08206965747134 1
1.01676684169759 1
0.669316951004247 1
1.11328559453102 1
0.869471541975627 1
1.02975469753875 1
1.15556751829634 1
0.989137990818996 1
0.533705100607226 1
0.965399243797307 1
1.13048085461675 1
0.709434684802726 1
0.820911844072044 1
0.838820757598596 1
0.83832309578561 1
0.710399492647951 1
1.16947612548295 1
0.731360329209026 1
1.26564001680791 1
0.778744552612657 1
0.831731858750393 1
0.911684141698655 1
1.1892333209694 1
1.13585454082466 1
1.14644239901211 1
1.00262346802567 1
1.1419111933828 1
1.280302339091 1
1.05421163183828 1
0.828984765009713 1
1.02015616907875 1
1.13245485591753 1
1.05172850249615 1
1.01261229171823 1
0.650044529619782 1
0.743940458596781 1
0.534971692699478 1
0.711635296448131 1
0.932492088254269 1
0.922160450545519 1
0.785493519728755 1
1.03261516532975 1
1.1169689069711 1
0.692500119010564 1
0.747929311893414 1
0.994046391195626 1
0.959626961804483 1
0.984942529695795 1
0.797408601100421 1
0.915812721488108 1
1.15618428843138 1
0.616845617231214 1
1.05327827936593 1
0.913442129987508 1
1.45180827670606 1
1.07628001099413 1
1.0745269885059 1
0.831158675447449 1
0.784871161213167 1
0.999797195085157 1
0.566601581821133 1
0.722245767562768 1
0.758676091447319 1
1.02579590731449 1
0.930606792862773 1
1.14273713295281 1
0.804271832758665 1
1.57402836350954 1
0.886104839182576 1
0.883151573862065 1
1.32809480533908 1
0.848093657576128 1
0.927996566623862 1
1.06012786163029 1
0.56891122155562 1
1.37101300853937 1
0.431598033870287 0
1.19632708004749 1
1.11817277255281 1
1.1106874833817 1
0.898627228553169 1
0.780709467818618 1
1.41850162657517 1
1.12014478229774 1
0.770131430264163 1
0.527431147256881 1
1.10073072004816 1
1.44316038594244 1
0.952314447719126 1
0.436838617952705 0
0.929362509791903 1
0.750265648489878 1
0.90885314626503 1
1.33907552883055 1
0.774939220265156 1
0.755988061973542 1
0.417200855761819 0
0.957696524289282 1
1.10144601028872 1
0.606318856670627 1
1.12026700350868 1
0.688767884730275 1
0.651330433859812 1
1.02154165696359 1
1.09952146058674 1
0.978708146735519 1
1.12134506717614 1
1.13304949511189 1
0.961533160901387 1
1.16446144265173 1
0.652384464759145 1
0.856154914595331 1
0.990639781339553 1
1.21418973627225 1
0.852463529806463 1
0.937156530815304 1
1.08117402064996 1
0.848098324003628 1
0.996616531522856 1
0.667627522713868 1
1.00970459125152 1
0.535533653790306 1
0.817078429833179 1
0.415129550091539 0
1.12577872897238 1
1.1239954948398 1
0.956891873220655 1
1.19809332833505 1
1.12093370537483 1
0.977871085323508 1
0.988896671212983 1
1.01627857871118 1
1.55109999673632 0
1.19795901793755 1
0.984449443506462 1
1.0848552919789 1
1.18177604135127 1
1.05728497347841 1
0.842704888069424 1
0.49809063045154 1
1.00432835640605 1
0.715558914562404 1
0.838041714718886 1
0.949839389898619 1
0.972400828343951 1
0.586142548432975 1
1.15266393073742 1
1.21198338457653 1
0.819777778730377 1
1.18240893459684 1
1.24482885874364 1
0.744919476705152 1
0.476040037505722 1
0.816947906348288 1
1.43697526823832 1
0.940725621104297 1
1.192406134376 1
1.12464343897687 1
0.871585415466853 1
0.914749446833909 1
1.06007440112931 1
0.918910302221006 1
1.04292671026905 1
0.593379505288131 1
0.784734502717279 1
0.845328500088758 1
0.211336207666447 0
0.841440346473506 1
1.42141387620039 1
0.603996978712683 1
1.50997279074063 1
0.875778209706319 1
0.678104536193028 1
0.878876385405837 1
1.31615037786774 1
0.934249289187766 1
0.946981895605415 1
1.0211855427435 1
1.37014929385649 1
0.764346509670742 1
0.616613555848308 1
0.816395330362109 1
0.465505364763356 1
1.30074541932581 1
0.536755445648919 1
0.772732480869554 1
0.957471333561091 1
1.3104756364224 1
1.17253159217964 1
0.692307217243113 1
1.21073167114066 1
1.27445600970716 1
0.852810789593511 1
1.0479809630084 1
0.943760067638659 1
0.895689882839438 1
0.940629752857618 1
0.873296940526538 1
0.785469955478312 1
0.676983682566483 1
0.551873701469479 1
1.39162182431032 1
0.611570786109779 1
1.1324924949661 1
1.26062702861518 1
0.658495730623654 1
1.25314593716238 1
0.941754556332738 1
0.76553122996386 1
1.22685379172279 1
0.645618776641591 1
0.722812774232243 1
1.17858887500545 1
0.720646786835041 1
1.1996051375936 1
0.787136495234363 1
0.741653195888038 1
1.08781743551285 1
0.845991160436876 1
0.984106093332715 1
1.12003304034555 1
1.04004098380799 1
0.837911865974178 1
0.636565263391667 1
0.805379847353933 1
1.16960464767659 1
0.702545873036483 1
0.831756722735699 1
0.707727128207167 1
0.857399014264626 1
0.973036906074736 1
1.4672929552749 1
1.04164740098599 1
0.970552595692704 1
1.01372089487706 1
0.538436140945637 1
0.849249295117248 1
0.986552975392535 1
1.04534547162835 1
0.90848366113654 1
1.06452282019784 1
1.07057086654726 1
1.06163122124472 1
0.939353355600658 1
0.652767731306698 1
0.742325076303906 1
0.850515226709256 1
1.00106736921378 1
1.32823313255403 1
0.60338778049041 1
0.826229281150828 1
1.23655479030018 1
0.697014729809779 1
0.899346142574326 1
0.98897127638475 1
1.18146719994672 1
1.00269110537765 1
0.9834648319184 1
0.525968762562604 1
0.809114605527955 1
0.467969807250561 0
0.913749332884231 1
0.698595614203141 1
1.28246975631211 1
1.06648450962079 1
1.21542595944966 1
1.08236235612114 1
1.01006399502081 1
0.884175685226879 1
0.947031692160047 1
0.252664510809884 0
1.25163839823712 1
0.975236873657036 1
1.23515599505504 1
0.581210042404604 1
1.00003734409587 1
1.11673791674502 1
0.81468401590078 1
0.807214879000553 1
0.594328495366442 1
1.36709168423006 1
0.822474274685766 1
0.375207086953602 0
0.647585020588662 1
0.919080337757898 1
0.907324772428834 1
1.01685563401945 1
1.04992930766026 1
1.00092096321677 1
1.07330793383207 1
0.976676031053119 1
0.504700625783946 1
0.756146792234814 1
1.02144720849444 1
0.670552776630524 1
1.10008458378236 1
1.153452660172 1
1.38961328471902 1
0.671186428469371 1
0.930507825166974 1
1.04003424738575 1
0.921313024269589 1
1.10284116674283 1
0.879217003187981 1
1.0819228031562 1
1.16581475723934 1
0.819959828798444 1
0.960366208160852 1
1.07390078185754 1
1.022717619185 1
1.0975728294837 1
0.67842717403552 1
0.82576536599837 1
0.561424196022228 1
0.993974520853179 1
1.52089073630233 1
0.608186836125555 1
1.29473386474735 1
0.716103858171887 1
1.16348009024911 1
1.34539133992029 1
1.00702099263806 1
0.573467530575821 1
0.793999188595158 1
0.243722922443032 0
1.20360632663723 1
0.495168940680553 1
0.902313323191831 1
1.04797982357962 1
0.599443425816108 1
1.26124246435533 1
0.937156296833452 1
0.782567691451816 1
1.39674565617639 1
0.91282720239306 1
0.896929228237618 1
0.994889656284124 1
0.655167970774761 1
0.859610729702462 1
0.794921339739166 1
1.21792576321595 1
0.749547541640772 1
1.08393820815038 1
1.10799712072954 1
0.848845250926505 1
0.906369218796783 1
1.64634977315569 0
0.883486309445865 1
1.22611913853019 1
0.725935694683045 1
0.521688020095842 1
0.576194341744635 1
0.780715299114652 1
0.711627515785935 1
0.722075070377704 1
0.725917353280262 1
1.1186491595052 1
0.698878199429289 1
0.78801193698469 1
0.611680904049857 1
0.793847251280181 1
0.89149249769008 1
0.978695530129431 1
0.514389700412805 1
0.888025757298686 1
0.805028250395711 1
1.02043321750308 1
0.738048193793998 1
1.38349632418741 1
1.1181387728187 1
1.19637517371448 1
0.805439637299177 1
0.781599074882093 1
0.681400301551601 1
1.28695021715884 1
1.3643516789971 1
0.855813306547995 1
0.930094935484773 1
0.835610993401722 1
0.836929642904245 1
0.645307669340897 1
1.17321330697817 1
1.00450784802137 1
0.827398353974509 1
0.974060948064337 1
0.921405347209374 1
0.693782167718426 1
0.950543480079177 1
0.752468067991537 1
0.574448595103877 1
0.896054127170238 1
0.947770359765436 1
1.07507486171616 1
0.969312397276286 1
1.12129950300548 1
0.695998942405087 1
0.933605058307481 1
0.986278945815621 1
0.418674428528576 1
0.964449015604122 1
1.23470763542326 1
0.730855251611885 1
0.928623759184432 1
0.992615521689698 1
1.02197195000701 1
1.09410813878277 1
1.41204001266306 1
1.2568761034813 1
0.861873311401486 1
0.898315663958036 1
0.759605726160715 1
0.662992815315522 1
0.812110424940237 1
0.71451365070782 1
0.924346336335611 1
0.821971078649618 1
1.06672455922587 1
1.07566554529147 1
0.802591178458899 1
1.00930079291039 1
1.016197038522 1
1.07030296134124 1
0.430379008092032 0
0.422333104760957 0
0.795158347049007 1
1.08133393951129 1
0.713384357550307 1
1.14694059798944 1
1.00942471027082 1
1.14738453069454 1
1.03098151059436 1
1.03135468712759 1
0.279366593947696 0
1.08892053352945 1
1.03842934059508 1
0.958367871604972 1
0.806115800642627 1
0.927804990742252 1
0.772014412179868 1
1.03277535658342 1
0.936323623001083 1
0.615116387455568 1
0.685225840070615 1
1.14264346438888 1
0.736501338991943 1
0.798416875293581 1
0.857657093289366 1
0.946713811458186 1
1.13689545516097 1
1.09689473171736 1
1.11975433296748 1
0.767444651794607 1
0.632249066118369 1
1.03054250847274 1
1.06400285782701 1
0.716696699387597 1
0.715417756833095 1
1.38494172104311 1
0.674162150708496 1
1.21137352382955 1
0.683203003983244 1
1.0311045775469 1
0.746817199168106 1
0.820654376931543 1
1.1605965244672 1
0.737522266081952 1
1.24259593481261 1
0.948696655423157 1
1.13181011071507 1
0.997033583400105 1
0.684553620852221 1
1.2103208867664 1
0.6079896270814 1
0.712256093200643 1
1.17130756231325 1
1.09436507218779 1
0.720706549813633 1
1.19332798517431 1
0.623177587100232 1
0.829302908068632 1
0.920097989787418 1
0.79744340398228 1
1.05507500577522 1
0.955690824150054 1
1.03454176096601 1
0.927819206351088 1
1.28326076163042 1
1.17649979093701 1
0.633985334447343 1
0.487848346578119 1
1.20062152507206 1
0.768813239702941 1
0.919643987696642 1
1.11270971885379 1
0.989073185275267 1
0.809638284245699 1
0.893433659165206 1
0.916376274083082 1
0.514222234269169 1
0.928559304396849 1
0.967887921158382 1
1.12392840028498 1
0.845495383250192 1
1.22945181103325 1
1.02046909040308 1
1.04608534794303 1
0.799780215677991 1
0.709895635883834 1
0.928949226311512 1
1.22516746017932 1
0.857607591311935 1
0.746325318717493 1
0.806429343808519 1
1.18133071745072 1
0.999092263698017 1
0.74371304745827 1
1.14343068105774 1
0.849994339091617 1
0.834214506673826 1
1.50503139989981 1
0.991234978333041 1
1.3403520025274 1
0.648037359608407 1
1.15827679257386 1
0.63838084114425 1
1.38848611398691 1
0.716067169842306 1
0.662767812537352 1
1.1027313898351 1
0.771275555193507 1
0.524289737143575 1
0.983795347542013 1
0.907687805655509 1
1.24176340456507 1
1.07497561145325 1
1.05715907082604 1
0.808725933684335 1
1.1358722799675 1
0.921142789014948 1
1.09685830485923 1
0.814018691183836 1
0.968898523793803 1
0.665557464758209 1
1.29335479776869 1
0.631770936061866 1
0.844133271838197 1
0.84936950313734 1
1.34838889707114 1
1.05531509579913 1
1.17755786177264 1
1.062406467275 1
1.23894113055024 1
0.660569515680805 1
1.02262167423926 1
1.27993292968125 1
0.874424990653087 1
1.01184808552018 1
0.878200150707096 1
0.951595900220501 1
0.982351813868046 1
0.656549670754133 1
1.2144006058388 1
1.17814377088386 1
1.02831058659153 1
1.22493761128203 1
0.787336413629195 1
1.05448973860651 1
1.05677826316589 1
1.36628024106638 1
0.478805947772321 0
0.95409505376572 1
0.940690740816797 1
0.94191572887421 1
1.19573170266259 1
0.772742458754985 1
0.862344154325257 1
1.01192565870963 1
0.849037904192969 1
0.735759276650513 1
1.23573423976499 1
1.20348677045573 1
1.23527887588492 1
1.33285372606386 1
0.797664103752079 1
0.43273967169383 0
0.830416182447217 1
0.491333445355037 1
1.29223291613228 1
0.963625155390734 1
0.985724169255092 1
1.50366875991337 1
0.572172061799208 1
0.829561688201539 1
0.860038317861123 1
0.987454073378928 1
1.42230211980044 1
0.781911565500302 1
1.26917533871153 1
0.879488754240156 1
0.905197579209282 1
1.24673958309971 1
0.932949100775812 1
1.17475216070861 1
0.517720330915882 1
1.11192076613185 1
1.02031175528316 1
1.13369665950104 1
1.35530279790628 1
0.780653355897419 1
0.637589425447115 1
0.607640942491738 1
0.885902107839012 1
1.28400700595138 1
0.471130754659512 0
0.620809878844985 1
1.02163458952786 1
0.832128837589355 1
0.380559072157332 0
0.571234040323233 1
1.28592409988771 1
0.78362803842624 1
1.39737990430021 1
1.03527971126519 1
0.717610306624871 1
0.796774486579722 1
0.885547155424232 1
1.08644755557398 1
1.36397665947976 1
0.889156607680868 1
1.31511627499387 1
0.883326297597871 1
1.18144636109696 1
1.28183507591419 1
0.585764028637588 1
0.726167208242828 1
1.15213616014913 1
1.09791102241221 1
1.1286188441565 1
0.808721384445367 1
0.765746720207712 1
0.822485805398606 1
0.736576414633546 1
1.05032558352267 1
1.12189676470914 1
0.833759667466805 1
1.03469817295801 1
1.05477358736558 1
1.03790672731374 1
1.04301507731001 1
1.0750510593608 1
0.8050309952228 1
1.34369016135799 1
1.02203598584174 1
1.18083779576918 1
0.935746781880879 1
0.968492365192066 1
1.24854460614142 1
1.09623225200757 1
1.14348637000937 1
0.95600870697874 1
1.151495749505 1
0.882011355050552 1
1.28603169119752 1
1.05210631095241 1
1.15888506327827 1
1.2303708016731 1
0.860369223453626 1
0.954095554148564 1
0.554037727328433 1
1.08845753015748 1
0.711498903131559 1
1.05220991232846 1
0.851778021383174 1
0.545051558646738 1
1.14354307240962 1
0.670395419562959 1
0.997773994547423 1
1.07981223694436 1
0.305424635515763 0
0.863638539916773 1
1.03523957888955 1
1.2061500518586 1
0.772267582163945 1
0.743459141308318 1
0.784506416448513 1
0.480139903439322 1
1.19281027297168 1
1.42612666779776 1
0.738583701086757 1
0.947230993629441 1
0.746126105861726 1
1.10624900741481 1
1.36603686759853 1
0.834133276158716 1
0.655144606431511 1
0.896859860202973 1
1.00450973523364 1
0.659723839231024 1
0.760385924454913 1
1.28191128020313 1
1.18728753688588 1
1.08160410769188 1
0.959484065550579 1
0.424845692071106 0
1.05571014312701 1
0.877668778995547 1
0.743326301226756 1
0.869748154086279 1
0.837667482819302 1
0.85813454851891 1
0.531469019135085 1
0.980219596700369 1
0.522664477380203 1
0.875199932024257 1
0.925366070742245 1
0.617579860564748 1
1.20575639621765 1
0.715877466675229 1
0.697018767340743 1
1.15930847961037 1
1.09597315140775 1
1.04416224786813 1
1.20807087286407 1
0.87457276177406 1
0.927224353302825 1
1.29245348997697 1
1.32791063079828 1
1.01557435874503 1
1.23218650992758 1
0.803850849129851 1
0.675888541692292 1
1.09411085191572 1
0.972525688791153 1
1.13382453883868 1
1.13274067413803 1
0.865827326021177 1
0.686828560540947 1
1.0268672453845 1
1.087663823217 1
0.871919734101602 1
1.12226203001107 1
0.995835294137207 1
0.667132999089966 1
1.14330938707304 1
0.787951773923617 1
1.33940806315597 1
1.05356477288341 1
0.454509798296181 0
0.469389162198895 1
0.754603039207712 1
0.989269197005162 1
0.84684882197401 1
0.764417019325406 1
0.827222367695877 1
1.0218140099096 1
1.12466661376554 1
0.463364196329325 0
0.954420651246602 1
0.754626759537498 1
1.13165424891267 1
0.915973154443906 1
1.26229917450599 1
1.19399665094882 1
1.02995620127686 1
0.597602541591293 1
1.2594764061115 1
0.880878110925954 1
1.08010416058989 1
1.40454334685625 1
1.46990265727332 1
0.694357801371968 1
1.39561545995486 1
0.772918876494934 1
1.04739843369704 1
0.729243872650061 1
1.38477302247799 1
1.00828750679743 1
0.937996954574229 1
0.466696377867701 1
1.05599310213618 1
0.532666650088889 1
0.777241343058933 1
0.549622325812018 1
0.808246594076907 1
0.836647310815084 1
0.944711464306054 1
0.493330665668708 1
0.76221049948133 1
0.828183377843939 1
0.831148721244055 1
1.22724540226692 1
1.11603915913475 1
1.04242578274693 1
0.498726951176751 1
1.05705299066867 1
1.41763966503628 1
1.15303145192547 1
1.11840843519853 1
0.369106974550181 0
0.778600756525413 1
1.13784041768584 1
0.784367896120679 1
0.910941720533277 1
0.709688378869278 1
1.07732275312338 1
0.59593176868734 1
1.02090777414776 1
1.12604155445771 1
1.46422429775978 1
1.17855904757381 1
1.11554356312824 1
0.810985933990389 1
1.12338648410244 1
0.630214996321013 1
1.45669821538101 1
1.11723763455446 1
1.30232825178595 1
0.953485475060655 1
0.982415143606414 1
0.961240850405732 1
1.25502595356323 1
0.668781009399197 1
0.876036307389543 1
0.490445985001845 0
1.0428824895128 1
1.17409401288454 1
1.35538727408964 1
0.90408012290745 1
0.903222379663575 1
1.02091311611852 1
0.940722715826141 1
1.0794805107758 1
0.884388549837224 1
1.02430667825196 1
0.950281991947928 1
0.810386872911941 1
0.651695286946038 1
0.830046406064811 1
0.634050578730954 1
0.767579294482431 1
0.76099292373118 1
1.00638481688156 1
1.03375763844177 1
0.649452276302308 1
0.782321193892399 1
1.01034328541036 1
0.83174312358421 1
1.24520906914775 1
0.858003297999553 1
1.07461955440173 1
0.780637252185613 1
1.01099677436071 1
1.04694907412497 1
0.747316462805396 1
1.16912632273374 1
1.07402796958665 1
1.09195670897109 1
1.02188039589945 1
0.841161838360339 1
0.832604718060957 1
0.935113794084791 1
1.19406009141984 1
0.967547815212064 1
0.883702440869761 1
0.915192854938935 1
1.181766156638 1
1.38376182380605 1
1.14344051470674 1
0.780035032284954 1
0.963491221573667 1
1.6179774522399 1
0.988902216795586 1
0.98029409380331 1
1.23796721648045 1
0.742960517837238 1
0.970568521015627 1
0.978025382409942 1
0.832614471454504 1
0.430560560715979 0
1.06231658608127 1
0.880133838251931 1
0.868350273773521 1
1.23080385190652 1
1.01714144595584 1
0.75996912954317 1
1.11952957428795 1
0.99902595409241 1
0.895660623850218 1
0.693776661032269 1
0.956233335179647 1
1.03332464811383 1
0.90363186258384 1
1.04007503074201 1
0.724067544891281 1
0.688163380645375 1
0.630092257621622 1
0.964767338326278 1
0.991072808810657 1
1.0776068364398 1
1.26428402334128 1
1.23937185722597 1
0.688961905872051 1
0.931725976823636 1
0.833440438358498 1
0.81265776370982 1
1.08445974609863 1
1.00108782662651 1
0.959082542888857 1
1.26002597260271 1
0.713607684910178 1
0.885190702293656 1
0.626984554360824 1
0.742408656899076 1
1.15693256891161 1
1.03013799628973 1
1.19197491416526 1
0.968276691918904 1
0.652280918120757 1
0.988335064795625 1
0.71812046484942 1
0.69592647441443 1
0.5734959319617 1
1.34319908793061 1
0.65429824465152 1
0.833903846313125 1
0.684220940389999 1
0.72458638228107 1
0.713860327348927 1
1.02939896852951 1
1.02787512914273 1
1.05652004617122 1
1.0022909374048 1
0.833190600463854 1
1.5034519032771 1
0.846175379402766 1
0.938168466098032 1
0.875650146012945 1
0.82142155204633 1
0.915150054769342 1
0.889626091422811 1
0.40503454770182 0
1.30332742673053 1
1.15504304565282 1
1.07546365347771 1
0.593153601923868 1
1.30026833821074 1
0.944927790297783 1
0.930844650073142 1
0.702457325504886 1
1.28282146329835 1
0.780959552013349 1
0.967070777151861 1
0.706481069383393 1
0.761853642559151 1
0.959687198916691 1
0.293354553733317 0
0.771454457128633 1
1.04918049491388 1
0.862784904446451 1
1.10409053655237 1
0.801210698425679 1
1.15754588077057 1
0.793003674915455 1
0.718479329088223 1
0.933253476829307 1
0.966160370266337 1
0.758807249967278 1
0.335256148659961 0
1.01661038435909 1
0.62842414608651 1
1.40931352234259 1
0.752946351948092 1
1.21972932384099 1
1.07425958060685 1
0.830451052216744 1
0.743858058725261 1
0.77021878542029 1
1.04900840881909 1
1.022084408072 1
0.770072983420221 1
1.08532665248158 1
0.536759542675434 1
0.815275227267867 1
0.693261030051796 1
0.935108909804016 1
1.10654746558495 1
0.958999288260827 1
1.35469945540977 1
0.867327499816548 1
0.583999938575355 1
0.882120735127208 1
0.785249702465286 1
1.22100794679142 1
0.899015087391453 1
0.971401199952891 1
0.923360860820448 1
0.648499888190045 1
1.0559364501827 1
1.04504166232913 1
0.988070106210645 1
0.797963081606169 1
1.03565504617116 1
0.735953254424196 1
0.764186794670181 1
0.459792300059825 0
0.553408372799452 1
1.03931051515553 1
0.688288011171865 1
0.780778547717543 1
1.42471661006135 1
0.685143349288008 1
0.403772568206324 0
0.715275411220456 1
0.83072863114138 1
0.672043993124072 1
1.11995028154836 1
0.306690537516022 0
0.953072758224488 1
0.976684386770949 1
1.00124315660232 1
1.19259020358984 1
0.652743772379678 1
0.50014883873254 1
1.32949809718402 1
1.3782179106514 1
0.868459372015769 1
0.883627354810733 1
1.18710572901344 1
0.493065476679859 1
0.739918551458333 1
1.42748911443126 1
0.774766440352358 1
1.0690975854341 1
1.00751576338311 1
0.968009271228012 1
0.781311231601842 1
0.807336273164324 1
1.04341133874766 1
1.09787100951158 1
0.921659223800724 1
0.664713549023736 1
0.841191575759085 1
0.966762280415274 1
0.54161891733365 1
0.769033651756659 1
0.815952197808294 1
0.94058871598269 1
0.907102151685817 1
1.23218528378211 1
0.583927233775053 1
0.69891819767203 1
0.926027181174701 1
0.679753756135216 1
0.975775432390466 1
0.98476833158061 1
1.20878581930083 1
0.544079793652393 1
0.916221416521891 1
0.898873983050194 1
0.837462174685104 1
0.762264113378113 1
1.05077424884503 1
1.05205634060125 1
1.21089867186905 1
0.826046139307662 1
1.12688223902151 1
1.04339342161127 1
1.12338640892986 1
1.00276018327732 1
1.25996935379106 1
1.1716116517163 1
1.08922801880539 1
0.719600006206671 1
1.19017522906149 1
0.745748985799576 1
0.971277419025707 1
1.00242462428644 1
0.950313776577217 1
0.776212114971984 1
0.810094257598033 1
1.07808847440248 1
0.706490275336097 1
0.96287717248814 1
0.447272218073357 0
1.13134464285067 1
0.872570873197388 1
0.938998249529245 1
0.94503222569303 1
0.938489512477767 1
1.58472772154571 0
0.903527217055196 1
0.918892927420351 1
1.58218772672301 1
1.02547288027109 1
1.3939970707019 1
0.924953354048877 1
0.584506787893696 1
0.666739710648073 1
1.2906274676043 1
0.980284780447486 1
0.851512498966434 1
1.36100744183687 1
1.07204270364221 1
0.912193512841215 1
1.41712006052434 1
1.06610505836069 1
0.997333158604908 1
0.66894255393599 1
0.701687560198759 1
0.908693962185235 1
1.17428099404459 1
1.21651108000565 1
0.697356476070902 1
0.738985810540713 1
0.999820062229698 1
1.01001924349435 1
0.818933874400189 1
0.955847001669159 1
1.33901514501238 1
1.2114663951362 1
1.14306487865927 1
0.94556601141444 1
1.13344223285739 1
1.13032725113472 1
1.14100522420157 1
0.973495082817192 1
0.751019051285025 1
0.819685690127461 1
1.30419157077577 1
0.803017893711226 1
0.930017950266521 1
1.00595667302632 1
1.14956509151579 1
1.06143193327358 1
0.634772346250673 1
0.771154952707917 1
1.43086144069329 1
1.34722558832194 1
0.767068645639557 1
1.12700112115999 1
0.541273392393361 1
1.16142337472498 1
1.48666097983804 1
0.65907326681849 1
1.12069809268475 1
0.925538552841819 1
1.02959194204035 1
0.860514533479302 1
0.791545569785199 1
1.31247674824762 1
0.930833091897352 1
0.782692322129992 1
0.943487790808209 1
0.955620223124977 1
1.37733982802297 1
1.18104257179009 1
0.631304602520016 1
1.47909369105023 1
0.777888363859692 1
0.982387689959853 1
0.941874231355015 1
0.682213872884682 1
1.00365004623026 1
1.05766975373528 1
0.663063439533756 1
0.898252438798454 1
1.24065584112365 1
1.1522128674597 1
0.740675420601851 1
0.904631947450171 1
1.05263767410261 1
1.10160185675552 1
0.458403532739588 0
0.812992924038804 1
0.962538252397745 1
0.853037888209116 1
1.24622135849202 1
0.594589426897673 1
0.80603013878763 1
0.908822002025954 1
0.620621505315977 1
0.679015092826317 1
1.0003006798937 1
0.734499103949836 1
1.11448832087063 1
0.829228418983463 1
0.623459746099256 1
1.13978925378573 1
0.996822715232518 1
1.20531018242708 1
1.22503626102948 1
0.60917328852633 1
0.81681217505248 1
0.77035477296354 1
1.15179347064629 1
0.615224346472462 1
1.18867360954395 1
0.425868979597968 1
0.811979606072316 1
1.26724174212021 1
0.970922821785479 1
0.665344478793715 1
1.45468104859381 1
0.907646190237321 1
0.979394725725965 1
0.744896531433897 1
0.799763982575563 1
0.978494496850762 1
1.07072190351016 1
0.933473281398219 1
0.780269356243145 1
1.06564414893461 1
0.518384998273523 1
0.956695744515518 1
1.10539555320805 1
1.15715687942867 1
1.03102291063615 1
1.118618133146 1
1.23664499427157 1
0.671477561516742 1
0.980334702276607 1
1.03142229733829 1
0.469475524880155 1
1.12543063526201 1
1.29209840626034 1
1.2771097968871 1
1.14591335950302 1
1.51571108441763 1
1.08401153720612 1
1.04765350682591 1
0.89028241770023 1
0.802658857909464 1
0.968484342655014 1
1.24610895391503 1
0.654092146231001 1
1.12155215650716 1
0.918354665864827 1
0.933496119828389 1
1.56162151398531 1
1.59285575244288 0
1.16339638907267 1
0.461307880049314 0
0.848146925051484 1
0.86275180046429 1
1.21096898282551 1
1.3346488258935 1
1.23009009576274 1
1.04376480053561 1
0.93632018740906 1
0.941540281241262 1
1.27996983750428 1
0.782103144990168 1
0.649707822959844 1
0.701176313073917 1
1.04332851884205 1
0.861805300678794 1
0.736065592361938 1
0.626233861298354 1
1.14430201179405 1
0.591950811648215 1
0.79469842365098 1
1.08204902764208 1
0.843084708600708 1
0.830436986812708 1
0.33819156973523 0
0.4992639601897 1
1.14673301555269 1
0.365649315626294 0
0.883139883149152 1
0.683932006209979 1
0.722490012305225 1
0.982044013110492 1
0.739917931533716 1
0.914561336195977 1
0.949053110857074 1
0.745190685494778 1
1.27970467924327 1
0.588641918336279 1
0.761954194754219 1
0.770854534525102 1
1.2789180269009 1
1.19248096840796 1
0.601804451415119 1
0.99532532058424 1
1.15629256515455 1
0.939916318142613 1
1.30858632995665 1
1.54190194261247 1
0.74063917671946 1
0.806323215349825 1
0.8723450673092 1
0.741458062552336 1
0.629823243645883 1
0.93879161681053 1
0.658770706181147 1
1.15688521126801 1
0.92934470363004 1
0.573645030928606 1
1.06800372085787 1
0.944823508775662 1
0.988317871437889 1
1.52700119183879 1
1.21744982130273 1
0.936883119524754 1
0.929153750826683 1
1.10288930785607 1
0.48112469222083 1
1.16014808454884 1
1.02687961414216 1
1.27647394671558 1
0.782632614223947 1
1.21235581505636 1
0.822861116377548 1
0.570849190876969 1
0.650677092910197 1
0.545028937600629 1
1.00207438525359 1
1.00062805237585 1
1.0526193705516 1
0.434439380923643 0
0.596656993792434 1
1.11837985746174 1
0.954904280965832 1
1.03535370707771 1
0.503585659853492 1
0.555021766309877 1
0.876788933662147 1
1.07780069818759 1
1.09433569269971 1
0.636057027074623 1
0.93399796535084 1
1.36335640243243 1
0.777067532431716 1
1.37769582530189 1
0.797439775908413 1
0.861403155293712 1
0.509837516850331 1
0.491802980233867 1
0.873955616028091 1
0.904968348937427 1
1.16753574154138 1
0.964783493958738 1
0.855771533126487 1
1.27301217635612 1
0.625561158472279 1
0.906108056381514 1
1.22103610786148 1
0.605943979514248 1
1.13417824857567 1
1.11217524085748 1
1.1525848417437 1
0.961222634001952 1
1.287004851104 1
1.22709604381225 1
0.914523877715115 1
0.918923570990617 1
0.827254967171327 1
0.583131366612382 1
1.15019518402289 1
0.962451024164285 1
0.97732997224617 1
1.19476392766003 1
1.4392783696309 1
1.01085847857337 1
0.705815310450557 1
0.744097585550346 1
1.11779896210938 1
1.45755888640474 1
1.18273816489141 1
0.82632168975729 1
1.42893071998938 1
1.20316279470545 1
0.682399856908721 1
0.698682750033398 1
0.985174754807475 1
1.04062325226004 1
0.413853245109097 0
0.842686160960058 1
1.06189420238143 1
0.628297529496131 1
0.770791866397228 1
0.727841131575589 1
1.25501621680569 1
0.982280014431951 1
1.00026208257729 1
0.886532835724505 1
0.846131909799606 1
0.905305865219483 1
1.37078828719952 1
0.641207489751322 1
0.888579020601818 1
1.05845525426958 1
1.021028465281 1
0.935084270263504 1
0.404122818247724 1
1.12677381730507 1
1.04189661994493 1
1.1218771986098 1
0.941442291667711 1
0.932523370612337 1
0.583136760597854 1
0.565430027502112 1
0.993114323361062 1
1.00917587927929 1
0.863694274765498 1
0.926929917600866 1
0.603503338242608 1
0.59793995290969 1
0.781685550546753 1
1.11344987927392 1
1.07854396406892 1
0.597539249439973 1
1.11311934970918 1
0.9337841784886 1
0.866323660621505 1
0.87439892595879 1
0.954902792801966 1
1.51940634635519 1
1.33622990453804 1
0.958144598687206 1
0.969416068425061 1
1.46207481365438 1
1.65346841468821 0
1.40218836442596 1
0.964615127772009 1
1.46514596681404 1
1.11052823997754 1
0.941811745214615 1
1.0282627087658 1
0.84166777007948 1
1.33180082002376 1
0.858096839687155 1
0.987167854303158 1
0.931672181605798 1
0.790767727570576 1
0.924324998009239 1
0.770317789971381 1
1.18765214809441 1
0.721946867865989 1
1.08057376420264 1
0.383288391632543 0
0.868836198818142 1
0.778667425204677 1
0.844909208112086 1
0.869571859644325 1
0.917576069243524 1
0.491213053509772 1
0.78084065749629 1
1.19657729193414 1
0.979298462019618 1
1.01481752788731 1
0.899932910751864 1
0.965702034732706 1
1.24559794319877 1
1.12339069409607 1
1.13312603145027 1
0.640478591135773 1
1.08714089600423 1
0.692869092759614 1
0.559147763389269 1
0.697067655041516 1
0.795273820470949 1
1.02005070546694 1
1.05294697416513 1
0.993544298305542 1
0.932928858882702 1
1.04629725352414 1
0.816208510706434 1
0.658747050569367 1
0.977757330403705 1
1.38290356620089 1
0.894108339925988 1
0.74019001016806 1
0.686760304068248 1
0.714348451549151 1
0.848407046491929 1
1.22732964351046 1
0.88539180253918 1
0.53782203946334 1
1.50985198003235 1
0.99173694992033 1
0.884623487125176 1
0.657623087624294 1
0.893177884122493 1
0.916643100104678 1
0.963628547003623 1
1.25698121896942 1
0.973779426113766 1
1.07397437421993 1
1.02534754005428 1
1.09468875996287 1
1.12268855742931 1
0.977101960568013 1
1.15827505588792 1
0.881900156674894 1
0.721899760694301 1
0.808730859656995 1
0.690799414221019 1
0.73087726987664 1
0.841664503775579 1
1.08662720299747 1
0.500249928057866 1
0.85899887117067 1
1.08196133196539 1
0.902070693048879 1
0.903447321014769 1
0.750545202100313 1
0.856311952726346 1
0.663586326971778 1
0.926951232966409 1
0.838940965784887 1
0.963122871339879 1
0.379334756060795 0
0.770034615013399 1
0.791939307560826 1
0.707470410129372 1
1.31228325762965 1
0.715346694688321 1
1.05572682073069 1
0.692149172402428 1
0.99914336389277 1
0.590310625375636 1
0.850871593243233 1
1.01846233226331 1
1.10783841911485 1
1.14949609780692 1
1.23430394627773 1
0.833846280958766 1
0.727609132974368 1
0.608279358409552 1
0.90418287048038 1
0.911407351054342 1
1.31349748727215 1
0.612051261749537 1
1.0196311835122 1
1.05577702047169 1
1.14918988474766 1
0.711146635975307 1
1.10796691040923 1
0.844890437774902 1
1.01590361059425 1
0.690486508716064 1
0.89034523786873 1
1.5241800491026 1
1.51159963085521 1
0.727887816604517 1
1.14413516126365 1
0.857634348142584 1
1.00882500206877 1
1.42704192211437 1
1.1012236225674 1
1.30813606200659 1
1.05426001585522 1
0.926287139598427 1
0.768711495395377 1
1.14440659106217 1
0.845023682712944 1
1.13279334545736 1
0.602299744445716 1
1.0692379819514 1
0.65045671910216 1
1.39112200069957 1
0.79386949101397 1
1.05691321734867 1
0.955461634732465 1
0.728627328432457 1
0.635502734151421 1
1.57874669330022 0
0.893605149085313 1
0.506265053793723 1
1.41448058936605 1
0.809396489848868 1
0.968521416510814 1
0.955813488827065 1
1.09424010347398 1
0.805577239169639 1
1.14732994045257 1
0.807974876138781 1
0.950050533756727 1
1.09701615365512 1
0.543516410038044 1
0.975572968455948 1
0.937700093120993 1
1.1576305854254 1
1.24642175851137 1
0.925662348392141 1
1.00529453761948 1
0.576386107871001 1
1.16687636221737 1
0.579119077416072 1
1.09631946068437 1
0.994198295700791 1
1.32693092642503 1
0.922030706238841 1
0.938075741116935 1
0.840614779774241 1
1.13253524151715 1
0.669421384919047 1
0.841320895789308 1
1.09736492010464 1
1.01644298655409 1
0.791254422335377 1
1.0273238930594 1
0.643120754079225 1
1.03258326999179 1
1.24299994844103 1
0.601805933277916 1
0.661107937835321 1
1.015504949166 1
0.969220428517505 1
0.559299493127111 1
0.903873669163499 1
1.00449336297226 1
1.45307867747205 1
1.15414148883597 1
0.539154544735725 1
0.965315128402812 1
0.610728639633496 1
0.876929270651112 1
0.910616300596337 1
1.21104162579745 1
0.896861196501583 1
0.926009362683124 1
1.47593615497094 1
0.801355077367646 1
0.782280368837585 1
1.02475570254353 1
0.998373227495654 1
0.597131544005579 1
0.759427089118536 1
1.23288861683981 1
0.774128520297588 1
0.946241018464366 1
0.837685087070319 1
0.859017919508287 1
0.765964548509665 1
0.745858957089555 1
1.14679248758257 1
1.15212775373147 1
1.40719668386537 1
1.1419439355853 1
0.939155508124155 1
0.667643295507875 1
0.775244488552903 1
1.06645250634195 1
1.00624317783579 1
1.31783770826847 1
1.19961785441164 1
0.547672972511111 1
1.02773651306249 1
0.648030196895695 1
0.90527735054552 1
0.802603845238584 1
1.02751521471648 1
1.01903405421082 1
1.15641324317588 1
1.13126130096732 1
0.815170565068268 1
0.976922599667181 1
0.792354148907466 1
1.08485328937688 1
0.990314886705685 1
1.1172276612656 1
0.820051299834015 1
1.01840358769792 1
0.862213567430062 1
0.865756647859972 1
1.37576883266515 1
0.976738544041258 1
1.26560172855836 1
0.589140779409144 1
0.765705269251773 1
0.977071707570799 1
1.13683079847841 1
0.839286113331239 1
1.29684596804015 1
1.13063158256808 1
0.654351744061509 1
1.01227043761866 1
1.08862152585194 1
1.31218170727445 1
0.977320830703034 1
0.675753772119513 1
0.711542045140675 1
1.05571198287729 1
1.14450171449396 1
0.466873958714462 1
1.0573536958895 1
1.07756795521557 1
1.2762070322998 1
1.07700041727938 1
0.786480103163404 1
1.35249182337585 1
1.28409417509642 1
0.560258793476993 1
1.02541867786535 1
0.982789392163712 1
0.750235648569692 1
0.880195314604813 1
0.742247109977837 1
1.24898518474315 1
0.740303493396803 1
0.651314521118003 1
0.891381403999831 1
1.10562380351382 1
0.732418441195704 1
0.973732549401696 1
0.513762047319275 1
1.07410174937664 1
0.539995257050038 1
1.01036801183676 1
0.57087976915821 1
1.13168047706647 1
0.690009025253472 1
0.742432683199903 1
0.908359883640125 1
1.19954463866757 1
0.788269055232755 1
0.715096421056738 1
0.781164055267322 1
1.03352859240337 1
0.483907667938236 0
0.84578334629997 1
0.928219443167841 1
0.799574596271647 1
0.968191858515736 1
0.738752673189208 1
0.992870842728162 1
0.764383374015219 1
1.08191998420572 1
0.377361725714455 1
1.10120778556872 1
0.470763821513755 1
0.361999345878721 0
0.845726394839889 1
0.965662886872217 1
0.814816308541725 1
1.10850997085612 1
0.822924627527077 1
0.689929534467421 1
0.882887182221758 1
0.844197514222471 1
1.22956339358341 1
0.579741608887681 1
1.0455799073552 1
1.32349076584575 1
1.16432460143079 1
1.05744303836792 1
1.24352041991931 1
0.8993546060219 1
1.29387764754964 1
0.34380813003794 0
0.65387690466879 1
1.01015391171185 1
1.12967836772693 1
1.13990794376325 1
1.18660717723313 1
0.643603525740004 1
1.2717419233273 1
0.914555241046444 1
0.797341101551568 1
0.619685375640021 1
1.13328459830146 1
0.844281219367084 1
0.990408739516153 1
0.446349211138968 0
0.948594939674095 1
1.08703041965321 1
1.30143379286622 1
1.26026312661795 1
1.07620732229526 1
1.08387415437224 1
1.18464851935666 1
0.973840411366004 1
1.09610978584622 1
1.00806360998535 1
0.347163405167141 0
0.928523190883362 1
0.897707355258704 1
1.04127680704706 1
1.06039520473714 1
0.838556941097243 1
0.732021985599039 1
0.387006436170535 0
1.30728727180479 1
1.104145689525 1
1.32641583511486 1
0.5739109582512 1
1.5342100168752 0
0.569620091333132 1
1.16247661123311 1
1.28365449654135 1
1.0787898100486 1
0.698143874784235 1
1.53844566140413 0
1.35634559019785 1
1.50353732845788 1
0.971758203773417 1
0.962210203094533 1
0.877895570611739 1
0.916607851799079 1
1.05592042566637 1
1.06348582085967 1
0.680900432010268 1
0.903748731939834 1
0.697392939832401 1
0.792574750308046 1
0.813102206901272 1
0.944487510830775 1
1.0923405860656 1
1.13722262393226 1
0.997329847308304 1
0.970032822826183 1
0.546454584886626 1
0.61693647102709 1
0.964306266792979 1
0.878402361172736 1
0.780808140089891 1
1.08452679299 1
1.30486414355716 1
0.895107476789993 1
0.64737146301087 1
0.450237906333508 0
1.03441256806589 1
0.831378789658099 1
1.34105166705107 1
0.663571996123883 1
0.765607128998663 1
0.590910968413851 1
1.20558579925372 1
0.826770425129726 1
1.05665674644521 1
0.727326063103751 1
1.26213247214008 1
0.735671791863817 1
0.884049979529559 1
0.974656482799497 1
0.486912446406218 1
0.64836538003285 1
1.14038194184 1
0.897060258680152 1
0.940974266329916 1
0.836375286528355 1
0.934621946371126 1
0.680657467802916 1
0.52517025475613 1
1.03748649070999 1
0.75741793813677 1
0.736275204321219 1
0.754812817378038 1
0.980845480865297 1
0.97531583803801 1
0.93118414826561 1
0.812457071080943 1
1.19042160865369 1
0.885905706216158 1
0.965521872321075 1
0.745964949623426 1
1.11382290344865 1
0.83725440484582 1
1.10883024482446 1
1.41971491317287 1
1.03256411395767 1
1.04989520026129 1
0.768334205806225 1
1.23160555391682 1
0.479302838247898 1
1.07570749351132 1
0.686755425495053 1
1.06761307907607 1
0.929145223966755 1
0.819606692696362 1
1.02014206065942 1
0.663479102203015 1
1.0505066506198 1
0.96607335168555 1
1.08911765310311 1
0.93157661540502 1
0.620288589855133 1
0.901212950703117 1
1.21979664151933 1
0.689871327945935 1
0.926517129867379 1
1.07943824325984 1
0.860406598936243 1
0.689362052738604 1
0.729250243619329 1
0.789038141465238 1
1.0267513256539 1
1.25162472034007 1
0.947169032753178 1
0.98164275997635 1
1.36157958730737 1
1.25660944419442 1
1.22268491495453 1
0.658197043123112 1
1.05993755268229 1
1.05099106121793 1
1.01726457132212 1
0.711979455949305 1
0.913930457591855 1
0.86030631722861 1
1.22115849061193 1
0.936449485464984 1
1.07712909733153 1
0.670844053104702 1
1.02361310947203 1
0.783601001326438 1
1.23237282480578 1
0.866103250335698 1
0.790840379588649 1
0.66563037943641 1
0.967966540781408 1
0.769566765948115 1
1.23747599174742 1
0.8071549164814 1
1.21363098045111 1
1.0391566924492 1
1.23862678621014 1
1.1557955206441 1
1.20218211573196 1
1.14856028930861 1
1.0907822867876 1
0.567792019761211 1
1.0118993891746 1
0.73927722966862 1
1.23057614989904 1
1.01791034229866 1
0.951188373883532 1
0.829179344913535 1
1.01386042406197 1
0.876126783828913 1
0.953299893158175 1
1.25963596804581 1
0.885808595417766 1
0.648725612762244 1
0.876419184818449 1
0.841698192135785 1
0.736255116242046 1
0.813963254857916 1
1.1307902103455 1
0.793157256842935 1
0.910897750748642 1
1.05398691542241 1
0.450216787550992 0
1.17069020454039 1
0.979158685167693 1
0.819689182914473 1
1.44744031453459 1
1.02226020644745 1
0.966000827328451 1
0.854478798279461 1
1.05694871532981 1
0.834751457874837 1
0.650352441013695 1
0.789719238757006 1
0.873253027295366 1
0.300331666497241 0
1.37617016349367 1
1.18925420961204 1
1.30783124161988 1
0.565304515174351 1
1.19581124014315 1
0.771375983169201 1
1.49289670877699 1
0.933853698420203 1
1.57521060465391 0
1.03621039035441 1
1.37486762669645 1
0.798928875562763 1
1.2249205853927 1
0.865189606404293 1
0.905327510457661 1
0.941801247168565 1
0.597292334793607 1
0.963417084761658 1
1.22029373777414 1
1.19646123464967 1
0.970604630036429 1
0.74708367339615 1
0.602510992166665 1
0.973606421864748 1
0.714654292234436 1
0.78903992986197 1
1.07486274591587 1
0.848993953339928 1
0.991894812897565 1
0.917134984321952 1
0.745225125587801 1
1.22825658973443 1
0.972792932403288 1
0.762036576236936 1
0.43223711864524 0
0.676654311939934 1
1.38339105582495 1
0.763928144428819 1
0.939347630260638 1
0.962334003128752 1
0.644470095667525 1
0.723437521486847 1
0.937857102070754 1
1.18443179960799 1
0.791759751612079 1
1.32865792202926 1
1.06088364387642 1
1.14027159242888 1
0.663322326454081 1
1.13891423998105 1
0.650628887109877 1
0.908560004228702 1
0.890581236384742 1
0.45121034821727 1
0.88454330643541 1
1.01516695558048 1
0.829938094203816 1
1.20170357541569 1
0.613879148464622 1
0.958568243697027 1
1.26343185124446 1
1.33914013418838 1
0.747760484494328 1
0.991324432623616 1
0.957060555214991 1
0.979748026378358 1
1.07073143019004 1
1.22671029908468 1
0.626400045982129 1
0.794557338059646 1
0.965512527542441 1
0.789683619090873 1
0.733047759957899 1
1.24361571674983 1
0.951511286196093 1
1.21059283172896 1
1.08071059959261 1
0.687198165830525 1
1.17009173278864 1
0.502851314771783 1
1.06443272136233 1
1.3614612852978 1
1.31001312355809 1
0.749776681708198 1
1.17476222609939 1
1.05465685863072 1
1.0283195040605 1
0.583045266537238 1
1.23317407568089 1
1.04093342322987 1
1.25145115339229 1
1.17213056726325 1
1.03344615926499 1
0.716622850079049 1
1.11707984403024 1
0.499770913057115 1
1.08538193223358 1
1.08496513032187 1
0.77638392142654 1
1.08560716368616 1
1.11044925733171 1
0.794521712448617 1
1.22083926985153 1
0.95165825683931 1
0.829614780849848 1
1.07966959107693 1
1.1828987663017 1
0.753603230417626 1
1.07454586893872 1
0.842478773214219 1
0.983751174913181 1
0.737742608757029 1
0.777693199967478 1
0.708169955299739 1
0.881007370379973 1
0.568206735927311 1
1.10808895680147 1
0.653381199327071 1
0.723214069394542 1
1.12475024680247 1
0.732708934008724 1
1.10212348397782 1
1.28964187399108 1
0.855937403173474 1
0.94620271877049 1
0.955993599678742 1
0.710188918260251 1
0.79592991083743 1
0.567572977665974 1
0.90152035904293 1
0.70607178388443 1
0.611770828828957 1
0.567242122881332 1
0.531286146295984 1
1.00655884508377 1
1.32317431854809 1
1.0118321367113 1
1.01695504943258 1
1.01595351699302 1
1.08001601322381 1
1.16083205404341 1
0.991466943567256 1
0.931600561656953 1
0.735628001621076 1
0.933364026218324 1
0.934506715917833 1
0.976181930273867 1
1.1814006616618 1
1.29172924132614 1
1.00979491192097 1
0.879758172369787 1
1.34355966648952 1
0.933621037820246 1
1.08510638414728 1
1.27057441205912 1
0.797483882310592 1
0.963206019518207 1
1.05894883459362 1
0.91789159457376 1
1.117382784152 1
0.8674106236129 1
1.03972771694714 1
1.27819640275051 1
0.774884705733142 1
1.13436963062865 1
0.600010613557874 1
0.999009036303867 1
0.9312695306229 1
0.92548537849883 1
1.76540918034588 0
1.10802814556463 1
0.953575706754213 1
0.800560638165692 1
0.947814289090927 1
0.869759522528582 1
0.941862264418447 1
0.772309613116602 1
0.675817844287822 1
0.889245479397032 1
0.769722692444351 1
0.980042194453904 1
0.807800078123766 1
1.15288072577496 1
1.06275918771937 1
0.891731192448452 1
0.468312709395507 0
0.72652366383793 1
1.16353651071024 1
0.709687224545211 1
0.43410205336529 0
1.45416394447904 1
0.926121105055302 1
0.782728839699784 1
1.29108695806368 1
0.81586639573831 1
1.19191336389018 1
0.714335702986938 1
0.774553745334308 1
0.503541161585271 1
0.538159314512798 1
0.880943312751843 1
1.07691563119354 1
1.0382299531717 1
1.35901847208439 1
0.788896404255436 1
1.02628965055236 1
0.79879341659287 1
0.840343759504083 1
1.0045691540735 1
1.20009458809353 1
0.872585226140785 1
0.746949348431763 1
0.841693267728336 1
0.435206268152046 0
1.46056293490148 1
1.26623776468666 1
1.19880030916507 1
1.06593063988053 1
0.640391887487733 1
0.619154567460029 1
0.842882675151228 1
0.529406124299072 1
0.850895868542393 1
1.2261401928625 1
0.8353786320285 1
0.797411562646208 1
0.795336651697235 1
0.916727220277757 1
0.70141561898507 1
0.860265214233623 1
0.972797655259453 1
0.807037006370226 1
0.826830752790834 1
0.653830987394118 1
1.03429544465467 1
1.14639223647716 1
0.800120151216146 1
0.855488998144618 1
0.671683314207629 1
0.844310478255352 1
0.827458579876023 1
1.10376261160257 1
1.09775584783261 1
0.797196135110403 1
0.969233847517432 1
1.01271263175888 1
0.738747175895503 1
0.96022292420309 1
0.943120249697271 1
1.36225847721928 1
1.15391290678591 1
0.851379212434941 1
1.0017323631854 1
1.17123933473209 1
1.45245531364919 1
1.07743044870415 1
1.00824582398779 1
1.02040616041053 1
0.976653544474549 1
0.732494768917208 1
0.929477550071574 1
1.02673566957561 1
0.785116973212241 1
0.528937079274475 1
1.08246691069268 1
0.386167159485372 0
1.13362759174077 1
0.813563677725399 1
0.808384546041855 1
0.847956575782364 1
0.846275351214241 1
0.631513652699935 1
0.936637237687753 1
0.786610149518435 1
