# Supplementary material for: Bias caused by sampling error in meta-analysis with small sample sizes
Source: PLoS One. 2018 Sep 13;13(9):e0204056. doi: 10.1371/journal.pone.0204056 (PMC6136825; doi:10.1371/journal.pone.0204056)
Supplement: S5 File — (ZIP) [file pone.0204056.s005.zip › results N = 20 theta = 1 tau = 0.2 sz = 100-500.txt]

"dl.theta" "dl.cp"
0.912143361909918 1
0.945166341842591 1
0.930976659395726 1
0.963718310744629 1
0.991938244950082 1
1.04841088306193 1
0.982652255164947 1
0.880620940361149 1
0.897051323709 1
1.07382907398583 1
0.961047983552226 1
1.0311834384829 1
0.997691645899563 1
1.05444790608979 1
1.05829814806696 1
0.872635855898131 1
1.04235267912994 1
0.892088270499891 1
0.974732684411121 1
0.896381211420615 1
1.01803387237295 1
0.981319567612704 1
1.07147458427343 1
0.968482804178726 1
0.942393713565627 1
0.92104157100697 1
1.11006722949564 1
0.868413323167853 0
1.11244524759321 1
1.0069018769511 1
1.16804773101893 0
1.01006286755659 1
1.00399791182287 1
1.00699528323456 1
1.05547082515009 1
0.890620379064702 1
1.05056769070999 1
1.14655030310396 1
1.00060954627772 1
1.0034446055195 1
1.09348565337042 1
0.879152331590658 1
0.970400075706748 1
1.051991463953 1
1.01018643622604 1
0.995981574910156 1
1.08078004027441 1
0.999606148500278 1
0.944835711263496 1
1.00001169598258 1
1.02374034878559 1
0.937302242705373 1
0.979947643297982 1
1.16748206271169 1
1.0507842566161 1
1.17342306101861 1
1.01942135138725 1
1.01904056738598 1
0.945568291692208 1
0.94051737902232 1
0.983160512992886 1
1.06223917076978 1
0.91968787798088 1
1.00520146821247 1
0.850747932063446 0
1.04782483244195 1
1.07133220559188 1
1.10278836402037 1
1.01625182073257 1
0.905043224336812 1
0.865625907484748 1
0.950054916534824 1
0.961977309292156 1
0.973248254506113 1
0.944811798130965 1
0.962187231358076 1
0.978392206294679 1
1.10544668020326 1
1.01248350907035 1
1.01970286441923 1
1.01387806851162 1
0.881009778196702 1
1.06124302685129 1
1.05468711151695 1
1.05059136021119 1
1.0951705957755 1
1.0893265937828 1
1.11532076148039 1
0.96894954910834 1
0.91177315662615 1
0.965698571919143 1
1.06672203547601 1
0.959828950626518 1
1.12717703905265 1
0.997972413467138 1
0.924494504579112 1
0.944748097598325 1
1.0942294997484 1
1.01103360377427 1
0.866388682898999 0
1.09174450700579 1
1.09040455587331 1
0.944250721855172 1
0.99485813305071 1
1.03339064260613 1
0.992337597120423 1
0.907825749953753 1
1.05384923440277 1
0.836298535314795 0
1.05644805489966 1
1.07635049425262 1
1.0342851750766 1
0.986730878249565 1
1.07240808409671 1
1.10827202836994 1
1.09629111997524 1
1.10920704956732 1
1.04620529566496 1
1.06970832989049 1
0.960356284593261 1
0.955382581359208 1
0.965037451190309 1
0.962495479873477 1
0.979540425194813 1
0.909165082029572 1
0.931398738721029 1
0.998733032984827 1
0.98977834327176 1
1.01662031143941 1
1.00543255558014 1
0.924593300138791 1
1.01764121108545 1
0.925298980142741 1
0.966866580946563 1
0.996556328351683 1
0.949329697324633 1
1.0278091308963 1
0.97967022535369 1
1.02193296716743 1
1.0704596654046 1
1.02529980538028 1
1.02656832283486 1
1.04432325786441 1
1.02047469135048 1
1.06418937232562 1
0.992091275875592 1
1.02022063563506 1
1.07226225269932 1
0.953923112246806 1
0.844288581415498 0
0.954323115934188 1
1.07431920420879 1
1.14147175868124 1
0.864146326700842 0
0.99457183713164 1
0.9881415426207 1
1.07515697733891 1
1.01714233925967 1
1.1215320463254 0
1.01816721808554 1
1.06468267011251 1
1.01479510609182 1
0.986993236849786 1
1.06181153720622 1
1.01753723704696 1
0.937644428913887 1
1.27105531806944 0
1.09408643357885 1
0.931779308481706 1
0.977138623738415 1
1.00724045568453 1
0.91310928139222 1
1.11122357053422 1
1.11311924280005 1
1.02416433711539 1
0.978225772252705 1
0.999105146754313 1
0.990743755838588 1
0.970174543310964 1
0.862712535329114 0
0.949099494558772 1
0.935923678305079 1
1.03289701778932 1
1.05219138491087 1
0.979914091722713 1
1.06692671564943 1
1.04099297717964 1
1.00903733187236 1
1.01290484092388 1
0.951745114492988 1
0.94097482170974 1
1.09607108305911 1
0.925678780040654 1
1.11157608913156 1
1.04448062907767 1
0.874485339813171 1
1.01353923194092 1
1.09693675251389 1
0.951434536668308 1
0.980980383622599 1
0.867170382626622 1
1.0328905457793 1
0.974495562245018 1
0.976352786560263 1
0.8710980338207 1
0.890540766337552 1
0.984663189338188 1
1.04958833908006 1
0.950346245630274 1
1.00255825375801 1
1.09635117201351 1
1.08324724939474 1
0.961622783386848 1
0.967249672160534 1
0.938909420032595 1
0.967385710880153 1
1.05536034922461 1
1.14665083795347 0
0.84441033208792 0
1.07537483832893 1
1.04345953096835 1
1.03720683223756 1
0.984518997752715 1
0.994779602298337 1
1.09980014812711 1
0.901414076133312 1
1.00416119847773 1
0.843698324536312 0
1.07158056797395 1
1.10264643101428 1
1.05040454921692 1
0.985589539832412 1
1.03198519885427 1
0.951993489702531 1
0.994510267275256 1
0.99400227526005 1
1.06534380241593 1
0.956691767261356 1
1.01177943380733 1
0.943344064680841 1
0.952529727691305 1
1.18160114048132 0
0.971161990395253 1
0.949466450970289 1
1.08779047749866 1
1.05806305100594 1
0.99950087337316 1
1.0345468850535 1
0.973326229388476 1
1.05550222838119 1
1.09102138775717 1
0.997507880275604 1
0.92918911997784 1
1.26450676582893 0
1.21470026959367 0
1.22215874241474 0
0.953409707231861 1
1.03126192447147 1
1.08587186276207 1
1.00250735658739 1
1.03467839394177 1
1.01668798580432 1
1.03454245647711 1
1.11105820067541 1
1.08490845230145 1
1.08124221392942 1
1.04355041161621 1
0.890181994273444 1
0.922272362253299 1
0.850715658538387 0
1.11254921966781 1
1.0310395662728 1
0.99212062719678 1
0.933483491761013 1
0.87454240077403 1
1.02928968521819 1
0.916022725186577 1
1.05050375576855 1
1.18008449181531 0
1.05393578276469 1
0.992584685760258 1
1.06481923828058 1
0.979446465701664 1
1.10307150933906 1
0.849399228126127 0
1.01621315711374 1
1.00884969705148 1
0.952412021693908 1
0.961223687603223 1
1.0654144455037 1
0.986113737833035 1
1.09695654160728 1
0.893479007546062 1
1.00212616687154 1
1.07729297429673 1
0.912639153007566 1
1.13912937965105 1
1.01484178646763 1
0.932526108064547 1
1.02400235333301 1
1.06261481119607 1
0.978254107982982 1
1.07919352414344 1
0.987951679477995 1
0.858761936286876 1
1.0110316765499 1
1.05170958814806 1
1.08838665713081 1
0.957943781347004 1
1.01163984884158 1
1.0405152521344 1
0.980486075333293 1
1.0539671735624 1
0.946898929881557 1
1.00038313474837 1
0.881022324689652 1
1.00141503924328 1
0.911785679695798 1
0.940664428145337 1
1.00276886955044 1
1.00307163070541 1
0.884993590966153 0
1.03680696570519 1
1.03681619501242 1
1.04437684239148 1
1.00756859434834 1
0.938128210165592 1
1.03004092748898 1
1.06057971115497 1
1.02089840517966 1
0.995646735570295 1
1.0240178609717 1
0.944679292223231 1
1.05909878304592 1
0.910577070443886 1
1.17324582710433 0
1.13184460657626 1
0.917644257812949 1
1.10944862831081 1
1.05973612830197 1
0.940891950888588 1
1.03135277841349 1
0.888288771973501 0
1.06967774130887 1
1.00551726805917 1
0.885032890531755 1
0.947446649517494 1
0.882779115679663 1
0.916608736107335 1
1.02317557574386 1
0.97370828572925 1
0.889224834618051 1
0.924055737601925 1
0.912483484154015 1
0.847758719290797 0
1.01004095036227 1
1.00187341889985 1
1.07524118240845 1
0.904774862093802 1
0.993249066784351 1
0.9077394405501 1
0.98251613350149 1
1.00296014845047 1
0.975567031136718 1
1.05854920064106 1
0.949206284928246 1
1.03808395883009 1
1.01955698860005 1
1.04980559841142 1
0.960011508927661 1
1.01479521313146 1
1.06825159354157 1
1.00786040596415 1
1.08972229975198 1
0.945773971514343 1
1.01303576434342 1
1.03979687380042 1
1.01197779184417 1
0.940431727630514 1
1.08474860752342 1
0.969747133036225 1
1.03399551343215 1
1.00857610169844 1
0.883046615474736 1
1.00669435618437 1
1.07242941144645 1
0.895146586899818 1
0.982941900174037 1
0.921979227999983 1
1.01217873514166 1
1.07224935019055 1
1.11175068417741 1
1.00873681108059 1
1.02096138198913 1
1.00408683834557 1
0.918260051564408 1
0.900614454312209 1
0.997782276603735 1
1.08206622311133 1
1.08645880670747 1
1.0268433206243 1
0.941915222250603 1
1.04934322556453 1
1.02761170350917 1
1.06359392359453 1
1.06045915238588 1
0.865342128095317 0
1.04679419235838 1
1.03197767142647 1
1.04063124595209 1
1.1130230602472 1
1.09494453714643 1
1.06557254603959 1
0.851622370178697 0
0.961714596482576 1
0.978613604213758 1
1.05674012797332 1
1.00379775239189 1
0.936022101619322 1
1.08321439372938 1
1.07683895007862 1
1.02490387213588 1
1.00595613046898 1
1.05605723423931 1
0.97410918318152 1
1.06711205730925 1
1.09108432250642 1
0.879125770387331 1
0.979993239196691 1
1.125735494647 1
0.909217534969226 1
0.902270066326163 1
0.972710953862555 1
1.05366403366375 1
1.01537308295617 1
1.11719646843726 1
0.93881178674076 1
0.986711760599194 1
1.03486395132371 1
0.89767207662113 1
1.14605495737196 0
0.779134394606185 0
1.10633014248924 1
1.10463395453357 1
0.933027644091009 1
0.938971909464245 1
0.945591830648201 1
1.06266727449556 1
1.0094477949095 1
0.899408696311686 1
0.959378326524133 1
0.99379517793722 1
1.06342259549601 1
0.903124206543421 1
1.08968112106079 1
0.94194254243645 1
0.820481322070447 0
0.973508759849639 1
0.990875426610335 1
0.991532711565269 1
1.05605942419396 1
1.01860631116432 1
1.11384865444357 1
1.02198845073792 1
1.07873805967121 1
0.992988154558668 1
0.961155677284136 1
0.934868574688248 1
0.982043747666726 1
0.782673654985984 0
0.750185956510648 0
1.06862543121478 1
1.03283644678741 1
0.909279620949203 1
1.01114458303873 1
0.940900059226609 1
0.946375523986386 1
0.93813767594516 1
1.05615945943582 1
1.03822331117938 1
1.00988084878397 1
0.997418907015478 1
1.01702458504572 1
0.960717692636245 1
0.963507705242901 1
0.87568524579442 1
0.982544219079979 1
0.963555594511146 1
0.881190442305852 1
0.972692225214028 1
1.1309386047361 1
1.09876448744947 1
1.00932476603537 1
1.03685326200448 1
1.00948048571008 1
1.02028016407433 1
1.0099409703952 1
1.10728499653167 1
1.03694040440226 1
0.989450662227524 1
0.954671695322194 1
0.901529086298905 1
1.02161634031351 1
0.948525021707308 1
0.849363020205959 0
0.994629804879166 1
1.06756589386919 1
1.01206522502563 1
0.948953844538123 1
1.01988244893052 1
1.05367630506583 1
0.883656619357501 1
0.965796300613377 1
1.03295128737323 1
1.00448398433524 1
1.09238581781439 1
0.91339813667911 1
1.06745193336066 1
0.921830665808023 1
1.12875034547235 0
0.948150695146264 1
1.08031491819974 1
0.929612003238003 1
1.01363063229114 1
0.809299473905016 0
1.00987127240636 1
1.00593549351075 1
1.02118459801404 1
1.00281985360946 1
0.968100806090876 1
0.874607279156148 1
1.06386732297684 1
1.02359105475966 1
1.05413592890209 1
1.0377089206991 1
0.912309888178899 1
1.05519583316147 1
0.903687475911692 1
0.909920420966905 1
0.968748003425183 1
1.09308633825977 1
1.04443903581414 1
0.97695993978093 1
1.02099093591484 1
1.03534824978116 1
0.976065144596519 1
0.947007738747638 1
0.956490437917298 1
1.01635814454532 1
0.939793608353092 1
1.00775097841322 1
1.18154279201476 0
1.05697137583583 1
1.12018898479698 1
0.985055747196015 1
0.92528014274487 1
1.12671273957767 1
0.993079290527315 1
1.0221262480049 1
1.05351157567095 1
0.996283458954448 1
0.98399424840345 1
0.990775244310919 1
1.01542966138166 1
0.962594784567856 1
1.02362610907958 1
0.917025351374511 1
1.07659198455623 1
1.09100585228206 1
1.01360064825442 1
0.983601386842078 1
0.969830385847827 1
1.01063227770521 1
0.875602751721653 0
1.05168139798463 1
1.01779479441584 1
1.0133861150016 1
0.996000422265977 1
0.992494538847592 1
1.00031803463396 1
0.941547684657507 1
0.86967458905342 1
1.04505423458139 1
0.999431234392461 1
1.00413208270213 1
0.965402455545178 1
1.01294067012734 1
0.944043883327715 1
1.01449225482708 1
0.919327550962716 1
1.00911194077894 1
0.963081082169861 1
0.956325270765735 1
1.12658124026786 1
0.984002959769633 1
0.906735311457549 1
0.997098235893267 1
0.985262431681512 1
0.961144234531114 1
0.879451392403465 1
0.922144257858506 1
0.993039755151562 1
1.14327483076497 1
0.961137146378417 1
0.92544321998822 1
0.992624060161267 1
0.959425288043646 1
0.987158508409146 1
1.00062205201742 1
0.958571823086079 1
1.13184258385528 1
0.848855973690422 0
0.915346224039559 1
0.970626924740315 1
0.94470254722877 1
0.970716817901904 1
0.921585999311665 1
0.951714696451613 1
0.968643701036088 1
0.932576379749516 1
1.06579319161459 1
1.04587180240434 1
0.98176005958511 1
0.940142774707981 1
1.14086924892637 1
1.00627771685043 1
1.02694599364614 1
1.06682237978347 1
0.984126202401181 1
0.984231554334105 1
0.941112038443635 1
1.08365121698779 1
1.11791325691542 1
0.961523953876285 1
1.04253396719718 1
0.99445123279716 1
1.02727471009232 1
1.03850385737136 1
1.09362833012265 1
0.967039749455439 1
0.864982576754815 1
0.958195692016449 1
1.17755760221273 0
1.02693971321102 1
0.937917736248701 1
0.888413766899904 1
0.995522190594645 1
1.12763632808259 1
0.932168091178243 1
0.943585536857455 1
1.02023968196919 1
1.05246453414681 1
0.914402628644513 1
0.957961576494405 1
1.04471280921697 1
0.978067112383442 1
0.876602345934603 0
1.03546766606234 1
1.03746519837941 1
1.02195545726531 1
0.929131253223526 1
0.959448887619056 1
1.08573185025951 1
1.06155922972316 1
0.998563819749377 1
1.02534174698391 1
1.04534909172004 1
0.982754265806563 1
1.12161886283885 1
0.942646181716414 1
0.973238198064318 1
0.921402171737862 1
0.886330846337175 1
1.05184655949252 1
0.85656990521853 0
1.13247836678569 1
0.90786948323592 1
1.06880642876147 1
0.885766817797686 1
0.892375695380657 1
0.888221773503999 1
0.998660771095593 1
0.87089881358772 1
0.85866079828867 0
1.06680128249275 1
1.01783231767667 1
0.991110395882223 1
0.959146803673275 1
0.943412784541882 1
0.964468380957882 1
0.985149736955401 1
0.906610475778291 1
1.11011602236948 1
0.920359390353617 1
1.10128118587903 1
0.966139798897002 1
0.99248597104345 1
1.0125051712895 1
1.08830616627938 1
0.93258456328209 1
0.921088356278979 1
0.983157794182689 1
1.13575877630098 1
1.05102355142065 1
1.00714563770298 1
1.02210135456415 1
0.928117204715821 1
0.992528524023844 1
0.949723489949892 1
1.05975949791625 1
0.88889742963557 1
0.930984980275595 1
0.881364906527717 1
0.962426861791406 1
0.918129158513598 1
0.861575405024856 0
0.982417237255661 1
1.02285952095469 1
0.974115473284211 1
1.04345483594758 1
1.10998523090155 0
1.01466680676127 1
0.99126606018567 1
0.940174863510916 1
0.969355455276981 1
0.989894592957978 1
0.914466251787344 1
1.0773109115149 1
1.06632985639135 1
0.918423869713925 1
0.893052527067041 1
1.11881377474577 1
0.927766573570962 1
0.960689754522684 1
1.01130191412367 1
0.886992256413798 0
0.937872212541095 1
0.956152909598175 1
0.964504377784411 1
1.07566603727453 1
0.896028686659416 1
0.904522140397487 1
0.844708739307842 0
1.08713657971464 1
1.07249179394972 1
1.00092328441118 1
0.993944051024635 1
1.00438825798722 1
0.947803105764376 1
0.979670596711383 1
0.881780484746475 1
0.991917129788792 1
1.07667269699319 1
1.03862396258276 1
0.935474810464531 1
1.03313930019292 1
0.987643566854234 1
0.882141108874135 1
0.853541794644273 1
0.958352355256561 1
0.998113160840233 1
0.916056044126338 1
0.996692060613813 1
1.0428077840523 1
1.19093709930902 0
0.941831291826764 1
0.882084877652381 1
0.891712965921028 1
0.971392001286262 1
0.950566129377114 1
1.00308878146749 1
1.07628132316622 1
1.01094651062941 1
1.06634609789797 1
0.801147369476362 0
0.928941799020206 1
1.14443867169246 1
0.998284243062572 1
1.00163659179239 1
1.05372537385026 1
0.994611631195358 1
0.964567244827782 1
1.02850283892215 1
1.02049386482771 1
0.939604352772688 1
0.884616554199331 1
1.03076194764116 1
0.922297590808912 1
1.02625169590678 1
1.0874880447459 1
0.989413315023706 1
0.956866233734634 1
1.02930859986699 1
1.03109822332688 1
1.19683033925838 0
0.98917849276778 1
0.948774894838632 1
0.938702597271232 1
0.916964202170739 1
0.996143802680327 1
1.03722497609671 1
0.984299703540155 1
0.881852438509377 1
0.923458051549852 1
0.987312257335401 1
1.05627363413704 1
0.887439820739108 1
1.01356653217973 1
1.09529279994584 1
0.90868274101844 1
0.950624798887706 1
0.994713189244752 1
0.963045553308146 1
0.973687052559725 1
1.06903072599603 1
0.931208050865188 1
0.989121767437459 1
0.939256898679428 1
1.05798395085792 1
0.964944447482164 1
0.983213149355151 1
0.814919856080527 0
0.910822400116132 1
0.933030611247539 1
1.04004964578744 1
1.020713715978 1
0.961347835226932 1
1.08880403455543 1
1.09427536485433 1
1.05317878777049 1
1.01902767280378 1
1.12864137599128 0
0.940263949711987 1
0.801157237863303 0
0.965802613808752 1
1.15823130959287 0
1.11637422543243 1
1.0250331073993 1
0.983803528347792 1
0.885294528498349 1
0.981684395282984 1
0.929606751392037 1
1.00468213091389 1
1.01248529322925 1
0.981361983647813 1
0.939429077500636 1
1.01773776098237 1
1.02746340970922 1
1.16062585446753 1
0.930890983101935 1
1.11372333381572 1
0.907596128904599 1
0.95860481192723 1
0.967377245547699 1
1.05373578650641 1
1.11181037361705 1
0.866889270706315 0
1.02434590989713 1
1.07316916024862 1
0.996375050328021 1
0.95982267843824 1
1.09864326248864 1
0.899916576768939 1
1.03606274031194 1
0.937217878328912 1
0.867649744527939 0
0.991007259493783 1
0.886131833749652 1
0.918820309008117 1
0.97393236080854 1
0.997764699271355 1
0.964057206633649 1
0.929139312367732 1
0.955895347950575 1
0.865694290212463 0
1.04485055238122 1
1.00860513720251 1
0.993010856558448 1
1.05651941352148 1
0.967416941096349 1
1.08914447448906 1
0.914473866371358 1
1.06724396932952 1
1.04183645647973 1
0.988373248836864 1
0.930077533653904 1
0.88258990941696 1
0.948754536161482 1
0.973393848739554 1
1.00019578121791 1
1.01360526903925 1
1.02702659968773 1
0.960751397761656 1
1.00422623093276 1
1.08316226854135 1
1.02614978237705 1
0.897909529862852 1
1.09149808258109 1
1.07325957720232 1
0.998331580186358 1
0.90306449938126 1
0.957840888275818 1
1.03062486136673 1
1.0949419924626 1
1.05296960825956 1
0.972664849304655 1
0.983918944722682 1
0.955273430832493 1
1.02453308814479 1
1.06262335921592 1
1.03357177574015 1
0.967497241866677 1
1.18885584447237 0
0.937922412149064 1
0.871726122693946 0
1.02589896493552 1
0.958050423192898 1
1.08647906840267 1
1.01527293154653 1
0.901298086602325 1
0.892230302958871 1
1.01482485705444 1
1.09439351080002 1
0.944285450269573 1
1.04131523966746 1
0.985670003582111 1
1.0201609738013 1
1.01392777942225 1
0.980712153730307 1
1.00411434357886 1
0.90906316531672 1
1.11884984045414 1
1.04881132492035 1
0.915277959852897 1
1.0373923427358 1
1.05848989687936 1
0.899862519317412 1
0.964470636757617 1
0.962188946558865 1
0.953395161324456 1
1.04739377625949 1
0.972971720092132 1
1.04464021926994 1
1.16181995152571 1
1.05994442006542 1
1.11253979687651 1
0.98433840289526 1
0.968994284010121 1
0.90569624073456 1
0.987384798092338 1
0.974347863882706 1
0.941233622901075 1
1.06111154436298 1
0.910072769175163 1
0.894795009828138 1
1.04207245266806 1
1.02618794662803 1
1.02197480789519 1
1.13833326982619 1
1.04420524138371 1
0.927341616041648 1
1.03584459140729 1
0.939139432414673 1
1.07618295844683 1
1.01813270733942 1
1.08102323482024 1
0.972612008113652 1
0.994130860709656 1
0.950545345046491 1
0.995151862789263 1
1.05075557220278 1
0.960977184601944 1
1.03254840993935 1
1.09563411752693 1
1.0448326959862 1
1.01547433138935 1
1.007647128837 1
0.984504489640353 1
1.13355849950333 1
1.12321966445895 1
0.952806198403298 1
1.08221144490835 1
1.00905054341141 1
1.00688097093889 1
1.02220216874347 1
1.14158689784578 0
1.09015116408784 1
1.05805924407424 1
1.00903175295227 1
1.08672188239534 1
1.11469013229719 0
0.958241425526694 1
1.03636047305804 1
1.03065286576064 1
0.977508306480709 1
0.953644854946866 1
0.970676098019541 1
1.02814822143712 1
0.957189481685149 1
0.996751187113937 1
0.812137812131126 0
1.05477153237178 1
1.00223703632281 1
0.950685044343946 1
1.0714202492465 1
1.00201337345888 1
0.960251555566452 1
1.05003562440404 1
0.878947329009488 1
1.01300123211869 1
1.02710439181769 1
1.12197658388662 1
0.994142673163025 1
1.02047690672108 1
1.07335363334724 1
1.16525688119558 0
1.00021754417868 1
1.11138119906018 1
0.823356493071532 0
0.86653583440525 1
1.1244118585341 0
0.900730710355169 1
0.955169108468526 1
0.944275531990509 1
0.915644816219161 1
1.09413054841333 1
0.947336950580175 1
1.06822018307552 1
0.970341727615152 1
1.003042079433 1
0.968112643495809 1
1.057892127386 1
0.926814213073678 1
0.972464182016165 1
1.00001708061181 1
1.16869336004649 0
0.959717851823204 1
0.913272208528263 1
1.02165356065202 1
0.809551955057761 0
1.06252346940005 1
0.963093077969714 1
0.982358536253278 1
0.884378429895046 1
1.03098000388443 1
1.11024908703711 1
0.985836496511842 1
0.91943377661622 1
1.06832457713887 1
0.912537759331452 1
0.948389655717181 1
1.18473848698893 0
1.00452722521887 1
0.976502112598782 1
0.986661770083255 1
0.941233372720479 1
0.953217599105577 1
1.03901882554324 1
0.930708504730465 1
0.955244254777115 1
0.960616792749848 1
1.04601706125312 1
1.03154120839112 1
1.05378840809824 1
0.99041474235352 1
0.993849219106862 1
1.08446562241988 1
1.06723854232302 1
1.07531171669619 1
1.09619508321709 1
0.905912055720837 1
1.00776046482968 1
1.07313681468809 1
0.945343246932301 1
0.947785524887043 1
0.957150293121429 1
1.05758419991497 1
1.0463670350198 1
0.880374194801879 1
0.965281276544257 1
1.03449543798299 1
1.00154286557863 1
0.973861962790401 1
1.06052668797816 1
1.00896458839179 1
1.02983048543809 1
1.03287658993159 1
0.996418366576265 1
1.03932765313631 1
0.922167528077123 1
0.986954430736699 1
1.0330883468173 1
1.01820162102228 1
0.975727705830994 1
1.00952767501943 1
1.02528127269707 1
0.873085605346579 1
1.06411576509366 1
0.91848508214786 1
1.04004010831393 1
1.10406691208635 1
0.890664558623076 1
1.04955783930851 1
0.919869447061219 1
1.00854979448379 1
1.01721566059446 1
0.985773035237519 1
1.00206378821767 1
1.05162973714847 1
1.00287147965397 1
0.970507194331818 1
0.916062592206521 1
0.939326205420572 1
0.866609064221621 1
0.883187716742293 1
0.871294311256823 1
0.91083371521094 1
0.989989220013866 1
0.857207516474972 1
0.831219969530953 0
0.993984002156907 1
1.03990440484256 1
0.904423427989375 1
1.0800977788341 1
0.982864130897827 1
1.09022299155778 1
0.842135756826392 0
0.955287466101262 1
0.943449142709142 1
0.981200997669091 1
0.999920637294852 1
0.91272788347797 1
1.03943196829361 1
0.871980119150148 1
0.923135262806509 1
1.03346087773284 1
1.06117582483556 1
0.895504942777188 1
1.03866689288557 1
1.03631853959161 1
1.04739644035053 1
1.09304503831597 1
1.03149172616686 1
1.00304045111203 1
1.08715336414266 1
1.01706199602196 1
0.943644612255605 1
1.09759794729938 1
1.12599998220021 0
1.04478474366476 1
0.970297237990068 1
1.03882963164966 1
0.946661505183133 1
1.06155454132683 1
0.911683301092912 1
0.898914151438789 1
1.05082002531415 1
1.02440097171874 1
1.02432280226468 1
0.85938738345152 0
0.900596527390622 1
1.02218343972605 1
0.954635354959074 1
1.00192047576426 1
0.920985618799186 1
1.04611277341018 1
1.01520961111055 1
1.08819445130774 1
1.01960785064869 1
1.02624957206531 1
0.9582281615333 1
0.882315295071065 0
0.946939880355059 1
1.04659279027797 1
0.910690078233494 1
0.929058256706265 1
0.912164430855188 1
0.956050469225162 1
0.852598407509621 0
0.978862377320774 1
0.949184604857482 1
1.06155348930886 1
0.875954017453448 1
0.948379501481561 1
1.00555622667396 1
0.957670116559264 1
1.07454215946353 1
1.05316418529177 1
1.0012978744127 1
0.840614695927886 0
0.926645507520303 1
0.925320069846197 1
1.05746304851575 1
1.07206911094613 1
0.939846604042559 1
0.990739486366541 1
0.914436449501201 1
1.00909208858553 1
0.994565281989087 1
0.932928805005014 1
1.0355800436345 1
0.861230966697751 1
1.17400659805146 0
1.10408020675811 1
1.00351284252083 1
0.954319561417819 1
0.991601101541762 1
0.98895219068467 1
0.994449550259018 1
0.85100471950873 0
0.880095615712633 1
0.993899545632412 1
1.04681039702288 1
0.938829753874703 1
0.986713676239771 1
1.03719790149523 1
0.941260356652062 1
1.00029277506092 1
1.00458630400464 1
0.994921964552824 1
0.964386950633344 1
1.15187317512222 1
0.959344609469921 1
0.994045412488377 1
1.13365339122643 1
1.07961507591785 1
0.978172186750983 1
1.07455714901144 1
0.901500304249546 1
1.07927571697671 1
1.01993450582391 1
1.01587289139345 1
1.05360189325356 1
1.02840522953109 1
1.02478279031151 1
1.00262864304606 1
0.923950485026687 1
0.999665979003219 1
1.06493727135031 1
0.946770817248861 1
0.996123097614093 1
1.03495015044572 1
1.08891697719068 1
0.934450219156928 1
0.990230441939626 1
0.912052712968656 1
1.00807270389181 1
1.03243159605493 1
0.901117612882755 1
0.936207612906991 1
1.02399110940486 1
0.919177608060011 1
0.965310918670649 1
0.99660200492386 1
1.08250463934774 1
0.979385761005383 1
0.934931261133978 1
1.12941742066238 0
1.04512656175193 1
0.930017265094715 1
0.935446209699182 1
0.945304004416844 1
0.97195524074613 1
0.938447047887745 1
1.07282659966809 1
1.01781519071925 1
1.02127578997372 1
1.04991191595529 1
0.99262375584831 1
1.03382525635653 1
1.18497629673064 0
1.06479831504069 1
0.942168106894523 1
1.09611102872833 1
0.91224889221888 1
0.94875192919494 1
0.983519157176268 1
0.949356038145669 1
1.06443584144081 1
0.886128052101476 1
0.919247879588987 1
0.932645083119885 1
1.09389159988714 1
1.05523767389433 1
0.985597373147812 1
0.999471433660635 1
0.979777625812731 1
0.9311475448466 1
0.824924092251344 0
0.954883243979929 1
0.787608997657092 0
1.04209701728675 1
0.969135604169559 1
0.83468039832983 0
0.945198303508047 1
0.940507194268629 1
1.14196703497599 0
0.836987241209749 0
1.09511257554438 1
1.05548264072255 1
0.909124792538542 1
0.90999190423937 1
0.905922584827281 1
1.01654632000313 1
0.803670311784727 0
1.03612205617745 1
0.981018420065054 1
0.967442549036067 1
1.03989326810291 1
0.997770761023134 1
0.913511303987564 1
1.01844541583088 1
1.11007661895088 1
0.97106416273721 1
0.993900920599208 1
0.949812250975375 1
1.01475040622287 1
0.945420286709895 1
1.04417896328043 1
1.01749235929336 1
0.976298816274424 1
1.10413306447789 1
0.923591056655818 1
0.952538458749024 1
0.980133142441762 1
0.989186189572162 1
0.935972581194486 1
0.904755505777738 1
0.960636919223506 1
1.04327801632021 1
1.04420488232605 1
1.01956010638536 1
0.983757623462084 1
1.07222013546013 1
0.85540155854972 1
0.976779050959033 1
0.993995094028345 1
0.904823284266669 1
1.0055679523239 1
1.0674901227476 1
0.948702043671179 1
0.969554671374072 1
0.933750629454269 1
1.02298968424512 1
0.919609592811054 1
0.969852994918337 1
1.00668942806172 1
0.998885874159602 1
0.892603709837399 1
1.01745669442396 1
0.962668833676076 1
1.05425502678531 1
0.983448393200909 1
0.946356647427655 1
0.947467554193332 1
0.920659165889533 1
0.996612923214641 1
0.912632346060578 1
0.869715121033554 1
0.992498138468147 1
0.98302364638695 1
0.951081018769852 1
1.07744169987459 1
1.00460819403397 1
1.03381276512398 1
0.857431482618331 0
0.938308054439987 1
0.869272262565337 0
0.891700368567827 1
1.0609715580979 1
1.03235564152715 1
1.07824586039063 1
0.92552017647586 1
0.99630870273186 1
1.0558584947665 1
0.92719137393173 1
0.906311845504094 1
1.06523959435387 1
0.944538662072012 1
0.942829812109061 1
1.01293879768115 1
0.969079201864166 1
1.20632191000681 0
1.04042897274316 1
0.879303373464504 0
1.05282285469794 1
0.884759740258153 1
0.955209109650586 1
1.06421690646934 1
1.12306921388481 1
0.960823514514345 1
0.971651657778812 1
0.890871783083324 1
0.962387513637314 1
1.00389681911295 1
1.03601189999323 1
0.974999809284839 1
0.939005050587761 1
0.821483500789003 0
1.13243207312112 1
1.04998790989075 1
1.00164882125563 1
0.958138333541157 1
1.10314447806145 1
0.970259897881973 1
1.03766034758518 1
0.997660079882056 1
0.989959640552627 1
1.01600081007741 1
1.08431838205307 1
0.986015814493065 1
0.852002513140823 1
0.932868821395524 1
1.14350305358513 1
0.874360397749623 0
1.09528856219323 1
1.02716168696206 1
0.936940469596432 1
1.04482992202827 1
0.999570988688755 1
1.11055250236386 1
0.989761036228877 1
1.06924860651095 1
1.05422888180893 1
0.938381154590867 1
1.01320651614177 1
0.879585448661512 1
0.988684766513998 1
0.905432454764704 1
1.04129140036812 1
0.997465488961947 1
1.0841170803085 1
0.893308888092545 1
0.965090346605925 1
0.938308323338197 1
0.997805569666114 1
1.04953429258205 1
0.957085885392615 1
1.08822697189221 1
1.04732495552628 1
0.996613055519746 1
0.93287121162645 1
0.946472875897481 1
1.06779849225289 1
1.0137321831335 1
1.07128036247119 1
0.93068451220336 1
1.01259200400818 1
0.989234972988432 1
0.972368488086094 1
0.916762812834361 1
1.05739003817051 1
0.950847390040565 1
1.11262135097988 1
0.992597516580645 1
1.10714943417457 1
1.16165588583885 0
1.10924948534153 1
1.08137524890188 1
1.00691811959005 1
1.18165142992678 0
0.836264684268071 0
1.12208606067273 1
1.01796201762216 1
0.938558797221284 1
0.896661466663223 1
1.02587050383149 1
0.979750078205687 1
0.933013747893425 1
0.992282865073449 1
0.999420111041006 1
1.00050071383929 1
0.892618449938252 1
0.971365962864479 1
0.99514939969874 1
0.828327800832724 0
0.881593805643425 1
1.03819187998393 1
0.974204084591247 1
0.893735119659535 1
1.00687366032341 1
0.993372769518816 1
0.976455023175227 1
1.05707147147182 1
1.02496020271805 1
0.921574261042678 1
0.969317584945015 1
1.09786299459123 1
1.01106662849282 1
1.01436896830822 1
1.03256419095635 1
1.08658611858501 1
0.865938409239539 1
1.07408048593159 1
1.06693228083594 1
0.969661786430078 1
0.864136286984236 1
0.864336195649916 1
1.02437796828041 1
0.979685903801652 1
1.0177720823418 1
1.04604232729097 1
0.939908848288315 1
1.12451482252405 0
1.02455861146009 1
0.976381680327344 1
0.9963840266215 1
0.998137545198671 1
1.04801067058452 1
1.11488253845652 1
1.00141260781381 1
0.942908907231982 1
0.970871695847648 1
1.07725171128467 1
0.916353816325797 1
1.03710163137861 1
1.07052240141232 1
1.05241038775517 1
0.95178811510077 1
0.94325811883228 1
1.04207120223205 1
1.01391542051416 1
0.968926939370565 1
0.981195046685525 1
1.00428680618468 1
0.878715888596882 1
1.19326245294628 0
0.991536299042841 1
0.965290877545955 1
0.966145995372012 1
0.978670653529838 1
0.990042481502982 1
1.00482644306881 1
0.966608415060948 1
1.08861692773948 1
0.978794813617595 1
0.866758032196825 1
1.03247121917805 1
0.995080017380193 1
0.962401279181189 1
0.862604845667281 1
1.02792181810557 1
0.986939409603879 1
1.07656735458057 1
0.952972640611905 1
0.866879117149251 1
0.90700800147673 1
0.948401973532369 1
1.07699680102806 1
1.15101547196612 0
1.18657295241162 0
1.04299601895369 1
1.0755556193949 1
1.0228422795299 1
0.984130004629241 1
1.02735140083121 1
0.993578521509994 1
1.0853830423522 1
1.00369483392223 1
0.921359909794996 1
1.02992528506925 1
0.872738978781993 1
0.98734045906109 1
1.06494260520192 1
1.05208553724209 1
0.943411276566094 1
1.00565329761432 1
0.973093890936066 1
0.964211794630787 1
1.05073555102764 1
0.882658302485526 1
0.989269241115061 1
0.854906867651377 0
0.909105736100951 1
1.04994303824797 1
1.14414276265143 0
1.00341478781653 1
0.963502316023504 1
0.970689264844066 1
1.09576731820158 1
1.01296981567543 1
1.02482021726441 1
1.03049530740926 1
0.922543751677931 1
0.887210705265778 1
1.06070432645677 1
1.03260960447776 1
0.899806478287793 1
1.08373357993596 1
0.91159954131805 1
0.938468152075687 1
0.985718128199279 1
1.00885738275089 1
0.874063061453213 0
1.01777664376476 1
0.907077762274179 1
1.01221910398793 1
0.899532852581257 1
0.958467438995596 1
1.0206784733794 1
0.934923329727268 1
0.91760904137839 1
1.10193003456049 1
1.18237969124338 0
1.1098137846774 1
0.941035957973914 1
0.95394495814356 1
1.08292846886937 1
1.00762766590351 1
0.926897341605057 1
1.01991448811551 1
1.0069779405425 1
0.940360248010347 1
1.07323743849158 1
1.0245170489035 1
1.01286696268477 1
1.01266111136625 1
0.956685643410932 1
0.982576778849282 1
0.966891632334878 1
1.00220289694461 1
0.814199329293223 0
0.948815976928065 1
0.99649739225154 1
0.9799216334175 1
0.969297235531649 1
0.873920198562027 1
0.908153061829577 1
0.92783011699598 1
1.00575331438832 1
0.93031540353309 1
1.04929517059506 1
1.04862205287151 1
0.980997171323563 1
1.00317337914454 1
0.990194891506008 1
1.08627299634144 1
0.953950650757612 1
1.02893104813342 1
0.958256125911162 1
0.972265090445109 1
0.977279251326351 1
0.976305595295885 1
0.996392134633109 1
1.16806784546867 0
0.971295053364209 1
1.05879563865845 1
1.0214077589464 1
1.05222476129495 1
1.13630480780149 1
0.945153689078025 1
0.906679486344087 1
1.04644742293526 1
1.00529679263644 1
0.961782220213611 1
0.882028966964675 1
0.954749364714612 1
1.10579452720047 1
0.951719514107887 1
1.07926097644173 1
1.01874743648564 1
0.970287738303066 1
1.0359297043067 1
1.10149168911471 1
1.11285218263474 1
0.924668851338662 1
1.0380472186422 1
0.986134097621652 1
1.05659596349239 1
1.00755297750088 1
0.942427992116703 1
1.04382806481047 1
1.05580547212264 1
1.01902490098364 1
1.07145181375079 1
1.14191405463891 1
0.931280898883095 1
1.13026964399981 0
1.05738607403119 1
1.13102860799503 1
1.00840713973558 1
1.01390935503676 1
1.03944043292745 1
1.09631641049298 1
1.01347701321297 1
1.07242086872328 1
0.975498072849018 1
1.20130999403787 0
0.949242505868435 1
0.797061327508875 0
0.959750617700928 1
1.11171500082514 1
0.8333290365255 1
1.04284281338839 1
1.06263758971106 1
0.966865726440872 1
1.01082300400478 1
1.03970607019271 1
0.914595934602605 1
0.875582299379709 1
1.07391928290622 1
0.944565437074965 1
1.11015754710775 1
0.955998927724606 1
0.945720579528456 1
1.0206615318844 1
1.04264983838627 1
0.918381441362573 1
0.898833812338174 1
1.03013088861347 1
0.973879606744083 1
0.944317015413526 1
1.07620002434941 1
1.10594253732127 1
0.896562810046061 1
1.03635147611018 1
0.939149080934427 1
0.864799170937828 0
0.964161224751053 1
0.93215334684911 1
0.948790575013588 1
1.00754396738864 1
1.1720017335809 0
0.952155416329974 1
1.05225580997496 1
0.954770125875799 1
0.980499445619147 1
0.838356221502915 0
1.08880238596688 1
1.00983866275524 1
1.14288421155645 0
1.04527712576422 1
1.02504777799159 1
0.944686626666819 1
0.961869722720793 1
1.00361874795279 1
1.09167977539103 1
1.13152620472787 1
1.1895224103255 0
1.07527184986003 1
1.00607776335141 1
0.931214396260952 1
1.05189579901949 1
1.06384756766632 1
0.889295629084967 1
1.05012678242847 1
0.957910594942251 1
1.06232960927308 1
0.949371876944155 1
0.992696025750354 1
0.955984947677796 1
0.973154190169318 1
1.02810042405967 1
0.968781248608681 1
0.952375164590125 1
1.06372413596232 1
1.09869669264847 1
0.99885054118863 1
1.05217682140076 1
1.06415994841073 1
1.03719999336394 1
1.0057816417622 1
1.13065768399138 1
0.919334415168827 1
0.968133287270542 1
1.11402362321276 1
0.91870657267554 1
0.942375951345698 1
0.96873452962265 1
0.946865240995964 1
1.05013247081737 1
1.09066802506699 1
1.0455500586766 1
1.040442967551 1
0.950107462436217 1
1.11702614252781 1
1.13593727916748 1
1.04776033224094 1
0.994485269278629 1
0.880065010977208 0
0.977871869412048 1
1.02491218163503 1
1.02426860944635 1
0.956592694805847 1
0.894335612158354 1
1.10745856921687 1
1.04763643459467 1
1.15953824771265 1
1.0677510570002 1
0.832711862708478 0
0.982912096565087 1
1.04663293127656 1
1.00524925693537 1
0.972411888831717 1
0.99643431866341 1
1.07817592742101 1
1.02818165634305 1
0.98150776817969 1
0.998862541274868 1
0.943566912524493 1
0.998971789465896 1
1.12736834973264 1
0.981648768528833 1
0.989819041175925 1
1.03479342503367 1
1.03316461938741 1
0.906923187992755 1
0.993127853296814 1
0.867951394533025 1
0.871674989976704 1
0.983453246051466 1
1.03841996398216 1
1.07710457653289 1
1.01143513868516 1
0.960917477055532 1
0.913608553161589 1
0.936272379644257 1
0.870003262231513 0
0.89420271935298 1
0.974037210737259 1
0.993320275601871 1
0.809995127584125 0
1.0644454548533 1
0.962387305559769 1
0.965693773718749 1
1.04993414668442 1
0.877656218447347 1
0.911418762147542 1
1.00673358448132 1
0.926604088363817 1
1.0141712761685 1
1.00890627015447 1
1.07825912714492 1
0.966017273352961 1
0.979927166428754 1
0.961413993717887 1
0.875162455553294 0
1.07231086604601 1
0.854788657764045 1
1.14393383326088 0
0.975399112038488 1
0.890703174464759 1
1.0493336091469 1
0.96224215445993 1
1.070204410257 1
1.10358681530913 1
1.08853190937535 1
0.99327894446259 1
1.00409807854765 1
0.993201142651266 1
1.08233001043196 1
0.95233583475333 1
0.879425894121873 0
0.928999653661203 1
0.961339561209026 1
0.894200885596371 1
1.01876116640041 1
0.967797746208914 1
1.00560213331651 1
0.912252985408898 1
1.0904731402825 1
1.03840949584113 1
1.04197082083305 1
0.905319486533314 1
0.93098812699932 1
1.00663302872575 1
1.07703472536589 1
0.911033226251206 1
0.955195710157185 1
1.08043201412235 1
1.07730911718432 1
1.02515874026144 1
1.04922106065463 1
1.0539902131514 1
1.08124815349708 1
1.0037388599403 1
0.89557855033307 1
0.948738879713301 1
0.961115990055399 1
0.932225062522685 1
0.93694906018828 1
1.05703204063252 1
0.871368498979207 1
0.918166797352285 1
0.892949246564421 1
0.98286437798788 1
0.770269157337116 0
0.998311545167548 1
0.937752566501572 1
1.03343215423436 1
0.827283461088934 0
0.914399519955542 1
0.975067913106992 1
0.975259101667114 1
1.13902012330357 0
0.976618329114792 1
0.951760529712137 1
0.993063718357708 1
0.937508826856115 1
0.984162719549277 1
1.03158235214706 1
1.09235165337908 1
0.922719116797591 1
0.854527811965123 0
0.954112908880481 1
1.04403932247154 1
0.967154446021209 1
1.05462848721351 1
1.03877451133165 1
0.935811794415838 1
1.09036831290834 1
1.00082423890218 1
1.15727810241115 0
1.05131483827332 1
1.01654973485334 1
0.979557561706926 1
0.971402864337214 1
0.961810172095588 1
0.942254766451401 1
1.04229488241406 1
1.03637614523133 1
1.14798801574645 0
0.969653518885094 1
1.0057415666248 1
1.00436831002107 1
0.996032019152721 1
1.02054326375347 1
1.0406672379284 1
0.940800975891173 1
0.821351815452532 0
0.9756421771649 1
0.856653444684045 0
1.10874947185232 1
0.987882008295018 1
1.11276838325816 1
0.925315203241461 1
0.941725880899881 1
0.969250285647175 1
0.920479166027304 1
0.818754409706426 0
1.03055858400288 1
0.840281603582497 1
0.92849147234306 1
0.925438251783827 1
1.12548079938208 1
1.10512362396176 1
0.911100224083483 1
1.04402670660571 1
0.997237355542586 1
0.947260340596152 1
0.940183978528051 1
1.12211378705241 1
1.01025059671804 1
1.00523842855654 1
1.04533089086922 1
1.07905214093511 1
1.14562543556566 0
1.03087155146934 1
0.955148945470591 1
0.818659240894212 0
0.831098555224982 0
1.00326069539545 1
0.917633287668613 1
0.947777305092932 1
0.98892182579972 1
0.872079650213088 1
0.968275004279744 1
1.12505524990287 1
1.02257817404187 1
0.988651007681913 1
0.905555660205975 1
1.03008491967754 1
0.864443633608541 1
1.04008450951949 1
0.973247271956672 1
0.886825272548942 1
1.10083267491978 1
1.03919871765046 1
1.02474651256444 1
1.00742587315158 1
0.916440161631597 1
0.999285624351097 1
0.919989916782931 1
0.987021301641735 1
1.08496508919716 1
0.92106320738208 1
1.03153651112587 1
1.01568287462794 1
0.994477793791026 1
1.05041008663075 1
0.946507887668025 1
0.92431289240519 1
0.98863207227087 1
1.01596201270516 1
1.0171829512924 1
1.04481024742873 1
0.94087558535436 1
1.00524478811681 1
0.947165327975739 1
1.06720642372938 1
0.962799386115795 1
1.02081582453014 1
0.980835280784563 1
0.860139188111646 1
1.02220379473409 1
0.943484873484187 1
1.06158185073852 1
1.11214732783836 1
0.934543380584804 1
1.02140002295869 1
1.03821979559216 1
1.01966593500791 1
1.05237368365406 1
0.970526340884055 1
1.05411929846945 1
0.873736489275943 1
1.03859554218048 1
1.08457810219657 1
0.927774285552767 1
0.962407857138974 1
0.925654183338776 1
1.03886467472462 1
1.01110430250892 1
0.890533621404288 1
0.987243261221703 1
1.01428909736347 1
1.07609558816603 1
1.01141594039334 1
0.946443815613702 1
0.949995729895276 1
1.09565869126904 1
1.03286872998736 1
1.01660204868977 1
1.03450031593209 1
0.879975694016616 1
1.02535054593177 1
1.12858849340291 0
1.02254810701957 1
1.03199740352434 1
0.881462692316854 1
1.09781410171227 1
1.08016916549878 1
0.951432659825591 1
0.92745334703926 1
0.972551837632823 1
1.00472668421595 1
1.00449206148776 1
1.00018581346369 1
1.0130153193218 1
0.965757110788393 1
1.03640573701926 1
0.927498586260917 1
0.976327562096633 1
0.880004620958242 0
0.988046274953773 1
0.88975170554547 1
0.890644786287676 1
0.790027006027322 0
1.19923068033708 0
1.03872763761222 1
1.02305608812355 1
1.04943649680298 1
0.851382873965687 0
0.961443747820546 1
1.04335714694476 1
0.925123625155061 1
0.923405691087743 1
0.98557849901074 1
0.978460210852718 1
1.04522031669342 1
1.12924319442518 0
0.834946460489997 0
0.97702860677695 1
1.03352887488502 1
0.928938997145883 1
1.08315751073091 1
0.901402623201224 1
1.04008992354062 1
1.06279724309133 1
1.04713846359928 1
0.921698138098131 1
0.879169426856733 0
1.0267290005367 1
1.00171125480539 1
1.05728375393351 1
1.00295270156265 1
1.07526815652225 1
1.02881079512962 1
1.09584173118844 1
0.88853067239983 1
1.07128600436112 1
1.00671849746932 1
0.904496232121534 1
1.1475492983082 1
1.03892652527084 1
1.08914342387809 1
1.05997785412108 1
1.12611260713667 1
0.913268349941895 1
1.07250867253553 1
0.997148910715758 1
0.994176985275958 1
0.995825018054275 1
0.874188891470508 1
0.98163414978262 1
1.00747340666294 1
1.04257409784322 1
0.887778807212074 1
1.09892034085885 1
0.891632983479087 1
0.897904865139798 1
0.989329454373958 1
1.01667668868974 1
0.924370812927995 1
1.07015774246561 1
1.03347962647404 1
1.10101856997717 1
1.00948197394319 1
1.00644994177206 1
1.03793020528594 1
1.01594601819996 1
0.912841874870043 1
1.07067490445737 1
1.06676856243459 1
0.884598528913321 1
1.07435950538186 1
1.1009541241416 1
0.996038032381227 1
0.97401981587358 1
0.954182424292514 1
0.934386468946147 1
1.00431153509277 1
0.927911726482433 1
1.03819031126623 1
1.03768389827771 1
0.954768607483467 1
0.86909322104396 0
1.01957404775544 1
1.01712685953112 1
0.955546716105584 1
0.953181072200556 1
1.03831011675734 1
0.958285443788623 1
1.03456922682212 1
0.94382628196914 1
1.07064622445218 1
0.976687557165643 1
0.911452832245044 1
1.13169359781445 1
1.02669654917528 1
0.997379208137066 1
0.952695177496278 1
0.99916798091573 1
1.15542767885531 1
0.97188600485395 1
0.923869204359214 1
0.994566150147782 1
0.983536690752749 1
0.920526993644603 1
1.05202579781083 1
0.997862132308534 1
1.07801549767728 1
0.977458834015925 1
0.974763427654768 1
1.10949957349915 1
1.0702723043025 1
0.989856361527263 1
1.11317190390043 1
0.958779719311631 1
1.04482711815673 1
0.900187917429159 1
0.990718602044575 1
0.955706510764043 1
1.03700858075494 1
0.992427702119453 1
0.946609929482729 1
1.09864258655859 1
0.862240454589894 0
0.936870495682905 1
1.09401787803291 1
1.03396224996486 1
1.02149122800045 1
1.08632798571435 1
1.02762965450929 1
1.0003535731732 1
1.00176210723236 1
1.00451068051454 1
0.982816598248494 1
1.01556787162611 1
1.02701276837111 1
1.01841212229782 1
1.08259955203427 1
1.0218344632728 1
0.778788839130692 0
0.925693586189466 1
0.973208412546621 1
0.977949959597218 1
1.00695963165609 1
1.0674788369352 1
0.975948380337269 1
0.954930382339583 1
1.06458227387794 1
0.970136967496265 1
0.987805559801635 1
0.95053666074689 1
0.992677480791522 1
0.964049659868632 1
0.949768114016744 1
1.01965612108204 1
1.0884730303195 1
1.04885702415883 1
1.10266400007241 1
1.05538329546162 1
0.966250236421401 1
0.875040483211925 1
0.94579884459039 1
1.07858802576061 1
0.886240591565223 1
0.892203829311011 1
0.97180660212861 1
0.945857344244695 1
0.950430806291058 1
0.980038730902251 1
0.955663744345084 1
1.02946604467118 1
1.13520763295649 0
1.01133167132922 1
0.989157492504068 1
0.937685379074592 1
0.965773401936323 1
0.91692795519986 1
1.08991190130802 1
0.978120532872808 1
1.03191823800348 1
0.858722863496727 1
1.07781358902428 1
0.965957147257145 1
0.938207192940783 1
0.996852235491373 1
0.941665187592811 1
1.02246652519344 1
0.935837996779585 1
1.0034866613965 1
0.870391240001472 0
0.987205290481318 1
0.974764824793235 1
0.979693078475649 1
1.03381310557609 1
0.90847918931517 1
1.09667101871153 1
0.990431446787163 1
0.981487903194691 1
1.03000170258846 1
1.11666340628881 1
1.03058400360701 1
1.12961961709663 1
1.01276023132725 1
1.02154504097955 1
1.04697880709317 1
1.03848450363276 1
0.984114590802766 1
0.905244576614845 1
1.00802058180377 1
1.11941560182851 1
0.866278437060922 1
0.986360256721207 1
0.975527846427142 1
0.894627911648937 1
0.873424048762408 0
1.02521642389894 1
0.857468897992369 0
1.0102223364691 1
1.07180952721507 1
0.989886218799841 1
1.05196671549017 1
0.997627537975837 1
1.0987655133442 1
0.953535420433549 1
1.00247236151278 1
1.06970749135469 1
0.878643229949431 1
0.930217346940591 1
0.968164216467711 1
1.0123937065435 1
1.1445559314405 0
1.09245394359791 1
0.918016593874772 1
0.98951136565341 1
1.06571843642058 1
0.917509989687455 1
0.99736613745422 1
0.960247623971172 1
1.00436903718273 1
0.883940004771175 1
1.03360065838066 1
1.05472586226874 1
0.884348647815064 1
0.985603785550403 1
0.984908065744548 1
0.948539335966386 1
1.03841672080165 1
0.907070234062273 1
1.05468674270649 1
1.0528470853261 1
1.02738021878038 1
0.923153338619879 1
1.00502714447624 1
0.968167219353729 1
1.07873118995716 1
0.908912979093816 1
1.05591604814678 1
1.01212172676906 1
1.09906860280453 1
0.910817772004141 1
1.02186511283076 1
0.810598970585535 0
0.925048091995688 1
0.959738066001203 1
1.08369845485357 1
0.867700682684175 0
1.07591248146689 1
0.935521709862248 1
1.03781224357381 1
0.983422161775028 1
0.996763253407998 1
1.03544461722572 1
0.947231248100622 1
1.10927032731115 1
1.01421344123583 1
1.11857639851418 1
1.00417700432434 1
0.96125155852378 1
0.96186996008323 1
0.972440299056744 1
1.04205668313316 1
1.01603296964833 1
0.946027729415971 1
1.07525503911686 1
0.992230965805816 1
0.980183948996068 1
0.965875261401444 1
1.04349057018777 1
0.872605378435879 1
0.962111182277137 1
1.04458574655289 1
0.954805638333512 1
0.891660559433862 1
0.982473788712184 1
0.970779282685629 1
0.915511226995655 1
0.932086819520288 1
1.00807093733545 1
0.979701461269689 1
1.02252630040554 1
1.00490913571847 1
0.9360033800848 1
1.05563051313318 1
0.996484112474832 1
0.938815343799279 1
1.1586407751588 0
0.849766787377859 0
1.02281799407904 1
0.870968109282699 0
1.05116264885441 1
1.07079996009642 1
1.01118406023336 1
1.07229248550104 1
1.02503230260489 1
1.01513675316034 1
1.0323934061254 1
0.941355021997958 1
1.14166105471277 1
1.07714088775297 1
1.01422202765416 1
0.939718231494334 1
0.911578894723438 1
0.978403754513563 1
0.910798107999713 1
0.928063546219413 1
1.05442856817369 1
1.11695977628501 0
0.97884541883178 1
1.03178201148925 1
1.00713331816934 1
1.08645412236222 1
0.959452245949691 1
1.07140908867357 1
1.00403998670463 1
1.08618410790011 1
1.0706588455117 1
1.03456829270691 1
1.02017042402793 1
0.972443427794384 1
1.06138279075011 1
0.915754045849933 1
0.949925788993811 1
1.01523671522133 1
0.999945766842117 1
1.00744793381652 1
1.09461859970715 1
0.954162358239819 1
1.04312303012682 1
0.910054563183732 1
1.00823549928072 1
0.867068328281904 1
1.1064152838354 1
0.962149850096246 1
0.936336990423692 1
0.960345616443593 1
1.05226760466893 1
1.07001823050969 1
1.03683653733091 1
1.10616029904428 1
1.03854684992329 1
0.985307819126897 1
0.92592053669098 1
0.996728625931553 1
1.02578831150874 1
1.03357886307568 1
1.06314671720026 1
0.862588725450201 0
0.986228297681498 1
1.05838142828839 1
0.965849094675511 1
0.918305565089285 1
0.953161934925433 1
0.934229111379268 1
0.964457189201413 1
0.913006679112846 1
0.983251209898204 1
1.02183547707779 1
1.12873117581525 1
1.02525640667005 1
1.04323184305647 1
0.974309897887759 1
1.07315607157091 1
1.04079306976312 1
0.95507618011224 1
0.962333835145717 1
1.03252367854116 1
1.07714703898962 1
0.9988663090492 1
0.918849145693127 1
0.888697070226709 1
1.0393673314162 1
1.01319016726853 1
0.913043034849812 1
0.95210175736343 1
0.986698204086581 1
1.08639130567582 1
1.00307845466375 1
1.00209461174681 1
0.996722048187584 1
0.976533845212258 1
1.08516719776177 1
1.08459093199063 1
0.980940602874681 1
0.933063674222238 1
1.10998166212009 1
1.07336652304068 1
0.961506026023074 1
1.02551710657509 1
0.995918278038516 1
1.03087588492905 1
0.992350035995388 1
0.958284369668429 1
1.04602584502574 1
0.928767045385046 1
1.02395584760682 1
1.04075806342395 1
0.979401899609693 1
1.04384736653477 1
0.948873584786223 1
1.09512370302213 1
1.05912281400213 1
1.12509962934608 1
0.942448006106613 1
1.12936722089685 0
0.947919228278582 1
0.994622927149205 1
1.06556046891058 1
1.06615834083068 1
0.952122070629149 1
0.955268665549867 1
0.968206848968745 1
1.02549563865375 1
0.950936195171341 1
0.964889968090149 1
1.07434911344646 1
0.981371088147702 1
0.956599723571013 1
1.09315726575669 1
0.846342495951254 0
0.977435367492893 1
1.01776300829908 1
1.10134472070942 1
1.08923121968988 1
0.941161746293713 1
0.915095251766006 1
1.03677049480762 1
1.10740469876147 1
0.909089573787461 1
1.00316192164149 1
0.981831659307835 1
0.907691164444701 1
1.01948205924382 1
1.04810883749901 1
1.02066370262522 1
0.823792493128049 0
0.871534269893592 1
0.901529115906452 1
0.983932364936596 1
0.97334062754237 1
1.07946358037283 1
1.1336875302608 0
0.887385447382251 1
0.953497558273496 1
0.910979767006871 1
1.08094094940657 1
0.907754342759473 1
1.00012576092484 1
1.00812059289915 1
1.02715881246614 1
1.06169885326671 1
1.00732964275079 1
0.874982830743371 1
0.975508948225972 1
1.0696998466442 1
0.997478463933583 1
0.993167015170075 1
1.00758948302424 1
0.799891121113209 0
0.939365885698068 1
0.99996315606657 1
0.999502297038836 1
1.00605991035329 1
1.00689281164921 1
0.989515649108271 1
1.01124925828111 1
1.06540960734807 1
1.01002967678139 1
0.958435913088359 1
0.914462139956597 1
1.08244670766994 1
0.915918934696632 1
1.0465265667085 1
0.95339137313236 1
1.03871083561164 1
0.896262439026175 1
1.1076818573724 1
1.00665616468258 1
0.904979601013159 1
1.00464984195437 1
1.05307861009392 1
0.908302803904958 1
1.1329646335732 0
1.09627161975819 1
1.00123760104047 1
1.13276745700562 0
1.05483500068879 1
1.0197031119589 1
1.11360633023989 1
1.03330250146308 1
1.08640037498236 1
0.986842242991553 1
1.05662276379158 1
0.862112069790454 1
0.910670279869514 1
1.0354317423286 1
0.975526907309118 1
0.9258487406661 1
0.903053514272886 1
1.06077532371783 1
1.03778657511172 1
0.963129965653236 1
1.05805213562708 1
1.05080502239419 1
1.03737750154575 1
1.0231342708282 1
0.817606953550385 0
1.02440052606162 1
0.990771468466851 1
0.987145430391913 1
0.990042488270674 1
0.978850659632759 1
1.02009071839192 1
0.991574069082073 1
1.09131090205395 1
1.09116387167177 1
0.879423821680102 1
1.09617882033736 1
1.00311312108896 1
0.896399036075836 1
1.00184156625856 1
0.947613368366137 1
1.03785919977911 1
1.00364840170367 1
1.01192289827812 1
0.931309195830136 1
1.03790992092284 1
1.04263735707501 1
1.01794058392455 1
0.980804897370519 1
1.05594890232142 1
0.940554304805311 1
1.01759805929778 1
0.969021284843045 1
0.898472648092943 1
0.974120412208639 1
0.946175837794656 1
1.11831895401505 1
0.890134512675096 1
0.826211873501644 0
1.03803379627057 1
1.14350761771669 0
1.04663885991678 1
0.901645229665846 1
1.04957074535204 1
1.03730706524823 1
1.0691519475762 1
1.06734536551266 1
1.10336230301035 1
1.05216182861539 1
1.00376360207841 1
1.10586426613396 1
0.943246593563868 1
0.766890139897467 0
1.05024865167749 1
1.01803507640005 1
0.852011084572259 0
0.995863241845243 1
1.01507537779499 1
0.871313683101182 1
0.924407759322408 1
0.971345455221604 1
0.988217579601571 1
1.02789179922431 1
0.870467529034051 0
0.966622831417285 1
0.97605702103473 1
1.1238046830011 1
0.967621609821593 1
1.03750191710205 1
0.99880550577074 1
1.13286763061238 1
1.06509808507815 1
1.08468658025928 1
0.935364475358417 1
0.892120576141596 1
0.96635406016396 1
1.03791126208805 1
1.02101934138827 1
0.996207315214709 1
0.951880500844459 1
1.02404796529265 1
0.946137653054921 1
1.02627563906776 1
0.988466024800235 1
0.972177685322702 1
0.922340634780798 1
1.01171931292349 1
0.992566917641712 1
1.00892743763516 1
0.996335826937956 1
1.03814870324374 1
0.948694602089533 1
0.987552455690293 1
0.945945192064534 1
1.11768045196083 1
1.06726824304765 1
1.02058760069727 1
1.08290939240005 1
0.988478235686525 1
0.984988738217587 1
0.942121403264368 1
0.966385309622195 1
1.00456644303623 1
0.888854385949015 1
0.922242393599995 1
1.02951614461472 1
1.07885814922906 1
0.971084497807281 1
1.09824011670989 1
1.05067943463668 1
0.983802373891076 1
0.889926407999829 1
0.939866036396302 1
1.23255263470014 0
1.03745555356537 1
0.900501528566226 1
1.03821423553752 1
1.03867690282182 1
0.970600036107594 1
1.0501499327189 1
0.805406853271502 0
1.04442361379354 1
1.01288240834623 1
1.03856406161902 1
1.09094428978681 1
1.03651277882481 1
1.01439443607339 1
0.951893566300074 1
1.02007084604765 1
0.990260963717775 1
0.959075614835981 1
0.966910856501208 1
0.979634246000524 1
1.05183382389829 1
1.04697182994359 1
0.925508393578554 1
1.12511314637423 0
1.00693252082253 1
0.891101900773849 1
1.04161477117602 1
1.14750225504202 0
0.981097821708802 1
1.03028630904444 1
1.03308403498306 1
0.974999246472552 1
0.864143363639111 1
1.00157668004711 1
1.01539399954988 1
0.923997692418843 1
1.07490952181131 1
0.945097668138024 1
1.08139302779886 1
0.993989564770123 1
1.11619777913054 1
0.93512307831729 1
1.00200962923124 1
0.88570707045993 1
0.858516094639415 0
0.93049056672032 1
0.956723745786339 1
0.99688867580254 1
0.978095567002021 1
1.10035113895446 1
0.92570409324202 1
1.03909226935782 1
0.962774780825293 1
0.949182077543931 1
0.968985465054084 1
0.987437849741759 1
0.919328611037578 1
1.12120963594446 1
0.908740183256501 1
0.917731395754874 1
1.0274252746181 1
0.927210547363184 1
0.957441558264561 1
1.0780273513893 1
0.935453846970662 1
0.914310362939471 1
0.936369125222544 1
1.09940151595094 1
0.974681801398759 1
1.09033284092769 1
0.856441810946335 1
1.01310935783095 1
0.957988326456327 1
1.08450531190334 1
0.976016758623258 1
0.892282168060046 0
1.04033942841881 1
0.901042902563846 1
1.07319792180466 1
0.977016745234935 1
0.984863377621951 1
0.887592460661226 1
0.868062677636796 1
1.16617503123618 0
1.0313898005384 1
1.07846889326258 1
0.903827931289838 1
1.05934180491024 1
0.962664936767245 1
1.17730083828491 0
1.10317480432741 1
1.00402233460163 1
1.08261243826454 1
1.04040756104065 1
1.01278578505475 1
0.958998470519231 1
0.955184101180158 1
1.11781953499668 1
0.925400803793159 1
0.988809667204225 1
0.954741580855293 1
1.01077151780912 1
1.0133301607357 1
0.930921712250494 1
1.15302429940564 0
0.975264398313591 1
1.02996549287023 1
0.999482486256861 1
0.942837775887863 1
0.95531668689636 1
0.920988383669011 1
1.06367219513608 1
0.976454818992817 1
1.05197834929199 1
0.848517381442295 1
0.935862708650193 1
1.05470375091641 1
0.981645109113642 1
1.17079819728025 1
1.01907727041198 1
1.06646996869186 1
1.00786508246053 1
1.10122707795072 1
0.871454806182743 1
1.04730833493242 1
0.927333502793022 1
1.06250294377687 1
1.07041261900522 1
0.953450225440738 1
0.99634883925153 1
0.888564378810984 1
1.03799429806236 1
0.919951782047212 1
1.01856657898028 1
0.990975374299378 1
1.0644476869965 1
1.01241444926214 1
1.06416693213667 1
1.02915342121418 1
1.03742914767723 1
0.911346322890288 1
1.11352858171866 1
1.00692378180291 1
1.08458284326061 1
0.932292232340029 1
0.988889530011608 1
0.941908007559976 1
1.02012148139094 1
1.14781777483584 1
0.947084332975342 1
1.06857664633387 1
1.0569479871427 1
1.09508193396295 1
1.01595694437686 1
1.03085752778974 1
0.928153859192587 1
0.977072377787706 1
1.06686437694324 1
1.08242423641964 1
0.969588116095992 1
1.09090367156673 1
1.06016760533521 1
1.06822643098818 1
1.1056144061523 1
1.1204263167728 0
1.03990539236989 1
0.965856900842638 1
1.00543156129262 1
0.96868681275469 1
1.02986379865689 1
0.896915349006931 1
1.11273041002127 1
0.932057955616719 1
1.01383480480988 1
0.891326021798447 1
1.10828026614228 1
0.972026374120345 1
1.01742471061946 1
1.16515172168912 0
0.87731062803786 1
1.00132349634454 1
0.945529984173873 1
0.973361899907395 1
0.971651537870287 1
0.985150555253455 1
0.966967266505529 1
1.00925239826682 1
1.03727840755887 1
1.03436621393528 1
0.931409543609265 1
1.12156831406405 0
1.01568540054055 1
1.04877706097382 1
0.878060328865449 1
0.953407188663207 1
0.965139843612255 1
1.01453965282584 1
1.02739094396397 1
1.04358467898958 1
1.08303035404028 1
0.892239736793854 1
0.888885549293645 1
1.04782611184241 1
1.01370556108698 1
0.888403020370115 1
1.0709503325536 1
0.978670724531893 1
0.941127867129117 1
0.916711050754506 1
0.945030737411559 1
0.97781633407156 1
0.962791365398853 1
1.01559634920849 1
1.01906302328985 1
0.940656256575995 1
1.04166546784504 1
1.01946684516922 1
0.919821653732311 1
1.02219756136815 1
0.893168546158181 1
1.01232562278399 1
0.908642399017928 1
1.0010189932348 1
0.969292110087082 1
1.0665846776957 1
0.936567247674455 1
1.01083283274424 1
0.888252684452751 1
1.08594856539617 1
1.07723239019589 1
1.06740692995507 1
0.99760312432427 1
1.07888855909243 1
1.11329857523368 1
0.906274037083429 1
1.06779107796542 1
1.07011677851383 1
0.875075230881195 1
0.961225104263415 1
1.06634294656498 1
0.939416724918585 1
1.00004812177238 1
0.97835204623581 1
1.00703078995203 1
0.91530537781258 1
1.03877649633106 1
0.927548478009599 1
1.1178614329562 1
0.881103083063441 1
0.863367818972778 0
0.913021314063068 1
1.04715514900911 1
0.991296531757394 1
0.863919322330726 1
1.09453588963055 1
1.03759806167844 1
0.943330329649366 1
1.01466065101619 1
1.08041756300984 1
1.09499863856372 1
0.992524626196231 1
0.962817881531094 1
1.06281068606509 1
0.963059241474286 1
0.965934942441863 1
1.05582393292373 1
0.985547359546298 1
0.909703500483253 1
1.05173376153746 1
0.903890071582778 1
1.16603682308748 0
1.06274858544351 1
1.05372600299531 1
1.04200934139389 1
1.12223833848298 1
1.05327175745538 1
0.962789749186864 1
1.10444891527831 1
0.921853299129648 1
1.01983673624373 1
0.978832744053001 1
1.00884583954867 1
0.942446342401238 1
1.006782264423 1
1.10832978765438 1
0.967668191349311 1
0.975434198191111 1
0.965309684908477 1
1.09344260036263 1
0.88621954122295 1
1.09122767104672 1
0.735682929042201 0
1.03774475985848 1
1.01560328930251 1
1.0936543173388 1
0.88234495552276 0
0.908412942597778 1
0.930950147049577 1
1.02277583764889 1
0.969772035158243 1
0.851992739723839 0
1.16432581081082 0
1.09335013762051 1
1.00886703665787 1
1.05516550439905 1
1.00140845826304 1
0.998610859177516 1
1.04650140411776 1
1.00960710419434 1
0.928122234358128 1
0.935026660881391 1
0.91649321078967 1
1.04485055759651 1
1.00061819914734 1
0.978607646401656 1
1.05267254654194 1
1.12333740196477 1
0.943552671846645 1
1.0136962439069 1
0.920309677627203 1
1.04060675245939 1
1.13925433467704 1
0.923579901175954 1
0.871375928828286 1
1.10177248197576 1
1.01078125736349 1
1.03661405738511 1
0.884981129024561 1
0.929108015478877 1
0.995920367924941 1
1.09158034281222 1
1.11918670047142 0
0.992735768511179 1
1.06116264574473 1
1.00806270493967 1
0.940559164376534 1
0.891285688300925 0
1.13857780459471 1
0.926400239547555 1
0.907373020249966 1
1.02028858228679 1
0.941585208967805 1
1.04215627150085 1
0.905655453654206 1
1.00115732486928 1
0.977561447242926 1
1.07369809976961 1
1.0077022584169 1
0.985291198247459 1
0.928933128233995 1
1.12706265417469 0
1.0381744478825 1
0.874621913362875 1
1.03737335464875 1
0.923248918810506 1
1.05030192374664 1
0.950935663358868 1
1.07288783374272 1
1.08473389321495 1
0.959857384968454 1
0.985293508356854 1
1.01878956675433 1
0.997532742767295 1
1.00503551447597 1
1.05278920802478 1
0.982959929044903 1
0.87343994294483 0
0.914133015091712 1
0.888349210790321 1
1.00479562831799 1
1.03046085593189 1
1.13164026273824 1
1.05202644886432 1
0.934722119559338 1
0.943205604840893 1
1.03423928073514 1
0.873038368487411 1
0.875652786108213 0
1.04387812609836 1
1.09881710842697 1
0.994657432340408 1
0.935007488086903 1
1.12615433301017 1
1.10835231127623 1
0.90718768716259 1
0.981801099025316 1
1.10100113327073 1
0.950591702717382 1
0.909780536605341 1
0.895833881676894 1
0.902400781927418 1
0.90891182467848 1
0.936273426889435 1
0.828869182348767 0
0.933427946924513 1
0.975157135179739 1
1.12821645501307 0
0.942468023052439 1
0.859254948579436 1
1.11547940395839 1
1.02597851905472 1
0.941053886752036 1
1.01442431217287 1
1.02037268908142 1
1.01235932429681 1
0.856161090846641 0
0.969528208945094 1
0.992225311977789 1
0.982984221879709 1
1.06907374072784 1
1.15412936020061 0
0.928507747625347 1
0.96001259281086 1
1.18288127493982 0
0.851817762824039 0
1.04913970814973 1
1.05584335181928 1
0.930635130739343 1
1.05796290579779 1
0.878952712722967 1
1.07131948429178 1
1.11570380020325 0
1.12314024335793 1
1.00925201154594 1
1.04511698375572 1
1.03198788372096 1
0.95396991586693 1
0.949521571401822 1
1.01252830272789 1
1.02694997705721 1
0.799704511366933 0
1.066243624985 1
1.05325924330361 1
1.10504076890074 1
0.96952257028947 1
0.978972378264626 1
0.998535731627063 1
1.08364704881897 1
0.849787887455998 1
0.991635652797202 1
1.07399981556736 1
1.02932740679074 1
1.01511566628496 1
0.936863846511847 1
1.01788676200795 1
0.858999337415755 1
1.00948262805907 1
0.96381193890013 1
0.958504355784913 1
0.869537718008875 0
0.946710666071955 1
1.04470520761777 1
0.940634507816363 1
1.02142295210672 1
0.895006354289996 1
0.977976443364403 1
0.93729673444465 1
1.0007752417585 1
0.905954960205519 1
0.900812388821216 1
1.01954890834499 1
0.852441608232058 0
0.965296019712285 1
1.03111429017959 1
0.992508048875022 1
0.930991071338837 1
1.07079672077653 1
0.897826546637331 1
0.958942130417401 1
0.931044434007272 1
1.00809668477471 1
1.01812775204086 1
0.993950668229609 1
0.935112482368671 1
0.943135846753451 1
1.03357546444798 1
0.943633861113261 1
0.9813218308656 1
1.07330367887561 1
1.05988784894975 1
0.879139913629719 1
1.05060579753578 1
0.956047653649094 1
1.1024614802541 1
0.975947377813555 1
0.942203001175956 1
1.12677900721328 1
0.961992758399707 1
1.01215950317104 1
1.02244594835836 1
0.974588202054386 1
1.04983522955041 1
0.897599094266667 1
1.0369473919992 1
0.928026374742354 1
1.02670395529001 1
1.07605158205688 1
1.01875242197965 1
1.01887927574696 1
0.992670540830873 1
1.00680389844471 1
1.00000964385976 1
0.995629976569695 1
1.07870243610789 1
0.936765218378776 1
1.0121772843129 1
0.949714045098101 1
0.92321407139013 1
1.08547279235674 1
1.02926238721405 1
1.05075173331792 1
0.989853602204834 1
0.985139674331169 1
1.04466029395975 1
1.01876116515313 1
0.957976687284425 1
0.93410521636123 1
0.937259662436588 1
0.956062878663835 1
0.919960744542723 1
1.0983819631115 1
1.06793799644126 1
0.989678094859944 1
1.05156571175748 1
0.920982182293978 1
0.976144755075192 1
1.04875353329892 1
0.99340554005443 1
1.01988159820476 1
0.97809309598897 1
0.946475408763227 1
0.939769879959463 1
0.984058313990718 1
0.943414515139347 1
0.874608171193802 1
1.22679330387426 0
1.02617930888336 1
1.05121317062891 1
0.977480272669686 1
1.01451187547353 1
1.03784469706144 1
0.987487214361803 1
0.886505699732063 1
0.861890305488295 1
0.92297871205848 1
0.996525964460878 1
0.995567805704964 1
1.01182211049449 1
1.01106283954872 1
0.908784828886981 1
1.16699660004804 0
1.00502113885567 1
1.02791226880702 1
0.935952468514448 1
0.90730809068146 1
1.06892061562898 1
1.09800042738386 1
1.04607615122562 1
0.956698095892699 1
1.00146706451487 1
1.03088911857531 1
1.04413723525166 1
1.02914280565146 1
1.08715443740557 1
0.892658933807891 1
0.925938776766329 1
0.942044118112247 1
0.937566808778307 1
0.904971207650656 1
1.07320749390555 1
1.09561476205093 1
0.966614217111259 1
0.934590813204807 1
0.998396854383781 1
0.971014190620283 1
0.895980859239223 1
0.940653006210079 1
1.04915449408525 1
1.042757880913 1
1.07710572829913 1
1.08178107407617 1
1.00481134925793 1
0.889604817310357 1
1.06241019399987 1
0.958864642750765 1
0.915084613053496 1
0.958557976413819 1
1.00289221813781 1
1.01317499428402 1
1.15859535730228 1
0.979987575770069 1
1.07698354695172 1
1.01733596780398 1
1.156519286373 1
0.959871371587911 1
1.07164835613297 1
1.13117132023601 1
1.01845156776504 1
1.05162928246806 1
0.884249262425854 1
1.09529016131735 1
1.00911766302796 1
1.06560386939942 1
1.05265305201222 1
1.05851816146553 1
1.00406553372445 1
0.856094082677252 0
0.920225608972258 1
0.974108307041502 1
1.08622813650205 1
1.03347922738948 1
1.07943814186001 1
1.08079314733072 1
1.01949260440843 1
0.900035460532732 1
1.01717175312914 1
1.02610186749286 1
1.05918832417567 1
0.991646257035394 1
1.03703210460299 1
1.07847312168069 1
0.991161516346407 1
1.0350439468281 1
0.948422670698774 1
0.886424098100327 1
1.00658523140299 1
0.979617268565644 1
0.937812923955279 1
1.01209791436554 1
0.967109888782229 1
0.964103493044971 1
1.07341125270556 1
1.01011816778794 1
1.04610530427656 1
1.00714199017585 1
0.90391097183989 1
0.954160536793575 1
1.02196143369525 1
1.11195439918917 1
1.06518572877082 1
1.0791844437855 1
1.04091674518729 1
0.966874925615973 1
0.983605580799652 1
0.903953403631829 1
0.9383685139443 1
0.937026545442745 1
0.997399159919609 1
1.08216217761923 1
0.915851721474946 1
0.921224435927369 1
0.970076917812591 1
0.910313299955096 1
1.01650654829953 1
1.05167866612415 1
1.00479197889082 1
1.07211538254772 1
0.960705167180967 1
0.898819268484886 1
0.988624717657062 1
1.11142710537205 0
1.08043448559325 1
0.890521562517809 1
1.0895697020458 1
0.941961214649968 1
1.05980779437678 1
1.0599362191927 1
0.947138048784193 1
0.887981033515172 1
0.997564209039652 1
1.00888559327138 1
1.01414568790201 1
0.920991916009089 1
0.820868920439111 0
0.91468024286008 1
1.01111688688242 1
1.04881887835521 1
1.0456824957406 1
1.0248441907529 1
1.12482932544519 1
0.921808056561551 1
0.981033741053855 1
0.991351273967894 1
1.07754804519334 1
0.943494261404158 1
0.872789990457713 1
1.00151328717298 1
0.99605588692977 1
1.05773400320751 1
1.05829932707 1
0.907727602442237 1
1.04173625874545 1
1.05122212142897 1
1.02180790569569 1
1.09359792372574 1
1.05167185068102 1
1.03290991395005 1
0.91955362013428 1
0.915379290163718 1
1.02325818291132 1
1.02367585419899 1
0.929361238958861 1
1.01283781372944 1
1.04916087134424 1
0.933715406209548 1
0.994005908077948 1
0.898575153035518 1
1.00283950118479 1
0.978432733647445 1
0.926689738261903 1
0.943798320330356 1
1.07649575426083 1
0.900240581050528 1
1.08473821267842 1
1.03294007274455 1
0.933138953047646 1
1.05571844311059 1
1.04773158840128 1
0.985377729523773 1
1.11008501867377 1
1.01458898427178 1
0.935218862040946 1
0.946246211437472 1
1.0988291351562 1
0.962062020206535 1
1.09210894915662 1
0.963909632603512 1
1.00049867709887 1
1.13232877953164 1
0.985151730768646 1
0.944976643088558 1
1.03613270701458 1
0.974724901414063 1
0.936796256173983 1
0.859455219334395 0
1.00258684764033 1
1.05580754212171 1
1.03300113602331 1
0.912384218927934 1
0.971452915853261 1
1.0635587860316 1
1.11063276743982 1
0.985747728510647 1
0.878857197544706 1
0.957753654205245 1
1.01811200235342 1
0.98584682611596 1
1.11408811663644 1
0.978133410050922 1
1.04069086668881 1
0.91235536499975 1
1.15370878072213 1
0.942113107277329 1
1.0709010737799 1
1.0948100779182 1
1.09784586926336 1
1.0105574542679 1
1.04357322912889 1
0.985998910019184 1
0.951260378422132 1
1.09257993908211 1
0.992005380472715 1
1.0381363967704 1
0.930619357243559 1
1.04522245979963 1
1.04696171231554 1
0.99840125545173 1
1.02456824758305 1
0.879039607983652 1
0.982065168474871 1
1.06656660865928 1
0.978886732037561 1
0.980246725540755 1
0.9458419574483 1
0.996262381987362 1
0.956603122791423 1
1.02511881724895 1
0.964961949686793 1
1.0035436125486 1
0.940006259673734 1
1.06904606763826 1
0.925292898657508 1
0.952314586471994 1
1.05683431275158 1
1.02871371679747 1
0.818407231436569 0
0.984182784414242 1
0.95710071168233 1
1.07964974815038 1
1.0479349170265 1
0.987574988047742 1
1.00424265818459 1
1.05807898329375 1
1.05736707734986 1
0.898730881122796 1
0.929238518117876 1
0.899152849141115 1
0.975326028390906 1
0.926152551557635 1
0.95322786334972 1
0.99887903172919 1
0.940799068553299 1
1.10167940811166 1
1.00088903276816 1
0.933808933511252 1
0.959170312992106 1
0.994024753236223 1
0.941033811166076 1
0.937384780680404 1
0.959970712576137 1
1.02054069265417 1
0.914891690006958 1
0.928992427697723 1
0.96993575580004 1
0.91646609853935 1
1.00644906042878 1
0.990420153505756 1
1.05085705797337 1
0.894618271820931 1
1.11994042431912 1
1.0129820620118 1
0.818429984825636 0
0.94259458264039 1
1.10065798470131 1
0.885820243515224 1
1.07061819433065 1
0.856451944614131 1
0.847644331461331 1
1.03451719972539 1
1.02356608689551 1
0.906144101591117 1
1.07354497652673 1
1.10914541904055 1
0.967677308521502 1
0.962983170960444 1
1.00837342170731 1
1.06234603329581 1
0.976957956037586 1
0.979518540096515 1
1.0110728847491 1
0.957344872602512 1
0.969285731803817 1
1.02249123118264 1
1.01656156837159 1
1.11374328468107 1
1.18626834617977 0
1.01882850936494 1
0.990385564758505 1
1.0132811925496 1
1.12872217473455 0
0.981388558985443 1
0.938060947033106 1
1.04874294173287 1
1.00262170387466 1
1.15019675273565 1
1.1374470059615 1
0.951670946382415 1
1.04512534626544 1
0.921666346115426 1
0.866129666376319 1
0.980509270295395 1
1.0312867999956 1
1.08659957100816 1
0.934707413803357 1
0.879135015253343 1
0.832504086143619 0
1.0608738703493 1
1.04140833208186 1
1.09682462888456 1
0.991263842965954 1
1.01923066121196 1
0.909616586682283 1
0.908127265772204 1
1.00786509322381 1
1.07273335402269 1
1.04315223754901 1
0.988432444876995 1
0.995330577880953 1
0.791716922476876 0
1.04806380684322 1
1.03514207512049 1
0.917558206676375 1
1.00843440160339 1
0.889513129920951 1
0.975678696203125 1
0.974212102525137 1
0.991897112244782 1
0.980547559751272 1
1.06779812533928 1
0.997046488668261 1
1.09693779357532 1
0.986986219711825 1
1.0721618107083 1
1.01918808857989 1
1.04650185198062 1
0.867356408514506 0
1.07882620681793 1
1.01691623762739 1
1.04007907244033 1
1.04339380501859 1
1.12555764083785 1
0.96925677217316 1
1.02071761110594 1
1.04422501520698 1
1.01365006873424 1
1.01686389206138 1
0.920417067536093 1
1.00591701351515 1
1.03722484034135 1
1.01011190528653 1
1.07858066884958 1
0.828759860145172 0
1.03701905384054 1
1.06368781671808 1
1.04385848354012 1
0.911927266001457 1
1.01783385468312 1
1.06132618112832 1
0.95294731771242 1
1.14291243747886 0
0.990509574122853 1
0.987015257721136 1
1.01179509229697 1
0.908438362007068 1
0.914704491873216 1
1.15236142514453 0
1.02496089757994 1
1.17226690092206 0
1.07349971875165 1
1.0422124406302 1
0.921204639621309 1
1.00858097455296 1
1.00834852414571 1
0.925309787404314 1
0.92362828160534 1
0.983493881463564 1
0.978582573100496 1
0.949803973189652 1
0.933309806725148 1
1.09271334929341 1
0.910050571388206 1
1.01915322540315 1
1.01394131627679 1
1.02438256803727 1
0.981516115839997 1
1.00487145176076 1
0.960898113479798 1
1.00782792041561 1
0.961445618646951 1
1.01993572598775 1
1.08894131069322 1
1.07855910882557 1
0.895465565741907 1
0.960129898914638 1
1.04237383975942 1
1.03372209356238 1
1.02196184427562 1
1.06580945692126 1
0.999077189234029 1
1.03989151484906 1
0.991149594936122 1
0.916871288779553 1
0.993358288610095 1
0.967734681110181 1
0.998666116386354 1
1.0188719698111 1
1.00542841088217 1
0.846724242926958 0
0.887505609222269 1
0.873941831292795 0
1.07236983459592 1
0.965717053251402 1
0.959592853825169 1
1.00842581724696 1
1.07204931237479 1
0.860432855012511 0
0.922181334632546 1
1.16719331325903 0
1.08139084588556 1
0.949038382983787 1
0.866761788983391 0
0.981745801389361 1
1.03908905916592 1
0.913504783205755 1
1.01789851838535 1
0.998028120708073 1
1.04370068447443 1
0.887266474097927 1
0.929877094971723 1
0.941750237885242 1
0.910264521074607 1
0.928003164326633 1
0.99633482938512 1
0.892862019614442 1
0.997736219898202 1
0.984392825294772 1
0.836109787493377 1
1.01539204344734 1
0.942862869828634 1
0.928179077777833 1
0.810860218795512 0
0.95551429095954 1
1.035915924816 1
1.00025105589259 1
1.01823592202024 1
0.996289534342913 1
0.956456710410514 1
0.937704714123822 1
1.00554690125401 1
0.836011238710439 0
1.00044258822103 1
1.05808626252209 1
1.00959345408449 1
0.980146422331896 1
1.13367025988561 1
1.06217330463232 1
0.989203862648471 1
1.02939721724345 1
1.07626515722722 1
1.23552728922509 0
1.06941965698813 1
1.0084274959231 1
0.972848218175827 1
1.15600640505539 1
0.92596856987218 1
1.01478335464911 1
1.14429804126678 1
0.871124424529748 0
0.987193315560781 1
1.00502534879117 1
1.00671838806204 1
0.934053438144015 1
1.12495316170078 1
1.06475527945165 1
1.12695015282086 1
1.07241485114875 1
1.04959637510738 1
1.01735386628617 1
0.928101990495651 1
0.980850603460026 1
0.984509862864534 1
0.990480094544213 1
1.01494616198896 1
0.974351704622065 1
0.984780277228711 1
1.0617673367865 1
0.8384039899661 0
0.969920616649194 1
1.01216747779998 1
1.01336264725652 1
1.01523379018221 1
0.979043623207613 1
0.983242144235201 1
1.02130622362852 1
1.15958854378164 0
0.987147690883331 1
1.01612680241948 1
0.962614493549003 1
1.12306652400072 1
0.99490505082042 1
0.90344541603625 1
0.957521635050435 1
0.911204649474958 1
1.04685047455078 1
0.865343171588306 1
1.04766289315222 1
1.01558489446589 1
1.00103208648105 1
0.889232854036307 1
0.946713929596607 1
1.07940356139156 1
0.977165687650688 1
0.887354648109665 1
0.947042731165276 1
1.00109436571035 1
1.04319159699806 1
1.09684697301315 1
1.0500097435203 1
0.966032330985124 1
0.914018902227605 1
1.04144646171298 1
1.07954927983379 1
1.05811171747051 1
1.02570681585952 1
1.03526350669669 1
1.02556489448114 1
0.956729565944266 1
0.818070942234332 0
0.950204224238344 1
0.960545061876001 1
0.929239605496274 1
0.99339939606522 1
1.09965361391839 1
0.994205035367189 1
0.977556265846059 1
0.981358194928916 1
0.815950000257534 0
1.05357596673634 1
1.06494768015704 1
0.896001369328394 1
0.925075979738366 1
1.07237578733625 1
0.938087442195997 1
1.07866679622884 1
0.968261879405653 1
0.932608061851511 1
0.991337620825591 1
0.95485597211843 1
0.901843216201839 1
1.0981621949987 1
1.11729418304623 1
0.907662926552792 1
1.13090405669078 0
1.05745371960039 1
0.933337811308328 1
0.974593351843425 1
1.07233280096716 1
1.12167167060443 1
1.02900228207262 1
1.0017558039771 1
1.03142684090101 1
1.11050940070677 1
0.980890059174244 1
0.971455945300157 1
0.970959646110177 1
0.967165088341395 1
1.12842593148934 1
1.06129118700665 1
0.992438682893108 1
0.936404450673979 1
1.12238826259239 0
1.0231724504557 1
1.0177170666496 1
1.00583329475499 1
1.09858722631247 1
0.971338596589807 1
0.994735081119126 1
0.977552459448118 1
1.04422928216971 1
1.03266156080912 1
1.07869757795977 1
0.935352540811048 1
1.03987026123313 1
0.937092588499553 1
1.02777796324017 1
1.07703193369281 1
1.05459368338457 1
1.02408110807929 1
1.104869886567 1
0.985350452060731 1
1.15984959241889 1
1.0158050576324 1
0.974005868819436 1
1.08453137535307 1
1.13790011433987 1
0.993760767456493 1
1.07931259344345 1
1.00282694449804 1
0.986405300298533 1
0.967548013823457 1
1.06806871891189 1
0.900613000679034 1
1.07385148794449 1
1.04390134367331 1
1.11167697596776 1
1.08796096282551 1
0.996273017612852 1
0.950138054783509 1
0.970797032559329 1
0.99983124698918 1
1.08126666972744 1
0.895377837665389 1
0.836550917841079 0
0.918600782435215 1
0.914561196268867 1
0.971008631784544 1
0.961602726787852 1
1.02456791466658 1
1.20467033488316 0
0.947724364922258 1
1.00226606190164 1
0.847164219572222 0
0.980080371453546 1
1.10216568623467 1
0.987461315379682 1
0.996612486626378 1
1.04279746076157 1
0.90629992189969 1
0.988772977809436 1
0.991650293282715 1
1.08881024619128 1
1.09978049991389 1
1.01911137554788 1
1.08277750448707 1
1.12462290805241 1
1.03407858107812 1
1.18381728569849 0
0.960780698693697 1
1.20971237981218 0
0.99389256733992 1
0.948028075488321 1
0.982153236461907 1
1.11000892190807 1
0.965994136113914 1
0.998084089265452 1
0.892674701075366 1
1.12672835035216 1
1.09744668005618 1
1.03796756317604 1
1.01740082037007 1
0.98292188606925 1
1.04012735518111 1
1.03126403650262 1
1.01649383619741 1
0.968010993555315 1
1.00512050859748 1
1.07151823677607 1
1.02988140669455 1
1.05399369228627 1
0.926717161664555 1
0.94295884745483 1
1.01218466428205 1
1.07301407917589 1
1.02969639324848 1
0.975794855574887 1
0.870528644902102 0
0.996375274408082 1
0.954210265742068 1
0.97293957829929 1
0.978236836479998 1
0.99438736661226 1
0.992971105455855 1
1.05412520375341 1
1.01005600258566 1
0.997667731009735 1
1.00537599474585 1
1.04878008608785 1
0.985157862033934 1
0.958184872394449 1
1.0962601785428 1
0.951665139599887 1
1.06554664816018 1
1.0817046632892 1
0.941393202805328 1
0.996213669067565 1
0.922105807132272 1
1.13832552706598 1
0.870423639058097 0
0.915298149653564 1
0.921351219492966 1
0.904676180333628 1
0.937941117519125 1
1.06138898376721 1
0.959594248981986 1
1.05677686202765 1
1.13352792179867 0
1.06171313573148 1
1.02270923965123 1
1.17792220535896 0
0.93653579971844 1
1.0697836751341 1
1.00534001162894 1
0.908782410024587 1
0.970772327268578 1
1.07718165769048 1
0.894400341885578 1
1.12127233787623 1
0.907115611668246 1
1.09633692721114 1
0.969838274442556 1
0.933572952869857 1
1.04621379863855 1
1.06669018293614 1
1.05312020382007 1
1.09562648141529 1
1.02912194644963 1
1.10054645918283 1
1.09580747380332 1
1.00928353902773 1
0.993251344658195 1
1.09849930011418 1
0.898887859441389 1
0.964173134023362 1
1.03932301232488 1
0.914621723339997 1
0.920955267222474 1
0.930483164432836 1
1.04711540197561 1
0.792371547638533 0
1.00754904248983 1
1.02013792365941 1
1.04657230708831 1
0.917452433381678 1
1.04783077723334 1
1.00598878193568 1
0.998839784797669 1
0.951236338024633 1
0.991506831494219 1
0.979792918668351 1
0.870772166331864 0
1.09702317301316 1
0.990202017465302 1
0.982829240953673 1
1.00322821227681 1
0.994405352983102 1
0.882548342292611 1
0.913649521748556 1
0.90584731443187 1
0.967971776391063 1
0.908438126503848 1
1.02543449403415 1
0.960993788041554 1
0.972648650232944 1
1.01234257974618 1
0.967855345186178 1
0.914787625144473 1
0.896293381509135 1
1.03371341644618 1
1.01259482941088 1
0.954228609575084 1
0.988550855053723 1
1.18509947582448 0
1.01332576345966 1
0.935933762958241 1
1.00854278862185 1
1.03662854183092 1
0.96750459966875 1
1.02426445388255 1
1.01784799797296 1
0.870393056306724 0
0.907718806959162 1
0.951957562570348 1
0.979913683078938 1
1.09757342345356 1
0.979372685214036 1
1.10170028441526 1
0.932485814461182 1
1.05700158880813 1
1.07394735436283 1
0.923141129388165 1
0.831252508549283 1
1.08994029148829 1
1.06443817347499 1
1.02685548461744 1
1.02636099317727 1
1.13127343055424 1
0.933605663985859 1
0.906520686432011 1
1.03434149411956 1
0.881116477929361 1
1.10091377292441 1
1.0042870768275 1
0.789973960489013 0
0.879678398081958 0
0.998628589092158 1
1.1500892321835 0
1.01333017081289 1
1.03366164058482 1
0.976089083454701 1
1.07132799113333 1
1.11793332058556 1
0.971509755667606 1
0.994892321763235 1
0.876232292663048 0
1.03345594924413 1
0.91823610262366 1
0.963380463282084 1
1.15233427237376 1
0.963856233779499 1
1.09158184862931 1
0.948386886647437 1
0.889553972705069 1
0.940884174855046 1
0.975387154772211 1
0.950659061757381 1
1.06045055164671 1
0.982999763871752 1
0.953908100746606 1
1.00562389190826 1
1.10001676792186 1
1.01099442687836 1
0.924174565381742 1
1.06974445556033 1
1.03277509261984 1
0.896811139866709 1
0.975740358790595 1
0.961002082669946 1
1.04386304603335 1
0.98000089343661 1
1.12009957736411 0
1.04915926561851 1
1.08920396090043 1
0.974331971692204 1
0.855477372065784 1
1.07282085796 1
1.0367723639448 1
0.884822630972222 1
1.10932775429196 1
1.04054872778945 1
1.06758047332252 1
0.987706103724872 1
1.03198136567101 1
0.811348910690789 0
1.14052008097602 1
1.01018712119901 1
0.97741413663947 1
1.05683012495749 1
1.03439161555397 1
0.950269417254118 1
1.00532871425232 1
1.02561991576663 1
1.0099286204673 1
1.02481101607343 1
0.876384678107287 1
1.11983794852248 0
0.859261630971266 1
0.995405539203303 1
0.996661015979719 1
1.0341203547968 1
1.0439980514008 1
1.1499192133934 0
0.986743650545351 1
1.10043335179328 1
0.952429261920421 1
1.05964903447617 1
1.02581449024351 1
1.0446809718859 1
1.1226425064598 1
0.962723160673384 1
0.963014264249084 1
0.969475834124751 1
1.14887377600726 1
0.866912125422795 1
0.970473684058688 1
0.913649988088838 1
0.996223855682853 1
0.997846311025381 1
0.923497456229586 1
0.933920803314519 1
0.986070790690221 1
1.10446284277175 1
1.08567517012007 1
1.0114477752761 1
1.017081726734 1
0.906086221965715 1
0.923163712270913 1
0.972698575605326 1
0.851954295685402 0
0.9785650420027 1
0.989106648520916 1
1.13334340006093 1
1.00753240750466 1
0.902873971143921 1
1.01430910537843 1
0.909585782848517 1
0.989676642422919 1
1.02592432438885 1
1.02547987012144 1
1.14331252573748 0
1.01426806878333 1
1.00559599315188 1
0.991779411776915 1
0.943439024645816 1
0.989547671441013 1
0.986087123334836 1
1.06191826687586 1
0.970850252610284 1
0.917613173133529 1
1.18195743591318 1
0.914405228556913 1
1.04508648461812 1
0.990860907228755 1
0.978626045824884 1
0.983781598795815 1
1.08439116067527 1
1.11275915231242 1
0.972800611865458 1
0.828346442008891 0
1.104898642192 1
0.940732596160921 1
0.848758102903598 0
0.96247346990758 1
0.911515571153014 1
0.912983829988258 1
1.00660876598889 1
1.15702522709844 0
0.973223182893798 1
0.934606389003973 1
0.99419843319511 1
0.953508248335829 1
0.972832560293881 1
0.871944863807961 1
1.13508572066627 0
0.908904548692977 1
1.02279173142583 1
0.97156555341098 1
1.02588899230541 1
1.00330871807805 1
0.990250563782152 1
0.979487963004077 1
0.930665733472042 1
0.96791059298556 1
1.01627215207653 1
0.97927320281423 1
0.976203368193063 1
0.982351831322228 1
1.00967833231665 1
1.0470746799925 1
0.998234035530079 1
0.786778846657571 0
1.01795117652013 1
0.978810008222066 1
0.99036169729975 1
0.98337494717698 1
0.930559914777469 1
1.12597819109931 0
1.05212810957406 1
1.03949510497265 1
0.996092077152108 1
1.01355070826548 1
1.05978664855986 1
1.05585829966879 1
1.0327926311056 1
1.01620735339798 1
1.02448374928311 1
1.04173106314068 1
0.969234512062449 1
1.11010355514628 1
1.03872295974089 1
1.05297238275235 1
1.08962955970004 1
0.972036642944062 1
0.991562356971497 1
0.952437234049479 1
1.03333684683479 1
0.929050854063226 1
1.06693634580545 1
0.889052373223862 1
1.13413345741217 1
1.00462090638243 1
1.05956533366243 1
0.986259907649913 1
1.03285493965379 1
1.08428285146773 1
0.912435934533821 1
0.87130947553624 1
1.09075420006553 1
1.072669456112 1
0.831391240139433 0
1.05132684671356 1
0.961636001213516 1
0.988474184683041 1
0.930596218997995 1
0.983327834668959 1
0.849220858473655 1
0.94376361659829 1
1.11597378318308 1
1.0225792642497 1
1.16130331562196 0
0.924577905544589 1
1.02421970068258 1
0.927103101531907 1
0.99704919484696 1
1.05311151337625 1
0.98357816196653 1
0.871170566563496 1
0.891204694348301 1
0.954129899111845 1
0.989942088850507 1
0.952773540662923 1
0.984762452955163 1
1.02541981472335 1
0.977526135769686 1
0.999086501746268 1
0.911615717789818 1
0.992174087050433 1
1.15227584489866 0
1.06091336813155 1
0.87710621125912 1
1.01835897800491 1
0.977381874881387 1
1.16544646457089 1
0.956429106034691 1
0.843004667753627 0
1.00217865896163 1
0.965479589744124 1
1.10553212633886 1
0.936875427592559 1
0.897045455280585 1
0.982526481891494 1
0.86204396428648 0
0.928071526844375 1
0.99412758410138 1
0.925692751461421 1
1.09061083415777 1
1.04720028836276 1
0.991690644526744 1
0.982151888811164 1
0.950430065492177 1
1.03092023112433 1
0.992204620154434 1
1.06724325361723 1
1.07404328215765 1
0.925329069947699 1
0.985260348918641 1
0.958925989176754 1
1.12471853943964 1
1.05463172141829 1
1.11736955017097 0
1.02914517605594 1
1.07212134375174 1
1.00065623771955 1
0.95577382401205 1
0.986169840936426 1
1.00688420780318 1
1.07389024617201 1
1.01659000942242 1
0.978167543627728 1
0.909240297324376 1
0.940686078330969 1
0.809241136254927 0
0.897698980095763 1
0.982726500186218 1
1.01397724284598 1
0.91340618877296 1
0.977295147965561 1
0.976893476252258 1
0.989434642948898 1
0.993945230765758 1
0.941056297782788 1
1.09313689839471 1
1.02446883258911 1
1.15190376547379 1
1.06589074649032 1
1.05790916610674 1
0.893165193557892 1
0.931147533052048 1
0.894832133642983 1
0.901305639075045 1
0.893547521468884 1
1.04269630498198 1
0.954078794193815 1
0.946709637779163 1
1.00518169845845 1
1.03149145665716 1
0.909256865013914 1
1.01148486231594 1
0.996959169756149 1
0.900496614063215 1
1.01932185899476 1
1.09453052724297 1
0.960263232140245 1
1.01215658499071 1
1.07712172510093 1
1.01648478822458 1
0.958744884824406 1
1.00942890654091 1
1.15048600084173 1
1.09869707507451 1
1.03668533707628 1
1.0111952253154 1
0.971736592684763 1
1.00622218671297 1
0.894433533568247 1
0.884824632476954 1
1.08019632564008 1
1.05235670855929 1
1.09739111666537 1
0.92100966070024 1
0.992194299420233 1
1.06708462155073 1
1.01980755495975 1
1.0888784876811 1
0.929954992433343 1
0.891798498033176 1
1.14070256544417 0
1.06150526542416 1
0.943475533040601 1
0.975134053063278 1
0.950957047736575 1
0.945810211366451 1
0.834051835811505 0
0.848860635204968 0
1.09466595079225 1
1.11881635443605 0
0.997626413739423 1
0.993467337698303 1
0.924264982326758 1
1.0552782964251 1
1.07548908034887 1
0.9165876116747 1
0.936960098273013 1
0.911933067130814 1
1.21001947759295 0
1.09756450572036 1
1.14352701679032 1
1.06341901936163 1
0.859205722383908 0
1.0612748452494 1
0.85818042349393 1
1.00382454627194 1
1.11751492294763 1
1.03865613242682 1
1.01395521186198 1
0.974947305570589 1
1.00994183945936 1
0.995113460964091 1
0.884112477650542 1
0.949014848701267 1
1.03573304827198 1
0.932076699157567 1
1.12346015604756 1
1.11198350329443 1
0.978053777334304 1
0.947955311633814 1
0.887114348237301 1
0.919304237625435 1
1.04277095790916 1
1.03473247268762 1
1.01970559229574 1
1.02164035333245 1
0.982511418679421 1
1.01318965134604 1
1.06999349711661 1
1.0528984244447 1
0.979912064029459 1
0.971337764861376 1
1.1028536546755 1
1.089673512783 1
0.992118210223854 1
0.976004322792987 1
0.958939743724094 1
0.946864930857099 1
1.08469221111932 1
1.06245761081984 1
1.01501232897395 1
0.993074987247009 1
1.10106289081988 1
1.07177362488847 1
0.923618071122506 1
0.976045259731077 1
0.999408448407149 1
1.13685313546353 1
0.906463540404813 1
0.950539974502626 1
0.980979396691266 1
0.971771934024102 1
0.948235079514935 1
0.927529323281886 1
0.98634995334718 1
0.940070887198328 1
0.807080369564315 0
1.0826783249986 1
1.02873409694401 1
0.897156305612658 1
1.07328292629947 1
0.967728692932729 1
1.13910555676797 1
0.985315804948229 1
1.02064295816736 1
0.971285041770462 1
0.988517580271418 1
1.05228649295993 1
0.940552852624183 1
1.06931844654542 1
0.804382175986189 0
1.03337833413314 1
1.13633387626474 1
0.950242885010717 1
1.0012064349932 1
0.933200731342857 1
0.94188076568692 1
0.970137971142435 1
0.987924149074764 1
0.921501020055733 1
1.14406124237659 1
0.945345683599541 1
0.888842608084622 1
1.01683131248234 1
0.972444897358847 1
0.916618056043243 1
0.867512088622093 0
1.07070595845105 1
0.854284540818218 0
0.949336785835472 1
1.0563645528652 1
0.895250518502806 1
0.94315926711787 1
0.960593035383418 1
1.03361455919164 1
1.04512910360382 1
0.91506109441746 1
1.00634305271272 1
0.905707392638329 1
1.03292314243981 1
1.06027712761809 1
1.0334924655588 1
1.04479331093111 1
1.02638889105472 1
1.1321283664461 1
1.10667396952401 1
1.15082779582441 0
1.03166730064573 1
1.04835168283162 1
0.937616656539265 1
1.02463249045866 1
1.10273290541249 1
0.913025879160146 1
0.90002177369548 1
1.03726624165272 1
0.986885472236316 1
1.06467499709472 1
0.995938330438668 1
0.97954337598314 1
0.901192963525942 1
0.972491814793664 1
0.867089283757867 0
1.08260739752938 1
1.0892090877959 1
1.03612153528263 1
0.977263924305712 1
0.9550749358719 1
0.886079131155035 1
0.879495168981784 1
1.15275009579487 0
1.07460963267465 1
1.03075688298666 1
1.05086346462021 1
1.01348165799758 1
1.01813134605153 1
1.06059337738671 1
1.01190223906823 1
0.873505460445368 1
0.954734779441416 1
1.09310906644379 1
0.903254062168651 1
0.92225042432166 1
0.907050326092607 1
1.00502969496941 1
1.05089343195999 1
1.10332701320717 1
1.09766767818507 1
1.01941878219723 1
1.06199396356338 1
0.943952698347038 1
1.03931678582682 1
1.03776724281572 1
1.03530209868206 1
0.905855976037554 1
1.03840272698043 1
0.981443831042595 1
1.07581549376338 1
0.967699774206996 1
0.871211018324844 1
1.09427456212608 1
1.00519545586527 1
1.10831773919226 1
0.951186268234972 1
1.04595122713226 1
1.10413683508256 1
0.937809443363134 1
1.0065553627245 1
1.03450819494627 1
1.05871830040821 1
0.955258213197933 1
0.876733871613046 0
1.11741908774544 1
1.00775776807898 1
1.06588113794026 1
0.902292159528964 1
1.01460489297081 1
1.10680480559164 1
1.05064947290858 1
1.01581685568815 1
1.0725855655618 1
0.897447329918338 1
1.02332444746226 1
1.01433996468325 1
0.966947522349208 1
0.939870840177275 1
1.1533650449237 0
1.02659261190963 1
1.08800552025226 1
0.924231153033433 1
0.879464572313439 1
1.02907913927669 1
1.11762376196941 1
0.993889540230387 1
0.994114661136132 1
1.08212489102189 1
1.03086252754481 1
0.900833602972856 1
1.05465210034952 1
1.00206331918313 1
0.988020993191016 1
1.1180516764211 1
0.958454030953029 1
1.02791754148207 1
1.03307199654348 1
1.01148157440204 1
1.24490252387503 0
1.03113805822045 1
0.897070424923993 1
0.977210471619686 1
0.882923487433728 1
1.08556545463633 1
0.970334752301848 1
1.03280956737452 1
0.923167354505303 1
0.958509749659094 1
0.873382064743466 0
0.985514353595387 1
1.01912103353163 1
1.08760227855267 1
1.10966705161717 1
1.02131390479999 1
1.02476827470391 1
1.02364033558385 1
1.09436847725884 1
1.04005570347323 1
1.02564079432948 1
1.00180269389099 1
0.837703970687708 0
0.9339686551303 1
0.944672241215849 1
0.949084670863527 1
1.09831620016496 1
1.01396126302917 1
0.955257613900345 1
1.01551882836618 1
0.954643917434266 1
0.95617756719358 1
1.08660743178871 1
0.984441537448879 1
0.932125225465257 1
0.967925924677781 1
0.953238126210796 1
0.986196573149434 1
0.975371869269174 1
1.07624213180042 1
0.915776796839712 1
0.99046380470006 1
1.13201317023864 1
1.07659898012724 1
0.877562920085334 0
1.03288380492039 1
1.06541633521935 1
0.913455969829277 1
0.826030175671705 0
0.956596708029289 1
0.991565236003598 1
1.01647959449054 1
1.0708101704566 1
1.01060609755743 1
1.10998597370753 1
0.879545269124039 1
0.925057559999236 1
0.94543881826173 1
0.999666881202583 1
0.915368683498522 1
0.958424030836569 1
0.970635073779853 1
0.979452959060521 1
1.04841613297372 1
1.03129232698915 1
0.98529913546067 1
0.979537959938951 1
0.994091860950204 1
1.14575576384244 1
0.99851604373798 1
0.918903151141247 1
0.918032503734635 1
0.947101248113067 1
0.989405275451368 1
0.970192527984045 1
1.06069540919741 1
1.02143637790779 1
0.862552977860485 0
0.978432526491489 1
0.944160291319338 1
0.941250729335261 1
1.01888001609326 1
0.928440470062518 1
1.08386095098407 1
1.10101267912791 1
1.0880967240645 1
0.930713767971597 1
0.930024236215127 1
1.09051441988833 1
0.967140397107159 1
1.04609761202055 1
1.11386067122122 1
0.875924017234798 1
0.95313292759367 1
1.00771048759006 1
0.89250484546534 1
0.948279888821794 1
0.962043717915465 1
1.01134870723513 1
0.927197016275612 1
1.12350581712676 1
0.956104312658292 1
0.962045526907473 1
1.03950972886018 1
1.01119560367876 1
1.0583453374353 1
0.947614873008509 1
0.898136234903452 1
0.922860501108722 1
0.963325305960304 1
0.904395962675034 1
1.00667648817286 1
0.908808368546058 1
1.09691861124133 1
0.968502033482959 1
1.01421342003101 1
1.09371281522991 1
0.922924334581611 1
0.97359826234827 1
1.08615247179772 1
0.989879082968614 1
0.931408745638454 1
0.898818103346459 1
0.939050627376111 1
0.928793674275049 1
0.985437956090421 1
1.09584443258981 1
0.962906682792539 1
1.07344823653855 1
0.999995367838441 1
1.11480088719642 1
0.929511941869122 1
1.03332633717856 1
1.03391227877473 1
0.991403482082906 1
0.896437589379715 1
0.933461115000887 1
0.989288929142344 1
1.02235555426472 1
0.910592013227358 1
1.00111132811058 1
0.955882127057081 1
0.924119194673902 1
0.968833906069938 1
0.972676378607283 1
0.981311759435939 1
0.916500417579985 1
0.969011369537038 1
0.877428157539402 1
1.01049789697505 1
0.969201531249399 1
1.11171345498529 1
0.995469712388386 1
0.978738958625727 1
1.02651335000856 1
0.92786661178466 1
0.878212743220101 0
1.09155807648509 1
1.14760129911911 1
1.0922395075117 1
0.909876281557678 1
1.0728372448464 1
1.02589891973095 1
1.01641471658775 1
0.885712315327511 1
1.01749819779099 1
0.92871399180709 1
1.11083444048247 1
0.981236437282619 1
0.907686496233168 1
0.954820195584696 1
1.03593157109977 1
0.920489178598703 1
1.04459743590922 1
0.988784689434293 1
0.93294729034584 1
0.956505175869716 1
0.997011412569055 1
0.933108042157766 1
1.03213630080693 1
0.971000879252324 1
1.15426545875094 1
0.839818578083162 0
0.976630594519364 1
0.953232328197673 1
1.01810231813344 1
1.0639868981321 1
1.02783811098552 1
1.09104752847657 1
1.04744532509419 1
1.01090672258686 1
1.06093190127816 1
0.937435866356962 1
1.07748385839393 1
1.01648813566967 1
0.95075750573792 1
1.00888614503528 1
0.956244154495214 1
1.00774574970229 1
0.878333578357775 1
0.974679618357417 1
1.02443365960682 1
1.02698589259665 1
0.822688328218921 0
0.933163476700446 1
1.08295020736688 1
0.989808177441952 1
0.996196547185145 1
0.932397776557387 1
0.851214319998529 1
0.984427947571091 1
0.999486354306633 1
0.993188860200035 1
1.03005958787836 1
1.02703309112803 1
0.974610945286109 1
1.06477006538849 1
0.965561560208454 1
0.891305187895326 1
1.13059217164381 1
0.957040538106154 1
0.947278286195688 1
0.888139680019389 1
1.01503091743896 1
0.999867384367843 1
1.01368141473561 1
1.00659185007835 1
0.873868346971642 0
0.955957410788014 1
1.22182082461446 0
1.18260460577057 0
1.01343899607913 1
0.923303547172152 1
1.03655510672456 1
0.984118882328742 1
1.05138410576225 1
0.996895705468111 1
0.975217866091704 1
1.0108015451607 1
1.06833702409654 1
0.860499845688803 1
0.974749930169891 1
0.940828598602849 1
1.02715565281465 1
1.11792533346353 1
0.98481410853824 1
0.999387960705124 1
0.944458790545654 1
0.896713904387404 1
0.961104932621063 1
0.986002655665034 1
0.962570306382703 1
1.03112187333386 1
0.881678349915924 1
0.951735564818157 1
0.971841763625896 1
1.03417577047399 1
0.972151540262339 1
0.993791105713803 1
0.993523010893702 1
0.980208784853125 1
0.93004468237747 1
0.939580799269852 1
0.991385009686821 1
1.0571872923388 1
0.931950096952352 1
1.00758319745686 1
0.956917573940044 1
0.974436339827673 1
0.951092215209258 1
0.89171698996639 1
1.02139690226847 1
0.899444772182711 1
1.06313392312754 1
0.959035321435605 1
1.00836767992959 1
0.899815809903899 1
0.941649190006697 1
1.14821912070029 0
0.978012925861245 1
0.99649689715564 1
0.932398963731858 1
1.11054751318547 1
1.07256958883769 1
1.07527841142714 1
0.999236445583688 1
1.12053227148189 1
0.833600391344535 0
0.943643429951217 1
0.994709576470797 1
1.00042882756656 1
0.809426830865598 0
0.997306096780857 1
0.980520644027189 1
0.879655168991571 1
1.07600606515052 1
1.02016963979326 1
0.942077390105504 1
1.04923971718571 1
1.07014831348332 1
0.983649488127943 1
0.925266103734464 1
1.03161693205759 1
1.11170779106982 1
0.938213673186441 1
0.867496621200274 1
0.932331982537612 1
1.08381210081659 1
1.01625679377122 1
0.908525986122622 1
1.00315222289972 1
0.867359625811227 1
0.880580856628382 0
1.16416259571414 0
0.956376961636171 1
1.0200172017829 1
1.02715083837659 1
1.09591824721889 1
1.00050450655975 1
0.977759017219754 1
1.00762253819598 1
0.947638748876781 1
1.08858365892059 1
0.93659545607339 1
0.971032124397903 1
0.967341599623509 1
0.990152769910167 1
1.03834750013342 1
1.01356988648596 1
1.00860737911698 1
0.975576440692697 1
1.03540850655151 1
1.13475137223755 1
0.992055210466598 1
0.991672151172331 1
0.97300179318033 1
0.940197962305072 1
0.921010984082942 1
0.974994321923043 1
1.06027285920031 1
1.01175653157482 1
1.08449615097957 1
0.986453778296798 1
0.941530825178224 1
0.991099307960202 1
1.02598905983236 1
0.855812941293052 0
1.13251898248467 1
0.91520958587662 1
0.914798718786083 1
0.964472775489802 1
1.08455498651673 1
1.0282879756931 1
1.03114068801524 1
0.924934449877162 1
1.05881321846457 1
1.02981037935318 1
0.964274308921592 1
0.990053364081545 1
1.05166110189604 1
0.968842539371621 1
1.15724146967884 1
0.933909475602812 1
0.917825783760159 1
1.05244740136018 1
0.96344997151418 1
1.12745201096089 0
0.984255871918154 1
1.01210272090352 1
1.05732567320502 1
0.930222945603753 1
1.05345913290044 1
0.935726451318269 1
0.882644355026858 1
1.00740571689087 1
0.992778863954549 1
1.04327738106124 1
1.01197921710512 1
1.11812391735292 1
1.11328128483257 1
0.8776115083473 1
0.903487782286315 1
0.994738862600412 1
0.936130976077262 1
0.971077433801808 1
1.01433488207672 1
0.939999755469372 1
1.09049447632988 1
0.982299680196935 1
0.912175453089435 1
0.992450079066461 1
1.02782927525043 1
1.14217545261447 1
0.962799646341048 1
0.979912182858342 1
1.01197076944532 1
1.0163005857963 1
0.983666364456829 1
1.02642430205777 1
1.11585295626522 1
1.12715302333573 1
0.910839711892844 1
0.887389191332684 1
0.891233302174377 1
1.01024930202687 1
1.05514076049927 1
1.09745178639749 1
0.965091350655354 1
1.02942292630279 1
0.969225928480733 1
0.989205143077555 1
0.939331335705602 1
0.905268248120439 1
0.955781630445198 1
0.985989162683591 1
1.06549562030575 1
0.914699239406114 1
0.942043367307665 1
0.854828524063205 0
1.03620500672368 1
1.08700267063896 1
0.900969395431418 1
0.998657788042269 1
1.08202383781585 1
0.936056953794162 1
1.0879799399365 1
0.981797384170619 1
1.11701973610452 1
0.923730398596337 1
0.88226368527932 1
0.965123085028751 1
0.888936437573697 1
0.900449326059399 1
0.977639358949334 1
1.05496937663922 1
0.944032674326414 1
0.972366474023327 1
0.878079485351738 1
0.964669126856548 1
0.889410660804045 1
1.08210519565024 1
1.15894360394897 1
1.03047349462781 1
1.02765978686268 1
1.09374260003705 1
0.935792549778955 1
1.05896511256162 1
0.976681667176185 1
1.0737334694959 1
0.915838844176657 1
0.910661167312313 1
0.947347326885892 1
0.969013312508433 1
1.00961222977876 1
0.99864358306382 1
1.02758929014753 1
0.986105062463266 1
0.988399525245542 1
0.959214514960004 1
0.989424928507451 1
1.13699596608303 0
0.993640527082139 1
1.08560370090606 1
1.04241528975301 1
1.13733232887303 0
0.982680778721413 1
1.05122912104082 1
1.01901832389203 1
0.922119613931913 1
1.05628374341722 1
0.872472369014136 0
1.04441127665327 1
0.99729771149465 1
1.08039414390316 1
0.875978567912045 0
1.13443071125857 1
0.893640465993228 1
0.905018752276467 1
0.962109091202896 1
0.92714033756198 1
0.926845888381291 1
1.00067742044558 1
0.968222116160933 1
0.93192272224592 1
0.96106806016865 1
0.940980459091258 1
0.94237544680216 1
0.990830794941032 1
1.0204079498405 1
1.11656380419844 1
0.94017021367907 1
0.946081308273497 1
1.05111454786206 1
1.06006614979991 1
0.981073896955463 1
0.928229020105312 1
0.970143349325281 1
0.790195142993112 0
0.925620516572327 1
1.00708801014312 1
1.0075272637137 1
0.933635179763415 1
1.10206815150994 1
0.864863264765173 1
0.939982143169855 1
1.03743652114275 1
1.08146408650844 1
0.972286327966577 1
0.924409293212596 1
1.02879495054798 1
1.05143721287054 1
1.022432705922 1
0.969701176010772 1
0.907305262664431 1
0.873003591038843 0
1.02568801015881 1
0.980327500657971 1
1.04486819919695 1
0.948867428108331 1
0.931361300086619 1
0.896799929688627 1
0.992373906678297 1
0.987121913775556 1
0.973697756109838 1
0.857586776290523 1
0.966151798213904 1
0.904844002927458 1
0.99952085239055 1
1.07519899078781 1
1.04328756904659 1
0.841318231976616 0
1.06031633477656 1
1.05472379994811 1
0.977842599885655 1
1.0781402671469 1
1.12419001654594 1
1.01750986387805 1
1.02069980172573 1
0.888750324320962 1
0.84341891947332 0
0.894112993888679 1
1.21449579642407 0
1.03481530228002 1
0.937320822273614 1
1.02289144672518 1
0.942821159056798 1
0.894354052351326 1
1.00640862169604 1
0.840406715218022 0
0.99149359656723 1
0.958695422443944 1
1.00866909819284 1
0.865853784110672 0
0.847389163317611 0
1.04054749185674 1
0.962006814667025 1
0.982801297002851 1
1.01077217660548 1
0.857882810114467 0
0.99141891759106 1
1.07175567244778 1
0.981912904825426 1
1.00346013660984 1
1.04990536731309 1
1.00648442193721 1
1.11218700563977 1
1.05877872427277 1
0.950887183835381 1
0.965605253818887 1
1.01551336602638 1
1.08509333200595 1
1.04774919497962 1
0.989254039197188 1
1.00746105969147 1
0.813289703956096 0
1.04379079423603 1
0.948904838697136 1
1.07409857267314 1
1.02239942184069 1
0.89767664090117 1
0.899946279116957 1
0.952870757020325 1
1.09268269654559 1
0.934910105413411 1
1.02873333048967 1
0.96091980830554 1
1.11088117525769 1
0.907991567536832 1
1.01515996460051 1
0.982869157392114 1
1.068244259047 1
1.12418113882132 0
0.964268403182538 1
1.0448373325385 1
1.00612762721673 1
0.987622124654947 1
0.890746933704323 1
0.956274041235749 1
1.02638744512516 1
0.928291178615596 1
0.927333628380407 1
0.961040406501839 1
0.983629897326091 1
0.972601297299047 1
0.976416542315737 1
1.10509188244803 1
0.967251143666866 1
0.936304276660623 1
1.05756144037642 1
1.07935536782093 1
0.978342942200516 1
1.05804378857426 1
1.0495909299845 1
1.00627881621065 1
1.03762099663159 1
0.934761826499914 1
0.964880947234657 1
0.961668366583376 1
0.840432630744216 0
0.990212143670099 1
1.09600641815933 1
0.990692663584338 1
1.04476194425665 1
1.01406294557925 1
1.01825468297804 1
1.03587206449522 1
0.978440932298167 1
0.929250610152492 1
0.918545298085404 1
1.07950420940737 1
0.982316467151519 1
0.997399160573872 1
0.968767444512451 1
1.11742487423965 1
0.923112561005791 1
1.01441526798255 1
1.10249606807241 1
0.915881583227126 1
0.988418628595907 1
0.96454028756682 1
0.9994791736826 1
0.953837562976612 1
0.909908755919829 1
0.948636087539802 1
1.05219403957842 1
1.03849918759655 1
1.05085723593243 1
1.02210917171769 1
0.929519287796782 1
1.02325888343683 1
1.08504385993206 1
1.11453287404314 1
0.952137968033051 1
0.984919554948964 1
1.01491443356749 1
1.0878609954063 1
0.896900447917123 1
1.00502189171812 1
1.03400551056053 1
0.976924365430354 1
0.941411667575003 1
0.977041768723406 1
1.02603226003954 1
1.06259078024077 1
1.06846117308321 1
1.02454980050465 1
0.920648865211031 1
1.19416022881474 0
1.05775791977114 1
0.966120361970192 1
1.02421466116023 1
0.979257459918014 1
0.82076702892209 0
0.986862229892319 1
1.02937190586417 1
0.920961244100381 1
0.969084439563927 1
1.01685471222561 1
1.01709665382937 1
0.916141739110642 1
1.02826313882831 1
1.00903397870361 1
1.16752170567903 0
1.04398300767941 1
1.03244623382453 1
1.08099868554032 1
0.922925838656992 1
0.943905085901368 1
1.11591545560059 1
0.883072009169367 1
1.04950384317598 1
1.04157177548747 1
1.08831502280369 1
1.01351325473242 1
1.01685027982391 1
0.982915350074846 1
0.905032255039678 1
1.04275143030937 1
0.9663548973337 1
1.07757293662414 1
0.961540646571169 1
0.883436259406835 1
1.00741608576506 1
1.13270587987146 0
0.952471670920418 1
1.02948077916678 1
0.973933743732738 1
0.993469006906374 1
0.988326473352229 1
0.912447717042751 1
1.03164160584577 1
0.929780476504428 1
0.926386905235638 1
0.915312191425133 1
0.901432760848918 1
0.98628749471554 1
1.06562724669149 1
0.961933747277736 1
1.02661699643808 1
1.07549119837609 1
1.01246990727943 1
1.05870818524317 1
1.04255941692229 1
0.949887023475021 1
1.08535850976356 1
0.902002958477042 1
1.07343653035207 1
0.956879807926657 1
1.09026488918055 1
1.00269134934322 1
1.03503033935754 1
1.1253331107379 1
0.942859247133055 1
1.01960610526562 1
0.91334287148638 1
0.898743080409757 1
1.01090687457084 1
0.94134809124413 1
0.909242529153551 1
1.09059448534179 1
0.886492526366191 1
1.01538329467255 1
1.12691418064881 1
0.985412504275489 1
0.898743736886258 1
0.933279196183897 1
1.04281549892165 1
0.923720748085901 1
1.03070229616618 1
0.99583851371677 1
1.01637317504259 1
1.05180650116432 1
0.931480482453003 1
1.05987920343615 1
0.998632867163457 1
1.03957447166155 1
0.984826038353555 1
1.08098664402336 1
0.919067889956565 1
0.997746178634677 1
0.999912848301211 1
0.981564655604518 1
1.11577808399721 1
0.924918336842321 1
1.14227915209677 1
0.997741573724406 1
0.947091715730475 1
0.869175391969847 1
1.05066023046973 1
0.947991608750906 1
1.01991396158432 1
1.0509097451982 1
0.872248854035358 1
1.18914762017251 0
0.99690558190287 1
0.902940551954117 1
0.943449169160967 1
1.06181826531996 1
0.997289802558817 1
0.932855464524669 1
0.917290615574589 1
1.08094933400735 1
1.04077643523876 1
0.937148354540396 1
0.931032147027138 1
0.948514598163759 1
0.999120649898456 1
1.02366909366458 1
0.862718712599495 1
0.881472164633373 1
1.00573872157418 1
0.906443358874664 1
1.00803882054776 1
0.936779287431963 1
0.948680284318635 1
0.983399939688376 1
0.999972098647967 1
1.08962533099048 1
1.02601993893753 1
1.04802924262672 1
0.967498607774783 1
1.06463928410611 1
0.974492435244015 1
1.0723287168165 1
1.01687128486846 1
0.956436497107421 1
1.13216984301715 0
0.953930618005682 1
0.995650678369305 1
0.964264256498296 1
1.01694113914697 1
0.997864245456377 1
1.08816562862845 1
1.05335975430213 1
1.03768857109761 1
1.11977706787647 1
1.03380109597903 1
1.04617152445254 1
0.903406608505176 1
1.13277173409846 1
1.02620753569856 1
1.10960464706039 1
0.844090524327342 0
1.00947123301808 1
0.933066559641908 1
0.980738921987132 1
0.936874160558939 1
1.07474725276186 1
1.0364863158056 1
0.875814256885406 1
0.919343626978678 1
1.06954784613916 1
1.11352045254497 1
0.903106646164972 1
1.08446632151035 1
1.08114186897176 1
0.99665160601816 1
1.01226461268667 1
1.0229855331998 1
0.930618776344404 1
1.00185569227293 1
1.0354696874038 1
0.793866140619433 0
0.950377395569375 1
0.939227704159001 1
0.945425228453383 1
1.0148046945946 1
1.01790546683903 1
0.891606460463105 1
1.06677167746536 1
0.936403419834928 1
0.96680727759164 1
1.06900195383675 1
0.99223527112104 1
0.992699102164663 1
0.95275811591776 1
0.989182572100899 1
0.926731828546131 1
0.966350187687778 1
0.8875026534317 1
1.06639990976921 1
1.09444043862771 1
0.968561532498914 1
1.09774799831371 1
1.07660671854854 1
0.985897205771623 1
0.93016172522452 1
0.987975677825419 1
1.00566833221209 1
0.956668644064689 1
0.979907245318354 1
0.871875853587889 0
1.06648687528118 1
1.00761977534863 1
1.09117081443459 1
0.952183892887629 1
0.946995699388326 1
1.03303906157463 1
1.08185229051606 1
1.17517451613776 0
0.946253489932639 1
0.938014413118589 1
1.00851525133038 1
0.965037632554079 1
1.0065444451457 1
1.08009672337914 1
1.03265787556992 1
0.961053268027075 1
1.08644484558533 1
0.907930609339926 1
1.05274386934414 1
1.01752238457937 1
1.02974613553586 1
1.04957761812459 1
1.07743876113171 1
1.06569246975717 1
1.05571686039901 1
0.967662663328202 1
0.981211903293818 1
1.10600469272726 1
1.04662553793334 1
1.09850041251855 1
0.956606952436998 1
0.973175806322019 1
0.975381863867259 1
1.05906001067641 1
0.929735092066848 1
1.09358436431628 1
0.907587415686088 1
1.02812228152924 1
0.907619663841641 1
1.01204856302821 1
0.928016091192902 1
1.06870676328997 1
1.03481589805586 1
0.99795413727852 1
0.983347907746957 1
1.11483936773088 1
1.03674848891135 1
1.06577692750665 1
1.02843717815995 1
0.806340741437866 0
1.00549617070984 1
0.966017073369622 1
1.06943166922604 1
0.963877072737947 1
0.96932010120945 1
0.915452306177497 1
1.05388815025418 1
1.02435883310095 1
0.970503407755386 1
0.863292286332055 1
0.954819012911247 1
1.13497603737361 0
0.951886995816899 1
1.17595108554083 0
1.1339439711278 1
1.03546186371748 1
0.985171628751962 1
1.11769735438646 1
1.0597484071966 1
0.885614698350082 1
1.12525928352705 1
1.0561605259034 1
1.01612046505332 1
1.01693224122916 1
0.972212782827393 1
1.03216402700835 1
1.03468760489203 1
0.926418716473714 1
0.925605374861911 1
1.03423132219732 1
0.984817286544669 1
1.09135922780699 1
1.03430217209872 1
1.12007425319726 1
0.991448074739437 1
1.1313558738356 0
1.01308912396032 1
1.07334994732654 1
0.963425062894297 1
0.756145560167689 0
0.911724741659016 1
0.94907245416779 1
1.00320604720789 1
1.1040453465432 1
0.951810211047246 1
0.992433380782654 1
0.928884270868184 1
0.954757940368932 1
0.977573742893279 1
0.98773730919181 1
0.95371896555151 1
1.01929089843594 1
0.990612071325236 1
1.14222822597443 0
1.0767706243759 1
0.907225212073434 1
0.991278218092825 1
0.978347461929929 1
0.980960984047713 1
1.05760170585046 1
1.02275916127808 1
0.83688327937047 0
1.03179867814577 1
1.01727935284629 1
1.04370381952191 1
1.0268710357987 1
1.11491067320074 1
0.906184948866699 1
0.977167722527745 1
0.949082428384424 1
0.879443340737506 1
1.02554709961564 1
0.971251163262032 1
1.0848146843904 1
0.972951817596396 1
1.08378144229047 1
0.961971937424795 1
1.05728725082947 1
0.956939685507446 1
1.10690952897631 1
1.03195324397715 1
1.02669794071584 1
0.887675908071454 1
1.00294328992859 1
1.10963954300163 1
1.03646033162398 1
1.06168821938239 1
1.0528067901207 1
1.10532560087161 1
1.18524510397157 0
1.07788129520103 1
0.898053794296423 1
1.07856340279528 1
1.02960216624695 1
0.902360536801658 1
0.978164321764086 1
0.917507451594537 1
1.12543734191884 1
0.996839202375427 1
1.01108883524887 1
1.04803291781979 1
0.901402284040781 1
1.03868306887121 1
0.980317211597044 1
0.999338737213045 1
1.01386926208848 1
0.988159181247873 1
0.886959647048345 1
0.930199512869668 1
0.895420204498419 1
0.999344040106289 1
0.919876469081549 1
0.994931851265833 1
0.96515068574886 1
1.01653640956135 1
1.00543768238521 1
0.871826424110463 0
0.942977652585552 1
1.01743690586667 1
0.935895192550253 1
0.891741728208953 1
1.03588437290149 1
0.973705909450972 1
0.865775564884893 0
0.962268373824247 1
0.961386251002228 1
1.07060769848206 1
0.999086540252791 1
1.11397824320545 1
0.974868122125969 1
0.985862255698346 1
0.977751481398773 1
1.04615905913943 1
1.08677885682404 1
1.06512445867407 1
0.948404562792825 1
1.05938322915183 1
0.978541798443442 1
1.19273326087962 0
0.996004809031292 1
1.01650717280488 1
0.996813513760876 1
1.1619734101713 0
0.932432085365291 1
0.976034829768782 1
0.874763028522537 1
1.07675161589503 1
0.997935798862584 1
1.00132008987179 1
1.05079289605328 1
0.969869743486148 1
0.985854096735763 1
1.02902044714382 1
1.03098299957664 1
0.998448240111934 1
1.12284601490126 1
0.911747892542356 1
0.970776372632621 1
1.02654514282659 1
1.05739027244379 1
0.998410435103718 1
0.967985595844708 1
1.01064155302783 1
1.06138552172596 1
0.907992480586635 1
0.89765186632748 1
1.07494737147335 1
1.04575983770345 1
1.00414067046319 1
0.989764989314956 1
1.05499152323065 1
0.942355712520171 1
0.96525791631979 1
1.09109214192971 1
0.867572188296718 1
1.00842771382386 1
1.0509901320731 1
1.01474543445523 1
0.990172200901465 1
0.983231038890777 1
0.882857677440071 1
0.976741830657653 1
0.82440689716238 0
0.966236980601509 1
0.961951857552336 1
1.12996352698694 1
0.995590581695072 1
0.896598161402715 1
1.03778864858394 1
1.0103887774387 1
1.02626076260147 1
0.854628523555983 1
0.905523974905933 1
0.932078622454694 1
1.09710356877289 1
1.08780846270877 1
0.98680370489217 1
0.970493559569096 1
0.989135470343964 1
0.972691994635002 1
1.12673160958772 0
0.915540694649653 1
1.11767971212989 1
0.897919043620061 1
0.932812656718622 1
0.955118067120872 1
1.04287088206365 1
0.861025656231334 1
0.834650738092681 0
1.10541443198088 1
1.12364729609538 1
1.0634428667633 1
1.05364632484151 1
1.06416347014738 1
0.985255890189836 1
1.08564602902878 1
0.997006029513908 1
1.0844120621342 1
0.964493959991165 1
0.908205521231373 1
0.85688027092147 1
1.03353601434396 1
1.02126320503749 1
0.960135141498672 1
1.11240715392079 1
1.01165755498229 1
0.98603951469789 1
1.05818742584406 1
0.954391990267562 1
1.02780369587741 1
1.06421598028885 1
0.953638769903524 1
1.08642179155449 1
1.04732896750351 1
0.948653194469519 1
1.00683673221292 1
0.998882023736355 1
0.884126766702329 1
1.1063515945901 1
0.989387896736815 1
0.99135577230487 1
0.858761921211862 1
0.914440425438313 1
1.08225454675173 1
1.02687589357967 1
0.96700690449384 1
0.941054462826582 1
1.12385258950649 1
0.96966017532598 1
0.987421488728992 1
0.871537642180174 1
0.977805281178515 1
1.02586692484327 1
0.855122727836158 0
0.953116361849547 1
0.940717833283175 1
1.0937832717746 1
1.03795182679716 1
1.04311313471318 1
0.994611968236428 1
1.05325934314988 1
0.990014291896281 1
1.01277982219688 1
1.02811923663865 1
0.862031269173083 0
0.889822167395686 1
0.907240560840972 1
0.992202943548731 1
1.05457087025934 1
1.06729041475848 1
0.963248608404316 1
0.834770937744856 0
0.915166685763229 1
0.91900940910073 1
1.09851280537593 1
0.989881509987121 1
1.02341095440887 1
0.984291297976556 1
1.07224105854366 1
0.883444245844389 1
0.937139677732449 1
1.14038822096097 1
0.966720712676348 1
0.899899421853558 1
1.01541317213225 1
0.956005446846521 1
1.03598485399406 1
0.961824164084652 1
1.10238435067007 1
1.04583271845841 1
1.02519611539496 1
0.881715833652887 1
1.1294632976994 0
0.984324149152902 1
1.11120732905098 1
0.924607959272796 1
1.01766189374929 1
0.925161464105303 1
1.02677555086783 1
0.982936866555277 1
0.901851659833221 1
1.03608283089266 1
1.01326043451962 1
0.963277133802606 1
0.93129573839379 1
0.909811042018933 1
0.957080259885771 1
1.02036096542061 1
1.00847168405726 1
1.02411352109041 1
0.977062639523265 1
0.915053588714027 1
0.981081448449812 1
0.976113239813255 1
0.923521002935303 1
0.915194288242543 1
1.14816190081615 1
1.05589727332443 1
1.13409422826049 0
0.949782898185267 1
1.02676533691752 1
1.01915862261798 1
1.17153955494447 1
1.04884848591847 1
1.13958410386561 0
0.92165859432928 1
0.945915927787701 1
1.05710004980048 1
1.06605394781566 1
0.98991370215174 1
1.01782483741662 1
1.06720507581811 1
0.939601134048456 1
1.06932552608356 1
0.895502166228333 1
1.09131929291469 1
1.14440353814272 0
1.05724907218747 1
0.983209044670045 1
1.11349450125102 1
0.898129379502909 1
0.960912793430766 1
1.04096990108058 1
1.08870904674511 1
0.987583168957024 1
1.072878536624 1
0.957142375897988 1
0.957256353409357 1
1.00837434062645 1
1.11207113152296 1
1.18947885686471 0
0.970141895646581 1
0.910668418284117 1
0.941360667846119 1
0.970002344250263 1
1.04629379847807 1
0.89872720558606 1
0.968733951770397 1
1.00438136495704 1
0.923144552875412 1
0.869486524804706 1
0.967986831788781 1
1.12954464875908 1
0.971987827695708 1
1.0331633813387 1
0.93736465563582 1
0.896481514241209 1
1.08146418402942 1
1.00183727772081 1
0.889737305727331 1
0.913787703532156 1
1.05301870304488 1
1.08949287003021 1
0.940237710699358 1
1.0082304948425 1
1.10838679604353 1
0.821928461537671 0
1.06557118971176 1
0.985198663302593 1
1.00919934719175 1
1.04703299201777 1
1.01322051524037 1
0.945402260181685 1
1.04140597298078 1
0.882471498889449 1
1.05190153339197 1
1.12585225083208 1
1.10810580654318 1
0.922922435489278 1
1.06375342142295 1
1.02928350325268 1
0.981334855147619 1
0.988122535611995 1
0.979653473920377 1
1.00219933393664 1
0.901303819851942 1
1.10890500480541 1
0.962663075879718 1
0.922448789057807 1
1.07710572771355 1
0.997009460955026 1
1.09369456574511 1
1.07811276540721 1
1.05968136629328 1
1.04448124905217 1
1.08650173432012 1
1.00904032148419 1
0.918243341276907 1
1.00236203256641 1
0.988333437305779 1
1.0341181993283 1
0.975511217318961 1
1.21933328982597 0
0.996288843308781 1
1.03351129189926 1
0.857156587900195 1
0.998433090922909 1
0.934898261365245 1
0.99541311066333 1
0.956658687394955 1
0.887031391564353 1
1.07720075479848 1
1.08552595311651 1
1.03015696459332 1
0.979690638777651 1
0.977263669143748 1
1.04221281918493 1
1.03491971496445 1
0.895498136977013 1
1.17433517965395 0
1.09889405580748 1
0.952452116507687 1
0.96790436899361 1
0.984327596843974 1
0.861212490698547 1
0.932831697981555 1
0.962486067254929 1
0.978180746931876 1
0.904114739625449 1
1.04570652738601 1
1.00783512248726 1
1.05149486704304 1
1.00349084712149 1
1.03769586508245 1
1.04708936357273 1
0.910593370404946 1
1.09902850005307 1
1.09012890130601 1
1.06761590397114 1
1.06271639714394 1
0.827483441484085 0
0.897217305636289 1
1.12709925613987 1
0.996710814818135 1
1.08436877755283 1
0.936872133470166 1
0.913315254982842 1
0.987898514460801 1
1.09857867881995 1
0.8907034342172 1
1.08118418347294 1
0.982399099394714 1
0.971822133271963 1
0.981650153228272 1
0.984329233938004 1
0.936585859353795 1
0.918267138568918 1
1.15195535715352 0
1.05227294646754 1
1.05604615502665 1
0.958405695927458 1
1.01072139767057 1
0.986330970393796 1
0.847401689595222 0
0.882379206286119 1
0.913222125709167 1
1.00004353898346 1
0.952062534703264 1
0.970205369742223 1
0.960574563290703 1
0.852859073894239 0
0.959017391489616 1
1.0336367802031 1
1.10619119978576 1
0.941996097337792 1
0.994740622730229 1
1.07688842937774 1
1.03947829358279 1
1.15354033085321 0
0.999250251773674 1
1.10332230434077 1
0.916428202588794 1
0.902857212494793 1
0.944185178732274 1
0.981325215731476 1
1.03009279810861 1
1.00569410760138 1
1.10880692200078 1
0.922656431174247 1
0.996320429310226 1
1.03948589330628 1
0.973289447983301 1
1.00204433475584 1
1.08994214782507 1
1.05494136773304 1
0.932086890472371 1
1.04913340374965 1
0.934082378369732 1
1.12999836717886 0
0.910819509753337 1
1.07854497878723 1
1.14666129322812 1
0.88516392197664 1
1.08423335086983 1
0.946961643616721 1
0.978624999106577 1
0.88345435116661 1
0.939701735904099 1
0.949488635679549 1
0.793712217454801 0
0.966465763160263 1
1.01136654822838 1
1.08341532916718 1
0.900788731805345 1
0.962264610572646 1
1.03927906711623 1
1.02401585946608 1
0.96630497934326 1
0.953723086920657 1
1.11468337017445 1
0.958411139060307 1
1.01557390182752 1
1.01838761374567 1
1.01892550091847 1
0.998304279896865 1
1.01418356474662 1
1.07624800380322 1
0.958180541896775 1
1.11598301393614 1
0.976933665749824 1
0.957501092770892 1
0.949571332630486 1
0.994654854779954 1
1.07781911824292 1
1.02282805597409 1
1.05699579783759 1
0.962048352521094 1
0.998502114973967 1
1.03442284280023 1
0.963451951230304 1
0.936013053732903 1
1.00000988305326 1
0.983434330100269 1
1.05127362945073 1
1.06801664070033 1
1.09231682743049 1
0.905385069000646 1
1.05510729970859 1
1.12953887215897 1
1.11671022540757 1
0.952166464791248 1
0.965168382043812 1
0.942697127777873 1
1.06239859821129 1
0.965869329349078 1
1.01667157038923 1
0.91248873072655 1
0.966094487048484 1
1.07348909279287 1
1.19519998642906 0
1.04042311585494 1
0.957926399322521 1
0.952088306961608 1
1.05005797780086 1
1.08436060686132 1
1.05730282533071 1
1.06109572548255 1
0.942134855134121 1
1.09938998763422 1
0.970740813171347 1
0.976762284030404 1
1.09458764709208 1
0.921058110370081 1
1.04294815228224 1
1.0314620048539 1
1.09294094889661 1
0.873139886928853 0
0.930376104533061 1
0.867307911300457 1
0.946199526291313 1
0.878170895831856 1
0.966602332237609 1
1.01593671367125 1
0.994008609966253 1
0.916840077881592 1
0.96656264751975 1
0.866912119524492 0
1.03765518215241 1
0.970566894071336 1
1.01179593460166 1
1.05700452469525 1
0.902753999521557 1
0.925033608261296 1
1.04348093288434 1
0.858324520515018 1
1.01924623396028 1
1.01396813179173 1
0.900039362602617 1
0.969023088135852 1
0.97237826266891 1
1.07592772887412 1
0.990850180493745 1
0.916692545803552 1
0.969019009758114 1
0.963115754591784 1
1.02665313229739 1
1.01477271571444 1
0.997520595515428 1
1.00756772221736 1
0.931505726834211 1
1.01142997707281 1
1.12125784864948 1
0.887346657046569 1
0.949448106134232 1
0.905140806700018 1
0.949247622898435 1
1.05391929896145 1
1.03069509555445 1
0.911624147122598 1
0.991964144085383 1
1.01563222865111 1
1.01372947322049 1
1.14563684174686 1
1.00339473317583 1
0.846824871300977 0
0.928862969474584 1
0.943804012345571 1
0.878988864871831 1
0.970672517105158 1
1.22609962691337 0
0.994648371600069 1
1.00026346443716 1
1.09894636711188 1
1.00313156228962 1
1.22186198681449 0
0.993691938275841 1
0.987384453828545 1
0.906898389451364 1
1.08456342796003 1
0.921944758367407 1
0.821705718195744 0
0.932286261292937 1
1.03765906752075 1
0.964895897529948 1
0.863917923651402 1
0.993665096125094 1
0.918197959207014 1
1.02439597002505 1
0.959469056831155 1
1.0233360223509 1
0.959157700786244 1
0.979139648457936 1
1.18090348036532 0
0.914537542056853 1
1.04891658031492 1
0.976975247738349 1
1.02418782305385 1
0.874522322062366 1
1.04141708873607 1
1.10104559397742 1
1.02628467694698 1
0.892781728541208 1
1.05676598287809 1
0.996431781121343 1
0.974162299099077 1
0.84468998543634 0
0.921264125335369 1
1.04488137621436 1
1.04902261097053 1
1.01475889662776 1
0.986419421638031 1
0.942705663980449 1
1.07166538241961 1
0.975673367033185 1
0.921205432901549 1
0.978362950930121 1
1.11723910750714 1
1.07902093589315 1
0.942943088459409 1
1.2064161240043 0
0.972329460947142 1
1.10378142501645 1
0.953760206588146 1
1.22696449828153 0
1.00675015478892 1
1.02244423654484 1
1.07710292941464 1
0.859129723743227 1
0.943386510206097 1
0.933008917900037 1
1.0302570391794 1
1.0629024217404 1
1.01601529164957 1
1.0959044080221 1
1.0700164852353 1
1.05415031896101 1
0.997434629113874 1
1.08457471018717 1
0.987867905061638 1
1.02646043321388 1
1.11744709383279 1
1.00467419786789 1
1.03251991037875 1
1.0095914845318 1
1.00931537269475 1
0.997818234841635 1
0.834351451636346 0
0.981157070194166 1
1.07870930214536 1
1.02281588611863 1
0.967477455480534 1
1.07074158960948 1
0.986380962740723 1
1.06673329209056 1
0.961025825273013 1
1.01027543516103 1
1.07338696829961 1
0.839869276036564 0
1.01609416203759 1
0.958860607820031 1
1.1809696898485 0
0.934208216041306 1
1.03265032961343 1
0.920429489591859 1
1.10566925508409 1
1.06587384758415 1
1.02328719183502 1
0.94455677524578 1
1.04609785494765 1
1.07301518000806 1
1.03269516616707 1
0.95970047090134 1
1.01326739922865 1
1.08198596492497 1
1.03663548896529 1
0.981965214740101 1
0.981369000986964 1
1.05656842979322 1
1.03567218310329 1
0.842230399129102 0
1.03968235016331 1
0.920034193313997 1
1.03467203743269 1
1.01084435082576 1
0.987944270789036 1
0.904768960458911 1
0.911868420051546 1
0.904718972481489 1
0.946443897958223 1
0.93431784006495 1
1.00358052227548 1
0.950735479171886 1
0.939981597880548 1
1.00427343098558 1
1.08823551150786 1
1.00256343024699 1
0.991773265794844 1
0.94923983243718 1
0.926231305996588 1
1.07780547691768 1
1.04085895215652 1
1.10567111546808 1
1.04507837718948 1
0.968126580537912 1
0.891850546954839 1
1.02406353709684 1
0.986519760066173 1
0.909878325846631 1
0.763437576356889 0
0.888947548821474 1
1.0165379523542 1
0.881710975223507 1
1.04924725438821 1
1.05349948731091 1
0.932244497182339 1
1.07381133631861 1
0.975648578063618 1
1.05511288622708 1
1.06701570925837 1
0.971049674201637 1
1.10020698622567 1
1.03263288216975 1
1.02945423781409 1
1.01061562542256 1
0.92059191693402 1
1.05528678535491 1
0.876984466040673 1
1.15361900045877 0
0.982425760336063 1
0.902727815342044 1
0.953242139182436 1
0.916968837589645 1
1.03086147716653 1
0.952107285143119 1
1.06515271197145 1
1.0558641919676 1
1.04236390756113 1
1.07835279918875 1
0.897518864564971 1
1.06882853334464 1
1.09834175494963 1
0.87922618958139 1
0.984553240096389 1
1.0673251057484 1
0.904605257686455 1
0.983921150303795 1
0.991526569635297 1
1.09563506127675 1
0.986822846480329 1
1.05610864669932 1
1.16347739386567 0
0.908861949105862 1
0.99805011409984 1
1.0886032379179 1
1.02586556179802 1
0.902690581657629 1
0.91185776450111 1
0.847148949646491 1
0.933263074727501 1
1.0454386393237 1
0.914529937992189 1
1.03280932989145 1
0.962375707900735 1
0.972587186433502 1
1.01018519185389 1
0.941807930155627 1
0.985965275629279 1
1.00319458723087 1
0.807777494945379 0
0.922901748956024 1
1.01765483749054 1
0.952165661459346 1
0.926832785989823 1
0.991741691149979 1
1.04051878298341 1
1.07768231945352 1
1.03416817743424 1
0.969669593010231 1
1.02057007722936 1
0.906211411001604 1
1.09177172281167 1
1.04963414124205 1
1.02949621870128 1
1.09366906589664 1
0.945124759019955 1
1.02755424562605 1
0.882944758300124 1
1.07785832578677 1
1.05683142723515 1
0.800275925839778 0
0.99288219892079 1
1.06208400826015 1
0.969008923592321 1
1.05413571543175 1
1.01397401044793 1
1.05588226598049 1
0.962033248118226 1
1.01508350796051 1
1.041655392589 1
0.914877850990617 1
0.935867821527742 1
1.02086403948896 1
0.964248611868036 1
1.01676645532628 1
0.975352439080382 1
0.915166539542166 1
0.896523888387715 1
0.973531301714276 1
0.929136127575095 1
1.03400950712999 1
0.95443730038725 1
0.97596554537828 1
0.845959809438721 0
0.876342699548727 1
1.04863410758129 1
0.849344254369334 0
1.05248814483108 1
0.907793676841518 1
0.967550303934688 1
0.956890270096161 1
1.05672277335744 1
1.03731823323288 1
0.868723729178619 1
1.00275087433281 1
1.11319685371254 1
1.05569796574664 1
0.956469328621591 1
1.02508128339793 1
0.943267498353085 1
1.01232271285603 1
0.859645688174264 0
0.998834715204098 1
0.954576555752854 1
0.965504237822931 1
0.929662350568474 1
0.84320608272652 0
0.998234890242934 1
0.961372629876049 1
1.00872550409104 1
0.936292081860815 1
0.991428742099831 1
1.0874819689073 1
0.992918351284406 1
1.13728614097353 0
0.901936919811502 1
0.895648093860654 1
1.02683635215174 1
1.00558812783009 1
0.94183824141465 1
0.954041399473647 1
0.896707679200773 1
1.0003161874753 1
1.06077570900056 1
1.07262048575769 1
0.929073928631103 1
0.987452100885403 1
1.04449976643428 1
1.05214600537282 1
1.02204301286462 1
0.993903963193219 1
1.1774548227732 0
0.954559523032203 1
1.06917286635784 1
1.04715024571678 1
0.94665626238887 1
0.980093451463767 1
1.04154183379343 1
0.800338755261578 0
1.07962862600674 1
1.13627220775579 1
0.950755832639767 1
1.08231380058432 1
1.06209416496346 1
1.14403533225066 1
1.11389590203725 1
1.03017457939902 1
0.990193028591226 1
0.946998850304552 1
1.018581822297 1
1.04616079156453 1
1.06644480718278 1
0.994308666816042 1
0.90615836539607 1
1.12104885183012 1
0.961471510882893 1
0.995447936911659 1
0.912675886729829 1
1.04240687952685 1
0.956034721014128 1
1.0713746721002 1
1.02362132653888 1
1.00485991142301 1
1.02871188143735 1
0.914649109768728 1
0.960076452265635 1
1.00407637889433 1
1.04997972574853 1
0.987771062967467 1
0.940749375520652 1
0.902936270184749 1
1.06815189241021 1
0.99347627909543 1
0.98957565022384 1
0.927920707785517 1
0.865872759684869 0
1.01905882991117 1
0.904642776061118 1
0.936256328892089 1
0.848717396722128 0
1.05946715698601 1
0.841726096995343 0
1.08072576434926 1
1.06166083379868 1
0.946966058679029 1
0.787535350024586 0
0.988974967609318 1
1.0096839269569 1
1.04279903265716 1
0.92176509268699 1
0.91300663098419 1
0.914895733644429 1
0.973949027604295 1
1.0080321274691 1
1.09150414407312 1
0.980236088565962 1
0.974752756658766 1
0.923877185476941 1
1.09414959893245 1
1.08529905015335 1
1.10833823984669 1
1.01205745173341 1
0.909215274786527 1
1.00516900140704 1
1.05028762988322 1
0.884078883880386 1
0.963188762512551 1
1.05252003880379 1
1.04405128301791 1
1.11660255804395 1
0.959779043127434 1
1.03556012362816 1
0.958453796147131 1
1.08978323010732 1
0.91217833740665 1
0.938609775341927 1
1.10349196599349 1
0.907192744535794 1
1.04156422518509 1
0.860707892282627 1
1.07763393328751 1
0.981587269151469 1
0.942486092702793 1
1.06583213349888 1
0.990401094584168 1
1.0107177689613 1
1.12503249638623 1
1.07477094344906 1
1.00384562416916 1
0.928440529741641 1
1.10191301621905 1
1.0137603706287 1
1.00421980215589 1
0.795219819860709 0
1.05795680696403 1
0.94782535568017 1
0.986000540073921 1
0.930685033691237 1
1.01145449181402 1
1.02618040927365 1
0.956270416812863 1
0.935829494528456 1
0.936603829765347 1
1.04339764394214 1
0.94392292462114 1
0.923754847696374 1
1.02151927589956 1
0.984801034589407 1
1.07037501837554 1
1.07103747956908 1
1.0151499262763 1
1.02345311607779 1
1.01069178440787 1
1.04971735725834 1
0.916028793313379 1
0.97577258527262 1
1.01390353781425 1
1.00199593478052 1
1.06282453211083 1
0.902603352256694 1
1.01082343926994 1
1.03295770494357 1
0.928459749139236 1
0.940753665341861 1
1.03820673364529 1
0.962970728595399 1
0.947142615505197 1
0.929728752495995 1
1.0069868277602 1
0.962864456633396 1
0.88743712502026 0
0.870830611697041 0
0.964024363501885 1
0.86713614748391 0
0.847098030591737 0
0.916218351380076 1
0.945448471826011 1
0.912648772310533 1
1.00357269101492 1
0.886078758650706 1
1.00691427017986 1
1.03560461889146 1
0.977154679817648 1
1.04229576851469 1
0.83945725862239 1
1.03874598266227 1
1.05701544172186 1
0.933118153982007 1
0.982397584965772 1
0.918621222869633 1
0.994685063166337 1
1.03695307211657 1
1.05764044494599 1
1.07750252001468 1
1.17504936368975 0
1.00944606537756 1
0.99733207202158 1
1.05239973764691 1
1.13416886707497 1
0.934618596631257 1
1.02814963792047 1
1.03142806407555 1
0.981620719723098 1
1.12052858043063 1
1.11863567558571 0
1.04285065797586 1
0.924476983403167 1
1.01853063448352 1
0.924458313544127 1
0.992768683196613 1
0.947481737476919 1
0.990061175297693 1
0.840793989552094 0
1.00561454751643 1
0.934566969301458 1
0.967003896296135 1
1.02105072056951 1
0.950672576281177 1
0.948387668207797 1
0.960394305042859 1
0.991472651334261 1
1.02458095464424 1
1.02145521185002 1
0.980857623273569 1
1.13172237013563 1
0.90967261519387 1
1.11305822174568 1
0.970411232215745 1
0.958108588273717 1
0.939672539324407 1
1.03476872189888 1
1.03291768573247 1
0.994517152757294 1
0.945428982816696 1
1.0683791143223 1
0.869189417986716 0
1.02881636576767 1
1.00995263483391 1
1.05869010399638 1
0.996540123942906 1
0.975498989748986 1
1.03264586295089 1
0.909733625830353 1
0.977645281456646 1
0.909342659388136 1
0.983694631579384 1
1.00847190276573 1
1.00869068739618 1
0.843365951342413 0
0.957550619560052 1
1.054551653886 1
0.998472793733579 1
0.970468474607764 1
1.01184947043665 1
1.05471307630714 1
1.00212999973208 1
0.897928628757551 1
1.07352311107139 1
1.20642627376752 0
0.994364865351956 1
0.963127588656745 1
1.01534691567505 1
0.992496555550729 1
1.07120687743078 1
1.14314122173711 0
0.893736470575309 1
1.0427950769267 1
1.06743718889482 1
1.07504446669717 1
0.979271960465704 1
0.96047412861015 1
1.13510475795029 0
0.957748035992222 1
0.883681623059915 1
0.972751941960946 1
0.895048977118243 1
0.988507513971583 1
1.08415818263283 1
1.05038297126266 1
1.13493499309377 1
0.984579997704788 1
1.04218040858333 1
0.874071857386302 1
0.846009546908661 1
0.939230987393986 1
1.2102161338675 0
0.996088888045461 1
1.07526050756907 1
1.0836934168039 1
1.04327320632907 1
1.00920635122889 1
1.08036748368005 1
0.991469074606866 1
0.956904608517664 1
0.984413329814519 1
0.850018181332305 0
0.987266660997229 1
0.96978766595082 1
1.06054970542426 1
0.941582507598357 1
1.02384179626607 1
0.97765872071004 1
1.02126289530235 1
0.860397364794416 1
0.989802914565019 1
1.1241676528768 0
0.974535551718621 1
0.991788963626134 1
1.0005453707546 1
0.952260648973359 1
1.09093471506473 1
0.955753918741325 1
0.924567565340497 1
0.972960240734211 1
0.981438927503798 1
0.920195802529412 1
0.994210670792335 1
0.882167717156135 1
1.02243492570834 1
0.980261068964387 1
1.13100204606629 0
0.962981277301997 1
0.92655667800911 1
0.971224709801814 1
0.915871234259991 1
0.924150130250165 1
1.0279339803743 1
1.01815053765014 1
1.0596205413514 1
1.20744280991354 0
0.999153288034537 1
0.941262353665189 1
1.03907754163633 1
0.932718969536139 1
1.07845514418478 1
1.14764176733455 0
1.0086872332535 1
0.981044633132189 1
1.04344372997244 1
1.01407771278551 1
1.09626336000567 1
1.02054216514477 1
1.01617797767431 1
1.07775728211148 1
0.809695551883149 0
0.893482221282101 1
1.05379700675084 1
1.05346880315492 1
0.854687673384482 0
1.00233280895142 1
1.04779632722062 1
0.947149484779619 1
0.931599294631292 1
1.03940895482158 1
1.12299141125745 1
0.890909903280408 1
0.927203258583054 1
1.01764447279736 1
1.05082932980452 1
0.870085965475575 1
1.01216113359814 1
0.922278003439763 1
1.11793300048277 1
0.971952012304319 1
0.978869952029527 1
1.0423355633867 1
1.03401201595177 1
1.01419764007178 1
0.947788446455011 1
1.0020052805652 1
1.06992020062244 1
1.05030043499551 1
1.02322938369727 1
1.05246335592703 1
1.03128634615242 1
1.00257349544113 1
1.00890864579602 1
0.921438882363069 1
0.958108282635665 1
0.844497539058218 0
0.930433910139789 1
0.940572802069053 1
1.09247093019931 1
0.992277059632526 1
0.972353535857576 1
0.990141873096751 1
1.05743638036389 1
1.14389506398469 1
0.963399280496496 1
1.02389214594318 1
0.990815324024676 1
1.05596538450392 1
0.937338657531809 1
0.970644782513935 1
0.938465725609635 1
0.925170956003996 1
1.07402420824584 1
0.979519108846362 1
0.86882702323137 1
0.908019692547548 1
1.10146646589585 1
0.989618278163866 1
1.11625739423764 1
0.977637694349114 1
0.967262078493698 1
0.983062730702367 1
0.873071735955508 1
1.02175556447213 1
0.938133783115078 1
0.969278551966731 1
0.925157105864324 1
1.07079012359501 1
0.976942295051873 1
1.03067198505761 1
0.882517132287398 1
0.953149199243236 1
0.937032272836053 1
1.00918163143154 1
1.04176853328403 1
1.06071445167797 1
0.951668180410935 1
0.971582135566945 1
1.10281254476941 1
1.09074180504292 1
1.01180982572637 1
0.999059299635717 1
0.977814220027911 1
1.08924584820437 1
1.0306182995302 1
0.882386715387881 1
0.870641228351722 0
1.14431081915609 0
0.901636246464186 1
0.942200027774237 1
1.0250994330803 1
0.980658157929274 1
1.00718616331446 1
0.931263130351685 1
0.99223687759723 1
0.977367019835411 1
0.880963950873532 1
0.940245867323269 1
0.977376266613738 1
0.939662517372937 1
1.05851242769229 1
1.08029540406136 1
1.00069100339116 1
0.979163526681911 1
1.0464177593628 1
1.18495371921444 0
1.02079388825304 1
0.966265276350411 1
0.987427404544916 1
0.74637608212066 0
0.943602384277703 1
1.09938687303149 1
1.10083102057583 1
1.01847990833997 1
0.916008806521327 1
0.973560687496367 1
1.00484375026366 1
0.922925583602036 1
1.02083413118799 1
1.07746281526075 1
0.907120190858162 1
0.887613747963983 1
1.05450257307357 1
0.943622392833088 1
0.998444197575761 1
1.12222683319127 0
1.03755890575327 1
0.900633497981405 1
1.04640576985819 1
1.09309378319367 1
1.01179832076593 1
0.832887779696301 1
1.00121833493741 1
0.931412424464171 1
1.139754879252 1
0.969629175243969 1
0.948790608580418 1
1.04703278092548 1
1.01308110681765 1
1.0360746501508 1
0.959503387298957 1
1.03344450858273 1
0.986388387310976 1
0.987840489919839 1
0.962111689451243 1
1.01633526402681 1
0.930748299043363 1
1.05887974817037 1
0.956927870237457 1
1.08178420140805 1
1.01241182096743 1
0.95384255225569 1
1.0182113570281 1
1.00484598119319 1
0.806901923418981 0
0.925194581786009 1
0.935185264771038 1
1.00006877241999 1
0.915175302251706 1
1.07283963445567 1
1.00090723969673 1
1.00730645577373 1
1.0864424094414 1
1.07865093724944 1
1.01997972202375 1
1.04771365343351 1
0.946897068465975 1
0.986049770855072 1
1.04583319122554 1
0.989946157048145 1
0.883005358115697 1
1.04197177361503 1
0.951755270298076 1
0.933114198019462 1
0.914407309885675 1
1.02067170629122 1
0.936803939955686 1
1.05737328982865 1
1.09640304987969 1
0.870389044384437 0
1.03628048019602 1
0.910938519217215 1
1.12333043136604 1
1.07726463624703 1
0.945988407886798 1
1.02834728185038 1
0.955624079223031 1
0.989198271730723 1
0.972888966201115 1
0.965942223405642 1
1.04928937617349 1
0.968265165760971 1
0.995215156000745 1
1.02537406057244 1
1.01202365639463 1
0.915784258756112 1
1.01383201980643 1
0.98729306860511 1
0.927051909474146 1
1.07376102409041 1
0.845098723348966 0
1.10195865979825 1
0.930129997627868 1
0.984080018233258 1
0.965564259357633 1
0.852915323270048 0
1.02219290569501 1
0.996493666764129 1
0.894045402916918 1
1.0176699934769 1
0.985441253822235 1
0.96424160188727 1
0.9724391784999 1
0.989015300946514 1
1.11925463355647 1
0.989610087993737 1
1.00657383289857 1
0.933722325866852 1
1.03370947751382 1
0.823950993141611 0
0.962405004659885 1
0.893761383769826 1
0.865203238261261 1
0.9532584389831 1
0.968267805109226 1
1.07022441419028 1
0.995447471042789 1
0.968635533220957 1
1.04208627660095 1
0.99974966904536 1
0.901920809273357 1
1.04307416410781 1
1.12970166491656 1
0.981607525791645 1
1.02738195850963 1
1.06318021920199 1
0.934586935512462 1
1.03488252312819 1
0.977636686176322 1
1.11197340833697 1
0.874105216613222 1
1.09380956685417 1
1.07010666444748 1
1.02189136687177 1
0.995517788685567 1
0.93270310464407 1
0.937048227437093 1
0.975107078551403 1
1.01642722360056 1
0.879385104692265 1
0.917512610594625 1
0.85919252774412 1
0.945911413930103 1
1.06109878604058 1
1.01562906237207 1
1.07501810094448 1
0.955743272906426 1
0.888768004880476 1
0.986463478770767 1
1.00688324845778 1
0.937488741622661 1
1.08592537385505 1
1.00455569222939 1
1.08210580406582 1
0.872533945501382 0
0.99365193225661 1
1.03274204556738 1
1.07380925361246 1
0.986005468549081 1
1.03818721158666 1
0.925839952703652 1
0.961134210102237 1
1.01031099786686 1
0.905668046282472 1
0.915645205389258 1
1.03163056243911 1
0.949695336786698 1
0.999635703765348 1
0.973412505477901 1
1.032343784278 1
1.20537075342933 0
0.968138271903459 1
0.987729896720969 1
1.09364059228503 1
1.08977805151685 1
1.00906530544222 1
1.14221341378545 1
1.00415216631228 1
0.952224437137546 1
0.998233820315967 1
1.06403235837683 1
0.919760916290724 1
1.01225327330567 1
0.921453203540167 1
1.06467883572856 1
0.958915416203244 1
0.897034348696322 1
1.04668062883057 1
1.09738631242449 1
0.990241870894184 1
0.940823136691191 1
1.0184624990606 1
0.966717392394196 1
1.02822089207576 1
0.975128045881546 1
0.949230123341773 1
1.01165554328947 1
0.897624978054796 1
0.996687867891592 1
1.01791512263977 1
1.10071006035898 1
1.04787206145121 1
1.02008769099934 1
0.966134674661083 1
0.804989108497 0
1.03041890559282 1
1.14301549226709 1
1.01193286836678 1
0.875729292272771 1
0.805618610049112 0
0.975564304193917 1
0.912865708121492 1
0.956491995048281 1
0.975303753498254 1
0.938632438514008 1
1.06854973921231 1
0.998222040729816 1
1.16318891553819 1
0.964753612185397 1
1.02228795773293 1
1.0082310117847 1
1.07461126020727 1
1.04342767172787 1
0.993008514383105 1
0.990290095391968 1
1.05281312234712 1
0.911315703023493 1
1.01598126805335 1
1.04885964009303 1
1.04756064433384 1
0.845842026472236 1
1.01675254884613 1
1.01231114685813 1
1.02208728603151 1
0.842835655658702 0
1.12570036911945 1
0.981966393544929 1
0.939290843856835 1
0.971031235296738 1
1.03622350120661 1
0.99732435988024 1
0.947151598089203 1
0.999805279711824 1
0.936421723933962 1
0.929859126903393 1
0.822889875326423 1
0.915372077495162 1
0.985921600716225 1
1.05176734159825 1
0.860296752420016 1
0.946110167312961 1
1.0147679299418 1
1.01154877786467 1
0.947760467053797 1
1.07743662736898 1
1.01930225083216 1
0.965460030842321 1
0.935186604693677 1
1.1196382271797 1
1.06232182509197 1
1.00011494736739 1
0.991335276676222 1
0.905369117916706 1
1.06929708431859 1
0.965861443735759 1
1.04147637447638 1
1.09292939892619 1
0.987612890723045 1
0.97693267594141 1
1.04244859042683 1
1.12301922842832 1
1.10322190446385 1
1.00504258077022 1
0.989023270855637 1
1.06821091898587 1
1.05077312532889 1
0.9685976317116 1
1.05810797508328 1
0.905450138369071 1
0.991363637825348 1
1.07704161830458 1
0.970307992921864 1
0.911274844969919 1
0.943921864683069 1
1.01434564478865 1
0.918417532080846 1
1.1199020006503 1
0.904705495505441 1
0.942566437277818 1
0.959746387030501 1
1.02116658361261 1
0.972726336768617 1
1.08225322307475 1
1.13199246919642 0
0.85130122863132 0
1.10332688591404 1
0.780917392012453 0
1.03821576292735 1
1.01173347241849 1
0.906101859015135 1
0.941804240366721 1
1.01952077617153 1
1.04745253619856 1
0.980923363085806 1
1.15604851962745 0
0.967714873185075 1
1.01431054535507 1
0.862161145477858 1
1.06248942112391 1
0.970612777957565 1
0.983902370830227 1
1.0108079723971 1
1.00011132716151 1
1.07932316495803 1
0.919599209051532 1
1.15925866924923 1
0.976683856403833 1
1.02557831061817 1
0.973567170150738 1
1.17703496745916 0
1.11108941337642 1
1.07270637999927 1
1.07115152263071 1
1.06995901204561 1
0.893341775364554 1
1.03048822979815 1
1.08562672027445 1
1.07696191317874 1
0.913215774360715 1
1.06704124882656 1
1.01571388758703 1
1.01954737338138 1
1.16110951395307 0
1.04946512778764 1
0.994337997809581 1
1.0475891581145 1
1.0409468110939 1
0.914217995370534 1
1.13117171357047 1
1.00812231931991 1
0.961823861661664 1
0.924479135473852 1
1.039609947017 1
0.978149665145506 1
0.976567473396111 1
1.00523783475175 1
1.07643850700015 1
0.953672457323868 1
1.14148808779096 1
0.90962456259759 1
0.926410469062049 1
0.976667777710368 1
1.15327004583077 0
1.02052656277108 1
1.00847887402093 1
1.12190955911709 1
1.12121508739814 1
1.0205217654991 1
0.944804211987832 1
1.03817875529949 1
0.980752227183591 1
0.928377086206348 1
1.00293181301043 1
0.998654452144596 1
0.886143024636221 1
0.995646572951666 1
0.912602431705468 1
0.946532843859234 1
0.991259523887521 1
1.09876957076612 1
0.906791551706408 1
0.975921507409823 1
0.966358274679118 1
0.903485045812994 1
1.04322867234937 1
0.896980421940318 1
0.88677667770438 1
0.951984240717823 1
1.08499688443509 1
1.07106880102335 1
1.05519735232188 1
0.924961711163878 1
0.830505283706148 0
1.28390245813563 0
1.04955489383942 1
0.934139715297988 1
1.06931705569043 1
0.948594752030546 1
0.901994940199126 1
1.07160142063814 1
1.00971836208102 1
1.14629799902302 1
0.979497568838804 1
0.978091613351175 1
1.0911190465764 1
0.963238539532854 1
0.913400963107649 1
0.988146211325125 1
1.03138542187766 1
1.02652161320182 1
1.01190314233637 1
0.946016374491033 1
1.04136044056852 1
0.946400827799999 1
0.855665033186207 0
0.88281159448271 1
0.951546995492323 1
0.9274121496589 1
0.901876919762859 1
0.985137391597322 1
0.993352514093627 1
0.972688216682323 1
1.12369654034367 1
1.03882249341045 1
1.03144393972046 1
1.00978432149072 1
0.953419685347505 1
0.992048304423159 1
1.06226279704375 1
0.980657413940786 1
0.922970556291133 1
1.08605428500914 1
1.08691980764146 1
0.998625974265831 1
1.04999760966911 1
0.99656064467196 1
1.11039410546295 1
0.990423508354149 1
0.985135222152123 1
0.944713701232257 1
0.979676617597229 1
1.02242314615811 1
1.05661831971456 1
1.02875321704638 1
0.888338836476776 1
1.01248982973017 1
1.04207892469493 1
1.02358620021863 1
0.975507422825099 1
1.05046813679049 1
1.0105802078398 1
1.05995439330229 1
0.917880708757402 1
0.965746528949464 1
0.92873111915303 1
1.02826484577981 1
0.945219292344227 1
0.901584515557796 1
1.09253431445298 1
1.08043626244088 1
1.00819659350976 1
0.91667592195025 1
1.06666273865382 1
0.993888809569526 1
0.949498956868168 1
1.0158237828116 1
1.05198933672003 1
0.984957456599601 1
0.862804318821316 0
1.05174889659353 1
1.06645161481446 1
1.01459624395386 1
0.990299421072771 1
0.985190558799345 1
1.00750094222389 1
1.08722307740658 1
0.886547859546258 1
1.05738950362805 1
0.954818419268638 1
0.869268624469252 1
0.961684788791059 1
0.987349947899618 1
1.07780897920108 1
1.00566590122984 1
1.08647331174806 1
1.07819248251483 1
0.892901390654932 1
1.02761968884134 1
1.08125067900026 1
0.930893288736494 1
1.10226631017438 1
0.977295062517708 1
1.0679650896729 1
1.03582367507117 1
0.980225430792683 1
1.07764822473335 1
0.931415727300063 1
0.935808211442707 1
0.901072952170612 1
0.962829096179582 1
1.01771332376208 1
1.05606021252603 1
1.00913213489054 1
1.04706408155497 1
1.02952447904311 1
1.01909699089569 1
1.13013554460045 0
1.04122223580565 1
0.967395306030458 1
1.01457245405175 1
0.875075687685699 1
0.924103967244443 1
0.988272483943535 1
0.991124314929558 1
1.09398196231504 1
1.0243287545441 1
0.955149125105064 1
0.888330418524052 1
1.0666875597211 1
1.06527167860037 1
0.904834525882047 1
1.04286211406995 1
0.889513745392903 0
0.975995432147194 1
0.869921419530689 1
1.0008638592996 1
0.884975786087423 1
1.06339585865674 1
1.06646022115588 1
1.03336628988344 1
1.03811159249032 1
0.951167922645127 1
1.03662981736623 1
1.04557755273346 1
1.06151843394094 1
0.854234287586104 0
0.93438010446527 1
0.963081493050865 1
0.882406783916152 1
1.00159818753677 1
0.954094262523866 1
1.10852055247563 1
1.07102880879253 1
0.893957914337634 1
0.948727316428433 1
1.02974177000706 1
1.06060973565416 1
0.943792324394039 1
0.847560068280097 0
1.07509967395344 1
1.06840986698248 1
0.931227947902294 1
0.992316292272614 1
1.022361149806 1
0.939428221365927 1
0.96764974091363 1
1.03368713250858 1
1.00918563239693 1
0.971480659287685 1
0.94428056978244 1
0.960023664863078 1
0.890087315512594 1
1.00175704340736 1
0.960450334594215 1
0.975321304633096 1
0.895014262292164 1
1.10637795251846 1
0.975619909445769 1
0.930589520712318 1
0.976834937152876 1
1.05168695465876 1
0.937436262955776 1
0.915795526970224 1
1.07449435531089 1
1.01368851267525 1
0.939971982740989 1
1.0641468282736 1
1.16567738447179 1
1.10225603651526 1
1.01415675881428 1
1.01603900630506 1
1.01934839352653 1
0.893646101511451 1
0.999318935708683 1
1.13877918807059 0
0.991650157263672 1
1.10629983176797 1
1.00006272975803 1
0.97380549462542 1
0.930412603960788 1
1.00617165793844 1
1.02389139913928 1
0.946561010869381 1
1.02643327983838 1
0.963204587406512 1
1.03122962359093 1
0.895716445770875 1
1.07182365569193 1
0.903531988375371 1
0.975412935271934 1
0.92077163980285 1
0.999679929554278 1
1.00532800721879 1
1.02862813470737 1
1.01079925935761 1
0.938879074832929 1
0.897848417229441 1
0.913470734095445 1
0.973652298792297 1
1.07456182792811 1
0.982260706699538 1
0.958560107113603 1
0.926615495347197 1
0.986483884246225 1
1.04669725218197 1
0.881324022536647 1
1.05822345645521 1
0.901063305710978 1
0.904125982332481 1
0.965899830558035 1
0.983753590380241 1
0.899104705719474 1
0.875354406245559 1
0.948318098486731 1
0.924545597595953 1
0.919906919356161 1
0.944630995750454 1
0.940322913321248 1
0.945005349150472 1
1.0129828634551 1
0.970252339980474 1
1.01612323916697 1
0.973627251830909 1
1.03520206662659 1
1.01701507405123 1
1.10479736774114 1
1.01122955477776 1
0.938008519011557 1
0.918198763543786 1
1.03893736142732 1
1.02894970561216 1
0.947768084083576 1
1.01169881746277 1
1.04124827216267 1
0.904577098276781 1
1.03252054745475 1
1.02823841061529 1
0.985952925688539 1
0.96330429328985 1
0.917340251494208 1
1.06315603854118 1
0.948134806702585 1
1.1096298768278 0
0.967819885529868 1
0.886740999430553 1
0.982894520492896 1
0.989264787818254 1
0.890187563453 1
1.04746046289457 1
1.02987975836167 1
0.979337558715437 1
1.04875965070417 1
1.0640814222515 1
0.890100016774354 1
1.01422886663098 1
0.986133048094116 1
1.01660202702025 1
0.976029143982766 1
1.10049384220854 1
1.01476790316977 1
0.982896160496288 1
1.08991765960403 1
0.880471049354054 0
0.973657450681211 1
1.03529991675422 1
1.04698313070935 1
0.884098277453042 0
0.957766130723867 1
1.02277471385189 1
1.09280949493275 1
0.983560106712547 1
0.977883030315661 1
0.953652825931735 1
1.08525610741087 1
0.87258862249053 1
1.1241941394647 1
1.01079174631524 1
0.991346877652738 1
0.965842510790536 1
0.95491406316499 1
1.16474846499155 0
0.987594255993541 1
1.13972193581898 1
1.08758741909005 1
0.984268960851923 1
0.990884244622953 1
0.856556580145111 0
1.01918232058868 1
0.846550871637586 1
1.03190186230116 1
1.04809253476638 1
0.992586134622478 1
1.00764863314441 1
0.995285215805269 1
1.00431342662624 1
1.00514201611609 1
0.993577299097618 1
1.04001770574148 1
1.07746090205721 1
0.892650893085761 1
0.827261278751778 0
1.20203437552838 0
0.893085837649749 1
0.977226624828545 1
1.07538092288959 1
0.973367060945216 1
0.991737802857449 1
0.848983981629965 0
1.05584111068535 1
0.994180762858621 1
0.907191935287778 1
0.969324161072111 1
1.0149884857577 1
0.886855346094379 1
0.975566911640585 1
1.14889917642237 1
1.0071712932081 1
1.04893616709192 1
0.963508820547774 1
1.13253300394146 1
1.05373520928718 1
1.09961791258177 1
0.991833371537825 1
0.998259565187084 1
1.02423845324734 1
1.15493580467068 0
0.957978286784686 1
0.872457132342928 1
0.889745133517989 1
0.998757427700656 1
0.980312206193774 1
1.04194022582787 1
1.07761785276007 1
0.955600949453294 1
1.04418678268032 1
0.916542960710252 1
1.06453829849591 1
1.14965334986127 1
0.945369266366818 1
0.982214531458532 1
0.974941960009829 1
1.00512263412105 1
1.03358973790484 1
1.03333791037349 1
0.889444661686196 0
1.00978021255844 1
0.970389556772212 1
0.941709376614937 1
1.08432646767608 1
0.992165631415026 1
1.02328802881911 1
1.09770424669999 1
0.929548403086116 1
0.992519617653719 1
0.945105716334411 1
0.887930826330003 1
0.95551900885836 1
0.980968317917877 1
1.08593394143942 1
1.16196158936207 0
1.08630961545516 1
1.01951763403587 1
0.9401135367586 1
1.04610855192903 1
0.969678043488418 1
1.10517173303039 1
0.930337051404601 1
1.0332912632055 1
0.912464490139448 1
1.00154024761411 1
1.07668603816022 1
0.964217424732171 1
1.05953414886625 1
1.13194472822481 1
0.952346364499991 1
0.956787177049724 1
0.87392716157109 1
0.989127292319914 1
1.00246733979065 1
1.03513215099989 1
0.778978183578535 0
1.07236992474707 1
0.947635714840109 1
0.966108840171499 1
0.937097441416989 1
0.967704954017327 1
1.02312508410009 1
0.91965487848981 1
0.90732353022451 1
0.926928238497996 1
1.12125365852165 1
1.08726325345996 1
1.02371863405948 1
1.08789150495489 1
1.07993747950933 1
1.09325312955382 1
1.01975716045687 1
0.90483813170292 1
0.944924334826294 1
1.07259907336485 1
0.945522080088966 1
0.981825659418576 1
0.93349451348632 1
0.916039367559876 1
1.09001703211872 1
0.921810896524701 1
0.849100587611459 0
1.05185153077323 1
1.09330535870954 1
1.06103302733287 1
1.0662742857967 1
1.13506689162752 0
1.0298453199856 1
1.00996745030108 1
0.97762484564449 1
1.06778131859429 1
0.938494837171011 1
0.890172506904536 1
1.02492201654451 1
0.896545060787121 1
1.03492381586243 1
1.05947085553582 1
1.03432620085874 1
0.979675148087177 1
0.998480468495254 1
1.00148152829163 1
1.02386770927215 1
0.843882656456302 1
0.919873264862168 1
0.974296781912694 1
0.871955545406548 0
0.946974178531665 1
1.06063612077852 1
1.09575374104667 1
0.931455501839485 1
0.983171102839196 1
1.17447113388035 0
1.12085116096104 1
1.04062396773966 1
0.951090689542294 1
1.01326782675816 1
1.02430795258924 1
1.0598820028114 1
0.96534073522138 1
1.06421835089675 1
0.990125871290347 1
1.0821820978322 1
1.14381296818329 0
0.86327781499068 1
0.931951229989232 1
1.02370584637172 1
1.0138232060734 1
0.889339361333332 1
0.864378529607794 0
1.00029633806063 1
0.86469730222248 1
1.10145040464159 1
0.968266768033934 1
1.06508225311942 1
0.917998663899085 1
1.08498853525904 1
0.969378594505537 1
0.949072912790733 1
0.925895598635137 1
1.0478775030973 1
1.05528083752703 1
0.967702584828245 1
0.947290129940549 1
1.01142858165975 1
1.04819679221293 1
1.06953265144285 1
0.967590803133181 1
1.0885897269059 1
1.04241503758092 1
1.00654448876034 1
0.871841552927643 1
1.02602025432918 1
0.867733329684869 1
0.920149383311832 1
0.998195258284236 1
0.907450626511199 1
0.938358114460946 1
0.990378473332293 1
0.929046971263621 1
0.811723870952496 0
0.975992983489449 1
0.94570055531491 1
1.08382582415695 1
1.01412672309149 1
1.07166417814208 1
1.00210749774026 1
0.91478757905901 1
0.91759722243113 1
0.930596442807484 1
1.00178570065563 1
1.02242430052842 1
0.997944368891 1
1.03064799005798 1
1.02888780545578 1
0.984076429569086 1
1.12680266657651 1
0.997961728529411 1
0.931389860469534 1
0.951982590039467 1
1.09397824576053 1
1.03659689654888 1
0.978412196270973 1
1.01966127529809 1
0.87426028043965 1
1.12883187816011 1
1.03344111076986 1
1.08282241949128 1
1.04019745648544 1
0.930293334254336 1
1.02538589494708 1
0.942424495079743 1
0.938704538384669 1
0.919951439273188 1
0.969887132328792 1
1.05308724810673 1
1.09012751648306 1
0.990414842777849 1
1.05252426201035 1
0.99002852442713 1
0.991170747104655 1
0.999404424547779 1
1.06396071686139 1
0.82327349161724 0
0.94630615937262 1
0.996764966224117 1
0.998496822824296 1
0.961534344004557 1
1.06292410558936 1
0.938681935843075 1
0.998580739787499 1
0.912886940466325 1
0.908742530031992 1
1.08241964271749 1
0.9363758255093 1
1.05195893466813 1
0.895599284424707 1
1.13043428523723 1
0.844218993728002 0
0.918655450117254 1
1.07139897236212 1
1.00830916458451 1
1.11986988917388 1
1.05406553669193 1
0.978713998592191 1
0.853058708868967 0
0.98798799619793 1
0.998181279148265 1
1.00290162190473 1
1.08922293028981 1
0.90605948382464 1
1.06060703102741 1
0.928726020859895 1
1.07390834310336 1
1.00113897656248 1
0.981717971083931 1
1.07508454287159 1
1.02101406135259 1
1.1120258462589 1
1.10939594187199 0
0.961538631208569 1
0.97146496422671 1
0.977551209113636 1
0.969562346108767 1
1.03358536606191 1
0.944735059708293 1
0.917950858783846 1
0.855430847276262 1
0.933045090334526 1
1.04322694060551 1
0.878093446358194 1
1.04248441017226 1
1.05183855076113 1
1.04415413982258 1
1.04727277093795 1
0.999318119507668 1
0.970216858753841 1
1.04303704428049 1
1.00600791403243 1
1.07170941242313 1
1.0784087025499 1
1.00123933483043 1
1.00979490948583 1
0.992159570713036 1
0.986736770717587 1
1.04230360032728 1
1.05661678740763 1
0.907994009002802 1
0.905756542062701 1
0.948470509329684 1
1.09213463380747 1
1.06891528968985 1
0.89224006517348 1
1.03694092948335 1
0.976923863421501 1
0.930088913362462 1
0.992797698312914 1
0.955133258158395 1
0.944042276896882 1
0.96729263838816 1
0.985133091798704 1
1.03287999393202 1
0.988714004676061 1
0.724921280514556 0
0.991342898667326 1
1.10384436994838 1
1.13193160039862 1
1.01010633065997 1
0.989343224493079 1
0.827866925814409 0
0.992493486775747 1
1.00735189401818 1
0.929839714030965 1
0.967989702680328 1
0.820850811739621 0
1.07997573830165 1
0.928066809878329 1
0.972774822067693 1
0.954759470843367 1
1.06933134906557 1
0.96229314424459 1
1.03270648814899 1
0.987933532817952 1
0.963245406603959 1
0.826733749506877 0
0.983541940356413 1
0.982317901673044 1
0.923344218113437 1
0.978909963205591 1
0.959741533899133 1
1.17732392678921 0
0.916304963934348 1
1.06145055832587 1
1.06438493982233 1
0.96285313385264 1
1.01641819358604 1
1.04165384794525 1
1.06724245499694 1
0.929258629636452 1
1.03228100959534 1
0.974723613462656 1
0.998924875163912 1
1.0158444482343 1
0.923437702662914 1
0.949718701448786 1
0.954324284637663 1
0.970989823358992 1
0.922445308925477 1
0.847072037909074 0
1.03343765635065 1
0.98774412493169 1
1.11034418444276 1
1.09388797905435 1
1.00061583390237 1
0.945716641394049 1
1.08109283443017 1
1.02888663452187 1
1.09683402724728 1
0.959420691732249 1
0.980503458989255 1
0.952550786420043 1
1.01542216355871 1
0.911716295265676 1
0.89330135575308 1
1.02550726627988 1
0.898237186646677 1
0.941021256205096 1
0.923224763793775 1
0.995421693171339 1
0.992511994034321 1
0.922216641779448 1
0.954228847105076 1
0.908591787267637 1
1.051040252891 1
1.12189319477839 1
1.02527789479844 1
0.933852878204988 1
0.86929346939129 1
1.20360280048938 0
1.06688965124129 1
1.01317236246172 1
1.05826017837407 1
0.943158210646549 1
0.871016449284763 1
1.1219839906366 1
1.12438302469997 1
0.999363897867133 1
0.971607881825995 1
0.919871751144271 1
0.882221395274566 1
1.03189042091438 1
1.02138708698748 1
1.0111531602033 1
1.03052800796834 1
1.0359974185064 1
1.16364404339315 1
0.917759634582691 1
1.01002012804474 1
1.10955398341708 1
0.873114489430006 1
1.07741837372665 1
0.958576627189859 1
1.00177474880842 1
1.01285486273924 1
1.10071855010185 1
1.05179911907377 1
1.14011526863646 1
1.0854859951872 1
1.1181286321508 0
1.05957016890216 1
0.8908659334838 1
1.02836611810269 1
0.91164035666701 1
0.978606693841961 1
1.01479254874381 1
1.06745121977378 1
1.01772762204467 1
0.982658162103871 1
1.0229392115237 1
1.02224034216987 1
1.00493474518766 1
0.996825033182883 1
0.878083127804449 1
1.07744387587792 1
1.10413381653254 1
1.05464097344502 1
1.04081434422903 1
0.871862923804301 1
0.957569118688509 1
1.05122101702981 1
0.933898086355168 1
0.978224999409407 1
1.00994827069666 1
1.03300083199204 1
1.07854796248066 1
0.917027422962063 1
1.16106671759575 0
0.989174596173917 1
0.986028068768061 1
0.960775783751307 1
0.994521689249339 1
0.931361865674591 1
0.928119017291415 1
0.948779026328492 1
0.903852711918886 1
1.0262985379711 1
0.981475772341751 1
1.05079998973714 1
1.0313304203696 1
1.00133442050442 1
0.976325841115515 1
0.913634031660729 1
0.899596769356214 1
1.08375082653648 1
0.833636583464673 1
1.10392645127689 1
1.03658050443989 1
1.00754911725392 1
0.97127614788292 1
1.04879453794079 1
0.944539760899031 1
0.968040711687962 1
0.920788708044112 1
1.09571806614924 1
0.807944866113693 0
0.962408341022046 1
1.09699131265555 1
0.872358273589691 1
1.0530298476248 1
1.1141018221847 1
1.01383670447663 1
0.969156749031713 1
0.889067335887279 0
0.989520946863625 1
1.09613193212466 1
0.938065916888413 1
0.86332593023132 1
1.00213119486643 1
1.01268290051934 1
0.98817478112621 1
0.962002384776899 1
1.0223708030357 1
0.906474529280807 1
0.976048439243076 1
0.966632288345502 1
1.02409788484696 1
1.11225062293258 1
1.01063076418896 1
1.07638411222276 1
1.10834828777518 1
1.03709873440012 1
1.03318220789976 1
1.05626900295765 1
1.00162527241266 1
0.873235694048183 1
1.15182945479364 0
1.13726045215472 1
0.960423942435413 1
0.918795186581855 1
1.0875895612249 1
0.864430722835447 1
0.890181979569507 1
0.884380448698243 1
0.865072603210244 0
0.987961481311556 1
0.967644042940514 1
1.02695684267001 1
1.0593339609225 1
1.00472014776901 1
1.04565251924684 1
1.0460030612846 1
0.964061061712201 1
1.08605553095783 1
1.04879585290932 1
0.855481065432267 0
0.862442887804219 1
1.00834778257732 1
1.03075293094294 1
1.00529195672977 1
0.902179906560832 1
1.0940547457469 1
1.06991315112765 1
0.872369007242271 1
1.03207719928665 1
1.05676894298571 1
1.03732927044208 1
1.02265734410445 1
0.941101694860457 1
0.977267901386444 1
0.927185134162166 1
0.962882947615693 1
1.03369667628341 1
0.944415011305632 1
1.12814680212322 0
0.822340313660932 0
0.975968772087876 1
1.02585477576522 1
0.950049384368209 1
0.983714760211203 1
1.0638724316188 1
1.05981995322301 1
1.01102905582115 1
0.984085738619405 1
0.802634590602167 0
1.09125297710624 1
1.00583104310519 1
1.11151179596386 1
1.12590843110148 1
0.930073914166348 1
1.09424957014331 1
1.01623525274407 1
0.981059238040147 1
0.994996371225266 1
0.994706329124329 1
0.944521321465431 1
0.953603968170652 1
1.17049020249261 0
0.943139303406796 1
1.08239907537823 1
0.868428918430445 1
0.99349248192171 1
0.920256938850905 1
0.948293363244333 1
0.936272649463506 1
0.886273428275164 1
0.998064618451754 1
0.993395580049786 1
0.932880323963117 1
0.957594519894128 1
0.950631389793683 1
0.911433454580877 1
1.02186527499801 1
0.958978691644984 1
1.0053646420592 1
0.963690594028973 1
0.994285348080018 1
0.994931940924196 1
0.94921621313451 1
0.976675176769487 1
0.886962748975641 0
1.0649598499685 1
1.01256909358152 1
1.00269780573625 1
0.934951693870861 1
0.970849710204859 1
1.02091102177497 1
1.1331127178532 1
1.1035054263164 1
1.00523608844363 1
1.05121588243443 1
0.931670013163181 1
0.968707670090177 1
1.01927374580444 1
1.04202927189491 1
1.03276494870774 1
1.05803611175726 1
1.05476832695697 1
1.0432217088405 1
0.886537278664481 1
1.00397226980858 1
0.867876616233093 1
0.887389635621126 1
1.11016740405963 1
1.03394183693767 1
0.923974847457289 1
1.00542086805934 1
0.911116189392616 1
0.928388503961412 1
1.09415270618754 1
0.965786577012307 1
0.896901047693419 1
1.01778565619637 1
1.03281526537855 1
1.02639230715804 1
1.02449463135415 1
0.95640159987481 1
0.996527422826208 1
1.01266307595348 1
0.958074216978551 1
1.12596030154715 1
0.958329345665973 1
0.975530254295282 1
1.00258442425697 1
0.970240261257785 1
0.936627945564621 1
0.9488603152021 1
1.18266732235095 0
1.00867742813513 1
1.17636248611936 0
1.03961619830641 1
0.992913187293687 1
1.02749813697842 1
1.03117146040541 1
0.904860181867979 1
1.0646489146524 1
0.966778240912647 1
0.906301544574755 1
0.934893215644808 1
0.931408889230164 1
1.10091826090163 1
1.09951524161842 1
0.955392462605194 1
0.914117891312282 1
0.916677727147499 1
1.11740315065237 1
1.03436587780173 1
1.11845167604021 0
0.969547990733592 1
0.943341090881163 1
1.06227581117576 1
1.08946856322129 1
1.03703245824238 1
0.966158771345428 1
0.937576708015004 1
0.994050519271281 1
1.04189920378716 1
0.94552604006203 1
0.975684659664682 1
1.04684732242509 1
1.02000841887381 1
0.971724682101397 1
1.07739345855785 1
0.953499723414645 1
1.05317964082675 1
1.01239429917214 1
1.01154198684761 1
0.998425495238914 1
0.96479695394818 1
1.14352728675885 0
0.986271355438446 1
1.15531797781107 1
1.00186019527105 1
1.06798370676942 1
1.00597095075473 1
0.983875857203279 1
1.06242054412778 1
0.942622772677069 1
0.872362355934172 1
0.926254349433679 1
0.901385255259232 1
0.924611252988121 1
0.976304022166503 1
1.05529519624869 1
0.977570367700383 1
1.14864783605514 1
1.06034135040116 1
0.883553379784219 1
1.07485827264969 1
1.07519053593799 1
0.946032229367693 1
1.03978190993657 1
1.04902808145433 1
1.06479692142499 1
1.08316794773913 1
0.972660216389011 1
1.01965687150118 1
1.10179832493172 1
0.988986068870624 1
0.91946501608355 1
1.00321253660679 1
1.06778364312228 1
0.996850965150307 1
0.87702856813439 1
0.813252339992471 0
1.03331231538611 1
1.00269671157221 1
1.01921816121217 1
0.914011109398945 1
0.99905465975809 1
0.947696318867148 1
1.07632092164501 1
1.02106271984293 1
0.970034384067465 1
0.923206883463661 1
0.982164192414906 1
0.958335129897417 1
1.00276233005334 1
1.09684916404818 1
1.10898156713061 1
0.969755872915775 1
1.10099229872791 1
0.910393952936875 1
0.944149728979319 1
1.12765423766428 0
0.859603751006371 0
1.01643192508858 1
0.972738504798182 1
1.02183521512018 1
1.06882564886426 1
0.938327233731538 1
0.967574708919109 1
1.09746101695279 1
0.977252055547707 1
0.888699539869858 1
1.03761567118922 1
0.996609483785285 1
1.02003783267072 1
1.03924953000473 1
0.951683280110149 1
1.01783440329249 1
1.05832279734178 1
0.800406602151224 0
0.957215245620774 1
0.957557345166111 1
1.05404856296519 1
1.10066669987706 1
0.98754849152494 1
0.93610640856314 1
0.981344660317631 1
1.02131194484854 1
1.03042102652211 1
0.945998438691264 1
1.02799368153977 1
0.888211248673471 1
0.972228694467398 1
0.997203459944785 1
1.0054183346585 1
0.939637440594849 1
1.14524515587485 0
0.956867744498741 1
1.04742731358557 1
1.06684960050817 1
0.985203146120806 1
0.965508268245857 1
1.00764116371242 1
1.01376289161531 1
1.0606274827714 1
0.942981203370688 1
1.07815717517019 1
0.96879956961266 1
1.07645761701956 1
0.994403123215503 1
0.869296286466361 1
1.07647991057179 1
1.05084385251136 1
1.11890093971089 0
1.06079965128395 1
0.858404638723048 0
0.891566006082926 1
0.919393778103726 1
1.13259577086212 0
1.03969693013419 1
1.09703557673238 1
0.990085418597919 1
1.03767667123586 1
0.967501382691762 1
1.05819603995448 1
0.919918141588788 1
1.03087247958501 1
1.03077693292861 1
0.972196986851814 1
0.966061515415852 1
1.00984679728013 1
1.02524664459124 1
0.992552201826275 1
1.00230565367363 1
0.838234826803893 0
1.1906416148371 0
1.07951315517536 1
1.14548631166512 0
0.945934976868371 1
1.20808463826655 0
0.923275938143295 1
1.11305203250407 1
1.0045839080794 1
0.906842571308929 1
0.915058280743321 1
0.873907815721621 1
0.969714301731761 1
1.06892620464148 1
0.987655040415957 1
0.927852944334082 1
1.04439615604947 1
1.08235946576269 1
1.04455471480905 1
0.989483397711058 1
0.910785840649664 1
0.765126000434326 0
0.9629188081978 1
0.999953091532071 1
1.04827066662947 1
0.801935853895616 0
1.04176094014912 1
0.91761369278258 1
1.09421312748892 1
0.863772432569991 1
1.00663421868798 1
0.969750589013813 1
1.08050551752794 1
0.999171890132218 1
0.938135906776765 1
1.0817551805854 1
0.940275431889464 1
1.02334871895027 1
0.958991924805581 1
1.0271041589252 1
1.13974367439443 0
0.9642996199173 1
0.94943030364769 1
0.918206913484772 1
1.05933756823128 1
0.91145762815319 1
1.02473797378787 1
0.983581548756433 1
1.03403507996514 1
0.864392114486234 1
1.07293469364584 1
0.988414933364337 1
0.98172248081465 1
1.08381250017163 1
1.09598131309622 1
1.01301132773242 1
1.02436205303154 1
0.994295667248873 1
1.07715493015203 1
0.893589266703905 1
1.05304851825821 1
1.06620978545331 1
0.979270815933271 1
1.09516239264468 1
0.912665043213351 1
0.951239923153138 1
1.049437679504 1
0.974128752445131 1
0.923127269625972 1
1.05615982928774 1
1.02268801685658 1
0.891131885851501 1
1.07361177535195 1
1.00854381043171 1
0.947851816949555 1
1.1507876159551 1
1.07183694544115 1
1.0156699614972 1
1.13104473911011 1
1.03165698453437 1
0.973994644575986 1
1.05753792372016 1
0.953174868374018 1
0.992661564363578 1
0.959609183056387 1
0.848349761658407 0
1.05871260615599 1
1.12871376235368 0
1.05056245007232 1
0.95380516847834 1
1.00848981369653 1
0.92308712787827 1
1.0070250095558 1
0.946593862616506 1
1.0333839442218 1
0.932597792882605 1
1.03793747091962 1
1.00624587852966 1
0.999817094898905 1
0.907046873476071 1
0.866195983862858 0
1.00034240194754 1
1.12602434167939 1
1.11020313869608 1
0.930533275684519 1
0.993894375795956 1
0.994708419462767 1
0.997693911888079 1
1.0040135624576 1
0.947713572605571 1
1.0373386816322 1
1.11445067091731 1
1.12686258373499 0
1.03121719180808 1
1.06045285673742 1
1.046730863781 1
1.02808247015182 1
1.08391844114058 1
1.06181635559212 1
1.02657704632515 1
0.918653104876601 1
1.02891572446822 1
1.11503082193823 1
1.0414106729728 1
0.957564894367926 1
0.961217192334099 1
1.09297474684622 1
1.0594853697954 1
1.03771992328239 1
1.02916400471593 1
1.04219578246956 1
1.01320409924873 1
1.0276528188728 1
1.04528206830551 1
1.07040952337041 1
1.07108480028284 1
0.958340783481798 1
0.966410364085375 1
1.02283688708205 1
0.964758956172568 1
1.0722923239358 1
1.15146491949658 0
1.0767076822512 1
1.0714714522986 1
0.934211965142406 1
0.937609301639677 1
0.787896240717539 0
1.12514414533676 1
1.03418489356127 1
0.834714638442625 0
0.969647547160419 1
1.01187844838549 1
0.950623800547703 1
0.873870720576104 1
1.0629800541518 1
0.962918661014626 1
1.08844516252 1
0.973410019703768 1
0.949379541706447 1
0.973762139517759 1
1.08202904474224 1
0.904207329590878 1
1.06782981146418 1
0.982165174449576 1
1.12357991125849 1
1.00941295630364 1
0.876728909287399 1
0.929213721789409 1
1.04764506045556 1
1.03194724139894 1
1.09434028031 1
0.979031843931526 1
0.9296338721392 1
0.929928713535495 1
1.02551211741182 1
0.999995861430703 1
1.12703682159003 1
0.984048355737184 1
1.06118941733478 1
1.04635119929803 1
0.928224483317031 1
0.989090799307136 1
0.987448816995455 1
1.00646167309291 1
0.973852350662076 1
0.969685736076723 1
1.10641678492621 1
1.21840040398247 0
0.87113804270032 0
0.873696665550558 1
1.09031559890963 1
1.0232060894546 1
1.07842938339481 1
0.936327043039711 1
0.994584705937282 1
1.05320553317444 1
0.925871207369404 1
1.0599761352337 1
0.974491588595946 1
0.94824063982583 1
0.978182380174314 1
1.05362430076103 1
1.05634730360112 1
1.08361319469701 1
0.97374652448791 1
0.970556706027049 1
1.07966675329088 1
1.01484135632404 1
1.08900241296186 1
0.918323082926532 1
0.891781036683391 1
0.875910742041003 0
1.04447215053062 1
0.976007686570725 1
1.10845014593755 1
0.836972729048299 0
0.904165411710981 1
0.983166638656701 1
1.05163818771805 1
0.946290743949754 1
0.843863296858692 0
1.01266813882334 1
1.00506888943952 1
0.910258495472637 1
1.02191137814854 1
1.01766679910753 1
1.10079834638708 1
1.03288192544437 1
1.06586078901677 1
1.1085593134605 1
1.02884101855439 1
1.04154730026925 1
0.921010548487314 1
0.973004158370962 1
1.01608076334296 1
1.08508283699702 1
1.1551099287797 0
1.08449666591244 1
0.898174833393634 1
0.938663934617836 1
0.905193903152433 1
1.00497908231546 1
1.01455281715 1
1.01285480756346 1
1.03404682910925 1
1.05469002125925 1
1.02089686689155 1
1.01010796057131 1
0.990302086633068 1
0.987316220182795 1
1.123445343485 1
1.01082461360281 1
1.00968819682197 1
1.11742469490407 1
0.971163977823699 1
0.981527293606579 1
0.941806376858961 1
1.01605873304866 1
0.869853695951468 1
0.910217280042751 1
1.04609850378089 1
1.08853825524761 1
1.00691234816913 1
0.981793840186515 1
1.10884003398909 1
0.950241067877685 1
1.09792202164922 1
1.10589308540958 1
0.94798467102374 1
0.933410772474819 1
1.06176515204358 1
1.04763399057113 1
1.03710098864341 1
0.947341848035673 1
1.00013890778403 1
0.940852875491393 1
1.07550643161325 1
1.07762827823233 1
1.03417156569285 1
1.08658404553932 1
0.890323620096065 1
0.977633243679855 1
1.04431052928005 1
0.945004337334538 1
0.91021083265216 1
0.910748847686112 1
0.864907201951031 1
0.898644296713336 1
1.0762844245295 1
1.09849590181553 1
0.990569023233116 1
1.01207210658767 1
0.998274864756255 1
1.00761923118114 1
0.833957061698135 0
0.997662614812778 1
1.04450532910483 1
0.982729733054671 1
1.02516727859373 1
0.941889872142709 1
1.00826406760614 1
0.945275437030205 1
1.1104099561329 1
1.01169845344991 1
0.986851556683039 1
1.15859460766014 0
0.987946657971068 1
0.986293127073567 1
1.03760779023879 1
1.14644398636512 0
1.0013869787702 1
0.905462642110249 1
1.09586335113126 1
0.923145940454409 1
0.964111686921186 1
0.884003432524718 0
1.05621089016706 1
0.921530993694994 1
0.930771127824766 1
1.09145177549255 1
0.857795021737726 1
0.959240286302407 1
0.973571166861414 1
1.04406824630671 1
1.23561329901178 0
1.13060911642939 1
1.06461873127582 1
1.04002267293831 1
1.08868155952281 1
1.03543967927291 1
1.00540286460109 1
0.993599327244253 1
1.11714643674814 1
0.97945549852902 1
1.03116240053863 1
1.10928012137237 1
0.989000925464043 1
0.902464086579391 1
0.936786751323733 1
1.0948411129155 1
1.00045111222241 1
1.02229682507215 1
1.06998403691088 1
0.929994924686591 1
1.01235232005475 1
0.977749675427084 1
0.960677317868277 1
1.08795165106266 1
1.01623881348828 1
1.0538933633093 1
0.909815908486252 1
0.929632631084057 1
1.0087879016866 1
0.938256409256634 1
0.862159225161489 0
0.98894494247756 1
1.01963038259929 1
0.980920717297083 1
1.09568536702361 1
1.0441403316818 1
1.06576381708517 1
0.914601807941873 1
1.07797814421502 1
1.08826970331185 1
0.927193987256207 1
0.92855355914025 1
1.0810852258795 1
0.931866126795439 1
1.01285666072171 1
0.792851851999825 0
0.943551808635514 1
1.04553456337527 1
0.897851266582622 1
0.985336895610536 1
0.98824901003101 1
1.02910669500411 1
0.989616473721932 1
1.06572215129478 1
1.12255920128186 1
1.02019281185167 1
1.01984349539862 1
1.06218277640083 1
1.07304791884615 1
0.950837371055209 1
0.9674418275989 1
0.975132967858565 1
1.00355222538485 1
0.895913800164753 1
1.08266800248522 1
0.866833946115887 1
0.963479926312739 1
1.05166456496608 1
0.975006293902493 1
1.09684366939216 1
1.06885503138059 1
0.935702670430868 1
1.0221927271859 1
1.10395000927809 1
1.06791676314341 1
1.02833379272069 1
1.02834192463912 1
1.09705064556029 1
1.01806303862469 1
1.01281587173375 1
1.01606546582146 1
0.998709537085722 1
1.02351395845957 1
1.10007482090163 1
1.09497074496391 1
1.02015794558564 1
0.923556510837899 1
0.989529608985236 1
1.00324049165658 1
0.897527536725596 1
1.02603049110607 1
0.925062379565843 1
1.11600069955631 1
1.0472330187902 1
0.873463172958419 1
1.00937418752745 1
1.14652781650007 1
1.06991999542406 1
0.80718963905093 0
1.04535867864483 1
1.0886555801511 1
0.947128365321108 1
0.861917999206629 1
1.03880240833226 1
1.04530107993276 1
0.971699836172714 1
0.981293899401779 1
0.964269198859569 1
1.02093097257079 1
0.943795718094678 1
0.928847687692223 1
1.01077851531046 1
0.904895141831511 1
0.996161054157528 1
0.971457868600336 1
1.0231387309798 1
0.972402149995704 1
1.14320914975707 1
1.00629943790087 1
0.960244625748529 1
0.923729959269504 1
0.967187749971976 1
0.939439346708777 1
1.05171596080422 1
0.927188333908852 1
1.03956627789724 1
1.00940244765304 1
1.09445373309324 1
0.982369511904884 1
0.942935676201859 1
0.956449850727109 1
0.856662308153924 0
1.05683995668335 1
1.06786659797976 1
1.04173466526821 1
1.05991136881434 1
1.017798407654 1
1.07823540096877 1
0.971055260140855 1
1.03039572710041 1
0.989011175613842 1
0.767614489160164 0
0.908719113257565 1
0.942353783140634 1
0.83785082670141 0
1.05095621222957 1
1.15588520081745 1
0.944569638725548 1
1.04101367018316 1
1.12917053876418 1
1.12505554718897 1
1.13077236850933 1
1.03752717520101 1
0.986507012678744 1
0.846373314047912 0
1.07427636788887 1
0.927713359759664 1
1.03508760373682 1
1.00688006526004 1
1.0292829548628 1
0.955512269907437 1
0.956516000202025 1
0.902375587235903 1
1.02154333418621 1
1.08256395151087 1
0.978440887957592 1
0.872954753568837 1
0.887599852881995 1
0.89831340607248 1
0.85259908518005 0
1.15004720789626 1
0.906569632979857 1
0.968313868628412 1
1.08839659558169 1
1.02073165211953 1
0.945324171829248 1
1.04848768066182 1
0.979558120332902 1
0.855733475304236 1
1.1387211487093 1
0.954748887922069 1
1.00872730168846 1
1.14884175994864 0
0.899507208738774 1
0.811893727456647 0
1.01902690845967 1
1.05183193392337 1
1.0662371447238 1
1.06442859961329 1
1.10084880216653 1
0.881065444193487 1
1.03260536419382 1
0.878989921684567 0
1.01557576522483 1
0.958258000813669 1
0.952711561163368 1
0.996501656524459 1
1.03074236336037 1
0.959772627871635 1
0.92273728172887 1
0.951347986334436 1
1.01330255569741 1
1.11871225078493 0
1.09344223533175 1
1.08436384388137 1
1.0801007903078 1
1.0023761025812 1
0.919651742419978 1
1.17002708104896 0
0.974927995223423 1
1.02990039803053 1
0.930827994228691 1
1.01117237018125 1
1.04406522315194 1
0.970738614837468 1
1.02015233964076 1
1.10244361317516 1
1.12745037038021 1
1.06531851658405 1
1.01562330724141 1
0.947860482482205 1
0.983567051000408 1
1.02706301880566 1
1.06589494689045 1
0.921706255938094 1
0.950588469214347 1
1.05153174092963 1
1.03435823694008 1
0.957793829789209 1
1.00442014056688 1
0.966629747802544 1
0.939466077184477 1
1.06874571485838 1
1.02065775221925 1
0.894465573354261 1
0.93071409471571 1
0.988943052316226 1
0.959825047811594 1
0.935866267438139 1
1.03072243742382 1
1.04154158237002 1
0.975267160259636 1
0.931009121576403 1
0.932872010589503 1
0.98747100914223 1
1.03713676765789 1
0.935555734405292 1
1.12521751179208 1
1.09400811224895 1
1.14037467479383 0
0.85744889000122 1
0.951882614745356 1
0.972959687864275 1
0.95337246498434 1
0.866940639808077 1
1.07715265775576 1
1.0595581099786 1
1.01487138421149 1
0.942175585657673 1
0.892160130311773 1
0.921463175784278 1
0.920927284275485 1
1.0294437565175 1
1.00395039284541 1
1.03454224247542 1
0.973527347721049 1
0.890637997201142 1
1.07297660719455 1
0.904091411917721 1
1.00171186517281 1
1.0277382755846 1
0.964926688082259 1
0.897753774710959 1
1.0325213093849 1
0.914064797442781 1
0.999263773491061 1
0.993367806578556 1
1.05262547899109 1
0.882410818166629 1
1.11272689682678 1
0.990707308767802 1
0.955895189433761 1
0.941666496565349 1
0.975264186947142 1
1.00254835761644 1
0.992392394126642 1
0.98385087968505 1
0.986420413135436 1
0.900405489733712 1
1.02526842713457 1
1.09969057918288 1
0.935182375689128 1
0.973956482014041 1
1.08082223155402 1
0.919587657172014 1
0.94465029067831 1
1.05907542907934 1
1.16168504967888 0
1.17265288084731 0
0.99316003969323 1
1.12420433376867 1
0.945299507360462 1
1.05651793911976 1
0.994345390251145 1
1.00631574379596 1
1.15607360133369 1
1.00050432879457 1
0.940284116029881 1
0.9810749914425 1
1.06819427076536 1
1.04826039701893 1
0.958303802067359 1
0.997550343020143 1
0.944488642694231 1
1.11289142853479 1
0.878188653641948 1
1.05776523235546 1
1.06155941981946 1
1.04587626279175 1
1.08652651838605 1
1.02591413580555 1
0.91670173422519 1
0.953515624295627 1
0.992937067376688 1
0.986674111491443 1
0.962521155406334 1
1.07505842035338 1
0.913576651024648 1
1.00854211356089 1
1.06348694855213 1
0.972088843145143 1
1.00710062082824 1
1.00507426742018 1
0.878488793413155 1
1.00166625910682 1
0.885371306141484 1
1.16171251977683 0
1.04286156082537 1
1.03190701158962 1
0.966817951371645 1
0.899905085445195 1
0.846841698492844 1
1.09879415803436 1
1.08472701986441 1
0.914118838046735 1
1.05295231472768 1
0.949401714956506 1
0.996812676136663 1
0.982504026090375 1
0.989446034681526 1
0.91838142448088 1
1.02642254775894 1
1.08343568073868 1
0.9501180666324 1
0.9375575516933 1
1.08684164174468 1
1.07019701927192 1
1.0461515506043 1
0.93944238983936 1
0.948338562679934 1
1.05032233082115 1
0.81996119760542 0
1.13516630316825 0
0.981274814140654 1
0.980456929592046 1
0.922498603188003 1
1.00187913403642 1
0.985611361427415 1
0.872664257900255 1
0.976405488436218 1
1.09402468947365 1
1.01382574529935 1
0.992550557532421 1
1.04423449825097 1
0.960728641382562 1
0.886495394786961 1
1.02768558272298 1
0.974439127072111 1
0.950479788230667 1
0.875787550273456 1
1.00037243567456 1
0.955313809812424 1
1.05558332244734 1
1.05390216192888 1
1.05339930323566 1
0.989240582453126 1
1.0452228232862 1
1.06782941054821 1
0.996004320850289 1
1.05319365286459 1
0.883994037837863 1
1.03586596915423 1
1.04388430623498 1
1.11192962355262 1
1.13191737472539 1
0.972900869129395 1
1.01275793713597 1
1.07103232903308 1
0.974286201386504 1
0.979299636793139 1
1.05726267090362 1
0.982693071846459 1
0.832286673470576 1
1.10883089540535 1
0.970815289909473 1
0.938118758438371 1
0.9749381671147 1
1.05049842233541 1
0.993490269480196 1
0.996369907640849 1
1.12719702416989 1
0.983134426514341 1
0.987982622651471 1
1.12572587789677 1
0.965533102417727 1
1.04697228927511 1
0.969047309167359 1
0.995016604962759 1
0.986369291293245 1
0.972901552566283 1
1.00393306179554 1
1.04778159571796 1
0.904607743847921 1
0.912640426692796 1
1.06896325481632 1
0.968682252198998 1
0.975563562617934 1
0.969123182559607 1
0.981882623985242 1
0.879177049352099 1
1.00228386565255 1
0.965125109306543 1
1.02022959127906 1
0.921279526472668 1
1.08822562935185 1
1.12547621054373 1
1.09350541666934 1
1.03390597178728 1
0.915946784552981 1
0.931702826643796 1
0.948841055371665 1
0.906789267803202 1
0.961807661695639 1
1.01057042228583 1
0.961597472989939 1
0.946044726022739 1
0.947510798733265 1
1.00626107932176 1
1.08713531532564 1
1.05210303168111 1
0.943537435952267 1
0.925566356346736 1
0.983389114526504 1
1.01318063312404 1
1.01499269064086 1
1.04403912191955 1
1.01828377204343 1
0.899254378474261 1
0.946748362785526 1
1.11831984261539 1
1.08994384785295 1
0.949170271324505 1
0.962237505739733 1
0.935783427744761 1
1.08142487580837 1
0.973352907932542 1
0.994467932401974 1
0.959450521445218 1
0.897011169679564 1
0.993615153978766 1
0.941339791047348 1
0.964010963790747 1
0.96543014031264 1
0.958881969476504 1
0.958140768815433 1
1.09738130843627 1
0.995050869635103 1
0.941928955916474 1
0.867949078992444 0
1.01535405900948 1
1.14868364696292 1
0.985377038001912 1
0.989606568928726 1
1.00383573213557 1
1.01119039862964 1
0.95108901862069 1
1.12676467360058 1
0.981103000030295 1
1.05458064416721 1
0.979299037357553 1
1.04953671988389 1
1.02528994692437 1
1.03141341295061 1
0.968373502407683 1
0.891615863899124 1
1.00162233768457 1
1.05847588079908 1
0.918299906418328 1
0.906616215505856 1
1.06754279467519 1
0.954841604718752 1
0.952158734287848 1
0.933676415455396 1
0.984519095002521 1
0.955113970579956 1
1.11426247858842 1
1.03472264813107 1
1.00464971173088 1
0.892697178308506 1
1.05996401041036 1
1.00236381753458 1
0.930330214108747 1
1.03249555632644 1
1.09246693851671 1
0.992815601390319 1
1.05895368941669 1
0.987379470566729 1
0.952991328413403 1
1.13241962331856 1
1.00987566327997 1
0.947672148899503 1
0.899481050413947 1
0.970937438962024 1
1.04329947593682 1
1.05812168242908 1
1.04226627861271 1
0.878927296591465 0
0.93422034792182 1
0.832577560725896 0
0.924612599188879 1
1.0291149316992 1
1.06524597337723 1
0.995091080784743 1
1.09108665180076 1
1.02351443544708 1
1.07871339619707 1
1.07771056757957 1
0.994844057469544 1
1.02658710341649 1
0.909679009185935 1
1.01331573933241 1
0.972082039542211 1
1.06028417571037 1
0.929183983133074 1
1.06113729623351 1
1.21720769458287 0
1.09179859767093 1
0.970097038135666 1
0.801638814010423 0
1.04616243337503 1
0.949430355587339 1
0.972261899094214 1
0.869145032249185 0
0.972831914907239 1
1.08776918084965 1
0.972988224636608 1
0.981432945506159 1
0.986693666423918 1
0.922262325711033 1
0.894445128083625 1
1.03520655719897 1
0.985482510664923 1
0.997901290555566 1
0.976063165043228 1
1.09613912965474 1
0.916945968675531 1
1.06387725915494 1
1.02111663737508 1
1.05994591168555 1
1.07535054185553 1
0.954363567799373 1
1.0897900306823 1
1.14321083054177 1
1.12414650320094 1
0.932943384973858 1
1.03415639073724 1
0.944255761657425 1
0.863832737418271 1
1.07679676437019 1
0.911929805018802 1
0.974503008114183 1
0.956587958600178 1
1.10236969996553 1
1.02983997168671 1
1.0305636844864 1
0.958128351790499 1
1.0470127065696 1
0.963706129973262 1
1.16374296548951 0
0.921117789957238 1
1.03910895981311 1
0.99465657497837 1
0.893785501111077 1
0.873860605753558 1
1.03671513733377 1
0.949400521300739 1
0.959703126394436 1
0.961328601479007 1
0.967363241803993 1
0.884155525700749 1
0.899620028742316 1
1.12042117471104 1
0.98969053734433 1
0.943875445642782 1
0.937003939271468 1
0.978938155815336 1
0.972040647247231 1
0.975909318585201 1
1.02173149779121 1
1.03446081615114 1
1.0973798638264 1
0.862473718981632 1
1.02263362908091 1
1.00377630133449 1
1.10675324906899 1
1.00411788633763 1
0.934087277205623 1
0.938954806612054 1
1.11132404758986 1
0.911947005107404 1
1.04841532309836 1
1.10221635892195 1
1.18793820137229 0
0.905262530558045 1
1.08052393572519 1
0.899650525776 1
1.06998360318938 1
0.844728709928764 0
1.00502806453773 1
0.992934347017506 1
0.955041706406711 1
1.15974539444908 1
1.02852052191112 1
1.09211890109111 1
0.996626188701596 1
1.07761862802492 1
1.02872069516054 1
1.06144212559788 1
1.01844302305073 1
0.959810716510168 1
1.00426078977132 1
0.948813111038302 1
0.95918383241326 1
1.0247893385237 1
1.03849223361314 1
0.999098274282514 1
0.927893839864198 1
0.93360398883525 1
0.976934067494918 1
0.980601214687801 1
0.954559858517596 1
1.08238594308802 1
0.940574742434754 1
0.922332993122374 1
0.957736845644962 1
1.08546131843075 1
1.06707079623046 1
0.961602325874224 1
0.921596011511518 1
0.983255470156889 1
1.00968339922133 1
1.00958425391221 1
1.05846773012326 1
1.01200888730393 1
0.967547529194268 1
0.99336342486069 1
1.08999521983112 1
0.882285106409895 1
0.931536586153693 1
0.888695228261626 0
0.967928690091591 1
0.884072935391758 0
0.957030720191563 1
1.03387643202916 1
0.994422094917886 1
1.03403743918186 1
1.10122523299617 1
1.15940844067256 1
0.888702407366178 0
0.995423980977843 1
1.02972281047121 1
1.00916950858017 1
0.821271076470983 0
0.927146472474801 1
1.16770303341063 0
1.0556549663525 1
1.01456049032627 1
1.02715666029306 1
0.965775733721737 1
1.0106004032178 1
0.996657807487632 1
1.0021170271372 1
0.923055873809691 1
0.982193469071612 1
0.977551474043308 1
1.08736390455842 1
0.954555013026809 1
1.04378545792814 1
0.97824140497723 1
0.961757985830935 1
1.00020538046528 1
1.06003434625973 1
1.0494914547485 1
1.08102921309249 1
1.11703642719439 0
1.02968555122798 1
1.11790770587368 1
0.916898314351154 1
0.907854510756679 1
0.868783887432765 1
0.996663325452469 1
0.955053738508115 1
0.890183924573908 1
0.946793271301739 1
0.978585880569624 1
0.943019541240215 1
1.13452761178429 0
0.984327634475522 1
0.967620184347875 1
0.867440290176617 0
0.940961588350132 1
1.08848416680316 1
1.04423388957146 1
1.02289636959459 1
1.01995696209515 1
0.981590873886077 1
1.0663713639341 1
1.04394653312445 1
0.986306917248476 1
1.01876885794738 1
1.0319202472048 1
0.913450717935926 1
0.894987750852291 1
0.82592552283357 0
0.884540715916044 1
1.01090530856336 1
1.05605586891029 1
1.06897710078516 1
0.915152603272244 1
1.04024820510223 1
1.0700427849845 1
0.939091002356707 1
0.988979519491195 1
1.05114913868703 1
0.989841366754367 1
1.11336324589889 1
1.06798625553183 1
1.03271551380881 1
1.07350784435765 1
1.09675214383486 1
1.00370135311165 1
1.06004426410009 1
0.900307635583302 1
1.11689306429111 1
1.06406531645804 1
0.999162693169566 1
1.04623124383831 1
0.943483617791394 1
1.08334837866571 1
0.973419027801867 1
1.01967163718765 1
0.950312860425395 1
1.08108815668763 1
0.920019200713113 1
0.966269010370059 1
1.05673697378619 1
0.948794721960644 1
0.911680158717644 1
0.985182052520845 1
0.913138400399071 1
1.05880100253785 1
1.07447235747519 1
0.84078707695628 1
0.965995559566824 1
0.983603932582337 1
0.996640191816571 1
1.07161213336571 1
1.2187900298531 0
0.976525742913712 1
1.10828055754921 1
0.976018564643293 1
1.20136791762015 0
1.06815585497443 1
1.03367504253779 1
0.966866427263801 1
1.01119406532805 1
1.0117567223905 1
0.920225303104401 1
0.950504409792053 1
0.852513041191355 1
1.05292335197618 1
0.996842064659608 1
0.944136713890223 1
1.00840103520769 1
1.07176002098354 1
1.01412151220335 1
0.952636690724393 1
1.0157948038737 1
1.09227088201806 1
0.949717797576845 1
1.02723768385558 1
0.888354583305519 0
0.956575241580616 1
1.14325783269487 0
1.06041024498791 1
1.16469492844659 0
0.905870318929524 1
0.988522079790011 1
1.08750580593926 1
0.909375005551782 1
0.928861251938445 1
0.99389888442582 1
0.980137265339485 1
1.00812946897116 1
0.852120399561344 1
0.967746244949353 1
0.923100173835065 1
1.01192134527471 1
0.880552813764661 1
0.846749071240043 0
0.969561950887016 1
0.878796631407376 1
0.984730360817392 1
1.06171237317833 1
0.984352240044451 1
0.998731575298332 1
0.914052382855086 1
1.02111382156011 1
0.964272236228321 1
0.904063706637223 1
1.04013340348146 1
0.928844860621092 1
0.96669168997299 1
0.957074049483175 1
0.944091936553124 1
0.952002977853365 1
0.947288352767287 1
0.884055551630484 1
1.10992913370332 1
0.937562936246121 1
1.01403567950575 1
1.10628986663516 1
0.983948718307067 1
0.961586448386476 1
1.05824440460824 1
0.937964546682132 1
0.950369472748561 1
0.901251595937681 1
0.917776694796912 1
1.08561974527615 1
0.993364535273115 1
1.04097780055082 1
1.03746688280205 1
1.13258965089763 0
1.05867329915327 1
1.06638130975953 1
1.05995564590126 1
0.929801470563326 1
1.0016240680343 1
0.988570768299303 1
0.976140490860486 1
1.00020824908316 1
1.07257898665717 1
0.9125888697543 1
0.89541091480211 1
0.94311198504936 1
0.949436658803453 1
0.900371746429807 1
1.02148868996845 1
0.85159960102826 0
0.885524638991237 1
0.831283614711803 0
1.07128414961511 1
0.923216171247461 1
1.04956823042915 1
0.82294095145141 0
1.11172746553071 1
0.937925726369816 1
1.05152415602364 1
0.889716980051835 1
1.07141729007629 1
1.05069665761697 1
0.910670432804893 1
1.20196930843407 0
0.848690461663104 0
1.0103059801763 1
1.0099266024507 1
0.957819938802564 1
0.98600703225653 1
1.02140300357539 1
1.04239577732947 1
1.06345421488381 1
0.886758422253906 1
1.09337731687092 1
0.958007834207037 1
1.04249348253627 1
1.03558980042832 1
1.13308590843185 1
1.00331398299551 1
1.05156071515031 1
1.04213520051731 1
1.02357072235593 1
0.92431001991741 1
0.994076967478982 1
0.935890381492156 1
1.00744138311916 1
1.13636019131808 1
0.959507638664986 1
1.0377622258794 1
1.07280001078725 1
0.980622123722967 1
1.02941106183863 1
1.02907774283784 1
0.933817743218007 1
1.06803749473565 1
1.10291589311887 1
0.888250453826823 1
0.938074412762273 1
1.08294861501977 1
0.933369944005711 1
0.999580094429211 1
0.928628894936936 1
1.13164513227409 0
1.12505163303405 1
0.859735630350193 1
1.10107602400653 1
1.13272364156171 1
1.04123661896717 1
1.1297186714907 1
1.020628702424 1
0.9781055771313 1
0.9128291060808 1
0.926377899414265 1
1.08065422566116 1
0.901456566242624 1
0.999458164816378 1
1.18335786855539 0
0.986192333139608 1
0.859480614117451 0
0.992766262007083 1
1.00425159870457 1
0.891042070303602 1
0.960037864926055 1
1.01832895755461 1
1.03340997068709 1
1.13583844892885 1
1.06735585491729 1
1.06185944249469 1
0.983261129437492 1
0.973005731924078 1
0.840809398243316 0
0.988356438824866 1
0.915873498416168 1
1.14059453186637 1
1.08208433596915 1
1.0915996187058 1
1.06136706842175 1
1.04129800183842 1
0.954618501558476 1
0.966086120346153 1
0.932118368339439 1
0.973199098811151 1
1.06361759115858 1
0.951064160569993 1
0.900653698896187 1
1.04231912115177 1
0.967225180835769 1
0.936696980655986 1
1.08968527475509 1
0.90095584041318 1
0.84907411550532 0
1.04701803685255 1
1.08651109373076 1
0.995193524015527 1
1.02537089897653 1
1.01059308650807 1
1.06545369433575 1
0.962170918023458 1
0.940812276299736 1
1.00088757305957 1
0.962215147270636 1
1.00402994509282 1
1.12980668322887 1
0.994018985399681 1
0.914426387239919 1
1.00554213670969 1
0.906987481267696 1
1.04636383503832 1
1.02741177099968 1
0.916003892827667 1
1.02908226057003 1
1.05054629214166 1
0.985075363481774 1
0.984565699186143 1
0.893568430970617 1
1.04441861497632 1
1.02616671290009 1
0.880000607150577 1
1.03103315145575 1
0.890241831857278 1
0.941139664389654 1
1.0163762534049 1
1.02772433509559 1
0.879948925518922 1
0.812141005579667 0
0.951519411118136 1
1.03011955353395 1
0.917428335050195 1
1.03594566652579 1
1.02395471472961 1
0.993400207637393 1
0.988453416267123 1
0.961367929808463 1
0.872107396671124 0
1.0002530316223 1
0.948786268575851 1
0.907533129801355 1
0.823929395174061 0
1.14219461725534 0
1.07677014940779 1
0.992059905748687 1
1.02249080583427 1
0.967601967538481 1
0.995597667839201 1
1.02725518504368 1
0.99919685374461 1
0.988609043216429 1
1.07060022634987 1
1.04910597137806 1
1.01759539105076 1
0.887342784440304 0
1.14607133005584 0
0.960601047938255 1
1.07478240706354 1
0.827095377528378 1
1.0408701231108 1
0.934044986596361 1
0.904356352251216 1
1.18850462958037 0
0.881315772119591 1
1.02228724988386 1
0.921614946167346 1
1.04713433040297 1
1.0116254411624 1
0.881823560184548 1
0.997253778256564 1
1.0461974851105 1
1.02334695154566 1
1.09173091956064 1
1.02442323383244 1
1.10104810295843 1
0.714165977769684 0
1.04704909598795 1
1.02230454159912 1
0.925765546410353 1
0.970014259697795 1
0.979240900226218 1
0.953978318343215 1
1.08929064032046 1
0.975246421761489 1
0.941429914831467 1
1.02133425103326 1
1.06260898587557 1
0.922063071905929 1
1.17147926058593 0
0.930972178432037 1
1.05978183693266 1
0.962056858491274 1
1.01469309728927 1
0.992252036649779 1
1.04525591086125 1
1.10985655844924 1
0.927536377147601 1
1.0159338666178 1
0.945977899860045 1
0.954783544868557 1
0.990150845721187 1
0.861750792431962 1
1.06596073335832 1
0.986942165715049 1
1.06138161212359 1
1.01602907566473 1
0.916011627263035 1
0.90790290165185 1
1.01109016891081 1
1.06579017104561 1
0.959473808914059 1
1.06608595747634 1
0.958101558140758 1
0.970224833587126 1
1.14087096871904 1
1.09157395904397 1
0.945018375879915 1
0.973516147603845 1
1.02552286576501 1
1.08278550310348 1
0.922075051429244 1
1.10777262272966 1
1.0896475748166 1
1.07859555045194 1
1.11993139235884 1
0.962190609163922 1
1.05006644427114 1
1.01508358124509 1
1.13120674591999 1
1.05926571806862 1
1.01949395427364 1
0.99855855868591 1
0.901213488274922 1
0.925006654258278 1
0.940641965192251 1
1.05933026935736 1
0.926294520515717 1
0.975383048808986 1
0.942601612403007 1
1.00954682447626 1
1.07192194297807 1
0.931235234346941 1
0.95714555185062 1
0.997945925798101 1
1.10402566530158 1
1.00704280033173 1
0.998784761389586 1
1.01572241974118 1
0.867807889527251 1
1.13828438867295 1
1.0253410682076 1
1.0655047730019 1
1.00755698560164 1
1.02842267169528 1
0.98979017155283 1
0.934554973660511 1
1.0045506667244 1
0.971179866720398 1
1.11454431691075 1
0.899665814651703 1
1.01427867439173 1
0.991569416146164 1
0.942332249098381 1
0.992561147546167 1
1.04336541345478 1
1.04021323412436 1
0.981167898576475 1
0.987242300600876 1
1.07767311323352 1
0.930167137141958 1
0.793240487761319 0
0.990817535703032 1
0.902299635545974 1
1.0266337179987 1
1.22837101530658 0
0.997666333700867 1
1.0605023341843 1
0.91196540019947 1
1.02050681937029 1
1.05318827484024 1
0.964926434015217 1
0.962409493180856 1
0.953424163734625 1
1.0928774050373 1
0.997736757666806 1
0.955364308240214 1
1.02887178391753 1
1.06672900569606 1
1.0718637125257 1
0.833256408410826 0
1.06224070298591 1
0.972472118366812 1
1.07040562947282 1
0.986295347204707 1
1.08549504837782 1
1.08341508494686 1
0.957097145770162 1
0.906571677494159 1
0.974629112855962 1
1.07190674967392 1
0.880814952660863 1
0.964835133518319 1
1.04430159950595 1
1.01202493382902 1
1.18273920904006 0
0.984082364196857 1
0.961308831654469 1
0.860560223881759 1
1.03848337647743 1
0.892081964248694 1
0.999781609420251 1
1.05233103216897 1
0.956600874713443 1
1.0337463585121 1
0.819874243596635 0
0.867176080977772 0
1.01823980922972 1
0.938149395606821 1
1.06935426014058 1
1.03998307372423 1
1.01580161837675 1
1.1090900745292 1
0.946672719437183 1
0.899076741938375 1
1.02791554121899 1
0.953736858017553 1
0.971956197314046 1
1.00511791290684 1
0.9814049775139 1
0.944531261780914 1
1.10762335054857 1
1.21403402383584 0
1.09494364057433 1
1.04113015959409 1
1.09642915417732 1
1.04666268116767 1
1.0129708097255 1
1.01209044320426 1
1.09711470470717 1
0.992010948976564 1
1.07060136504831 1
1.02376554988345 1
0.934667114498619 1
0.991792187517934 1
1.09223090442003 1
1.04137111877065 1
0.989316269461232 1
1.00243877070311 1
1.000729768247 1
0.882314270649826 1
0.92276430192244 1
0.953000874518915 1
0.991291766249995 1
1.05023649841253 1
1.04161108178362 1
0.979379806719654 1
1.02447485613458 1
1.03333045653391 1
0.978689015487957 1
0.832840449096642 0
0.956365921595373 1
0.905211660218748 1
0.917060136044446 1
0.959678495005685 1
0.885585600854496 1
1.11540441533942 1
0.947808670306708 1
0.997523326193074 1
0.879226439374901 0
0.816923327632239 0
1.02611682024836 1
0.980706484574765 1
0.962764454974289 1
0.915476045428687 1
1.00541478931126 1
1.07155152604109 1
0.902937701155359 1
0.890812403282782 1
0.954862668729188 1
1.05299935603897 1
0.93329349689242 1
0.875644861099897 0
0.95830973750208 1
0.889676925212603 1
0.908395245189412 1
0.996450410207884 1
0.800809015703712 0
1.000411219476 1
0.986722592036611 1
1.08488738343441 1
0.929600380874606 1
0.932269713535228 1
1.02308020330548 1
1.05683698533487 1
1.08774426246472 1
0.917142396639303 1
0.922583755086455 1
0.895195607807239 1
1.14835081238039 1
1.12341358349912 1
0.954102686408848 1
0.929883006798742 1
1.02150068064682 1
0.981609615514873 1
0.980834534927343 1
1.08267204873469 1
1.07012178032076 1
0.997323847923412 1
0.989333181299964 1
1.06836552196097 1
0.87102547205671 0
0.911516205030223 1
1.02365921475948 1
1.07246285444685 1
1.0290483269711 1
0.917980743862838 1
1.05372232105923 1
1.00594628837079 1
0.964192205609063 1
1.07595942899254 1
1.10172604881361 1
1.04212053046296 1
0.923343100626617 1
1.11966584420555 1
0.874294225683399 0
1.020404791901 1
1.03625537989056 1
0.933456318363901 1
1.00515645116998 1
0.981622043702593 1
0.871912203786675 1
0.967313807355333 1
1.12326576264757 1
1.11000283910627 1
0.964016626253281 1
0.993968539023302 1
0.874045345690986 1
1.03097899954306 1
