# Supplementary material for: Bias caused by sampling error in meta-analysis with small sample sizes
Source: PLoS One. 2018 Sep 13;13(9):e0204056. doi: 10.1371/journal.pone.0204056 (PMC6136825; doi:10.1371/journal.pone.0204056)
Supplement: S5 File — (ZIP) [file pone.0204056.s005.zip › results N = 20 theta = 1 tau = 0.2 sz = 20-30.txt]

"dl.theta" "dl.cp"
1.07616997199116 1
0.953768213715639 1
1.04721655301983 1
0.896738109441054 1
0.949594951878611 1
0.914195252612586 1
0.705004407000352 1
1.03104821342931 1
1.04464845979023 1
0.94165264616136 1
0.86981738306247 1
1.00543777517144 1
0.966506667000639 1
0.980431708225739 1
0.87972190511644 1
1.08522100137841 1
1.3121341728196 1
0.987274353059976 1
0.964841562222273 1
1.04171479260412 1
0.69218301589101 1
0.914504505232989 1
1.13039602625066 1
1.02086686370163 1
0.736960149534497 1
1.09036451334056 1
1.01361404077161 1
1.05761795553129 1
0.958306503946113 1
1.16902615865057 1
1.17163464982585 1
1.39996004936744 1
0.934623721614104 1
1.02241155722259 1
1.10105343359349 1
0.649734835786874 1
0.836033282079294 1
1.04670793044844 1
0.81221731739837 1
0.80008369830381 1
0.921371521140473 1
1.09313535718478 1
0.67074674704532 1
0.886225572745501 1
1.38893674074948 1
0.697226359221653 1
0.952064930644589 1
1.07057855674415 1
1.08329508132673 1
1.10555359574667 1
0.937732895138852 1
0.795634138049169 1
1.50228349280639 0
0.972901569691097 1
0.961409977266864 1
0.90544903251866 1
1.28483654898758 1
0.805585977706877 1
0.698092489591298 1
0.873026534283539 1
1.33916569542637 1
0.693039023555089 1
0.621580513944983 1
0.779644593287142 1
0.940252843937586 1
0.90559027325445 1
0.654138979099707 1
1.08216758875214 1
0.898088000347891 1
0.867834155277936 1
0.846093872700453 1
1.06611497830953 1
0.514762117895038 0
0.92787220779231 1
0.89819873817297 1
0.921942788685515 1
1.04572076748171 1
1.04338544622535 1
1.07466489220828 1
0.679140371739767 1
0.730538786477591 1
0.966781325509719 1
0.97220070281981 1
0.796212848465012 1
0.943982632990558 1
0.913412396004853 1
1.39283751164092 1
1.092096911882 1
1.19017101302412 1
0.713925980797322 1
1.06087584342986 1
0.724269771024266 1
1.02596082543067 1
1.06844687057047 1
0.890812198917186 1
1.21584983997801 1
1.33735897882564 1
0.81328135691556 1
0.966900213144465 1
0.692291846524047 1
0.892486586727695 1
0.893587618633267 1
0.85101578585765 1
0.758485352983499 1
1.14545147516445 1
0.899072947958347 1
1.164135563468 1
1.35382578014791 1
0.894639615161277 1
0.919827794242152 1
0.897230953674104 1
1.22421110591349 1
1.48845392168845 0
1.24388307100389 1
1.18466754630193 1
1.17850765790137 1
1.40643772047175 1
1.00711350382596 1
0.608588025494686 1
0.85306431748186 1
0.838116917139606 1
0.944974939040111 1
0.875708909146436 1
0.849165731056146 1
0.802276964907324 1
0.931434976059527 1
1.26663123921613 1
0.666632144454721 1
1.03319957805866 1
0.960592290989112 1
0.579582420503991 0
1.0001055128639 1
1.18885585002583 1
0.991240185974826 1
0.68199814831077 1
1.04734423551291 1
1.04910803645128 1
1.07977627114956 1
0.728914431148503 1
0.89452271289564 1
1.05078654977423 1
1.20789747800186 1
0.822318075500983 1
1.28747625902838 1
1.127378138594 1
0.819146747778026 1
1.04093620582086 1
1.10989950092735 1
0.99936233839758 1
0.766557748313878 1
1.29294735275865 1
1.13205678393686 1
1.0235208718441 1
0.632614933791124 1
0.968880502388337 1
0.975327270613535 1
1.05893880586013 1
1.12716472772609 1
0.975085800020389 1
0.812114351808348 1
0.791057760197664 1
0.894149725790896 1
1.2025919256088 1
1.080103746899 1
0.806834199764599 1
1.10726093014691 1
1.45227174510808 1
0.934644119109401 1
1.07105658464763 1
1.11442533839043 1
0.932263428014774 1
0.736123777385345 1
1.12154412281348 1
0.961388435987138 1
1.08374577162124 1
1.16470251845371 1
1.24726453538072 1
1.11669756409363 1
0.779290608790489 1
0.998383787593191 1
0.72969622532727 1
0.734275831295833 1
0.977413022200919 1
1.07641304760771 1
1.06404478618719 1
1.23099368772568 1
1.08868907646645 1
1.1056948534618 1
1.03800445263066 1
1.05684171479662 1
0.979981480917341 1
1.09114858647036 1
0.916932166110167 1
1.14193855794962 1
1.122652709437 1
0.749487487343406 1
1.24156958177926 1
1.01807503978167 1
0.956144589039506 1
0.893182920540567 1
0.977977480575321 1
0.714862135513405 1
0.990287862241421 1
0.946364540884685 1
0.641451940639361 1
1.20637841742871 1
0.742805221703251 1
1.01000895153113 1
1.01173127260813 1
0.626130847177954 1
1.60763427560581 0
0.890891086914321 1
1.08460551270564 1
1.22298718963296 1
0.899947905662848 1
0.695200242362818 1
0.76429873384395 1
1.00438138783829 1
0.76574036491694 1
1.22440100421105 1
0.972038685885942 1
1.32396803063002 1
0.956673036873111 1
0.851242310191181 1
0.981858650307754 1
0.625391511956574 1
0.786950882605756 1
0.788377183248719 1
0.907101577576937 1
1.21794892069041 1
0.640907050430673 1
1.15515751056234 1
1.19655070029301 1
1.00161401257822 1
1.33738580752584 1
0.740181700127437 1
0.795407704135517 1
0.619374778087222 1
0.854106478846591 1
1.02398787625453 1
0.861179340661645 1
0.846688682147962 1
1.16055050941837 1
1.30607977972517 1
1.27437200999521 1
0.977385516434423 1
1.04790633388601 1
1.29924340931011 1
1.00722583933106 1
1.12146063034637 1
1.1676379534182 1
1.11991043241959 1
0.767437071575416 1
0.853965336590349 1
1.12947734471888 1
0.88618532944911 1
0.922891407622453 1
1.2247464101347 1
1.11341667343726 1
0.932951511519033 1
1.12138862579989 1
0.998177857809438 1
0.816970560280778 1
0.91166377805617 1
0.751329742298714 1
0.97515512647226 1
1.10238379211844 1
1.18374215504141 1
0.370881942154009 0
1.00267832693257 1
0.949338756605377 1
1.26232490199304 1
0.696345048883218 1
0.670854544740947 1
0.890124705020211 1
1.20779484333713 1
0.962263359583208 1
0.536835366331545 0
0.691667976597377 1
0.918767023692322 1
1.04080343441276 1
0.947027517522161 1
0.873443836219474 1
1.05558962022881 1
1.10838760638055 1
1.1226010569426 1
1.07684993269148 1
0.750005151586829 1
0.90068915809063 1
0.849050889208144 1
0.918007815822018 1
1.09861079575472 1
1.05389043043442 1
1.18550286232052 1
0.890971905974086 1
0.393703146615755 0
0.993266932468361 1
1.05728561888228 1
1.21597593270423 1
1.15235065953921 1
0.966151499756267 1
0.565158861661273 1
0.936521181879687 1
0.985568907753712 1
0.89475743438274 1
1.14109173385134 1
0.872778902096476 1
1.05745535462068 1
0.902400169329388 1
0.964180586584253 1
0.902023927250779 1
1.13525397857569 1
1.02878727361854 1
1.05134013505153 1
1.13318813010695 1
1.2240132133233 1
0.904583602458731 1
1.06037714068961 1
0.915096642971932 1
0.780799810485602 1
0.685805868509556 1
0.915511055818859 1
0.966598593175908 1
0.878116777378689 1
0.756892879542904 1
1.13009904295987 1
0.916522903794077 1
0.885415833820251 1
0.918964135432909 1
0.659466542660076 1
0.95733000528327 1
1.03978197842654 1
0.82492184941477 1
1.28282354024634 1
0.827518770058295 1
0.852126474679189 1
0.610106465332819 1
1.15415329313535 1
0.935726107539331 1
0.935909725037526 1
1.29727136555303 1
0.984773061816543 1
1.09190471879438 1
1.4231133887006 1
0.884526374694435 1
0.671614477610683 1
0.941589201874164 1
1.00370467634366 1
0.754989219796541 1
1.01087313595516 1
0.950843751842574 1
0.650518688954298 1
1.19997718586779 1
0.798132043672249 1
1.06493024128173 1
0.856850434862708 1
0.91930797282522 1
1.05511043678338 1
0.766344020966793 1
0.741700760759216 1
1.00286040547511 1
0.726082631211663 1
1.14380122017318 1
0.679216346794233 1
0.718654246354402 1
1.18535271167412 1
1.22511470311589 1
1.12291955384624 1
0.841902062662943 1
1.66680934070972 0
0.701867182414428 1
0.533266876044605 0
0.943287561036899 1
1.26378355012249 1
0.825369176383727 1
0.907156671320595 1
0.86284328620186 1
0.87390984468747 1
0.841283817604394 1
0.90107121550062 1
1.11865633959771 1
1.39357671441877 1
0.652303875970681 1
1.09764556363932 1
1.14890968893442 1
0.702617485462217 1
1.07444716706161 1
1.1620511100289 1
0.943864945817599 1
0.642954843862827 1
1.265643632731 1
0.98103143009645 1
0.810882267538413 1
0.841352735149731 1
1.0372563522779 1
1.1693096869526 1
0.90678516414483 1
1.0131102192224 1
1.15561218807623 1
0.866553635129103 1
0.919635402884907 1
0.792166956258098 1
1.2998584717703 1
1.12782007691182 1
0.816235636619409 1
0.860509965121425 1
0.885529951684179 1
1.19940645447799 1
0.89522628311464 1
0.590847769984439 0
1.10019416050835 1
0.650567558658565 1
1.12919307893922 1
0.958018461738151 1
0.878835802004543 1
0.805886390166089 1
1.19246805881842 1
0.721702146512072 1
0.737938889144295 1
0.683876028431544 1
1.19045684152882 1
1.035948006953 1
0.848555663430249 1
0.897051736325375 1
1.10047141874032 1
1.04066123411483 1
1.40657939135563 1
1.22119700316118 1
1.04473816106388 1
1.1429485139306 1
0.924536656752927 1
0.890380910125692 1
0.713884894670176 1
0.447351838494079 0
1.23101628145195 1
0.829545145843941 1
1.02638396674479 1
1.01746203669164 1
1.11526176922493 1
0.544276526733073 1
0.8990256483683 1
0.592842985732831 0
1.17552040103013 1
0.76921980873011 1
1.04049889875434 1
1.04495290206169 1
0.848986355820856 1
1.00767859752722 1
1.1183892782908 1
0.755884691565003 1
0.819347708620099 1
0.657071455947385 1
0.997027517442503 1
0.779015916583238 1
1.06157145393389 1
0.701403524530728 1
0.891662389400677 1
0.956349388301598 1
1.03286808661986 1
0.995266874806793 1
0.830924777569478 1
1.10183128495378 1
1.06855718189569 1
0.95958776703522 1
1.21624966468149 1
0.864524057583708 1
1.08943517043341 1
0.909456102020419 1
1.1244709082423 1
1.308693744591 1
0.668057269770465 1
1.09290435757833 1
0.822020231248717 1
0.71416590726223 1
1.04767058435235 1
1.09473125649527 1
0.993119305308054 1
1.05885169426697 1
1.2128627045379 1
1.42573467107574 1
0.923521464147498 1
0.95962626934902 1
1.22698687174142 1
0.983059754072493 1
1.14727543545873 1
0.879163788786487 1
1.11831215960211 1
1.03364315843529 1
0.480716487229468 0
0.875285585476497 1
0.990221400992757 1
1.24293628607285 1
0.833330676970706 1
0.904233773819003 1
1.57531257497574 0
1.03424320778893 1
0.606965505605537 1
1.03936356184785 1
0.69635229661688 1
0.919787765899033 1
0.835209753030212 1
0.914786756762803 1
1.07735188574084 1
0.867192986748975 1
0.852154643070406 1
0.840579199162019 1
0.887102661644784 1
1.29827108318173 1
1.10951994890019 1
1.01181622999784 1
0.779127677646561 1
0.747888172022451 1
0.880627944351899 1
0.806059833038071 1
0.764155648460799 1
0.809703245121227 1
0.8122612321836 1
1.0567375193842 1
1.08010998462031 1
0.847971818286473 1
0.738635278872762 1
1.10753273025345 1
0.905373481002898 1
0.502407079522898 0
0.959287944075061 1
0.711438155826443 1
0.70282739628387 1
0.860857133050618 1
1.02822423629478 1
0.717281207815964 1
0.996393301593296 1
0.795559531562185 1
1.00976507731452 1
1.23109641342479 1
0.906176307025749 1
0.715432807315586 1
0.88650323937984 1
1.23715367448007 1
0.617035605520374 1
1.21222509307774 1
0.888195745146384 1
1.22104224584801 1
0.75433880275263 1
1.30826895158448 1
0.754119758065135 1
1.11941716100885 1
1.45137364197043 1
1.1755828667277 1
0.784855628438653 1
1.2161207480288 1
1.05781158860686 1
1.04093315554289 1
0.782173859364956 1
0.721344437344138 1
0.969653334930748 1
1.01470558826314 1
0.835468476453455 1
0.877546909415483 1
0.981946039437925 1
0.833093885302747 1
0.865474816179247 1
0.606155797838941 1
1.03209011795651 1
1.00956910631459 1
1.31368580136042 1
0.970643316833383 1
0.973751133864611 1
0.875709390432063 1
1.32557103829063 1
0.951906750170711 1
1.12411602777635 1
0.649324816637883 1
1.00487034708954 1
0.917046724534697 1
1.05868523014949 1
0.985790101228692 1
1.21138146490011 1
1.06097568286932 1
0.740928792453593 1
1.08577296860843 1
1.16902727311309 1
0.749501153722087 1
0.898704639861923 1
0.72295379391849 1
0.806601576733282 1
0.5098511989917 0
1.01613007918572 1
0.560978423152563 0
1.07135615972769 1
0.763569932794733 1
1.33569429937965 1
1.13147823920356 1
0.870579837474514 1
1.13616116466536 1
0.959003922927178 1
1.0281953778163 1
0.983586084989456 1
0.827781585659889 1
1.48591617434506 0
0.800825770755092 1
0.896364415707801 1
0.624411605462044 1
1.14222424219926 1
0.84329977872408 1
0.927543357323811 1
1.24131177883704 1
0.972317229380399 1
0.873047612228718 1
0.932977490976122 1
0.888833118107577 1
0.857414854273975 1
0.985911450577644 1
1.33026343540934 1
0.837895850039514 1
0.909689791240623 1
0.84731142763566 1
1.20072990155264 1
1.07114604582324 1
1.26923111173119 1
0.845825852841245 1
0.906992887666397 1
1.20858203911986 1
0.658825567202042 1
0.848913340742603 1
1.31252921374226 1
1.23676910459367 1
1.02635764163228 1
0.996144292033998 1
0.838445319035648 1
0.761067093902131 1
0.723783468774575 1
1.22848160390381 1
0.875560572990188 1
0.878012386721943 1
1.07286157815245 1
0.894077663838028 1
0.706953794588862 1
1.04880978155204 1
0.82526099026539 1
1.05941071434573 1
0.827618583221854 1
0.884346673594839 1
1.23503128175363 1
0.788818441174817 1
0.991673078668429 1
0.844110476385378 1
0.99162382528346 1
0.937652494964674 1
1.09960332781698 1
0.89704773667371 1
1.22910449842849 1
0.956097868900199 1
0.924743657994281 1
0.973589264240042 1
0.790461775500928 1
0.625835178891156 1
1.02089064628993 1
1.15667287167127 1
0.910731492735167 1
1.01758324284804 1
0.716275777125762 1
0.844834310829673 1
0.922842844574252 1
1.26815746543761 1
1.12412947339961 1
1.10528544838546 1
0.934104394073951 1
1.09252607818653 1
1.23474981124881 1
1.13230906696895 1
1.05952089984287 1
1.19699842642335 1
0.940815298749093 1
0.988778474021045 1
0.990731911558017 1
1.61398693746526 0
1.11706521624288 1
1.1296331680006 1
0.90570212918768 1
0.986173568462492 1
0.885298786897168 1
1.11925520097042 1
1.02859708678765 1
0.74919455798084 1
0.76527867304648 1
1.05835038931059 1
1.12909572994123 1
0.862876040494174 1
0.942921152382742 1
1.01075371730213 1
0.688198951946839 1
1.16669260974858 1
1.34522602078811 1
0.946505139863707 1
1.00850320464402 1
1.08332325826204 1
1.05975727033664 1
1.27289022456956 1
1.181457313813 1
1.16259770324362 1
0.866879645901969 1
1.0946603701164 1
1.31979468448745 1
1.44090921111522 1
1.13036991329718 1
1.45336074070037 0
1.02508105016212 1
0.706835698812403 1
0.626236866392666 1
0.820798475697348 1
1.35971144698216 1
0.963666414890227 1
1.41463672348252 1
0.831225994273757 1
0.693041159422241 1
0.995323784200462 1
0.857909777070539 1
0.955140492099519 1
0.871889402568223 1
1.38720710561851 1
1.0296233005289 1
1.23967246854086 1
0.875977026308625 1
0.956179441463612 1
0.777274286863857 1
1.04273386625436 1
1.28082602235223 1
1.0472865659712 1
0.859013894206307 1
0.939892021209784 1
0.825702450976425 1
1.05251208460128 1
0.899230153306514 1
0.916472433421385 1
1.01316415174897 1
0.999030126579725 1
0.559092678736925 0
1.05356394007191 1
1.11157047302898 1
0.868031766169451 1
0.967119285739246 1
0.980444045480682 1
1.08872668634139 1
1.11256413668397 1
1.07617353085555 1
1.06361976259588 1
0.820459880094216 1
0.931750947209691 1
1.08623420357028 1
0.919098559475628 1
1.01367665086708 1
1.09314534758814 1
1.19676199457979 1
1.05176197342137 1
0.834254906117167 1
0.979644634327497 1
1.00747874415386 1
0.930146364919045 1
1.28513948295681 1
0.696449965222004 1
1.09656481639159 1
1.0000855700448 1
1.15894215847084 1
0.708936569424489 1
1.33480959294028 1
1.14967419630657 1
0.864871428780454 1
0.970636360227323 1
0.920801050197856 1
0.99114414391448 1
1.11157185284056 1
1.04009932166795 1
0.880684312763562 1
1.1503359408102 1
1.02218816700322 1
1.10209709114847 1
0.608066141035501 1
0.831795467168951 1
0.726307880411021 1
0.853572275279625 1
0.888993832504845 1
0.87364737899329 1
1.03157042966579 1
0.819967359598039 1
0.744942373798565 1
0.781921719784662 1
0.946461488323252 1
0.822703067270849 1
0.898218105010364 1
0.830696869598357 1
0.788437769546569 1
0.766838558723731 1
1.07647762735119 1
1.21979743293087 1
1.45977183993942 0
0.900521199206592 1
1.26929474820631 1
0.911199598330366 1
1.04431478475267 1
1.26852183893996 1
0.700419195172518 1
0.831879637608657 1
0.878257403993599 1
0.825295854765578 1
1.28937464100823 1
1.04760325546455 1
0.714617141080649 1
1.26966334686601 1
1.12415519660889 1
0.664801110821335 1
1.0109699337956 1
0.850812404311616 1
0.708222612026824 1
1.19912558250826 1
0.840508215770624 1
1.02111507214758 1
0.882586350430653 1
1.04221115803235 1
0.86222566208571 1
1.1083445861534 1
0.925918959639403 1
1.16331049809284 1
1.22183952553881 1
1.21701453462615 1
0.762306916631019 1
1.25010337526467 1
0.634132432513347 1
0.976150568103439 1
1.0941535868134 1
1.14057405706004 1
1.07917815772702 1
1.53124490200107 0
0.943708514650986 1
0.907250089282241 1
1.17719092441624 1
0.970990152266743 1
0.946343855799616 1
0.742470311133434 1
0.83681154110901 1
0.929838875126323 1
0.985000788426613 1
0.593796306444037 0
1.16046110180207 1
0.825843785627739 1
1.06112404003502 1
1.09769104085374 1
0.43935190498038 0
0.935524907634192 1
0.790688712244204 1
0.852036523370775 1
1.11952441707275 1
0.885088624404099 1
0.932667324619591 1
0.783517052302036 1
0.957947017698595 1
1.26174921057504 1
1.38979232910524 1
1.06933107815814 1
1.07210165210965 1
1.0670489996837 1
1.27081461423071 1
1.72787956501098 0
0.990662745201264 1
1.33022123912172 1
0.947326029076427 1
0.653202824280755 1
0.824506477317003 1
0.757080323518305 1
1.11235729591443 1
0.888328799898925 1
1.26328896290968 1
0.986009496584993 1
0.654341537587434 1
1.05432130698984 1
1.08143510701796 1
1.29490382288349 1
0.974491193917469 1
0.798303656463964 1
0.911333320043364 1
0.959047771229534 1
0.757210673679757 1
0.939352796897303 1
0.857608435041695 1
1.01214176945436 1
0.966266502757735 1
0.675506145512795 1
1.25607675964261 1
1.2292060350744 1
1.0268824158724 1
0.930254717025252 1
0.90999584271989 1
1.36511421731626 1
1.03257665652895 1
0.669203781630924 1
1.22183233355 1
1.06463167620799 1
1.09882429179662 1
1.01402208981464 1
0.784822243813844 1
0.75034733765882 1
0.840615167367905 1
1.04856988934864 1
0.916420509606915 1
0.740093589221629 1
1.02366560680472 1
0.993289633955617 1
0.779105098143303 1
0.644363129070609 1
0.887730083260386 1
0.813681172333524 1
0.883582726023169 1
0.829974483784869 1
1.14717317032448 1
0.804347649644649 1
1.13556787667689 1
1.13896130945965 1
0.633369277861168 1
0.941666920940914 1
1.03701015221193 1
1.28921792632267 1
0.747681022502505 1
1.08559390503957 1
1.17624267277904 1
0.713189410471297 1
0.817336815942023 1
1.00026828116414 1
1.16121670830155 1
1.09080537297234 1
1.07206187711767 1
0.842740387563588 1
1.12158574385978 1
0.959586914174495 1
0.992799239032437 1
0.999122009418213 1
0.836003366462237 1
0.866034036499569 1
0.676735210273 1
0.505040355313207 0
0.949600651583968 1
0.731991931475365 1
0.873469433441374 1
1.08950978541141 1
0.88414208243258 1
1.00040234653725 1
0.958752523765262 1
1.11086566512428 1
0.966839888595349 1
0.979483161851687 1
1.02487957550479 1
1.02562447300246 1
1.02268373051315 1
1.01131553729937 1
0.822438148199779 1
0.925805740597872 1
1.13642562234421 1
0.953069962169544 1
1.04973307472763 1
1.61224730277731 0
0.964490533692372 1
1.0526864923004 1
0.898344980696542 1
0.855498235082208 1
0.922704382515296 1
1.1088614035387 1
1.14332587632683 1
0.909461611984936 1
0.740218780200883 1
0.982832290968493 1
1.0553756292339 1
0.821715003437376 1
0.93271987002397 1
0.710921707298446 1
0.997518388460715 1
0.908762286893444 1
0.731635227544542 1
0.776424095193036 1
0.81476909448265 1
0.635894191948132 1
1.21098950110661 1
1.03738094944777 1
0.772844108743583 1
1.14361584016299 1
1.33607325738133 1
0.674073474278312 1
0.934169617196886 1
1.38041627780256 1
0.909746179369185 1
1.10845830112831 1
0.634710532888929 1
1.11832306152595 1
0.927410970523857 1
0.928737864748346 1
0.946314323316745 1
0.779118051319502 1
0.683742051929475 1
1.30185033990855 1
1.15152563601012 1
0.821023465571639 1
0.940960160376136 1
0.758581905090227 1
0.791884222263291 1
1.16831712464586 1
0.640426729714598 1
0.844105825058837 1
0.883219567538269 1
0.809207867239661 1
1.04507684731238 1
1.01441570549541 1
1.01588862261892 1
1.18764202759113 1
0.994041932419489 1
1.31605583379834 1
0.899403342469098 1
0.996158579759677 1
0.718221947858439 1
0.922614340269652 1
0.898793587737956 1
1.43870816217472 0
0.751130764742932 1
0.752666359553069 1
0.962963408453395 1
0.885599633076306 1
0.948123284013588 1
0.588490267543496 0
0.576054798280144 0
0.998358215983701 1
1.14568952144044 1
0.767409337981901 1
0.944161115259215 1
0.658020327658612 1
0.860870877102634 1
0.861935280691289 1
0.550487332047239 0
1.03896877903749 1
0.721708333412035 1
1.14858564947387 1
1.04422081659813 1
0.876997933287089 1
0.859827012075856 1
0.825501647208191 1
0.981874960557101 1
0.987655316197112 1
1.00770947543466 1
0.809179029043922 1
0.753811912202179 1
0.918753017183665 1
1.12833024906306 1
1.15437227930338 1
0.949609233112714 1
0.973324448325936 1
1.68398167880113 0
1.05540472249601 1
0.749466154260315 1
1.00139029525787 1
0.914226538642547 1
0.222950823107377 0
0.890730008352329 1
0.627520729833769 1
1.18713594917905 1
1.30762143182259 1
0.84035247813046 1
0.984374717175641 1
0.863085554260001 1
0.58396188074626 0
0.982606615508516 1
0.921975731449191 1
0.622976472949794 1
0.774023767429968 1
0.691144778835367 1
0.869575700560621 1
0.93023727551516 1
1.07525220733309 1
0.996040545680562 1
0.91536023892349 1
1.27405192555745 1
0.773673093368335 1
0.732426334690738 1
0.974795851134156 1
1.07852983089162 1
1.04495401214353 1
0.594224105472542 0
0.780666091515458 1
0.591579978962307 0
1.06256088974808 1
0.559007992525541 0
1.00431838643844 1
0.961953327670662 1
1.23294442698413 1
1.226897706905 1
1.02121805699438 1
1.01627309302058 1
0.7530741855176 1
0.850968510430451 1
1.10980396517149 1
0.897593795994391 1
0.954459974936913 1
1.19754227873336 1
1.05500705881274 1
0.95666536410354 1
1.03700550037517 1
0.838721985424799 1
1.14956901236462 1
0.958053730607109 1
0.758941319881265 1
0.930241924754158 1
0.713975322311996 1
0.742760314555647 1
1.06395838741529 1
1.10859276220425 1
1.26303453216136 1
0.698691261857026 1
0.783606764803099 1
1.23704157022147 1
0.99214559312329 1
0.879536207431838 1
0.699961468183073 1
0.695299251002651 1
0.953010612637678 1
0.893277334229781 1
0.879748521704152 1
0.744456009863232 1
0.732354481976826 1
0.927117808652075 1
0.805304386395568 1
0.825197659274885 1
1.00404022754891 1
0.872121975462951 1
0.966575689262339 1
0.752437148001315 1
1.04797749742994 1
0.849059612228941 1
0.703824708823444 1
0.992545605065069 1
0.865463951346208 1
0.952118458703786 1
0.961362443771381 1
0.697227634137514 1
0.832708017997399 1
1.1317714244474 1
0.707528127551277 1
0.856357003703511 1
0.716991388551425 1
1.46654621027607 0
0.970924135158995 1
0.904311075902952 1
0.644663741698953 1
1.04163479882342 1
0.982290846097998 1
0.995933956229528 1
0.831924188819812 1
1.27260465617175 1
0.630624713488234 1
0.958864133437401 1
0.579541139901693 1
1.00411620829913 1
1.06912268305117 1
0.65550867391986 1
1.06429559535175 1
0.889813279394532 1
0.970409396941046 1
0.834974935817122 1
1.12180187234674 1
1.13678223486345 1
0.880955167343147 1
0.892524980177922 1
1.14698393027493 1
0.78439547287636 1
0.819141162202675 1
1.01121743344477 1
1.20842332578484 1
0.418130177604131 0
1.06659312531663 1
0.837029296944436 1
1.05719916882047 1
0.786227400697092 1
0.995287450858064 1
1.01029279740773 1
1.2363820798934 1
0.97268601797803 1
0.774418688896543 1
1.00109589337119 1
0.741002285424795 1
0.888970822536189 1
1.16389145193385 1
1.1813517985838 1
0.762150820524422 1
0.944024420898805 1
1.4819983893762 0
1.06134389544198 1
0.745931600448266 1
1.05388788853055 1
0.408929330796553 0
1.34766395589657 1
1.33311316253761 1
1.21418389574322 1
1.10987364487373 1
0.265870818631122 0
1.33010315126619 1
1.18860616504688 1
1.06697051559825 1
0.822828610005523 1
0.576767053161782 1
1.00473800875948 1
0.930482251209811 1
1.20530967755559 1
1.12970740396739 1
0.924431296359702 1
0.670014050357009 1
0.813232163398171 1
1.27156630921052 1
0.798545666284244 1
1.05977612973542 1
1.06095034641099 1
0.883247999126077 1
0.87501199217185 1
1.15411692071772 1
0.987516426908012 1
1.4547491448339 0
0.879009263747789 1
0.714727071949065 1
1.04738574967177 1
1.22594088329472 1
0.918384953455527 1
1.21864676739234 1
0.369962547931474 0
0.944327758844592 1
0.938603108198978 1
1.17121355882525 1
0.875772508760655 1
0.980730056058916 1
1.09965683038443 1
1.05857701505584 1
1.04375673298045 1
0.941080929264641 1
0.927879628381487 1
0.762573419334891 1
0.978922449872155 1
0.81358353492499 1
1.05666426228249 1
1.34603334684811 1
1.0154910261638 1
0.903379765601126 1
0.996176539163944 1
1.2395605533338 1
1.09098012283868 1
0.924011046024738 1
0.890096233444451 1
1.25827518597903 1
0.87605407328142 1
0.693467512833337 1
0.780614361609795 1
1.28907440404217 1
1.37129861459561 1
1.12318320683666 1
1.30619100091823 1
1.27998361872656 1
1.04748916905111 1
1.10731183469156 1
1.11092830376328 1
0.811675336634435 1
0.943582155568769 1
1.13772082363808 1
1.05222028308473 1
0.848736696318385 1
1.10025042078606 1
0.7999711251724 1
0.94469424641316 1
1.05859375639652 1
0.957818260564265 1
0.746227462701947 1
1.3012936919699 1
0.781155522281275 1
0.784533769979763 1
1.11258541083798 1
1.07180791118358 1
1.05649592554111 1
1.03421583051504 1
1.2238375828157 1
1.05863201267048 1
1.07116351430874 1
1.20533098410138 1
0.806396421334858 1
0.976752278468926 1
1.00322107051656 1
1.48827648071842 0
0.79569009566501 1
0.979528181915443 1
0.767531936890039 1
0.857456332581267 1
0.680849950416507 1
0.850665771938936 1
0.876315675808853 1
1.15966258478531 1
0.843577445873538 1
0.966514277046018 1
1.18817627127224 1
0.897160127291448 1
0.792628371501736 1
0.743540472715857 1
1.13787083121749 1
0.899177259852323 1
1.21756575090529 1
1.01283283953759 1
0.725618307493697 1
0.660221784973359 1
1.25605532413717 1
0.786535449238169 1
0.849809519689966 1
0.986534928743044 1
0.695990188360703 1
0.867903606864847 1
0.809966155486279 1
0.792664341221994 1
0.852747522187649 1
0.661415628791284 1
1.03850888875181 1
0.992243847306734 1
0.660481123558969 1
0.791960436836235 1
1.07931241343196 1
0.856301497388834 1
0.858472976246747 1
0.916272412143709 1
0.969742202159956 1
1.12946105325448 1
1.00258465046262 1
0.9530485996818 1
1.13342372521761 1
0.990424002569697 1
1.08461674031245 1
0.736720878592684 1
1.15726333159456 1
0.983622765685581 1
1.05005743594868 1
0.99154769424822 1
0.706101520047571 1
1.02292551068171 1
0.866379001116752 1
0.715819132338534 1
0.738322494425099 1
0.627755826436852 1
1.12530104384914 1
1.03041139388562 1
1.36769383370733 1
1.09586461112489 1
1.31803867979967 1
1.2298724434027 1
0.922394495111642 1
1.48803878199324 0
1.05416681009583 1
1.26753641617509 1
0.933495153643206 1
1.19972905250575 1
0.948439401580064 1
1.37968717936606 1
0.923369887098782 1
0.996396288931902 1
0.804088337458617 1
0.561865689809612 0
1.13432707510192 1
1.04139358982293 1
1.06775822656171 1
1.0623489032337 1
1.20010967790748 1
1.20056556141416 1
1.15636532861347 1
0.770397730071757 1
0.955198884277452 1
1.10487124808761 1
0.65836674951199 1
1.22335563987592 1
1.12513764677806 1
0.937094130877343 1
0.959185183522927 1
0.507137523234303 0
0.471936160165413 0
0.944274052362087 1
0.638161345230055 1
1.10750098967826 1
1.00329815718419 1
1.19177626699747 1
1.18163688770305 1
1.0537567892996 1
1.38084990214764 1
0.840229974019477 1
0.994318608853901 1
0.970925766905965 1
0.832940051463553 1
0.901422108274117 1
0.869886380586961 1
1.46307041703377 0
0.975683851818392 1
1.17009006608138 1
0.698034440040516 1
0.576805056162287 0
0.863174231113723 1
1.1379029526585 1
0.821305921733191 1
1.04640597599656 1
0.936290892505799 1
1.07657505229387 1
0.880894524475343 1
1.1040295032509 1
0.730386334761612 1
1.03329589009045 1
0.971224817126825 1
1.13617457739663 1
0.879293621943575 1
0.894849666279422 1
1.18164615279698 1
0.990324342299987 1
1.1200307189403 1
0.529481504733026 0
1.17662705832403 1
0.459285213853831 0
0.986705105359534 1
0.889203256982758 1
0.878008384962527 1
0.920527733428537 1
1.2641800110132 1
1.10036731352155 1
1.11309215726962 1
1.08107582213413 1
1.00101478144245 1
1.22495574789279 1
1.29234934260454 1
0.782308312774543 1
1.04290871476836 1
0.692551931668793 1
0.908938137245136 1
1.3055644322902 1
1.01059243100316 1
1.03721444305825 1
1.06334795683572 1
1.13051197308054 1
1.04917264830641 1
0.842194248521131 1
0.536263934332289 0
1.05820754972934 1
1.07411730720793 1
0.811653540332992 1
1.02373893696166 1
0.809750950201108 1
1.24932315560838 1
0.75729269707183 1
1.05247791421889 1
0.643003866348311 1
1.21210663702783 1
0.895964452569858 1
1.08289346274596 1
0.900027963318563 1
1.13372649516787 1
0.931613408045461 1
1.32814092202741 1
0.790230476926631 1
0.687977297152423 1
0.943752047034818 1
0.812604820014779 1
1.13681587044219 1
0.878549786888699 1
0.909001879327906 1
1.26038556252786 1
0.765674908011848 1
1.39961166148688 0
0.581236033558962 0
0.698272177895145 1
0.930907430277651 1
1.06058415066613 1
1.12177594415547 1
0.870328413358722 1
1.0811426373207 1
1.22342311759349 1
0.930351313446258 1
1.39876951846605 1
1.00144361028467 1
0.742954481702228 1
0.771671673746048 1
1.07685012197126 1
1.23586205989325 1
1.28544180039549 1
1.08629992967995 1
1.14243811996487 1
1.26821977365853 1
0.813566771142999 1
0.824343414675867 1
1.12303384094461 1
0.641922841914573 1
1.17874703270163 1
0.975037644384698 1
0.872002423228737 1
0.83452802566794 1
0.998932402062783 1
0.95769846240623 1
0.803064055029073 1
0.707357887704789 1
0.61860181550493 1
1.03073519253554 1
0.724651580656655 1
0.88286012626108 1
0.96419699956746 1
0.98576689192741 1
0.976900569300779 1
0.90812201174358 1
0.720591592028222 1
1.14110411653805 1
0.817275349244468 1
0.811353844325486 1
1.04270954068702 1
0.645372771711459 1
0.773544273853746 1
0.917335356770091 1
0.992953121380274 1
0.81767707842884 1
1.11614365743549 1
0.827695311146728 1
1.26551960105914 1
1.31097519706611 1
0.983902552068116 1
1.34499048891598 1
0.982710995890337 1
0.931613695514451 1
1.12579442999454 1
1.12538102086446 1
0.973392642833893 1
0.912134230090866 1
0.941005480974054 1
1.2750198175501 1
0.896978616284517 1
1.00248416846604 1
0.748117800657938 1
1.01851231845197 1
0.961313498315122 1
1.00565681141957 1
1.26581923067653 1
1.05427259934992 1
1.01261328582325 1
1.08725057782852 1
1.01216949491539 1
1.23120774229666 1
0.752411284269246 1
0.899065834112742 1
1.26028078787908 1
1.05511235157455 1
1.20925618582009 1
0.914324195108208 1
0.770959438491397 1
1.06883643836078 1
1.31026825613792 1
0.993697516903006 1
0.964466399601471 1
1.12582831496536 1
1.31690427623767 1
1.07352026042977 1
0.859784037354207 1
1.21283378030051 1
0.724515167480679 1
1.03977617173768 1
0.813398907310637 1
1.27394111171461 1
0.819054631094509 1
0.577270628117167 0
1.01960007076408 1
1.04618013590579 1
0.999695895684895 1
0.827014971359494 1
1.11510045776197 1
1.20280870492365 1
0.95886835444621 1
1.12072041539178 1
1.24278036180153 1
1.0886424308754 1
1.06564414756735 1
0.626138162791881 1
1.27176384765563 1
0.787299488818253 1
1.16868019671999 1
0.862176864780001 1
0.774332566774525 1
1.40446234049094 1
0.98932862261584 1
0.893281912291129 1
1.36441566716199 1
0.726164969342407 1
0.833935019761821 1
1.09092548318426 1
0.951870089102907 1
1.08353573059174 1
0.733463931646966 1
1.11181806320477 1
1.22194865163901 1
1.15621347714872 1
0.972301814773317 1
0.794689712515163 1
1.32673155971821 1
0.869281245495194 1
0.779218621104842 1
1.05263046704732 1
0.509170699799416 0
1.33027710369455 1
0.819882489534306 1
0.873212164961076 1
0.985158803028118 1
1.10373549486336 1
1.17339633701694 1
0.866876962427589 1
1.00693868567815 1
0.988093546262754 1
0.859232453249639 1
1.12876815132693 1
0.844594958316554 1
0.921956517061763 1
0.667629606106614 1
0.664197964549728 1
1.34989004219637 1
0.8885063641587 1
1.00880152652677 1
0.955639866091129 1
1.04528415350076 1
1.29490685828721 1
0.906835145723248 1
0.925229393852338 1
0.937902507345299 1
0.803969584291388 1
1.22057677690535 1
1.04808990474356 1
1.17638032916356 1
1.03366501403295 1
1.00881333614076 1
0.77339374596671 1
0.970079659079312 1
1.18474266427487 1
0.848637829056783 1
0.690681550281793 1
1.09233597844795 1
0.933754349210043 1
0.995151784378423 1
0.915459574033317 1
0.846877399650841 1
0.87111164683617 1
1.06384934644995 1
1.05801643330481 1
0.825808627685957 1
0.894139359083179 1
1.10428798773325 1
0.832730140580312 1
0.860430378668768 1
1.05245225191524 1
0.872406081352003 1
0.856951337330855 1
1.26220832566034 1
1.14825967284139 1
0.887822199236379 1
1.12456920055648 1
0.859233143607486 1
1.09726935629897 1
0.964502627078035 1
1.10696151874463 1
0.977262120654466 1
0.710362003444169 1
0.917320019120309 1
0.862435322769458 1
1.10304661183216 1
0.985972287906289 1
1.10936917688531 1
1.09866387916787 1
1.27319550407492 1
0.996536677717276 1
0.906974970419408 1
1.19712280115088 1
0.779549072147104 1
0.794459396797908 1
0.849082792735954 1
1.15614789532249 1
0.784829585613178 1
1.09279611039708 1
1.35360151910015 1
0.930725020735082 1
1.12858710964245 1
1.36209590955641 1
1.29888901339811 1
1.00563290826247 1
0.846962725865079 1
1.01225386860562 1
0.57964680686055 0
1.07254730183041 1
1.38450802370322 1
0.537661765075798 0
1.05396551279717 1
0.891762383809164 1
0.888067336882672 1
1.03145595854068 1
1.18852196452462 1
1.08692401440704 1
0.896190316862318 1
0.988280749491154 1
1.02837173900665 1
0.932028100200949 1
0.847513811027193 1
0.765639804077985 1
0.863686875466605 1
0.904476029019605 1
0.89274746044124 1
0.948911472210013 1
1.1858898948269 1
0.814835771213337 1
0.858441079077398 1
0.828275781155539 1
0.825116033056087 1
0.994622739357469 1
0.948978669012518 1
1.05583764035087 1
1.61570073186179 0
0.961967952552122 1
0.985245211131626 1
0.76394410644978 1
0.931886930273038 1
1.16086191620759 1
1.43150504188651 1
1.19738096310388 1
0.910065706143168 1
1.26160948657931 1
0.845359749538776 1
1.00148719036739 1
0.792294883895096 1
1.10571204867034 1
1.29510416592574 1
1.07242128162604 1
0.868898606618766 1
1.25414937956472 1
0.985022944106274 1
1.311676443389 1
0.90449413196826 1
1.13278227802107 1
1.15209503416325 1
0.972999013093829 1
0.95896971885073 1
0.840807632585754 1
1.02515863381632 1
1.00508665620626 1
0.990996492023378 1
1.04960525963059 1
0.7443447117272 1
1.20160964752652 1
1.06842293240207 1
0.722856699437086 1
0.932799343886483 1
0.884216154312949 1
1.17864260385176 1
0.953494847885294 1
0.970586327820946 1
0.948431120123317 1
0.925573876864469 1
0.853780309614234 1
1.12447277277919 1
1.13693719014377 1
0.996210988669573 1
0.855144232136863 1
1.05041252508643 1
0.814275179516704 1
0.643012490693209 1
0.940065539540602 1
0.997502985052097 1
1.12713395093261 1
0.705941389525618 1
1.08548344088091 1
0.914469882942488 1
1.10157745874966 1
1.38134994611617 1
1.00828683691038 1
0.71131769369682 1
1.16198243717337 1
1.18158040842088 1
1.08722215668314 1
1.29092124223492 1
1.0247991539796 1
1.1392497832094 1
0.87602254056882 1
0.947960792296236 1
1.2736334371682 1
0.482740588188332 0
1.26438808526551 1
0.524634430337917 0
1.06204701254591 1
1.29041399962389 1
0.906330839612011 1
1.06462134760719 1
1.34478106903061 1
1.11582526402609 1
0.988747435362764 1
0.914227985924438 1
0.782605376266621 1
1.34299954198705 1
0.818071827006433 1
0.89878820046146 1
0.994878035256299 1
0.809687555044856 1
0.83487667170972 1
0.962975084474071 1
0.702135860425522 1
1.38724260678246 1
0.876889881820772 1
1.05671630644167 1
0.917758597759009 1
1.16153556992426 1
0.926512685373759 1
0.640765919267959 1
0.914839275528493 1
0.800737722585973 1
0.873525684375681 1
0.983547733018339 1
1.09176374821156 1
1.08111487592261 1
1.04289966053742 1
0.739548971890332 1
1.09520656169294 1
1.10705352632278 1
0.991899292853839 1
1.00098055184471 1
0.852005352131222 1
0.874687854179046 1
0.872041018331129 1
0.788711352717148 1
1.04335253999791 1
0.684207711156105 1
0.769868526931139 1
0.994398713903251 1
0.835522407854001 1
0.915830504988978 1
0.578157606595569 0
0.62713766539881 1
1.08459280913573 1
0.765955872084757 1
1.09733188641015 1
0.965053367948679 1
0.962237142900544 1
1.12435474802311 1
0.926046978061786 1
0.796122668998107 1
1.0955189392624 1
0.788634218083007 1
1.10336370938833 1
0.959569027937995 1
0.780371957048177 1
0.843884656025456 1
1.15228809708809 1
1.16731537144608 1
0.942577359859606 1
0.98075123750373 1
1.35753958027295 1
0.925084063275996 1
0.800903356375558 1
0.854228934947844 1
0.913085716958878 1
0.71837434155549 1
0.884463290762761 1
0.844115332065175 1
0.846703097375886 1
1.08221094507045 1
0.966197657136021 1
0.825631891217804 1
0.860236319203786 1
0.818184668983588 1
0.642259310259435 1
1.31901463316856 1
0.932074010380945 1
1.25043391681562 1
1.0082507413624 1
0.854709024325989 1
0.649488358811713 1
0.770816450812437 1
1.064161478396 1
1.12950446736975 1
0.611051612805718 1
1.15853220705234 1
0.796360143332643 1
1.04702277445111 1
0.96716871826581 1
1.29184104062425 1
1.11008637475175 1
1.08986322982558 1
0.831405617262771 1
1.2971811179202 1
1.22302098055257 1
0.959338510455866 1
1.17394338417175 1
1.07038153303101 1
0.638854479503998 1
0.976874260482575 1
0.915958224400351 1
0.891945254526151 1
1.09487174983687 1
0.794075601503898 1
0.927446643886529 1
1.05605712465813 1
0.977779907695121 1
1.0996332844601 1
0.942405392134136 1
1.05368902262902 1
0.736242355703508 1
0.988979299238838 1
1.18494865821267 1
0.900152958777698 1
0.678366922076288 1
1.00072767430003 1
1.19682562954498 1
0.742130129867251 1
0.773497314395261 1
1.3273484121034 1
1.15218696833326 1
0.691788258318596 1
1.18333052116658 1
0.607035185411696 1
1.20669045774441 1
0.806510307180578 1
1.04697343551033 1
1.11801902255372 1
0.883312666764626 1
1.06714229214835 1
0.858544918150168 1
1.11291080065842 1
1.15034651459889 1
1.30469811075845 1
1.08683570777548 1
1.12963867608365 1
1.10012394417811 1
0.672954968501296 1
0.867601171936233 1
0.89230117514354 1
1.31933207321599 1
0.60168600574568 1
0.907456528949047 1
1.20969738186492 1
1.17696456787059 1
0.833125119141019 1
1.31092612050187 1
0.71201661951665 1
1.09312580854769 1
0.779329976496256 1
0.932666370367502 1
0.768788908166208 1
1.27034081450528 1
0.749358653588597 1
1.40467969628075 0
1.12481818920775 1
1.23572262609454 1
0.839575000918175 1
1.0433773075264 1
0.966886394276879 1
1.13215240159839 1
0.907558237124749 1
0.956706328301571 1
0.762986290431831 1
0.844381939965882 1
0.811307844203427 1
1.0666382468929 1
1.12098041842906 1
1.04426401060924 1
0.613879671115153 1
1.1203327338858 1
0.971331071747925 1
1.34492630976177 1
1.24475081694117 1
0.786429340147545 1
0.82035212867262 1
0.976752436540892 1
0.660628302061127 1
0.939578130479421 1
1.01713522515672 1
0.906865134296251 1
1.0986510950279 1
1.10444090569092 1
1.05455873056224 1
0.670270470214509 1
0.937707573760811 1
1.26230958411048 1
1.01887502129759 1
1.15215108565514 1
0.876180898749799 1
0.977355519775597 1
0.874735264600603 1
1.26253531566687 1
0.952077090258439 1
1.09480185401878 1
0.849970457999967 1
1.12698927368444 1
0.851928350605396 1
1.04411041526793 1
0.864986007354218 1
0.928266127811263 1
0.913979321371334 1
0.927827977357073 1
0.916971703202286 1
1.23982393509422 1
0.903566856706219 1
1.05538936160909 1
0.78437071295588 1
1.3408325360115 1
1.14167356863031 1
0.572401649892308 1
1.06671276564203 1
0.941869026642773 1
1.10827246047033 1
1.00612810881588 1
0.870286877975782 1
0.605138450317854 0
0.914923113419794 1
1.08787579300443 1
1.25940163971657 1
1.02204875752689 1
0.792781400831771 1
0.813441518668023 1
0.952451198899099 1
1.19170544433217 1
1.16214927297309 1
0.825223779648316 1
0.695810263767406 1
0.75244239387839 1
0.922270626977489 1
0.833026032115846 1
1.00204368076351 1
1.10806112751736 1
1.08504651844576 1
1.06966619796515 1
0.881776527056904 1
0.830857325889573 1
1.03105266051983 1
1.02473522483254 1
0.892627744205707 1
0.990560720396673 1
1.20899513478946 1
0.992753258549102 1
0.971884332402242 1
0.923889836595917 1
0.918493560007013 1
0.799199068215327 1
1.18253341364921 1
1.33558902061674 1
0.954767848200863 1
1.19766674328797 1
0.75859051621926 1
1.05595108880376 1
1.33869164850751 1
0.888479147938503 1
1.1304344491186 1
0.98277090028669 1
1.10299065761434 1
1.30326843654234 1
1.20452272791016 1
0.880832074171044 1
1.12711968715273 1
0.81653561459135 1
1.05657711192444 1
1.0882492689138 1
0.794945911451443 1
0.84260999195057 1
1.19405919250795 1
0.94874942127231 1
0.958471252273225 1
1.11086216121227 1
1.14630406783488 1
0.980913898164831 1
0.883022093888343 1
0.914967583503837 1
0.868459561923412 1
1.03414943966442 1
0.890428861729978 1
0.958375567013502 1
0.747332654251444 1
1.26133539284745 1
1.25981359229039 1
1.06745442307019 1
0.644125785565352 1
1.36746355564187 1
1.04336631598674 1
0.840046685723698 1
0.855377188449148 1
0.812398958129817 1
0.974044441947836 1
1.24891819519366 1
1.09138282079741 1
0.884639157001835 1
1.09567095955861 1
1.03940873816672 1
0.864555969615933 1
1.27904280337808 1
1.03149694315115 1
1.05256697030482 1
0.944423268032596 1
0.977764397449634 1
1.26149438691203 1
1.05635866634715 1
0.732066824237103 1
1.02554092317835 1
0.897117307743813 1
0.872036574063847 1
0.750203310931558 1
1.03356234809626 1
0.835495075653912 1
1.05991379972316 1
0.865054405495365 1
0.966805310360755 1
0.86740402940143 1
0.827580573298681 1
0.791516499132109 1
1.17526608211954 1
0.943287531724212 1
0.999587816681248 1
0.956241435829886 1
0.701710114040701 1
0.836051815790167 1
1.13357184985059 1
0.905748379969521 1
1.18513613213591 1
1.19108679923208 1
1.39430042304801 1
0.912755513033925 1
0.831081724675933 1
0.928087096945829 1
0.884468138100939 1
0.96181665316111 1
1.29925906500821 1
1.02067099943629 1
0.981243606910116 1
1.09925957488523 1
0.935008277378086 1
1.03783882146014 1
1.0074084818113 1
1.11256819948737 1
0.903964498060048 1
1.19936410508864 1
0.797962070708493 1
0.654938893096775 1
0.835121964411417 1
1.24901668203647 1
1.20650377808005 1
1.47866443505584 0
0.890734160811247 1
0.976728611636052 1
1.22850522899664 1
1.02791662251982 1
0.923943867906362 1
1.08048312181003 1
1.2366188121874 1
1.37857941130731 1
0.503422766772147 0
1.08948951134392 1
0.721524318420597 1
0.806108804432535 1
0.995772820538202 1
0.881630538257857 1
1.01937025712405 1
0.894621522279774 1
1.19706444458572 1
1.10338950254872 1
0.926344950157058 1
0.642283252699035 1
1.11392553515849 1
0.660268095587453 1
0.771763417138007 1
0.940112803738851 1
1.13541296485471 1
1.06655683585472 1
0.571793090689488 0
1.12705214540151 1
1.08784684193605 1
0.98080246591277 1
1.1596685061487 1
1.1394320938375 1
0.76686421018746 1
0.811394612302845 1
0.838957073068338 1
0.931384357564659 1
0.886691949331798 1
0.904672413895599 1
0.838281644300918 1
0.899454374785435 1
0.977681206714037 1
1.09661604372097 1
0.766947076417561 1
1.29830932917354 1
0.911218034083208 1
0.68978534746899 1
0.945420649273522 1
1.1933247858291 1
0.903699632094948 1
0.698624397200221 1
1.08624597798062 1
1.01126683228216 1
0.942739739229071 1
1.19100063419962 1
0.996386030346612 1
0.704798145901408 1
0.858530091658334 1
0.797853434756435 1
0.932041555859202 1
1.06179389330504 1
0.668698811425866 1
1.55268812172361 0
0.840184946122449 1
0.836722453568245 1
0.824980464215992 1
1.10572949009771 1
1.01717754290674 1
0.939324336473993 1
1.06685292913487 1
0.554208619157545 0
1.1778038029912 1
0.928094626381485 1
1.03094649466755 1
0.770520507397819 1
0.905660414029194 1
0.938558270586828 1
0.584747795024301 0
0.637330831574124 1
0.942007871283392 1
1.07624306952194 1
0.932059933413947 1
0.888124235915069 1
0.739923603601154 1
1.4074715249165 1
0.937648536381749 1
0.865946390004998 1
0.631721419124816 1
1.0883836022955 1
1.19812084755406 1
1.0576939772766 1
0.55845506693359 1
0.943365080281955 1
1.08913205235225 1
0.900733191825819 1
1.06213086184318 1
0.808087311202257 1
1.34530604154226 1
1.01192553975684 1
0.708534471579486 1
1.03607015725736 1
0.962099938219022 1
1.036955150293 1
0.84134992900646 1
1.06056267123968 1
0.948192705107552 1
0.759527779302476 1
0.869053271585784 1
0.882339570579129 1
1.20907584056947 1
0.682023811233323 1
1.03219766999355 1
0.954076871367151 1
1.00920924203325 1
1.1416207054875 1
1.0231930672552 1
1.38428873689073 1
1.08797434777306 1
0.884281812230467 1
1.02038196044373 1
1.12474112296448 1
1.19827503415079 1
0.996230501914026 1
0.662913920880896 1
0.774034000225183 1
0.882162033914843 1
0.770831595652278 1
1.09755265916932 1
0.948150078248695 1
0.684999199879243 1
1.19947678068447 1
0.815001879618511 1
0.913188549096654 1
1.21706018560851 1
0.862845024960334 1
1.06463048791601 1
0.799053743616096 1
1.05532002237634 1
0.937953853120279 1
0.845830044406473 1
1.05299106908283 1
1.09120560122595 1
1.32144497541047 1
0.994357768072125 1
1.1714090699178 1
0.816889297220339 1
1.14155303056905 1
1.01763245615607 1
1.23866996891856 1
0.893028918662727 1
1.29634589065622 1
1.18647860270337 1
0.642378128547362 1
1.3563001781259 1
1.09980741589598 1
1.01567269723001 1
0.868579549142917 1
0.95232860767883 1
0.87906211915641 1
0.624783033812191 1
0.758171490163187 1
0.515644495863976 0
0.834604073306359 1
0.898463845516256 1
0.922518183017287 1
1.38350026924157 1
0.590387154021742 0
0.625662594193067 1
0.96698782402179 1
1.16279767745614 1
0.55586463214179 0
0.738789362550115 1
0.944542312584621 1
0.941875719218283 1
0.801887349761089 1
0.877434923666975 1
0.943122309764178 1
1.07920083114081 1
0.69795254803826 1
1.11362579834858 1
0.913515529692843 1
1.06941801885942 1
0.741705617166862 1
1.20660719396895 1
1.12061633085655 1
0.886222178926188 1
1.16847215253388 1
0.558763285867605 0
1.0054348372016 1
0.978459243827275 1
1.18064085822482 1
1.05227108644604 1
0.915875304845841 1
0.866402964299949 1
0.878899931852117 1
1.32992303126225 1
0.85723239301702 1
0.910248831250797 1
1.02984901483422 1
1.03901123493984 1
0.643339688199501 1
0.621523774580192 1
0.940775505282188 1
0.923150861514138 1
1.04196896499515 1
1.19895729622954 1
0.930611855252386 1
1.01599125860177 1
0.760057921636561 1
0.747205991860772 1
0.734752958910568 1
0.901561308274 1
0.933869895584741 1
0.780987437560841 1
0.822269258451979 1
0.67035597566308 1
0.593730236761702 1
0.781909630861315 1
0.965020785891758 1
0.752891843949233 1
1.19514602711342 1
0.941554695654293 1
0.841335453722047 1
1.12813168874303 1
1.06729995803216 1
0.727797612538727 1
1.19234862595855 1
0.892877940549069 1
1.02367901815793 1
0.832588826258249 1
1.0302718383605 1
0.882089567239162 1
1.11552209537402 1
1.17953850580794 1
0.533314895661218 0
0.812873090111335 1
0.875154880802943 1
1.170534812909 1
1.01062719298506 1
0.751560433174118 1
1.05823242843105 1
1.34410135691387 1
0.886124874417973 1
0.829417480810458 1
1.13258130529983 1
1.00424603039409 1
1.04758401288718 1
0.892490093905605 1
1.19842320343355 1
1.00908377431567 1
0.796828697165549 1
1.367700167861 1
1.17374140192788 1
0.829112863447351 1
1.01656283197744 1
0.750096903286145 1
0.821157586199662 1
0.499879126941827 0
1.16114575247054 1
0.745366938154089 1
1.01760116597042 1
1.12514008490995 1
0.74958612228541 1
1.16386485037131 1
0.96130882775219 1
0.622616037862985 1
1.28607369799399 1
1.05215934450192 1
0.896302176800756 1
0.873226239666198 1
1.12195516328474 1
0.886266530620524 1
1.10636177163214 1
1.12723763980129 1
1.00916210342231 1
1.09746284038138 1
0.775925971714829 1
0.972397468998628 1
1.43639732015186 1
1.13661619686967 1
0.909410945792262 1
0.784843988491769 1
1.14091191033351 1
0.916738796147086 1
0.77411503465136 1
0.916953486222163 1
0.592936314393298 1
1.16841062478402 1
1.2227718658494 1
0.895947539890558 1
0.58862554140145 1
0.928511261769394 1
0.794176442067347 1
1.127678024748 1
0.812600304237317 1
0.873391889484898 1
0.885360362020612 1
1.10018255938766 1
1.2162684402179 1
0.844207624467007 1
0.941307939960306 1
0.928458154486742 1
0.81861934716544 1
0.725024158552243 1
0.464910422017358 0
0.933944766641773 1
1.40074913017513 1
1.06870199680711 1
1.18518236294203 1
0.621667667460206 1
0.927319518585472 1
0.863579071744959 1
1.3167578521417 1
0.747972144372821 1
0.811314451422094 1
0.680359623889595 1
1.31230901415215 1
0.942259139136323 1
1.0414727556712 1
0.93025545584319 1
0.549521072954947 1
1.1499019032578 1
1.01608302019471 1
1.20939528576523 1
1.08931117503991 1
0.680691095352881 1
1.07695806791144 1
0.668482864718218 1
1.02284343757717 1
0.876942322570354 1
1.04377521876581 1
0.87576640916559 1
0.706791520751157 1
1.24557347376473 1
0.926381847682871 1
0.729370513725037 1
1.10054211607257 1
0.966115095875428 1
1.12461314067703 1
0.85798017810755 1
1.60718903852301 0
0.937307361611849 1
1.13627286472698 1
0.718407264833957 1
1.09268768190577 1
1.1376805764293 1
0.972260001705614 1
1.08270249846708 1
0.769696742551787 1
1.11729332044551 1
1.17247769238029 1
1.16220201045961 1
0.802418405938638 1
1.27509581447791 1
1.13638310467399 1
0.859427439498518 1
0.966603656319425 1
0.624933282450505 1
1.26860017797558 1
1.07661688788064 1
0.927792588780481 1
1.34511647480813 1
1.0707319120966 1
1.4301198629461 1
0.711623486754531 1
1.19573248692337 1
1.19123940785955 1
0.808919712925274 1
1.3061658295292 1
0.787103655408081 1
0.821550514176216 1
1.10031003348964 1
0.637040941591332 1
0.995861422771704 1
1.156566249278 1
1.07738762487821 1
0.780027241294379 1
0.690987976139524 1
0.956492285648386 1
1.15378573420477 1
1.25332691136381 1
1.2230513073579 1
1.02907484618033 1
1.02909370067704 1
0.726494683021635 1
0.870491717844159 1
1.08196626309614 1
0.736467167149356 1
1.01566658988566 1
1.18491430309525 1
0.777463483466614 1
0.960355650861276 1
1.2106878916645 1
0.739850757626627 1
1.11177273922821 1
0.704617470102494 1
0.858602342938798 1
0.809537642190797 1
1.33127937233166 1
0.62439242475046 1
1.04574261266758 1
0.854900342482493 1
0.816455902869567 1
0.894708502766563 1
0.978301937659146 1
0.882865342022748 1
1.0155546272483 1
1.17301723854545 1
1.2403070567523 1
1.15022920857126 1
1.02552286992277 1
1.1557798093921 1
1.0737023197178 1
0.906104503082526 1
1.05481858332002 1
0.668903850703918 1
1.15548414755954 1
1.17178648443777 1
1.1064179049179 1
1.05077801748653 1
1.07232610618061 1
1.16871082234415 1
1.05208442976822 1
1.05317946073023 1
1.34366970442859 1
0.905482350478569 1
0.886352516716807 1
0.58940206390377 1
0.94726084571627 1
0.814651041397828 1
1.27391519023647 1
0.792841983407223 1
1.00678752036908 1
0.745711179144079 1
0.90435640039784 1
0.886265699037985 1
1.2036692922781 1
1.08628918174587 1
0.742808365149264 1
1.20508346379302 1
1.10693732096885 1
0.883685194598072 1
0.89188043689682 1
0.790460797591944 1
0.954813516671165 1
0.59978702308465 0
0.937785114851083 1
0.837196121842369 1
1.14773740233445 1
0.640588043942596 1
0.878694494108136 1
0.828337084642769 1
1.06793958607477 1
0.892870837036697 1
0.926526500674448 1
1.09968179997406 1
0.888391266252959 1
0.770660134729211 1
1.27313017689225 1
0.493749549731771 0
1.25518927328193 1
0.948773219798181 1
1.00150432759555 1
0.911058071877611 1
1.2063919449996 1
0.843337751930776 1
1.07975091601342 1
0.46908489303083 0
1.08040711803578 1
0.856791046570421 1
1.15038805407215 1
1.00412626198369 1
0.972006215218415 1
0.818569489661643 1
0.960205431858182 1
1.04250542949793 1
1.3083445046129 1
1.19779094317475 1
1.05758883084565 1
1.15748611931037 1
0.998604659749173 1
0.760814811398554 1
1.08207425269108 1
1.12440397393167 1
0.976584321375599 1
1.20407464443335 1
1.20631586561048 1
1.21138982720734 1
0.71251797438516 1
0.883403696033976 1
0.941070236385226 1
0.858095292067274 1
0.582596303774536 0
0.614144490259315 1
0.95431915438204 1
1.47297223688764 1
1.20062093218569 1
0.931620190432509 1
1.05897410380862 1
1.34729331695139 1
0.96484649557237 1
0.67260969018286 1
0.900476914928416 1
0.70526807565408 1
1.19578022747863 1
1.02476971791221 1
1.3227422885902 1
0.705113864221569 1
1.23616101783441 1
1.39493221489519 1
1.18983615941437 1
0.914674130007013 1
1.00136295926453 1
0.846906964233197 1
1.16160224886573 1
0.950281305036766 1
1.03749849696525 1
1.04744313675241 1
0.984664378205631 1
0.738424491222024 1
1.13289498208021 1
0.707738404471695 1
0.82929157149818 1
1.05421638635601 1
0.713356515581332 1
1.16295652327273 1
1.38349401290537 1
1.05146163059702 1
0.963089996410809 1
1.07994551871219 1
0.552648903881434 0
1.00037884071279 1
0.744537462196854 1
0.887046541542736 1
1.02950133800007 1
0.966898459734971 1
1.29665684571067 1
0.970197411403607 1
0.789847445351261 1
0.933493650883787 1
0.50932040859928 0
1.49485819393244 0
0.835640920718591 1
0.867198770618778 1
0.69458266440539 1
1.29348445963568 1
0.900527988891038 1
0.930835362337884 1
1.31507737626378 1
0.912542984801524 1
0.718609261406709 1
0.832401046159468 1
1.14182760662047 1
1.1083030991298 1
0.996035400324958 1
0.926994885082451 1
0.774082462911894 1
0.929253173227719 1
1.32580252878592 1
1.03509209795118 1
1.02484146975735 1
1.10273575519175 1
1.03573232091229 1
1.22534640727316 1
1.34731486569169 1
0.927686281278183 1
0.955126365674016 1
0.912892333511638 1
1.02921897237387 1
0.924055505140505 1
1.24521724390564 1
1.0007590061215 1
1.33863609456728 1
1.1740208162548 1
0.641723302649708 1
1.0047499224921 1
0.923717569532166 1
0.805861345769548 1
1.14976104049891 1
0.991066044260471 1
0.929988574167125 1
1.33010661713024 1
1.12968047895097 1
1.02323647866832 1
0.806541297914016 1
1.02037472120034 1
1.08561120378873 1
0.370769775973125 0
0.841120995674358 1
1.30372310928574 1
1.14352282107663 1
1.33429224048477 1
0.842650326415134 1
0.948467130029215 1
0.741394395675557 1
0.761321395786067 1
0.874309537087075 1
0.893935120776437 1
0.953863899401992 1
1.1195527990308 1
0.965361160708995 1
1.17464531115996 1
0.642148734557136 1
1.03763975905538 1
1.07171387648893 1
1.03892898979375 1
1.05551967275101 1
0.919444917972337 1
1.07699721026805 1
1.05975654611896 1
0.937088699631605 1
1.11432146668993 1
0.988540960682368 1
0.753359700225159 1
0.821361255526603 1
1.36482236957899 1
0.5925313823314 0
0.454408845802022 0
0.78312294380112 1
1.01605182456081 1
1.0779287677592 1
1.13550776212368 1
1.06378970654481 1
1.08327178571427 1
0.984255020298835 1
0.94161232959868 1
0.882286416520418 1
0.904999791039733 1
0.896515826259284 1
0.962428239037573 1
0.729272764773811 1
0.980963766634056 1
0.926550980203668 1
0.949002486573625 1
0.992977298021684 1
1.12702441073709 1
0.717574462636326 1
0.895673806872094 1
1.26253421216722 1
1.20734236576852 1
0.783864659584403 1
1.00615870999089 1
0.696887231774019 1
1.27233564645439 1
1.0987321775886 1
0.922401433804042 1
0.967432363862705 1
1.06459753421926 1
0.796369773440287 1
1.06874943158992 1
0.865756941552352 1
1.05785563591128 1
0.878659766502777 1
1.11846871853796 1
1.04140738768473 1
0.516878830390316 0
1.18339813572809 1
0.935996915836093 1
1.06672574804727 1
0.879697667220717 1
1.05020274586111 1
1.14363976184839 1
0.914326786147741 1
1.29095805951561 1
0.924175411956954 1
0.740765359747367 1
0.699865945196446 1
1.09845757109312 1
0.904029664686203 1
0.755809390287003 1
1.18016418147701 1
0.844237311502912 1
1.14368732780926 1
0.970249372571465 1
1.02745356052204 1
0.710961843913563 1
0.770484867112978 1
0.752905446813227 1
1.08613068692576 1
0.84934474798714 1
1.03882931382085 1
0.830212526260153 1
0.725614980613197 1
1.30597303041267 1
0.662723573522255 1
1.3876099935593 1
0.971473184209217 1
1.04610059678932 1
1.20596378223669 1
0.640337243358009 1
1.14847580038541 1
0.586111952785159 0
0.93878086490751 1
0.99645155143812 1
1.01613382919878 1
0.906848814074533 1
0.730822527047322 1
0.523504998393264 0
0.714717557553922 1
0.828590227095566 1
0.979103157545352 1
0.869127806861093 1
0.927805647601734 1
1.02229981057506 1
0.892510482497811 1
1.34034433946319 1
1.15801779530699 1
0.978483782168342 1
0.940320905510995 1
1.08580481505154 1
0.958923290258822 1
1.1385099721569 1
0.82509145388651 1
0.568284240763698 0
0.823821122120082 1
0.886669062649717 1
0.922248177063749 1
1.17409292187768 1
0.808712438515819 1
0.949472716054914 1
0.960924139075202 1
1.26967272435449 1
0.744556120306429 1
0.832547633694088 1
1.08266689082985 1
0.782508136378316 1
1.23144161711975 1
1.31539729400279 1
0.962464759297647 1
0.854664766645672 1
1.23478626844143 1
0.422549424701379 0
0.662802818033968 1
1.12234909047085 1
0.503432406187381 0
1.03232945858677 1
1.19115556543414 1
1.10183877260087 1
0.716015809188602 1
1.14607886616829 1
0.810648962369081 1
0.984265072946157 1
1.40056306305218 1
1.0784879823099 1
1.11175123509072 1
0.856548603211709 1
1.28385467174586 1
0.97821631165536 1
0.736492213941618 1
0.842400403331534 1
0.942870835481651 1
0.862016409532273 1
0.649511180591511 1
0.895674473757394 1
0.912254601658221 1
1.25933787324654 1
1.40676210538853 1
0.916541008937998 1
1.0663391565691 1
1.03775199372129 1
0.613527277898637 1
0.930682622729171 1
1.15986952270114 1
0.830120991086442 1
1.22402615586607 1
1.29920281275638 1
0.854954198792281 1
0.821257320715818 1
0.950828548283719 1
1.25058786602909 1
0.989313751599107 1
0.940511107788636 1
1.19044616456697 1
0.617377248008152 1
0.718353961732695 1
1.04896458658186 1
0.908622038727821 1
0.737158089743824 1
0.774610359968161 1
1.08658761870949 1
0.876436083053755 1
1.24110129742809 1
0.848682838286842 1
0.934039524244071 1
0.990585762173903 1
0.728148455072117 1
1.01499813986218 1
0.969976479453214 1
1.38123635796513 1
1.3763900062128 1
0.994560931853935 1
0.712826651692926 1
0.866157823415722 1
1.36495606348258 1
0.982349669944963 1
0.775096589764417 1
0.902875525926136 1
1.14831153816654 1
0.714768718028363 1
1.12767767239111 1
0.550138326279291 0
1.05026862837346 1
0.928351038657077 1
1.24475646906151 1
0.822664379778843 1
0.968712102642423 1
0.955009357879948 1
1.09499916951789 1
1.13433465526375 1
1.12390844761437 1
1.0493794916745 1
1.02248835701994 1
0.848914973433415 1
0.622736794561343 1
0.821735659206898 1
0.545810630941401 0
1.00150218211757 1
1.35835865151062 1
0.976423431617237 1
1.12094311862047 1
1.05791238253051 1
0.623348204491925 1
0.986283025256417 1
1.49569064201666 0
0.788095435747027 1
0.445719657999608 0
1.11814535145995 1
0.539706026441486 0
0.855161589010025 1
0.980851548246191 1
0.804305756022715 1
0.826919040630076 1
0.953351550406197 1
0.991052935528428 1
1.34454227691033 1
0.948757631359881 1
1.0078135006756 1
0.754570660210746 1
0.924160743210997 1
0.906044590034156 1
0.787807778961043 1
1.0706715402111 1
0.90954438784493 1
0.753434726275319 1
1.20402551387419 1
1.22954492074611 1
1.09480910586303 1
0.967203825742412 1
1.03127451495077 1
0.537999969359352 0
1.07345546909277 1
1.11719510205626 1
0.924528580454587 1
1.24468451697464 1
0.716090823963579 1
1.24984170153668 1
0.90703542268707 1
1.15874038362765 1
0.976676563281141 1
0.911334931416691 1
0.985345138700328 1
0.962179209176897 1
0.919433654457293 1
0.797278852105138 1
0.799616001079268 1
0.820475478440782 1
0.987087912287626 1
0.83075123347879 1
0.729819828960041 1
1.21931069753196 1
1.10378233191923 1
0.723937206108456 1
1.16724932711074 1
1.25842590846477 1
0.893507597634484 1
1.09013479077226 1
0.70598566746963 1
0.754192520687939 1
0.749985098886791 1
0.93468862732876 1
0.836005340346608 1
1.04803388006804 1
1.2426199288901 1
1.18306286124609 1
0.554779101669535 0
0.783517849111854 1
1.14658028155919 1
1.06799022419034 1
0.948213379810124 1
1.23816555903589 1
0.943133387307274 1
1.14530746487098 1
1.10465661554816 1
0.665125745283593 1
1.16102353285914 1
0.92983465919183 1
0.669451735284379 1
1.05461547001987 1
0.986668911762381 1
1.10546449669181 1
0.667366978314814 1
0.700822037842391 1
0.710504458371721 1
0.947261367751973 1
1.15906500424393 1
1.21336639493529 1
0.80368186607302 1
1.05802403388133 1
0.939735120671631 1
0.931328798119878 1
1.41634795346443 0
0.79070248325008 1
1.08463204570423 1
0.909358218965563 1
0.859602821003804 1
1.21677564510981 1
0.903239452950906 1
0.97228817602629 1
0.779213932918325 1
0.97005368673022 1
0.686961555069963 1
0.450038718555263 0
1.25863306909459 1
1.15908972127174 1
0.748243820682721 1
0.877461413096914 1
0.964484676067997 1
0.824082912756641 1
0.660724383405394 1
0.970862632222417 1
0.936201256809664 1
1.277978870785 1
0.701446007683084 1
0.994227776368669 1
0.825099676103819 1
1.12526842833828 1
0.852051075737536 1
1.20050246198274 1
0.742317703680681 1
0.931791573804589 1
0.907008664203265 1
1.12707902461214 1
0.881990615745646 1
1.15166274465038 1
1.00001225846944 1
1.23570629938353 1
1.10510100148069 1
0.808877717126325 1
0.953517309132943 1
1.16380540593884 1
0.697860666063121 1
1.03324685073714 1
0.677200538125965 1
1.00958456238211 1
1.29748440012292 1
0.966047192604889 1
0.851020796503342 1
0.976177400065246 1
1.2392588752024 1
0.841790664751753 1
0.677986357960752 1
0.907384642478472 1
0.885353037308139 1
1.15830540092033 1
0.920731640815197 1
0.718485655697443 1
0.881204373894189 1
0.865386584327093 1
1.01574820974452 1
0.771377335606597 1
1.35294001281824 1
0.596935998754526 1
1.05342142934959 1
1.09560314951273 1
1.14526003864765 1
0.947078612493899 1
1.101137792568 1
0.940107349220136 1
0.807915216612521 1
0.874842402026817 1
0.80883906641136 1
1.15020572050876 1
1.28713568695097 1
0.738973395135697 1
0.942858987018795 1
1.25965008400202 1
0.655254139804805 1
0.960299168775017 1
0.716590601137558 1
1.11187035315241 1
0.542714128728373 0
0.933792271489647 1
1.13807290757499 1
0.755498058826433 1
1.11388769392677 1
0.603361138342356 1
0.904961943355791 1
0.869524601012531 1
1.03264272238338 1
1.10308212007677 1
0.972405879790509 1
0.738216687187616 1
0.834696867916378 1
0.951439521804231 1
1.15378240256679 1
1.11957955057306 1
0.778035925203552 1
0.976395384274633 1
1.23953228868412 1
1.39872721688921 1
1.13830033963369 1
0.786153304639256 1
1.16487259967334 1
0.971265625570671 1
0.936804069612339 1
1.14038692174796 1
0.942426786906822 1
0.961268614481121 1
0.907218371843841 1
0.79959720630231 1
1.40598302227471 1
1.00208124001821 1
0.783630637338404 1
1.19140607654977 1
0.937472859467817 1
1.19613702590436 1
0.897371432171763 1
1.22091913111548 1
0.694083257276062 1
1.06008716973389 1
0.892459690763178 1
0.747720795689814 1
0.878664795928407 1
1.19454964443036 1
0.816732734619576 1
0.897760026863487 1
0.953748854467673 1
0.942770144461335 1
0.846083463092973 1
0.886319853862986 1
0.84983414227267 1
0.871077536433787 1
1.13190193465076 1
1.33055463720513 1
1.10882158911998 1
0.623295096711116 1
1.47361195041458 0
0.791622394219171 1
0.817743420798405 1
0.465617369701553 0
1.13471188862594 1
0.912130599646025 1
1.04764460207346 1
0.966924449759634 1
0.631100543370825 1
1.02662940025271 1
1.29399348016241 1
0.804429850078324 1
1.00496034454555 1
1.25112527625017 1
0.988296240825179 1
0.770333790850126 1
0.749390123339171 1
0.684174946450979 1
0.515994664472439 0
0.603532676259692 0
0.492964070471448 0
1.15562827785021 1
1.19175598825305 1
0.966979250902048 1
0.836214367258117 1
0.975623287732544 1
1.00234337361124 1
0.97531924771041 1
0.970907919494449 1
1.12783405014633 1
1.05083258458509 1
1.03164413927677 1
1.20778476141556 1
1.05464042763864 1
0.903669893338492 1
1.01931008547662 1
0.470029998926566 0
1.08620411195996 1
0.942355793330725 1
0.947906648360491 1
0.965091202336215 1
0.878397016514117 1
0.72105551701607 1
0.982387063895178 1
0.898640440262838 1
0.911051206328388 1
1.09008759212492 1
0.74048962501293 1
1.08229566189154 1
0.810824764178507 1
0.860014527858698 1
0.880699880855556 1
1.09327615326262 1
1.13253605252333 1
0.989163711266736 1
0.895645544377918 1
1.23083897405112 1
1.27349950300737 1
1.13716752066554 1
0.941174449004193 1
1.07635533801529 1
0.785258835782949 1
0.970792433322742 1
0.868850916744959 1
0.914267225978569 1
0.86072996768354 1
0.696181946758099 1
0.700347800603674 1
1.17114034091492 1
1.00584325677959 1
0.906521872428294 1
1.24377880888004 1
0.803464921360669 1
0.779916522240098 1
0.801749028057256 1
1.1074947841069 1
1.07312909950981 1
0.857002541220074 1
0.747821770922778 1
0.82962861792637 1
1.05566760391605 1
0.702634704106602 1
1.09892066131051 1
1.19923593935292 1
1.33859213131319 1
1.04606338286514 1
1.09491191756054 1
0.991899759008183 1
0.90823618349168 1
0.869837310619666 1
0.733881465181683 1
1.09688701379556 1
0.874964375356032 1
1.19960870548644 1
1.08473725949213 1
1.12648700654435 1
1.05415554880124 1
0.82860582736813 1
0.936117706928563 1
1.10214641707796 1
0.957359290143736 1
1.09134405236637 1
0.675585113923327 1
1.38942708747871 1
1.20624309624379 1
0.757258685687054 1
0.956869607316489 1
1.05470571012523 1
1.24259022247677 1
0.853634900272939 1
0.889989189890147 1
0.597361386041794 1
1.18627571344438 1
1.03249577762482 1
1.2752340728414 1
1.14844022677003 1
1.20324107185113 1
0.623119354683429 1
1.39055817619737 1
1.29440560719174 1
0.78076725825954 1
1.18708244320837 1
0.882851342829407 1
1.03758616488954 1
1.17398997989875 1
0.837296364244338 1
1.21350526850319 1
0.980903826131254 1
1.09394293206035 1
1.30448517403253 1
0.69563759384419 1
0.828529913863767 1
1.22030920689488 1
0.891684407906411 1
1.11619020535596 1
0.849245606021095 1
0.863805692682882 1
1.1573094597445 1
1.23111210408213 1
1.20693460908434 1
0.960994698637645 1
0.74876302971679 1
0.764776829763308 1
0.989281584021067 1
1.06149602380183 1
0.894903502532456 1
0.807844354324375 1
1.13257526104863 1
1.16973887261209 1
1.10206190786707 1
0.878657657000577 1
0.782556119948339 1
0.946636410432851 1
1.14365482836971 1
1.16869018878855 1
0.477352334958266 0
1.12256009976883 1
0.942221879167383 1
0.827886256194818 1
0.87525802550152 1
0.906778345252441 1
0.85229721160547 1
0.794870385211809 1
0.501232677505334 0
0.97066084473232 1
1.17306725537178 1
1.11573054037519 1
0.991462736500163 1
1.0652088402229 1
1.17213756769763 1
0.763291961939324 1
0.892347242507615 1
0.855897431032191 1
1.06235669995507 1
1.36676753112854 1
0.579668358841293 0
0.908579657513736 1
0.950652543714214 1
0.990279568344562 1
1.0168345902451 1
0.800644130307717 1
1.16552004748989 1
0.990846593073088 1
0.854663610711908 1
1.04613097871734 1
0.790398531579598 1
0.738554632626863 1
0.931828540557493 1
0.738528257898127 1
1.22949880559523 1
0.989048173045952 1
0.956060449150637 1
0.924178951039966 1
0.637384906353282 1
0.873591057463787 1
0.789052209265509 1
0.90723321097254 1
0.766728099136311 1
0.758961058672722 1
0.836598053290796 1
0.896428874004672 1
0.776072674408931 1
1.05018498260779 1
0.887928371779562 1
0.835455935219479 1
1.13429891474546 1
1.14091966297219 1
1.29916777977053 1
1.07569361281217 1
0.865737583479541 1
0.999117774882829 1
0.907109294326928 1
1.0217108952878 1
0.912163295948918 1
0.712628424206346 1
1.02295060020455 1
1.07315042504166 1
1.05310919763449 1
0.818640737770944 1
1.39842521357966 1
0.885520967868903 1
1.28994188774164 1
0.908003044881013 1
0.937353904566185 1
1.01510477202497 1
0.87757376597991 1
0.708993061570068 1
1.06329926737843 1
0.718371132865137 1
0.932246848123524 1
0.822337593760493 1
1.01616669298682 1
1.15891745622679 1
0.947550961436846 1
1.13183267960201 1
0.792873096563427 1
0.793244447453533 1
0.876082124822862 1
0.834628113478061 1
0.916496870792633 1
0.969095006795599 1
0.985742018474372 1
0.936318467090993 1
1.18058297603114 1
0.866785689703651 1
1.39687617863523 1
1.18771701937825 1
0.815799563042472 1
1.04040801380631 1
1.06616798777632 1
0.96237762278629 1
1.21023905082552 1
0.942298109899363 1
1.30974056738098 1
0.916202541499756 1
1.10370007189602 1
0.88698474136735 1
1.12863170868978 1
0.93497684699993 1
1.07159674198918 1
0.823793289356209 1
0.416476519259835 0
1.25354791831797 1
1.14358891296872 1
1.52626269446359 1
0.972933651251314 1
0.860310016776495 1
0.758324976727034 1
1.25570926622808 1
0.912531469654367 1
1.10710089164639 1
0.953143491309324 1
0.630670200741337 1
0.879053095421584 1
1.1589403125851 1
0.965967851323447 1
1.08286691880343 1
0.73796809811605 1
0.860290283658962 1
1.09716336881951 1
1.01152591892961 1
1.22357471571525 1
1.03283607987941 1
0.640343246313378 1
0.731481308678076 1
1.19010255657286 1
0.916554612340947 1
1.10642802909343 1
0.904302793591666 1
1.27306812461496 1
1.19726711441585 1
0.98804996697234 1
1.07122337018727 1
1.14171603576425 1
0.862121009219201 1
1.04165704264753 1
0.598315269252229 0
0.787161775885875 1
0.780325457839852 1
0.717643586009254 1
0.810690734518192 1
1.4821511623971 0
1.08946953424338 1
1.08528114994906 1
0.887634923200844 1
0.873828663353044 1
1.50181265972204 0
0.725336090431633 1
0.953060131509583 1
0.92402806032236 1
0.855499753752028 1
1.01600667820318 1
1.03751023553924 1
0.661369404874997 1
0.839333946110199 1
0.867154034289643 1
0.927264592105766 1
0.694446889639535 1
1.02567740566715 1
0.740186454241645 1
0.952384653858412 1
0.538316948096647 0
1.05603175902727 1
1.14952725551885 1
1.08150254671928 1
1.13858722528015 1
0.792830135232069 1
0.931650105738931 1
0.866821168402778 1
0.766900628279234 1
0.882384249919401 1
1.26497981057228 1
0.879948227375838 1
0.778792218015447 1
0.658626811530372 1
1.15776778767104 1
0.717879534291675 1
1.21520715533748 1
1.22057416645751 1
0.838044461602971 1
1.05547998680547 1
0.730701095490278 1
1.01341197463694 1
0.936791492761387 1
0.963464065724748 1
0.98436039261472 1
1.19056629417258 1
0.949148598342728 1
0.732677200158867 1
1.18538918860795 1
0.936995609561342 1
0.926324985072728 1
0.924699593138616 1
0.808671947818727 1
1.09016343142715 1
0.849448201690947 1
1.0637162033663 1
0.637470851795181 1
0.813414150689167 1
0.87682335422486 1
0.733915701063254 1
1.07656687467276 1
0.799680206672793 1
0.640057271252439 1
1.06166183963073 1
1.13439510540161 1
1.18049835844695 1
0.817513111881931 1
1.21675181390517 1
0.57931055090439 1
1.22663310557543 1
0.792656307531092 1
1.05549743386439 1
0.641454927483292 1
0.829934180640652 1
0.910236302617898 1
0.936244049010225 1
0.758250057183428 1
1.03391854840218 1
1.23384371854379 1
1.11357814784338 1
1.02009735932164 1
0.971812114101943 1
1.24975783502189 1
0.953784542099978 1
1.2113548374156 1
1.05751973834452 1
0.961732812146909 1
0.873123164758483 1
0.934244067710095 1
1.11366954839052 1
1.30194565287324 1
1.39314360291293 1
0.286091619045978 0
0.833140672263595 1
1.0568785647463 1
1.29265073672407 1
0.874773529563483 1
0.946314214811334 1
0.806671981055709 1
0.704982913015272 1
1.25549462069367 1
1.12062826906574 1
0.939046703414141 1
0.808796440600874 1
1.08942365198889 1
0.912980180317685 1
1.09113495498107 1
1.26497491631428 1
0.949268695594126 1
1.26320241897428 1
0.725280419176823 1
0.987759135037262 1
1.33166367133477 1
0.68544914520013 1
0.708704400475075 1
1.03884348737194 1
0.689464740234767 1
1.05871028058836 1
0.829688101504085 1
0.889729950046333 1
1.30164173705566 1
0.910372720256594 1
1.0323367051643 1
1.08285281043333 1
1.11416960438643 1
0.861845861524705 1
1.14918008935292 1
1.15761901394883 1
1.10105169772979 1
0.787007325455511 1
1.03748205275669 1
1.11657632532904 1
0.935406514075928 1
1.62187356737943 0
0.870163935982327 1
0.860014802310186 1
0.765245148160619 1
1.4090416200019 1
0.989578790474055 1
1.08471855290787 1
1.17239857028315 1
0.903978520115256 1
0.934667875183331 1
1.07350482297579 1
1.06203343724111 1
0.822806524064617 1
1.15602747671744 1
0.877883436209542 1
0.852436743414135 1
0.691877157530531 1
0.971369651911475 1
0.785395624626907 1
1.0043864259766 1
0.884663036542599 1
1.00528359110124 1
0.837957651164422 1
1.12571186647346 1
0.443036330914668 0
0.914404131665119 1
0.667546504844942 1
0.977337490365759 1
0.671862173199255 1
0.906328628397189 1
1.32834346212739 1
1.02958583785392 1
0.4005815186497 0
0.866429272261076 1
0.90529547471538 1
1.15880146276356 1
1.07328103710212 1
1.03874663405817 1
0.767020264917094 1
0.658060598044873 1
0.857631019934172 1
1.04890368012771 1
1.11485862411304 1
1.24681944116444 1
1.11765056935187 1
1.31945523066379 1
0.752080476082523 1
0.758333602014541 1
0.700017983227083 1
1.18487386532569 1
0.733841782095904 1
1.05124970323937 1
0.869477858430221 1
1.15491094676136 1
0.624630489971463 1
0.794410587868576 1
1.03101917040146 1
1.30750257970615 1
1.00001137001657 1
1.01453495680075 1
0.936309946571994 1
1.23194073363581 1
1.00338797606695 1
0.940025463299411 1
0.940243572728614 1
1.00263401945705 1
1.05486202016556 1
1.05015140112472 1
0.983302763871402 1
1.02668237913594 1
0.735056374508039 1
0.765439225359746 1
1.31370642989042 1
0.790988349707471 1
1.04325304392893 1
0.654578733498924 1
0.958756709624352 1
0.947274577143053 1
0.62204539156349 1
0.94643187234854 1
1.15812022116661 1
1.2978359551908 1
0.920184296597496 1
1.21231321036969 1
1.1176156525261 1
0.723068427762661 1
1.00394370897759 1
1.13481647357366 1
1.03924058215367 1
0.975163061180396 1
1.29468002511656 1
0.512475648487332 0
0.727719903251877 1
0.951309413682942 1
1.1114709566124 1
0.928502554588801 1
0.538813235243631 0
0.691383364637298 1
0.894432793046496 1
0.737151091349055 1
0.775389571356528 1
0.72218219407619 1
0.932954842999258 1
0.703154915447778 1
0.905399700682256 1
0.977359571003016 1
0.981414037368614 1
1.12328270983395 1
1.50100723326482 0
0.856237035122374 1
1.28881035945832 1
0.73737981396605 1
0.748734823578455 1
1.25118268068186 1
1.02841912725512 1
1.10326653074554 1
0.791367432564026 1
1.31766511068087 1
1.13281819839019 1
1.20201138730163 1
0.929717678653845 1
1.01636811603529 1
1.14700056870744 1
1.11263741327935 1
1.0358868127161 1
1.17257614291526 1
0.748693709837833 1
0.766084313721863 1
1.15063706461489 1
1.20824179341833 1
0.768475791220027 1
0.91964138150604 1
0.765037908002955 1
1.28939580661346 1
0.763448721743327 1
1.19873763627316 1
1.04593256479 1
0.576209639221906 0
1.22249320800062 1
1.23710566103206 1
0.64071819228264 1
0.824405260551244 1
1.38054243765957 1
1.41458899926849 1
1.17848954916087 1
1.09106757883078 1
1.10734578243714 1
1.29065578677514 1
1.17472412485473 1
1.48630256246048 0
0.804258922101613 1
1.02626952011211 1
0.801828523139057 1
0.99098497630801 1
1.34169438037235 1
0.549488667270626 1
1.04660783245703 1
1.14260501215952 1
1.42310385324335 1
0.851604462296542 1
0.89711784556042 1
0.625241810243399 1
0.863371674399 1
0.70927919995378 1
0.853303008419031 1
0.855311851361708 1
0.838013578043526 1
1.06446743968053 1
0.889527643257259 1
1.05727901968329 1
0.856548895206064 1
1.22150118734011 1
0.656886186187915 1
0.866860406288083 1
0.87670220176498 1
0.790457167670018 1
0.951540306845004 1
0.659214203410252 1
0.624189810855935 1
1.33931496053184 1
0.675251432738844 1
0.91144657792795 1
0.956770856214878 1
1.01323326956673 1
0.892638345708587 1
0.746163834141188 1
0.639091381845808 1
1.08211120744051 1
1.04165068342978 1
0.722170065964422 1
0.754700161162198 1
0.966668463611373 1
1.13032241265926 1
0.785008802142423 1
1.09726385147487 1
0.721871618246268 1
1.07126963297973 1
0.984595590248449 1
0.7804711725824 1
1.14086598010464 1
0.986796690515942 1
1.21407283946823 1
1.02801593978837 1
0.777928803585405 1
1.11288444798375 1
1.20102251594024 1
1.28402533541072 1
1.01449595211133 1
1.30354816060471 1
1.21041193105703 1
1.31175757434585 1
0.718838212448583 1
1.02946488447658 1
1.0582044471576 1
1.14708188288462 1
0.938486073496584 1
1.01499377998929 1
1.35506114169797 1
1.02476215733726 1
0.997747557684844 1
1.1686338545674 1
0.685489267161406 1
1.36356319647892 1
0.944487613788819 1
0.627284866762175 1
1.10257054548657 1
0.880916186258422 1
0.793484051107027 1
1.03869131638483 1
0.949609982954083 1
0.845679003136128 1
0.822360744676159 1
0.918736855132552 1
0.49712617203448 0
0.923752467875678 1
1.02670776740193 1
1.44121688367013 1
1.08992433449576 1
1.11028584792641 1
1.42302879919205 0
0.880682739686307 1
1.21335599478558 1
1.11645660941092 1
0.88222991133692 1
0.969699746178206 1
1.05585109111087 1
0.749221075385743 1
0.958913567194657 1
0.736347303211445 1
0.914715635334922 1
1.07919516254899 1
0.660171350031921 1
0.98882221724014 1
1.04833478161963 1
0.678126104114224 1
0.673922916304082 1
0.858931587964395 1
0.74091301377402 1
0.773845624481697 1
1.04663388318388 1
1.05335439525864 1
0.738367720420794 1
1.07958307757132 1
1.24054763833367 1
1.00166606995953 1
0.968234473852314 1
0.590682304710665 0
1.06560002265189 1
1.00505938429473 1
1.10678210119223 1
1.05277985042853 1
1.07343700890748 1
1.03950302858615 1
1.09197024730829 1
1.04926765189221 1
0.869234204699493 1
0.705424192512924 1
0.919039367522888 1
0.653885027969228 1
0.893616855264322 1
1.04583471903558 1
0.866978967282408 1
0.83609157547519 1
0.81392522495823 1
0.99240132463519 1
1.02557295728138 1
1.13676643467379 1
0.903808217808865 1
0.594719529390509 0
1.04231809308153 1
1.00550677656936 1
1.04438499323996 1
0.930281968898189 1
1.19995064366697 1
0.911425088865857 1
1.2092857822327 1
0.955405412581377 1
0.970863774726632 1
1.14426949608485 1
0.591154835295967 1
0.806867419426192 1
0.762823585570559 1
0.882850628047944 1
0.821215716443902 1
1.09725828825609 1
0.846920860417313 1
1.33454526137459 1
0.4365205335074 0
0.900981606307838 1
1.16424601086416 1
0.927942646146237 1
1.38305630763116 1
0.874229939174914 1
0.705631606661336 1
0.419203200417468 0
0.913703257930985 1
1.18868130530233 1
0.939616632835544 1
0.760645414857085 1
0.819853990755633 1
0.976837564642918 1
0.779953718708092 1
1.13868658140263 1
1.10506737402756 1
0.919437186750319 1
0.822744766793712 1
0.980324054285722 1
1.04865546940655 1
0.674958739156456 1
1.52682483548966 0
1.15470742604769 1
0.748983336964252 1
1.12441508689379 1
1.02689376097589 1
1.12707414632089 1
0.868023916237739 1
1.16054544411314 1
0.928382731432845 1
1.24368606411995 1
0.81812096527838 1
1.05361696072443 1
0.672680495468742 1
0.784035888025663 1
1.0516896532999 1
1.22231019678123 1
0.823146089687219 1
0.737104041285132 1
0.926070379140873 1
0.997989366905665 1
0.723216711608529 1
1.08607438879949 1
1.01621983705509 1
0.68376314520414 1
1.16125638713387 1
1.21576504295696 1
1.05379020156142 1
1.01852862557647 1
1.09748203917427 1
1.06215418753168 1
0.881089098050565 1
1.0444077924532 1
1.00928772799472 1
0.962252499753321 1
1.05984071099106 1
1.1755484740501 1
0.739846933066667 1
0.727679501246798 1
1.03198206874135 1
0.789847981388187 1
0.978707548485134 1
0.898031143740613 1
0.684643451057183 1
0.864234082259158 1
1.13637411746062 1
0.917124952448255 1
0.85945541375409 1
0.939508311274906 1
1.06975550550921 1
0.704461184642798 1
0.785666660147679 1
0.70179763212066 1
1.04681527767967 1
0.971385733049005 1
0.859823081566668 1
1.06447139258147 1
0.872123057954668 1
0.941521456430778 1
1.11945368957444 1
0.762577315802196 1
0.554394687473004 0
1.07846266185773 1
0.641406786163863 1
0.958862157693929 1
1.37121374800487 1
1.01356186510324 1
0.932223093552991 1
0.836362175077064 1
1.11999787369352 1
0.878789702720088 1
1.09895794124419 1
1.20312123793882 1
1.03605475503908 1
0.96252160198997 1
0.67559338346268 1
0.879103988881941 1
1.20753026751569 1
0.497363019217576 0
0.908132344992556 1
1.07636516996622 1
1.09672047312213 1
0.817362180677818 1
0.849259765108282 1
0.587374676038528 1
1.01843467390411 1
0.941424409745909 1
0.463049501062628 0
1.07632127706954 1
1.16073049619654 1
1.07370519712529 1
1.18898227405679 1
1.22233626313799 1
0.72683003118066 1
1.12057174440441 1
1.20137235719293 1
0.949608680862909 1
0.822488818551817 1
1.21716354403258 1
1.14200010807021 1
0.665091184782366 1
0.8746263839436 1
1.01896079965301 1
1.04904429420556 1
1.35951958574458 1
0.761081742834531 1
1.15469213843063 1
1.72753655259252 0
1.26986399594205 1
0.575442625099105 0
0.483583225169086 0
0.869524911069067 1
0.812651810269104 1
0.852442917891381 1
0.650782322019859 1
1.04786374344046 1
0.855953190643413 1
0.766228962111561 1
0.941994047279944 1
1.23908601197519 1
0.705378227258329 1
0.975546718433801 1
0.984441932122913 1
0.903590645545129 1
1.18645862893331 1
1.08122017444882 1
0.797126629941351 1
0.822775568585979 1
1.00561879873759 1
0.888273785506327 1
1.07803269731076 1
0.933718388120484 1
0.967367994646091 1
0.815960040923209 1
0.955156999530316 1
1.02677832608157 1
0.966633518381767 1
0.782386707046659 1
1.00464976182304 1
1.01847980474274 1
0.828702212265915 1
0.812756844201849 1
0.865240074292391 1
0.773326281265859 1
0.842812215324991 1
0.979880816042745 1
0.969185083984087 1
1.26538850691241 1
1.05197713235314 1
0.456790585185179 0
0.90388137427438 1
1.06681231100204 1
0.911544253438387 1
0.898251380777662 1
1.12213398414172 1
0.796126607389743 1
1.01897048232949 1
1.09917678340253 1
0.924170944807912 1
1.26501894601062 1
1.28054911217214 1
1.22690140602994 1
1.13121002671223 1
0.769655777278745 1
1.06255523132824 1
0.991673119113644 1
1.06163430871515 1
0.893905414087017 1
1.12126821348344 1
1.0261455587046 1
1.21095680021129 1
0.794787493651611 1
0.865804835441404 1
1.19618879858205 1
0.819589961359128 1
1.03813301678523 1
0.782975571820294 1
0.686321908412483 1
0.824638514922977 1
1.3463885261934 1
1.15161379108189 1
0.886529629313167 1
0.844256656688587 1
0.896070144944798 1
0.787343526312304 1
0.90914461785548 1
0.948853663713623 1
1.32418571321814 1
0.790848765526256 1
0.877443124457258 1
1.09516328518853 1
0.912310443550774 1
0.790976138481937 1
1.18121060366922 1
1.13862274869911 1
1.17613789624922 1
0.7561336647966 1
1.17548872024031 1
1.13888080961447 1
1.30076811787775 1
0.632667167626899 1
0.993515458893425 1
1.08469868911096 1
1.09623688617906 1
1.02993549676905 1
0.791425152374857 1
1.00466974039659 1
1.01989525358846 1
1.14842958202398 1
0.789394995472908 1
0.834728242877565 1
0.731333575140376 1
0.879883175392199 1
1.15939337729257 1
1.19255233086436 1
0.985472723917936 1
0.706179320585768 1
0.870933687945999 1
0.854131294631993 1
0.908192389591346 1
0.635596423877687 1
0.951778027063097 1
1.10617077628298 1
0.894375080472645 1
0.707494540658131 1
0.984881921466512 1
0.744751766970187 1
0.949028012203972 1
1.12595703813301 1
1.2502939024468 1
1.37493928918092 1
0.878106921675582 1
0.995384046198499 1
0.777746279441476 1
0.967422985859547 1
0.713314128012169 1
1.08702577267941 1
0.87444404171867 1
0.902997325042608 1
0.750553992914572 1
1.18270883316696 1
1.17317403012031 1
1.18413244398671 1
0.612324613337543 1
1.02408081290736 1
1.22098853131781 1
1.04808650488293 1
1.05498397132977 1
1.2833684948007 1
1.07656319426792 1
1.17154917803932 1
0.894090806836176 1
0.861362789775073 1
0.644023088406766 1
1.25427668018516 1
0.925052138714462 1
0.974942017411849 1
0.926803483973428 1
0.720817797312391 1
0.95968351715794 1
0.510093530513238 1
1.15498375390026 1
1.00465142905744 1
1.25433782587471 1
1.11529787390006 1
0.852062357378418 1
0.608946392616651 1
1.28534946403441 1
1.38274226700596 1
1.14398686470378 1
1.05093048967188 1
0.953445153159141 1
0.977680352773322 1
1.37075973583187 1
1.17668586704018 1
1.12459104866272 1
0.820360007170262 1
1.18716150775148 1
0.984237422806647 1
0.948463154864717 1
0.768269099651801 1
1.01142942263697 1
1.00762731319495 1
1.08230650517649 1
0.705130039696211 1
0.768185651425889 1
0.879997004671213 1
0.838367147159236 1
1.53816899857634 0
0.958966591324783 1
1.15836574101601 1
1.02058355133013 1
0.717219020817252 1
0.923467410539612 1
1.1294811531732 1
0.873495097581556 1
0.763370050450249 1
1.25688875339409 1
1.44369623861388 0
0.988486499828105 1
1.01048035120974 1
0.874589380347528 1
1.27726212332523 1
0.744580297974349 1
1.11385581453934 1
1.09062372807899 1
0.962602251031142 1
1.21667532004744 1
1.36681272952243 1
0.840056036276905 1
0.782589412172793 1
1.00888406095688 1
0.829162403566258 1
0.783804593729203 1
1.06085860335376 1
0.776685697621424 1
0.948659071301479 1
1.06579464209128 1
1.00541275824981 1
0.649034231435162 1
1.08999353206908 1
0.94406287944517 1
1.26888507923576 1
0.687957666926482 1
1.05446688710738 1
0.991717577342204 1
0.985053950096454 1
0.969874667123845 1
1.28791858239487 1
1.23894392541988 1
0.710325679991207 1
0.972964632373735 1
1.03451626104607 1
0.945598290531823 1
0.944999152885941 1
1.03431229211302 1
1.15436885617448 1
1.17166636085571 1
1.11474653549837 1
1.02944484994324 1
0.965055466744965 1
0.821754830076408 1
1.17657624458378 1
0.913042701387067 1
0.802317967235951 1
0.737986939623664 1
1.08910827293689 1
0.922280992504744 1
1.00755691687397 1
0.636562699166217 1
1.02140942369789 1
1.06415433752254 1
1.10024551340424 1
1.21772818195032 1
1.27785725129592 1
1.00880307610108 1
1.13447195902213 1
0.813229505223367 1
1.07956277718145 1
0.887962084254365 1
1.05431503486101 1
0.949822588761486 1
0.95157491372047 1
1.13337517578667 1
0.763158972845574 1
0.8736686241961 1
0.772970269937849 1
1.09988714436504 1
0.918920903215756 1
0.872136368273211 1
0.864579068019229 1
0.989300327425787 1
1.28333661532861 1
0.908781886968892 1
1.19452248613544 1
1.05543827221893 1
0.759033394840573 1
0.634223402665043 1
1.31689964227747 1
0.809707945833339 1
0.951248104246354 1
0.565381057319067 0
0.788064478750537 1
1.07105418256517 1
0.933414819130928 1
0.836941667740387 1
0.812943027886872 1
0.879081535393118 1
1.00884658605021 1
1.12857048139433 1
1.20011251210723 1
1.09475221637961 1
0.916653253862315 1
0.986260269495108 1
1.09232407343664 1
0.939774911741697 1
0.85381803594952 1
0.932538560406953 1
0.765872143760159 1
0.685781935893583 1
0.704910404006378 1
0.931699113922096 1
1.33975395417233 1
1.27942214901461 1
1.08396715501927 1
0.946144061355362 1
1.07770213732533 1
0.695731922832791 1
0.849158622419732 1
1.05985967906074 1
0.991755820534329 1
0.948149216662979 1
0.525291296183234 0
0.813638721650825 1
1.06499130650769 1
1.09653609317678 1
1.17647538087083 1
0.600425501927558 0
0.519105489996364 0
1.37796080404264 1
0.976266694872013 1
0.846455807243198 1
0.983535806611429 1
0.878213294118258 1
0.721263067256329 1
0.656139799752757 1
0.561088181393023 0
1.19555691188209 1
0.846146202557163 1
0.834351460040314 1
0.993705731008766 1
1.05920522847021 1
1.11267730289049 1
1.37319058586394 1
1.02067113131487 1
0.620534377035651 1
0.930637213022704 1
1.13804594154533 1
1.10132207395337 1
0.837384336124185 1
0.949599278916898 1
0.806358834379348 1
1.07505817040957 1
0.857225735122629 1
1.18313190881469 1
0.896982468324932 1
1.07529251247977 1
0.609826240906553 1
0.76297611667761 1
0.907559715900368 1
1.32869431264585 1
0.877019158633734 1
0.80668969212054 1
0.99414542719406 1
0.566004320492456 0
1.18445442796776 1
0.765789103381064 1
0.863357906122755 1
1.0954073328687 1
1.13144993053753 1
0.937887211928923 1
0.837546830796717 1
1.1234707756759 1
1.11539390441507 1
0.949198321653724 1
0.945656892020215 1
0.735920111182414 1
0.621537537466748 1
1.01051517294687 1
0.834588410602391 1
1.33733631965224 1
1.23456884836325 1
1.19941351007273 1
1.48271031972104 0
0.90692034344726 1
1.24394575240782 1
0.550388413882673 1
0.820635675750741 1
1.12918972409512 1
0.958549413823581 1
0.783628670133372 1
0.697857213980634 1
0.981561720876944 1
0.975172740839453 1
0.972269441813431 1
1.14160469228681 1
0.966109603415359 1
1.0001744039749 1
0.87348694692733 1
0.992350151444142 1
0.94214126003932 1
1.08491773801646 1
0.909410363193515 1
1.13373526785039 1
0.822559676455731 1
0.912449844400484 1
1.27053138853028 1
1.12262082054154 1
0.779442329815344 1
0.994756545543952 1
1.06374407506092 1
0.85697726657847 1
0.738387228042893 1
0.931960571338972 1
0.873790938013826 1
1.07101212217304 1
0.673688621018717 1
0.861065112940096 1
0.80042858121994 1
1.03825451588304 1
1.06383664396686 1
0.773224820559199 1
1.17306887881048 1
0.931209064802073 1
1.01040704661998 1
0.691488607347165 1
0.80606149863038 1
1.33525383223361 1
1.09337274934599 1
1.01599375608677 1
0.924045678720411 1
0.787838517479051 1
0.739204447278015 1
1.11492254084057 1
0.99054474851338 1
0.744507108617421 1
0.968777895008758 1
0.931025904227159 1
0.757326968318957 1
0.873961098775391 1
0.995130690330436 1
0.560158169892067 1
0.935250611276122 1
0.9335293100768 1
1.03312866787643 1
0.842682576748767 1
1.21161526782604 1
0.982395162392685 1
1.04556739840644 1
0.912153389483295 1
0.671973247022125 1
1.02034748538841 1
0.982011680692474 1
0.981166451027939 1
1.25009651147998 1
0.9654140306047 1
1.11363678815737 1
0.859881298533252 1
1.00293799149528 1
0.916107949501082 1
0.874531750240634 1
0.676175332313172 1
0.915733341104747 1
0.926219152680485 1
1.28819134788896 1
1.21828797072162 1
0.752943065649146 1
0.909296816085913 1
0.995773064245705 1
0.903854741796341 1
0.889722804291817 1
1.03355803714936 1
1.07133188561458 1
1.04859903842721 1
1.12435335009819 1
0.952232889692541 1
0.743540990346427 1
0.763180982360966 1
1.3949125143072 1
1.08223652449989 1
0.761785582496348 1
1.37837149814676 1
0.759752100236432 1
1.13782567757268 1
1.05311499353246 1
0.71143951142708 1
1.04995995380048 1
1.13623746695472 1
1.14579677358138 1
0.664267724817383 1
0.524988956543104 0
1.11896820467084 1
0.690417890349214 1
0.97994689143532 1
1.29127892552776 1
0.899717227880321 1
1.06494000665347 1
1.06214865031449 1
1.34426245560514 1
1.15773906848994 1
1.07613093387068 1
1.26708646123972 1
0.992998079720048 1
0.985884736897707 1
0.860660461641216 1
1.027490250701 1
0.831758780778402 1
1.20255284588414 1
0.842536949788982 1
0.969794588974148 1
1.4907910477716 0
1.10305504136808 1
1.22479387484624 1
0.809878550969272 1
1.02061254514011 1
1.07096840135923 1
0.975480647276907 1
1.20531386473618 1
1.01678773257734 1
0.968732694876987 1
1.11245282383666 1
0.746990164380278 1
1.16027551728979 1
0.822955711946649 1
0.732762396464266 1
0.996477919107016 1
1.23977127006144 1
0.958986215506404 1
1.23205289847574 1
0.965770796571827 1
0.939799901793051 1
1.14644342085593 1
0.929016203596153 1
0.853326191814205 1
0.646856968102109 1
0.903592767137257 1
1.49887003840746 0
1.05579429631903 1
0.940373868109239 1
0.495398586863077 0
0.916613537999735 1
0.767622819478227 1
1.31833621657885 1
1.11422540750844 1
1.11038494470347 1
0.997298559854177 1
0.991011114259347 1
0.684158523647201 1
0.947253695685485 1
0.85103114413267 1
0.73617508631249 1
0.777984891190359 1
0.921373368177404 1
1.0489905925389 1
0.701293008730723 1
1.21748647784197 1
0.878882675660253 1
0.720921130033189 1
1.03225793080203 1
1.27974144787206 1
0.948317955956559 1
0.826034727702883 1
0.896887148005438 1
1.00185226819175 1
0.980057183136178 1
1.11440327990759 1
0.968130237976553 1
0.687255614130813 1
1.11747692425043 1
1.01205228724772 1
0.86283538727107 1
1.0784393968582 1
0.813628077765516 1
1.03922823280056 1
0.7369381222706 1
0.869880218608779 1
1.13534076176526 1
1.26612461096585 1
0.710781863172515 1
1.0258027815654 1
0.678015541228244 1
0.963564200887716 1
0.943839784990805 1
1.01022288906594 1
0.729440496898832 1
1.20743647806224 1
0.828924645207221 1
0.88752606622635 1
0.821326422059477 1
1.08844855992949 1
0.517299991992692 0
1.09941204092435 1
1.02135082451549 1
1.02973005663217 1
0.918990479086619 1
0.892208360301103 1
0.598316903256838 1
0.808219009619164 1
1.05000668118568 1
0.672838581145093 1
1.04184812115712 1
1.15578660055698 1
1.07191414513295 1
0.905635683074183 1
0.969706124666099 1
1.059882874889 1
0.98418579586195 1
1.15481576428923 1
0.972602668815145 1
1.14670487776594 1
1.33489954592833 1
0.865685326111091 1
0.883134699845353 1
0.84187183263109 1
1.06193161532041 1
0.83797093962928 1
1.03364995483798 1
1.49742603056567 0
0.868055139851742 1
0.977972832589086 1
0.938283939631011 1
0.943928276168914 1
0.818683383403209 1
1.0830804672513 1
1.02884436543929 1
0.796934102889203 1
0.91423769174941 1
0.805761878643385 1
1.05800505718547 1
1.29419709665654 1
1.03271541229729 1
0.898331874815435 1
0.794342875885729 1
1.12218392050182 1
0.756784104961383 1
0.4993452365878 0
1.00950526896784 1
1.00755484424479 1
1.1437899839546 1
0.823191868892058 1
1.19030024244132 1
0.95864916643724 1
1.42927162346785 1
0.870629339207043 1
1.08917997109123 1
1.25524663238877 1
0.747594764922405 1
1.03576139253957 1
0.826157978869163 1
1.32977748164371 1
0.835484257769308 1
0.834152392815616 1
1.04249412701176 1
1.15995204894248 1
1.3089546777079 1
0.679257258470367 1
1.04252209573784 1
1.15027490770942 1
1.05543695827105 1
1.16970109611121 1
0.467212805472414 0
0.884246817156058 1
0.577375462503036 0
1.26226940309273 1
0.89205699467522 1
0.65745184323617 1
1.39971868735225 1
1.31635846471925 1
0.941483998312455 1
1.20592646958363 1
1.02342104335832 1
0.894102907051464 1
0.780323547693603 1
1.18139576630558 1
0.816601302780764 1
1.02476748633393 1
0.978121339009323 1
1.01436520087369 1
1.07796838938084 1
1.1704648869446 1
1.06392950508462 1
0.926291108935487 1
1.21483316637843 1
1.36730597769395 1
1.03576803642686 1
0.707980363714599 1
1.05346966492879 1
1.09309904931849 1
1.00253768451728 1
0.948604391750051 1
1.21714951990096 1
1.09230575568264 1
1.28339119320572 1
0.894364810339625 1
0.746943805861987 1
0.789706598290775 1
1.09191408414192 1
1.13503468637261 1
0.843161755981387 1
0.921447690805905 1
1.18612148616247 1
0.973431645269959 1
1.13136269357914 1
0.777067960346879 1
1.06827381955074 1
0.888698633597745 1
0.764276015675012 1
0.840790402899676 1
0.947575580349256 1
1.03985526792522 1
0.941397161836158 1
1.26593682142936 1
1.01138449067046 1
1.12604649657846 1
0.806725849011302 1
0.679987629991614 1
1.1789654857641 1
1.42908928275141 0
1.11390522795467 1
0.810489946542284 1
0.934910261553331 1
1.09064889912938 1
0.513211847410552 0
0.989370109493016 1
1.03215761549041 1
0.961953311451482 1
0.88805224638117 1
0.611579223270592 1
1.25182464269009 1
0.764101737850705 1
1.00991646126934 1
0.825714567755076 1
1.02735961212397 1
1.41463819266061 1
1.45232754138537 0
0.993025963133538 1
0.958907001239215 1
0.962686073764557 1
0.910365463905211 1
0.884661986512986 1
1.21199668445447 1
0.995764637624852 1
0.952238051120276 1
1.17814198487779 1
0.741679743978512 1
1.01635854909471 1
1.11631078179502 1
1.50845727652282 0
1.19542201661903 1
1.26434506270575 1
1.31173204336218 1
1.12702792680366 1
0.686502984438272 1
0.933017549930489 1
0.887070886024594 1
1.04124377692629 1
0.829663014687 1
1.1723937502664 1
0.710081570387317 1
0.951678583874567 1
1.31130422594924 1
1.06175025363676 1
0.946866840359741 1
0.777833018492606 1
1.23075805491087 1
1.00151241623221 1
0.791020735855692 1
1.19949123974947 1
0.735502291700359 1
1.4065347390518 1
1.03222686736043 1
1.16218733036982 1
1.05025732083991 1
0.835528421490132 1
0.878922328108129 1
1.16160073561611 1
0.944075689605391 1
1.01598721256077 1
0.777348764807391 1
0.741331770424163 1
1.24602568404923 1
1.03530438932672 1
0.973745855434369 1
0.977210276352681 1
0.785598206846017 1
0.977591754171587 1
0.852827423300517 1
1.07064618115964 1
0.860734973545689 1
1.15405205990092 1
0.393720600966201 0
1.16499645227595 1
1.04801657697694 1
1.05362133129341 1
0.753633928052818 1
0.863330966602391 1
0.964022934282325 1
0.738421721878471 1
0.970975566143921 1
1.17933708643926 1
0.786046016950103 1
0.333269561327825 0
0.935599566857225 1
0.589997408851267 1
0.793457070406455 1
0.989328130127519 1
0.871502720938125 1
0.993938096003193 1
1.00876473906568 1
1.14055699845733 1
1.10732339857904 1
0.996639045771715 1
0.883013343182439 1
0.850529821866743 1
0.814354145659029 1
1.03759398832274 1
1.20191943440603 1
0.857917813813461 1
0.484247446359625 0
1.02830628917513 1
0.886776842806448 1
0.741101193326321 1
0.82367571624567 1
0.750230234671509 1
0.837282368222906 1
1.07934939229448 1
1.34080433447792 1
1.22353684591074 1
0.817584454827398 1
0.750687333700125 1
0.889521587734288 1
0.693670935157769 1
1.30763446703221 1
1.30565617284527 1
0.994457126283847 1
1.02950876169678 1
0.887740893316284 1
1.10042963810732 1
1.17256042931205 1
1.1959759533124 1
0.773590665663751 1
0.81533061641402 1
0.732553396949215 1
0.803066896595152 1
0.839611276374716 1
1.25003924034093 1
0.909821815756476 1
0.733953049505392 1
0.729904570322187 1
1.01038485149676 1
0.933784406125271 1
0.740080924524438 1
0.824676801135485 1
0.880266245305108 1
0.64712760356269 1
0.939063882691487 1
1.19757562406096 1
1.18356121328161 1
1.34141151886257 1
1.02319483276955 1
1.13651562584521 1
1.420366377979 0
0.939391856293518 1
1.13914982074808 1
0.773992522070755 1
0.875573734547237 1
1.09407171325957 1
1.0401796580697 1
1.17248626590912 1
1.03060872692216 1
0.929756302610871 1
0.939394331869201 1
1.10983605534327 1
0.936332948784229 1
0.828921835585879 1
0.96014099286286 1
0.949707975479833 1
1.07444811639281 1
1.21045787567113 1
1.16523051340261 1
1.23904647230313 1
1.34396674384897 1
0.770643838680763 1
1.15104738551201 1
1.3646306669654 1
1.4690592188977 0
0.735635816171043 1
1.03535740107925 1
0.61670883166283 1
0.808580638881424 1
0.99120976626031 1
0.830802155617887 1
0.917488572906208 1
1.05413410503465 1
0.966188722702126 1
1.45969468396074 0
1.08356629621921 1
0.960461524595786 1
1.0350727189671 1
0.926163705239117 1
1.06164604357551 1
0.723187974479097 1
0.698787245064905 1
1.07807519592014 1
1.00212160464886 1
1.02242181925415 1
1.17983631375019 1
0.88953264362442 1
0.95019993402061 1
1.44092436404868 0
1.10608835767519 1
1.19803542224718 1
0.977709383250067 1
0.673725199798331 1
0.892662149580381 1
1.13856188097561 1
1.26876124436489 1
0.940641865611764 1
1.23130629340572 1
1.13822720231259 1
1.02584843747504 1
1.02876724146525 1
0.876108226567824 1
0.997482692203102 1
0.717698582553084 1
0.859437714071421 1
0.603793890681673 1
0.918039430779188 1
1.03725005060065 1
0.837484811723273 1
0.842190770672118 1
0.934585129999806 1
1.10453555335174 1
1.38717822777491 1
0.541729758923388 0
0.722568208673198 1
1.06875270923065 1
0.783591481154694 1
0.96968649089083 1
0.850383131941565 1
1.12725674723352 1
1.22091500742747 1
1.06969689727009 1
0.910538836699028 1
0.873774378293369 1
0.670720143771803 1
1.47508812093114 0
0.521536255917577 0
0.784607755087266 1
0.591520078162711 0
0.642825628524393 1
1.09494299689911 1
0.975555700437529 1
1.09835331729896 1
0.948263987598074 1
0.800501048590796 1
1.13078231829902 1
0.836585095870833 1
0.965431114256399 1
1.02496636096735 1
1.26093534056224 1
0.688576559592288 1
0.977917547615394 1
0.571280594099692 1
0.815441856932312 1
0.533495231459275 0
0.804678972004322 1
0.933823778216594 1
0.766506618780485 1
0.852830340460553 1
1.16201121369481 1
0.901896565914762 1
0.856337736761881 1
1.17684835663689 1
1.24281735773682 1
1.01106043137455 1
0.81331598673179 1
0.849560441220463 1
1.05863875251811 1
1.04611125340324 1
1.06902808295325 1
1.05724084083743 1
0.62883298863597 1
0.96105674095134 1
1.21136766636749 1
0.855936533595463 1
1.12931282138728 1
0.527588134661782 0
0.925012116333254 1
0.884271334047036 1
0.942770961328933 1
1.03542072882073 1
0.942063323046677 1
0.955637777434177 1
0.916739837915604 1
1.08218838385069 1
0.584560798642717 0
0.9958474735215 1
1.17562016270677 1
0.686045167561508 1
0.817543509491604 1
0.863373333750699 1
1.04030989722195 1
0.65402409620085 1
1.10492786356203 1
0.710996511157545 1
0.954202918331762 1
0.900886588971641 1
0.974018417622977 1
0.930229584747708 1
0.79771264524478 1
0.740579243820895 1
1.04628648316954 1
1.15489053957237 1
1.1388465247645 1
1.25429147823505 1
0.647219344094176 1
1.12590352674444 1
1.45019010189324 0
0.684631558581208 1
0.751097323060065 1
1.06938984271349 1
0.949867921971402 1
1.11593789223391 1
0.945474079097072 1
0.737963247834019 1
0.826914041576524 1
1.074858597219 1
0.973040225092473 1
0.99023640070175 1
0.91543606098767 1
0.892008659317304 1
0.818749981041316 1
1.12205550429722 1
1.20980264823367 1
0.804052442588434 1
0.938703973413314 1
0.648642113014686 1
0.928202361024337 1
0.854411492003084 1
0.952307809867053 1
0.748602521693754 1
1.3296097535998 1
1.07188988891405 1
0.751974696564389 1
0.789778064548261 1
0.77946106083739 1
0.763083528173915 1
0.728980238979601 1
1.30951005451205 1
0.947784179938125 1
0.784214292032655 1
0.756341993034049 1
1.16609253155398 1
0.954392901290619 1
0.508746606196588 0
0.975239080193448 1
0.738652905639759 1
1.14105013640401 1
0.941975773211096 1
1.13634827563409 1
0.655066441434893 1
1.05618795314899 1
0.709970707893679 1
0.643947683816618 1
0.935605487289343 1
0.860656307453616 1
1.01198922411645 1
0.872179009352714 1
0.947536226413688 1
0.903124314470255 1
1.18204426008398 1
0.850891402982073 1
0.595391464039946 1
0.840250768720305 1
1.10186392479392 1
1.17064477160191 1
1.27582383210285 1
0.561316393903302 0
1.05046487401142 1
1.18027477669899 1
1.00501007307094 1
0.897828142758317 1
0.949898443109963 1
1.08007427778878 1
0.862545453735484 1
0.578117725048401 0
0.873568087230794 1
0.828620135462833 1
0.837993413970961 1
0.813045653534594 1
0.697601983260004 1
1.05001455638871 1
0.756339635247434 1
0.867581525768115 1
0.727597497449151 1
1.22401122857468 1
1.10534475502644 1
1.11469848085916 1
0.748210672301491 1
0.886355351059352 1
1.21470832018168 1
1.00951884065481 1
1.05131818860928 1
1.19095703927742 1
1.23675877417923 1
1.11633248235992 1
1.15154767424092 1
1.34561217278252 1
1.18321259884551 1
1.16101058440262 1
1.01713175804299 1
0.702117056287371 1
0.981109757716337 1
1.07580750511519 1
0.841767702140504 1
1.00489167920131 1
1.15910458436411 1
1.04497030567946 1
1.18984076104084 1
1.08113462552615 1
0.732150559603573 1
1.06833888390978 1
0.882237654898182 1
0.898201579689093 1
1.05000322983958 1
1.1845446593814 1
1.26097341327864 1
1.06011445563379 1
0.571957209659943 1
1.2149174362936 1
1.23917018051141 1
1.03052928603268 1
1.24769164545078 1
0.973170037445449 1
0.944871760589921 1
1.08970724554097 1
0.978289650888392 1
1.14257335575971 1
0.856381582186964 1
1.03180399307665 1
0.848173898787919 1
0.851317107844627 1
0.640592203269841 1
1.67560168611164 0
1.06270562487427 1
0.506847594345343 0
1.28353402960195 1
0.71967635036748 1
0.8059389693538 1
1.07674073406647 1
0.877712185014182 1
0.999450303004009 1
0.787820003686802 1
0.92110947024977 1
0.596857335235111 0
0.87315643144735 1
0.939329566362213 1
0.896112392925649 1
0.853165356511604 1
0.715508953632711 1
0.639545011567701 1
1.2679555635935 1
0.829222847064199 1
1.06903435123033 1
1.11105518898577 1
1.25774606373205 1
1.12033520119489 1
1.50021644704697 0
0.805200390644497 1
0.837106538222163 1
1.04213265008467 1
1.12544457173579 1
0.74571220040604 1
1.1346853954648 1
0.934284963584738 1
1.19546960591062 1
0.767027938950082 1
0.64069601678606 1
0.891662563796464 1
0.755032842888624 1
1.0611618906271 1
1.29832073395188 1
0.873808393642779 1
0.532086983657289 0
0.772516231551428 1
0.935883654445669 1
0.890045578755682 1
0.871946406174059 1
1.16274804583418 1
1.22210478181514 1
0.982766689088952 1
0.901221356700139 1
0.687205588024068 1
1.02723184253349 1
0.810200015357904 1
0.977436833483436 1
0.720082193196076 1
0.871066075404222 1
0.728487511577512 1
1.36889310616171 1
1.00767775714663 1
1.16549057948623 1
0.684293594719639 1
0.823426321499 1
0.90236569297027 1
1.13163307668921 1
1.06962880781242 1
1.10192783540961 1
0.902509490210083 1
0.811491660277669 1
0.987231893461374 1
1.02946032759279 1
0.947220931598475 1
0.945729187953898 1
0.928257176462585 1
1.47248212131547 0
1.297889527723 1
0.916058504644883 1
0.741089192491755 1
1.00599875955213 1
1.04712949721121 1
1.19431288759124 1
1.11185544340594 1
1.09661400917719 1
1.06624415892664 1
0.659452799321825 1
1.04953197307402 1
0.627075922310556 1
1.3818480629786 1
1.42091913921899 0
1.03619725023372 1
1.22046756949295 1
1.07910695870551 1
0.97411379533928 1
1.02934564950202 1
0.895340818409289 1
0.800787951753023 1
1.20751980268856 1
0.831696553386092 1
1.19148176904697 1
0.788203553081506 1
1.18598208314337 1
0.546200750956964 0
0.984714743856727 1
1.0994044061509 1
1.00135569526891 1
0.899824475715419 1
0.865377014661843 1
0.970936539091592 1
1.20214406265231 1
1.11366223762235 1
0.864091721697342 1
1.20909773520704 1
0.683460311474415 1
0.743071878052741 1
1.10548171954575 1
1.32875968921437 1
1.24049951738916 1
1.03049726342214 1
0.624958661132421 1
1.25979933354138 1
1.17278994128034 1
0.904191159293451 1
0.964618339098025 1
1.16353619505477 1
0.725018755052366 1
0.96768671239614 1
0.931770644069452 1
0.858946714625638 1
0.855317058569614 1
0.854264436625866 1
0.867998675398222 1
1.05117840028728 1
0.72281335785165 1
0.885093589346115 1
1.0110071747889 1
1.21974411562304 1
1.13711807356125 1
0.660168620576984 1
1.06755820006615 1
0.90850577925719 1
0.715020677570975 1
0.823856004906218 1
0.81552462517529 1
1.25917626064749 1
0.872788251865338 1
1.21754433700004 1
0.829154221136282 1
0.978110580313096 1
0.999650215619974 1
0.817782719020874 1
1.11679481186085 1
0.858413993809806 1
0.905510210549678 1
1.33677619174402 1
0.669686396435279 1
0.854485184808317 1
1.09578436573143 1
1.23977122685771 1
1.28477435146233 1
0.780477350979757 1
0.993441331207656 1
0.925655027952277 1
0.989458325227108 1
1.06577128932982 1
1.23550781456392 1
0.81132967146872 1
0.865043997507637 1
1.12689774090636 1
0.622200969677992 1
0.822758542773328 1
0.789512832462326 1
1.26070603528163 1
0.872773247320553 1
0.95615534655722 1
1.49395215386424 0
0.812864251997324 1
1.53394420195126 0
0.676113902946514 1
0.690057969041585 1
1.23193988178502 1
0.624429390202351 1
1.15551522293826 1
0.960957031428121 1
1.26258349193202 1
0.73024847891826 1
0.923907166901444 1
1.18468491899701 1
1.05479120732298 1
0.825471018835699 1
0.871189965639634 1
0.783733719230951 1
0.863466032609327 1
0.925059870107495 1
0.8396765943857 1
1.3690892565479 1
0.986002478680352 1
0.926366853315238 1
0.914269065897291 1
1.15207170047678 1
0.927056209355948 1
0.8059534526875 1
0.775006184538599 1
1.02193424095979 1
1.16746643161421 1
0.856731673203198 1
0.647857090982661 1
0.672005731447516 1
0.991253710521549 1
0.605633755994533 0
1.04710993819856 1
0.939604867047999 1
0.835378676232292 1
0.905856048653657 1
0.854407560917213 1
0.936351483564832 1
1.3660907040717 1
1.09146123029581 1
0.833954368811886 1
0.870970673845639 1
0.914503387677546 1
0.93316749234656 1
1.01173571546588 1
0.832347587958217 1
0.735117822087759 1
1.11255311037316 1
1.28693269639669 1
0.952031463381384 1
1.12658519254236 1
1.07431991114806 1
0.978338159702324 1
0.661195144996394 1
0.78573316009429 1
1.18065798925232 1
1.16680019546303 1
0.664524876501649 1
1.29813453327385 1
1.00459888277925 1
0.825940383997771 1
1.01896952614931 1
1.010236232301 1
0.979699174099374 1
1.06571421185812 1
0.765508299768312 1
1.17092983769579 1
0.980827344444371 1
0.263867784026106 0
0.973515607510323 1
0.75991947085358 1
1.15883673494014 1
0.89771137641837 1
1.31891310282811 1
0.975332236901641 1
0.598017361591203 1
1.03586671349436 1
0.464399814774242 0
0.80121228328932 1
0.843158336746127 1
1.07650207690306 1
0.877379780012462 1
0.88401340097564 1
0.822069077713296 1
0.842456102542662 1
1.6851963479 0
0.944716088932662 1
1.12845205166177 1
0.731453032893088 1
0.85456622395297 1
1.24970551104027 1
1.02112083625731 1
0.819724058459903 1
1.09286636699987 1
1.31529619314218 1
1.23469338618593 1
1.16619709501186 1
0.891891035666552 1
0.965805828716536 1
0.987144521873698 1
0.807174432307961 1
0.636873579218024 1
0.933246581415108 1
1.10834852829058 1
1.08244652964385 1
0.840276010889766 1
0.707964661249864 1
0.697802122223041 1
0.889413021010025 1
0.978521529077279 1
0.901011170307346 1
0.83222870320793 1
0.68767766375458 1
0.804672237844999 1
1.26287005091465 1
0.58722348621995 1
1.12566938204715 1
0.942595281001182 1
1.17437939875475 1
1.13277700768503 1
0.900586919756958 1
0.998023432583136 1
0.9447493255264 1
0.976481190890195 1
0.925103027568034 1
0.607238413036562 1
0.668246896884493 1
1.13378678863796 1
0.654168079285467 1
0.946965146278437 1
0.991007502657922 1
1.18526908342855 1
0.916413345764593 1
1.19129682590711 1
1.12860874958668 1
0.567501618475735 1
1.16292835761908 1
1.13905350405956 1
1.31640387453437 1
0.88178431625023 1
0.904028649915848 1
0.797990874719183 1
1.03035634559892 1
1.15287202608701 1
1.28285909032227 1
1.10986409081864 1
1.18174089293008 1
1.06587039520285 1
0.524137709833071 0
1.07900866088658 1
0.943008460603393 1
1.185971119049 1
1.25080917171377 1
1.07368141765836 1
0.990513790103441 1
1.06015177401611 1
0.853577366330561 1
0.975360259484605 1
0.825518128054682 1
0.875470910460051 1
0.829513279322724 1
1.04119572828586 1
0.830830555796246 1
0.538391623822983 0
0.841797801915402 1
1.1472097298811 1
0.697549770507742 1
0.849140571778354 1
1.21878912853973 1
0.742158418508082 1
1.15853000885251 1
0.991294873929896 1
1.3382157380451 1
0.954328371857057 1
1.16265154205933 1
1.11747348292453 1
0.929425888364549 1
1.25883233438721 1
0.972394307036707 1
1.14390029481883 1
0.768260632451154 1
0.977693967251135 1
1.16139639416231 1
0.766944365280807 1
0.992620198967434 1
0.950179796035019 1
0.877047492648845 1
0.904217572618212 1
0.888715839758597 1
0.769522201353269 1
0.839951506006263 1
0.74093631989952 1
1.41644318225247 1
0.808079327962694 1
1.13948651974871 1
1.37169418116762 1
0.967188204154393 1
0.751207329751194 1
1.32393710683586 1
0.942897313537468 1
1.02899220477258 1
0.703540022181812 1
0.750869709878927 1
0.802900755325664 1
0.895981626675508 1
0.673876543414734 1
1.34303378089103 1
0.605309935281661 1
1.0296362625372 1
1.30351524054257 1
1.01306548350019 1
0.773193059786433 1
0.98065894809558 1
1.16658268015007 1
0.86454299945486 1
0.966134080193214 1
1.0611973548114 1
1.04551343444192 1
0.796217840169916 1
1.12296776197285 1
0.928968158187957 1
0.912575700738583 1
0.684534162373913 1
0.837034437831257 1
1.0005999087346 1
0.930107887633391 1
0.937495997558803 1
0.837961507924521 1
0.881732942653357 1
1.11242224733191 1
1.17184505662047 1
1.02200878662943 1
1.07554728251739 1
1.12528236604833 1
0.775186264645957 1
1.06112453563503 1
1.02236690655612 1
0.952637947167509 1
0.733159707656945 1
0.887365566594348 1
0.624661160726047 1
1.09625459835857 1
0.656110568625315 1
1.135252013533 1
1.1922707625566 1
1.02579989042169 1
1.00502071714369 1
1.14346397404825 1
0.736904245007925 1
1.03165465619512 1
0.903302639267923 1
0.872224555500357 1
0.899687048273306 1
1.12250176432071 1
0.948269586278315 1
0.681923413926094 1
0.869664154731351 1
1.11479063567026 1
0.910513007556965 1
1.2785495597567 1
1.16073189241926 1
1.05215878557972 1
1.11011393136294 1
0.946451395553057 1
1.17629644162004 1
1.10280135781456 1
0.907662667614053 1
1.00185612823962 1
0.821278497492261 1
0.787969067612937 1
0.855541317351943 1
0.925562597361108 1
1.10446072964421 1
0.923574453936103 1
1.15472686361321 1
0.865470393453613 1
1.00706816236097 1
0.641234657039504 1
1.06298302572894 1
1.0446724238189 1
0.589287868399241 0
0.632069778471189 1
0.966153069333927 1
0.776856846051316 1
0.493788238071477 0
0.850913772885952 1
1.03122499827311 1
1.21399555164094 1
0.886574835955107 1
1.2340573138099 1
0.813785739633757 1
1.1581750173733 1
0.967146109718131 1
1.00394220576254 1
0.912057050477806 1
1.02198986911101 1
0.872516664733224 1
0.817092810978722 1
1.02723719421612 1
1.11920406690072 1
1.27494260439654 1
0.891185109400145 1
0.975717262112722 1
0.850772164834975 1
0.951697523218003 1
1.06580781658802 1
0.925332466780833 1
1.1614978383716 1
0.914963066516844 1
0.863980255759687 1
0.887557065262186 1
0.876263831147207 1
0.675447959641019 1
1.3001684905069 1
0.726079805356785 1
0.883497444752411 1
0.982209834109797 1
0.613401248408501 0
0.941359274119716 1
1.2214201995001 1
1.13191815677214 1
0.715508857449702 1
1.04314842796648 1
1.06417546844256 1
0.820509245427088 1
1.0935881290865 1
0.714869980193156 1
0.982369171408993 1
1.14096405932644 1
0.680892266337862 1
1.00720148209096 1
0.871849643838783 1
0.979308536354054 1
0.983996390220963 1
0.869364896800196 1
1.39570074652166 1
0.911603146210261 1
0.6152576660203 1
0.684939305297086 1
0.979623155699224 1
0.75563378469506 1
0.912189767844019 1
0.899989548604122 1
1.0734389289967 1
0.864944250560675 1
0.639612467968653 1
1.34726469861927 1
0.893418719514325 1
0.884823202085078 1
0.943203355264092 1
1.00289058914566 1
1.13646082262695 1
0.735307582137538 1
1.2398552686058 1
1.28825084411638 1
0.902783388698337 1
1.08344647489836 1
0.784778530969345 1
1.13521764953198 1
1.18237343763899 1
0.720525859370921 1
0.963063063463732 1
0.846912678523427 1
0.938087464718433 1
1.07011323837219 1
1.04964528454469 1
0.809298371884279 1
0.679133212561872 1
1.21473830092849 1
1.05759372795457 1
0.831184739026605 1
0.656656485405135 1
0.758284307878629 1
0.883177159652793 1
0.959274308791176 1
0.700870147442431 1
1.1529159634907 1
1.25598976206761 1
0.84404552924426 1
1.04092317149681 1
0.687410045547485 1
1.38849064215068 1
1.03742014131261 1
0.893033632841515 1
0.82946487099627 1
0.799138664724978 1
1.05033851423891 1
1.14548419918964 1
1.10248094990395 1
0.709939329585263 1
1.13226810007927 1
1.20720199382733 1
0.975672633707652 1
0.740465966288433 1
0.83683515669624 1
1.13563303942555 1
0.865270302081018 1
0.847480623995624 1
1.23420187060372 1
1.18088466837815 1
1.07348722061407 1
1.02733188522251 1
1.00066388503953 1
1.07079059333532 1
1.3407270114093 1
0.876215033389899 1
1.20644273723186 1
0.702419729947637 1
0.753038862782277 1
1.08654833407696 1
1.06410879112604 1
0.773615259605613 1
0.969895098665364 1
0.95765563678959 1
0.882987559321057 1
1.17915119222571 1
0.768629000872198 1
1.03518151925983 1
0.879709708725759 1
1.18192836305689 1
0.364356774471422 0
1.13732312357668 1
1.06226646872048 1
1.01845956621941 1
0.782897602361117 1
0.930539052481194 1
1.02993414259989 1
1.14499018517409 1
0.60595784487303 1
0.854519574807045 1
1.13677743760382 1
0.950862611115848 1
1.22651695774118 1
1.11497714526074 1
0.880241839561186 1
1.05716473143439 1
0.58992014353941 0
0.868364510695284 1
0.918916154406257 1
1.06525820657285 1
0.729597213787835 1
0.944364041703921 1
1.20585389623041 1
1.20633279276997 1
1.38418664656626 1
1.00386314049857 1
1.05517466529988 1
0.92609253920015 1
0.790974085570232 1
1.2040681543392 1
0.704496738966377 1
0.828187945302007 1
0.957956534576355 1
0.909112146893981 1
1.30701622051591 1
0.75509985684712 1
1.20110647222829 1
0.855278158565227 1
0.925286128669959 1
1.07140824236076 1
1.13179154281834 1
1.03689806627988 1
0.848695137455157 1
0.907042052472763 1
1.0525884223272 1
1.19907239351175 1
1.23265664739469 1
0.752193237535599 1
0.694582483996815 1
0.730993656385365 1
1.34506509295953 1
1.00302813512781 1
0.963029996637352 1
1.15874780457088 1
0.790861020950287 1
0.835915189084605 1
0.909113527093229 1
1.13241712934413 1
0.926344421984568 1
0.682725079783268 1
1.19010828689577 1
0.945678065745869 1
0.978025247499281 1
1.09278842223065 1
1.19012589719844 1
1.49971671817528 0
1.08671154493993 1
0.803473196409528 1
1.19740609373257 1
0.771948704835291 1
1.00924749233465 1
1.19281689725603 1
1.13071974467784 1
1.52870872674187 0
0.671075601979115 1
0.642857841513116 1
1.16593546847547 1
0.941368222235623 1
0.878412864740058 1
1.41055898164202 1
1.14113316481119 1
0.746689062910318 1
1.11178778882876 1
0.769194866342787 1
1.10913269488837 1
1.08227584053111 1
0.939388362504756 1
1.09233439431938 1
1.19877566857561 1
0.901745429383883 1
1.29189460993142 1
0.842304982222836 1
0.950977332105281 1
0.86531447772254 1
0.735858899969047 1
0.833288815168934 1
0.790637892807874 1
1.06875023063719 1
0.649864869425443 1
0.988543002172175 1
1.10822017725686 1
1.41206840204112 1
1.11124131778079 1
1.18561332007587 1
1.27988428761892 1
1.25781148469446 1
1.08164623476418 1
0.880204936425197 1
1.05794142915996 1
0.731349522894067 1
0.8748767667752 1
1.25577985247444 1
0.875216220564363 1
0.988324739468768 1
1.28714670055084 1
1.02470917290152 1
0.639730799742079 1
0.909193717810683 1
0.841511722015338 1
0.974913556531929 1
0.923818182031384 1
0.684449412251921 1
1.09788930479642 1
1.04640843289939 1
0.912193523937336 1
0.641945744984433 1
0.750653403886733 1
0.901724624469339 1
0.970804588192221 1
1.22305272868358 1
0.862324578696064 1
1.38453776323307 1
0.931454892456158 1
1.2643632797824 1
1.35384793267294 1
1.23184951531126 1
1.41127487097614 1
0.996837139403139 1
0.712780085497343 1
0.818946076453949 1
0.992643337239581 1
0.744832532336501 1
1.12825213524112 1
0.687248794227507 1
1.18042921118597 1
0.880717510607956 1
1.1309248951001 1
1.27606060992657 1
1.06383249960125 1
0.947791037536665 1
0.903912157723056 1
0.79877316877947 1
1.01336340462507 1
0.838661857515868 1
1.08220929538159 1
0.990894593357485 1
1.18235779880973 1
0.560410526436874 1
0.976077907255019 1
1.42099509591273 1
0.736039565281195 1
1.28433441803134 1
0.97169886126924 1
1.1536376238012 1
1.08950151918557 1
0.666193464631317 1
1.3598275419183 1
0.932939220947606 1
0.849487008759152 1
0.663730620483884 1
1.02198465526158 1
0.735082404683147 1
0.830989617519992 1
1.06481994940608 1
0.71954236640561 1
0.686165234915912 1
0.814367731909918 1
1.12230381399126 1
0.99007710706068 1
0.818331493636529 1
1.19539633753172 1
0.947506802858231 1
0.799828652019119 1
0.954288635287452 1
1.01421379539236 1
1.00126231418742 1
0.942963073918344 1
1.09232358175734 1
0.863393078560414 1
0.619944388930696 1
1.23586530222061 1
1.15700642212896 1
0.66448714095598 1
0.592701997902409 1
1.1859717398573 1
1.20459715570682 1
0.82512941752294 1
1.02290918981818 1
0.879928752712757 1
1.28539719715321 1
0.939047130071713 1
1.1704173302582 1
1.11949940138756 1
1.33751117819929 1
0.957154801651669 1
1.00941804111034 1
0.871287226353689 1
1.18086098538427 1
0.697978510882251 1
0.916673335698748 1
0.798076324349204 1
0.772205890655451 1
0.582296847476263 1
1.19024907213701 1
1.18967230334866 1
1.46573154125397 0
0.775830529042469 1
0.665192037719973 1
0.852733577043107 1
1.07811999235091 1
1.06062116298685 1
0.880692129089218 1
0.713366441590957 1
1.09645219582632 1
1.02663304908709 1
0.553123978949512 0
1.24352877628386 1
0.974838108257514 1
1.08832515388637 1
0.726808066704972 1
0.878159284722213 1
0.960456573518948 1
0.844179798517443 1
1.26514640555456 1
1.23506325631889 1
0.834482740593485 1
1.08169024619039 1
1.16086006521907 1
1.00073702719015 1
0.983901895621037 1
1.18006474904805 1
0.952115218297367 1
1.23966216336322 1
0.631022315169737 1
0.708498219728159 1
1.21194163916059 1
1.00661102128192 1
0.950393210545409 1
1.0444215622978 1
1.40338507462369 1
1.01314073152216 1
0.952975824797026 1
1.26707679585316 1
1.14922491847223 1
0.871562986814558 1
0.944542976565448 1
1.27345030393904 1
0.882428821216033 1
1.03768066941417 1
1.24061034583242 1
0.960133419798285 1
1.08819679781728 1
0.712206933820982 1
1.28639332322872 1
1.07420147219004 1
0.974322559557329 1
1.41684118934817 0
0.77259247019024 1
1.18592328998111 1
0.993515568697189 1
0.880239496889647 1
0.986278225417887 1
0.890946438615521 1
0.755429782343844 1
0.84346836259315 1
1.04669685124407 1
0.987411186064025 1
1.01418664677507 1
1.17496188558782 1
0.948713237068128 1
1.05468038397521 1
0.908281982995388 1
0.764310933286407 1
0.892887724093344 1
0.770225992493952 1
0.908205964637172 1
1.12245509001065 1
1.0028467861682 1
1.0996040327102 1
0.727488467660176 1
1.46773504707065 0
1.20123236555633 1
0.946224535178845 1
1.21335058142787 1
0.927628367648282 1
1.08165545901394 1
0.970503966858134 1
0.997781647594424 1
0.891939883324546 1
0.820875610360043 1
1.12583551122121 1
0.8923816514485 1
0.941640087381096 1
1.24083463215666 1
0.873284412906711 1
1.00055499978305 1
0.984150537580874 1
1.01861610866882 1
1.20963206246829 1
0.812529646740032 1
0.897408899815453 1
1.4987326771884 0
1.18024026783402 1
1.09177619636273 1
1.27540569156183 1
0.639138525305464 1
0.836721221935492 1
1.25700487107448 1
0.855753577232422 1
1.17189025977467 1
0.750869502976258 1
1.20094270718021 1
0.96925123410561 1
1.27303901500838 1
1.05496305058437 1
1.29939129284555 1
0.67187414987208 1
1.15084854083324 1
0.768633083566662 1
0.821221370629494 1
1.01989651765746 1
0.797400964345507 1
1.47050156435802 0
0.523018559664312 0
1.26826959869386 1
0.71095596129827 1
1.11434529452257 1
0.883026304621326 1
0.937189455178394 1
0.633451163539121 1
0.640960411403809 1
0.601190567955011 0
1.13988467020852 1
1.07746283535928 1
0.988201418426657 1
0.937790625544529 1
0.829649019411708 1
0.97653732715447 1
1.19769790651487 1
0.760489730915339 1
1.13336527290512 1
1.00787378522576 1
1.07155747763402 1
0.999999270686923 1
0.69484636607651 1
0.978950151401701 1
0.85307774291781 1
0.924822002242348 1
0.954132998321232 1
1.20838405923513 1
0.76863472963157 1
0.993733965958137 1
0.838159711787432 1
1.2017615537806 1
0.974210381905069 1
0.871928863267932 1
1.15687504134506 1
0.829487662205202 1
1.19051719015496 1
0.959083187959144 1
0.671014283851164 1
0.818819757096092 1
1.02311803296312 1
1.02425043970838 1
0.995336524722928 1
0.887600304068454 1
1.11609778226378 1
1.23882518354415 1
1.16410161302586 1
0.991414979891218 1
0.977484754419545 1
1.20524132422871 1
1.17819411177508 1
0.85488244039907 1
0.686088753675348 1
1.24352904046261 1
1.21489546093818 1
1.01506596312419 1
1.02447221036682 1
0.714654571558031 1
0.929271392028767 1
0.769385453444931 1
1.34906296138202 1
1.00240399295361 1
0.711169135825951 1
0.914636728584335 1
0.910073114903885 1
0.90061542539451 1
1.01718130957891 1
1.1392505559108 1
0.934323238274398 1
1.07196615576653 1
0.72954726803076 1
0.985401627286745 1
0.888245584081128 1
0.922432808155606 1
1.0146193392739 1
1.11481322245779 1
0.780898037109195 1
1.3030135643468 1
1.08026358033714 1
0.467273161431642 0
0.948238337339679 1
0.956225378521035 1
1.07975170562481 1
0.908629316442557 1
1.07698922311209 1
0.732238817646034 1
0.864203050753984 1
0.902390153436399 1
0.882162867349024 1
0.717801058655822 1
1.12317748279584 1
0.95570641756693 1
0.830268829995719 1
0.532446482483548 0
0.990696130349883 1
1.0129400155527 1
0.971879727483522 1
0.76730080840242 1
0.624881782402932 1
1.37075148023416 1
0.922052092921993 1
0.853714415532375 1
0.785984622436564 1
0.847076356013131 1
0.796120224614914 1
1.00169177535664 1
0.621645556677416 1
0.966233168486619 1
1.04672437287425 1
0.856085013840999 1
1.1766002061996 1
0.882209817263906 1
1.19057119064053 1
0.984955251192509 1
1.51050271797191 0
0.955431356239002 1
0.907972980599998 1
1.04806784495429 1
1.09707681723648 1
0.63609616869369 1
1.23910860906219 1
0.507109686816983 0
0.772148045913081 1
0.760370082990449 1
1.21552055548817 1
1.0248637541821 1
0.863367695982164 1
0.945920101674395 1
0.982211972255011 1
0.971555233981093 1
1.33560150091183 1
1.2284959832676 1
1.06937096337398 1
0.840026162022554 1
0.829232510863804 1
0.809705185182365 1
1.03423661139969 1
1.0058826214338 1
1.0623599426438 1
1.26380297950434 1
0.993634768095843 1
1.25755054254063 1
0.812032963996295 1
1.35426866914177 1
0.984040005267644 1
0.921960927098942 1
0.748353358946482 1
0.764758646676589 1
1.17792864631233 1
0.872818057740159 1
1.09470213387098 1
1.05911942978313 1
0.805068309520518 1
0.718782810679111 1
1.00294956056857 1
1.02149044790089 1
1.03733522008923 1
1.11595056183209 1
1.02924162050925 1
1.14138598802473 1
0.711161979842811 1
0.721016621294964 1
0.948270203699148 1
0.953592724954937 1
0.934102536880289 1
0.981205054555446 1
1.03721538994927 1
1.25059076639251 1
0.803008797167419 1
1.09108777089312 1
0.798639104680323 1
1.10648214445922 1
1.0054932380743 1
0.823266741942568 1
1.16488217393859 1
0.85762937783164 1
1.41140584998963 1
1.10075306899133 1
1.43338014357285 0
1.11028594666335 1
1.05023811855818 1
1.37786972141357 1
0.780117848094579 1
0.697633107947886 1
0.810964975810178 1
0.959294834895269 1
0.858434354024238 1
0.880519967332941 1
0.925820151137512 1
0.92123148372765 1
0.946488435555667 1
1.08633597542196 1
0.965732396389838 1
1.07403941693881 1
1.0754503209323 1
0.962522034852552 1
0.875182138895417 1
0.830917307250264 1
0.955103955771073 1
0.797189288486099 1
0.826162062770939 1
1.11392815644168 1
1.13924306265346 1
1.04951550762798 1
0.973429798342309 1
0.61965946678359 1
1.09076104778932 1
1.04635781181403 1
0.941132512425332 1
0.979707481497278 1
1.05332846528325 1
0.789746138926064 1
1.00208867406891 1
0.981616987325775 1
0.983118474334371 1
0.747809272643329 1
0.777245219917921 1
0.921106826276971 1
0.893643152647249 1
0.730502804836162 1
1.33034459146149 1
0.803486183750652 1
1.17932570820516 1
0.910667324277902 1
1.20093851371158 1
0.770606253354992 1
0.580575429741928 0
1.01476412641393 1
0.720038436378428 1
1.08573409172804 1
1.14484276516025 1
0.851300915426281 1
1.05177119544491 1
0.820709912296422 1
1.08422543618014 1
0.790876774368325 1
1.34669532004109 1
0.738155186014308 1
0.961907138893306 1
0.937234329590938 1
1.10086759947718 1
0.858715714284963 1
0.773139721309607 1
0.74130167086835 1
1.02162540884768 1
1.0182589681955 1
1.37772531366123 1
0.97478808527332 1
0.841960294951447 1
0.7921988280814 1
0.822712583494541 1
0.890173662821241 1
1.26355694000291 1
0.607567004238129 1
1.02365855967794 1
0.990963089189717 1
0.951280429287972 1
1.07903467831935 1
0.854407572716929 1
1.06441261193464 1
1.01170987005148 1
0.837993298617746 1
0.97106327718811 1
0.717724884436665 1
0.98728152865465 1
1.18643996327615 1
0.616919179161979 1
1.07158083600976 1
0.958874018068864 1
1.07718917017644 1
1.09469844334941 1
0.795382501053954 1
0.745046262695405 1
0.837163817251015 1
0.78279794306707 1
0.931339936927593 1
0.711224189076224 1
0.893399365002014 1
0.837896792898364 1
1.01465142448651 1
1.04165463281582 1
1.02632762305917 1
0.955804728663322 1
0.985820856622021 1
0.634230549830745 1
0.98041211073159 1
1.1844971923342 1
0.694466698056378 1
0.653095472644726 1
1.0442041198782 1
0.836885206293365 1
0.964941459111023 1
0.929248089384437 1
1.05846618136428 1
0.927988580648083 1
1.08471046370564 1
1.34303981470534 1
0.963415101270349 1
1.29326027141129 1
0.890973411810953 1
1.09090399915504 1
0.966368531297351 1
0.941975774810567 1
1.18149221864215 1
0.889970302678703 1
0.916869966695483 1
1.20675284944726 1
1.18154398830439 1
0.929711955569917 1
1.17804967426278 1
1.01959097546173 1
0.780075972768178 1
0.639790914358301 1
1.30993252608724 1
1.26072957034921 1
0.93723294196398 1
1.12131372300828 1
1.13811684355859 1
1.21218083598145 1
0.932501052193768 1
0.598534958714012 0
1.15477364666233 1
1.22909370749062 1
0.933368776405416 1
0.945133416933032 1
1.12279668079052 1
1.12603768171468 1
0.900269733656404 1
0.815686171067833 1
1.16001265627276 1
1.00545700091401 1
1.06749151182028 1
0.706931610736552 1
1.58455856230331 0
1.03729209364141 1
0.677080336141723 1
1.24468273317228 1
0.950321565195284 1
1.1386056135393 1
0.897202871297664 1
0.85715837496234 1
1.23694787189449 1
1.25754756743245 1
0.994505064395426 1
1.02794541728927 1
0.748037223915695 1
0.939926374433977 1
1.00150012335094 1
1.35073886501586 1
1.08640087238031 1
1.11786902741011 1
1.37654156710831 1
0.757932952055613 1
0.934546187862203 1
1.06452924117143 1
0.82539586854002 1
0.94211496311611 1
0.842685300925096 1
0.925675444949517 1
1.0599328650067 1
1.20146500974709 1
1.36679766128819 1
1.40910212472362 1
0.934036467266142 1
0.744874077563343 1
0.647472283309152 1
0.721862611408718 1
0.935134851049374 1
0.888871905364477 1
1.02841585753598 1
0.976205947229995 1
1.09972582259254 1
1.13202078131786 1
1.05755687294428 1
1.01795922941934 1
1.03605628692966 1
1.03688562595309 1
1.08526934139334 1
0.868296953586811 1
1.20658458606837 1
0.914189137001161 1
0.774820754538561 1
1.00900213355578 1
0.819659397404971 1
0.890071942347688 1
0.813509619949982 1
0.849022501163692 1
0.903673955748295 1
1.07514744210709 1
0.768891982123313 1
0.947781505235472 1
0.753600091203394 1
0.826950334638937 1
0.761234284334243 1
1.02990155728124 1
0.756540022701592 1
1.04490028028086 1
0.754292504713826 1
1.233629161632 1
0.895834486508135 1
1.01250276345436 1
0.986337279190715 1
1.11544527952165 1
0.561483548927002 0
1.09905812130303 1
1.2591243338702 1
0.932051661644571 1
0.765612324845662 1
0.820733119668505 1
0.714178533985549 1
0.769770038225541 1
0.518642835020087 0
0.879743646531101 1
1.0195984308561 1
0.854872974197386 1
0.770269419507715 1
0.756226520171196 1
1.0951112885329 1
0.906262669452966 1
1.06375614957449 1
0.976404704656805 1
0.97318064698136 1
0.96336826668718 1
0.776273688941327 1
1.41575056782175 1
0.831774984842674 1
1.13565812517194 1
1.08914455522321 1
0.792201729784374 1
0.938000981205869 1
0.962976185357962 1
0.995761831120671 1
1.11800142058384 1
0.599379095175725 1
1.19652573552398 1
1.07402231625503 1
0.897355827323971 1
0.737254461941122 1
1.11147761573192 1
1.00245827368615 1
0.710073962795955 1
0.827036098959781 1
0.981017155357811 1
1.16455525090098 1
1.07041416156531 1
1.31445505139222 1
1.177188431335 1
0.878113724959625 1
0.782548957243966 1
0.892988297562139 1
0.637863187180729 1
1.01766910831544 1
0.717881986753905 1
1.03948424121567 1
0.727315957411273 1
1.03307076897679 1
0.90792617375816 1
1.00975916501788 1
1.03145953561348 1
1.01778569083269 1
0.705739203979247 1
0.87072193783473 1
0.784236023862518 1
0.159549540593157 0
0.900100597111486 1
0.88654107298743 1
1.02432620218612 1
0.713449393356375 1
1.35021687626838 1
1.00987282726719 1
0.917444803725445 1
0.984745400608535 1
1.08980628403757 1
0.878421219384891 1
0.853314105888271 1
0.785496493614826 1
0.947235642574306 1
0.581158730307473 1
1.13564679202677 1
0.792936167426954 1
0.961037162537546 1
0.539827408525895 0
1.30222083763783 1
0.674597095303044 1
1.33131885003372 1
1.02035697679092 1
0.840293156823211 1
0.951990749178001 1
0.923730022468053 1
1.17080053772681 1
1.03210215634975 1
0.862523323909388 1
0.921670204719538 1
0.99688540662094 1
0.805313449340603 1
1.0680170353974 1
1.18303865931666 1
1.10917870634579 1
0.889308429853527 1
0.911010363507467 1
0.827609690932431 1
1.02356152943115 1
0.723733573570907 1
1.00495247984315 1
0.833613401522921 1
0.841781275711392 1
0.873299390988159 1
0.958042702990338 1
1.29902945858161 1
1.04849232243951 1
0.990970641446165 1
1.08767698902698 1
0.641928340684441 1
1.1292893489087 1
1.20562089066181 1
1.20049693317663 1
0.922683710049291 1
1.70251516654379 0
0.719318740035827 1
0.987253227742072 1
0.900334619079744 1
0.701291005204828 1
0.71492626983245 1
0.954690748019726 1
0.790682578515642 1
1.08390254191683 1
0.989406104449385 1
0.921920646378167 1
1.04738753561172 1
1.30901813169393 1
0.955522651856202 1
0.905488137822046 1
0.62964339955233 1
0.632672564683236 1
0.985605387719399 1
0.886305748001818 1
1.22857857613106 1
1.13556777782858 1
1.05672774380308 1
0.872068976013445 1
0.94701622284794 1
0.72118796453104 1
0.831043486043472 1
0.67285668708172 1
1.03331643376085 1
0.904416361476943 1
1.15238434655276 1
1.17092728336754 1
0.989302578973938 1
1.18052966857562 1
0.832359657894297 1
0.853686592979534 1
0.973627908225971 1
0.977921808340509 1
1.2893377277249 1
1.25200403558621 1
1.00007054302884 1
0.829339476174585 1
0.956402201278434 1
1.18785961857102 1
0.873408242811665 1
1.21253285508137 1
1.2455384716442 1
0.710814635703633 1
1.05189056052929 1
0.762077830118084 1
1.06655133563133 1
1.06592934563078 1
1.13323654051517 1
0.78762898627831 1
1.12142683829885 1
1.0792859527182 1
0.549514208977282 0
0.677539077629243 1
1.27365220345219 1
1.10053735463298 1
0.808444104340166 1
1.04594646971231 1
0.731795720534642 1
1.06010014760712 1
0.871762252621126 1
0.957447641872556 1
1.06161741622467 1
1.16572206644878 1
0.770595776608751 1
1.28026140689589 1
1.02926376577759 1
0.737485103544325 1
0.915083381644752 1
1.2934623340193 1
1.03453703356006 1
0.898082900986539 1
0.855229117012672 1
0.892550411845152 1
1.0272539192828 1
1.22036484370082 1
1.09997393135889 1
0.842484266482946 1
0.94919473259216 1
1.15864974777438 1
0.819420425875872 1
1.0369778413743 1
0.987798656186385 1
1.05714838940575 1
0.667182084226072 1
0.888726229677106 1
1.05447781567026 1
0.67102537997286 1
0.847892360808406 1
1.02113956445555 1
1.1923657763474 1
1.17042817796422 1
1.08280831106319 1
0.990687812635692 1
0.772941393954847 1
1.14823795871636 1
0.905910279383391 1
0.843070363814394 1
1.04791714465502 1
0.878077234896477 1
0.860937415893779 1
1.02085813570731 1
1.04818800176387 1
1.09997543878501 1
0.941396189208518 1
0.793487050892726 1
0.602327205961573 0
1.14059744024247 1
0.627929756078964 1
0.994145790936324 1
0.771003690194007 1
0.744919534600874 1
0.706323345305233 1
1.27611224886672 1
1.09408056203536 1
0.810467423567088 1
1.06257613572899 1
1.03835618379929 1
0.719584499016822 1
0.897704218735918 1
1.2080778836375 1
0.950674124224835 1
1.07446878671704 1
0.653853566682339 1
1.55690000703243 0
0.877279803640564 1
0.667484617504447 1
0.901903639904015 1
1.15528154772204 1
0.866720691471238 1
1.31595289528769 1
1.06088857856158 1
1.14374540568441 1
1.09634749251989 1
1.18533593340014 1
0.646448276837597 1
1.28311623440217 1
1.29917214807179 1
1.06154524594861 1
0.974834497979899 1
0.686058511391234 1
1.12813467197837 1
0.924325504951391 1
0.476793359809532 0
1.02179555338249 1
1.14073528422864 1
0.994190616028529 1
1.21622099658061 1
0.813128664868512 1
1.07334682847483 1
0.685963140239399 1
0.933392202003845 1
0.783636994657452 1
0.880075573085631 1
1.09490243770421 1
0.642119048328652 1
0.604893005681602 1
0.869726179408062 1
1.25798580889592 1
1.1708551999857 1
0.75186531807844 1
0.860654469652253 1
1.16313695712682 1
0.938595876178795 1
0.841334639695223 1
0.715101013757193 1
1.11503620453193 1
1.02251575032997 1
0.792061591630413 1
0.988289783434456 1
1.12279091949629 1
0.921232137409561 1
0.669412576047458 1
0.947131761183716 1
0.841925086686162 1
1.1447233811299 1
0.945553937810627 1
0.76931556238715 1
0.96443156943386 1
1.02526006303225 1
1.00359454431604 1
0.938364478356342 1
0.999786504867752 1
1.01810024116123 1
0.825086298551647 1
1.10892840411531 1
1.15135775900787 1
0.733388006286372 1
0.873449488892858 1
1.06898810362999 1
0.820399380545405 1
0.990731646046707 1
1.10522613048728 1
0.571478499024623 1
0.296115049968757 0
0.659579431489509 1
0.796377259738924 1
0.835337084215874 1
1.02951219188505 1
0.961494527425885 1
0.91258130271545 1
0.989681460164687 1
0.906145119369148 1
0.624020912495863 1
0.725541702229548 1
1.10408987738038 1
1.46347762196324 0
1.16097026476524 1
0.822226755985505 1
0.774344421545094 1
1.10867130346683 1
1.1819286126794 1
0.953071357201643 1
0.841868151674623 1
0.850103041830937 1
1.02435645065015 1
0.895906458767818 1
0.998434931646376 1
1.17016751130592 1
1.2591237238918 1
1.34555633686431 1
1.0904170456588 1
0.934047309996868 1
0.913059049516422 1
0.8878561431234 1
0.55950083236795 0
0.909116119174063 1
0.829918527500373 1
0.897047419530636 1
0.897196862939674 1
0.906349252798661 1
0.758514236285922 1
1.38099143165129 1
1.12710502685667 1
1.17474457618386 1
0.998646085350488 1
1.36391407482137 1
0.815600224593981 1
0.95799722328013 1
1.45827027904654 0
1.08125418754275 1
0.954107926953366 1
0.998643304096881 1
1.16523413865132 1
1.11758095069343 1
1.10591580825095 1
1.14509482999986 1
0.954671622943374 1
1.0684030096765 1
0.995582915665562 1
0.762745211678015 1
0.840001464498139 1
0.951720871667915 1
0.905646074409184 1
1.11581573235087 1
0.785110940318685 1
0.94933051472539 1
1.07981586052006 1
0.46015743744954 0
0.744060481796584 1
1.39598942489747 1
0.820636353194223 1
1.2896162583009 1
0.784897809770451 1
0.86534227901016 1
0.953805986450768 1
1.08213573427209 1
1.05458347899191 1
1.08557954885375 1
1.39471085706193 1
0.833475972913074 1
0.770998713170947 1
0.960967914576997 1
0.826777141590344 1
0.90634667189528 1
0.748842300243933 1
1.20153052873663 1
0.455477352600657 0
1.14642733317578 1
1.10735815860337 1
0.887703249462712 1
1.02901252208693 1
0.721959976911838 1
0.928963527135782 1
1.02646368191583 1
1.02665737004364 1
0.918561055913703 1
1.08862917454081 1
1.07704105855007 1
0.848371633857061 1
0.727607280379583 1
1.25281727815015 1
1.04483946881809 1
0.611613456074107 1
0.858279870621805 1
0.493270614814389 0
0.989554205696459 1
1.04920229605925 1
0.851769123536185 1
0.726001985190446 1
1.31998977224467 1
1.11211870889459 1
0.956023530849081 1
1.08470638526984 1
1.03864975870805 1
0.696801244898033 1
0.917649231699192 1
1.22001007022324 1
1.38684124144519 1
1.08635781260399 1
1.23939667135219 1
0.667207047267954 1
1.09084657577068 1
0.704046303424266 1
0.966768598218241 1
1.0239476481015 1
0.701110887840551 1
1.15169856974739 1
1.21156475396927 1
0.786637504252726 1
1.03853649853216 1
0.923873916924787 1
0.832520550365023 1
0.732139453839733 1
1.29071351437118 1
1.06219009829738 1
1.16832951950085 1
0.903446397245954 1
0.502094334055695 1
1.26095220826402 1
0.7768621450824 1
0.880602653200796 1
0.937584269100433 1
0.844556240131741 1
1.02482475370205 1
1.34122958845873 1
0.885699015603352 1
0.58619724252796 1
0.89339908352806 1
0.874992035957616 1
0.767937932957771 1
0.990151744857609 1
1.17195206610641 1
0.941090056841558 1
0.868507821850152 1
0.997359848928481 1
1.11351115043668 1
0.674098878970459 1
0.753667887444297 1
0.489179732507134 0
1.00336709498436 1
0.883614465336488 1
0.685532546371538 1
0.642742825548467 1
1.07929254394329 1
0.969855593490333 1
0.93188397752251 1
0.982297305604742 1
0.66562848599236 1
1.13348240713305 1
0.905367398291743 1
1.22242180382045 1
1.04402355677557 1
1.40504990089671 1
0.835445493610546 1
0.936939607460009 1
0.728001001487457 1
1.00810318622344 1
0.906061132469537 1
1.29589780935891 1
0.600182733293118 0
0.857399665726674 1
0.869168135039073 1
0.882696912788341 1
1.07870958674036 1
0.862048284055847 1
0.933601070609332 1
1.04816455175462 1
1.05348291123274 1
0.787400440350779 1
0.909488465933108 1
0.776712719168121 1
0.859853184686872 1
1.12575889605412 1
0.637078814255103 1
0.634480357858359 1
0.86685764140138 1
0.950315069499176 1
1.16843984287547 1
0.646616277000002 1
0.58867838690033 1
0.936481554788898 1
0.865408144999932 1
1.12268197484782 1
1.18702472383525 1
0.806019323922882 1
0.870929955109247 1
0.921012344699454 1
0.921784939854429 1
1.45398953664402 0
0.932618623058557 1
1.10205139817975 1
0.912896660243155 1
1.07693082480285 1
1.0730149820183 1
0.910330428736997 1
1.32570046551898 1
1.08132703414456 1
0.814926010204882 1
1.14297901647976 1
0.973080008586228 1
0.847581790246789 1
0.898549350507275 1
1.26248098233015 1
0.959349809826669 1
1.08110273679098 1
0.992956977906971 1
0.89015229741696 1
1.16380072786988 1
0.789419402746716 1
1.18787070888897 1
0.775284559215355 1
1.2373641695251 1
1.08772926773514 1
1.17135147984223 1
0.954759120583875 1
0.799927678924619 1
0.948796611079739 1
0.870960255161507 1
1.17823117889825 1
0.998819111856889 1
0.764758803547792 1
1.0311601387423 1
0.638585466030139 1
0.803552149646492 1
1.39208405194914 1
0.804788527266535 1
0.945907922865801 1
1.19488020308817 1
1.01494282113678 1
1.04251212940513 1
0.700627677754884 1
0.645044775563812 1
0.991327111340704 1
0.95253099587868 1
1.09485441952711 1
0.934352003052674 1
0.779197192379259 1
1.09328700550907 1
0.9053543279127 1
0.843718755522079 1
0.495205063935893 0
1.01812948024129 1
0.947710456333937 1
1.09666460956454 1
1.27853744660841 1
1.02709936063859 1
0.842838523249989 1
1.01115003074668 1
0.785821563506036 1
1.11734602149593 1
0.93609840386389 1
0.896736477140516 1
0.828298989614304 1
0.648018810490286 1
0.847631862731875 1
1.24754608167916 1
1.04539820883773 1
0.833908568800637 1
0.739441411205697 1
0.669573579222725 1
0.970853582371643 1
1.03530520507221 1
0.69216158843178 1
0.903513925511895 1
0.749363503791379 1
1.04798302897428 1
0.805440729435185 1
0.671846198011448 1
1.38834760614623 1
0.88660355300009 1
0.678303106086741 1
0.893017214649917 1
0.64723891782814 1
0.847898022352588 1
1.06700475053596 1
0.976661281572448 1
1.08351890833512 1
0.912033569768326 1
1.04165925597505 1
0.969656402821827 1
0.94870055098922 1
0.960388299675347 1
0.888321165006785 1
0.736433625282263 1
1.21255691043411 1
0.892419659650999 1
1.12600152527811 1
0.655096472805917 1
0.931128725612455 1
0.748380389787204 1
1.09227958554537 1
0.722959759664642 1
1.05693855890438 1
0.832824524229386 1
1.10980068727661 1
0.92924274542861 1
0.816918483826027 1
0.949905990870794 1
1.08523116873164 1
0.947327030803241 1
1.03994534106761 1
1.0360164846515 1
1.02751928154927 1
1.36221003720735 1
0.680114120292169 1
0.788597310348365 1
0.939200900106232 1
0.905768916023769 1
0.937974000201103 1
0.426236603297436 0
0.88389905090247 1
1.10844601404742 1
0.683556815386301 1
1.30373277176576 1
1.00628798571701 1
1.36148029575473 1
1.23059615484298 1
0.887092244511891 1
0.840671083366222 1
0.803523342563888 1
1.32505517867512 1
0.666997155833841 1
1.225863267681 1
1.09799764628705 1
0.833285003666314 1
0.88894887000333 1
1.15927586757505 1
0.874350769040847 1
1.30827201816869 1
1.23721473426286 1
0.93939071276201 1
1.09809145612521 1
0.884899151896421 1
1.14666565344111 1
0.90406266339441 1
0.998933588936657 1
1.13004428761547 1
0.620767690977013 1
1.19296126787844 1
1.12845578488299 1
0.85375245158989 1
0.998029771360054 1
0.715993260639486 1
0.785372675617174 1
1.05957586464751 1
0.769830854671763 1
1.1297511542125 1
0.92621185797507 1
0.983832458382911 1
0.774815380565715 1
1.33818865044531 1
0.919382935383898 1
1.19291148217699 1
0.681058840526091 1
1.11540644204886 1
0.800393883021897 1
1.24006182213252 1
1.01808122331682 1
0.699102704141672 1
1.05192276208912 1
1.33018288155954 1
1.01439441393332 1
0.956556555076804 1
0.595298295608169 1
0.762537023847484 1
0.680374295680215 1
0.810716131963709 1
0.750942974988197 1
0.353838097230673 0
0.83264698460976 1
0.687910055092987 1
0.991021595897518 1
0.792280980366174 1
0.923366355952013 1
0.999306499900137 1
0.698483666297242 1
1.2600065755524 1
1.25198913706334 1
0.903121275559932 1
0.674170527856426 1
0.945554835900232 1
1.31998950417708 1
1.11030978667457 1
1.14310612241754 1
0.877175667951883 1
0.971329119356496 1
1.02016059121109 1
1.12328988098977 1
1.34709470942079 1
1.16312708021607 1
0.790594822955258 1
0.860892808351663 1
0.829267721565286 1
0.972982459932038 1
1.05406700026363 1
1.336934980871 1
0.866769376166018 1
0.672317580320707 1
0.657211334262015 1
0.838612802637712 1
1.0681650193214 1
1.10080125124451 1
0.518471884619313 0
0.80285859083301 1
0.901744927252277 1
0.943647113971258 1
0.691082791400242 1
0.693588064214945 1
1.05761703871702 1
0.930610780494538 1
1.10707132637831 1
1.46401310445645 0
0.884577475582182 1
0.906569931899987 1
1.06137661692602 1
1.32130667935711 1
1.1403586434899 1
1.16867564877141 1
0.929108108098543 1
0.792264743791934 1
1.12560857845369 1
0.960138284005848 1
1.13480446083163 1
0.86102748617255 1
0.921408609710802 1
0.739661988701794 1
0.784092343709194 1
1.27221960284325 1
0.678545047926937 1
0.902012571254604 1
1.0930705165051 1
1.04644409055075 1
1.08694891858169 1
0.789908810231624 1
0.819703890594033 1
0.89752804332575 1
0.559909224643268 0
1.1778331696078 1
1.07759253721754 1
1.19833154356364 1
1.00094423226772 1
1.10758743342861 1
0.90934381569258 1
0.882259347154846 1
0.854872179714245 1
0.987537190549348 1
0.841914342847891 1
1.20772639127659 1
0.901140170250855 1
0.919649257056437 1
1.19929893506718 1
1.1533935500502 1
1.26789701458307 1
0.977788369675343 1
0.837056347341816 1
0.824076463149172 1
0.999428486934789 1
0.845052818563429 1
0.916997276421208 1
1.63111700652604 0
1.25001050097462 1
0.777201582833819 1
0.851196295348684 1
0.818026008585874 1
1.06060408707116 1
0.870842366182085 1
1.20772875822588 1
1.16634835548082 1
0.751988197952594 1
1.08867092600458 1
0.820590402375978 1
0.953748692943127 1
0.986904461352211 1
0.95692419152433 1
1.08721149779872 1
1.17561721598737 1
1.00892280832781 1
0.96166275731739 1
0.769082594123405 1
1.0654032091415 1
0.964672161620829 1
0.751060956711133 1
0.929238172610389 1
1.24725362570461 1
0.957669770720316 1
0.76722834746014 1
1.05025077179823 1
1.0820353002303 1
0.786569140421354 1
1.07595544670217 1
0.443922091230977 0
0.7993276584247 1
0.588936795714294 1
0.859863154205539 1
0.78487845048692 1
1.03105881255286 1
0.902319166920432 1
0.844495359681025 1
1.09390541606634 1
1.36162565530398 1
0.957074307265757 1
0.678737453459566 1
0.9616547381344 1
0.666366652442977 1
1.11495408004621 1
1.07490130064587 1
0.851878236834574 1
1.05316459702004 1
0.614091118656563 0
1.09191787450038 1
1.23378343821078 1
0.871928890888897 1
1.22186230761196 1
0.845329064440629 1
0.575749164949406 0
0.939349298710089 1
1.12920256377902 1
1.62876863024142 0
1.32946226964341 1
0.910094946823433 1
0.885833295805809 1
0.819231081376929 1
1.31465412816452 1
1.31928990491419 1
1.23060088082597 1
0.890634470209549 1
1.17333777135718 1
0.829717550888348 1
0.744890541766005 1
1.04814744185289 1
1.03046193073004 1
1.11347963905324 1
0.682096903524457 1
1.0656661130777 1
0.570838759327809 1
0.885940673963825 1
1.06925060088752 1
0.897428593409059 1
1.13924256163904 1
0.840057719659355 1
1.10846762784366 1
1.15300054134357 1
0.638025634621494 1
1.05982738198089 1
1.07253117912833 1
1.48375926580413 0
1.06622223331027 1
0.784558723437902 1
0.748921461784005 1
1.12334983726127 1
1.15541470652415 1
0.889421461606561 1
0.654097904565974 1
1.41550687651197 1
1.00699467657741 1
1.04583225735533 1
0.760378276130431 1
0.817970483900723 1
0.886774951883401 1
0.747607346085861 1
0.976813623998778 1
0.675925510368444 1
1.0276459043905 1
1.26097350824561 1
0.865741414784728 1
1.21039842605482 1
1.09212258258063 1
1.03603470586712 1
0.800086260167554 1
1.18445641672761 1
0.901437391228751 1
0.995792752753176 1
0.918797026627714 1
1.15679287612052 1
0.777639755093433 1
0.876064924238448 1
0.932267159559168 1
0.645635399776655 1
0.997318893709907 1
0.865870527185597 1
1.22238396595464 1
1.00171844795895 1
1.18986658484274 1
0.885892338971457 1
1.01480309815815 1
1.2324286914858 1
0.898774745550878 1
1.12090923696781 1
0.850726054942794 1
0.978831821383441 1
0.743573350446794 1
0.617534549726162 1
0.955401295605228 1
1.34364780439284 1
0.997193167801707 1
1.22674015275603 1
0.836436943868187 1
0.86630931938353 1
1.40009140384434 1
0.782819077430486 1
0.696458200826803 1
1.3796403352697 1
0.847054416449681 1
1.21494257201038 1
1.0239588516687 1
1.17661543540001 1
1.08477590869825 1
1.04116537846127 1
0.902344738635213 1
1.04654116846091 1
0.860720548704116 1
0.675630638566585 1
1.14417847162944 1
1.30893063296673 1
0.959830958660062 1
0.394606210728767 0
0.997152700109947 1
1.10418639247354 1
1.34580684122933 1
0.967121387536848 1
1.22146681749884 1
0.589442025912183 1
0.764164134943422 1
1.14730095213857 1
1.15062403627185 1
1.14203433627951 1
1.04945116224732 1
1.2777496332516 1
0.921578859761133 1
1.30934333814593 1
1.09892168487221 1
0.738922614981076 1
1.0839758052731 1
1.23345625609335 1
0.839747648102757 1
1.22755516819522 1
0.981341531429978 1
1.32146229541586 1
0.887791713623437 1
0.99526906456438 1
0.93593534023428 1
1.15242203056103 1
0.672983691270336 1
1.2129289387168 1
0.876060953555847 1
0.869830060616335 1
1.49656874033576 0
0.771834295857195 1
1.20932152389659 1
0.806531000632172 1
0.969273888067316 1
1.53860380016124 0
0.986470450860816 1
0.995767129895647 1
0.875603619484732 1
1.17625597775555 1
1.13976568968088 1
1.08921497555155 1
1.25460872212959 1
0.860303965331093 1
1.08075702832727 1
0.846213046676173 1
0.849660835175969 1
0.867768310918066 1
0.968963646287383 1
1.10852499782736 1
0.780316206477402 1
1.01845562066271 1
0.630972350110652 1
1.13818339268095 1
1.46679736441932 0
0.956231905698169 1
0.869457965391513 1
1.01603535111615 1
0.635044698185222 1
0.964137300718706 1
0.970166738164675 1
1.19788713278304 1
0.819928517173945 1
0.884300545281574 1
1.24913928936552 1
0.910179683536729 1
1.28072394185871 1
1.33286133145125 1
0.654189209647494 1
1.04733445652026 1
1.30324084430619 1
0.816814729276507 1
1.2899735551782 1
0.64528726396856 1
0.812880899388906 1
1.29306453569355 1
1.17663131667519 1
1.17196586513162 1
0.890405999902464 1
0.677095358097941 1
0.989177972720631 1
0.89124245301343 1
0.510368992348649 0
0.704488139924647 1
1.2253159714758 1
0.992310854483741 1
1.0499853591327 1
0.949083170035468 1
0.901164895019413 1
1.05388307813761 1
1.11177790185867 1
0.917799783159565 1
1.17206041290314 1
1.08702444992129 1
1.13572208419963 1
0.946373553580049 1
0.702919235193269 1
0.987331459584435 1
1.06733124580609 1
1.33103641610819 1
1.05077069970872 1
1.05269474997546 1
1.07180852059958 1
0.753046631700753 1
0.777854717717782 1
1.12257389458827 1
0.5984830950905 1
1.11185392876768 1
0.94348258331098 1
0.850987804834329 1
1.09716331127023 1
1.0915670534568 1
1.21368262578773 1
0.909467773936266 1
1.02677267264774 1
1.10574987014333 1
0.976301660090709 1
1.20786911893042 1
0.78219309441256 1
1.03675399173211 1
0.746737192460052 1
0.758234758129084 1
0.805923277674281 1
0.975078886006447 1
0.73244310281364 1
1.25465437234319 1
0.935703657897054 1
0.759832048175402 1
0.924532185618496 1
0.896547717392222 1
1.18118206384095 1
1.3510674332402 1
0.830238182350976 1
0.97781227670019 1
1.21338240864401 1
0.563960603176963 0
0.934367595100595 1
0.899410133047506 1
1.00930971144544 1
1.08832506891514 1
0.936297585586293 1
1.25323214706061 1
0.83899122503737 1
1.3562835716755 1
0.879563263388038 1
1.16251401715224 1
1.09171133324934 1
0.80540988126475 1
1.07920087610524 1
0.721859326078174 1
1.09402099332378 1
1.03484314573789 1
1.2091383086832 1
1.20766511076834 1
1.06825637359419 1
0.939543316605051 1
1.11177492735674 1
0.946854720456383 1
1.09615285390777 1
1.02702864119631 1
1.0566810001437 1
1.41122664246801 1
1.0151530096016 1
0.805655672359128 1
0.53172408344062 0
1.05350558617065 1
0.826600272262146 1
0.807117721909467 1
0.831315427878752 1
1.12493768719851 1
0.842757251196944 1
0.735634621021319 1
0.890506925048977 1
0.909457236662274 1
0.949868365281588 1
0.66872176884287 1
0.835600114459925 1
1.27640959391757 1
0.978921306937868 1
0.841653413388254 1
0.947264032829394 1
1.00611626151909 1
0.972886884361473 1
1.12560538411493 1
0.923457173198528 1
0.885054629684474 1
1.11212695237328 1
0.694323914499486 1
0.983162281941645 1
1.0476636943242 1
0.620664019154624 1
0.892114789975724 1
0.959858149645895 1
0.875202067369358 1
0.897855084942367 1
0.933396268079462 1
0.847943152517793 1
1.05896442738585 1
0.985992011958968 1
0.865626288636351 1
0.856446741492385 1
1.09151927033738 1
1.00315609655634 1
0.955682786385254 1
1.0126371278826 1
1.11263071925643 1
0.902150495246521 1
1.10690023319088 1
0.966833967299148 1
0.608527326767987 1
0.857357360348679 1
1.16114113248714 1
0.721607315612022 1
0.347162936170118 0
0.804595713635651 1
1.15570729698075 1
0.629148062678263 1
0.864509172969307 1
1.24207007229728 1
1.27743537828022 1
1.07725232893175 1
1.35363195434382 1
1.32356686808615 1
0.95148278889713 1
0.871228417702046 1
1.02176302312195 1
1.22387794550189 1
1.22247645764217 1
1.3598238179418 1
0.963541157821709 1
0.716162984858121 1
0.815528173543297 1
1.03535873924413 1
0.933357641413028 1
0.948508311025379 1
0.890627856301475 1
1.06599905292801 1
1.20702451179263 1
0.646171103735612 1
0.96037929068953 1
0.867576393687072 1
1.03178486408532 1
0.99060618583326 1
1.2953128515536 1
1.08515370405772 1
0.655760579168102 1
0.879644005695819 1
1.27407036820405 1
0.817709646509109 1
1.06236375911488 1
0.969736530695399 1
0.985864664961419 1
0.970151717887597 1
0.516864269982667 0
1.30331958191603 1
1.11320885186114 1
0.771468590538255 1
1.0849081947503 1
1.20142760027428 1
1.09343874607025 1
0.619914149747401 1
0.877906943898358 1
1.16630383615788 1
0.793264339323316 1
0.940814706717554 1
0.981099669589806 1
0.94217569954987 1
0.905395920742082 1
0.842282579707407 1
0.932971782193625 1
0.905152032086432 1
1.11911870074415 1
0.864474412872372 1
0.999413734261111 1
0.813931531946324 1
0.942590410321885 1
1.13693855420143 1
0.922442657365715 1
1.06380224788258 1
0.965413752533144 1
1.15302601636211 1
0.854831184243492 1
0.894499116371332 1
0.798518055908837 1
1.00739181028714 1
0.802951125758838 1
0.778699176404133 1
0.669630516460044 1
0.71657883878605 1
1.04175388369326 1
1.10693817452644 1
0.786474128413712 1
0.81199889352321 1
1.19211234269762 1
0.733499997366969 1
0.731298112378536 1
0.956545628280572 1
0.687796412337993 1
1.00073961886784 1
1.0826510023239 1
0.900864627273478 1
1.20063624704968 1
0.735138273424533 1
0.946112466586683 1
1.05168409741339 1
0.918249196748029 1
0.833369136916287 1
0.97516898841676 1
1.1609353468845 1
1.08914764353775 1
1.02285184041741 1
1.4859388815402 0
1.20912984218052 1
0.940813569785083 1
0.614919636555751 1
1.19560615797048 1
1.07557674147586 1
1.07883533558519 1
1.0040112890264 1
0.828358794058143 1
1.09415708785076 1
0.862050808711876 1
0.968301414409193 1
1.06197929787932 1
0.988230951234477 1
0.753602129773952 1
1.02877939042472 1
1.00127504399584 1
0.818716138756039 1
0.850854263351547 1
0.876683321975123 1
0.815699312681776 1
0.718933695652504 1
1.10193562788461 1
0.777708820008976 1
1.29738132111644 1
0.890142556750819 1
0.830470746107193 1
0.90263094407877 1
1.15276178095726 1
1.14651970831483 1
1.17363501195139 1
0.976223417310781 1
1.03971896043798 1
1.23251209914871 1
1.13487579378489 1
0.898730378570079 1
1.01448979373881 1
1.0535974880177 1
1.203849692053 1
0.911324085398494 1
0.79162445699382 1
0.833916429552705 1
0.595118026606089 1
0.785197291301798 1
0.97790356739419 1
0.983520410711346 1
0.931921320463568 1
1.02941877600728 1
1.06443779491062 1
0.821741977541968 1
0.868742225846665 1
0.942185305792829 1
0.983431134639284 1
1.03924817758483 1
0.902969949899392 1
0.903014129934038 1
1.10801947004706 1
0.758669437684648 1
1.08380214608707 1
0.93472588207581 1
1.34848056591003 1
1.04890859309259 1
1.01950275092466 1
0.915169574365189 1
0.870301111673674 1
1.05508824585027 1
0.722513928278036 1
0.8715967721341 1
0.890793763493192 1
1.00106763322606 1
0.983033215995235 1
1.13120595954619 1
0.888193996483769 1
1.4484505606885 1
0.863544076461312 1
1.02986579596691 1
1.23155333770782 1
0.912470340037538 1
1.02845924749083 1
1.12639463113965 1
0.648100731415786 1
1.27212555609625 1
0.490636159949536 0
1.16575205189203 1
1.08522189796079 1
1.16454902355491 1
0.842142823390309 1
0.819900699761578 1
1.42859045867654 1
1.13516554499532 1
0.870835411905793 1
0.638006768247124 1
0.9702460025964 1
1.25313752143513 1
1.00552680742453 1
0.525521762159672 0
1.0478643093216 1
0.866302214681008 1
1.01525728052729 1
1.23277822732521 1
0.746770773685322 1
0.800239254783262 1
0.518803338003112 0
0.963496691333576 1
1.07927829142991 1
0.669953484251836 1
1.0130200958867 1
0.76386241594231 1
0.640687988643146 1
1.08650328747512 1
1.01534687531161 1
0.913102944131968 1
1.11018780271838 1
1.15468834912295 1
1.00702541385886 1
1.03145371282359 1
0.706176680329615 1
0.843784451185654 1
0.906059022873978 1
1.25236618927262 1
0.885362271832804 1
1.02160792270973 1
1.1245159525098 1
0.883304513580742 1
1.0460660197338 1
0.774815369606686 1
0.973491924691309 1
0.607371993108124 1
0.9364515039939 1
0.515260641324738 0
1.0997982104761 1
1.08703972949085 1
0.909740329004287 1
1.12711297880671 1
1.08605964209314 1
0.98622208486625 1
1.04533912134563 1
1.05218953094883 1
1.45603388461851 0
1.13717168244533 1
0.994560285894343 1
1.19308864135948 1
1.11892411004939 1
1.01933515194886 1
0.933123209352562 1
0.664267347818624 1
1.05159974179203 1
0.766925095791482 1
0.873632104433419 1
1.10448976688551 1
1.0011453150158 1
0.713013148854901 1
1.07936871872548 1
1.2540539071678 1
0.920759689583953 1
1.12366051938992 1
1.26389737519726 1
0.859141295396068 1
0.569247566887827 1
0.873710203509896 1
1.37584881491434 1
0.943743251484039 1
1.23731744521 1
1.08195622433472 1
0.849600433928503 1
0.998921015924771 1
0.971371400396046 1
1.00642173397247 1
1.14774783445656 1
0.682794106380793 1
0.758912924258185 1
0.891888342173198 1
0.368060592776637 0
0.900139029955945 1
1.27531488300323 1
0.714994735522739 1
1.2960432549853 1
0.90451939589487 1
0.809404736340332 1
0.951739493758209 1
1.19985744527191 1
0.921080389910112 1
0.858910560515384 1
1.00437628495073 1
1.26693283475535 1
0.807495497432604 1
0.800705543870188 1
0.864543656396864 1
0.642420522018219 1
1.25382017669924 1
0.663961443214656 1
0.826108920064945 1
0.941066960500487 1
1.24612954145122 1
1.09934170520729 1
0.809960022849691 1
1.26951829231466 1
1.2284505073913 1
0.898817887626479 1
1.08962578809844 1
0.966419241903389 1
0.932096203971 1
0.962117884545804 1
0.82949679713546 1
0.968971977976154 1
0.782699422508161 1
0.667018709627471 1
1.34408233338338 1
0.688066752751577 1
1.0218746659938 1
1.34747046459756 1
0.74656501152096 1
1.20255952201312 1
0.883618804658268 1
0.725897613789695 1
1.23374424915645 1
0.742287527881699 1
0.791324575042258 1
1.213714748285 1
0.701299133265792 1
1.13699910595192 1
0.861389865032038 1
0.777396723783004 1
1.0923268595367 1
0.955490676099867 1
1.0218254436347 1
1.07730849060222 1
0.996686990513096 1
0.856261875787184 1
0.792634502058627 1
0.789669925153568 1
1.1207641310671 1
0.712724090558706 1
0.913983826195651 1
0.716958127820172 1
0.883803979631621 1
1.0324038756346 1
1.51995983575946 0
1.11352492214896 1
1.0093406186577 1
1.08150447863913 1
0.674534711054328 1
0.987265113202738 1
0.918353686486175 1
0.949622160578458 1
1.06640403331406 1
1.01989588709909 1
1.20825978850096 1
1.14926816808337 1
1.01905860096218 1
0.744574344796542 1
0.756741671239639 1
0.905419535693911 1
1.01687317694242 1
1.18978879536144 1
0.662003274396338 1
0.949733376683333 1
1.21928136005094 1
0.721837289659007 1
0.910182297134536 1
1.02719062826352 1
1.04717588486867 1
1.05927361040383 1
1.00976911069248 1
0.675057706087105 1
0.885194312432267 1
0.620392576535207 1
0.913180745354014 1
0.798757928518763 1
1.19792477612559 1
1.1267170988048 1
1.16017693775509 1
1.13981454683288 1
0.990099785948678 1
0.922593966141113 1
0.944195707730241 1
0.382511690890596 0
1.21059437517139 1
0.865441316729415 1
1.20968944013299 1
0.627631607609846 1
1.21592213925795 1
1.1604932060061 1
0.838580679837046 1
0.790385791132396 1
0.652325406488323 1
1.2555602802973 1
0.954000875070517 1
0.512281826315582 0
0.676661349104037 1
1.02455478031031 1
0.876722618764934 1
1.06720059725153 1
0.958425253722424 1
1.08273555204294 1
1.04164409301929 1
1.01827912357597 1
0.681332233905252 1
0.8936328219441 1
1.06238023582413 1
0.917902058320819 1
1.13922189452829 1
1.14656753014132 1
1.41381323789444 1
0.71471659649401 1
0.84468430033423 1
1.07139698194001 1
0.941710262997595 1
1.11258523162689 1
0.965603989284115 1
1.03210256111698 1
1.1338049163361 1
0.923898630227005 1
1.06736001500467 1
1.16129426141337 1
1.02056529395717 1
1.07824689818655 1
0.75136520576922 1
0.917411734410953 1
0.744935179759125 1
1.03516406400167 1
1.33280532282382 1
0.74122565261588 1
1.13013961580488 1
0.756808407654434 1
1.1288336685812 1
1.38613321159902 1
1.0475609060773 1
0.689983338180559 1
0.857389534717093 1
0.438407439473618 0
1.21783573841477 1
0.554484139675365 1
0.914407720547975 1
1.0083184584984 1
0.780208272778637 1
1.08804350353707 1
1.04951432489009 1
0.948163524841545 1
1.24674974046191 1
0.852385117317856 1
0.91385317593763 1
0.974355148220268 1
0.705741530842378 1
1.02262283458956 1
0.834059130775246 1
0.982332983825917 1
0.831585902780628 1
1.11500938843481 1
1.08768461042684 1
0.885338682614895 1
0.903069103291499 1
1.69209626185884 0
0.914701218011749 1
1.20948930546751 1
0.934586063636511 1
0.740501838637636 1
0.660864888213244 1
0.974060020512037 1
0.826952647650594 1
0.745780876324894 1
0.766219866132939 1
1.27971014091821 1
0.806629411886544 1
0.766894973302698 1
0.668900052109183 1
0.840811920359334 1
0.921760442237109 1
1.06230659718476 1
0.711750774456792 1
0.875562099097924 1
0.935133481078075 1
1.02099439427038 1
0.784363560984758 1
1.21890993518762 1
1.09763922136841 1
1.12994822339476 1
0.806010390890493 1
0.838922988549168 1
0.753720448994509 1
1.25999576478372 1
1.21811583616873 1
0.892042064594185 1
0.86757735442402 1
0.84309024940893 1
0.989988594044526 1
0.708644434615463 1
1.16751610609302 1
0.991092639716418 1
0.857739877936721 1
1.01985638301031 1
0.901549766319875 1
0.740714909224663 1
0.963560168846178 1
0.769211872399664 1
0.742746466638366 1
0.91286784152155 1
1.02349018535803 1
1.12332124641179 1
0.937952204195447 1
1.18126033310958 1
0.819280078526655 1
0.81853572626061 1
0.941440454473161 1
0.565912963578166 1
1.10815322610497 1
1.34087545756692 1
0.86195912218279 1
0.832497300711739 1
1.0022549436918 1
0.904865752809648 1
1.08055110168262 1
1.27265679074264 1
1.2127512028487 1
0.929428483883997 1
0.917985331858649 1
0.716654153712333 1
0.746126674129406 1
0.966406163482931 1
0.8501228049319 1
0.92534695509849 1
0.835267797577912 1
1.11801137067598 1
1.07759368649432 1
0.899027629099872 1
1.00689404930032 1
1.04742540557183 1
1.01847835862083 1
0.46175186679958 0
0.703983335711373 1
0.867149261014245 1
1.07888965431591 1
0.738918907185183 1
1.07703368658789 1
1.02163330836097 1
1.13025629916034 1
1.08887551871524 1
1.05508661515772 1
0.416026823674098 0
1.03742086490708 1
1.04937657118293 1
0.97079508521999 1
0.787138005148699 1
1.09068932965251 1
0.842999610423405 1
1.1200871082561 1
0.882352638685857 1
0.724000757695567 1
0.770105733837575 1
1.11454289981457 1
0.815922363808937 1
0.811631957703291 1
0.871601062210628 1
1.00203701965814 1
1.14344764429448 1
1.16923288802925 1
1.08786493846028 1
0.903878906366036 1
0.752195369744168 1
1.01271173205845 1
1.03408146424091 1
0.755079384105349 1
0.775655170007384 1
1.24266355278224 1
0.801763216292287 1
1.14530232578069 1
0.816329895203458 1
1.1286145190429 1
0.820058283093425 1
0.835942407824151 1
1.2120790856647 1
0.808187622992061 1
1.30052380236895 1
1.01470950245658 1
1.16265854264857 1
0.991632991429494 1
0.8314394369369 1
1.17860454406518 1
0.70638004233586 1
0.787037051929754 1
1.09787331332876 1
1.11415575756925 1
0.871046895124483 1
1.06172348783916 1
0.755258687804596 1
0.865557144619453 1
0.911750673194966 1
0.835411021697591 1
0.944316598632265 1
1.02971698146288 1
1.08293395698113 1
0.883504438885878 1
1.25608931171407 1
1.04418094257753 1
0.65072114752739 1
0.571871051864651 1
1.1850299088108 1
0.870151495129291 1
0.970197039059377 1
1.12649475674143 1
1.08357716828246 1
0.983017790589232 1
0.839642833655114 1
0.802323738946852 1
0.610575866995874 1
0.924799965327553 1
0.940591682541946 1
1.10251462124986 1
0.915591813061254 1
1.2600916765386 1
1.11403722718369 1
1.04830132224261 1
0.867777174226906 1
0.787414208154114 1
1.01931063696606 1
1.21657334150055 1
0.80042687746022 1
0.716756803259212 1
0.855253651238595 1
1.10953320359886 1
1.05180685772368 1
0.796484234082708 1
1.10961451398753 1
0.876706814354282 1
0.827967633271783 1
1.43471269077008 0
0.946588831450978 1
1.38387459322303 1
0.711924156908148 1
1.11454790682723 1
0.785944051070262 1
1.29041794293184 1
0.742010137852781 1
0.721984506237083 1
1.12096187540197 1
0.859863669414537 1
0.634633514813195 1
1.05866873655524 1
0.913975409842401 1
1.2105526541846 1
1.13712373004394 1
1.02014583681069 1
0.838186575785747 1
1.04209754656766 1
0.958371982385499 1
1.10366626478053 1
0.894035307614819 1
0.902403381705802 1
0.866374397511198 1
1.21351371898031 1
0.568276160428051 0
0.926428593148703 1
0.942404824451723 1
1.34125459718597 1
1.0073002790725 1
1.14787014572897 1
1.14619674957666 1
1.1580597989942 1
0.592256708740835 0
0.957452066727185 1
1.23853660453138 1
0.947512604447815 1
0.979851948138429 1
0.897098590438003 1
1.10197040601662 1
0.878314695273583 1
0.773156206297413 1
1.25084397202056 1
1.21113704515789 1
1.00486503387374 1
1.08331239249551 1
0.873421127740779 1
1.08421954032413 1
1.19460392402165 1
1.29174111777721 1
0.614962048520329 0
0.847663824075774 1
1.05214582179937 1
1.0089416114816 1
1.21813943648436 1
0.88606420305231 1
0.918898725846051 1
0.980864199638967 1
1.04712638408976 1
0.784502889334569 1
1.23300898819196 1
1.18781065028743 1
1.18277167134659 1
1.25495018973353 1
0.884158079780904 1
0.583543861284821 0
0.927507314456576 1
0.599776250401916 1
1.23089119057867 1
0.957838898058645 1
0.979903455306923 1
1.36037082729871 1
0.667821530903724 1
0.919369860143077 1
0.98001888780976 1
0.983335907157046 1
1.40772038852666 1
0.778792133487933 1
1.27842134948508 1
0.900896550839863 1
0.981353257624271 1
1.08560199628668 1
0.850529599676489 1
1.15611047458941 1
0.557405674995663 0
1.08073560221317 1
1.00756069680618 1
1.12733233279317 1
1.25742029884262 1
0.830825468749104 1
0.662887722120007 1
0.721729715778666 1
0.966498036200541 1
1.19616897908596 1
0.649893291733135 1
0.643162320651283 1
0.917271836801273 1
0.92797857288142 1
0.519125609360175 0
0.703559562138686 1
1.21218551154723 1
0.891037211282076 1
1.31216148238811 1
1.23287155125369 1
0.764312029502154 1
0.838335578989731 1
0.932095783802498 1
1.10284666252109 1
1.34622021809521 1
0.88960395327705 1
1.24911717595111 1
0.914860806058816 1
1.31996551601257 1
1.28796730958415 1
0.696130076225251 1
0.939358122866549 1
1.17416247226768 1
1.06526450263758 1
1.20652976795795 1
0.91220060069233 1
0.801700521993907 1
0.849219335570347 1
0.878308153428808 1
1.00827965428341 1
1.02765212226797 1
0.880544601605583 1
1.10145902896407 1
1.08660541684625 1
1.04738475773295 1
1.00417761695033 1
1.08962850556824 1
0.781251655575856 1
1.34945470039594 1
0.938519174764963 1
1.11140874376344 1
0.956047772646667 1
1.02248710197636 1
1.17406689251895 1
1.08903922973491 1
1.05808279654549 1
0.96871961336688 1
1.23818844559622 1
0.889356157000924 1
1.2500824500235 1
1.05272669147608 1
1.11826430644656 1
1.09507180163845 1
0.903643112510105 1
1.05096450743839 1
0.611182065300655 1
1.09310402061406 1
0.703496964799065 1
0.982716507795859 1
0.841993644021989 1
0.74842558863735 1
1.15943097443473 1
0.811766005311017 1
1.00392344110128 1
1.14130683993776 1
0.407639770397856 0
0.807388500570783 1
1.10020800213459 1
1.16389398548856 1
0.82822679596724 1
0.770505765948005 1
0.858782850962186 1
0.603672097818408 1
1.16845270279441 1
1.40965528426975 1
0.842584285491467 1
0.976712605545386 1
0.81555968481188 1
1.01648400168492 1
1.29521181788523 1
0.825916536939027 1
0.6675193596305 1
0.993418913201805 1
0.990152275474287 1
0.830110338553728 1
0.910751642410531 1
1.27909313172516 1
1.14864215542461 1
1.0170641897406 1
0.908350591399802 1
0.683366250049768 1
1.04338209368819 1
0.938500660567209 1
0.807328901804777 1
0.903730257678705 1
0.933788031526979 1
0.851615026832286 1
0.719542756312104 1
0.945596686348521 1
0.753634141886143 1
0.906866220815391 1
0.897534665136795 1
0.793218084816334 1
1.15963682131071 1
0.774731194844103 1
0.740050476398358 1
1.14738124142381 1
0.942943981140414 1
1.0592963698273 1
1.16263740929614 1
0.992022642609697 1
0.962564982956562 1
1.2503547723596 1
1.22729296686054 1
1.0899571354972 1
1.19950420937251 1
0.821621383986831 1
0.737292340356619 1
1.0894736987666 1
1.13658497029994 1
1.11241663213036 1
1.11584159816507 1
0.878711432698339 1
0.796229682515417 1
1.08413599205956 1
1.05739276193187 1
0.780037233915074 1
0.99965364335271 1
0.835198916601887 1
0.722630661677717 1
1.07432788204386 1
0.921224553076911 1
1.2712274525119 1
1.01113393276375 1
0.575844002147464 0
0.619870208153289 1
0.855651982845674 1
1.00006609130033 1
0.869318800981046 1
0.81441624721316 1
0.920718584509628 1
1.08980031611778 1
1.06360923774812 1
0.505384237209821 0
0.969835710723358 1
0.853376866471891 1
1.00332321264284 1
0.929938166412157 1
1.33111276176506 1
1.11232024318801 1
1.01760520482512 1
0.636964096175193 1
1.07342458481217 1
0.948920016192196 1
1.1136811980317 1
1.27584163032943 1
1.34040695449846 1
0.839243517765983 1
1.37820531066641 1
0.845299874364082 1
1.05364759458649 1
0.718681241722654 1
1.30779037386556 1
1.02175200647138 1
0.964792865677749 1
0.705664742982115 1
1.05918348818391 1
0.680783781811008 1
0.800006505370703 1
0.648887589053785 1
0.871244080337723 1
0.879223191519823 1
0.940741006081333 1
0.636423148744084 1
0.804712705828755 1
0.821947932566297 1
0.932944329749128 1
1.11224058448401 1
1.16280282087272 1
1.08390216395618 1
0.65080794187976 1
1.04336456172054 1
1.33053495884564 1
1.1156045193775 1
1.04753292021955 1
0.485632369032381 0
0.871276188158393 1
1.11453733996227 1
0.876781997094741 1
0.936588993163182 1
0.770058515670531 1
1.03694767678665 1
0.572240070884238 0
0.94096859360564 1
1.01619746529479 1
1.32304503852285 1
1.10048474416389 1
1.13589446903814 1
0.888977022675332 1
1.11087889956261 1
0.688233196310578 1
1.30277266217133 1
1.01430625480038 1
1.25361643999737 1
0.99583718581059 1
1.05523127414369 1
0.881167976136926 1
1.30386314689119 1
0.692874596519623 1
0.897286290543044 1
0.581806318552207 0
0.995039093063832 1
1.23713051742751 1
1.1781349154642 1
0.866862563744502 1
1.07069838247717 1
1.04311637009035 1
1.04580893717284 1
1.08400138630594 1
0.978597502206023 1
1.0299842825825 1
0.954934208804243 1
1.03046763102217 1
0.751673748459134 1
0.90977638834594 1
0.778408421456488 1
0.950672590619303 1
0.92007624801822 1
1.00483845525559 1
1.12312794285704 1
0.793543744741005 1
0.790504879875627 1
0.938671113159139 1
0.941487902113167 1
1.23679940083806 1
0.918501902034847 1
1.08317044350451 1
0.866482238173602 1
1.01765034132657 1
0.981897818744026 1
0.787739341219768 1
1.36205851105968 1
1.1262468769695 1
0.993741355334846 1
0.926405066534318 1
0.876345256376853 1
0.791404222108913 1
0.894981275524727 1
1.11303972790476 1
1.00753808307669 1
0.865461044666988 1
0.923501093797214 1
1.21940155238013 1
1.25023570957061 1
1.02826431872553 1
0.870564832771438 1
0.93577311565147 1
1.53985437705851 0
1.08168892490938 1
0.999960613195578 1
1.18834306686933 1
0.812606243210676 1
1.0597698445253 1
1.0129115845855 1
0.934067716118378 1
0.555075593026974 0
1.00888658271709 1
0.948603623042876 1
0.986734468432561 1
1.07055495851146 1
1.12597857747067 1
0.72692268794738 1
1.09404656131293 1
1.06170661574263 1
0.989625445563467 1
0.814038013945877 1
0.986121244614864 1
1.13346640559986 1
0.974113000382272 1
0.996925287454156 1
0.819420737336405 1
0.740414351806366 1
0.674861881449265 1
1.00093944300626 1
0.924399217280235 1
1.03579385407972 1
1.21831064853066 1
1.15856435037497 1
0.727467274584996 1
0.941551896440093 1
0.924891196602587 1
0.887396687057979 1
1.09777247245532 1
1.02962032354558 1
0.92384755076423 1
1.30024624769147 1
0.852443744318359 1
0.782371148091334 1
0.650731788505812 1
0.835825386040596 1
1.24046690987479 1
0.962374184962516 1
1.16052439963855 1
0.989779016605721 1
0.782656787249375 1
1.05400341875259 1
0.966835388833666 1
0.766457572689784 1
0.568983965656719 0
1.18911679051645 1
0.761511286385201 1
0.858566814445966 1
0.722186961341095 1
0.943222108595816 1
0.819136786928224 1
1.0509681408777 1
1.11993538307247 1
1.05794109979631 1
1.04174558180446 1
0.8575968778998 1
1.33164569879961 1
0.863071812195762 1
0.917939985643368 1
0.889289587469385 1
0.803816094933724 1
0.921761049721232 1
0.84674012293321 1
0.582024103945391 1
1.24594233526772 1
1.05035799671041 1
1.01191254673537 1
0.764986437265944 1
1.25785594126112 1
0.933818888046591 1
0.894036155463741 1
0.715900023408242 1
1.18682484144765 1
0.915258526006694 1
0.945576208845637 1
0.710296358198635 1
0.830446604982522 1
0.993180920984388 1
0.349013413248597 0
0.879964589635202 1
1.04150331779157 1
1.01994428773585 1
1.1336873133409 1
0.879442809456828 1
1.11896613811522 1
0.899592552612669 1
0.762273386178228 1
0.91345259010293 1
1.04129876584961 1
0.799184771903769 1
0.473021707651956 0
0.960327096567608 1
0.725037301671948 1
1.31971920975313 1
0.838052767363701 1
1.16043561689916 1
1.00185204157589 1
0.898952811182514 1
0.792248520668682 1
0.817667363923879 1
1.06228640686681 1
1.05856840183469 1
0.804299791445603 1
1.04041661533948 1
0.646692375022344 1
0.771568657394864 1
0.719017937775318 1
1.04199003671154 1
1.02253222703932 1
0.980712459703602 1
1.34853349989033 1
0.838369510307407 1
0.810574063954201 1
0.90592476587248 1
0.861487644327564 1
1.15960807476522 1
1.05827907990517 1
0.946944457543754 1
0.879671518135796 1
0.745901210563573 1
1.03420751893932 1
1.00474042720485 1
1.01765449724811 1
0.850950992107033 1
1.00170242388139 1
0.912524688271171 1
0.858569203265959 1
0.559545774170228 0
0.621571012788564 1
0.999220178966373 1
0.785159821583224 1
0.943907712876509 1
1.3468529453283 1
0.710758654261786 1
0.544454458390041 1
0.90453320270212 1
0.871944666260433 1
0.804463153139037 1
1.16405041547498 1
0.50026494034742 0
0.933512667950111 1
1.08515756046127 1
0.9097430049067 1
1.14755347104422 1
0.7392883325175 1
0.556735283809841 0
1.27257036957789 1
1.3572706135975 1
0.90806730007032 1
0.951461789987291 1
1.22523103365394 1
0.625745961092746 1
0.810808917349858 1
1.32026609391031 1
0.705642515056454 1
0.930610825152525 1
1.02027357119845 1
1.00130655528141 1
0.789172892292129 1
0.93240399728864 1
1.03878545146328 1
1.10564420670852 1
0.889718519076722 1
0.72613614223579 1
0.773109335841346 1
1.04899881341043 1
0.696122339758223 1
0.848960030021362 1
0.828710139782528 1
1.03495111757916 1
0.990693301024508 1
1.18605839672463 1
0.632138974383559 1
0.900274050099326 1
0.812465633964127 1
0.790561395313136 1
0.989804082580938 1
0.942697357002125 1
1.20908707650398 1
0.613967675440962 1
0.897868566441921 1
0.876256302277009 1
0.915828031785753 1
0.792451418943341 1
1.02523084627341 1
0.950391483715479 1
1.06410979103806 1
0.841032969259877 1
1.13125033594826 1
1.07864124211949 1
1.07573571655028 1
0.913101943904563 1
1.08575978875613 1
1.16324763059269 1
0.961624085183902 1
0.700458607284544 1
1.08958730297834 1
1.00191381835493 1
1.02447464295771 1
0.976465914333373 1
0.965883641767753 1
0.80298316316193 1
0.867098022286972 1
0.864639489589427 1
0.826970633382612 1
1.04661472647349 1
0.534189005592917 0
1.04348523921765 1
0.813404850639842 1
0.983286224644759 1
0.939227010611679 1
1.03385339028229 1
1.46075789346506 0
0.982513700391462 1
0.982264777531 1
1.42365533112451 1
1.05757879920483 1
1.38048092412892 1
1.01111229826102 1
0.633819430832756 1
0.638955948265691 1
1.37509765967413 1
0.953440515825195 1
0.964291103290453 1
1.36893523185342 1
1.14324021817317 1
0.911837955868059 1
1.31747721218115 1
1.06375511088678 1
0.925209788602026 1
0.774542482214391 1
0.717855891095484 1
0.872525444222542 1
1.13691434230034 1
1.29625456650963 1
0.760431227743603 1
0.783624903974534 1
1.02686966321283 1
1.06973863078509 1
0.816794842113907 1
1.05648777248993 1
1.18538696787845 1
1.31626470837085 1
1.20132431714224 1
1.03278183687138 1
1.17324938770201 1
1.03473452721247 1
1.15618356056874 1
1.03405625491419 1
0.907254820360404 1
0.801842267856215 1
1.30134588886834 1
0.867710677265929 1
0.895820811881865 1
1.12251416063334 1
1.16419637142588 1
0.966353258229902 1
0.776646962309193 1
0.881924653472378 1
1.38625251228364 1
1.32425904896821 1
0.811007760878665 1
1.1766452160106 1
0.551481860913754 0
1.1601255162014 1
1.40201012236632 1
0.623963810949793 1
1.09745832660613 1
0.998098045960673 1
1.08733874039776 1
0.897098358299582 1
0.87472854229568 1
1.27014577873485 1
0.991641139854687 1
0.855404145364133 1
0.914231564108497 1
0.923119696711314 1
1.28365019472022 1
1.07690074606812 1
0.809627258624058 1
1.43893939314019 0
0.851480653319575 1
0.941714230226024 1
0.965569310002838 1
0.729198731796578 1
1.02492408110804 1
1.11025462471632 1
0.771518735786772 1
0.981445078133764 1
1.2185103861163 1
1.24660740609613 1
0.717103590217693 1
0.974802115294678 1
1.06474776649725 1
1.07890791458102 1
0.647864315848214 1
0.848747136019472 1
1.024474087896 1
0.925857468267052 1
1.21507112025723 1
0.745691328011338 1
0.786511724576215 1
0.954694768422782 1
0.764903874333752 1
0.867546457526912 1
0.954864424051884 1
0.798293517703286 1
1.1950385836978 1
0.766549918434195 1
0.749252709444558 1
1.09296666833065 1
0.961821706265801 1
1.08129522833597 1
1.09990183486382 1
0.773232402566258 1
0.927309570047301 1
0.850918992629164 1
1.22196892717032 1
0.790405240335986 1
1.04736209529488 1
0.534374079587392 1
0.863545028426965 1
1.1367234023678 1
0.99973829243491 1
0.810828804866567 1
1.32904561473191 1
0.965035131806261 1
0.997526885776123 1
0.835297053820239 1
0.927036253779325 1
1.06592294065514 1
1.0496531400883 1
1.04394685041713 1
0.913789521009208 1
1.11353153183363 1
0.515200630576222 0
0.921795285585447 1
1.0789057085568 1
1.18902448978154 1
0.927847796413249 1
1.16739233546085 1
1.21055880393549 1
0.739438018839513 1
0.920842566064262 1
0.967741034140368 1
0.542836118248385 1
1.04763578520197 1
1.22390551704049 1
1.14117048547859 1
1.08772567552941 1
1.34890743567807 1
1.17511415181147 1
1.02262876696673 1
0.989730023768516 1
0.903426929954542 1
1.06372218397837 1
1.15788602464291 1
0.765404253291963 1
1.05544492646228 1
0.984586525556023 1
0.967501740377576 1
1.41461096262173 1
1.51721983158393 0
1.09895746201854 1
0.522468610814497 0
0.92618845735873 1
0.844332596223957 1
1.12639086409734 1
1.21515216718448 1
1.23521008962259 1
1.00095847913517 1
1.01351238785389 1
1.03803545380008 1
1.27161107046853 1
0.804030123615672 1
0.735361433138765 1
0.834412178712746 1
1.11154142581157 1
0.914629364527462 1
0.787269415912074 1
0.662036850767758 1
1.00898412616833 1
0.686409858160099 1
0.862158220708777 1
1.07773853315928 1
0.848876954125127 1
0.888061617612294 1
0.573168911260307 1
0.628008808301985 1
1.16461817492448 1
0.547976243571447 1
0.888236647629255 1
0.738379717849239 1
0.924949920270499 1
0.91388031372916 1
0.854490309007344 1
0.942975897025342 1
0.950771325908372 1
0.79928484294913 1
1.27074265106558 1
0.738858924753688 1
0.808197782654227 1
0.853101051935108 1
1.21789332944911 1
1.29395169046485 1
0.666492076330485 1
0.934520396657695 1
1.1341356646702 1
0.957486109913636 1
1.22913925777088 1
1.38323686724394 1
0.818377156812038 1
0.915178190109758 1
0.925437160217286 1
0.861454618620299 1
0.743048102394009 1
0.949862716523763 1
0.780728266526697 1
1.13213442247652 1
1.02228101698012 1
0.756604649309672 1
1.07383069574316 1
0.867626681044249 1
1.11423761532256 1
1.45464028575618 0
1.10433153174607 1
0.95145003447727 1
0.930850132867027 1
1.00351495424539 1
0.583292624925108 0
1.05273634413397 1
1.07127718084454 1
1.21407735584076 1
0.826812242822738 1
1.24345004907002 1
0.868825613108039 1
0.652163097818998 1
0.707517751018069 1
0.708315119688049 1
0.906448298332384 1
1.14651934678295 1
1.14334925855807 1
0.603509755530677 0
0.674202417384004 1
1.21554963185561 1
0.936047967351486 1
0.920906691127752 1
0.598227569004099 0
0.725136627589868 1
0.921042685852832 1
1.10025286039238 1
1.09472136052293 1
0.743226880742309 1
0.864517438042913 1
1.335090076102 1
0.827136258291663 1
1.34356057990259 1
0.834354733646412 1
0.851754332232347 1
0.689537905336994 1
0.583246121463552 1
0.886308841556155 1
1.00153284775291 1
0.914123268518093 1
1.00746844544831 1
1.02175609525146 1
1.22214315634873 1
0.705925144779353 1
0.977838971995877 1
1.13457940927655 1
0.767360778264726 1
1.01803795670168 1
1.03054690174127 1
1.14530331056348 1
1.00335161205669 1
1.27533716124354 1
1.2133371965199 1
0.959509492515052 1
0.891175150971349 1
0.820246566193776 1
0.696160947047579 1
1.19175696646548 1
1.00161297186993 1
0.99899726920238 1
1.14819955931979 1
1.40816918684074 1
0.984460318008499 1
0.756498346478946 1
0.860447482632436 1
1.11157579947203 1
1.39395019551463 1
1.12660077224479 1
0.881180298997939 1
1.4183906593341 1
1.10343426082757 1
0.810517683729684 1
0.85687417041719 1
1.06689577943202 1
1.0273746358285 1
0.637556609265971 1
0.931966101150929 1
1.10064174539287 1
0.690814425357789 1
0.853641282673319 1
0.832182530832186 1
1.14855748821631 1
1.03225300689247 1
0.994489525587838 1
0.876428568307996 1
0.856900623809675 1
1.05296428714943 1
1.26477756314711 1
0.676850784224782 1
0.964811003748646 1
1.08314976695876 1
0.942811043335966 1
1.00718505469546 1
0.464266402684954 0
1.04190250946311 1
0.988801875818796 1
1.0329322754553 1
1.01828610050963 1
0.955107470023944 1
0.707420571579883 1
0.720584935929284 1
0.936401794127657 1
1.07897954495448 1
0.897174630290213 1
0.912578891702481 1
0.731099739624543 1
0.697174364770455 1
0.940073301956904 1
1.06047880398049 1
1.15756158552345 1
0.682892884238478 1
1.09779407588191 1
1.0368577171251 1
0.886864064640071 1
0.982340517306334 1
0.975931855107399 1
1.44279063474518 0
1.31929505844085 1
0.989744916550425 1
0.945341801823141 1
1.45857084398221 1
1.49463169630801 0
1.25385919374827 1
1.16936578254231 1
1.34227683285146 1
0.988066404409939 1
0.978029207650724 1
1.08583663809702 1
0.873690602600345 1
1.35859245995197 1
0.971736398740213 1
1.07474476065031 1
0.919803199352412 1
0.919969857812914 1
0.950083560048425 1
0.700805771762315 1
1.15393127041348 1
0.728400758534744 1
1.00382451361791 1
0.482664381722278 0
0.866499481965841 1
0.744627981152837 1
0.891608876667071 1
0.878356386871166 1
1.0016331566751 1
0.603564418496695 1
0.878866327786184 1
1.12447002029753 1
1.00318537880943 1
1.05857300959144 1
0.92293806670324 1
1.01993887429203 1
1.215810794841 1
1.16988125723005 1
1.14837155054619 1
0.691122197495291 1
1.02709581025073 1
0.764215121789351 1
0.706317531269722 1
0.797692213830769 1
0.793944269459354 1
0.945752318879106 1
1.02225591320848 1
1.06180472991776 1
0.92321918617117 1
0.973383487352728 1
0.926155247365205 1
0.780572617434567 1
0.974343164856758 1
1.3175364994111 1
1.02640426476694 1
0.721678790652493 1
0.842260973818873 1
0.933820916745503 1
0.848626769510187 1
1.17377866831528 1
0.980479668203128 1
0.697433834629012 1
1.38055524016051 1
1.08132078223929 1
0.943829403834682 1
0.825333342760931 1
0.872357163714891 1
0.96615421502711 1
0.897264319056186 1
1.21921186180072 1
0.945989263071769 1
1.13648388704266 1
0.997869742353922 1
1.01802430510279 1
1.01374353373227 1
1.02027677526781 1
1.11730654971945 1
0.896713111444782 1
0.787859303457041 1
1.02456600320153 1
0.820823771801806 1
0.749238021720377 1
0.88569507927378 1
1.08046538003281 1
0.549748572638404 0
0.837773205851896 1
1.09560772996372 1
0.861168129478096 1
0.85291466582798 1
0.901243964142777 1
0.854353902911999 1
0.759967548152332 1
0.925473015104531 1
0.839789207117729 1
0.988973095682648 1
0.651045674993001 1
0.776685833844318 1
0.902964309290411 1
0.793115068423466 1
1.20285450655848 1
0.861383270082216 1
1.03931694697628 1
0.739269622014321 1
0.93570083927355 1
0.652586752545007 1
0.886123325239648 1
1.02745421970589 1
1.17842900876574 1
1.17205397686223 1
1.13217158577591 1
0.880880636682788 1
0.735911066917545 1
0.630411286725629 1
0.856324586222147 1
1.0433801072113 1
1.18645716160585 1
0.721101940401156 1
1.06330594207775 1
0.958161185727668 1
1.09930614978439 1
0.675743998405555 1
1.05164992299512 1
0.905589531260401 1
0.959579883134349 1
0.714248322129067 1
0.893794170408582 1
1.46366022703085 0
1.43624648772238 1
0.850054916362096 1
1.13709403726443 1
0.94259698028744 1
0.986683436120761 1
1.38432497882121 1
1.07690721069371 1
1.25197581993918 1
1.00644298306725 1
0.940311434068899 1
0.892144862305837 1
1.06127860542487 1
0.968878646693116 1
1.0735112854434 1
0.659927401327043 1
0.917078145173789 1
0.71680058249334 1
1.35033907368382 1
0.773646619426966 1
1.07977847982956 1
0.958514222302854 1
0.897032745360338 1
0.696803603592611 1
1.47087350703117 0
0.937939239202053 1
0.571501601554134 0
1.32672165434101 1
0.924956996694714 1
0.997312868426792 1
0.899938042942143 1
1.05491297414919 1
0.910620547562652 1
0.939779240005736 1
0.935670442679598 1
0.960443862705839 1
1.02855844700122 1
0.603273847404482 1
0.987391130375177 1
0.966147937472373 1
1.17353328629552 1
1.1800420241191 1
0.978426529288367 1
1.03024131400016 1
0.615240748979439 0
1.05165650118231 1
0.647935387873092 1
1.1478269449805 1
0.976942515380157 1
1.23215934603535 1
0.91410328704844 1
0.942703685960166 1
0.900196228209708 1
1.12888153420544 1
0.753782108216712 1
0.893084179785179 1
1.1113697897488 1
0.92375569434879 1
0.913479615410367 1
0.997533247133195 1
0.739740746609401 1
1.02579401833668 1
1.33374160331595 1
0.759514534863422 1
0.787777918167608 1
1.08144877707227 1
1.11627644040798 1
0.658972990848663 1
0.89595334941957 1
1.00494064340507 1
1.48498775649928 0
1.1160817121602 1
0.62983170620193 1
1.02007567171402 1
0.795375475843271 1
0.896047033472127 1
1.07017270631365 1
1.24249654018191 1
0.984824554215233 1
0.871797222242339 1
1.34181718735469 1
0.858419199629522 1
0.836655199556055 1
0.952065899164243 1
0.959667514911571 1
0.707457278694155 1
0.872156974708807 1
1.15602259742622 1
0.847013826136674 1
0.94140261358959 1
0.834815543751016 1
0.957248835063 1
0.747320891500612 1
0.819580293309926 1
1.09110289069574 1
0.961554096916727 1
1.41163497058528 1
1.14964102326923 1
0.888036106784039 1
0.761292850838798 1
0.88795224315932 1
1.10574339476857 1
0.971157798878715 1
1.3584092224872 1
1.12886650607838 1
0.703318281744269 1
1.06075781808038 1
0.688435682518461 1
0.889297780534348 1
0.853032386504017 1
1.01816478301938 1
1.01272938089537 1
1.23970163863564 1
1.05141355271266 1
0.798068252365265 1
0.99615441084827 1
0.93907774368688 1
1.13129484686059 1
0.986453186395408 1
1.16144781882382 1
0.893370815040351 1
1.01011914558878 1
0.830075443765459 1
0.887723734372124 1
1.37276866089297 1
0.882798741369546 1
1.23654346960742 1
0.662377156561601 1
0.897791500970659 1
0.938105841308856 1
1.16383582676498 1
1.08565001622752 1
1.17358204187128 1
1.07520252596649 1
0.816686526100956 1
1.06832019150416 1
0.927131580351589 1
1.22427808316974 1
1.00101574295546 1
0.817279656809999 1
0.829462744528403 1
1.0117428048956 1
1.06680093501407 1
0.655252758575155 1
1.12199143395688 1
1.02275318717908 1
1.19369971015176 1
1.04305674019244 1
0.813545386749651 1
1.35338902905476 1
1.21491384355063 1
0.696415582200175 1
1.00553419373455 1
1.01329424553191 1
0.880241262798616 1
0.890808640869173 1
0.804615316384067 1
1.10917270419612 1
0.770062516296445 1
0.601462824869042 1
0.914184073242953 1
1.05564026164386 1
0.726262703960323 1
0.944720554010365 1
0.586107985330666 0
1.03541093426619 1
0.667121458226586 1
1.05485919278013 1
0.660291169305712 1
1.1778509486706 1
0.720615342640354 1
0.791499955299699 1
0.935147370765591 1
1.32371633170349 1
0.79040308148291 1
0.802231347237883 1
0.787085163192582 1
1.13044344972945 1
0.640162121503573 1
0.911795930424322 1
0.950927629976221 1
0.794999934313812 1
0.95873843877007 1
0.804924035226872 1
1.02224351051529 1
0.88075594238243 1
0.956168203703303 1
0.609822682346882 1
1.06775050032753 1
0.562285690311406 0
0.415577703915555 0
0.763568710266336 1
1.06988093835847 1
0.840534272929475 1
0.969599028327547 1
0.723644240201154 1
0.789847489218663 1
0.957162018701529 1
0.904699965931627 1
1.16580212097889 1
0.687400509493721 1
1.06009276508666 1
1.3407103925687 1
1.08305019745575 1
1.06784441459227 1
1.22403558387524 1
0.904720606000407 1
1.20820881411888 1
0.506064371460074 0
0.729251126430646 1
0.981232539890863 1
1.09605604467727 1
1.08180864322675 1
1.12221298698849 1
0.742701312546196 1
1.25122859950703 1
0.809491153896835 1
0.914987719513113 1
0.682791890753848 1
1.20507334815466 1
0.889658244602807 1
1.05463179886727 1
0.568537074649388 0
0.953956008463527 1
1.0336117205994 1
1.19708298242936 1
1.32755003893873 1
1.13783791100189 1
1.19542832233484 1
1.13775895501075 1
0.936762288945689 1
1.11637194799483 1
0.972645245594615 1
0.535219688418852 0
0.929753535595535 1
0.918330621810275 1
0.982883221285071 1
0.998855558376003 1
0.910700156902735 1
0.760465907569222 1
0.593057891512589 1
1.22065924215994 1
1.02268612801918 1
1.17235630219512 1
0.512239814486845 0
1.36572396424989 1
0.634349350777798 1
1.08164477787658 1
1.25648814075418 1
1.1298273207619 1
0.76072722185663 1
1.44457607387138 0
1.17594531035032 1
1.5032060296639 0
1.04667800057902 1
1.06165602487117 1
0.889633253084323 1
0.879610897173714 1
1.05303668464633 1
1.07897828561812 1
0.710878180691152 1
0.958342901227447 1
0.803138127164684 1
0.948517620961146 1
0.882001432761582 1
1.06489516242739 1
1.05634206295103 1
1.12065733112798 1
1.04008836200505 1
1.04169684852083 1
0.585415099809671 0
0.784850016402509 1
1.04799332568707 1
1.05934091551676 1
0.803024412019534 1
1.04418154888678 1
1.30447413956627 1
0.937265940771777 1
0.744827278045221 1
0.57970356600165 0
1.11654056410754 1
0.88711016980557 1
1.22982637873012 1
0.764082722846465 1
0.79142353929043 1
0.674370049117148 1
1.18403802118084 1
0.991164174151201 1
1.0060078641855 1
0.75531501142318 1
1.19141051094801 1
0.806776178893088 1
0.92442160866631 1
1.0406112936377 1
0.568966661555242 0
0.805524009634587 1
1.05496971495867 1
0.945252097297053 1
0.89211819943251 1
0.861843331727862 1
0.927089637821685 1
0.831222327464291 1
0.590288481504005 1
1.07808062305329 1
0.84754863537088 1
0.865398450716273 1
0.849866101486975 1
0.969157603652778 1
1.15427488102527 1
0.879186424272045 1
0.79184415153886 1
1.19772291047421 1
0.981491419730779 1
0.948842510972482 1
0.859280837064302 1
1.0158735194587 1
0.911881748584226 1
1.09446543650369 1
1.42338687029324 1
1.06552003023597 1
1.11708743450161 1
0.949778767717828 1
1.12771676022294 1
0.638652084549985 1
1.10881375469013 1
0.792460577602403 1
1.17430466992823 1
0.831357737602315 1
0.863169504489351 1
1.02388927196631 1
0.731563087733217 1
0.915873864356526 1
0.910303446228067 1
1.10982807738929 1
0.94837545370216 1
0.650852723280322 1
0.946066719238506 1
1.3495970139617 1
0.746872586996454 1
0.863728455949715 1
1.02977079364773 1
0.771778503568156 1
0.757388011054123 1
0.776065009240591 1
0.858516884975526 1
1.00034812379959 1
1.17706868403086 1
0.959980386373405 1
1.00052937152232 1
1.14988580756255 1
1.19901556981745 1
1.21621654931129 1
0.689016774285324 1
1.12065879019248 1
1.03780631322696 1
0.969169680659704 1
0.775886573659109 1
0.995739114332695 1
0.835243000073252 1
1.11317355327989 1
0.91718511234253 1
1.04700138838884 1
0.819338413573796 1
1.05938545228852 1
0.786953050035862 1
1.08728840491679 1
0.814759388984847 1
0.744785292684293 1
0.728451012783378 1
0.941943388675365 1
0.86964639715438 1
1.16220338541893 1
0.896896372843172 1
1.28064836211271 1
0.959640045588147 1
1.14196228975598 1
1.20022251610071 1
1.14805810484826 1
1.07849554494424 1
0.961087524188996 1
0.540710881093505 1
1.04526160128448 1
0.847104265726937 1
1.3197149184941 1
1.00785475322713 1
0.955197417331804 1
0.801811790371129 1
1.02377723484331 1
0.961738491349834 1
0.954583450368918 1
1.23173455582281 1
0.97417908175057 1
0.671099086420817 1
0.912260513881678 1
0.898707708052984 1
0.775121555517122 1
0.961442042885838 1
1.08774727181983 1
0.885286244395506 1
0.898824604550069 1
1.062056040868 1
0.556736188762108 0
1.251840708026 1
0.954880367071415 1
0.8385151381521 1
1.42895898712705 0
1.04410742658787 1
1.01808844109459 1
1.0181381523024 1
0.946514614117314 1
0.894777967582475 1
0.650238703269868 1
0.838651994313318 1
0.861110903796648 1
0.448305351561043 0
1.28903761402764 1
1.12321010324633 1
1.18012175653665 1
0.639863130739382 1
1.19130048283266 1
0.79986444305889 1
1.46681138877461 0
1.03594978339689 1
1.4324409025685 0
1.06833352593707 1
1.23493279066949 1
0.903110682109322 1
1.15263918498403 1
0.98998622297107 1
0.905123779642499 1
1.07871659682242 1
0.762350122577652 1
1.1331638509605 1
1.21549907248033 1
1.18466508960345 1
0.95492508534308 1
0.733255020229347 1
0.666842515378443 1
1.0979839450956 1
0.749129705889896 1
0.742183063249286 1
1.16752055794813 1
0.885338053495388 1
1.01482974279028 1
0.983830598301013 1
0.836947675141639 1
1.23829371902222 1
0.879657136797871 1
0.899223817909556 1
0.700630534299181 1
0.892815597164135 1
1.2406578424769 1
0.750558012199961 1
0.918024395948741 1
0.894664391298553 1
0.757340373957233 1
0.629667880490883 1
0.780388384524041 1
1.05104828167638 1
0.776652724264508 1
1.20723238624143 1
1.08868501066996 1
1.19779752088146 1
0.802740357600399 1
1.09292505216787 1
0.744083730741143 1
0.942835281707551 1
0.941748398801141 1
0.640752792905148 1
0.908117955076755 1
1.022898211332 1
0.968616556897484 1
1.15859441189266 1
0.749592432779219 1
0.944085569142295 1
1.16697494285177 1
1.21738949632861 1
0.746574200924287 1
0.925560321589971 1
0.967787350432228 1
0.978464707097307 1
1.14818240824152 1
1.12549142488239 1
0.709255794518404 1
0.785174406057876 1
1.02560792677465 1
0.852432025111723 1
0.834270902780108 1
0.970319980887367 1
0.984131913360452 1
1.19907933122534 1
1.02627275800062 1
0.756472806062242 1
1.13744718280476 1
0.603414625333668 0
1.14951320812409 1
1.2733007852455 1
1.22857293352406 1
0.778948421532611 1
1.10091411449291 1
1.06942341519452 1
1.17318480814988 1
0.687897973563564 1
1.19286091005868 1
1.07760033312225 1
1.27817861102666 1
1.01773294223009 1
1.01860512381008 1
0.782620744437198 1
1.04098474337858 1
0.653062446592448 1
1.1041950743216 1
1.08363865982011 1
0.783966740428968 1
1.10906596912683 1
1.08430710789831 1
0.83946644797361 1
1.19502851588319 1
1.00347100089093 1
0.920217665565912 1
1.03633158839282 1
1.09456081288378 1
0.783407901865096 1
1.15855740309779 1
0.914300323261038 1
1.09759177754726 1
0.891827958816754 1
0.941570726417426 1
0.800184984677984 1
0.896349583623933 1
0.706351196311518 1
1.16708380902764 1
0.773129875445004 1
0.836064826154628 1
1.06532758814165 1
0.795889572767636 1
1.14350071253527 1
1.26050114423311 1
0.927349080973528 1
1.04738536710549 1
0.978658913771204 1
0.871598161638087 1
0.764657060308095 1
0.774347831728525 1
0.960949527779772 1
0.790802081449799 1
0.793826964133586 1
0.650247156594806 1
0.699160710567587 1
1.00748574342161 1
1.29138242716817 1
0.962740290285845 1
1.0269905939813 1
0.939105481936945 1
1.12224427976795 1
1.16473185126167 1
0.927639929620435 1
0.939671839241336 1
0.740454760875282 1
0.967438282433663 1
0.930568058870413 1
1.03737641532419 1
1.31421242870685 1
1.27842149696331 1
0.960713029682726 1
0.848251910427602 1
1.21328520990484 1
0.943118609903449 1
0.971386662407463 1
1.31062341291007 1
0.901056499249268 1
0.940601702895124 1
1.12765681008276 1
1.04179989991026 1
1.15766011858988 1
0.93389842395046 1
1.02816201241902 1
1.30580013358532 1
0.810965658066767 1
1.06843043671438 1
0.752206115212446 1
1.04586284177954 1
1.00739864434426 1
0.878539304251518 1
1.7209404164818 0
1.02822380627868 1
1.02448622137912 1
0.923461757644633 1
0.960026253253131 1
1.02736954182388 1
0.984062373975069 1
0.706831493037992 1
0.715720938073721 1
0.874864721382211 1
0.83107554467028 1
1.01228487789243 1
0.883185428867789 1
1.10824882212769 1
1.12769276747937 1
0.989970591757171 1
0.594464327933388 0
0.775432945715788 1
1.03911634303961 1
0.828682526880178 1
0.640651424868668 1
1.31959372829324 1
0.822007305850745 1
0.914321562552468 1
1.23388195506257 1
0.975417962422471 1
1.09511374652344 1
0.834851552745434 1
0.875849254883252 1
0.683765693327372 1
0.639267468509028 1
1.03290161055014 1
0.988952486906127 1
1.05309107562526 1
1.29114716682125 1
0.791475815893198 1
1.05658578594538 1
0.895668443735617 1
0.851253918270577 1
0.995275336957279 1
1.17812319790138 1
0.846530176027283 1
0.79724530441041 1
0.816057148731218 1
0.518279298914015 0
1.27036576907131 1
1.21000370213865 1
1.1135848883542 1
1.02115417747201 1
0.737457366519939 1
0.818364396538506 1
0.835383555893172 1
0.564660784103796 0
1.00932720948619 1
1.22665803607245 1
0.976503471865193 1
0.755597518699143 1
0.896538432741777 1
0.93551822166462 1
0.778035204399333 1
0.872872781966983 1
0.943350816386818 1
0.828400768717839 1
0.931900961936234 1
0.848208396109346 1
1.08734865428647 1
1.05160226663943 1
0.824403790400246 1
0.945145846921292 1
0.825934081417782 1
0.940611400019363 1
0.876124284185114 1
1.11242226022161 1
1.17421098878873 1
0.89298206096915 1
0.885401534703834 1
1.01663582627696 1
0.801230246685999 1
0.970387356638363 1
1.00450738767541 1
1.29444649661082 1
1.04488521849085 1
0.905064425613815 1
1.0765001831676 1
1.02325936395415 1
1.31228777925459 1
1.08906888377833 1
1.07165824142011 1
1.14549401686157 1
0.878468004637415 1
0.926171217358593 1
0.991964277933006 1
1.00051473712708 1
0.850521405139146 1
0.644995776644466 1
1.02647456916944 1
0.471140425485161 0
0.986655635402302 1
0.827428543589773 1
0.90626820634476 1
0.907313958798171 1
0.824854792399702 1
0.651121592525136 1
1.06636519681278 1
0.877174393013052 1
