# Supplementary material for: Bias caused by sampling error in meta-analysis with small sample sizes
Source: PLoS One. 2018 Sep 13;13(9):e0204056. doi: 10.1371/journal.pone.0204056 (PMC6136825; doi:10.1371/journal.pone.0204056)
Supplement: S5 File — (ZIP) [file pone.0204056.s005.zip › results N = 20 theta = 1 tau = 0.2 sz = 30-50.txt]

"dl.theta" "dl.cp"
1.0482505396031 1
1.00298321743114 1
1.09471908550368 1
0.836328962718903 1
1.00374806654646 1
0.96564262766019 1
0.766337627290505 1
1.02214333465165 1
1.08699783064824 1
0.960140174914294 1
0.923014125307718 1
0.99926427676296 1
0.979164811448297 1
0.974224744089846 1
0.933660363552386 1
1.06838603914553 1
1.25468143461532 1
1.00052561689865 1
0.944440894201922 1
0.977299006469996 1
0.785241421377665 1
0.92968923570412 1
1.10695813102458 1
1.05521348868867 1
0.828544516746581 1
1.14362220517883 1
1.01741264424683 1
1.09726108401866 1
1.01705723220574 1
1.16807648108134 1
1.21481736717872 1
1.29006549020984 1
1.00176265987082 1
1.02836067461785 1
1.11031676024435 1
0.73326801987657 1
0.871913712374571 1
1.0738445973639 1
0.843512191170241 1
0.856558039048033 1
0.942755926851725 1
1.11480748903646 1
0.743560536834771 1
0.902840226219784 1
1.38815287284624 0
0.828817841150562 1
1.0402085964338 1
1.05705515765555 1
1.05300987956351 1
1.11042511402074 1
0.996244240971107 1
0.770746586148569 1
1.43901922100764 0
0.975854663496665 1
0.898525291379358 1
1.01234444259059 1
1.12451837867524 1
0.91572860567544 1
0.843880907457258 1
0.905567124078584 1
1.26977654485696 1
0.78985519477235 1
0.678732127932523 1
0.843994654339329 1
0.97001549728778 1
0.924610272184303 1
0.733409990160238 1
1.00241296120764 1
0.953261968901411 1
0.856820800060985 1
0.916224714720897 1
1.03492589307441 1
0.641436090582352 0
0.886008657447749 1
0.927033265015689 1
0.921231398901186 1
1.11424094640993 1
1.05451282775011 1
1.08184407237455 1
0.710635108568376 1
0.831540344940501 1
0.955407727652518 1
0.969027251019796 1
0.887554337892617 1
0.901478274477955 1
0.94339233135452 1
1.32162805056625 0
1.10089140608212 1
1.16835532243164 1
0.830130152484022 1
1.01937957636513 1
0.73612108433604 1
0.940611280296599 1
1.09105849751143 1
0.897992568238246 1
1.15461338256569 1
1.2302788478035 1
0.818447526716743 1
0.987677313514087 1
0.712145399315285 1
0.927998743419494 1
0.890081348255351 1
0.90666188204557 1
0.809924572282028 1
1.08473228832505 1
0.931204963760907 1
1.1496364445769 1
1.26851741072866 1
0.921512000225255 1
0.967501176623426 1
0.84901281156928 1
1.15603178240296 1
1.3093396538739 1
1.21565353790252 1
1.24355729536345 1
1.16684965792159 1
1.34360454509586 0
0.979589749821623 1
0.678374262418904 0
0.900063314453545 1
0.900204400157451 1
1.0167262860525 1
0.971818784520416 1
0.842518506544547 1
0.858873957396907 1
1.01448530188443 1
1.16992461478863 1
0.753400695740519 1
1.01769526798284 1
0.996109840384878 1
0.703638761780313 1
1.05495337746242 1
1.12157741719922 1
0.953590235043256 1
0.706852048089352 1
0.967145649366893 1
1.07794983428334 1
1.0930744704283 1
0.827994178130125 1
0.923219056242043 1
1.02478814257621 1
1.23919773176383 1
0.899918680323799 1
1.25495263826552 1
1.13981942410495 1
0.827287375657466 1
1.06037333375944 1
1.07005615621927 1
1.00371857447373 1
0.850625521287677 1
1.21416136662352 1
1.08981821917414 1
1.05954291342078 1
0.663621283080493 0
0.886661352730917 1
0.964399927748373 1
0.993701741071343 1
1.11829102310712 1
1.00726675749098 1
0.90992843874226 1
0.86580550045713 1
0.934047752162322 1
1.17110050895961 1
1.13208097268875 1
0.881451719215175 1
1.06212616155992 1
1.46960339935798 0
0.947998907813997 1
1.09327466752945 1
1.14760340883979 1
0.955083184670889 1
0.778727463546999 1
1.12747381390361 1
1.02801901947261 1
1.11119332388133 1
1.12813830210034 1
1.30389728935731 1
1.07097548007389 1
0.87952413596178 1
0.979157403401123 1
0.791257689966559 1
0.792835273928909 1
1.01688627273117 1
0.990211294422912 1
1.06592339143562 1
1.19682933163574 1
1.07342055729685 1
1.11326639961402 1
1.04649578173019 1
1.0205216496706 1
0.999566629162536 1
1.1416350124784 1
0.885099277514193 1
1.17288289655619 1
1.09962368137853 1
0.696155863036316 1
1.20580288745667 1
1.00676608724469 1
0.921743145629476 1
0.896573316953711 1
0.978451272780566 1
0.736675480367451 1
0.976814829700239 1
0.90581675023759 1
0.697978448942695 1
1.1407760077672 1
0.790110855160531 1
0.963062591450516 1
1.00362705511522 1
0.748397598072954 1
1.47729127214118 0
0.910782840439223 1
1.05693080534306 1
1.17882096229496 1
0.992197084909592 1
0.75707970025202 1
0.903424319598229 1
1.02913550725282 1
0.770046278356537 1
1.2384389294115 1
0.971654063757608 1
1.29423885546461 1
0.924252631665877 1
0.866044644217451 1
1.03694985630761 1
0.702558933168469 1
0.828267482975943 1
0.852844112528152 1
0.894072911029031 1
1.17590671696007 1
0.706538143382233 1
1.06593997772442 1
1.16443618118643 1
0.994985783175302 1
1.31707320162606 1
0.847241816905023 1
0.863685851138426 1
0.66791854166762 1
0.8966227930572 1
1.08520204817124 1
0.889013618681535 1
0.902960179548429 1
1.06855375324073 1
1.2170219453083 1
1.22928587349501 1
0.966881261010335 1
1.02724007694807 1
1.25070046494509 1
1.00837715083761 1
1.06565697440655 1
1.17264343884776 1
1.10056038383391 1
0.787016002497277 1
0.941255215547648 1
1.15598139473175 1
0.873963863967941 1
0.984190652524915 1
1.12669652374005 1
1.14013180299662 1
0.959881984926367 1
1.12270264361551 1
1.04594598118712 1
0.958835200643377 1
0.948547104457481 1
0.782788899605151 1
0.994842092397185 1
1.03857955521517 1
1.19348243641877 1
0.549029252952126 0
1.00012795917141 1
1.00715191707914 1
1.26801520121198 1
0.757714892686344 1
0.731806123888207 1
0.899687876405442 1
1.1649104705846 1
1.00602019205229 1
0.658663547629534 0
0.780747306465854 1
0.889121397167611 1
1.09935395011784 1
0.923551561499049 1
0.906216198862462 1
1.05443914892572 1
1.07301367565177 1
1.11312541484061 1
1.07577047165922 1
0.755178660118803 1
0.939868262212784 1
0.897343460787684 1
0.944008008975597 1
1.10758170641844 1
1.06547943518965 1
1.10546382110185 1
0.924086778138081 1
0.551301778008014 0
1.0359533582988 1
1.07442942560794 1
1.15059808147163 1
1.15938792548754 1
0.931230872825393 1
0.667156055481117 1
0.95194094682118 1
0.992184873502019 1
0.911509190968592 1
1.16598380809764 1
0.885424731936301 1
1.06915625448728 1
0.93322839826765 1
0.998870765993005 1
0.990312111719999 1
1.02995684644574 1
1.04503588998541 1
1.02597711178671 1
1.09061132451413 1
1.20226203656221 1
0.95047048476416 1
1.07972420201544 1
0.935945332301148 1
0.884736637302384 1
0.718307446789442 1
0.919800345595571 1
0.981576641573115 1
0.954997842717726 1
0.826891499563995 1
1.07268927749465 1
0.970110867350808 1
0.936005926039593 1
0.927657669656805 1
0.714868352434498 1
0.993119649026566 1
1.12777825781406 1
0.836857524463273 1
1.24792015391895 1
0.892980684496822 1
0.885782387701184 1
0.777968258382172 1
1.08580921241573 1
0.927998787719496 1
0.925365600798273 1
1.179224238576 1
0.994179693209 1
1.05928929827477 1
1.26733915408198 1
0.909378393306917 1
0.762794654373316 1
0.971744619949005 1
0.975634634353526 1
0.835309172007302 1
0.99154348905138 1
0.972148330479284 1
0.786947467288986 1
1.16452314981761 1
0.842867595393705 1
1.03027744299787 1
0.894729683926903 1
0.925126924707207 1
1.07840136605542 1
0.838274112798242 1
0.888735789642315 1
1.07878905511381 1
0.766662743339348 1
1.14276432085754 1
0.77461967350449 1
0.782905253632742 1
1.1098841885033 1
1.17166085053165 1
1.06296015107252 1
0.956069388531213 1
1.48227822827912 0
0.749800104279291 1
0.617491240151312 0
1.02556983214558 1
1.24971103995142 1
0.859516300955526 1
1.00771810400805 1
0.880231811234871 1
0.860196399437076 1
0.927153396392433 1
0.839384752858546 1
1.12540845170173 1
1.35021186908041 1
0.732055326009123 1
1.03742779485275 1
1.13405821311328 1
0.772091830177771 1
1.05871632337832 1
1.16390584475887 1
0.98358152524716 1
0.777076537906212 1
1.25161378540734 1
1.01678089295101 1
0.889059226253137 1
0.858775200365421 1
0.970935096137305 1
1.09597023590847 1
0.903586840615429 1
1.01874684430652 1
1.04169326275611 1
0.905598438770008 1
0.908023172972526 1
0.83544038937914 1
1.29505404260466 1
1.10815047819683 1
0.899939602692909 1
0.906070113559576 1
0.905993662132055 1
1.14927994124278 1
0.929938843180387 1
0.637357774239914 0
1.06550171416507 1
0.781847964308261 1
1.14315011358756 1
0.934967837011017 1
0.908481217958868 1
0.864185882021733 1
1.19179006222747 1
0.817094520759128 1
0.808698875099769 1
0.739438283879338 1
1.11901974041266 1
0.994061648760151 1
0.87139854805379 1
0.899360554406412 1
1.16111258302382 1
1.06921097432908 1
1.34940112485269 0
1.19356588522992 1
1.06288347074108 1
1.14874479369436 1
0.973767390244061 1
0.885637159139479 1
0.763774179392916 1
0.598294842554682 0
1.09338434098068 1
0.872956219916996 1
0.921907846985341 1
1.00019410222085 1
1.05053360611663 1
0.667948516140663 1
0.883643921739092 1
0.686216145145648 0
1.11178888690571 1
0.827245046835986 1
0.986742992213411 1
1.01649964866732 1
0.85756125938135 1
1.11468579385984 1
1.10042647967613 1
0.891828145446858 1
0.827179378298415 1
0.739438917222864 1
0.978868768708773 1
0.866358131057209 1
1.07093321297981 1
0.769449675093616 1
0.937119605771173 1
0.964597232047114 1
1.02522047714752 1
0.963714991402679 1
0.839470446396995 1
1.12762396339077 1
1.09067398626711 1
0.995096642524694 1
1.17807149981343 1
0.946001687003163 1
1.03232562985607 1
0.939926453478735 1
0.994476175988818 1
1.25378312003708 1
0.780327487812847 1
1.12232776290507 1
0.911251901525031 1
0.752666962244626 1
1.03647372911809 1
1.06144291029488 1
0.973758322766162 1
1.06062520083138 1
1.11826628831282 1
1.34843845415267 0
1.03578196017622 1
1.01012687083917 1
1.12184464997514 1
1.05191808763115 1
1.03400271011139 1
0.920319370779979 1
1.07133663732353 1
1.03911978046083 1
0.635088123633736 0
0.854992238624075 1
1.04089897361814 1
1.27191531514004 1
0.893836611484839 1
0.874025884230176 1
1.45059504210362 0
1.02809419629126 1
0.722338033499149 1
1.05316275334344 1
0.744432696535476 1
0.959955336496403 1
0.864352705117875 1
0.9578542293849 1
1.07385634316591 1
0.851290899245109 1
0.902531461448057 1
0.87547043544522 1
0.904915983297724 1
1.28772376232817 1
1.13447719120777 1
1.00106857469973 1
0.837117605661249 1
0.791689092517058 1
0.941019030034917 1
0.889003785812254 1
0.846468362919602 1
0.854357108137396 1
0.866241518760782 1
0.995240050735583 1
1.07643032814634 1
0.902730059412134 1
0.788302868084564 1
1.12998346251203 1
0.926044856241807 1
0.54819790659177 0
0.966268246370378 1
0.809795068818834 1
0.809889258878644 1
0.826014296840504 1
0.963362664137464 1
0.829707816380434 1
1.02421724824696 1
0.882740640963727 1
0.984486126108876 1
1.21002914669909 1
0.889447066611748 1
0.774744400825261 1
0.928115906113728 1
1.25970958352191 1
0.66909265599733 1
1.14375182329719 1
0.934492300967143 1
1.12678141052616 1
0.815328647120121 1
1.18845139551669 1
0.795877452299347 1
1.11586334873466 1
1.29043277966889 1
1.203407844809 1
0.875938905366529 1
1.17518577128993 1
1.02810542660871 1
1.06052147644583 1
0.860442349038953 1
0.79114772409135 1
0.982924170275686 1
0.959911998392619 1
0.873865381627964 1
0.918863534578984 1
1.06103635526081 1
0.906022369097647 1
0.900451474393668 1
0.728640016077214 1
1.05406469309763 1
0.946615506050473 1
1.24752646607043 1
1.0006413520473 1
0.97414329808913 1
0.86560729412627 1
1.28145394553535 1
0.928174278230991 1
1.15558361469533 1
0.72774266178751 1
0.9943944090566 1
0.954394006960982 1
1.07998329652006 1
1.00776341656052 1
1.09815605028758 1
1.01592114331112 1
0.721750962870019 1
1.08267318007789 1
1.11953752918175 1
0.820197583855523 1
0.937650884508209 1
0.782741663325716 1
0.898754609372652 1
0.628343314731444 0
1.06524744258598 1
0.730396518228179 1
1.09522178927193 1
0.812301869643564 1
1.21856545737494 1
1.1089558152243 1
0.920563389253104 1
1.14359654868865 1
0.960417451260922 1
1.04902024616996 1
1.02120271580184 1
0.882595937593409 1
1.3658559070537 0
0.934210160224828 1
0.977764146053451 1
0.753670535888786 1
1.08751394796969 1
0.848882283298699 1
0.976288312473357 1
1.18491631845088 1
0.970472193639129 1
0.88103402612369 1
0.942178904734433 1
0.889112884277576 1
0.900982170947837 1
1.01112794505756 1
1.33648681642065 0
0.937958033034134 1
0.960009450694157 1
0.866934012493525 1
1.12575903946722 1
1.05890673767488 1
1.23785078891076 1
0.89242271192773 1
0.878449712585904 1
1.14111937038538 1
0.811626592154633 1
0.911364296020836 1
1.22502998444789 1
1.19652695718077 1
1.0496086342007 1
1.010355238461 1
0.878832216925344 1
0.786465186349354 1
0.792092913086627 1
1.12885754664674 1
0.840501895347143 1
0.901792483024223 1
1.11377403472936 1
0.959216863135381 1
0.814498687069731 1
0.980383001745962 1
0.908082461840111 1
1.03154304932797 1
0.913051287690049 1
0.935131429436825 1
1.1690314402063 1
0.890327104059118 1
0.973996986573005 1
0.921088610664428 1
0.952457208680702 1
1.01190992210292 1
1.09709813128143 1
0.925594337946481 1
1.21290417743803 1
0.986635754284894 1
1.01072490655989 1
1.03219504605871 1
0.915755775085247 1
0.739670360189404 1
1.01197507594399 1
1.14262663497894 1
0.904626819499857 1
1.04296748131918 1
0.783753291676296 1
0.965414660303475 1
0.98121917785704 1
1.2550630725884 1
1.07827076867989 1
1.07577764882442 1
0.947477671892106 1
1.05250009356664 1
1.12935763065516 1
1.12877178306231 1
1.05967531962097 1
1.14433421574869 1
0.904040777385696 1
1.01424886339156 1
0.996909999595459 1
1.46122329297966 0
1.09829265323143 1
1.13744384118054 1
0.928562366322455 1
0.978667654540316 1
0.914988282004679 1
1.03674164831743 1
0.923404144763093 1
0.78183656525492 1
0.866936340921187 1
1.10245410755401 1
1.12002628147274 1
0.876802479147829 1
0.960939704691279 1
1.03252294278044 1
0.758555986391031 1
1.11899278489981 1
1.24517389830398 1
0.968771810989866 1
1.01423203185137 1
1.02095846614837 1
1.05347098176172 1
1.2190842542994 1
1.15441666030025 1
1.09089807826756 1
0.963708403028926 1
1.11483963779809 1
1.19471885833452 1
1.34064396362365 1
1.09927670272522 1
1.30585625308504 1
1.00048761559093 1
0.820155074608255 1
0.841186241101281 1
0.880722431162906 1
1.28281475914962 1
0.90426614483116 1
1.28797335754291 1
0.843990606460978 1
0.812536143844015 1
1.01895115838322 1
0.877633789261554 1
0.975348065967483 1
0.95386310466183 1
1.36915193898699 1
1.02692661772331 1
1.1770316607627 1
0.920738558533326 1
1.00095327986751 1
0.832977300365352 1
1.11209638972335 1
1.1954411367847 1
1.02153597035591 1
0.897594434312194 1
0.973504782820888 1
0.894648603255174 1
1.0704114280384 1
0.926173505727009 1
0.927969516416739 1
1.064142881504 1
0.968921827329075 1
0.665780514016897 0
1.01918749768417 1
1.05697787128844 1
0.872907580307841 1
1.00034364095158 1
0.97005641525266 1
1.09970041014053 1
1.09807932846522 1
1.03825227562575 1
1.02586938571238 1
0.861563849480048 1
1.00579443250227 1
1.09423254686663 1
0.976097388587071 1
0.944858659781156 1
1.0459328586105 1
1.11869222594898 1
1.08140389875386 1
0.84491266149962 1
1.00875642105922 1
1.0222727579063 1
0.978867553812792 1
1.23063890388921 1
0.775973323188197 1
1.09106821042857 1
0.96748116847053 1
1.10346051746526 1
0.788857879777361 1
1.32531854614236 1
1.169831130517 1
0.872953477296949 1
0.957650872817833 1
1.02131134498421 1
1.06365394390478 1
1.06690774705449 1
1.03534675359957 1
0.921016262721196 1
1.17599486857915 1
0.939716133811507 1
1.06225442702068 1
0.652912430162295 1
0.878515499259511 1
0.818799748832435 1
0.935843425807629 1
0.9218893674138 1
0.938792310556472 1
1.02713359370948 1
0.853524497104164 1
0.784900204340732 1
0.826145248770105 1
0.998620369985471 1
0.863927777102138 1
0.88344809840268 1
0.823842460720915 1
0.82089534733056 1
0.838894487994883 1
1.11366668297123 1
1.22348506014939 1
1.35307001691962 0
0.940263411344442 1
1.22310994807817 1
0.961648752402123 1
0.968944102438578 1
1.2111556771659 1
0.787724205166676 1
0.916147297511922 1
0.874401067740731 1
0.864973430519805 1
1.28484043392602 1
1.12327472286742 1
0.794318096498022 1
1.253719089635 1
1.09948124643246 1
0.767881235878721 1
1.02494031379717 1
0.928776406064933 1
0.751110021614724 1
1.09924555000199 1
0.9421342413548 1
1.0097179875016 1
0.917782958250531 1
1.01684249759567 1
0.887227431855283 1
1.07522232786047 1
0.917090500456418 1
1.10766814552824 1
1.16673518733849 1
1.17542671593548 1
0.860066559558914 1
1.25931103141412 1
0.75171674196697 1
0.90675246588474 1
1.11598250371209 1
1.08950408644267 1
0.976042118768007 1
1.40709401904804 0
1.02533641179408 1
0.908734005774789 1
1.13959591693253 1
1.00186458626071 1
0.968223374462905 1
0.766742126328034 1
0.855173334040556 1
0.921123340417918 1
1.03746405331686 1
0.700790179397583 1
1.15146062382304 1
0.823679126588986 1
1.09658525183442 1
1.06057777340488 1
0.568426352215544 0
0.947471958296294 1
0.820093431576635 1
0.906363786472252 1
1.1941990058183 1
0.879544213032371 1
0.92946303880479 1
0.825159810831591 1
1.0382519222944 1
1.16823916234712 1
1.33972050820672 1
1.07310602583174 1
1.03383950966625 1
1.11530922384823 1
1.20507537905562 1
1.57439269334368 0
0.977459127341444 1
1.28665817557891 1
0.949885412397962 1
0.710848265946909 1
0.766236218010062 1
0.784239398015367 1
1.12419913191152 1
0.969724925349892 1
1.16473135627176 1
0.93977270019393 1
0.719573082790812 1
1.00367165592783 1
1.12328231900064 1
1.25644514349039 1
1.02396741704835 1
0.851297340445068 1
0.941628819673614 1
0.928537465347168 1
0.802441961579792 1
0.948385572835383 1
0.972571032156968 1
1.00791284365134 1
0.960783394332391 1
0.756259831474972 1
1.28208267486403 1
1.15251312738405 1
0.929505923645506 1
0.942915576604945 1
0.955217124745093 1
1.30271413432568 1
1.02792572632514 1
0.840879819392861 1
1.2075811770649 1
1.05360391142581 1
1.10041998778942 1
1.07708184195332 1
0.847409397640253 1
0.819574873920407 1
0.898608493025931 1
1.0591950422275 1
0.908789010690317 1
0.775488120716365 1
1.02188822364832 1
1.00890082754209 1
0.797198324597044 1
0.750216971771975 1
0.833534045155898 1
0.872835347683506 1
0.950568428784613 1
0.84085103829407 1
1.15356680780162 1
0.768687052803784 1
1.08336880959688 1
1.15063318191545 1
0.761024406152222 1
0.965613825756969 1
1.0823769148663 1
1.24993124074432 1
0.760161379247327 1
1.10986303872004 1
1.18326528719269 1
0.744604751214575 1
0.836494206689794 1
1.03410669909038 1
1.16724048855046 1
1.07047434644383 1
1.09034025019962 1
0.817524366338546 1
1.06900560682125 1
0.938180712136703 1
1.02491395808447 1
1.02769311750575 1
0.870754278728776 1
0.904064727714845 1
0.761789525497156 1
0.589074852601854 0
0.998078061231039 1
0.805435288938768 1
0.879688621370957 1
1.09278521861105 1
0.928639186993143 1
1.04162999137125 1
0.988203688973227 1
1.0745018648407 1
0.969410431282721 1
0.957660363469548 1
1.03807976046698 1
1.05613299848218 1
0.966586962263133 1
0.963610900902762 1
0.883958037522606 1
0.993393725060876 1
1.14719151880346 1
0.97267059508541 1
1.06021604454173 1
1.4508505471613 0
0.925855102796425 1
1.02789309126384 1
0.889032158740708 1
0.899773039287867 1
0.969508880360602 1
1.05822720203576 1
1.07602987404613 1
1.0240566826125 1
0.829589079470468 1
0.97845190951926 1
1.03049852398005 1
0.824901987437523 1
0.964298863804598 1
0.72337456262961 1
1.00985138604203 1
0.862677464191744 1
0.816960550238946 1
0.861330161134732 1
0.888311749725926 1
0.73412658404043 1
1.19782979341636 1
1.06125751495316 1
0.776858166279104 1
1.12918963111193 1
1.26652416515159 1
0.738849572240895 1
0.914635548714614 1
1.41294441757438 0
0.939360308958776 1
1.06251363511246 1
0.752548031842431 1
1.09261525043581 1
1.03551196351294 1
0.953596627270149 1
0.925233163105943 1
0.776884704657603 1
0.796447571332379 1
1.28971231903058 1
1.12551715844942 1
0.872835160739501 1
0.962591096525385 1
0.802013896877956 1
0.85506299309954 1
1.18509790627258 1
0.707185763063117 1
0.872065853469807 1
0.883740681808556 1
0.869099520642713 1
1.08041173095358 1
1.01138196938993 1
1.02365621882105 1
1.15408498376358 1
0.971905696925339 1
1.31208574192034 1
0.915224024457193 1
1.05429291592833 1
0.791816777306431 1
1.01473285693193 1
0.927886767755621 1
1.35246423484868 0
0.729794877163787 1
0.815963892244762 1
0.973119655742539 1
0.844167793984268 1
0.9492244728703 1
0.638132639457135 0
0.574977343631522 0
1.01677018194396 1
1.06515172861675 1
0.847966460878336 1
0.989941996419299 1
0.707016228816324 1
0.895689198093547 1
0.986941975861548 1
0.638673221935208 0
1.07226698075002 1
0.737153896400977 1
1.09702702773169 1
1.03392219160111 1
0.931234739534754 1
0.856417138971735 1
0.873561071894925 1
1.03990448442014 1
1.06259550995708 1
0.963687926614033 1
0.862298672190816 1
0.852444087931033 1
0.934714239007685 1
1.10737877483738 1
1.07819883792641 1
0.996632984119637 1
1.09794175331682 1
1.55785414113456 0
1.05258383714415 1
0.826580128383874 1
0.94992141570562 1
0.921532157081238 1
0.398706694227594 0
0.902149434894327 1
0.702817306482442 0
1.15295794851394 1
1.2545174073958 1
0.864204519005914 1
0.991365539150471 1
0.957367468252564 1
0.691233277540981 0
1.03033706628937 1
0.9435386209498 1
0.710367687236755 1
0.786628120487416 1
0.760203772634187 1
0.875766339147805 1
1.00160077334925 1
1.07371085299488 1
0.954571600122724 1
0.926971406244912 1
1.20785444846319 1
0.753171966091874 1
0.926840674377065 1
0.941033247989439 1
1.09688535777091 1
1.02986500265178 1
0.680532129223464 0
0.901903333407488 1
0.68716515460862 0
1.10678001219097 1
0.621043095466602 0
1.03540046874367 1
0.99160669750733 1
1.13748927000176 1
1.14187546894642 1
1.00246316272055 1
1.06470421138767 1
0.845938988808363 1
0.921318421741049 1
1.11312433885728 1
0.943261688975442 1
0.990224545115239 1
1.1087546240431 1
1.06694409072376 1
1.03733783673983 1
1.04986853420651 1
0.872467135011958 1
1.07471658692942 1
0.970587736094421 1
0.832330543803345 1
0.973917459583143 1
0.802361601852249 1
0.847554561051537 1
1.07299918889988 1
1.13262856743462 1
1.1925653059232 1
0.803508378064396 1
0.891956030033778 1
1.19060946011805 1
1.02336684616086 1
0.91684226662511 1
0.855666582205072 1
0.722698328290935 1
1.0394437908938 1
0.941275969644273 1
0.914397571041571 1
0.806521860944499 1
0.764022375724921 1
0.958685528338613 1
0.851671597501266 1
0.852598064128094 1
1.02503170958209 1
0.868400178908375 1
0.913956022087521 1
0.816896675533007 1
0.973509825067492 1
0.824019334175693 1
0.7415294376082 1
0.973222762421997 1
0.861045463014264 1
0.932771855093631 1
0.968110042213212 1
0.79829433097869 1
0.872713442469277 1
1.13654052181464 1
0.805675268232956 1
0.881084652563196 1
0.82889210376127 1
1.38664992246737 0
1.00840806893483 1
0.953185678417233 1
0.781080677791223 1
1.00521427831333 1
1.04389781553052 1
1.02337821351756 1
0.853235389970138 1
1.1626844415956 1
0.755757952196401 1
0.944375298112274 1
0.749878195660527 1
1.00650305036269 1
1.06601165724902 1
0.718763859716489 1
1.06097698361485 1
0.95294695596988 1
0.983227761801574 1
0.877782993398129 1
1.03792047744378 1
1.10069607932436 1
0.922402973156824 1
0.973335312991648 1
1.11537586958219 1
0.893025330462678 1
0.869096631634023 1
1.0458483298754 1
1.19470671250047 1
0.538717876156107 0
1.03132351386916 1
0.844747543952566 1
1.05749652181747 1
0.803955357701598 1
0.967593954167741 1
1.00004632935661 1
1.23129224049785 1
0.949949324290898 1
0.816123506220231 1
1.06135060621018 1
0.822918837308607 1
0.962496150924717 1
1.08755273424869 1
1.0244360286295 1
0.842678720662883 1
0.90022585327007 1
1.37100776113048 0
1.13968102724947 1
0.798692707462869 1
1.0419828971899 1
0.53188256652117 0
1.28188835618875 1
1.28054810674365 1
1.2417059250837 1
1.09558457703813 1
0.366988728813348 0
1.25525763866726 1
1.17615794839856 1
1.00238538408602 1
0.841778878913388 1
0.631703936350223 0
1.0417162717411 1
0.933105801288826 1
1.12268434506503 1
1.09010023343488 1
0.982771546841109 1
0.717014268291188 1
0.807865225497891 1
1.18021688819381 1
0.799351881204057 1
1.12968869402761 1
1.02928399687248 1
0.863291007787094 1
0.836309404689756 1
1.20055960678181 1
0.959381365230189 1
1.29326741248241 1
0.947085303385968 1
0.738852311823837 1
1.00584521378793 1
1.32267673750488 1
0.931462822149793 1
1.20208140836826 1
0.462721765932607 0
0.988151873052975 1
0.949904542651909 1
1.21820117068192 1
0.972571912693637 1
1.06321376999504 1
1.10066599002498 1
1.06551143988021 1
1.05002562108826 1
0.947898129042232 1
1.02024261795412 1
0.831960941897891 1
1.01124187380854 1
0.927614940901161 1
0.986519041798476 1
1.28015129406571 1
1.06611823770228 1
0.926771135795059 1
1.02618915633611 1
1.20157081688327 1
1.05831888569989 1
0.995410618131787 1
0.923510088851238 1
1.19938266024715 1
0.948382362608612 1
0.791824261063044 1
0.779581305537467 1
1.22462109244016 1
1.30102551147554 1
1.13282739800374 1
1.26116945910107 1
1.27090633063379 1
0.99039095746166 1
1.12451409918591 1
1.09738746552824 1
0.823637017497857 1
0.938238129928061 1
1.14719989431242 1
0.983982491675089 1
0.852034824542096 1
1.06499691328182 1
0.790045999960476 1
1.00635704069012 1
1.07173727922787 1
0.978859246275447 1
0.795329363124798 1
1.27564386589275 1
0.866783109056804 1
0.853082698180395 1
1.07008316851139 1
1.03380907062804 1
1.07559510914019 1
1.04138704646782 1
1.1635926285129 1
1.0618723966552 1
1.0583829230256 1
1.20156658479658 1
0.790117168002592 1
1.09242494530776 1
0.999002745477956 1
1.38840636880609 0
0.891432613391608 1
1.04499875759231 1
0.84992952413024 1
0.860298471729291 1
0.82398628610063 1
0.809829084905564 1
0.880406390948095 1
1.14907993757612 1
0.836309822435115 1
0.973084486138971 1
1.11932548472978 1
0.966043253522097 1
0.828258984694996 1
0.791543570283822 1
1.1555508656278 1
0.941089753818599 1
1.22169708056462 1
1.04559025551762 1
0.795320620645945 1
0.725832443607645 1
1.2510366574841 1
0.848343150699226 1
0.868508968232008 1
0.981545976031085 1
0.760629356946154 1
0.840044752569466 1
0.858123266886171 1
0.83389349758252 1
0.905662685642947 1
0.767505878509485 1
1.02069590974116 1
1.00340679935776 1
0.673331390707836 1
0.824667332796827 1
1.08998497570221 1
0.899639544621247 1
0.846500217518476 1
0.983251558635154 1
0.9920352387048 1
1.03919064709267 1
1.02738732946913 1
0.9155137380625 1
1.12637990707787 1
0.993784494827805 1
1.09990346197896 1
0.830694773268926 1
1.09483424387595 1
1.08616044922174 1
1.09164484832141 1
0.944869685405375 1
0.851052652671409 1
0.992410219662552 1
0.897479144685755 1
0.759758591231054 1
0.888856978081588 1
0.750034355724273 1
1.09831308436954 1
1.06669953592778 1
1.35201258592366 0
1.06004215681249 1
1.30250872236961 1
1.24568304581013 1
0.977871603438888 1
1.4178718390588 0
1.02530531943015 1
1.14887974948845 1
0.93225535303084 1
1.1441687015279 1
0.962062247006244 1
1.25031757894107 1
0.958131911690741 1
0.926182801359526 1
0.905768173681611 1
0.602665801449049 0
1.08029151478647 1
1.08586829476655 1
1.10272318656924 1
1.01726110709999 1
1.14891591784628 1
1.24729805950897 1
1.10631119252989 1
0.738420333848358 1
0.952183441959698 1
1.10408799579877 1
0.714183062598577 1
1.1222739060803 1
1.10128464516171 1
0.97139807988669 1
0.938099772291838 1
0.604760205520248 0
0.525179629962287 0
0.950255102201451 1
0.793738680150474 1
1.09385546468155 1
1.03971842081522 1
1.1847388988638 1
1.15246275149584 1
1.0379010859407 1
1.33791507465713 1
0.897376635639417 1
1.03002482413201 1
0.991405804562637 1
0.874335709386181 1
0.937748867178455 1
0.91603605801183 1
1.23298126442783 1
0.989964640384456 1
1.12594824232477 1
0.772759144411669 1
0.646013092438982 0
0.892426361576127 1
1.12005934602603 1
0.854347049535014 1
0.981641256021564 1
1.02300717932337 1
1.05551136425359 1
0.912289148627748 1
1.08768344176421 1
0.866501487656488 1
1.02275654561363 1
0.924556378624661 1
1.12516887567241 1
0.947498446157691 1
0.921865538927041 1
1.13005117523526 1
1.03301174823083 1
1.03858263782141 1
0.570605053467864 0
1.13837848364583 1
0.54131449424626 0
1.0184000650567 1
0.936703133004016 1
0.783900562279695 1
0.953002226731195 1
1.18956232549861 1
1.12007663388666 1
1.10305533221093 1
1.07388550356215 1
1.04400908521809 1
1.15305823014898 1
1.2384100808841 1
0.819643176568129 1
1.03574724367311 1
0.775419819096265 1
0.938364707727754 1
1.21714250682619 1
0.999683304741476 1
1.05285008508564 1
1.1246530428626 1
1.12139675604604 1
1.05645255550256 1
0.823326950423902 1
0.662505883205684 0
1.07992125053236 1
1.07894124669049 1
0.866773124448304 1
1.07432085377555 1
0.919638744688986 1
1.26851631384758 1
0.784303126222498 1
1.05061709262894 1
0.740128784135077 1
1.11822865113462 1
0.874848954433154 1
1.10393113807491 1
0.978676688643947 1
1.15893064975171 1
0.924485551588265 1
1.23000221578694 1
0.769552819110356 1
0.814968180444265 1
0.971394428238482 1
0.914327839317829 1
1.09361983444205 1
0.947843102692538 1
0.944257202748641 1
1.19964984072695 1
0.822299706688779 1
1.41595717539747 0
0.566784437708422 0
0.85366457904178 1
0.953642239623093 1
0.964598484887848 1
1.11146428102671 1
0.965450819760435 1
1.0628248679697 1
1.178269478839 1
0.982140022229623 1
1.35530152858557 1
0.955049900079305 1
0.770204424452705 1
0.847946198693319 1
1.0871748716571 1
1.12756070331845 1
1.21327675793378 1
1.03530703407292 1
1.09710329458194 1
1.18865303568437 1
0.891142481830838 1
0.862562575740414 1
1.05819633627173 1
0.791542447238225 1
1.16554167984276 1
0.974589321886596 1
0.900413535508346 1
0.888322522284477 1
1.00366758708001 1
0.975558293515459 1
0.878902438800402 1
0.795401283539972 1
0.679000644370281 0
1.01224601001148 1
0.764352096305003 1
0.966394537200442 1
0.929070532389796 1
0.98273825698103 1
1.05938684228719 1
0.867529102630264 1
0.800125444915786 1
1.12171121267922 1
0.889874228578061 1
0.85933975301725 1
1.07349651458239 1
0.72542438016455 1
0.859403196074637 1
0.854717818468625 1
0.957322626431216 1
0.850598301964369 1
1.13756147903143 1
0.895355995978598 1
1.21941475517572 1
1.24278035033978 1
0.979967504253767 1
1.2294705053131 1
0.989257395648991 1
0.998056383893058 1
1.11192540883836 1
1.14222261110459 1
0.941980096019048 1
0.966205618637019 1
0.959157647518269 1
1.1493983113042 1
1.01666683080305 1
1.0351644546102 1
0.772108676138981 1
1.04880907112124 1
1.02708334695325 1
1.03439536426484 1
1.09733481683646 1
1.06437251206471 1
1.00397883635401 1
1.05612272777499 1
0.99623321300508 1
1.20902564984251 1
0.802288756298813 1
0.917059994818944 1
1.10480988185884 1
1.01987873650387 1
1.13644613748945 1
0.967604388337554 1
0.866788907633548 1
1.09247635043812 1
1.23577509827261 1
1.00664231243414 1
0.973194278605032 1
1.08500954651816 1
1.31000628040669 1
1.09859252732795 1
0.84302731474624 1
1.12679987791249 1
0.742437087303842 1
1.05148486076529 1
0.848155185268541 1
1.21950818156012 1
0.858295954103332 1
0.652427653589638 0
1.06086526735812 1
1.0525390811642 1
0.929726401987073 1
0.927782658274904 1
1.09473872921053 1
1.19813324079754 1
1.01494259906508 1
1.09836926725601 1
1.2274437162113 1
1.05686452551877 1
1.05003062002627 1
0.73123988072013 1
1.21346285443077 1
0.846190276511238 1
1.1321543758115 1
0.899079827487292 1
0.901976030890983 1
1.29206303743659 1
0.982999234143249 1
0.969744032507342 1
1.26465732844945 1
0.860136423688396 1
0.85886144392436 1
1.02922182025058 1
0.963193789203282 1
1.104409864908 1
0.799522807168383 1
1.13736612298307 1
1.12766050021506 1
1.07770535845989 1
1.00770993748527 1
0.833550628650806 1
1.26546283984798 1
0.845784468422241 1
0.786006672589641 1
1.04167789333288 1
0.568671082934266 0
1.27276745738977 1
0.857950144742956 1
0.935970859947332 1
0.951002916466411 1
1.08244146199162 1
1.21391917279833 1
0.936495063780215 1
0.986073313252672 1
1.0006845647073 1
0.910427448118682 1
1.05034778098442 1
0.894120759078792 1
0.872285749139504 1
0.819612064227439 1
0.775141591047794 1
1.28529669623756 1
0.898811898703105 1
0.996002292710851 1
0.976666085207298 1
1.02910031380685 1
1.19288963340117 1
0.900397587846461 1
0.942955845667945 1
0.930189135689682 1
0.80398495838491 1
1.15002534928267 1
1.06067362346271 1
1.17284593086643 1
0.937404383117387 1
1.02899942382265 1
0.819554111698828 1
0.963745753362882 1
1.23863035235113 1
0.846783569930572 1
0.724355733913594 1
1.14425669850026 1
0.988192469074542 1
1.0057008725604 1
0.936569581735703 1
0.899126962667754 1
0.889021116768721 1
0.995640011402463 1
1.08434685064207 1
0.899463262976292 1
0.963398398684413 1
1.16247573708251 1
0.926128355848071 1
0.888590362195145 1
1.0177214796416 1
0.920538915038312 1
0.937234416225117 1
1.28779372151895 1
1.16463639897512 1
0.937699097999258 1
1.10120824260124 1
0.899733578864439 1
1.05466359669699 1
1.00675468272359 1
1.11279288914392 1
1.0368442430703 1
0.7727159628953 1
0.995831875784809 1
0.945339893751498 1
1.14866439885486 1
0.967384671179036 1
1.06590749496287 1
1.05784692997601 1
1.28398289657858 1
0.952921380738091 1
1.01817273655726 1
1.13363766044803 1
0.788830353273455 1
0.852798554964654 1
0.943209450207038 1
1.10935106194672 1
0.857755341023451 1
1.08883495199104 1
1.30173531433456 1
0.928375723884965 1
1.15350057912613 1
1.33186928897359 0
1.32524572298159 1
1.05488717303799 1
0.890421980316891 1
1.00406552828308 1
0.76344797467712 1
1.03826006772182 1
1.31822640594554 1
0.677301414853537 1
1.02250832682941 1
0.891284811880749 1
1.00789583342137 1
1.07103346053932 1
1.1519732847385 1
1.02993840743405 1
0.921145393740519 1
1.08221659933498 1
1.05211512058409 1
0.977134376858053 1
0.934301081059568 1
0.786294961429375 1
0.871257589190396 1
0.946035199156498 1
0.953997683317581 1
1.00993874334706 1
1.13060060218774 1
0.873551021036102 1
0.862088110172128 1
0.900023785670042 1
0.896976774599729 1
1.01578021120372 1
0.988320177872183 1
1.0819583600275 1
1.45185296912712 0
1.02231996722833 1
0.913949923077297 1
0.797632123699498 1
0.990699623624354 1
1.14369321633394 1
1.28594591378458 1
1.08565367523636 1
0.912336196882603 1
1.21824199584304 1
0.896435287979081 1
1.00571961441926 1
0.772866059544539 1
1.14250734726274 1
1.2615342112772 1
1.02566838888529 1
0.939980645798553 1
1.20561587653611 1
0.979681705354296 1
1.32225311716794 1
0.989292825330008 1
1.04279311075897 1
1.15748808984382 1
1.00729009226482 1
0.9454209896819 1
0.884266015218431 1
1.02776608353964 1
1.0491724545385 1
1.05807411377932 1
1.10261713171729 1
0.811084432694846 1
1.17429240713209 1
1.03590013459335 1
0.732359588763497 1
0.933724808764994 1
0.90938257419632 1
1.1312825935211 1
0.95761753110817 1
0.984316496808941 1
0.975381799848006 1
0.981798644548042 1
0.949642075546922 1
1.12773590657124 1
1.15730279255582 1
1.07812798508794 1
0.893787605936475 1
1.03652801534227 1
0.832331462489867 1
0.745062590150173 1
1.00111189850512 1
0.967815293447976 1
1.12140107808389 1
0.756945491591647 1
1.09677612775433 1
1.01321751597035 1
1.07498440181586 1
1.27312021484004 1
0.982542576839671 1
0.815981732696332 1
1.13037921754949 1
1.16969608471262 1
1.06856340075256 1
1.25999861507612 1
1.01748052683438 1
1.0797415708034 1
0.907362672433234 1
0.960797760277326 1
1.23026447782455 1
0.562634792559051 0
1.25769989676814 1
0.67372840071847 1
1.10637789844403 1
1.20747844767084 1
0.908713080122118 1
1.09132886227771 1
1.29231170107659 1
1.1222276347883 1
0.985788625524739 1
0.97552287191745 1
0.817921530222697 1
1.28614241479486 1
0.821045217350775 1
0.918319424613098 1
0.958435261541338 1
0.898713345730864 1
0.87857715082462 1
1.03254099660451 1
0.780173062300062 1
1.27863879353484 1
0.873868596505485 1
1.05990762220411 1
1.01024080365816 1
1.09891947616858 1
0.92986209111115 1
0.657014194646854 0
0.933395058816521 1
0.838113163029444 1
0.96449111805775 1
0.952650756580238 1
1.03065122291501 1
1.1221805558969 1
1.06843495727486 1
0.834866003822613 1
1.09889595876868 1
1.01649391894035 1
1.0092138723897 1
1.01765884570862 1
0.857699917135471 1
0.937356522785355 1
0.836616308762793 1
0.862684325303245 1
1.03488689953831 1
0.748344034275273 1
0.800178679923751 1
1.00933961263585 1
0.809932375125014 1
0.948177433215833 1
0.669555673620908 0
0.730789278239229 1
1.02880747371014 1
0.758781540787906 1
1.08109555229387 1
0.920150386207896 1
0.995521557523561 1
1.13521348352763 1
0.859549089494188 1
0.827589012701855 1
1.04258964633323 1
0.883024620465936 1
1.08665046934187 1
0.898574127566889 1
0.90256510018898 1
0.927828823425002 1
1.13496717870383 1
1.25181430472547 1
0.905055783267487 1
0.917471786093881 1
1.25718999538307 1
0.976301883062458 1
0.88625200405534 1
0.91664663304266 1
0.951200598693369 1
0.679887000045519 1
0.913610560469577 1
0.852871701332193 1
0.855659014800252 1
1.11086406194249 1
1.04925142081532 1
0.901098545607895 1
0.90087585409593 1
0.855319800590829 1
0.770343247433516 1
1.20417693659013 1
0.960544126330662 1
1.09289657851302 1
1.02428141255747 1
0.916057054893289 1
0.74866970776093 1
0.850148351219906 1
1.07456877908915 1
1.09367858999463 1
0.648793185690268 1
1.14191917833806 1
0.833822729266217 1
1.07003027894046 1
1.0175165326546 1
1.21609367392078 1
1.12135116933967 1
1.02605193642754 1
0.866131799757036 1
1.23911113296414 1
1.12972923405218 1
0.945693591730421 1
1.09073999114653 1
1.09988127834611 1
0.767418217574942 1
0.974628406639331 1
0.953260585288344 1
0.993116044813027 1
1.04012663480261 1
0.798424034846771 1
0.992004434792545 1
1.04030205058418 1
0.952401045347842 1
1.18050836999165 1
0.936255017573191 1
1.04179532434424 1
0.805603283271719 1
1.02732015128547 1
1.17092967887262 1
0.914899558088983 1
0.73866077705009 1
0.9285062505597 1
1.09529273915783 1
0.840247819575582 1
0.872483366577858 1
1.27928432962112 1
1.09098491383376 1
0.729432045967916 1
1.15093310562904 1
0.813564175289459 1
1.16891271054731 1
0.919519629261822 1
1.02220127688909 1
1.04241945014607 1
0.905987936744382 1
1.01285344800813 1
0.904663387909359 1
1.10544051622248 1
1.10694647722076 1
1.29214035989017 1
1.08930003725194 1
1.11727797577016 1
1.0258367623305 1
0.681802588139399 0
0.864305224760723 1
0.970777072373371 1
1.27127271960416 1
0.643447000282545 0
0.96138793659911 1
1.16540341083843 1
1.14582128316652 1
0.913167312326242 1
1.28676594935864 1
0.747542240027992 1
1.07289762116198 1
0.796255303676322 1
0.939121614155299 1
0.857159498249115 1
1.26883442832938 1
0.854273565788953 1
1.35223857783199 0
1.10695085110181 1
1.21663387114801 1
0.90748142865082 1
0.982466451206541 1
0.983841121283209 1
1.14694607936763 1
0.972308703856457 1
0.958973390050748 1
0.735860532643222 1
0.885438619640887 1
0.923305891201437 1
1.04767909742113 1
1.20381854173474 1
1.05810888413802 1
0.672024212218675 0
1.04832937263634 1
0.978456355579896 1
1.33577476206438 1
1.26148827717723 1
0.812923381398684 1
0.882123699326115 1
0.931026716564286 1
0.718644712036988 1
0.972572535205439 1
1.00188487937094 1
0.974890268390246 1
1.13440510012889 1
1.07999093471698 1
1.02391665164551 1
0.793759480699043 1
0.99628590093148 1
1.15174153105109 1
0.983949892857414 1
1.05912610917268 1
0.921912892630957 1
0.969369671539896 1
0.875350358806883 1
1.24579150130225 1
1.00658125109514 1
1.02175064960661 1
0.891356251810604 1
1.1696528741128 1
0.862219089589827 1
1.09313474976352 1
0.823471404794084 1
0.955609037925393 1
0.973876988686242 1
0.888505087138027 1
0.900750965815681 1
1.17195118735964 1
1.0354938386277 1
1.06896082908445 1
0.859857527762677 1
1.29122707792061 1
1.08244295578631 1
0.677980700443226 1
1.06077947917132 1
0.979720470074425 1
1.08425311816142 1
0.945550885879552 1
0.842782345945482 1
0.648953666945414 0
0.912296059990862 1
1.10297896989083 1
1.19402635179227 1
0.994565311697985 1
0.829529053207528 1
0.857421467930488 1
1.00105561109789 1
1.26233113326628 1
1.05581939017887 1
0.844142855325543 1
0.751161469632417 1
0.786976420278961 1
0.973571346692753 1
0.879992645260863 1
1.04213341569061 1
1.11075843332482 1
1.04389183344713 1
1.10087871488339 1
0.877205516015143 1
0.805176938909538 1
1.04246871396744 1
1.00515851831455 1
0.823244871041493 1
0.984611649354251 1
1.14493558326863 1
0.988808774348899 1
1.01745281790805 1
0.960526995947017 1
0.936196010332908 1
0.820992008417424 1
1.08554920005874 1
1.32274933720265 1
0.949636327328167 1
1.15692100127163 1
0.856981677813826 1
1.01436715919238 1
1.29742756565794 1
0.952890542250151 1
1.11438676841876 1
0.98931602705468 1
1.08379206391567 1
1.25220357337657 1
1.19216297660794 1
0.911666314377413 1
1.08878934864619 1
0.867751839791948 1
1.01296455745271 1
1.04784500115371 1
0.864200127910688 1
0.92694694044081 1
1.19336070678694 1
0.980553112138709 1
0.996264404248381 1
1.07117882341059 1
1.12842790752234 1
0.985175329326639 1
0.917790063328186 1
0.901806825081964 1
0.968147494396509 1
1.0567988149768 1
0.938653539041707 1
0.955963769607542 1
0.801708289876862 1
1.24751894163568 1
1.20441438424142 1
1.05048090944354 1
0.717903626038452 1
1.2517496712146 1
1.10274271472307 1
0.873848732330791 1
0.926494556567241 1
0.852879395451043 1
0.943870056731035 1
1.23805602370412 1
1.13007100137408 1
0.886772674604254 1
1.16163062723209 1
0.97208639139303 1
0.939647789338655 1
1.28697148463477 1
1.03932839815876 1
1.00258856673643 1
1.01549268047919 1
1.06242525837971 1
1.14161988514558 1
1.01902471819063 1
0.737525160361003 1
1.07415819790405 1
0.895950966387038 1
0.861530369321417 1
0.769853053504372 1
1.05849363976512 1
0.964000519220105 1
1.08349810643519 1
0.942814328625112 1
0.963656008365298 1
0.813370706495023 1
0.829497526297036 1
0.873628360274911 1
1.12637594770661 1
1.03410338318237 1
1.02628294864652 1
0.976969300594122 1
0.830828664874233 1
0.888809721247236 1
1.05067764235661 1
0.991198112985878 1
1.15640620808511 1
1.1324078151352 1
1.35300904609889 0
0.911586530536298 1
0.942196687812956 1
0.97731599601696 1
0.945305007574628 1
1.03103897752979 1
1.17848353719987 1
0.998955937354638 1
0.985675135587825 1
1.083323706582 1
1.00669122719533 1
1.02880704111557 1
1.03954960065875 1
1.12890464727727 1
0.892923324767614 1
1.13334772445526 1
0.82958926079545 1
0.765426717719545 1
0.906629973076232 1
1.21814604868803 1
1.18625041059747 1
1.34738382341916 0
0.879769349471442 1
1.10342893677859 1
1.20279802426619 1
1.02274823886331 1
0.991116246799388 1
1.09696215783488 1
1.15695281522556 1
1.28885831041303 1
0.631727362942818 0
1.07600860387825 1
0.80965993017164 1
0.791626496631839 1
1.01402408162077 1
0.970052848507581 1
1.02556469068594 1
0.979349821544386 1
1.1941646920699 1
1.11582849152992 1
0.918961022878668 1
0.69047427438189 1
1.07955166132784 1
0.746938627110181 1
0.86515761022507 1
0.998465348016643 1
1.10423604369494 1
1.08142405765047 1
0.721557964412402 1
1.09311504004484 1
1.06723995744319 1
1.00183318198898 1
1.13226718335611 1
1.12133291658383 1
0.844512961236719 1
0.846796296305219 1
0.856615109946711 1
0.964037377160146 1
0.948542600552093 1
0.875283041311104 1
0.892838728459424 1
0.9443371409907 1
0.971982655624734 1
1.10669909952912 1
0.85039237678492 1
1.25567378210466 1
0.975439200157639 1
0.72011792740357 1
0.946491465960928 1
1.24632966555044 1
0.980330882145537 1
0.770387546971582 1
1.03573971364327 1
0.961843283073644 1
1.00159761894864 1
1.13990809736715 1
0.938993102851456 1
0.794161129631117 1
0.907817800385231 1
0.80170214173362 1
0.946785223909261 1
1.06454231637166 1
0.75955982408758 1
1.41973903714892 0
0.864720377027398 1
0.79840428121626 1
0.832455145875639 1
1.14376171416224 1
1.00382328553222 1
0.934505854567421 1
1.07871027008935 1
0.636810312561459 0
1.16304614856656 1
0.86776614339853 1
1.04946543509171 1
0.762881575514513 1
0.912509842496438 1
0.94244723827233 1
0.753136368781787 1
0.712675275040929 1
0.948442790895834 1
1.07105045226757 1
1.00669482758471 1
0.93579350521582 1
0.75149043346976 1
1.31603234610194 1
0.939282664319556 1
0.856965296024824 1
0.736254810362816 1
1.10640539519828 1
1.2507923901026 1
1.05407456572023 1
0.669244058501559 1
0.924403892520174 1
1.05451655273595 1
0.907360270444199 1
0.984652673953492 1
0.890340436978255 1
1.31724248670643 1
1.03219288289261 1
0.830037730502135 1
1.02946407119614 1
0.903779390414705 1
0.955896910507631 1
0.840562291428826 1
1.05776842633646 1
0.975550232812622 1
0.764740244274088 1
0.850121058855316 1
0.93265285687825 1
1.13362413228386 1
0.726653351509023 1
1.02494920598941 1
0.918179908104891 1
0.996054574315172 1
1.15547347677432 1
1.00712190079308 1
1.32113380304567 1
1.13963599627521 1
0.960901783916119 1
0.944984236446781 1
1.07748079532617 1
1.1505611929743 1
0.978846800230787 1
0.812305600683869 1
0.870259616628879 1
0.915287949018841 1
0.893971578156782 1
1.06546045420306 1
1.03783739250196 1
0.777115816283328 1
1.16748292553512 1
0.855383418243028 1
0.898917471257254 1
1.13861358272477 1
0.964405233855068 1
1.02155555442154 1
0.850275483243921 1
1.06888014806345 1
0.995669615294583 1
0.864318691703418 1
1.01194879308339 1
1.06678766068767 1
1.24500851717993 1
1.02662722136056 1
1.11938041387897 1
0.827484575902236 1
1.0978780457964 1
1.03228839991407 1
1.203827395245 1
0.930444169793473 1
1.27754243167691 1
1.1257480948385 1
0.791898756923826 1
1.25060032518418 1
1.11157763958039 1
1.03100234172736 1
0.894619333568387 1
0.990402468824274 1
0.86234877107118 1
0.708730368822734 1
0.828064798754002 1
0.647730914727454 0
0.847779788387038 1
0.906031762944095 1
0.924618693557412 1
1.27753503941758 1
0.660240026023742 0
0.691060095940121 0
1.024225616721 1
1.09278855748344 1
0.592898377032368 0
0.775431305231462 1
1.00418612553029 1
0.970186187801843 1
0.857683166643195 1
0.89968021604364 1
0.939283022562734 1
1.09866193434843 1
0.81295132401833 1
1.06475470997723 1
0.955303033765653 1
1.03873400254686 1
0.799848803861994 1
1.20119624634182 1
1.07443299907779 1
0.95964674328884 1
1.20646242957651 1
0.616535995785477 0
1.03554986265984 1
1.0334902874888 1
1.19943936786637 1
1.11362526910369 1
0.900926022037993 1
0.888238441316748 1
0.946914649901357 1
1.29005501959114 1
0.898234831309138 1
0.935169528177514 1
1.046341637514 1
1.02160049571556 1
0.732316102526226 1
0.721922997911609 1
0.945359564725938 1
0.940246540554101 1
1.02848209832877 1
1.06936409246733 1
1.00564425462939 1
1.07887256939489 1
0.864990680170324 1
0.856311958692904 1
0.765117040181217 1
0.945782931661008 1
0.917059650633237 1
0.901375053986651 1
0.900101468837416 1
0.76088557985901 1
0.715294527885906 1
0.837350124471815 1
0.951237778853652 1
0.855531965238268 1
1.14904877394074 1
1.01621136216047 1
0.862642433295405 1
1.08898633474106 1
1.02828589628556 1
0.834127754613382 1
1.12774648270549 1
0.940777029125386 1
0.996039280399425 1
0.897361545359535 1
1.03313627753314 1
0.931329424561532 1
1.11110721558409 1
1.04241358258481 1
0.58661102251801 0
0.910552458178157 1
0.89655384739548 1
1.13322953388787 1
1.01712518477864 1
0.824753716729691 1
1.03988899218671 1
1.23017766628085 1
0.911513954766473 1
0.876964662435218 1
1.11133034366175 1
1.08337809822187 1
0.99473713699537 1
0.875844780906548 1
1.15849964964627 1
1.10885139438424 1
0.820424198618255 1
1.26441816720986 1
1.1242865677024 1
0.849649318700282 1
0.955021550910461 1
0.817694629767129 1
0.864357489914849 1
0.572287078068778 0
1.1546559445735 1
0.855240779899485 1
1.03983155860233 1
1.14475374399848 1
0.813853513676368 1
1.08472980022737 1
0.914115992917941 1
0.707806006461644 1
1.17770451104477 1
1.06057964367385 1
0.92736316193945 1
0.913093763989553 1
1.08537382047192 1
0.883051404405329 1
1.06014887278049 1
1.06330422479265 1
1.07313965265741 1
1.10919615073181 1
0.787789351692159 1
1.0522727421866 1
1.30798088747469 1
1.19827696489662 1
0.955356186963054 1
0.782422126752772 1
1.14799697242859 1
0.938149659692753 1
0.816082698766027 1
0.918147183984332 1
0.671794977981391 1
1.10466259920013 1
1.20494371362377 1
0.874394066026386 1
0.617542085800988 1
0.863104419785916 1
0.865879965662748 1
1.00769180994845 1
0.853790929379274 1
0.930070640991617 1
0.902391339916151 1
1.04716674535128 1
1.17232216006814 1
0.887069577862186 1
0.991620845205415 1
0.890883639693423 1
0.879200144679936 1
0.741947544161716 1
0.659851585618587 0
0.999453425696028 1
1.30378150956417 1
1.0135768806508 1
1.17574959906231 1
0.748830076482581 1
0.908394204387938 1
0.848539873941079 1
1.29414892296887 1
0.842036701587233 1
0.87875572577972 1
0.745564004992222 1
1.19569788390508 1
0.949385706010721 1
1.0680308484197 1
0.918521480573417 1
0.711443074179644 1
1.16626977177966 1
1.01809557315008 1
1.19876047493358 1
1.0710057645455 1
0.665718278687163 0
1.06985156777632 1
0.7443139504035 1
0.963219453031025 1
0.963108125274502 1
1.02612548001525 1
0.886144827042775 1
0.815639266649744 1
1.14697868560145 1
0.943243389255028 1
0.761328398271254 1
1.06490494467129 1
1.02219492276879 1
1.18230585461593 1
0.896380133592096 1
1.49130157263434 0
0.965065782297565 1
1.14539903330106 1
0.758165087962295 1
1.0771974561689 1
1.04112889403336 1
0.973716296484424 1
1.09302348452737 1
0.871250624811179 1
1.06480845467721 1
1.09965455020623 1
1.16561114235705 1
0.844744769516685 1
1.21330956195664 1
1.09394880590887 1
0.920783055668429 1
0.984650203446027 1
0.645759909147166 0
1.25388648634175 1
1.0879996389127 1
0.959374781906921 1
1.36644653369708 0
1.05981158799223 1
1.32722414618837 1
0.825839734802736 1
1.18428485390097 1
1.21601925068813 1
0.900853881401816 1
1.20496292411236 1
0.765436665550159 1
0.896127960338126 1
1.09039891975458 1
0.726447737541867 1
0.934489521314219 1
1.05475178412435 1
1.01257080503069 1
0.838496829746655 1
0.765192677650717 1
1.02015901855139 1
1.11399679950914 1
1.20373888926476 1
1.1670471656984 1
1.00262623918955 1
1.06746701403846 1
0.835105479904379 1
0.983305738695172 1
1.04880745325812 1
0.769794027990118 1
1.04688510043037 1
1.14040399724348 1
0.810144572763597 1
1.07159594981782 1
1.17696752442013 1
0.816522971388008 1
1.17132687995165 1
0.774968409276442 1
0.9265173837521 1
0.877170390389632 1
1.32944505891957 1
0.780153093823092 1
1.03404695784235 1
0.872091958093724 1
0.780657679136808 1
0.881652273689833 1
0.921728206683105 1
0.934107047356757 1
1.04153536005189 1
1.16671381750056 1
1.16929652978434 1
1.05840391557108 1
1.04747655522004 1
1.18965394633688 1
1.1221118390345 1
0.965372961125269 1
1.10588422919161 1
0.7253461872187 1
1.13028951039377 1
1.04910053331525 1
1.17881190777657 1
1.08990384370096 1
1.16984823785933 1
1.12606289106251 1
1.10128241253808 1
1.02660065664851 1
1.29918530307743 1
0.94222186029034 1
0.957187409235788 1
0.65573182121771 1
0.972247554491938 1
0.816409188470365 1
1.26347474080517 1
0.826695545722636 1
1.01730199776103 1
0.785888518944706 1
0.928708500615061 1
0.882552144348931 1
1.12161553025299 1
1.04523936072053 1
0.803855384299476 1
1.17446268129812 1
1.11289898048884 1
0.936221344743119 1
0.925382405700736 1
0.862919564129517 1
1.0351758426539 1
0.69429309070627 0
0.961907752174051 1
0.872051074333726 1
1.16185671050289 1
0.707036703518412 1
0.878749628842048 1
0.865901578339261 1
1.0602104938976 1
0.92118212614551 1
0.936472258945126 1
1.01180753088544 1
0.892472974122531 1
0.782698537671658 1
1.22697604717523 1
0.586280573266955 0
1.21416165728716 1
0.978255638736626 1
1.02309045608111 1
0.988647085147275 1
1.16356852762448 1
0.861431469638691 1
1.05732572671127 1
0.552223740148565 0
1.07029151441922 1
0.859235519290385 1
1.15875457208236 1
0.92437867202554 1
1.04264221019592 1
0.89544179381286 1
0.961870990604588 1
1.08603383354484 1
1.26686503289607 1
1.16692024836094 1
1.06297835975432 1
1.10238919284918 1
1.00877056453218 1
0.787363093618767 1
1.10801446115652 1
1.16792018019738 1
1.00341602710153 1
1.13382489328496 1
1.26915947712655 1
1.23072650600155 1
0.726565613235413 1
0.937132115078826 1
0.909934302278168 1
0.902200476724458 1
0.5824782423417 0
0.736070798199735 1
0.943000570422662 1
1.32851405271862 1
1.16654567544083 1
0.936681216171461 1
1.00141367292817 1
1.29291037059781 1
0.962249978617085 1
0.7580272320202 1
1.01187238504245 1
0.698646725725111 1
1.11299809224988 1
0.970956628927579 1
1.23509681561284 1
0.803271670255452 1
1.16431208692451 1
1.37668475117427 0
1.06766700212987 1
0.939687486288301 1
0.976275000400316 1
0.925316279065812 1
1.10995291939645 1
0.977578225143533 1
0.980497871464217 1
0.988970922257321 1
0.973918632980223 1
0.841847547414965 1
1.02372002589952 1
0.831971495755373 1
0.878044343410467 1
1.06627957323769 1
0.764223671166794 1
1.16682448745082 1
1.36913987062609 0
1.05879921842997 1
0.930438000583296 1
1.01240819415209 1
0.698001318192944 1
0.946840970889976 1
0.773724588700972 1
0.940872330310653 1
0.986448214246282 1
0.969587688549474 1
1.25876945075028 1
0.959154564692338 1
0.823612513302036 1
0.955753115061565 1
0.625165315391201 0
1.42865611427025 0
0.893023880885436 1
0.914963210054192 1
0.735211379731269 1
1.19018443884648 1
0.951609053212033 1
0.976417615171595 1
1.2117998543199 1
0.955341168696498 1
0.759727514351071 1
0.883251536090959 1
1.14513076829739 1
1.03488613418307 1
1.05255650405102 1
1.01347420190165 1
0.844338632015561 1
0.938774088011185 1
1.27720877475215 1
1.00714219575008 1
1.0544596844923 1
1.1065101260261 1
1.05976836858003 1
1.21706352318225 1
1.26889170569594 1
0.917532797899199 1
0.976222450938436 1
0.986399196724914 1
1.0319504412823 1
0.888377202697699 1
1.1670377841804 1
1.02866764249668 1
1.3098420244209 1
1.17808130613049 1
0.732048887409522 1
1.05616013823834 1
0.9767991809881 1
0.888455289251618 1
1.1802319521321 1
1.02243216254196 1
0.963059531977393 1
1.32443784512231 1
1.09250255289324 1
1.02128288979493 1
0.814259576205721 1
1.03611599178273 1
1.07680033054675 1
0.491340776246351 0
0.866005826778278 1
1.25862313588817 1
1.03958745215296 1
1.24868385107978 1
0.863767063318665 1
0.963188607576767 1
0.778818945467788 1
0.828120362732636 1
0.883445176378632 1
0.936469491551866 1
0.932467756520179 1
1.10971436049641 1
0.971418339976042 1
1.14690968746325 1
0.69108708933219 0
1.0582452918578 1
1.0362509770358 1
1.0608621221108 1
1.06246318319935 1
0.896648047783171 1
1.09711613152578 1
1.02572016293314 1
0.970491609289711 1
1.06717859552032 1
1.03426327542639 1
0.837770331118804 1
0.870128051085097 1
1.28792930026651 1
0.711104185304008 1
0.587026261761357 0
0.781810585501065 1
0.989065813768202 1
1.06845530791452 1
1.10795237373397 1
1.03184277313606 1
1.10621580675525 1
1.00014615830797 1
0.969727560284795 1
0.899720290085245 1
0.945578226176044 1
0.903799245571941 1
0.979914924016274 1
0.778551177801552 1
1.03294082469656 1
0.96556706308382 1
0.983103199503232 1
0.977729187725825 1
1.08241593568008 1
0.77966839814915 1
0.910366739823415 1
1.21223292108847 1
1.18072594147182 1
0.862816986540141 1
1.01580811052641 1
0.814615383133686 1
1.25484000522837 1
1.16945270816222 1
0.969060542365891 1
0.998033143395453 1
1.08532392051335 1
0.833079308332306 1
1.07488017641552 1
0.882819301521364 1
1.00217739520626 1
0.839539812748375 1
1.10596353809734 1
1.0450902805501 1
0.628470873961571 0
1.23121522082189 1
0.98000895733649 1
1.08657906405166 1
0.943249350986373 1
1.0502713160832 1
1.06001262837939 1
0.932120081803552 1
1.22326275047739 1
0.890017551907801 1
0.840001422490343 1
0.703438591766759 1
1.11477220711079 1
0.881348637824939 1
0.778415630052156 1
1.16770085717608 1
0.903386565170101 1
1.04220000401362 1
1.04348224616664 1
1.03654804716181 1
0.791793203349847 1
0.852906845766448 1
0.84274498547578 1
1.14938935704949 1
0.87257957417511 1
0.98370983441395 1
0.929169208576204 1
0.775252538440389 1
1.32385071893521 1
0.726043869800471 1
1.30839018529252 1
0.929898184575661 1
1.02649488443187 1
1.08962710417481 1
0.71312839422419 1
1.15409959216485 1
0.698677390809127 0
0.983534012364292 1
1.05414360097485 1
1.05946044599392 1
0.930485018907178 1
0.836186710499404 1
0.616364705682109 0
0.812489335558857 1
0.799978522512439 1
1.02736322612391 1
0.88369661089987 1
0.923828100378536 1
0.977999862912146 1
0.996126334467418 1
1.25687592909752 1
1.1507021348971 1
0.986266405445236 1
0.995286018734596 1
1.05404575036035 1
0.932643230495211 1
1.15164641282351 1
0.863938430146118 1
0.645642979700928 0
0.934663083499325 1
1.03980050079394 1
0.918108335516475 1
1.11007833942497 1
0.8642011395924 1
1.00420094711051 1
0.94795467787883 1
1.22193483754049 1
0.794554807568048 1
0.893545159439767 1
1.08524032701378 1
0.873037944008477 1
1.16128532700345 1
1.31012278886771 1
1.06139361337981 1
0.924465036041627 1
1.17901716595656 1
0.562248245045864 0
0.800593778450994 1
1.1672038932948 1
0.623516218913842 1
1.01333472163831 1
1.17941191075624 1
1.08918560977367 1
0.781466196673926 1
1.08341371947305 1
0.878876288952806 1
0.898965446769823 1
1.36028297701505 0
1.09668639653347 1
1.13258467681119 1
0.945223279594433 1
1.21804472207828 1
0.962207761677429 1
0.780733129550946 1
0.910288536436699 1
0.993129549123 1
0.892052786634195 1
0.704843875111587 1
0.93880948343956 1
0.927317425657697 1
1.14320575705232 1
1.34674564663835 1
0.947849743211969 1
0.970135671452009 1
1.05682927174807 1
0.693255183058602 1
0.922551669281132 1
1.15299182445803 1
0.840777827798467 1
1.15532127689185 1
1.29457094395693 1
0.913326426109195 1
0.918823157897151 1
0.996686458749198 1
1.20226336325462 1
1.01679880125265 1
0.949288563772419 1
1.17407795867628 1
0.707969118303059 1
0.823159164138599 1
1.06863106871487 1
0.989298709080534 1
0.755345125106168 1
0.847370616820467 1
1.03485749555288 1
0.887236368186687 1
1.22539272142119 1
0.924194549283927 1
0.957665614054748 1
1.08582677751741 1
0.774596203637597 1
1.04696488576144 1
0.971715184854641 1
1.37318165009035 0
1.22654246047964 1
1.004980219594 1
0.793200455678134 1
0.900754118223526 1
1.24496303199439 1
1.08735396714623 1
0.821366684668059 1
0.962486982776133 1
1.16910280624099 1
0.813546835089245 1
1.1406431339609 1
0.706139318926696 1
1.057426465836 1
0.984688365299054 1
1.23414196227562 1
0.836643057102457 1
0.968475367552653 1
0.990397747825651 1
1.09683745299327 1
1.13339396470295 1
1.13947305234331 1
1.04172744622366 1
1.00158297203852 1
0.94600714654744 1
0.712167226111108 1
0.882723121778411 1
0.61516937081104 0
0.993991939664835 1
1.2982981888867 1
0.960598161458364 1
1.07818177338751 1
1.07168118476929 1
0.649593067276594 0
1.00317581681368 1
1.42636113303651 0
0.863866653377978 1
0.597117132707027 0
1.0498194630733 1
0.669997741910791 0
0.891607651499262 1
1.04584056060623 1
0.81401855190108 1
0.897513493991285 1
0.901842322229993 1
1.04480730345682 1
1.27787328621824 1
0.953422437411636 1
1.0297593510097 1
0.763901553708973 1
0.896787300989578 1
0.915331551786214 1
0.871368387581558 1
1.04613441969532 1
0.905623311758687 1
0.80004250991688 1
1.0817858985194 1
1.16677894431596 1
1.07045821582352 1
0.950714447240709 1
1.00791377101736 1
0.620068470977806 0
1.09789995214321 1
1.1068379257075 1
0.964284331429719 1
1.32591626594689 1
0.82290854170525 1
1.17265451810977 1
0.936004600372728 1
1.12852451684212 1
0.991891208141783 1
0.952490442531741 1
0.933480988124285 1
1.01714349442691 1
0.93556839729688 1
0.816562160119934 1
0.832112661042585 1
0.849833321678687 1
0.937868424240775 1
0.914300564022497 1
0.779676812352695 1
1.19960811519083 1
1.03855044246108 1
0.77280683636259 1
1.23292044149876 1
1.21203981923195 1
0.887977538342173 1
1.00310233864061 1
0.754311263960581 1
0.832140135945186 1
0.855810276498324 1
0.895563518500112 1
0.937269095825934 1
1.02809979312951 1
1.21878188358544 1
1.15871842546468 1
0.699539133235282 1
0.895216820573085 1
1.11910000564933 1
0.957618227873313 1
0.94629760705164 1
1.13650795661958 1
0.955222002376372 1
1.10689527535806 1
1.05435966608184 1
0.737134202565305 1
1.05474036349715 1
0.922710491424121 1
0.761521289774967 1
1.11004406471684 1
1.04457095867689 1
1.07426516011073 1
0.72401020455598 1
0.767908748228122 1
0.768097869432978 1
0.926202615730342 1
1.10034424895438 1
1.24723247792722 1
0.874750381314186 1
1.15400645518074 1
0.937402148766331 1
0.986557234216674 1
1.3660228870084 0
0.872290541042824 1
1.0476431244022 1
0.919959193480728 1
0.899399883815554 1
1.14931467579899 1
0.956539027072756 1
0.942907700893349 1
0.878688591765791 1
0.969240168744439 1
0.729468493993498 1
0.527831249572193 0
1.21593598630786 1
1.14826315055199 1
0.811941072583385 1
0.893068587409461 1
0.937366898547355 1
0.909879822730817 1
0.74087265871314 1
0.978902991464621 1
0.938770359869235 1
1.23798665999694 1
0.774452159388885 1
1.0433278118044 1
0.826832197508778 1
1.14277097961551 1
0.872700057189953 1
1.15469367292846 1
0.80384289809281 1
0.934616866897434 1
0.884610558060126 1
1.11987094843591 1
0.880412675418413 1
1.13573587380138 1
0.986964312899283 1
1.14506553303157 1
1.16051152507736 1
0.816622799897029 1
1.00364476780012 1
1.17890229142115 1
0.757436863015196 1
1.02310922619343 1
0.819486737851524 1
1.03985574869062 1
1.25258102725022 1
0.901484931073974 1
0.902961651663922 1
0.979856045586691 1
1.2354782939243 1
0.902967517842296 1
0.68388101209539 1
0.9120014351998 1
0.932740978255417 1
1.09575217896618 1
0.868181150441544 1
0.826664912331985 1
0.945026570757428 1
0.9687624243439 1
0.983377451057012 1
0.811664680317525 1
1.2866766132624 1
0.638024859304332 0
1.03130047247288 1
1.05851097098598 1
1.13300573757473 1
0.989952963837649 1
1.10047701555444 1
0.916626337936733 1
0.892100040965194 1
0.895619111877783 1
0.864453670742683 1
1.13171693749614 1
1.19675635349838 1
0.864918330071218 1
0.928049135543744 1
1.24528336899669 1
0.710156996376788 1
0.968126452763681 1
0.735582612363922 1
1.05624517261339 1
0.623126037130278 0
0.976497429761596 1
1.18922912260777 1
0.88300554936519 1
1.10105094090423 1
0.644628206005335 0
0.949339914115709 1
0.943190674944007 1
1.03818915771026 1
1.06333564944006 1
1.01211591197225 1
0.834874103892396 1
0.852357405678412 1
0.91248081828253 1
1.15736997208927 1
1.10385937343399 1
0.826418945744456 1
0.969610625596376 1
1.1579906696162 1
1.32123191181217 1
1.11948752023961 1
0.794458631245441 1
1.147269159312 1
1.00397869435572 1
0.983032504507253 1
1.1354941142595 1
0.998247105394309 1
0.934862798868032 1
0.966338161723904 1
0.842223024524938 1
1.27438746768654 1
0.957611513624917 1
0.879349654592179 1
1.11971273956924 1
0.979953440808509 1
1.10908552497172 1
0.88473182223935 1
1.19661664159315 1
0.714097846632112 1
1.08350854446473 1
0.929021659199158 1
0.731998518912842 1
0.938208852796516 1
1.13385157058031 1
0.855336834663388 1
0.9491872484323 1
0.941007890910827 1
0.928323662539924 1
0.874338116367738 1
0.880979516680392 1
0.916748630079696 1
0.949171046286625 1
1.08538116877974 1
1.3088423550365 1
1.0867393641153 1
0.674664458177025 0
1.38693538437085 0
0.917169454805367 1
0.823527637892741 1
0.580045007021929 0
1.05490571032611 1
1.00964602169365 1
1.09723184549604 1
0.985383379312168 1
0.690674480743636 1
1.08618777315546 1
1.26702897295659 1
0.862459413474185 1
1.03325340407035 1
1.19591787974595 1
1.03770542393804 1
0.79578573565568 1
0.77486803616596 1
0.781555887405733 1
0.610883963579599 0
0.693829429621831 0
0.571539153466486 0
1.14314671712471 1
1.12508144538433 1
0.990104413660583 1
0.883587423038715 1
0.977770489528851 1
1.03263440247834 1
1.01762918678125 1
0.959404521768066 1
1.12292472868893 1
1.04974523651718 1
1.0769345249893 1
1.18035635196779 1
1.03975397710881 1
0.925125742413779 1
1.04151436156867 1
0.487032340820649 0
1.05820285967654 1
0.948277303050513 1
0.908128444949862 1
0.987147200383897 1
0.887137172377066 1
0.78012890993118 1
1.01448758408359 1
0.936370894460443 1
0.914981175372556 1
1.05539038216772 1
0.851989165941072 1
1.05913539605003 1
0.891767085999019 1
0.898793545186139 1
0.876142686561336 1
1.09012000405872 1
1.14539174233641 1
0.969910540123694 1
0.869032694986585 1
1.12215838601015 1
1.23580788313231 1
1.1356559988426 1
1.05503117646592 1
1.04134306063954 1
0.854776828306244 1
0.924950461394113 1
0.944336244765719 1
0.971750960185667 1
0.883540435694344 1
0.706566255507665 1
0.75536447264888 1
1.11535722051431 1
0.986014880162327 1
0.928739069533193 1
1.16739112130919 1
0.822774817408861 1
0.837420834251933 1
0.815104611207331 1
1.11682077176161 1
1.05362149636264 1
0.931286819213938 1
0.804715350833087 1
0.836378359771374 1
1.04682741273974 1
0.802021121496618 1
1.09155043030477 1
1.08915340181135 1
1.2680859660393 1
1.0211836766223 1
1.1253987203661 1
1.01088468663575 1
0.944956938227636 1
0.823487013970566 1
0.792957475282285 1
1.13176343541669 1
0.8548745933763 1
1.14316786874751 1
1.05138404870063 1
1.13008116780763 1
1.05057568455575 1
0.870977943276171 1
0.923354941368104 1
1.06884197594037 1
0.90779961740214 1
1.10551896098111 1
0.762381312958313 1
1.23604986424619 1
1.23011502588448 1
0.833924460016991 1
0.94833713793395 1
1.0325608152533 1
1.22788581296577 1
0.870029569965034 1
0.925575679591066 1
0.740631516558991 1
1.06735702767944 1
1.03846844965557 1
1.19533536386648 1
1.11044834703502 1
1.1115577745648 1
0.752874205149437 1
1.44861605746573 0
1.17695628474277 1
0.853915691806001 1
1.19303161151534 1
0.989945025271083 1
1.04588138913779 1
1.08992517242929 1
0.902506835994192 1
1.11071307476583 1
1.03631677232393 1
1.02813127309026 1
1.24443258327316 1
0.737646584426477 1
0.855905354615631 1
1.09494875343805 1
0.92467569177532 1
1.0214342547361 1
0.860472679814074 1
0.90562595413323 1
1.07627830476334 1
1.22896495079767 1
1.16113821020924 1
0.939104277267253 1
0.817230484854403 1
0.761164941884727 1
0.988986691372438 1
1.02806806727399 1
0.948952973721404 1
0.863266328319741 1
1.11962288843367 1
1.17065554332769 1
1.12465018193853 1
0.891979712379417 1
0.827782177921368 1
0.975641876443932 1
1.11080099931591 1
1.11555194573998 1
0.652133175771119 0
1.05859837362254 1
0.953917019547198 1
0.885370381136575 1
0.885846866846193 1
0.99402598743417 1
0.840759876137498 1
0.853389119152858 1
0.515160255271889 0
0.969078990746844 1
1.14569531070411 1
1.12696325405075 1
0.968647441247517 1
1.06094868162887 1
1.13680007528712 1
0.865593885828031 1
0.917850187657536 1
0.904837262972353 1
1.07157796328208 1
1.27994830366581 1
0.712864483599272 1
0.928710765088832 1
1.0151392393507 1
0.960200948303721 1
0.992785420524042 1
0.828469392796716 1
1.11943322843607 1
1.00111273485756 1
0.844730815821834 1
1.14595794853552 1
0.902216560493457 1
0.805149533135981 1
0.926245226553752 1
0.819215898933278 1
1.2330360338706 1
0.974801836934848 1
0.898625157153614 1
0.980630627965117 1
0.711459981245226 1
0.892271362681017 1
0.83906445318298 1
0.866444929086645 1
0.794035060371418 1
0.844024127093558 1
0.847035304992182 1
0.928093565915008 1
0.868993711594636 1
1.00523501634797 1
0.893701627115854 1
0.792764969501636 1
1.15562210480906 1
1.17260775152079 1
1.1671171497029 1
1.04063464402514 1
0.904973119928234 1
0.987987103976731 1
0.932984695137526 1
1.07386476199213 1
1.01536566802076 1
0.785150066985634 1
0.987411795566672 1
1.05367111942287 1
1.0350909185359 1
0.847259513331356 1
1.3084696488075 1
0.921433310017964 1
1.24721481886992 1
0.961075442171485 1
0.992442576404443 1
1.0084226604235 1
0.939696881687213 1
0.749493091541867 1
1.01159566847085 1
0.812146897426339 1
1.00558145998384 1
0.900553697340858 1
1.10058680203213 1
1.16988704039049 1
1.00415938003064 1
1.0887621017359 1
0.837114015773663 1
0.846511657207485 1
0.907588299779674 1
0.914894390352456 1
1.02174370197835 1
0.954107388118311 1
0.947090887127351 1
0.948962905885867 1
1.12000932489456 1
0.849930979526947 1
1.34263359675788 1
1.18538811769577 1
0.893438865863079 1
1.02069754543788 1
1.02063972329549 1
0.981544064213615 1
1.13162392333671 1
0.969134143670021 1
1.2013449168442 1
0.930414477762375 1
1.04364112870143 1
0.913281640398825 1
1.16591765415732 1
0.984839933815178 1
1.08519678650451 1
0.90257866600222 1
0.604704734022255 0
1.17734647816443 1
1.14676745735806 1
1.40933643544699 1
0.994440035581262 1
0.930177762411072 1
0.8387739823737 1
1.2209119886211 1
0.960333622927487 1
1.10230285922501 1
0.9371387902781 1
0.710317471079577 1
0.958661069852762 1
1.11380241483748 1
0.976919059367387 1
1.08157660763487 1
0.767360675337353 1
0.870195357587856 1
1.11311602601821 1
1.00830800608349 1
1.17191210822889 1
1.07336509780251 1
0.708321210445681 1
0.799628033708937 1
1.19513251126903 1
0.958138609955167 1
1.18021543909552 1
0.971732708778679 1
1.22473809084684 1
1.13049319530546 1
1.00648450208256 1
1.03891776340462 1
1.04975103116221 1
0.84995767049123 1
1.12224859458202 1
0.694456164774674 1
0.79396088151141 1
0.806736404028438 1
0.793335435868882 1
0.856184816781846 1
1.34330422973379 0
1.03705291466826 1
1.10260472667196 1
0.868683216206635 1
0.919023621743846 1
1.46038241787549 0
0.850386688794813 1
1.03234602058041 1
0.934410867405055 1
0.85189051617687 1
0.986301532762183 1
0.983729965061925 1
0.721330063041042 1
0.86095442695023 1
0.928221102049172 1
1.00149851844205 1
0.778130502839389 1
1.12635935780843 1
0.861200617306824 1
0.944267366199033 1
0.597283799222863 0
0.998398005260513 1
1.09029317482238 1
1.05816938856371 1
1.09130438456585 1
0.877758575024912 1
0.961458579390907 1
0.910221193095859 1
0.840535937107641 1
0.894271780278057 1
1.20925521899893 1
0.911041192336674 1
0.819147278758422 1
0.817172456705752 1
1.16366762719763 1
0.851484053199226 1
1.19384037839238 1
1.16098930360337 1
0.861480742221832 1
1.06570165527281 1
0.750697694018433 1
1.08836959637704 1
1.01112762189958 1
0.981142000202456 1
0.962644126364297 1
1.17965465854877 1
0.948671984604601 1
0.807913310257467 1
1.15251890761579 1
1.06063557400693 1
0.944529027555434 1
0.984305444367863 1
0.839100424619516 1
1.11679615985132 1
0.881009552084383 1
1.01924396370421 1
0.698619921231133 1
0.883648760719403 1
0.846335853567857 1
0.801155715711652 1
1.08796571768082 1
0.849197495032943 1
0.690125098962523 1
1.03779282915939 1
1.08078709889439 1
1.16133421564531 1
0.921927727199008 1
1.13084071464219 1
0.630738429637306 0
1.16116774127436 1
0.75279945167272 1
1.08346325518265 1
0.735986000874145 1
0.848830802921879 1
0.942734143708168 1
0.966450837038656 1
0.773138039427653 1
0.998838721431246 1
1.22940676031042 1
1.12777227277722 1
1.04429811682136 1
1.00499383166474 1
1.17345221072139 1
0.951608314010576 1
1.22035372794181 1
1.07090176652568 1
0.952204373830441 1
0.89643841936991 1
0.951913188278163 1
1.08070115117216 1
1.25504556687156 1
1.2939889026289 1
0.434574426571945 0
0.892949472601207 1
1.04611017780243 1
1.21654314527571 1
0.894918326890407 1
1.00280121000982 1
0.854072648684359 1
0.84919936754553 1
1.14715464646875 1
1.18081221638583 1
0.949546463351995 1
0.865460143849277 1
1.10605072652417 1
0.969393461801189 1
1.11541415006887 1
1.25476719454179 1
1.0138145127623 1
1.1852434354807 1
0.71131376538129 1
1.09103775559507 1
1.3193306209853 1
0.855834826341769 1
0.773759110445452 1
1.10006506810191 1
0.696846921589285 0
1.01844412205022 1
0.885704115671546 1
0.914214181223544 1
1.19757933193526 1
0.951985383490325 1
1.02724969790968 1
1.08895388895094 1
1.11400406110377 1
0.85254891218144 1
1.05993023146042 1
1.14460779760349 1
1.08953164695723 1
0.864718444240032 1
1.00139139323619 1
1.16112349794231 1
0.962492560774884 1
1.52180609748364 0
0.900200593441103 1
0.926471766411843 1
0.809495192935479 1
1.3359284454039 1
1.01488236866914 1
1.05715550270781 1
1.140431940349 1
0.938000161582706 1
0.89782715120827 1
1.01883260511613 1
1.07235376502938 1
0.866844613770278 1
1.19740275756224 1
0.903899157558925 1
0.934311729338671 1
0.781793568610248 1
1.01228549166318 1
0.876068778000007 1
0.986561137011359 1
0.896049352416409 1
1.02252610904016 1
0.936320086088457 1
1.06888941481621 1
0.534155007585908 0
0.979906519667809 1
0.718525413294768 1
0.928840282510732 1
0.71446907100626 1
0.883748621175444 1
1.28841759492509 1
1.11489189848775 1
0.549553578912394 0
0.909437016618882 1
0.880338855145715 1
1.14530138410476 1
1.04666652333823 1
1.01388269365189 1
0.771308003577608 1
0.763525988412584 1
0.92018688073349 1
1.03334412736205 1
1.19565453789371 1
1.21713890554535 1
1.0958394204339 1
1.34528088484192 1
0.753250373304494 1
0.772627678622742 1
0.802867828605244 1
1.1857203690316 1
0.782749705357412 1
1.08289557814454 1
0.947666030725966 1
1.16660345361709 1
0.699751477338703 1
0.827628283240849 1
1.00161017570861 1
1.24447852007285 1
1.04264298527269 1
0.999197222782776 1
0.970832505463396 1
1.18394324383469 1
0.974440440532855 1
0.98956656490039 1
0.902542350133478 1
0.973468462234298 1
1.0942531179104 1
1.08018760936793 1
0.960880087925229 1
1.0416810170265 1
0.814559471811712 1
0.820865322165224 1
1.20226698827042 1
0.888128330796143 1
1.03660335658501 1
0.782523684701727 1
0.958840121268769 1
0.967080469404986 1
0.681872764245331 1
0.961461787687884 1
1.12049296266573 1
1.2308848123495 1
0.941082197006575 1
1.20188262673195 1
1.18065459997254 1
0.780660121354002 1
0.957290151928409 1
1.10772452645594 1
1.07607780751919 1
0.950647929658533 1
1.2289349054397 1
0.630321249403807 0
0.7927818210546 1
0.994125082005829 1
1.06529932451443 1
0.93858067937213 1
0.715620350019489 1
0.714708299396497 1
0.920586089443706 1
0.782364129155569 1
0.850427741819673 1
0.755993082006949 1
0.962929687938484 1
0.696964249951477 1
0.96550590780828 1
0.97317419163811 1
0.978126404618919 1
1.12261629919887 1
1.37172455568853 1
0.895610118433893 1
1.23845835894628 1
0.857142708419465 1
0.811256551472283 1
1.28399312556544 1
1.08736669010565 1
1.0463472231502 1
0.899352128498508 1
1.20395465177747 1
1.04337712828602 1
1.22706033182113 1
0.95468427073717 1
0.988904942119118 1
1.14970932261459 1
1.14398954547417 1
1.03755827005832 1
1.14462958478683 1
0.884536498842304 1
0.872392084258991 1
1.07688731584781 1
1.13517690192921 1
0.895413181670246 1
1.00817069744966 1
0.750684496761356 1
1.25360251303913 1
0.82613723707723 1
1.20397015934867 1
1.01770119976186 1
0.667725260318986 1
1.28213130192517 1
1.2050278825656 1
0.717851668070531 1
0.83793490389478 1
1.27719112151108 1
1.31382115264117 1
1.13591837941256 1
1.02370465518908 1
1.14008804556283 1
1.21343598603728 1
1.16740194321245 1
1.34036083072292 0
0.828063058207933 1
1.00958202073656 1
0.829953073544379 1
0.990186207061823 1
1.23502662238444 1
0.697738306483162 1
0.95059343561639 1
1.13169346830971 1
1.27201526202806 1
0.856222157344399 1
0.909483398942547 1
0.728847490987387 1
0.947456397283752 1
0.76010234993778 1
0.93694602965724 1
0.899605003613201 1
0.872909001688972 1
1.03551535364975 1
0.854878106021613 1
1.05698609820312 1
0.90108583132295 1
1.12213715037374 1
0.790148982653257 1
0.915733042812307 1
0.894850965150231 1
0.85260256831303 1
0.939057819691895 1
0.764674797878656 1
0.705334148454651 1
1.31745651198632 1
0.7092619412437 1
0.898876704428777 1
0.994562827405043 1
0.992366504261834 1
0.980307448379837 1
0.867647242324366 1
0.662773017525975 0
1.06453526582748 1
1.07536056511055 1
0.753590986035665 1
0.863471310668587 1
0.957604187648768 1
1.13248198291123 1
0.814255554019706 1
1.10869147045288 1
0.821238923691244 1
1.00747984011382 1
1.04891598391911 1
0.847566439026488 1
1.19518769261548 1
0.888792608449409 1
1.11781968034302 1
1.00480395643379 1
0.814352287566049 1
1.11307021608878 1
1.14983653442081 1
1.23388738376675 1
1.00320839661848 1
1.23332172575508 1
1.13669207176684 1
1.25621817178732 1
0.708375594168336 1
1.02863519509921 1
0.999226623135586 1
1.16480237039589 1
0.941936311396415 1
1.05198338832794 1
1.36660478154748 0
0.971584362475561 1
1.09686976178889 1
1.13001383009033 1
0.753517754225102 1
1.27819753533397 1
0.947679557507244 1
0.723037776648956 1
1.09708510409604 1
0.934170274755755 1
0.861229724626098 1
1.08541223154832 1
1.00172741235168 1
0.943817205094011 1
0.845796317373538 1
0.963131219847671 1
0.583529403125071 0
0.975672856158575 1
0.984151709006801 1
1.34821355351881 1
1.06648726140621 1
1.0729056024964 1
1.28711848420878 1
0.959099080218811 1
1.06329046288949 1
1.17107001669526 1
0.872862830199849 1
0.903408048816144 1
1.01706317342023 1
0.773443851226555 1
0.972723798834426 1
0.780437017183423 1
0.985573527708835 1
1.0766590188357 1
0.784219235657651 1
0.930298582762052 1
1.06195084464103 1
0.720949378964276 1
0.733859581562613 1
0.945079013902723 1
0.794177239716444 1
0.839039930000769 1
1.04518113198724 1
1.05457484603408 1
0.812398892541233 1
1.10010715103669 1
1.22757526824092 1
1.05762199786724 1
1.06653810899634 1
0.691980039154922 1
1.0777408151927 1
1.09149729967811 1
1.04752326046437 1
1.05244486666785 1
1.08938427667276 1
1.03461550743386 1
1.05542066763312 1
0.985383613489298 1
0.89528059068366 1
0.762890357438391 1
0.918983345317 1
0.708483768102333 1
0.952839351932274 1
1.07634709081641 1
0.89398332273036 1
0.882298582982878 1
0.875630346708473 1
1.04210962742195 1
0.913122473045672 1
1.08615387290572 1
0.93642843774029 1
0.734252426281617 1
1.016635153986 1
1.0467476745654 1
1.04754074611773 1
0.898078409535624 1
1.17098942143992 1
1.0166480594815 1
1.21410979025167 1
0.967063926276829 1
0.974325070157352 1
1.16096150068451 1
0.698325422569323 1
0.854106271574466 1
0.832485817574971 1
0.947753686154817 1
0.908922865896976 1
1.07670284172353 1
0.869265767747209 1
1.30378580914414 1
0.542942808855523 0
0.949786687994758 1
1.03100959738668 1
0.998190147514237 1
1.29363618136302 1
0.90752113467963 1
0.717665702869454 1
0.604043809054442 0
0.893975841268861 1
1.20305358614694 1
0.97037891074413 1
0.821666651189322 1
0.837020298674279 1
0.976583469981914 1
0.798357379332883 1
1.10598469101709 1
1.04425113154167 1
1.04123732527982 1
0.875277126499976 1
0.993412951471649 1
1.01465203943746 1
0.695013838611253 1
1.3721329940815 0
1.14563498546734 1
0.843583167681405 1
1.05885299550978 1
1.03182318897571 1
1.10787178384423 1
0.91253119170335 1
1.14830715990183 1
1.00497323864193 1
1.18201412485509 1
0.90777387132166 1
1.04962730081635 1
0.79282701135189 1
0.805491109760835 1
0.969072262033075 1
1.19163396434098 1
0.873909288606678 1
0.828308122184264 1
0.97910045015763 1
1.01584331446742 1
0.766336333536153 1
1.06812558859633 1
0.970683696584352 1
0.753285835888183 1
1.07668425626334 1
1.16232951730736 1
1.11792426593793 1
1.0509215607556 1
1.06162825202499 1
1.07837419491008 1
0.933244828960433 1
0.957027882512283 1
1.07528613010211 1
1.00593948532423 1
1.05912356941068 1
1.15319012415887 1
0.811670125292716 1
0.881161013299987 1
0.980120085341911 1
0.914808608040759 1
0.952276028031559 1
0.888621801163456 1
0.70809714758964 1
0.868502418304001 1
1.07034871720488 1
0.945153132144263 1
0.854981708074491 1
0.974459839106642 1
1.02638987839173 1
0.734202221008408 1
0.896062115835937 1
0.718933104958104 1
1.02794867052458 1
1.07495215083936 1
0.809942880914114 1
1.08772942502067 1
0.955581436069606 1
0.941207297356449 1
1.08539780816567 1
0.803698477083475 1
0.662604508185602 1
1.025655673579 1
0.743984355960057 1
1.02338399424033 1
1.30451245916666 1
1.00156043379119 1
0.938833319238238 1
0.892455076219139 1
1.09512881151455 1
0.873458319550416 1
1.05433593244837 1
1.13856585871965 1
1.06250297253417 1
0.979262052914471 1
0.710803499245811 1
0.888652862020387 1
1.21117793521995 1
0.600494099393893 0
0.966014900332236 1
1.09449994505667 1
1.12745700184999 1
0.904889098536259 1
0.880355554335717 1
0.73331469276241 1
1.00958013664095 1
0.911292641735752 1
0.484735948821597 0
1.07984627853521 1
1.16615369506563 1
1.04449576459211 1
1.08984850738127 1
1.18392195214399 1
0.78384910250434 1
1.20611967584983 1
1.22558337089423 1
0.967840854466428 1
0.897492025207868 1
1.11981486915654 1
1.12283004595263 1
0.742895515758041 1
0.910139981173363 1
1.05698400548806 1
1.03830549461697 1
1.32959814419997 1
0.864428294517018 1
1.10253590685834 1
1.5752667396116 0
1.18553221027953 1
0.642829368585665 0
0.538903321185903 0
0.8751815787808 1
0.870440829649467 1
0.871088367355635 1
0.76089582656769 1
0.977078791558479 1
0.929924290937858 1
0.847630542590719 1
0.970877965146104 1
1.21808713722627 1
0.760865384582114 1
0.955169866686949 1
0.951801923083572 1
0.88669302813676 1
1.21253162478656 1
1.12462716411678 1
0.817208337868532 1
0.836371534765148 1
0.9841325552828 1
0.841747127220574 1
1.09418825177526 1
0.944854923986498 1
0.968908400838363 1
0.843246556980793 1
1.00820149558905 1
1.0501065217681 1
0.982205930758601 1
0.80997118385591 1
1.07627618441616 1
1.03545176682542 1
0.876301321398126 1
0.84944247386195 1
0.918230033261016 1
0.836071825618078 1
0.860006409223278 1
1.05642047919273 1
0.915355079913097 1
1.2441629749576 1
1.09002462294181 1
0.571975281393689 0
0.915174838324466 1
1.06791592676294 1
0.952238367966334 1
0.912993174956805 1
1.07393937450669 1
0.820753924604018 1
1.04597364277441 1
1.06104972000389 1
0.952293192473035 1
1.20668589607466 1
1.21370207155503 1
1.2252721913689 1
1.08276449291353 1
0.876169899440177 1
1.0887687304363 1
1.04272717847591 1
1.08604607377008 1
0.968237074720683 1
1.11032758993236 1
1.07050973941077 1
1.20088642819366 1
0.884391480568001 1
0.929190129600376 1
1.21462668693689 1
0.841688794357468 1
1.0429159786669 1
0.836586684842751 1
0.78567108347777 1
0.865437649433189 1
1.23979418632183 1
1.09240905792493 1
0.876481645523254 1
0.890309318016227 1
0.96931205578774 1
0.864059861579079 1
0.99923864033891 1
0.923373112477683 1
1.25616938953836 1
0.84892691433583 1
0.886412668252693 1
1.03858287372558 1
0.927335990406566 1
0.811958447486386 1
1.12958762624842 1
1.08892632250146 1
1.18325779225648 1
0.790692685563356 1
1.14940212424454 1
1.05695642350155 1
1.24162993139322 1
0.723950524060903 1
1.06222445362907 1
1.01978458379625 1
1.09272075558969 1
1.06211456796123 1
0.838282783810598 1
1.05379821744721 1
1.01177310145683 1
1.04483760008395 1
0.894501817745353 1
0.9182213045331 1
0.741899264240465 1
0.933506133161454 1
1.12572615422984 1
1.13059788944328 1
1.01965947235782 1
0.738572416207733 1
0.93200131794839 1
0.873826975770752 1
0.900290943643173 1
0.747319835000216 1
0.971828162139341 1
1.08951849353495 1
0.864889936728704 1
0.756569204572523 1
0.923086673179964 1
0.790339000200085 1
1.00834333554869 1
1.07571194282122 1
1.19165259562828 1
1.33388961998687 1
0.935205385355236 1
1.0497755547169 1
0.803982419893215 1
1.03184611536107 1
0.799872551846877 1
1.16249191285697 1
0.959031605164394 1
0.948080419401359 1
0.809120229368071 1
1.2354723529983 1
1.1680045117103 1
1.15551492051201 1
0.627803516825554 1
1.0059899061348 1
1.130167463469 1
1.03258073663972 1
1.01689494624017 1
1.24335449700049 1
1.06620045316001 1
1.1332597930723 1
0.932419234107782 1
0.90450942524424 1
0.785227287333329 1
1.16260135384379 1
0.943710848040609 1
0.971606284429196 1
0.979392267280753 1
0.766384805165442 1
1.00437566556304 1
0.553977614613481 0
1.16896780430171 1
1.01124672486693 1
1.15134198684151 1
1.0314496014384 1
0.844737648837215 1
0.661525046706913 1
1.21563490135434 1
1.31579203621059 1
1.11908341944292 1
1.04710810082377 1
0.985816336820541 1
0.985687894953402 1
1.27335652474207 1
1.1104144022482 1
1.14487856526898 1
0.88897223168219 1
1.22695125485627 1
0.947010624755013 1
0.993234271510582 1
0.854804077583525 1
1.01455805177038 1
1.05142803984201 1
1.04623224583094 1
0.75864226129587 1
0.818413353049761 1
0.917879287642983 1
0.818867744040243 1
1.33408184752884 1
1.01193506445424 1
1.11941861438546 1
1.0854819944426 1
0.73616447093478 1
0.940201544316903 1
1.10059082225708 1
0.867720093238503 1
0.798894700239775 1
1.20112793081595 1
1.36435338567161 0
0.956291771232732 1
1.02256000921062 1
0.878793579665615 1
1.25593172326815 1
0.834542483490473 1
1.11333963910985 1
1.13043506028016 1
0.964290002009745 1
1.17946737751222 1
1.3681879735114 1
0.820482991880429 1
0.80563388860742 1
0.97485660637972 1
0.892762105451635 1
0.826191757767294 1
1.039923222774 1
0.862300655534505 1
0.946285014699446 1
1.0834741654609 1
0.984571131941841 1
0.767298654966289 1
1.0430500731221 1
0.974457043731831 1
1.18350097685461 1
0.839032471528256 1
1.05209034591072 1
1.06095639048931 1
1.04323797113785 1
0.966974629736792 1
1.26068448688078 1
1.24178826471522 1
0.794564783879293 1
0.87869594557283 1
1.01873543338739 1
0.930633395223337 1
0.898098961233317 1
0.993471572436187 1
1.10636921478973 1
1.14145238205811 1
1.07007481370993 1
1.00683430151283 1
1.01008305198588 1
0.913157446638082 1
1.17865678112981 1
0.96441931269065 1
0.874519420936631 1
0.837903480206245 1
1.05351113003266 1
0.913011703617204 1
0.9875937483329 1
0.666507974587425 0
1.0331931167613 1
1.05685012167525 1
1.08843444968481 1
1.14857407909138 1
1.2620252263524 1
1.00581523971738 1
1.07391919765303 1
0.912168622418558 1
1.12816606492724 1
0.949310901764717 1
1.07914652266869 1
0.970595224532764 1
0.999160749545776 1
1.08814274056456 1
0.743447810134149 1
0.889153915642975 1
0.815229470015079 1
1.10023294683191 1
0.969797665494756 1
0.862383185365649 1
0.949479514934163 1
1.03663328538472 1
1.19745042356036 1
0.907267349271777 1
1.09893937986669 1
1.0313435434685 1
0.780874053222035 1
0.723863322526334 1
1.26124121424139 1
0.885814453671815 1
1.00300534131753 1
0.671554758635852 0
0.904730865100011 1
1.07713724833645 1
0.958417869911128 1
0.92988546243881 1
0.792338983159231 1
0.835555689567152 1
1.0990066829928 1
1.08397639911048 1
1.18099533720953 1
1.00392157151156 1
0.935497676027495 1
1.0112576724802 1
1.07112010058868 1
0.943105350425758 1
0.877639754014274 1
0.871723520519221 1
0.90445687629106 1
0.831810338539121 1
0.791058789032569 1
0.98365148521582 1
1.26541642719022 1
1.2335334066119 1
1.07856889799318 1
0.976489787207829 1
1.06095648766425 1
0.802295308846105 1
0.925436116182001 1
1.06549635781951 1
1.04534801281627 1
0.986355496774226 1
0.598597479471179 0
0.888039734553541 1
0.997265639117671 1
1.11465874029881 1
1.1775401127357 1
0.695971480045729 1
0.624022775668169 0
1.36366133761487 1
0.995152605965141 1
0.94314397322642 1
0.979589814651342 1
0.865518999966575 1
0.756012070993338 1
0.701272678225786 1
0.632910315886382 0
1.16061624160559 1
0.894675781231778 1
0.890485526547093 1
1.03258691584987 1
1.06280443608452 1
1.13010769191185 1
1.28831931276879 1
1.00137585511582 1
0.631805404479053 1
0.975399392408003 1
1.18569199271079 1
1.03649412288628 1
0.920846074264852 1
0.967970230075601 1
0.810899879492115 1
1.04896147716486 1
0.865002006251688 1
1.15132336453157 1
0.918671349163992 1
1.04922931697445 1
0.645629088160404 1
0.827623456967513 1
0.932346118874374 1
1.34071009297837 1
0.843208478528645 1
0.814859468233522 1
1.03335896701703 1
0.665859073428372 0
1.10659817299673 1
0.824792397116728 1
0.840016151648772 1
1.07183975000466 1
1.05677971450963 1
0.997791769807449 1
0.966078716396657 1
1.07124367058778 1
1.08410538116868 1
0.99179597238226 1
0.916806196519045 1
0.870918963025381 1
0.715310649768303 1
0.969870049604912 1
0.890841244860866 1
1.28091010199848 1
1.18985060749385 1
1.14023898401987 1
1.41583347680245 0
0.955567528700088 1
1.15091803487211 1
0.618562360040519 0
0.896058552046747 1
1.11912435246844 1
0.952448172997929 1
0.842404333148288 1
0.751626295508512 1
0.971138802418286 1
0.918860196610746 1
1.01441838130624 1
1.08691345753566 1
0.979554838976726 1
1.00371378301361 1
0.870139988824889 1
1.05572026140144 1
0.96710231263033 1
1.09118698929119 1
0.965689615440816 1
1.03358084957531 1
0.853367377240557 1
0.945721281351132 1
1.21080200241553 1
1.10203750584507 1
0.821554544248592 1
1.00172722624189 1
1.09296846666433 1
0.832556368264958 1
0.792442012225604 1
0.973632727923534 1
0.888256070629206 1
1.03247635905391 1
0.766518521972122 1
0.859503353145259 1
0.876237134143435 1
0.937140487122986 1
1.01496381750037 1
0.804069710836374 1
1.0984365913063 1
0.980531887717294 1
1.03457356361322 1
0.821069377914588 1
0.843065909571407 1
1.22488958144796 1
1.05861643402773 1
1.09482210548694 1
0.936414110621243 1
0.863479912580145 1
0.846739268689354 1
1.10910994831166 1
1.02675604617843 1
0.834991788735035 1
0.940133437305546 1
0.910578764698931 1
0.818133097707544 1
0.905942983819572 1
0.904382503222884 1
0.653523683664102 1
0.931501290993077 1
0.993221832843346 1
1.03140527159855 1
0.877294532305829 1
1.12827356934716 1
0.992200417586203 1
1.07437911579731 1
0.955967915977282 1
0.823276290688475 1
1.01409388676548 1
1.03815821572026 1
1.01025823994081 1
1.12910288480405 1
0.920141278338946 1
1.17496020944248 1
0.930507426023462 1
1.02360878646282 1
0.894081542452988 1
0.884470754447824 1
0.780368502132161 1
0.915013827628272 1
0.974950195558876 1
1.19962162764178 1
1.16441777781277 1
0.800996843113436 1
0.889629074528622 1
1.01735431805383 1
0.965674957540762 1
0.96232303884089 1
1.06143810699129 1
1.0095087251679 1
1.04568457949217 1
1.13652685885087 1
0.998781965211358 1
0.749177990454629 1
0.804791490858882 1
1.31602906842453 1
1.0029479605591 1
0.84936661255787 1
1.31908847039744 1
0.783804151766049 1
1.14673485105196 1
1.05282264922381 1
0.800992674815367 1
1.05927948891163 1
1.1054381980487 1
1.14634749099905 1
0.71801624851049 1
0.668069838903185 0
1.04963383098666 1
0.765188052758324 1
0.977611310451578 1
1.31281000890073 1
1.00057106763662 1
1.0567848400953 1
1.05363956370405 1
1.23400710730596 1
1.10297621340997 1
1.07439321393642 1
1.1573867604834 1
0.977180981337835 1
1.05194960426698 1
0.839588811685494 1
1.05127673621469 1
0.866830095139491 1
1.24030743133721 1
0.852299301112225 1
0.938425358915312 1
1.43973733137742 0
1.13841628669089 1
1.18692565690878 1
0.810669501594563 1
0.991512797001587 1
1.0814399804619 1
1.02383084491668 1
1.17456863507433 1
1.00454630714449 1
0.898147832536177 1
1.11509969251933 1
0.773791317837353 1
1.18047326822413 1
0.925296930426623 1
0.852397381250362 1
0.981129633723253 1
1.19049292736403 1
0.993015887726069 1
1.17562272218627 1
0.930213221117505 1
0.928706901695209 1
1.20103448951302 1
0.952838919695853 1
0.841308803898703 1
0.809098115392801 1
1.02589405875817 1
1.33023137605394 0
0.988059182199332 1
0.919234836119083 1
0.620068398075164 0
0.983983681755734 1
0.79136010456338 1
1.29864754505272 1
1.07432788193197 1
1.04243827713886 1
1.02179849388404 1
1.03703572786232 1
0.749934547521191 1
1.04372473181949 1
0.851537478446762 1
0.796708188056622 1
0.938469257448778 1
0.923878580649944 1
0.992262038755309 1
0.787349525749138 1
1.12793179970968 1
0.832391710923486 1
0.768004184546851 1
0.989876787315536 1
1.27050871065949 1
0.964811480239543 1
0.898138907384065 1
0.964498051312603 1
1.05806701363161 1
1.01754975765366 1
1.12973186168061 1
0.979597933528972 1
0.728623549497241 1
1.06854561219098 1
1.02041690530986 1
0.853130759471494 1
1.11457596407259 1
0.822840229275586 1
1.04503925014762 1
0.811215804995632 1
0.981339720704494 1
1.12449890546542 1
1.21735199789574 1
0.767129525682854 1
1.02993471241607 1
0.716896224632212 1
0.919978908000575 1
0.973496642499512 1
1.0080808719036 1
0.746679185676133 1
1.1898380065836 1
0.846177051724994 1
0.903712419072851 1
0.830616200360576 1
1.07195531394317 1
0.599657673618782 0
1.04256799260342 1
1.030566989366 1
1.06555480060957 1
0.919806040159781 1
0.935811174712958 1
0.70687469953279 1
0.861850437912847 1
1.021563435612 1
0.747745368927265 1
1.07288273119311 1
1.103439120752 1
1.07627227194763 1
0.939327682816784 1
0.988517849573105 1
1.13166915796706 1
0.996208607235542 1
1.12090029171516 1
1.02540657939178 1
1.12238091175689 1
1.33298208919308 0
0.917472022329202 1
0.9051956440572 1
0.876672440471533 1
1.02397073147385 1
0.916669822373355 1
1.03385700562904 1
1.38233045813495 0
0.990944812409459 1
1.01269443027905 1
1.05127313163217 1
0.950178643980888 1
0.88253847457444 1
1.03844328919463 1
0.987458699615584 1
0.790547041947481 1
0.941091915433797 1
0.854999531957536 1
0.974449728374991 1
1.23284934033229 1
1.0990873128681 1
0.808257716859742 1
0.843085522604698 1
1.06969047804391 1
0.822297664405143 1
0.553400733623854 0
1.00490869908873 1
1.01564140633358 1
1.10673048965006 1
0.819999611349578 1
1.15061173527492 1
0.921224927388888 1
1.35489248726163 0
0.922274250131539 1
1.11374796027267 1
1.25126906394732 1
0.774440796033831 1
1.05277567648904 1
0.841262651728498 1
1.23745370240899 1
0.91007631010208 1
0.907642558421046 1
1.06131844926354 1
1.14064697737708 1
1.19778712616177 1
0.742307417700512 1
1.1279164768368 1
1.06353848814672 1
0.983820413475458 1
1.04765595223757 1
0.606193500246684 0
0.898355632431062 1
0.676296519727988 1
1.20866378812937 1
0.897832970191617 1
0.658713608982373 0
1.22603135227367 1
1.23716968992588 1
0.933879750756418 1
1.10356682473788 1
1.00725979280661 1
0.895582517640255 1
0.81789649989992 1
1.14561519189831 1
0.896742536034279 1
1.02840888602407 1
0.947986894709584 1
1.11976038979453 1
1.10914486551689 1
1.05885666582057 1
1.09392431487802 1
0.867636280245718 1
1.21741083220943 1
1.22663309210737 1
1.04694206713953 1
0.731374308795261 1
1.01222837534591 1
1.07265436777766 1
0.999202476726046 1
0.921726694093637 1
1.18189833124216 1
1.10671263718595 1
1.25174442557305 1
0.860781500246248 1
0.83430138629019 1
0.846983352213688 1
1.10047585685937 1
1.18152600462147 1
0.857013629450085 1
0.911355382647057 1
1.09993251230159 1
0.9783956531716 1
1.05157800124412 1
0.792969967333994 1
1.02503671939299 1
0.933039096624004 1
0.792314089106774 1
0.88093107333922 1
0.957732459654785 1
1.09349034254057 1
0.942971766114632 1
1.248464621737 1
1.02287151411041 1
1.1964711675283 1
0.86501911905379 1
0.712374820833406 1
1.14527028600758 1
1.44161629428741 0
1.02981564924359 1
0.827317265814309 1
0.955606331784863 1
1.16790628519423 1
0.700913256123704 1
0.982918777267756 1
1.00943266065909 1
0.929032678350978 1
0.920501194932336 1
0.723991025939363 1
1.15764452722107 1
0.854401499985792 1
1.02010655810542 1
0.857517977857252 1
0.95217167219364 1
1.34455240583316 1
1.34423479162905 0
0.915169748675411 1
0.99577924866331 1
1.02873006941786 1
0.893999382239811 1
0.919259126692443 1
1.16813212593563 1
1.12465826276607 1
1.00691001481215 1
1.09505332545052 1
0.821607801013816 1
0.99486123645202 1
1.08798730824946 1
1.35213772593065 0
1.17315076771879 1
1.26947788874682 1
1.16139884519094 1
1.08265340678963 1
0.70300584572814 1
0.895618249937458 1
0.871774826311228 1
1.0376131871831 1
0.899940072452373 1
1.04273503704594 1
0.762462037725768 1
0.987227236991507 1
1.20494290484499 1
1.06474937279743 1
0.999742365345038 1
0.853481759003327 1
1.18606616939367 1
1.02397716519164 1
0.83577345974777 1
1.10962334530813 1
0.789669412110633 1
1.26673719116512 1
1.01334354202745 1
1.07158814311499 1
1.08341387755452 1
0.881495310914928 1
0.876471271104786 1
1.17825022336072 1
0.941785224203161 1
1.02618767350177 1
0.898575272895252 1
0.797600269464602 1
1.22688113957174 1
1.1082275661935 1
0.964301124963593 1
0.983877337676583 1
0.881781621303688 1
0.989628731638746 1
0.951917295797897 1
1.05035386233491 1
0.923331016384095 1
1.09386895294191 1
0.583789118079719 0
1.08961042716335 1
1.02223795940433 1
1.12796231602024 1
0.781358673899306 1
0.898386901064402 1
0.969575101503278 1
0.874802154710565 1
1.0128461466398 1
1.14041539160525 1
0.858786567137947 1
0.503705838730584 0
0.975056874292699 1
0.721140137791602 1
0.864574554838603 1
0.998854517064073 1
0.987446868573271 1
0.949607901722885 1
1.05927315955618 1
1.14380447258091 1
1.0644519735782 1
0.966340643838689 1
0.908589217791678 1
0.892829145457954 1
0.859470894861398 1
0.997631974595203 1
1.09729574510519 1
0.85502107005371 1
0.636764365146164 0
1.07912535547948 1
0.954486465162248 1
0.800022694661161 1
0.867575708761429 1
0.754164621904236 1
0.887645329433895 1
1.03655376747824 1
1.26135842241728 1
1.16029008941211 1
0.86127333689678 1
0.850065799635436 1
0.925067397473086 1
0.747235509362299 1
1.29307530453708 1
1.28357537303818 1
1.02492399256696 1
1.09753393651246 1
0.883492495540222 1
1.07358193100202 1
1.13729365401562 1
1.18096938092742 1
0.790525377689558 1
0.794524722809786 1
0.846527948958686 1
0.867253693884644 1
0.883364437471147 1
1.15634108380275 1
0.928289571639092 1
0.843001511777429 1
0.840445213286595 1
1.02253171224696 1
0.939563684576868 1
0.754092990619854 1
0.829680299213315 1
0.885848046503433 1
0.764018580255718 1
0.88799348130992 1
1.18591738759869 1
1.25203852209964 1
1.32179643439312 1
0.992083680682925 1
1.16951570213947 1
1.36845266614565 0
1.06498139376798 1
1.08165255746008 1
0.82843620085651 1
0.877431365610782 1
1.08336454286818 1
1.05064949988144 1
1.15679101985871 1
1.00810510953052 1
0.995757240359538 1
0.974108536043717 1
1.04731295565211 1
0.949792574519754 1
0.825391745929007 1
0.967398732171372 1
0.983799747098016 1
1.03230132593572 1
1.18898486455076 1
1.1056778814617 1
1.15462252851543 1
1.26629517929417 1
0.824347910327149 1
1.124963066851 1
1.22643770090033 1
1.37795626919486 0
0.743817616074955 1
1.03321896530346 1
0.666730970234012 0
0.846205237405995 1
0.996676246351691 1
0.859654290374491 1
0.898050490078581 1
1.06791589428732 1
0.992686706208128 1
1.35980907440674 0
1.08578256549016 1
0.898751634631811 1
1.10863636026532 1
0.975481241134772 1
0.994983949175981 1
0.800450381555338 1
0.747860741204835 1
1.02983850535878 1
1.08143659749933 1
1.06012044480576 1
1.12884382168761 1
0.97387826986532 1
0.944809141677096 1
1.29604033965795 1
1.07298450836104 1
1.18372806846124 1
1.01897544125609 1
0.834602226334534 1
0.983189674668729 1
1.17439030481932 1
1.22716753815569 1
0.958197828282106 1
1.21939684578828 1
1.08907859369758 1
0.974897798035854 1
1.07347447001272 1
0.991988117446924 1
1.04811019642498 1
0.815739015927913 1
0.920649397974803 1
0.636759071809649 0
0.92783378667337 1
1.01267123052257 1
0.899133369922661 1
0.920679694009948 1
0.931825536557691 1
1.08796067979849 1
1.39009795771418 0
0.647153441818332 0
0.806725121142574 1
1.0388660445536 1
0.813855296828763 1
0.942472046703829 1
0.865366465618639 1
1.11659718682859 1
1.20900247824022 1
1.08531670710689 1
0.945932545402018 1
0.829960125421929 1
0.833368356486349 1
1.3617870084289 0
0.603003940105588 0
0.920661261580953 1
0.661378018117931 0
0.741798283223495 1
1.09290143724098 1
0.972376989929797 1
1.05856202680068 1
0.947561469187181 1
0.832663128187435 1
1.08992922912081 1
0.897741540057999 1
1.05177743291305 1
1.04169930747115 1
1.25503684805532 1
0.772691232215258 1
0.947995242417821 1
0.711298276130409 1
0.847491534724747 1
0.609093146152779 0
0.814066648069279 1
0.951871997826518 1
0.856324487433861 1
0.869196278460427 1
1.17253318865284 1
0.96541162071499 1
0.865280493242936 1
1.07938408316935 1
1.24603036398694 1
0.994850340920348 1
0.802151667935648 1
0.901635065335835 1
1.04060803549491 1
1.04935082365158 1
1.06007763176893 1
1.05522801093505 1
0.733881654290913 1
1.01232900922048 1
1.14499273975361 1
0.860426214432663 1
1.12244040520967 1
0.610643572706057 0
0.904944349730643 1
0.927325855223862 1
0.929913776827921 1
1.05099120715566 1
1.03297907057701 1
1.06409768530977 1
0.887039806769309 1
1.09326259533057 1
0.674394172809621 0
1.03447280954391 1
1.1260054187993 1
0.707180905007328 1
0.878318595944518 1
0.922751229544882 1
1.05780344985781 1
0.728576748547034 1
1.08345177249611 1
0.733375038952948 1
0.967115669708343 1
0.85671761849534 1
1.02609482957311 1
0.903026220722518 1
0.867616821089015 1
0.773760697225536 1
1.07549475009229 1
1.12608017162824 1
1.11265319492809 1
1.1080520930866 1
0.715265113904623 1
1.15351123283911 1
1.37593544689471 0
0.730345571122174 1
0.860524715724049 1
1.05648084474497 1
0.954740587972034 1
1.12883125502649 1
0.88738403869822 1
0.793520299926358 1
0.823855185697552 1
1.05342385125629 1
0.916800952066178 1
1.01872018761442 1
0.935093421059153 1
0.86961116992124 1
0.850395924568731 1
1.02238032702265 1
1.1542912524875 1
0.86881393715784 1
0.928584848541422 1
0.744876825584102 1
0.97107484730778 1
0.942170213320573 1
0.994522315947232 1
0.75964772760961 1
1.22482911239839 1
1.10657496577433 1
0.813466625725951 1
0.828951617971953 1
0.849348940508966 1
0.80045392940854 1
0.799277715414195 1
1.32013678927563 1
0.976407082394102 1
0.796703686400245 1
0.85853436132244 1
1.09967861616136 1
0.957521222703965 1
0.650331033588521 0
1.03262178267522 1
0.802923432619325 1
1.1472062777506 1
0.935806842642304 1
1.2033881229696 1
0.665823574595575 0
1.05091085098681 1
0.79224979659605 1
0.757216803622588 1
0.981686986085285 1
0.84919973504716 1
0.960749824631465 1
0.920134880725969 1
1.03249897114533 1
0.991476787590552 1
1.17872685104061 1
0.878570669221892 1
0.695835689156987 1
0.880020285016065 1
1.07728811113344 1
1.17385508576351 1
1.25855272379564 1
0.678851560309526 1
0.998739701680185 1
1.1817425361153 1
1.01031542168382 1
0.907395866862955 1
0.932939973171584 1
1.03688392983944 1
0.912876400662962 1
0.696724632571125 1
0.914010395386932 1
0.861467036721482 1
0.862621651298741 1
0.819971302690563 1
0.763348229915694 1
1.03403170582643 1
0.721669786053694 1
0.907902054090206 1
0.824272029509378 1
1.26687207567589 1
1.08756860321121 1
1.10570753625925 1
0.833300570382731 1
0.886501528372729 1
1.22579298546519 1
0.991767014621524 1
0.98080747620865 1
1.16107167475392 1
1.16675519489984 1
1.07646326099752 1
1.1530725392018 1
1.31201978468024 0
1.14210412157443 1
1.13909062994487 1
1.01026907010692 1
0.726413913220035 1
1.05606019539331 1
1.06578108818153 1
0.950767947560982 1
0.989493788242653 1
1.15775093611082 1
1.05870666790303 1
1.20877765699222 1
1.15400909237195 1
0.831051311607831 1
1.09104836347342 1
0.965746023786083 1
0.939550700652126 1
1.10755919397151 1
1.1736040359726 1
1.33628758305091 1
1.03232193742706 1
0.699812835838593 1
1.14782924663189 1
1.25400250055434 1
1.06810681195112 1
1.2287454078471 1
0.945848671022405 1
0.943500969838183 1
1.116254712385 1
0.941396195419492 1
1.14746663859189 1
0.8821147929313 1
1.0738489981425 1
0.91586369207757 1
0.872457995875537 1
0.756965880290497 1
1.50047034922476 0
1.05712599338553 1
0.639369903594699 0
1.25438793819392 1
0.810018619723153 1
0.904198758951067 1
1.01792981170433 1
0.922828380344512 1
1.00551489795909 1
0.845360422883868 1
0.916776752992192 1
0.652175649828752 0
0.88749999679871 1
0.976384694066016 1
0.960456063987835 1
0.864166783101442 1
0.798922803719151 1
0.72442622695988 1
1.18750129149971 1
0.883105998148975 1
1.02634750538648 1
1.10143809682945 1
1.26265704260678 1
1.11851516592303 1
1.3471318260558 0
0.879392658601945 1
0.899731595132296 1
1.00154584228507 1
1.10703581825413 1
0.732518879803478 1
1.08739008064208 1
0.931150307922622 1
1.19116830105027 1
0.875736233156277 1
0.736466795548848 1
0.892784964916594 1
0.803561645505273 1
1.05451052189202 1
1.13383371926603 1
0.89180260409013 1
0.644445597494607 0
0.84156187921778 1
0.90607562984058 1
0.860522626728184 1
0.956204961771812 1
1.16095635519325 1
1.27478702923986 1
1.00844078962545 1
0.978385113245869 1
0.743683663343251 1
1.02658837453702 1
0.846668282868787 1
0.972872149177679 1
0.755212730614576 1
0.937138611533545 1
0.819535400754584 1
1.28723526536976 1
1.02333453584098 1
1.19820473980062 1
0.828530177000892 1
0.907794850792483 1
0.958197430161465 1
0.994845350359606 1
1.11579586860967 1
1.07522385613976 1
0.924765175910605 1
0.872419656999384 1
0.987169115801864 1
1.07838253203178 1
0.958474364226117 1
0.992378564537986 1
0.983960893698666 1
1.47246138075957 0
1.23207461081918 1
0.957971561908282 1
0.818058925373594 1
0.981012494595182 1
1.06271494823995 1
1.15328873914216 1
1.10113549651723 1
1.11344649773159 1
1.02338349562547 1
0.774065437478708 1
1.01648393751593 1
0.670157542623582 1
1.30396089370953 1
1.33297905010127 0
1.03824663546132 1
1.18270143821676 1
1.03583504585387 1
1.00067285466272 1
1.02101249748766 1
0.97775556913104 1
0.862248008215514 1
1.08537921182611 1
0.913047172553585 1
1.17838291335934 1
0.856210665569457 1
1.14801699401789 1
0.660766805164899 0
0.969891998379218 1
1.07353112596314 1
1.10502467175821 1
0.944049555480226 1
0.868500208669999 1
1.04593179202148 1
1.13489372915832 1
1.1284784591847 1
0.935397314434737 1
1.12036656718101 1
0.830963655107758 1
0.741379191565421 1
1.06774122657137 1
1.25266989127923 1
1.21304759475295 1
1.02138646484172 1
0.696649940296818 1
1.17584079756241 1
1.24235093607211 1
0.883530569694224 1
0.952887713632299 1
1.11658758592419 1
0.793019005776109 1
0.964992080821772 1
0.980629164228449 1
0.882936828915848 1
0.968832826583604 1
0.877493256499534 1
0.879031394180628 1
1.11648418378057 1
0.771297148652685 1
0.938150508747965 1
1.03515784427014 1
1.24359463913231 1
1.14814444532429 1
0.791075853830179 1
1.00652909492936 1
0.968120184723454 1
0.794076897466554 1
0.840292753712948 1
0.83199683298596 1
1.24862191640097 1
0.937240316077779 1
1.18172545075112 1
0.821793362919298 1
0.937416421025296 1
1.0788504034308 1
0.831482580073221 1
1.08698403101326 1
0.856250357367939 1
0.89175930731774 1
1.19769296235281 1
0.747196366159812 1
0.829826485539176 1
1.0503098449209 1
1.19131594401412 1
1.2393918947787 1
0.810729687179911 1
0.997702280008799 1
0.938837056604747 1
0.968812551630004 1
1.06070964552166 1
1.1970237748579 1
0.843667191763521 1
0.924946832504681 1
1.11529466313689 1
0.626060640980974 0
0.870522762474202 1
0.832171718276245 1
1.20132957530644 1
0.90396276798093 1
1.0621670100809 1
1.46553282922824 0
0.813671451121271 1
1.42410113449602 0
0.691085698965445 1
0.798028751876801 1
1.20339761254701 1
0.708115278732173 1
1.14237551533209 1
1.06693829545942 1
1.15996749629985 1
0.827470694326231 1
1.00101475228107 1
1.16217658875527 1
1.02600421517598 1
0.872693890310456 1
0.914257970104328 1
0.835258705961642 1
0.877045491648158 1
0.964376822985912 1
0.871186766328288 1
1.34396959501006 1
0.966888301600102 1
0.920645158568931 1
0.93174267979529 1
1.11928441979554 1
0.957266950603524 1
0.837271208726788 1
0.79907342313584 1
1.04862247423042 1
1.17963063839655 1
0.869410099235143 1
0.726541532693519 1
0.739573139332382 1
0.899572681945576 1
0.712620196530694 1
1.01724673885212 1
1.01459624330341 1
0.913962683072491 1
0.933097362787334 1
0.926088199718853 1
0.972958528027816 1
1.3077993596964 1
1.10499317099711 1
0.903788580592752 1
0.87107877530549 1
1.01276196264546 1
0.986769369488976 1
1.0484758685901 1
0.934495123919062 1
0.815285277681228 1
1.12758139814812 1
1.27515997512585 1
0.946358161897438 1
1.09860455924978 1
1.03613078217365 1
1.02167909399382 1
0.737022738222094 1
0.907339231948687 1
1.20344129824234 1
1.05610770641214 1
0.774940484444464 1
1.2729017990019 1
0.94262382812844 1
0.845822923449857 1
0.971846688275615 1
1.0175614724933 1
0.997093979804924 1
1.12279336081754 1
0.851844577363589 1
1.11006587955135 1
0.969164573651298 1
0.394156717545721 0
0.979638697934117 1
0.812004231659294 1
1.12656887533696 1
0.964419268902578 1
1.32159686774689 1
1.01586207912894 1
0.691071650043438 1
1.0348695420608 1
0.577554291034889 0
0.854445075096368 1
0.870076552970884 1
1.08495501938687 1
0.893184411350962 1
0.929618375009848 1
0.830062357855913 1
0.83393528755925 1
1.49586708467777 0
0.965142053123304 1
1.13769911444449 1
0.806420499515728 1
0.875653654088361 1
1.15658626446611 1
1.06910642899458 1
0.828072371159071 1
1.07754537666609 1
1.2186618890124 1
1.15719567775782 1
1.14822979141076 1
0.974941766729225 1
1.00623018245196 1
1.01545832534654 1
0.916457309845855 1
0.692986306902706 1
0.948267661379959 1
1.09524913876321 1
1.08287940148546 1
0.885774230294003 1
0.810734140813014 1
0.80123100306795 1
0.879909019104041 1
0.962049215004971 1
0.902580620294201 1
0.923214114966525 1
0.753315426967303 1
0.855751237608314 1
1.27174289883428 1
0.693811570119918 1
1.10200033024973 1
0.943071269383969 1
1.12763466799773 1
1.13494977791603 1
0.936482837551378 1
0.99490588987082 1
0.951495587217315 1
1.02144826400151 1
0.985623306476126 1
0.710591439817746 1
0.770457619097 1
1.11322953103286 1
0.753425349536742 1
1.01099883178694 1
1.08137337670908 1
1.1854064642827 1
0.927185874815278 1
1.1437406742757 1
1.11271419795902 1
0.73535118417738 1
1.18116265405453 1
1.09531454859115 1
1.26863995096691 1
0.884386134865237 1
0.906677133134243 1
0.812869041833189 1
1.05727545862245 1
1.05673476536302 1
1.22297042384651 1
0.998884039078785 1
1.13338797602731 1
1.06095461390478 1
0.638016532924733 0
1.11650374898204 1
0.94750805005528 1
1.14600492844189 1
1.25717153159769 1
1.06497496335811 1
0.986700011010533 1
1.03820888560886 1
0.838451187991753 1
0.993653636779477 1
0.874226448590408 1
0.867063189926409 1
0.846919698499432 1
1.04888401324147 1
0.853389672655575 1
0.7101199253536 1
0.940989896709818 1
1.1016115653973 1
0.754508853005758 1
0.936726761983979 1
1.1389337759531 1
0.805904978779843 1
1.12334421930575 1
0.96575593715849 1
1.29257225466316 1
0.934345515416506 1
1.13675544820739 1
1.12498401640165 1
0.912382938377568 1
1.2396927766642 1
0.938030650330672 1
1.18040945047004 1
0.848364523934035 1
0.941630727980849 1
1.10026306932767 1
0.817579986311261 1
0.989386313257304 1
0.921661152039872 1
0.956493369607305 1
0.963717847707809 1
0.933003222586326 1
0.824479222899517 1
0.913706153887293 1
0.8553463818709 1
1.34510882343701 0
0.797067127742379 1
1.06367196112526 1
1.34442973317386 1
0.947027623211932 1
0.715300467107994 1
1.2813908307744 1
0.954573785887552 1
1.12048459968356 1
0.745282715700209 1
0.773959926877267 1
0.812773408638022 1
0.931989280508345 1
0.70106783110355 1
1.30310295893576 1
0.712148878237121 1
1.06365044540327 1
1.17920972036475 1
1.05176471000218 1
0.82103524383146 1
1.03968803374117 1
1.13657656421182 1
0.893233198939479 1
0.942052167573528 1
0.978175100756562 1
1.01207455843451 1
0.820609437333779 1
1.1316546956854 1
0.921295583867761 1
0.968362116707221 1
0.779086934088275 1
0.911391024850134 1
0.985771522039608 1
0.934819602411737 1
0.937232075538354 1
0.89970845726957 1
0.894964755526385 1
1.06701284447158 1
1.11749771690709 1
1.0538800980391 1
1.04055670491416 1
1.04279198753269 1
0.822377133955114 1
1.10665162593902 1
0.991431352647858 1
0.937253730069672 1
0.767208303032328 1
0.847955221682183 1
0.69931322397016 1
1.10793118531258 1
0.739257882665666 1
1.11234443498691 1
1.18389708694672 1
0.989229069784403 1
1.04207664037262 1
1.10639631045621 1
0.713931362917438 1
0.993567570563993 1
0.970660174537019 1
0.891279296468015 1
0.921383121766247 1
1.12229634241397 1
0.954634196391992 1
0.74320297404282 1
0.903239730669661 1
1.08570774590615 1
0.937268652400025 1
1.20357175096191 1
1.11981547487827 1
1.0680845729965 1
1.10995893750458 1
0.913402897280695 1
1.11921594537745 1
1.15176687641651 1
0.919369751540003 1
1.03190962563501 1
0.878855815094704 1
0.892902103584531 1
1.01938457952922 1
0.946260965912136 1
1.16467190257211 1
0.945533729962134 1
1.10867481302178 1
0.888205592095585 1
1.10673180583928 1
0.761525900776942 1
1.08798045483121 1
1.01066459003142 1
0.612800701075886 0
0.674699414848757 0
0.976614442227103 1
0.846375073062301 1
0.709893174212085 1
0.865974475408699 1
1.07893208681032 1
1.20450521149969 1
0.827758283840298 1
1.20881860131865 1
0.88318252831349 1
1.10622457786196 1
0.955668318993524 1
1.02291468070697 1
0.877598940056798 1
0.99558257007744 1
0.937262040321625 1
0.840638007782677 1
0.946163209968743 1
1.13013849845163 1
1.19340200936562 1
0.901222441517905 1
0.988712935329899 1
0.943676430014312 1
0.976126706029772 1
1.05714636452912 1
0.891228644069594 1
1.16655805476084 1
0.998954691781943 1
0.861277549067357 1
0.934716004494074 1
0.861916701101954 1
0.77724417045989 1
1.27511761988632 1
0.788274816142382 1
0.897030676984089 1
0.999746347274784 1
0.70464969451906 1
0.908176815152133 1
1.21638872610385 1
1.11728157681767 1
0.809190613163212 1
1.0447034061774 1
1.04492183403899 1
0.82186466005931 1
1.06667859575098 1
0.797981606038483 1
0.939835831864594 1
1.1016048845684 1
0.73889920433201 1
0.996203095663125 1
0.809607464272361 1
0.952848239659098 1
1.0146790456684 1
0.876965136475407 1
1.38143181092688 0
0.980355986114293 1
0.663468047516704 1
0.702505235685895 1
0.972208565181456 1
0.793214174618669 1
0.930225551718188 1
0.880027667264985 1
1.09880342215286 1
0.899985986348419 1
0.714582449434511 1
1.31324358110114 1
0.973964417291472 1
0.882512888122456 1
0.942828166138471 1
1.03010177211354 1
1.12450934565287 1
0.811536063521044 1
1.19329821979943 1
1.16691101271214 1
0.94069243288957 1
1.03963630587163 1
0.883738689839074 1
1.12268888748248 1
1.14781371973784 1
0.75984992263924 1
0.990901213834146 1
0.920070111154198 1
0.960732263127005 1
1.00663978019791 1
1.03079457773584 1
0.886915184656375 1
0.784638828327665 1
1.16275158574805 1
1.07857028314723 1
0.8411828282969 1
0.778290252095302 1
0.836325106993241 1
0.896447337103935 1
0.934464492860401 1
0.846548557949595 1
1.0729731689552 1
1.18931752495901 1
0.891729095660024 1
1.13371089059897 1
0.754108322903836 1
1.33251458172669 1
0.989158337871438 1
0.898434988078653 1
0.873428501880553 1
0.880727775853091 1
1.01678753902117 1
1.0987330670083 1
1.01684746097045 1
0.748249577384834 1
1.12885196661917 1
1.07331682810049 1
1.00272890103863 1
0.833233361400102 1
0.789329515479908 1
1.13707795646247 1
0.928069366190939 1
0.898246019344923 1
1.09760507139765 1
1.08495774807927 1
1.09327131941757 1
1.07126950148059 1
0.949482838946309 1
1.03965480590927 1
1.29269400823959 1
0.957515907496066 1
1.17665601641572 1
0.821678194229579 1
0.789491766573711 1
1.1651788790351 1
1.10113765057947 1
0.875469224740895 1
0.989410560912161 1
0.925934575145605 1
0.963398265074341 1
1.15383460829937 1
0.845485171812761 1
1.07111053081844 1
0.907671320980643 1
1.11894320986581 1
0.4804559269978 0
1.14474058501894 1
0.987647954592465 1
0.995151484207066 1
0.770285101816531 1
0.93662606902647 1
1.03379912671764 1
1.16630686654944 1
0.642751715453164 0
0.942954315270294 1
1.10088187713373 1
0.977156202835416 1
1.25311362142513 1
1.11700165347208 1
0.905291502038981 1
1.0497003161074 1
0.67479085829005 0
0.886134916683531 1
0.94303601378867 1
1.03457876770734 1
0.781929507056836 1
0.980274065199318 1
1.15371418625657 1
1.18047013252968 1
1.30455097553018 1
1.00590083153987 1
1.03325408867625 1
0.918495867827359 1
0.887173993391723 1
1.13059098645095 1
0.724041159301011 1
0.883471406348547 1
0.939427675516925 1
0.969169135388418 1
1.13827991475929 1
0.859813560627395 1
1.11036586185547 1
0.913832800249906 1
0.986335700841326 1
1.07885956395417 1
1.11478752646675 1
1.00856996970244 1
0.874306306223012 1
0.922991754700333 1
0.98732257753647 1
1.23871968832907 1
1.23989475953195 1
0.80699045410988 1
0.704886845191063 1
0.780663263093895 1
1.24704056642465 1
1.0274703419672 1
0.95240738492519 1
1.16362282751163 1
0.829849035034579 1
0.926511018603932 1
0.942379335404191 1
1.12662353981683 1
0.978551997989687 1
0.764116711288331 1
1.15778433571339 1
0.965893794780061 1
0.974354884924131 1
1.10855457278664 1
1.15425944623217 1
1.42887994305154 0
1.09397145983429 1
0.840807445566352 1
1.20513393668772 1
0.78667464768864 1
1.01520848684686 1
1.16885223659699 1
1.14102402987191 1
1.33863443088046 1
0.836330438024376 1
0.698897263947116 1
1.14956162260285 1
0.906687956004622 1
0.916357641621089 1
1.3225204200775 1
1.18578512571211 1
0.794278604515265 1
1.05418143153277 1
0.815763950221172 1
1.13955182178774 1
1.13173148586707 1
0.989759053801309 1
1.11832843464426 1
1.11688411097272 1
0.959318941777705 1
1.14725500122302 1
0.895391867160617 1
0.960180005462865 1
0.880683650081386 1
0.816159789725606 1
0.896304716696522 1
0.829625901009967 1
1.09823713660529 1
0.699606628826889 0
0.99755062682921 1
1.09644475011374 1
1.26939967831625 1
1.06644399923892 1
1.13658329977656 1
1.26048782837193 1
1.21539568247718 1
1.0113512271697 1
0.867296517946709 1
1.11329270913766 1
0.809019072876417 1
0.976249378362767 1
1.24458805405409 1
0.931847510603901 1
1.02562955363744 1
1.26715171695024 1
1.00906146553774 1
0.711017150597706 1
0.894334343157046 1
0.840698102055296 1
0.93105840492306 1
0.910542212152906 1
0.745528979471821 1
1.12134235290551 1
1.07435753653127 1
1.023671771993 1
0.754098637500945 1
0.841323775702151 1
0.94158457014566 1
0.946018448897993 1
1.14195256110511 1
0.883357863700054 1
1.30469607838061 1
0.980286026242117 1
1.24987650969324 1
1.27011052511987 1
1.14228766232505 1
1.37058352501206 0
0.994197618725443 1
0.81462051298642 1
0.910941065299941 1
1.01155918262378 1
0.842823072538306 1
1.15909000911981 1
0.703104615436044 1
1.21300520112522 1
0.933456895192235 1
1.12200137441928 1
1.17998764821455 1
1.01632400183699 1
0.957860760606778 1
0.901234457937479 1
0.95328774177443 1
0.97129779950233 1
0.874535023323171 1
1.07056860098752 1
1.02994733289353 1
1.09112500199932 1
0.611800050664372 0
0.983073666234265 1
1.38100169211252 0
0.828570968404163 1
1.2148548293244 1
0.943789258154153 1
1.12064844219087 1
1.08149932026279 1
0.735401489691614 1
1.32865628623831 1
0.95659132697089 1
0.862207704944116 1
0.737766620669126 1
0.99092995821265 1
0.834947093413607 1
0.947659017732299 1
1.11381075499455 1
0.795888144080107 1
0.755242270010155 1
0.867482551005143 1
1.11575791989744 1
1.0726170565843 1
0.881820272869083 1
1.16556075037598 1
0.948336653977015 1
0.816296571156082 1
0.971317609622883 1
1.06991014256272 1
1.04228074502242 1
0.955130317661433 1
1.09040224762799 1
0.89725442689676 1
0.674473291456318 1
1.22002928038669 1
1.1307585922806 1
0.747979377488203 1
0.683375711825873 1
1.24232923681736 1
1.12970697936658 1
0.883667479418273 1
1.06878555949897 1
0.881651194535421 1
1.23249599340256 1
0.931898101835268 1
1.1139766545083 1
1.07903595566153 1
1.23622637166023 1
0.938373705149757 1
1.01965787827604 1
0.906619123718779 1
1.19372431212117 1
0.767906897380163 1
0.88298235627789 1
0.830741912182141 1
0.763223337558067 1
0.670171457983246 1
1.13537387220114 1
1.18838853771126 1
1.36235725571271 0
0.84720711923746 1
0.765116642259025 1
0.90973283471453 1
1.05192134047617 1
1.05277935986378 1
0.948418498148197 1
0.790870008960774 1
1.03071502056236 1
1.04636253801506 1
0.703749726470044 1
1.19453592950824 1
1.00465641673976 1
1.05659058278756 1
0.798236119571806 1
0.907769811642137 1
0.995395085138465 1
0.885527958899523 1
1.23187317699329 1
1.20113813944515 1
0.908375321576245 1
1.08027202820799 1
1.14442769803906 1
1.0129282927151 1
0.996135599247047 1
1.2314797318974 1
0.922799752268447 1
1.17338739000565 1
0.717398221739349 1
0.759060012429657 1
1.18396968678841 1
0.973218970963385 1
1.0167105182451 1
1.08915642467732 1
1.33792459945763 0
1.02818198763484 1
0.946854302525928 1
1.17755760857143 1
1.07922545081114 1
0.871542647807107 1
0.933925379557446 1
1.1488803632142 1
0.925895582280531 1
0.97762632932403 1
1.11990623057377 1
0.934177989122138 1
1.07846531783892 1
0.760311575181257 1
1.28469281358726 1
0.994969834249602 1
0.971025599552133 1
1.28433722102248 1
0.807890599929004 1
1.10003171132539 1
0.95722928522564 1
0.904627416275931 1
1.00851402715472 1
0.854954937666186 1
0.874113721006703 1
0.830294473384964 1
1.10392864915661 1
0.923211085126114 1
1.06411698092364 1
1.11231988065125 1
0.989779485525845 1
1.02532051634504 1
0.937900127825961 1
0.886030785380629 1
0.880793877880581 1
0.799533618540442 1
0.972948845272189 1
1.09175378532063 1
0.969848149844805 1
1.09891936160845 1
0.766254913802014 1
1.3555456958422 0
1.16918850600771 1
0.926565656920941 1
1.11658518453695 1
0.981340046944991 1
1.11381937458674 1
1.03583653858606 1
0.992651155681188 1
0.906649709314963 1
0.840238150412391 1
1.14442806811231 1
0.901211785640651 1
0.965310766647869 1
1.25055465018494 1
0.997617410016242 1
1.06082503414516 1
1.06398894952178 1
0.985171918192364 1
1.15789741778146 1
0.896105390663722 1
0.811113339923251 1
1.42845331315931 0
1.20409381649535 1
1.09886596398868 1
1.20154425850551 1
0.673645763576408 0
0.886221096625425 1
1.20422377608386 1
0.899823419006851 1
1.07315915239659 1
0.840249478936813 1
1.23182850345281 1
0.963611069844066 1
1.16251420729151 1
1.06050636167681 1
1.22891241786379 1
0.770761993665398 1
1.10225638675475 1
0.849517440415209 1
0.93022354298967 1
1.06229715145799 1
0.883630352000446 1
1.35641480667605 0
0.581505615776462 0
1.24936526619917 1
0.781957781983294 1
1.05582284868013 1
0.881849716605281 1
0.977026925136847 1
0.757983759180413 1
0.724700416998352 1
0.653827859031798 0
1.07317871898432 1
1.10141020908675 1
1.04138219844049 1
0.964427410774409 1
0.775806460731384 1
1.00372773814353 1
1.14143651586004 1
0.837635442629591 1
1.14893572288279 1
0.992866641972492 1
1.03865698178835 1
1.03483365209769 1
0.733030127112246 1
1.05869158160355 1
0.858224366533121 1
0.973387956927852 1
0.995101690245022 1
1.1518934005419 1
0.797205208726895 1
0.964369011922875 1
0.952886156366385 1
1.1504702135851 1
0.988768331269412 1
0.898208919438215 1
1.11586480212899 1
0.891173825081136 1
1.14643877880987 1
1.01777262354796 1
0.783321356562252 1
0.840384874894439 1
1.01362420479071 1
1.04429188109113 1
1.00031711576702 1
0.824932521347496 1
1.09310169588882 1
1.21386165032597 1
1.13757377999345 1
0.929494896472132 1
1.000949405517 1
1.18819930579872 1
1.0894471748558 1
0.864085295322712 1
0.749615758476726 1
1.18078416328045 1
1.23426408072671 1
0.989689975919613 1
1.00884100058635 1
0.754106657833243 1
0.897850584402596 1
0.847982505567118 1
1.29384582915956 1
1.00940745881631 1
0.75141823756656 1
0.921224002241665 1
0.953436495434846 1
0.956744452616133 1
1.00878220779609 1
1.06927988026652 1
0.94749672986495 1
1.10484902317884 1
0.839758682257146 1
0.992464346113922 1
0.909806185539588 1
0.891044474072811 1
0.9864723565549 1
1.16071197062202 1
0.813363415244118 1
1.248856618538 1
1.1100102749184 1
0.609990808838702 0
0.930503306806109 1
1.02666007991965 1
1.13835347096226 1
0.912725101240216 1
1.06616772169075 1
0.755667542959386 1
0.882817940785773 1
0.914641918809426 1
0.93659855637621 1
0.721558178077647 1
1.11828210104672 1
1.0007048770752 1
0.860121344616298 1
0.688133690747804 0
1.06164444575191 1
0.969509388289712 1
1.06706973183586 1
0.794329172305857 1
0.669777977704209 0
1.27594951259119 1
0.921266684152883 1
0.886354877160059 1
0.849345114889753 1
0.843086044517707 1
0.867954795244275 1
1.01141512393158 1
0.764166138095111 1
1.00245977596294 1
1.00172154535368 1
0.894761568345367 1
1.1731266219796 1
0.94133370174275 1
1.12938440312476 1
0.935528392155044 1
1.45764511340969 0
0.929572042501067 1
0.946747257656972 1
1.11013870244456 1
1.01051718978476 1
0.711410968128729 1
1.19851516383776 1
0.63908384572304 1
0.962144574352533 1
0.855692458246735 1
1.22715435624365 1
0.979984934885582 1
0.98514905047285 1
0.929809357634014 1
0.973484375149839 1
0.937950249698814 1
1.26091222225501 1
1.21252202545394 1
1.10029950233011 1
0.90078026860464 1
0.806089821268381 1
0.838861241892993 1
1.00567134612059 1
0.946962797718849 1
1.02059377311748 1
1.22975509551939 1
0.935154310354269 1
1.22919496329416 1
0.837530060591508 1
1.26210624270128 1
0.990381473981685 1
0.952870935634356 1
0.829913013134153 1
0.858265168371578 1
1.11479644034885 1
0.935797032140311 1
1.05654676253331 1
1.06110376380805 1
0.928348000694327 1
0.790568410073267 1
1.07444370720351 1
1.02665191976575 1
0.999577531407837 1
1.10095291580315 1
1.02564797165473 1
1.08379785148012 1
0.761507509727093 1
0.786632159411254 1
0.970700908550476 1
0.962325035749236 1
1.00441327139962 1
0.962142703836972 1
0.971739975390788 1
1.20820903586723 1
0.815191479852395 1
1.11043831074897 1
0.817188549182791 1
1.10886492081213 1
1.04994750826705 1
0.873066195025388 1
1.14348923185894 1
0.898400940893907 1
1.29532931775733 1
1.05242708691384 1
1.23668763307059 1
1.09055678919584 1
1.01297914966452 1
1.32795260598532 1
0.843558729976735 1
0.724247294615707 1
0.804216306144163 1
0.968576508503655 1
0.84129114921544 1
0.937926022472998 1
0.939580375610667 1
0.915572484380559 1
1.05105825689672 1
1.06617981653423 1
0.972389493615509 1
0.997532967268135 1
1.01482432224398 1
0.977508037594501 1
0.83736177030316 1
0.905102285335783 1
0.9079072986537 1
0.817430861031806 1
0.850748801567494 1
1.13363854835882 1
1.14156742566696 1
1.04953997932934 1
1.00919312666879 1
0.693094868442358 0
0.989655010088721 1
1.06239447518858 1
0.958171205251308 1
0.927669129219209 1
1.12377968153781 1
0.80502166299015 1
1.07640380277949 1
0.93527548269957 1
1.01630487460232 1
0.864134448725686 1
0.797382741397123 1
0.95030908442454 1
0.933777658682602 1
0.787077082713755 1
1.2859912061624 1
0.903277235244678 1
1.13210790522185 1
0.934964564832563 1
1.14848880920609 1
0.896329298435455 1
0.688594079980302 1
1.01817186739642 1
0.780825109196595 1
1.02645082940232 1
1.07744010540347 1
0.899439832882211 1
1.02839938798747 1
0.883075446005996 1
1.06825877379458 1
0.843003031684012 1
1.28891851778473 1
0.776629398512377 1
0.940559952317552 1
0.984817606412742 1
1.12285438906465 1
0.819883794392457 1
0.796989346505763 1
0.881097934384409 1
1.03238567541377 1
1.06368872062915 1
1.37025759184011 1
1.00390552667576 1
0.85326798428744 1
0.901271350804347 1
0.825413462730543 1
0.946441932819625 1
1.22852561136804 1
0.662149463127477 0
1.05679980694662 1
1.0493371266876 1
0.908724345038031 1
1.13063059006473 1
0.859501778774568 1
1.07431166361681 1
0.968181068390142 1
0.85550075643488 1
1.03538173329164 1
0.831275721586008 1
0.984406656182111 1
1.1359229363562 1
0.708897859332559 1
1.10958362320772 1
0.994610481672458 1
1.05596045547395 1
1.08624679877806 1
0.854342586917349 1
0.777001163974623 1
0.858970951675296 1
0.823912465642617 1
0.975588614619209 1
0.826680148653139 1
0.914848063886375 1
0.871090871332786 1
0.992709573735613 1
1.03132098494775 1
1.05106064210087 1
0.978819844898185 1
1.07111753367072 1
0.784990365878209 1
1.03618398054162 1
1.09098454873938 1
0.744490993050697 1
0.758947125726576 1
1.02730259063322 1
0.837907150440133 1
1.04659041487848 1
0.987073311259053 1
1.06920134649857 1
0.938065647786999 1
1.04940308993431 1
1.36843289226689 1
0.86471827618185 1
1.23369462608665 1
0.899360039782443 1
1.0267508394779 1
0.949205916922619 1
0.93111045780992 1
1.11536392723224 1
0.913909474605687 1
0.905945461757968 1
1.18692278439499 1
1.13910814528913 1
0.933116498880133 1
1.06486286662158 1
1.02268312929374 1
0.788035967345882 1
0.742079885705236 1
1.24418056913006 1
1.267483801698 1
0.905658282669729 1
1.10711490620457 1
1.09793252274775 1
1.20356054113772 1
0.917345833501532 1
0.679610492607926 0
1.0828429541788 1
1.15603441884149 1
0.929618507015733 1
0.932790351055503 1
1.11358197712418 1
1.17175024308272 1
0.958340887374289 1
0.836708802275382 1
1.14613703437715 1
1.00686487079092 1
1.0827407933688 1
0.817312120933926 1
1.40507730469088 0
1.0653496014244 1
0.813811843186757 1
1.14528350202783 1
0.980051353945989 1
1.14935932535483 1
0.908326202780184 1
0.934729972854036 1
1.15630290294907 1
1.22012964845268 1
1.03367302792526 1
1.02897054676644 1
0.850235978959799 1
0.940195745314324 1
1.03210832117105 1
1.32388515322756 1
1.13154078792197 1
1.12557267194037 1
1.32124059821452 1
0.831392905753381 1
0.976061491493625 1
1.02182455799446 1
0.83156325449334 1
0.95480715880985 1
0.815194968317931 1
1.03633548796707 1
1.05587002805968 1
1.20502454921316 1
1.33212204420143 1
1.45535348324428 0
0.954774518265238 1
0.811160298797272 1
0.767171930976073 1
0.790881161819818 1
0.951202565798299 1
0.935907536119809 1
1.06072748592975 1
1.06333452710883 1
1.15585104730842 1
1.01912458301338 1
1.02960750400874 1
1.06508090436474 1
1.06727536345569 1
1.12532656045341 1
1.06403627751459 1
0.921865960672907 1
1.16306902631904 1
0.921649743450439 1
0.826688825017959 1
0.97321712951888 1
0.880612983750593 1
0.915367750852654 1
0.852090344107074 1
0.845616949967751 1
0.943700418641447 1
1.04689677114794 1
0.834585190897963 1
0.965337571242232 1
0.767172166363985 1
0.843068953374504 1
0.832750511183578 1
1.05932140243713 1
0.809072614772016 1
1.02837620732814 1
0.828979946908587 1
1.27268813242082 1
0.930003287825288 1
1.01829821691281 1
0.933442976633678 1
1.05452004388793 1
0.684678763481227 0
1.09825208682534 1
1.24471728912209 1
0.997533703110268 1
0.844345810917246 1
0.871838868847259 1
0.803773427081226 1
0.787665353493614 1
0.613053755403495 0
0.842173674256003 1
1.02827442309115 1
0.984552975228851 1
0.868432308016685 1
0.812026694938613 1
1.11806807478841 1
0.926353965026872 1
1.04053285635513 1
0.916206535729505 1
1.00037884111949 1
1.02889757527545 1
0.834839314762893 1
1.36371678787417 0
0.938340342054961 1
1.09115036609063 1
1.04305725417119 1
0.782170483082241 1
0.902031016073832 1
0.939570707721486 1
0.961042467058021 1
1.08881213970812 1
0.728491730117829 1
1.15086247339662 1
1.10685535554723 1
0.898016222700395 1
0.797514035088634 1
1.09951008553393 1
0.932583349887866 1
0.754753084000231 1
0.878795097588101 1
0.967112177710111 1
1.18123576001329 1
1.11773336429943 1
1.30939958143848 1
1.0925230185453 1
0.863130395640527 1
0.774511578799266 1
0.894073197570478 1
0.682245869010652 1
1.00935862585301 1
0.818169120069389 1
1.05531060774461 1
0.800383750835492 1
1.08613209038399 1
0.889773074881608 1
1.03727256371779 1
0.974299577473207 1
1.06666517994195 1
0.724366155054394 1
0.975622975067014 1
0.834364425818686 1
0.35125048964241 0
0.873258997865605 1
0.973661804623479 1
0.983664679621326 1
0.780440907713068 1
1.30974719164089 0
1.01831748022258 1
0.932783583033717 1
1.04180560530088 1
1.09109767120579 1
0.926125785682604 1
0.895073773077039 1
0.793466880565353 1
0.929530945618793 1
0.688104665923632 1
1.11410263706668 1
0.843736594850089 1
1.01816162669062 1
0.620483096114392 0
1.22155081472881 1
0.783000589745286 1
1.26539761365724 1
0.994229951911638 1
0.909509082255741 1
0.9886176985763 1
0.970784561563168 1
1.19035290353119 1
1.10670209065138 1
0.912604045085695 1
0.998921894247986 1
1.05736091968338 1
0.839958997687134 1
1.07947460785845 1
1.07498754848861 1
1.08122958400289 1
0.962522913908698 1
0.971865425187234 1
0.894506202129743 1
1.021477160223 1
0.838300482803723 1
0.977382781089033 1
0.871825772981191 1
0.886534265106218 1
0.877697637588675 1
0.964431519589628 1
1.19756427038856 1
1.07222970567436 1
1.02088803019151 1
1.09932900840872 1
0.668627087696011 0
1.11340935300387 1
1.14963685115967 1
1.10929831973168 1
0.88702326320907 1
1.56585159161888 0
0.73618775527002 1
0.990984313431764 1
0.877894783550098 1
0.78470499803037 1
0.75599323237828 1
0.947641304971788 1
0.836822189056328 1
0.992235725757361 1
0.992828561794529 1
0.987977618643039 1
1.08096803601143 1
1.23334743087726 1
0.980983523174871 1
0.926249135692664 1
0.732962468555134 1
0.742795113775615 1
0.967768570436888 1
0.920925028470056 1
1.17512907029302 1
1.09104380516374 1
1.0411450446925 1
0.855321094538975 1
0.951099300046437 1
0.772032525615856 1
0.864860459953679 1
0.749133306280269 1
0.978728683343418 1
0.997394446679468 1
1.1434567014629 1
1.12641224924322 1
0.979220850761518 1
1.1220014766234 1
0.851896577468465 1
0.962308750927244 1
0.951019346324962 1
0.974850605533607 1
1.24906048595161 1
1.2200986247084 1
1.03551340383973 1
0.876552537452694 1
0.948168001100553 1
1.10994312025399 1
0.861197366331325 1
1.11429050175846 1
1.26650688101394 1
0.766965140791693 1
1.09009981486099 1
0.875596167745079 1
1.04276228419249 1
1.04631112492833 1
1.06562745141453 1
0.848013191525191 1
1.09149030447351 1
1.15569784003281 1
0.642026066558559 0
0.823016199970669 1
1.25361441064704 1
1.12288206495419 1
0.83770293674158 1
1.07080763428019 1
0.797126218592205 1
1.07077132271234 1
0.925428021777554 1
0.973833985859344 1
0.989725695060817 1
1.08804314419408 1
0.769244463217395 1
1.27343800880188 1
0.930262975966308 1
0.864341560583292 1
0.914464149635199 1
1.38764657828744 0
1.04713081989884 1
0.91373688328586 1
0.921289822137321 1
0.987203392597079 1
1.05917956842959 1
1.21756432704905 1
1.09310283641082 1
0.844906610312723 1
1.0318725876442 1
1.13600261510337 1
0.873768027142194 1
1.02011284223397 1
1.03133906098719 1
1.07355829512329 1
0.723723782182339 1
0.965175436173118 1
1.0412506827194 1
0.724906213507583 1
0.872012600388318 1
1.07340522837877 1
1.12645184919426 1
1.15568339585028 1
1.09522053162209 1
1.01621291002879 1
0.850047653886857 1
1.10767555411414 1
0.911474442140043 1
0.902837359063503 1
0.995385241419385 1
0.898066763050465 1
0.877276247440295 1
1.00269577015553 1
1.07761866073622 1
1.12914546170865 1
0.956380337610079 1
0.88726569753793 1
0.672473059042751 0
1.10017286087949 1
0.625310481420801 0
0.96309012706703 1
0.749510071191992 1
0.783854058549899 1
0.757430976205292 1
1.21690152903394 1
1.09595060879174 1
0.893795423868675 1
1.07389938199563 1
1.04040464092117 1
0.750664441090889 1
0.984762538466732 1
1.22748211116906 1
0.997628430401253 1
1.10270441414598 1
0.769504681482439 1
1.36183773481846 0
0.893368487412124 1
0.767978581985664 1
0.896821370254066 1
1.17034459318813 1
0.896086485935906 1
1.26161006949004 1
1.03780553691114 1
1.12249214134194 1
0.994963343634842 1
1.10015453622853 1
0.739429580173213 1
1.20240635554447 1
1.21102024268344 1
1.05564510812973 1
0.979208212083813 1
0.737167685988899 1
1.07442942998808 1
0.92468406118151 1
0.588560254082811 0
1.03862571024745 1
1.07000299359971 1
0.968373466827776 1
1.18399735937009 1
0.86323893754217 1
1.06367333205329 1
0.771605321800188 1
1.02739929607153 1
0.826759618680786 1
0.919521126834236 1
1.06590441878839 1
0.796101395076595 1
0.69261106491156 1
0.865316108129292 1
1.18254953363238 1
1.12054326393064 1
0.80093999248177 1
0.841170415460585 1
1.17158638014644 1
1.00134744216941 1
0.859805231079827 1
0.794245568735579 1
1.15543269908333 1
1.01467403856354 1
0.82890412553851 1
0.947814291174187 1
1.16819965761294 1
1.06326696813761 1
0.683264679298753 1
0.946914385946081 1
0.849399518760312 1
1.1502254016156 1
0.946035228967249 1
0.811285944263044 1
0.958161598657715 1
1.00449768342335 1
0.948019885855293 1
1.02333079314636 1
1.02562571068622 1
1.0572465995034 1
0.875706770170381 1
1.09532248339578 1
1.08705218131045 1
0.817054862923445 1
0.894414607441011 1
1.01992888238325 1
0.792619282119279 1
1.04518260543415 1
1.07662556558205 1
0.671735609257822 1
0.517100426202172 0
0.713175915938379 1
0.826564875752051 1
0.860902485914552 1
0.995354181580424 1
0.983927945993984 1
0.970562097300834 1
0.974745610318237 1
0.894614558261261 1
0.793414625631893 1
0.736674716289653 1
1.05279933521514 1
1.40720951612845 0
1.1514876253274 1
0.908287564927582 1
0.838662600486212 1
1.1168374147123 1
1.18119114090675 1
0.980104109321114 1
0.816667691718576 1
0.824354181450464 1
1.04827514644847 1
0.824320700938574 1
1.02937141008797 1
1.11463830005057 1
1.22578451166094 1
1.27211934809604 1
1.07578962805228 1
0.985927062289149 1
0.91801193837456 1
0.881585786097419 1
0.613064738001577 0
0.954488080737644 1
0.841794071598595 1
0.994710846063334 1
0.93205975948637 1
0.911944651116313 1
0.826833229003734 1
1.33611070818924 0
1.09888461564506 1
1.18402608137506 1
1.00479865593941 1
1.26437943145773 1
0.837234616907552 1
0.967338470404736 1
1.43062653018814 0
1.07081474467602 1
0.939187817735024 1
1.03813663801825 1
1.14535868509168 1
1.06679848306955 1
1.15457444152993 1
1.04578088551465 1
0.972101970275113 1
1.02017428222426 1
0.98776827439526 1
0.877385669878121 1
0.862751014918244 1
1.01255920991197 1
0.898621337399649 1
1.11960389797814 1
0.779118604491819 1
0.980966944724226 1
1.09191029426444 1
0.55870845957103 0
0.777307205124506 1
1.32018293038843 1
0.87875966882405 1
1.30540506271516 1
0.856503470570016 1
0.940625077191887 1
0.981957410446234 1
1.08201937652251 1
1.01793947111528 1
1.0869112202864 1
1.28594036278163 1
0.903913645673815 1
0.805806023485524 1
0.888846291721258 1
0.91214265179194 1
0.964603163844404 1
0.797716610947185 1
1.17890185920079 1
0.600366833982101 0
1.20676974835969 1
1.13040415691409 1
0.950699461888853 1
0.975930492332167 1
0.818038218280052 1
0.96393368817658 1
0.947695631525601 1
1.04613829353858 1
0.918521421701169 1
1.14239513130644 1
1.13471138145987 1
0.943867743431332 1
0.86337188655596 1
1.16790120746199 1
1.10754625410761 1
0.777733603026852 1
0.8982802114272 1
0.687229307110014 1
1.00292371048389 1
1.01992328262143 1
0.935382581974753 1
0.756989731822725 1
1.16589686958942 1
1.0798863383095 1
0.970031442366435 1
1.02434073570533 1
1.04436804170144 1
0.81655876659556 1
0.957692116328729 1
1.21082140805527 1
1.39454868638863 0
1.03686769204566 1
1.19033964682982 1
0.817772141817907 1
1.0583324799546 1
0.79880122730909 1
0.937957500214738 1
1.00625096423673 1
0.783921236291037 1
1.12368107165414 1
1.23195057187206 1
0.812590390118975 1
1.11855982358232 1
0.910515997786085 1
0.892438376049463 1
0.788358105676853 1
1.19484893836295 1
1.12588303717663 1
1.12695692995532 1
0.917932633349684 1
0.579585817628257 0
1.23542694492711 1
0.791265558838886 1
0.888948257508295 1
0.947535414446121 1
0.899522804793775 1
1.0527528847798 1
1.27334893637312 1
0.893531290304092 1
0.71374023228972 1
0.887475767771214 1
0.914185005321861 1
0.786185602634222 1
0.982676775585302 1
1.20327291113191 1
1.00595036520442 1
0.929583230509291 1
0.968398345970048 1
1.12656870764461 1
0.753754743233975 1
0.828835485891838 1
0.655885645353443 0
0.966825528066242 1
0.940632507951266 1
0.771864526445043 1
0.728206387060368 1
1.07487145600688 1
0.996591218481636 1
0.918435149260617 1
0.960252186658359 1
0.759912792265317 1
1.1338684110828 1
0.975931564901522 1
1.15010769919718 1
1.03954870769005 1
1.32315407102543 1
0.89349437140923 1
0.971983038859837 1
0.842389611136232 1
1.03858198866522 1
0.871561658345511 1
1.25615359969542 1
0.686506958864703 0
0.952249655677805 1
0.970299292031507 1
0.930366836612051 1
1.0461648524505 1
0.838455443669023 1
0.92132591791069 1
0.987453066320953 1
1.00094670355436 1
0.81585637580058 1
0.948954019972016 1
0.870114732674237 1
0.885687927217607 1
1.07460800651023 1
0.710445178941789 1
0.743584234443416 1
0.894761399743877 1
0.931083709630375 1
1.18351191042661 1
0.757733638434514 1
0.615321691611481 0
0.918454392593905 1
0.873240256644151 1
1.09633373139875 1
1.20263833065807 1
0.838287068576006 1
0.934597108367595 1
0.993174558272173 1
1.00538440249475 1
1.35716805799734 0
0.975897883066475 1
1.04858219091721 1
0.886447788675754 1
1.06463431612843 1
1.08315165130491 1
0.953267436870703 1
1.24878770485903 1
1.0924909802205 1
0.902034835451846 1
1.08065489634853 1
0.957567415672739 1
0.898462254357144 1
0.873630226646294 1
1.25224203401183 1
1.02530762022354 1
1.05356022612633 1
0.978530401497921 1
0.90727320660862 1
1.14342002228555 1
0.83103368890533 1
1.17859720733054 1
0.805231322337402 1
1.30398211146367 0
1.02970326989559 1
1.20643762662923 1
1.04606798402939 1
0.746055287936425 1
1.00703667467818 1
0.91046798350972 1
1.19555489063503 1
1.07093308981311 1
0.794191369298787 1
1.03011181878927 1
0.690002364397535 1
0.806853523289859 1
1.2535993087707 1
0.875172785424949 1
0.945726078338315 1
1.20282946216256 1
0.919436925186888 1
1.09278380951929 1
0.767848162758301 1
0.728799885267953 1
0.919342907536264 1
1.02748857150499 1
1.03376878082585 1
0.851473943644003 1
0.818081349064735 1
1.13702277620315 1
0.931036409201296 1
0.850306743508255 1
0.55287065042302 0
1.07542415308313 1
0.921913637617973 1
1.09095262787139 1
1.23432754394457 1
0.979150661982064 1
0.903619243700843 1
0.999474067750878 1
0.838802168050716 1
1.17083105184859 1
0.906085684335818 1
0.932337950602125 1
0.904992411185928 1
0.716023705926759 1
0.903100553995504 1
1.22321023378265 1
1.0471465950033 1
0.872975985760045 1
0.813725664650295 1
0.767053988587609 1
1.0270528324882 1
0.989733013819084 1
0.777064222849538 1
0.921581755947432 1
0.820351582638635 1
0.990828243295021 1
0.859459506185367 1
0.79118438550515 1
1.29045138092281 1
0.88773319977062 1
0.729672644594751 1
0.904559184209138 1
0.678434264770608 0
0.893522813569199 1
1.06717782252377 1
0.977333261665995 1
1.02863616097651 1
0.889974812215487 1
0.989601993558469 1
0.965313899000789 1
0.936296601780399 1
1.00643487225418 1
0.920387581567575 1
0.789831987710242 1
1.16144294602415 1
0.944134605526204 1
1.04768416065207 1
0.756567365093092 1
0.963556021749503 1
0.829155424736816 1
1.09111637471792 1
0.788756889722999 1
1.06161751648533 1
0.88544303166832 1
1.08433945687889 1
1.02064002004614 1
0.806126994002363 1
0.938564681641554 1
1.12321919805764 1
1.05729918055363 1
1.12988371724371 1
1.03524307142523 1
1.0288838429031 1
1.22022396030947 1
0.740375884506583 1
0.851839677387008 1
0.9423124986713 1
0.986702435619586 1
0.974282534453048 1
0.504886748462948 0
0.914619521917502 1
1.08573189695506 1
0.756169775988396 1
1.32112093002532 1
1.01989732542826 1
1.22990696606035 1
1.3144909420793 1
0.888509765746465 1
0.900970351833228 1
0.795914227900862 1
1.24819234671387 1
0.755632883796746 1
1.17263782478272 1
1.04373296427366 1
0.889751334598387 1
0.952611702204886 1
1.11884237116018 1
0.876370566707664 1
1.23211122796145 1
1.15553141133486 1
0.990428693897362 1
1.0690644286009 1
0.920553556963021 1
1.09730816028285 1
0.914001826675825 1
1.12188621787806 1
1.14791898180976 1
0.749821187170361 1
1.17347925738055 1
1.09270732290941 1
0.968611967375105 1
1.03379017642784 1
0.791981866635646 1
0.825244947201528 1
1.06430445437888 1
0.787665359673762 1
1.14771064732004 1
0.865320038547078 1
1.00756450398782 1
0.820620049200811 1
1.31293733391368 1
0.918919632223623 1
1.08243029907159 1
0.801156886178443 1
1.13097114193168 1
0.902735754006853 1
1.240050690092 1
1.05172916969903 1
0.806159336155151 1
0.99555419133863 1
1.22646627134208 1
1.00168309929911 1
0.916165299149388 1
0.695180283578988 1
0.843189641028868 1
0.80115203479337 1
0.894106572044788 1
0.795487316983894 1
0.439949883719846 0
0.885361615751416 1
0.703946345315223 1
0.968556250792151 1
0.832141539475587 1
0.942092269291992 1
1.01044213566311 1
0.752992018899916 1
1.16522938860243 1
1.14863145733697 1
0.974965785799207 1
0.777874782820329 1
0.942166419783912 1
1.25687203954481 1
1.11904214023039 1
1.1605828370211 1
0.941752064441018 1
1.02859549600205 1
1.01164116724396 1
1.07664938396963 1
1.25696874326874 1
1.13145302216822 1
0.854771622840185 1
0.902478104155145 1
0.92424033193229 1
0.994645782535981 1
1.01649283399336 1
1.23789024851096 1
0.957339612179763 1
0.693621227874092 1
0.774929923861862 1
0.821563153825558 1
1.00340412078071 1
1.10256576804022 1
0.609654267183915 0
0.862166316929042 1
0.912679718274578 1
0.977613253749503 1
0.799237573622858 1
0.738943855105308 1
1.07431025094952 1
0.926455782302327 1
1.14924281040794 1
1.36428276880916 0
0.929588692137159 1
0.988040548718097 1
1.04257319854988 1
1.1987742217935 1
1.11768149938897 1
1.15877758352296 1
0.916788893521727 1
0.818500260014695 1
1.10408724753489 1
0.964167708536384 1
1.08947311240539 1
0.911914018314102 1
0.956859331054545 1
0.849290525904176 1
0.827968271343068 1
1.23823154503345 1
0.746169029543929 1
0.872253577074373 1
1.0542495321198 1
1.05126448130297 1
1.06158089208231 1
0.866683931516551 1
0.868777523782225 1
0.890471113420623 1
0.661750249414411 0
1.11105813952553 1
1.13886369618286 1
1.28371571494728 1
0.986273165595124 1
1.10430887523156 1
0.875745172796579 1
0.967203061553672 1
0.928707348952192 1
1.03106840268973 1
0.864206484913762 1
1.22766988575944 1
0.923518967718526 1
1.01134715049411 1
1.16742851662161 1
1.07523640411566 1
1.28494601781287 1
0.930769240937172 1
0.896307474755245 1
0.834288157768018 1
0.968153890535607 1
0.887912736548089 1
0.944489506280509 1
1.4898472576102 0
1.16263604192903 1
0.754048473594443 1
0.92011125350862 1
0.830905964942738 1
1.0422739153816 1
0.82886023930991 1
1.22618493868416 1
1.05637990701398 1
0.808849518817207 1
1.01126825467108 1
0.812683708599373 1
0.945465100700814 1
0.993710238145721 1
0.983640931338295 1
1.08397880401045 1
1.08327216703186 1
0.949885502771838 1
0.9959389960746 1
0.839377259940812 1
1.00604658326946 1
0.926626698810378 1
0.916008027755802 1
0.942503953374882 1
1.26506317753698 1
0.976678604102101 1
0.868712021952446 1
1.11037956726902 1
1.1199795056177 1
0.883551919731747 1
1.06039268891382 1
0.583118428000628 0
0.862802487162077 1
0.637241453771909 0
0.875679286133755 1
0.824932148451575 1
0.963772004452375 1
0.899858094929812 1
0.937277386751365 1
1.07314857153499 1
1.25598114506585 1
0.942345365376219 1
0.772152240729069 1
0.998440501593142 1
0.725171304292972 1
1.07302297540582 1
1.09421292428203 1
0.893067064603206 1
1.08579836207809 1
0.702289323824779 1
1.04467394653017 1
1.12704385369822 1
0.92589240600256 1
1.19674493689779 1
0.934172035709711 1
0.650904463349171 0
0.925918949908524 1
1.15512992473643 1
1.42153034583995 0
1.24616602569593 1
0.875516884173091 1
0.949231289190325 1
0.894348401873963 1
1.33614874047393 1
1.22742807828053 1
1.18234586084213 1
0.894416677594742 1
1.13901808495272 1
0.833329667023846 1
0.769003004571037 1
1.04988530963315 1
1.05905087444764 1
1.07425592030832 1
0.753976501734043 1
1.10757731679907 1
0.7216534370373 1
0.90917863451957 1
1.03270041161404 1
0.94015774413356 1
1.06581540022865 1
0.887916949109407 1
1.06173175458509 1
1.0826593814928 1
0.716321115375277 1
1.09693962220829 1
1.04631010671743 1
1.39316443491618 0
1.06380385002987 1
0.80518118023185 1
0.75598320684964 1
1.13319779828794 1
1.16481315276631 1
0.883323719009534 1
0.745329253737767 1
1.27772873917812 1
1.0454873602763 1
1.09955916662268 1
0.843602785523709 1
0.902272875217681 1
0.940173167677033 1
0.83497973741237 1
1.00733918310219 1
0.743123971676831 1
0.991306921822221 1
1.27821716586618 1
0.932097384804604 1
1.19475756485588 1
1.02768188981271 1
1.05134997991423 1
0.882906119011124 1
1.13378369537604 1
0.958595738363512 1
0.950422009547702 1
0.911985080827542 1
1.09031832636786 1
0.804488167810423 1
0.895946555333908 1
0.877192342228771 1
0.669230589211504 1
1.01686738873901 1
0.938393866127408 1
1.17944128774042 1
0.956143236759688 1
1.17828817125847 1
0.897541883856691 1
1.02936502169863 1
1.20521212929663 1
0.944578139953881 1
1.12121279404977 1
0.857465934030326 1
0.987945774906822 1
0.814790830167672 1
0.722003714897419 1
0.931278602318713 1
1.38084337536926 1
1.02928961388336 1
1.16974075251645 1
0.907840894173015 1
0.866829738662283 1
1.36070009792431 1
0.807354833692239 1
0.797179233037873 1
1.3349562641637 0
0.869470590620491 1
1.14690091842359 1
1.04750474427896 1
1.09287863613838 1
1.1038955683661 1
1.02666849163436 1
0.925768689984192 1
1.05340640622838 1
0.867501928476965 1
0.794402702760915 1
1.06953029346774 1
1.23014840256432 1
0.996092628095278 1
0.502436379975868 0
0.953236574251372 1
1.08443639941491 1
1.2379093160561 1
1.0287763063213 1
1.124001875697 1
0.623588552177351 0
0.84718509332792 1
1.03995176223528 1
1.14051813003071 1
1.10324438391596 1
1.06617678502815 1
1.21545364609887 1
0.952567637108211 1
1.19021757035344 1
1.07675012279482 1
0.794765116046566 1
1.13339375666048 1
1.21368329374088 1
0.866338072292122 1
1.23209841511682 1
0.916709913346073 1
1.14173880876685 1
0.933469600531413 1
0.976607414901095 1
0.989191322129077 1
1.13499092429962 1
0.751720994058986 1
1.14001032327574 1
0.856320860747597 1
0.958696458389254 1
1.39982339821383 0
0.873992113269063 1
1.1678637697468 1
0.8040907608946 1
1.05607574185747 1
1.43299226141154 0
0.984352766798892 1
0.934805676891593 1
0.895827216737694 1
1.15025417845949 1
1.06178434940775 1
1.09423475082843 1
1.22608815899111 1
0.868254364161332 1
0.989028938979033 1
0.862847086083523 1
0.904997281708892 1
0.890979153813932 1
0.991460983870399 1
1.06955814896709 1
0.85159031367965 1
1.00968026417934 1
0.733232874758514 1
1.1795184360845 1
1.32478572491571 1
1.02333066206892 1
0.971193737712453 1
1.0832509616965 1
0.693775887136052 1
0.943720456372466 1
0.943293572564673 1
1.20108827120979 1
0.886959416698175 1
0.950470302691789 1
1.18111410267388 1
0.893714258284314 1
1.23422818941756 1
1.21300976319271 1
0.735017558053304 1
1.03669174078305 1
1.27944000101391 1
0.838806418060374 1
1.2350413856165 1
0.697846441549736 0
0.913281844911127 1
1.24204279121298 1
1.15750342702934 1
1.15907297236735 1
0.941900754637091 1
0.7131788605805 1
0.917959907403992 1
0.900279050207453 1
0.574603975587302 0
0.831197464271706 1
1.19531744418978 1
1.03209167705623 1
1.06445161625041 1
0.928552318809818 1
0.892649608447166 1
1.03194711134377 1
1.07194124959582 1
1.00004739693988 1
1.14642936645665 1
1.0947708150201 1
1.1304188341737 1
0.980250584512287 1
0.754283118024058 1
1.00330057731919 1
1.04867038253937 1
1.24084331552558 1
1.05685424772273 1
1.08460298447662 1
1.02186750936574 1
0.801423139569719 1
0.806505550817068 1
1.12302341799987 1
0.734566594348516 1
1.11839616927295 1
0.942364977009096 1
0.959550197723223 1
1.07504905842394 1
1.11397387904456 1
1.18259572057011 1
0.93635707182539 1
1.0048066745392 1
1.12555381258151 1
0.953035577012342 1
1.19222292531255 1
0.763952215686252 1
1.01508085309065 1
0.803043205860333 1
0.825355153067207 1
0.843659743586477 1
1.04638078279099 1
0.765422724688303 1
1.19269900830119 1
0.950995848133706 1
0.784916418964644 1
0.933966632579562 1
0.889946498093854 1
1.1153872109606 1
1.26472684095941 1
0.875337400802971 1
0.994701245283655 1
1.14408928153914 1
0.643644265103408 0
0.990909982183649 1
0.865815550946364 1
1.05035001829507 1
1.07696372668096 1
0.943967884740927 1
1.21780420489962 1
0.870655901896642 1
1.26884178730832 1
0.930975187909118 1
1.1903180871919 1
1.07327710326358 1
0.826323905214691 1
1.10676279808938 1
0.799217510610762 1
0.991011847066781 1
1.01879146865163 1
1.15646961508579 1
1.21526579838984 1
1.07429597947221 1
0.913144748626803 1
1.13142671698985 1
1.02274103880092 1
1.07948337463022 1
1.02162693749953 1
1.13154012400772 1
1.34505085503069 0
1.00498738507233 1
0.760340184135893 1
0.662365027438203 0
0.98747456321809 1
0.87559029466256 1
0.88878091985537 1
0.872415948720404 1
1.10414854440238 1
0.885066287616556 1
0.767759570027172 1
0.804286375153158 1
0.914395399802167 1
0.983093584712714 1
0.767757997396194 1
0.883501805680055 1
1.28156086520739 1
0.928915438360103 1
0.811880470317836 1
0.976747925416861 1
1.02359936388742 1
0.997192105486438 1
1.13933925857233 1
1.0080607664758 1
0.931018576850084 1
1.09532147660756 1
0.719646618303007 1
1.02953717745562 1
0.978763643608883 1
0.715221327312652 1
0.932870989153692 1
1.01167569784308 1
0.944100178577219 1
0.911752480964598 1
0.979692523941399 1
0.827730046117496 1
1.02416786223599 1
0.960187233138495 1
0.943342306467965 1
0.861936617837533 1
1.04935184390994 1
1.00255559201228 1
0.998978096067528 1
1.01676484855449 1
1.11099422361263 1
0.919931464419721 1
1.02911629538587 1
0.941826335942492 1
0.693753139012457 0
0.895481097537365 1
1.10228689423807 1
0.76267606243786 1
0.504476824448847 0
0.837143451662008 1
1.10023723758334 1
0.685053436169115 1
0.893077450906173 1
1.23689583503772 1
1.23089682591978 1
1.09017307368084 1
1.28692830188179 1
1.2301969003227 1
0.99690091831367 1
0.855305694630605 1
1.04309162919502 1
1.18360353962831 1
1.19893958669527 1
1.28850418676132 1
0.928664521808554 1
0.784945756267278 1
0.866273144306638 1
1.0772630693424 1
0.975041569162049 1
0.957798833440878 1
0.908463698700386 1
1.06627682056132 1
1.20114062556627 1
0.680512564811735 1
0.932299673338836 1
0.86741906766866 1
1.01479971339988 1
1.03203234971067 1
1.27007539403389 1
1.02031523313287 1
0.760385981106885 1
0.864816580506093 1
1.340283865702 0
0.851635833526004 1
1.14566068057112 1
0.966377609686751 1
0.955300311916279 1
0.955052437183043 1
0.612496592884207 0
1.34111691104323 0
1.11873578973495 1
0.885659757546445 1
1.10686034550738 1
1.09938369959896 1
1.05433955149954 1
0.678304829766179 0
0.966990923617814 1
1.12462028542489 1
0.847199577874477 1
0.931033097556311 1
0.92952235969171 1
0.963836834336945 1
0.921307708159797 1
0.822834068334453 1
0.951198561905176 1
0.997763494414104 1
1.1282284219927 1
0.911075738689969 1
0.978687587631878 1
0.907746673429225 1
1.00414033629429 1
1.08107298611578 1
0.933955517559018 1
1.06207552266321 1
0.945374273118143 1
1.07987999410353 1
0.925291238132966 1
0.984925472442688 1
0.921807186536455 1
1.02097180025801 1
0.837894618924084 1
0.888257885410019 1
0.778370662533021 1
0.756109929935373 1
1.0529834765612 1
1.03425517044971 1
0.816136263212177 1
0.816837596913507 1
1.14088676460574 1
0.842690929867744 1
0.760971748847229 1
1.00335934541802 1
0.769748225757524 1
0.962815345923023 1
1.07799146332453 1
0.969303512744739 1
1.26015647159829 1
0.78729768374917 1
0.917317834797048 1
1.1103879362461 1
0.977175748262341 1
0.818946982694226 1
1.06618705890704 1
1.19587502128479 1
1.10477033614633 1
1.02939929639148 1
1.33543049124086 0
1.14069541078068 1
0.965115935145233 1
0.702234902102869 1
1.16575737256476 1
1.06394056885349 1
1.04512094722659 1
1.04088145687186 1
0.830710369515417 1
1.06181418931458 1
0.923905406139043 1
0.989554449046242 1
1.13615646926249 1
1.06162353109815 1
0.771248783132631 1
0.987051240997769 1
1.09307190532695 1
0.85709033013011 1
0.852199047361207 1
0.911147298547893 1
0.875609575142248 1
0.827702408107839 1
1.1291932656154 1
0.872555079691543 1
1.15236617315767 1
0.947609303245658 1
0.880195146425614 1
0.92120910969548 1
1.14262227032602 1
1.11309030888548 1
1.09521104757073 1
1.1186419101405 1
1.02640741088597 1
1.23537518308359 1
1.09423400496623 1
0.923602603314148 1
1.00191327348764 1
1.09840430930014 1
1.10812373278478 1
0.918350344156831 1
0.832393204004201 1
0.949953767988773 1
0.641450966644129 0
0.877043978496125 1
0.964036409977256 1
1.0406534562635 1
0.936144638269404 1
1.04630959428219 1
1.09116983574337 1
0.832772844190822 1
0.88888699766367 1
0.959679593180965 1
0.88241366724128 1
1.07212398178684 1
0.906320522340706 1
0.955097713902007 1
1.10020230122962 1
0.771811940143754 1
1.03409780205484 1
0.95308276839374 1
1.35929494958402 1
1.00694890570312 1
1.01499983565703 1
0.959823647412831 1
0.908901729135319 1
1.06331702852587 1
0.766626262699994 1
0.934771094543518 1
0.911214828162124 1
0.978997815375961 1
0.968128947734848 1
1.10475251215447 1
0.914094511568453 1
1.34645861012633 1
0.921027796350198 1
0.970255540188824 1
1.22040078792222 1
0.936691803769972 1
1.02099991531104 1
1.06226299449484 1
0.799196470391406 1
1.18616914690401 1
0.649190012997232 0
1.12975816482646 1
1.07015787260478 1
1.06733514499448 1
0.904201263280705 1
0.890254645628466 1
1.25052663999817 1
1.1156519165382 1
0.947797941718388 1
0.716943820004818 1
1.0262505828248 1
1.18436454801971 1
1.00248643555726 1
0.669015687022558 1
1.04989288572006 1
0.934625334836846 1
1.05839744767339 1
1.19615667292719 1
0.84385615220277 1
0.810097211673477 1
0.589569582109233 0
1.00385474931971 1
1.10354768633367 1
0.790200161483878 1
1.05103004856072 1
0.806368968508605 1
0.75589386603822 1
1.13910511739977 1
1.06973094653571 1
1.00959279073585 1
1.0811408416462 1
1.07875024265457 1
1.04940498806043 1
1.09751944622071 1
0.764352962277596 1
0.964811956734698 1
0.977057723047899 1
1.21749863184935 1
0.894758428574215 1
1.02931453433828 1
1.07387114493721 1
0.887193318367858 1
0.977476331072912 1
0.844127109410041 1
1.07920587908584 1
0.674192587311771 0
0.934748857940661 1
0.586244931486604 0
1.14184873087073 1
1.0377846582618 1
0.927374082148737 1
1.15212232614161 1
1.0865472173232 1
0.97099755492843 1
1.05072745146698 1
1.02740693919145 1
1.35469566171733 0
1.16793452867841 1
1.00430530341529 1
1.1391031133426 1
1.13320539428649 1
1.05314881742866 1
0.926904641801846 1
0.639858711095673 0
1.02709987268493 1
0.847730196974936 1
0.937295372859966 1
1.0446135186962 1
0.944741219993809 1
0.730359078227396 1
1.046546855628 1
1.2262183764977 1
0.922462043076094 1
1.09625000703122 1
1.16779438541192 1
0.918587554544846 1
0.64001629168008 0
0.912956175763668 1
1.39556686179709 0
0.972402712355855 1
1.19218458411941 1
1.01427202055912 1
0.851268096235779 1
0.945537488532595 1
1.03676303787406 1
0.986935892103432 1
1.08843869818463 1
0.821522403956878 1
0.800264944794291 1
0.893649106399876 1
0.503135052601375 0
0.906544642310868 1
1.22398318718384 1
0.700253911478374 1
1.27890866982078 1
0.938379892774288 1
0.842204183333942 1
0.886168927987723 1
1.2401902712217 1
0.931435226577761 1
0.927540423934112 1
1.02316403005256 1
1.23418866429238 1
0.841347495884376 1
0.822821567443208 1
0.897145657606529 1
0.697752601591734 1
1.21201121137567 1
0.769040458948893 1
0.8931369371479 1
1.00423471930334 1
1.1742690336089 1
1.04573751638924 1
0.849906669805068 1
1.26223087557585 1
1.20585571223847 1
0.921393627989934 1
1.15078864080749 1
0.917839784254213 1
1.00941504091233 1
0.912541374984701 1
0.832777787816708 1
0.953069408096742 1
0.785596753915272 1
0.704383586560415 1
1.27867767880174 1
0.75234759232212 1
0.991064309277449 1
1.29608948713019 1
0.897919036890144 1
1.18373314342823 1
0.989159968727263 1
0.809198603858386 1
1.17604428276932 1
0.797897133609835 1
0.855853479898492 1
1.20754880134909 1
0.799983770645242 1
1.10914918055229 1
0.895890024392813 1
0.803668844241257 1
1.05742227018476 1
0.939973458402277 1
1.02496061905214 1
1.06299785760684 1
0.994231781178028 1
0.87773873610625 1
0.800953543369451 1
0.849234698127817 1
1.08557343183665 1
0.770358733900141 1
0.910218164691185 1
0.799170410157361 1
0.914020062511806 1
1.04370046237921 1
1.39386738390664 0
1.13682985344968 1
1.03490358350927 1
1.16072064815317 1
0.803919617575333 1
0.93857439362525 1
0.975273953964621 1
0.975626985120874 1
1.02870489041011 1
1.0533625225034 1
1.20288902470459 1
1.09082623677769 1
1.00223991290922 1
0.835002602596927 1
0.838907388203756 1
0.882186699608008 1
0.97385708771613 1
1.19330960657413 1
0.715626052836611 1
0.960930497227181 1
1.20672751195984 1
0.706057757286278 1
0.964557920736898 1
1.02679898003074 1
1.14269655086838 1
1.02132273136246 1
1.00338751879616 1
0.792228066811857 1
0.91961415505694 1
0.734475009121341 1
0.981620726998029 1
0.806469823847693 1
1.15817932026776 1
1.13889992443405 1
1.07950715738449 1
1.158719943729 1
1.01804983346301 1
0.919294094903941 1
0.986815347127151 1
0.470550182422645 0
1.12581349348786 1
0.937109180548023 1
1.16175395798352 1
0.72584916870975 1
1.15507089539168 1
1.10118642126841 1
0.901503765148595 1
0.846197503144367 1
0.7538075802605 1
1.16812202220443 1
0.981628555646986 1
0.625777239102372 0
0.720280750735489 1
1.02260729619672 1
0.970305721759198 1
1.05854579339859 1
0.976499927155569 1
1.13392362068877 1
1.07740364305158 1
1.02348557422912 1
0.754845107509875 1
0.897016534968115 1
1.0536850354529 1
0.99064007193876 1
1.06976896616729 1
1.10225793060995 1
1.31350035959572 1
0.728525709368477 1
0.875280733980398 1
0.988871833339755 1
0.956514879389829 1
1.09720052086652 1
0.977972106023858 1
1.03227959528756 1
1.14043612689163 1
0.903421955369176 1
1.10659353017186 1
1.11859818465948 1
1.02713019025531 1
1.07759446575448 1
0.820606983726292 1
0.86623837425916 1
0.739232097251532 1
1.04832823535916 1
1.3554195040981 0
0.806718928585689 1
1.15289912477432 1
0.841058552035003 1
1.12629977071628 1
1.28657012619831 1
1.01044901003317 1
0.72021338556983 1
0.820441759717799 1
0.583317128700385 0
1.11142730229861 1
0.6109978812064 0
0.934480655557808 1
1.01960949110925 1
0.817431464246655 1
1.16868948986997 1
1.10144580882473 1
0.912148370132308 1
1.22935635003893 1
0.951307604324055 1
0.874837681074345 1
0.947448943336803 1
0.86634184945912 1
1.02648748654619 1
0.904838049228825 1
1.06251674783649 1
0.845529615763022 1
1.07384591576847 1
1.06179033505448 1
0.869922873850675 1
0.940749800437823 1
1.49131872811996 0
0.923303767776872 1
1.16684896502894 1
0.875305365327281 1
0.742031741825298 1
0.721319183943736 1
0.92605214146367 1
0.835586008405788 1
0.787348761572949 1
0.849150565076857 1
1.22941400576153 1
0.895771459421256 1
0.85873614214332 1
0.737025127772241 1
0.855957871370218 1
0.88660545056441 1
1.07377335188661 1
0.796122851444502 1
0.916372453856663 1
0.917776421804283 1
1.03947509069523 1
0.811621542574602 1
1.17447653891116 1
1.10457213745943 1
1.15253304805057 1
0.868203034362309 1
0.909621565380632 1
0.808980453363008 1
1.21893556105949 1
1.11362989824146 1
0.920191123777134 1
0.908610419438436 1
0.868321516443608 1
1.0039327981924 1
0.828068321649605 1
1.0950845479113 1
1.03150849142723 1
0.90918515996423 1
1.02532635615361 1
0.912388875793396 1
0.795477819570185 1
0.919491614103505 1
0.778751014683837 1
0.824628965725414 1
0.993953043897399 1
0.949948824571288 1
1.08459411710864 1
0.981716162835724 1
1.10447830677065 1
0.866959179223158 1
0.861215665551407 1
1.01596411047503 1
0.653711551348635 1
1.01807366286573 1
1.27165982781751 1
0.868127535481335 1
0.963556114137069 1
0.977191472535623 1
0.943947333605133 1
1.08267890519972 1
1.24330024020175 1
1.15430174108377 1
0.859545534958652 1
0.949189965184459 1
0.822829810991093 1
0.826470823602146 1
0.996245421945662 1
0.901931251291334 1
0.95957635710123 1
0.838256923788206 1
1.06438737725188 1
1.04959115198456 1
0.937518778990613 1
1.03007839490648 1
0.998178548412474 1
1.06902043136543 1
0.58559065720108 0
0.727361354361578 1
0.896457559042605 1
0.996187191979189 1
0.826049724780912 1
1.06621700743405 1
0.990166420400316 1
1.11410823370674 1
1.16526372953887 1
1.04691123443515 1
0.560894551753682 0
1.06819773521756 1
1.05979339061231 1
1.04120965003978 1
0.841694852169452 1
1.09613137909296 1
0.849265554301205 1
1.08937228828335 1
0.857037500539675 1
0.78915394690773 1
0.825874880339747 1
1.14892818212755 1
0.878689523816759 1
0.854104638580602 1
0.925575505029347 1
1.04280542019183 1
1.15391293090902 1
1.17823940354667 1
1.13436997491407 1
0.92629501938044 1
0.771726498602516 1
0.981482897641207 1
1.02216551046644 1
0.807909695026998 1
0.792075176082458 1
1.20739002751199 1
0.801373683578495 1
1.11734990268335 1
0.818798027013864 1
1.11385911439211 1
0.87711892050787 1
0.874061266138037 1
1.10569870461088 1
0.85298011546274 1
1.25938124511873 1
0.996148114928789 1
1.19112465755249 1
1.04237194286062 1
0.835555836035831 1
1.08106362507681 1
0.779379198356038 1
0.855312261214407 1
1.06860306918858 1
1.0890962674115 1
0.864682685981204 1
1.09972403089953 1
0.770067191396111 1
0.951798898232021 1
0.953517960737016 1
0.926302012444518 1
0.959215049031182 1
1.00252622600888 1
1.02606987730565 1
0.944765975003805 1
1.19193048112336 1
1.0407016162994 1
0.733836260663543 1
0.686247054403698 1
1.18180185228644 1
0.835995904718381 1
1.01962092857667 1
1.08292875208092 1
1.03844411221166 1
0.922810879663412 1
0.832130028621828 1
0.871483280230337 1
0.692381789975764 1
0.988412800319278 1
0.940228790896658 1
1.1130984806598 1
0.953763610074505 1
1.20863042116845 1
1.15967637135966 1
1.05970052273148 1
0.950054637730593 1
0.807524260608556 1
1.04865701064549 1
1.249623783476 1
0.823756726003737 1
0.812760594479516 1
0.974640679098429 1
1.08360319307421 1
1.06885635205088 1
0.841285088128853 1
1.1483969697111 1
0.898796471844901 1
0.856390102228367 1
1.3649264006072 0
0.948410786757278 1
1.29381020974091 1
0.775768114439638 1
1.17254290539127 1
0.807108516243667 1
1.23104615824485 1
0.893217123676306 1
0.806437254146919 1
1.12141770689787 1
0.847407798842296 1
0.712692669430173 1
1.06653320443946 1
0.870231891467691 1
1.22351022498219 1
1.11819115962495 1
1.0194002005284 1
0.860316873537292 1
1.11911087644602 1
0.944308813771465 1
1.06092843803507 1
0.992255055594202 1
0.934474296785579 1
0.846118160922465 1
1.24036090852802 1
0.63671116737228 0
0.942822120795039 1
0.999300958723492 1
1.27884080097773 1
0.992718363439586 1
1.13202501414097 1
1.13982767501097 1
1.15019713367968 1
0.762282615433867 1
1.00330613413608 1
1.20591523796541 1
1.03119946537599 1
1.0500445634503 1
0.915600101748224 1
1.05793571495576 1
0.916777656503636 1
0.797051765814469 1
1.17722913289822 1
1.22410291965741 1
1.05811366251836 1
1.07926620254432 1
0.819191335762271 1
1.0096676049585 1
1.17043736166094 1
1.2217752536455 1
0.680141212896051 0
0.900444339001007 1
1.09747973257244 1
1.07238306658617 1
1.19481169391733 1
0.862275917335312 1
0.963739321304813 1
0.995012899441245 1
1.02437733114664 1
0.776831307206538 1
1.15777604053583 1
1.22010134327522 1
1.11420979342284 1
1.22884575002365 1
0.960959945615588 1
0.697043412546725 1
0.889015655626905 1
0.679988828441459 1
1.1778254258365 1
0.922942787941016 1
1.04449829969151 1
1.36768339459039 0
0.739443667743288 1
0.957488214240204 1
1.03104587315669 1
1.00879368828956 1
1.38375465652904 0
0.85448271892999 1
1.20204418286999 1
0.892403253004849 1
1.04205352345342 1
1.12512409903373 1
1.00167736094189 1
1.08477037722444 1
0.660960670653809 0
1.04079744114386 1
0.971930336790552 1
1.08752339148656 1
1.17515299225191 1
0.905598823704981 1
0.766605027732106 1
0.768193597790384 1
1.00288369432495 1
1.10192011072781 1
0.708037966126005 1
0.702813016803115 1
0.972494850998554 1
0.925115884926858 1
0.618880715953695 0
0.748860649357489 1
1.10387727645533 1
0.93177733723809 1
1.21803036658899 1
1.24447944394966 1
0.785864988888303 1
0.879080971639898 1
0.966958009663503 1
1.11770313496472 1
1.23386743466309 1
0.905045054113607 1
1.24549533642948 1
0.900592079544266 1
1.21294846078256 1
1.23696609979757 1
0.741306184417759 1
0.979725324627427 1
1.17188773584095 1
1.06508491750914 1
1.11708787066615 1
0.936560299040301 1
0.835441197585329 1
0.887333178697726 1
0.883915329558604 1
1.05964815051943 1
0.977293715762279 1
0.946388045139042 1
1.0584585573805 1
1.03373509933612 1
1.10041821475188 1
1.04520782192531 1
1.06428692575819 1
0.878534390798853 1
1.23923230735739 1
0.967472755014669 1
1.11379181046033 1
0.9868625510392 1
1.03672811435282 1
1.15321531016243 1
1.14622439828742 1
1.0747640198837 1
0.983570943711756 1
1.12996335855072 1
0.908617407411542 1
1.14987781727615 1
1.0189973553507 1
1.16019307151565 1
1.05204060281528 1
0.898663196329824 1
0.989232402040853 1
0.670434836171663 1
1.10037993590488 1
0.811955814146842 1
0.951771357842275 1
0.865391814634544 1
0.852070458180825 1
1.12871047780103 1
0.868922295407481 1
1.07438589574878 1
1.09390853250159 1
0.541014440391106 0
0.863286052677024 1
1.05480828117348 1
1.14595245715154 1
0.841357525711982 1
0.830747381675645 1
0.832816832032538 1
0.743349463084207 1
1.26181045717655 1
1.33158867498407 0
0.884014682890887 1
0.962141362388658 1
0.905569239582982 1
1.06629660687261 1
1.23452549402146 1
0.850745108008574 1
0.719620019233561 1
0.968908562838731 1
1.01597908958773 1
0.874530682796656 1
0.929728801076243 1
1.21232658524923 1
1.16703680616005 1
1.05409669506359 1
0.95070102607346 1
0.754555485870139 1
1.01456781160192 1
1.00882226604325 1
0.870753935413565 1
0.88030423737767 1
0.901183606357158 1
0.938370281950398 1
0.752072994847039 1
0.951498656012518 1
0.773560378512817 1
0.939064963251569 1
0.872837826085597 1
0.796054184133396 1
1.14275917682873 1
0.825139038469006 1
0.859152271583506 1
1.14018944738969 1
0.95133552543767 1
1.09159239455726 1
1.21050609285603 1
0.984511467551843 1
1.00216634694794 1
1.20998151490485 1
1.25658283074869 1
1.0639061735205 1
1.17997052886938 1
0.86229421990755 1
0.813376766502671 1
1.11609933032457 1
1.08427000396069 1
1.07408786186136 1
1.12771751251406 1
0.908886310778342 1
0.894371667019279 1
1.0443494439418 1
1.08434331409811 1
0.84932703091044 1
1.04520121509006 1
0.906460419027606 1
0.775623979011077 1
1.06733349774936 1
0.887161851873608 1
1.22402788144999 1
1.10730427055054 1
0.635904389966538 0
0.734829566726947 1
0.90658355891634 1
0.973203224022102 1
0.869320769661711 1
0.88867797508331 1
0.928597053295182 1
1.03201334908677 1
1.01243155132582 1
0.672366496508024 0
0.949818378005734 1
0.926644080786827 1
1.08538144414266 1
0.950704331822907 1
1.28511246535299 1
1.10613134192424 1
1.01060932337658 1
0.756042141652343 1
1.08867972351177 1
0.942434568918764 1
1.07854719333612 1
1.22487080225263 1
1.37423216655969 0
0.805919688010236 1
1.26756645403208 1
0.933743775889201 1
1.03677557733313 1
0.7323381105248 1
1.19757080968795 1
1.03404258508856 1
0.986929399045097 1
0.753082733534482 1
1.00458029938304 1
0.746509341690605 1
0.832197285945734 1
0.660460299049847 1
0.902510660426819 1
0.910646318922038 1
0.982334586359411 1
0.643095359008794 0
0.853395399071535 1
0.900641334421993 1
0.896773515018536 1
1.12112519224526 1
1.19365638433469 1
1.03099575292089 1
0.768531070398971 1
1.11461794288247 1
1.27599862967692 1
1.09669320460029 1
1.04699701127169 1
0.560486329175953 0
0.875104344307793 1
1.15480715432472 1
0.893782791261808 1
1.0078873158892 1
0.819699050858438 1
1.04979587121087 1
0.663003390362887 0
0.889791425822355 1
0.991159674590731 1
1.28426791686082 1
1.10697650905283 1
1.08079160397736 1
0.916650305931793 1
1.11985791215658 1
0.74801932804161 1
1.2316005464982 1
1.0504437974099 1
1.18965403777272 1
0.97816510539624 1
1.03690224403832 1
0.972555066217631 1
1.22639984570565 1
0.784094757903262 1
0.852493361127492 1
0.708901252634821 1
1.06442446003696 1
1.17913027103599 1
1.07158970808755 1
0.912220488199871 1
1.05146819644703 1
1.05648588572925 1
1.05128071471619 1
1.03480735404837 1
0.936945809873784 1
1.02930045640463 1
1.05753112631331 1
1.02724938448831 1
0.81719105193942 1
0.90680602611994 1
0.816466935705316 1
0.969711690591878 1
0.878400338701517 1
1.07274630298186 1
1.05557404341661 1
0.771319792488656 1
0.877015643473763 1
1.02322225993465 1
0.939060847679579 1
1.20300342178228 1
0.954595545055586 1
1.0898150327614 1
0.894533880342174 1
0.965174435141782 1
1.04821632850916 1
0.838589681769836 1
1.23272290106739 1
1.0764191618488 1
1.04750703879772 1
1.02567579759917 1
0.958850060071152 1
0.857989936304096 1
0.993273174582776 1
1.07817070477733 1
0.948211294003354 1
0.978432220159496 1
0.936439843039405 1
1.18333324005886 1
1.24892459333175 1
1.07599494365385 1
0.894348709689355 1
0.902350905625876 1
1.42617109531919 0
1.14084723145958 1
0.993705321536593 1
1.10057787188303 1
0.853287149690705 1
1.03716590144912 1
1.03805585013991 1
0.966687848883239 1
0.623050295425318 0
0.95342939703463 1
0.924780834327225 1
0.910824448304923 1
1.08113418632069 1
1.05075740648834 1
0.865714593556699 1
1.11339558656659 1
1.04150890981617 1
0.939789298839113 1
0.840169263835984 1
1.03583732085049 1
1.07509252994521 1
0.987236210336601 1
0.999449020957201 1
0.793831578873723 1
0.799051897969986 1
0.766782997742138 1
0.971093355761634 1
0.946443320323143 1
1.06805844244046 1
1.2630997523647 1
1.10385241500429 1
0.737221682628556 1
0.916588614869244 1
1.01067816339038 1
0.936527692644361 1
1.06907684918019 1
1.05683780738459 1
0.960590329325402 1
1.20702980175973 1
0.9284548835891 1
0.962997795092606 1
0.733666185312315 1
0.91831189609652 1
1.13126528646578 1
0.95612846765005 1
1.12234676794678 1
1.03175423758225 1
0.821501218769524 1
1.07309112977073 1
0.955840215397621 1
0.837278917606857 1
0.630096489716531 0
1.19603205923378 1
0.832729916617993 1
0.954330015007862 1
0.784216444166617 1
0.967440155256328 1
0.846569563716197 1
1.08171985466798 1
1.08000785111808 1
1.09213118884911 1
0.968661919317548 1
0.886437673783506 1
1.29161515778533 1
0.872519734163674 1
0.946900326876409 1
0.923501894048845 1
0.828962410168869 1
0.940667193997226 1
0.959723388095048 1
0.711145942740199 1
1.18982951693613 1
1.06496370722809 1
1.07510121524739 1
0.815101473116729 1
1.18847253570988 1
0.957829371822285 1
0.969602509389934 1
0.773174435074377 1
1.15414647119157 1
0.932086951690121 1
0.924427406625147 1
0.82932283415222 1
0.886405229351757 1
0.98553919336826 1
0.553809095318137 0
0.874219405396709 1
1.03519606278482 1
1.0369824493767 1
1.1728590393889 1
0.843362347133975 1
1.0954615349289 1
0.913061656832021 1
0.777891263192677 1
0.962529566439755 1
0.991510255118144 1
0.807514796930704 1
0.591493492185957 0
0.963732389782076 1
0.787524990960567 1
1.22885639213462 1
0.85107780399317 1
1.13948836094891 1
1.04543860282482 1
0.93962054337737 1
0.847734373169437 1
0.883874526258437 1
1.03843418111858 1
1.05564766207026 1
0.836609004928156 1
1.09695850309646 1
0.730836116038812 1
0.830375787523076 1
0.764291597303778 1
1.02222589953189 1
1.02152643614898 1
1.01379970361221 1
1.316200366692 1
0.84887272976809 1
0.842730069882283 1
0.911306490155462 1
0.931224716829468 1
1.06677615286245 1
1.00449755658693 1
0.971562361406884 1
0.913315394983677 1
0.820614897259949 1
1.07960453580366 1
1.01394899716654 1
1.0491978435021 1
0.894362458028466 1
0.997690549119106 1
0.935812535000778 1
0.851805163588363 1
0.66663590778195 0
0.770497940684142 1
0.995748819438098 1
0.830848049569953 1
0.931019368499871 1
1.27946462756923 1
0.761644253701724 1
0.645787462954897 1
0.945414166387529 1
0.904597572027867 1
0.905427831725024 1
1.07812929558723 1
0.553549759621495 0
0.937394960470806 1
1.06064266836408 1
0.923208998112939 1
1.0611761918801 1
0.803874771461312 1
0.683254133533317 1
1.16655912172399 1
1.26097431514215 1
0.863255890429685 1
0.99020531507648 1
1.08473350372293 1
0.643432591685766 0
0.860123073012253 1
1.29575383399633 1
0.79219064755559 1
1.0197831557816 1
1.0613430805504 1
0.978156165837995 1
0.873674417613255 1
0.935723063055128 1
1.02775391230338 1
1.13964680895932 1
0.963825651991414 1
0.817568072685751 1
0.861563224138483 1
1.10336631311325 1
0.803609635250091 1
0.910278328809588 1
0.916728322253264 1
1.00165322434541 1
0.988805234782089 1
1.23735148917479 1
0.70258997495416 0
0.87430229564006 1
0.857970096811265 1
0.831325502411494 1
1.03431656719178 1
0.914443565818478 1
1.14569742193009 1
0.681163512977662 0
0.936220056534391 1
0.884708231454566 1
0.934629846064058 1
0.887658565843279 1
1.07542441135954 1
0.948050451300199 1
1.10966133190681 1
0.897607400898825 1
1.09489668188494 1
1.08282091832407 1
1.10896772779131 1
1.00306919103556 1
1.1173871556643 1
1.12577580962197 1
1.03456066991081 1
0.76939259908759 1
1.09924591799318 1
0.9757661682116 1
1.05018524908069 1
0.997108304190647 1
1.02530793539064 1
0.858364415870762 1
0.823135923035411 1
0.892448244792348 1
0.891624809226191 1
1.0809433180603 1
0.633811224319064 0
0.975014041703267 1
0.860837574393257 1
0.956250523555525 1
0.88618263111747 1
1.05993001550566 1
1.37824329248615 0
0.945850723117357 1
1.03746560224279 1
1.290855575287 1
1.07256314247844 1
1.40200474040714 0
1.01128015802727 1
0.730386617155583 1
0.712163602337263 1
1.34402033592376 1
0.979492663133385 1
0.997249208960238 1
1.25793203041196 1
1.07058211052168 1
0.909901818291599 1
1.24132983251757 1
1.03278218229429 1
1.04310835732919 1
0.839513450565914 1
0.809351257143367 1
0.881442455929056 1
1.13778142841627 1
1.19115797038597 1
0.836316918974512 1
0.865528302144401 1
0.991531796681497 1
1.04193709607271 1
0.842374793126611 1
1.07134780898444 1
1.221681096119 1
1.16865941985085 1
1.16263302151543 1
1.03796237101419 1
1.1233420779692 1
1.09019161627612 1
1.10262464886742 1
0.915355875199672 1
0.93708394190416 1
0.810649400972226 1
1.22219413706056 1
0.887588405056676 1
0.965609850546291 1
1.06437590432 1
1.18263153083904 1
1.04257934433302 1
0.867840804881207 1
0.879550047152847 1
1.32736017537072 1
1.28913020245484 1
0.842144795783931 1
1.14493982865828 1
0.697670640726614 0
1.14562767389569 1
1.34561714719056 0
0.736384855933838 1
1.04230074395936 1
0.949199994434252 1
1.01788728790759 1
0.913422546064792 1
0.910049099625503 1
1.23805360319346 1
1.01632368483347 1
0.939888220477828 1
0.907998906971668 1
0.943032497746962 1
1.21732289412245 1
1.08662628956995 1
0.77538042197027 1
1.37265330656886 0
0.891859186891557 1
0.965215120755868 1
0.979525863840578 1
0.777944536509035 1
1.00076067400489 1
1.07715525500923 1
0.860406549331021 1
1.00440034897153 1
1.17093046286765 1
1.13213855599626 1
0.739773081736872 1
0.895877104002443 1
1.03483737563114 1
1.12810204332411 1
0.688704678533651 1
0.880063972396643 1
1.03940077374535 1
0.914190078021452 1
1.18839151423009 1
0.798591490326555 1
0.857477639078733 1
0.961742182872283 1
0.780191635026615 1
0.889795857119476 1
1.01392639472019 1
0.86224947123918 1
1.15302134731263 1
0.790622893554192 1
0.802754553712207 1
1.10686220123788 1
0.959238021313446 1
1.1410552783454 1
1.08009266507156 1
0.867367779452264 1
0.990928289313837 1
0.840711890869982 1
1.1326196469522 1
0.811728925279552 1
1.11288181941695 1
0.615876075909607 1
0.911359364242216 1
1.05981449413713 1
1.01844459641718 1
0.900315782479526 1
1.29665465877628 1
0.971977645976948 1
1.0281431133747 1
0.839576148968445 1
0.869952372020755 1
1.04270290541872 1
1.06024066380225 1
1.02958522995578 1
0.932007391578692 1
1.0779692101118 1
0.712731177892318 1
0.924051926953501 1
1.04784747260295 1
1.1677012867973 1
1.0185624030065 1
1.1413107870476 1
1.24763485055006 1
0.803978078247337 1
1.00143607041821 1
0.975914939057588 1
0.663528668035381 1
1.11487556077398 1
1.23657293579384 1
1.11959858828559 1
1.02082624675689 1
1.26318932902399 1
1.14111387155063 1
1.0908431379077 1
0.948435052109427 1
0.945824942286508 1
1.04858902750077 1
1.11424756436245 1
0.850056295319752 1
1.10098045284276 1
1.05509409294267 1
0.956938127105022 1
1.3402503599873 1
1.40766653832543 0
1.03771476572696 1
0.704591523297728 1
0.961141724930208 1
0.884917098006569 1
1.15886544180046 1
1.25272433303362 1
1.18284022324562 1
1.01271050650101 1
0.964948654746425 1
1.04478015321797 1
1.19791291585794 1
0.864510825517261 1
0.734657816196438 1
0.819447624569269 1
1.15703205186595 1
0.972593713808438 1
0.84615633246263 1
0.714573866978673 1
1.03021110908385 1
0.757049392074595 1
0.92785036302786 1
1.14151702349694 1
0.85594653591841 1
0.998480997304875 1
0.702813318662416 1
0.704607123031432 1
1.09308352498823 1
0.607296812422752 0
0.928726278653393 1
0.75313907650796 1
0.876326906572505 1
0.911712666485568 1
0.831462767066007 1
0.895341660082378 1
0.979562672454986 1
0.831156398791691 1
1.19277266502404 1
0.842962694617824 1
0.809258241703207 1
0.871251333856318 1
1.24084144349648 1
1.25193411337408 1
0.701974029269634 0
0.910073733612248 1
1.11530906624055 1
0.953616579347487 1
1.24237803891855 1
1.31787454327875 1
0.886894810457918 1
0.982159697845619 1
0.929126506788693 1
0.929253745931506 1
0.792446540319019 1
0.895518736550111 1
0.806112694007743 1
1.10916522461078 1
0.970492940026188 1
0.790612262365823 1
1.10621935973161 1
0.914883277666984 1
1.09609721881409 1
1.32461346001655 1
1.1346664928193 1
1.05398608880607 1
1.02951419210312 1
1.0755765323382 1
0.726988286368782 1
1.0654885786707 1
1.08960559720075 1
1.20785165368002 1
0.845815446107921 1
1.16427282406748 1
0.974245325840111 1
0.762105731311173 1
0.804604754487222 1
0.749045055645971 1
0.973437746036409 1
1.03272861320746 1
1.1010336623592 1
0.604163088335467 0
0.721509651589776 1
1.14962710496993 1
0.976091547397626 1
0.975799080556886 1
0.688410319505793 1
0.826397302869668 1
0.888190743232732 1
1.0689790263404 1
1.06600709679493 1
0.77555905104656 1
0.867479966570195 1
1.26626493015825 1
0.858419265871818 1
1.2545263525601 1
0.838987423879655 1
0.974496772845633 1
0.723853419534878 1
0.736439633934406 1
0.883720430947609 1
0.950627504352765 1
1.01156985017618 1
0.952394369422791 1
1.03133797987521 1
1.16453757786313 1
0.809561312072091 1
0.948466525189218 1
1.15513343749633 1
0.837582414973206 1
1.02457167059066 1
1.03261001765595 1
1.16872050525238 1
1.05049840700081 1
1.242468668175 1
1.17009070093169 1
0.963807612532664 1
0.970518650558327 1
0.903384798097428 1
0.74323607952335 1
1.1874719860468 1
0.954706745001083 1
1.01098546629035 1
1.0996004067217 1
1.27503836705687 1
1.04105678277496 1
0.783560917961944 1
0.926246394682137 1
1.12380778418837 1
1.26958704921034 1
1.09515616105596 1
0.912676697515974 1
1.35129110788382 1
1.05390487397811 1
0.94761610874753 1
0.855377471396708 1
1.04302098284611 1
1.06867320310654 1
0.681750760984952 1
0.918674509311438 1
1.03189264843392 1
0.764494495857046 1
0.891315308585819 1
0.84363083413961 1
1.16504109028513 1
0.982958041756107 1
0.998754373284029 1
0.886741145619965 1
0.911722835134891 1
0.992448370647658 1
1.25917120386949 1
0.731523320810509 1
0.987798137555678 1
1.04950898052417 1
0.982649759384691 1
1.07770962942323 1
0.600185092045275 0
1.01971398260094 1
1.04291487037705 1
1.04391524188456 1
1.07708210766679 1
0.987936565173399 1
0.745722803972477 1
0.730650107361202 1
0.928601107963986 1
1.079404935214 1
0.89452346193216 1
0.918814874555736 1
0.789946881764462 1
0.701309043926276 1
0.899428508847195 1
0.9942543550383 1
1.20471262553964 1
0.71933444733278 1
1.05305935833234 1
1.09192585800022 1
0.913922295506699 1
0.959492552996068 1
0.958643059793302 1
1.30240299069848 1
1.1430091926029 1
0.972709327494454 1
0.985313834044237 1
1.34622310480773 1
1.39985462270724 0
1.27187756178413 1
1.17741835755052 1
1.27822623276171 1
1.03001197717501 1
1.0203137661611 1
1.10890053160575 1
0.91130832437122 1
1.32934900518961 1
0.988194236822363 1
1.06345804779663 1
0.92401469183901 1
1.0140340794345 1
0.924024738720538 1
0.792691526527406 1
1.09562289079226 1
0.819988472227473 1
0.995310345137558 1
0.582276427412711 0
0.92741127602716 1
0.821382399096295 1
0.936068421915877 1
0.855856222208882 1
0.998227012795209 1
0.72971863904573 1
0.832591685481307 1
1.0952524478114 1
0.983109418230839 1
1.07552110824286 1
0.907967603225954 1
1.02383196702381 1
1.20344037894696 1
1.14767852901494 1
1.1696183267286 1
0.749717871312712 1
1.00482121305461 1
0.805594572804434 1
0.765446653366758 1
0.858987623133466 1
0.847569886642574 1
1.01412530940997 1
1.03980073268429 1
1.06495893368047 1
0.898206924088561 1
0.953673317037835 1
0.954193008546742 1
0.853271850568394 1
0.951659233559584 1
1.29481978666404 1
1.01130669928213 1
0.814040333275869 1
0.878230129327745 1
0.952070604030671 1
0.925726942312405 1
1.15139254967618 1
0.938384583934157 1
0.738652709098364 1
1.39040439381023 0
1.08400299536409 1
0.967770874444311 1
0.894079906337468 1
0.934225750162419 1
0.973467836571481 1
0.958484859360981 1
1.16150162092315 1
0.978212454830641 1
1.11300783802195 1
1.00740844937472 1
1.06452474903369 1
0.992539722473417 1
0.995041590392775 1
1.10319937736481 1
0.90774879014291 1
0.857278669020218 1
1.00491381054374 1
0.906514390934028 1
0.821844163653096 1
0.988134245753215 1
1.12764404954805 1
0.694225228606745 1
0.919473864961102 1
1.03674949864659 1
0.940920822407048 1
0.91469224125277 1
0.95785596647448 1
0.875362353888692 1
0.856996924887998 1
0.953601107478237 1
0.959651475636427 1
0.965854413318063 1
0.677965065487929 0
0.801679965532288 1
0.900749493365719 1
0.883822518095139 1
1.17718545044677 1
0.857009578569587 1
1.05821411865673 1
0.892677983493186 1
0.929552188572307 1
0.74841058113395 1
0.946659122144329 1
1.05533212357289 1
1.09142911951104 1
1.162627617829 1
1.14307192915815 1
0.927929141754366 1
0.805040730194667 1
0.730018874760124 1
0.900875195563072 1
1.02862092189886 1
1.18890157898259 1
0.789584637796269 1
1.0991468057211 1
1.0415220262948 1
1.12334433688261 1
0.693738409068035 0
1.01341907235223 1
0.906506174994417 1
1.02364476835431 1
0.838543202312769 1
0.935212924802113 1
1.40115814318862 0
1.34488901931168 1
0.827413894927803 1
1.24693673650577 1
0.969933563383359 1
0.982331604330979 1
1.30196836406357 1
1.12224487625223 1
1.21557762838285 1
1.06070531946582 1
0.869527208527509 1
0.9856661738117 1
1.10446723064556 1
0.975603930230093 1
1.07145174214302 1
0.756068581426348 1
0.921213574803925 1
0.775838917749671 1
1.29455818623324 1
0.860260663824278 1
1.07948732646204 1
0.999126465812397 1
0.959747899351301 1
0.708859145625662 1
1.37799362924909 0
0.921956783024944 1
0.726988256649387 1
1.3010879898972 1
0.952734633368806 1
0.978781502974313 1
0.920210335022313 1
1.10677519490575 1
0.947153737438705 1
1.06925144058146 1
0.939297837143794 1
0.957149928813018 1
1.09421947761311 1
0.735794182587909 1
0.97730457252352 1
1.0116276888647 1
1.083113729451 1
1.13751302494337 1
1.04175087350149 1
1.06368282364899 1
0.654416142627359 0
1.03438860027954 1
0.730289150268537 1
1.09728362129108 1
0.977120916721148 1
1.19308894720144 1
0.959190300467102 1
0.989350989008227 1
0.944069934271746 1
1.09172621714029 1
0.829595798070864 1
0.927328378116226 1
1.13822116294985 1
0.934843124892223 1
0.922181731981382 1
1.0241057503523 1
0.77585575281493 1
1.0827698288944 1
1.28608659232902 1
0.785823923687038 1
0.833898210110163 1
1.0455074721552 1
1.10586278676862 1
0.685912489888777 0
0.934945089796589 1
1.01157941560928 1
1.35441646231664 0
1.0319658251782 1
0.695951031588469 1
0.992494639880792 1
0.815183128357599 1
0.936263194622442 1
1.02781431830164 1
1.22256001895779 1
1.01602647082356 1
0.991988952312639 1
1.29170594179615 1
0.938147243610986 1
0.842193503435375 1
0.960531653070995 1
0.839643480477537 1
0.767151013122581 1
0.879215708442291 1
1.15770364093937 1
0.83817234229155 1
0.987004999545608 1
0.911085051450885 1
0.937332909468986 1
0.82262661826717 1
0.934889457509944 1
1.07157153498418 1
1.05313231603723 1
1.31046193517982 1
1.21578984108429 1
0.953967976376276 1
0.77401965530999 1
0.882464988242217 1
1.16337079952011 1
0.992659387259751 1
1.16847079192705 1
1.19243098911207 1
0.750200941840365 1
1.02422525707648 1
0.734941516658087 1
0.95062023400173 1
0.911415481677425 1
1.04999997921266 1
1.02922412012688 1
1.16553270518587 1
1.07238717400451 1
0.865247108592129 1
0.96065321402086 1
0.86519992040283 1
1.11159438589413 1
0.972664997842476 1
1.18330917065418 1
0.974685551525983 1
1.03843660846972 1
0.863292883197652 1
0.92819496228183 1
1.21544562888269 1
0.913239104906408 1
1.12732427604708 1
0.729268859789583 1
0.958612747852476 1
1.03833827892124 1
1.13380188067811 1
1.09776578676522 1
1.18639604182502 1
1.06563182072195 1
0.80466300936001 1
1.10312205660291 1
0.939050187321658 1
1.16146972331634 1
1.06095040388387 1
0.838174513676547 1
0.861815384632347 1
1.04008658526523 1
1.0632369869682 1
0.763589063794907 1
1.08424352905012 1
1.0775890101067 1
1.15856018107155 1
1.00420909041142 1
0.815234234218778 1
1.20201366804245 1
1.207168635418 1
0.779146071511062 1
1.0603471811245 1
1.04804401163589 1
0.909357250537677 1
0.947420265976425 1
0.933335500572987 1
1.09201992977348 1
0.872391302246212 1
0.698786236722561 1
0.926081196118305 1
1.10662766911867 1
0.767604143549286 1
0.981427566765973 1
0.662520499513665 0
1.08119946783843 1
0.74297594101177 1
1.00336108748396 1
0.768457814427718 1
1.06388979045066 1
0.758890469269134 1
0.855863885402704 1
0.88809013653347 1
1.26133063418919 1
0.84526245204703 1
0.824480674172283 1
0.858142093095365 1
1.07198263153288 1
0.702443416616438 1
0.939163483303187 1
0.996456765462051 1
0.843459824352709 1
1.03561406042826 1
0.851168133642776 1
1.02034071918645 1
0.861274610694458 1
1.01156936145772 1
0.660878821647255 1
1.06213843588984 1
0.671843831382113 0
0.521189680822888 0
0.832612795772287 1
1.01764510352231 1
0.839299408445554 1
1.03084351400222 1
0.825315236606949 1
0.859442980218905 1
0.89132725564495 1
0.935607612451061 1
1.14464452483815 1
0.730118163791562 1
1.03408389776949 1
1.2738648090009 1
1.04741806847977 1
1.02223418905431 1
1.18073323754149 1
0.901139200365519 1
1.22712897116857 1
0.549375810182267 0
0.771455763649724 1
0.971122147770529 1
1.07066423457591 1
1.09861307097803 1
1.10361722389688 1
0.803996916082082 1
1.20703516069594 1
0.859934512204488 1
0.982412089045867 1
0.75457456637554 1
1.08841193261688 1
0.906924722132035 1
1.02958937421484 1
0.644624068232067 0
0.98780558533045 1
1.03568020526893 1
1.15166122587745 1
1.25817597793333 1
1.0875694709271 1
1.24490025580111 1
1.12564271898284 1
0.979809130334046 1
1.18131581941324 1
0.980200514859063 1
0.615364687183665 0
0.971024377923812 1
0.91835642964303 1
0.985584242438255 1
1.02645910103757 1
0.881020276436467 1
0.807432490407635 1
0.657022317997769 0
1.11915245197634 1
1.03076516620052 1
1.17760257662044 1
0.6789328843891 1
1.32874210724618 0
0.699879730080565 1
1.1312269186052 1
1.23285317777749 1
1.11291316288292 1
0.80572426221506 1
1.3843411282455 0
1.20368541160938 1
1.40372882091861 0
0.947354006605028 1
1.07019136312468 1
0.892718215242824 1
0.939517039606403 1
1.06459678819837 1
1.02968129069753 1
0.81228320057743 1
1.0590532410622 1
0.852165419378741 1
0.950666478911387 1
0.936416872950377 1
1.01056859983503 1
0.999698276854824 1
1.0649320595261 1
1.0190388430258 1
0.985688879151783 1
0.693519394297318 0
0.78938795809107 1
1.08364349884846 1
1.06382242383513 1
0.84833010682074 1
1.08756236628798 1
1.30240258726933 1
0.924244420653666 1
0.751415924746334 1
0.693454893594868 1
1.08814842935544 1
0.983365580564164 1
1.25081444399188 1
0.813094567991355 1
0.860909749547109 1
0.734314993264774 1
1.18545569461217 1
1.03777356607747 1
0.993898854074114 1
0.823280715261966 1
1.15397828499471 1
0.883191380773351 1
0.979861095960295 1
0.983646336832725 1
0.674048511314638 0
0.830310863835534 1
1.10311010185867 1
0.933204093433154 1
0.944166877180496 1
0.873685862574573 1
0.930880912296381 1
0.933056888255581 1
0.768924617303335 1
1.03719122670603 1
0.879950269750582 1
0.873255858034299 1
0.87430958967798 1
0.997155940413717 1
1.12736350419992 1
0.905361642994824 1
0.830714520408473 1
1.12588496159182 1
0.970913290733356 1
0.921335145202057 1
0.914733612391983 1
1.0217866735349 1
0.888810335858014 1
1.06510305267689 1
1.33452576239694 1
0.977782736394571 1
1.07680283180123 1
0.993326879717383 1
1.1487050418928 1
0.707513005475403 1
1.03372396885861 1
0.827421371474541 1
1.10471666763863 1
0.854681112573719 1
0.844333789557809 1
1.0365064819958 1
0.81684138954131 1
0.97369379615679 1
0.947874078407255 1
1.02392765248754 1
1.00486183717086 1
0.731504434349716 1
0.956632484962595 1
1.32329126354635 1
0.829822635249762 1
0.879094691743115 1
1.001417933051 1
0.865747028697914 1
0.784066746462723 1
0.937004111125202 1
0.903433418992593 1
1.02389681146401 1
1.09751363944116 1
0.967134263644965 1
0.998127746404889 1
1.16202382469475 1
1.14926682236748 1
1.17757037514203 1
0.77952406167017 1
1.06151777346483 1
1.06669647130427 1
0.952761957652736 1
0.776705360580865 1
1.06620557001272 1
0.836142509230177 1
1.11504607457904 1
0.918976437801883 1
1.05117778159475 1
0.897847631533143 1
1.04082299655308 1
0.793280141654941 1
1.1441315779544 1
0.915570452722952 1
0.822033060834288 1
0.810522641363424 1
1.01555526805538 1
0.950057322547263 1
1.09362330745484 1
0.95022421093149 1
1.21424299925872 1
0.95972058951049 1
1.17005213504367 1
1.15655384496808 1
1.11228932776949 1
1.10042623548911 1
1.01095387301473 1
0.654705970569158 1
1.03211660069059 1
0.88674255136812 1
1.21113478733653 1
1.09572940545779 1
0.992174249345399 1
0.86466905196579 1
1.03865418078427 1
0.924846977339148 1
0.99692575690694 1
1.21832379406365 1
0.925581415984914 1
0.787707657160948 1
0.897798366179778 1
0.979120324660865 1
0.820615251147818 1
0.925409909314167 1
1.05654393351689 1
0.957491735371153 1
0.931369050276217 1
1.07670121860343 1
0.709739763696204 1
1.17438345804314 1
0.916796164208843 1
0.929413980976826 1
1.32919835231798 0
1.04095405656834 1
0.963012549210605 1
1.02826835919615 1
1.03592081157109 1
0.9279273397701 1
0.747633781323462 1
0.900238329706241 1
0.905411531498159 1
0.598641179594247 0
1.29621397999719 1
1.06874836322563 1
1.19474671434777 1
0.672494119730353 0
1.07269348681905 1
0.864413584704791 1
1.37290712344256 0
0.998461130918817 1
1.39634386442827 0
1.10959748509717 1
1.19900048862806 1
0.899864022282168 1
1.11678923590095 1
1.01219830596106 1
0.986412951924296 1
1.09438910421943 1
0.758272293002821 1
1.13097604597685 1
1.19822680114065 1
1.17358173476526 1
1.00778322909865 1
0.844900136759374 1
0.773421720446122 1
1.09505376447883 1
0.857783507814124 1
0.846989270575673 1
1.13531654408704 1
0.93319980923088 1
0.98913819822398 1
0.97913964151526 1
0.844252991162358 1
1.21382448042172 1
0.910562726381363 1
0.896412408264197 1
0.751349523021713 1
0.909100724232822 1
1.22322329873365 1
0.831206516451389 1
0.927935192267052 1
0.926437451348577 1
0.790847623651724 1
0.819513039917587 1
0.839642712044097 1
1.05762510874157 1
0.820591761836043 1
1.18226847350771 1
1.09850241619999 1
1.08712834704553 1
0.763406796792706 1
1.04700545565171 1
0.798588132065149 1
0.98185287809526 1
0.931195200539352 1
0.705134418506935 1
1.021953127109 1
0.983834341590407 1
0.910621048178215 1
1.17819785631129 1
0.860708770983703 1
0.999967428814117 1
1.24030997261488 1
1.21463322077677 1
0.828317399548896 1
0.985430387769981 1
0.926761196083902 1
1.02987512762228 1
1.11278062778003 1
1.16304662461034 1
0.820821240277994 1
0.824059260975523 1
0.979998716530187 1
0.889177128401704 1
0.912055173864778 1
1.08412177078254 1
0.971987550970966 1
1.13982903280914 1
1.03219433058853 1
0.786771240924106 1
1.1633738601624 1
0.701951534874228 1
1.1306409841513 1
1.21158505651977 1
1.21245195261313 1
0.890273672066155 1
1.07163014301922 1
1.03034664151905 1
1.07272012469827 1
0.757878421408607 1
1.20776405666972 1
1.01319836715053 1
1.20621173234782 1
1.0213373456731 1
1.09172293848323 1
0.815115240985031 1
1.06224851138421 1
0.717961900887771 1
1.08371796318265 1
1.07372308550774 1
0.830225664354268 1
1.02942618519201 1
1.0650894437803 1
0.849769627265521 1
1.22789993855869 1
1.03318232306242 1
0.985030409372815 1
1.08394633288415 1
1.06534398169807 1
0.869366801026318 1
1.05779961787699 1
0.941267545203578 1
1.10055209007921 1
0.899896532418945 1
0.957211606328546 1
0.825739319982034 1
0.929926657772493 1
0.747499299784431 1
1.19239367347987 1
0.832647518208104 1
0.880405357542388 1
1.10772152301197 1
0.837123566386049 1
1.09996148687881 1
1.17491590219515 1
0.941023553985611 1
0.995582299547737 1
0.92686014849597 1
0.931091676451615 1
0.848881769435547 1
0.850863442793258 1
1.01412214961821 1
0.891702232200502 1
0.863296022892812 1
0.677085845222532 1
0.798289309795769 1
1.0914087276853 1
1.20650751150454 1
1.03460962505672 1
1.00498589082199 1
0.946051186845849 1
1.15531148651615 1
1.14398054449675 1
0.997623097430908 1
0.956197424527468 1
0.752355893830549 1
0.994577598562785 1
0.950488658193297 1
1.01569871490035 1
1.18043673682521 1
1.19234440960273 1
1.00404965963622 1
0.863171177911018 1
1.21301243715756 1
1.05086400654542 1
0.972566236217066 1
1.27478408105588 1
0.869311631118407 1
0.997206618546418 1
1.05577147528939 1
1.02760013284603 1
1.07899749449691 1
0.938913287321086 1
1.03072847224618 1
1.2918505615291 1
0.840335460893232 1
1.05086186728455 1
0.74123166034244 1
1.01933491042679 1
0.984869766738002 1
0.952848015342081 1
1.62818701408949 0
1.06951643404255 1
0.983953817862626 1
0.918208869946111 1
0.968053800726857 1
1.02488174628064 1
0.98367851274177 1
0.820308531921107 1
0.82828558137034 1
0.91226472456261 1
0.817562577240631 1
1.05656067318043 1
0.884968991592206 1
1.09521676129765 1
1.08083050123154 1
0.955178465827757 1
0.695254417864098 0
0.82072973282422 1
1.06934692443487 1
0.889838259673706 1
0.722064880402414 1
1.23428224032216 1
0.882173443176787 1
0.921222590065612 1
1.21871549693121 1
0.984344055659719 1
1.04098132223679 1
0.938207048313339 1
0.869547995220706 1
0.723276191029905 1
0.730635640972623 1
0.994753462522256 1
1.02908637478192 1
1.02115580793262 1
1.24524335321357 1
0.805353320655645 1
1.0669150753627 1
0.820537752596157 1
0.851864382094008 1
0.955864382390414 1
1.11943048533075 1
0.915370033280853 1
0.869384415243081 1
0.900848140000707 1
0.600405879875096 0
1.16286977398371 1
1.18164483387804 1
1.08580885730739 1
1.005665612612 1
0.789219038391354 1
0.820543885583861 1
0.937600679420736 1
0.76742625638067 1
0.950294396783865 1
1.13540573571725 1
0.936313732993721 1
0.857366115937166 1
0.875776999918207 1
0.96690839178648 1
0.807704485150611 1
0.912077935060394 1
0.989902162875476 1
0.890309606368014 1
0.852856343101125 1
0.769546993139322 1
1.14447864729663 1
1.14496078085374 1
0.829914312114555 1
0.934062094253761 1
0.860649546010656 1
0.942150808861562 1
0.887734934393594 1
1.12246954885945 1
1.17602968712318 1
0.904786245614985 1
0.873229913919301 1
1.05261539600228 1
0.797628756895548 1
1.03036583566028 1
1.00116377248179 1
1.27336184174967 1
1.08363316735213 1
0.872921452502102 1
1.09122695768895 1
0.983974701770789 1
1.25861096196643 1
1.15800455048155 1
1.07928476751183 1
1.09482615683179 1
0.968852474091031 1
0.97542608687203 1
1.02192528241728 1
1.05941457516834 1
0.819056841736479 1
0.741193432480717 1
1.05338629829708 1
0.572908921011947 0
0.994272840553444 1
0.925401792167831 1
0.914331686425554 1
0.958795327866682 1
0.920023205608334 1
0.709554487590037 1
1.08012625099299 1
0.936698422762601 1
