# Supplementary material for: Bias caused by sampling error in meta-analysis with small sample sizes
Source: PLoS One. 2018 Sep 13;13(9):e0204056. doi: 10.1371/journal.pone.0204056 (PMC6136825; doi:10.1371/journal.pone.0204056)
Supplement: S5 File — (ZIP) [file pone.0204056.s005.zip › results N = 20 theta = 1 tau = 0.2 sz = 5-10.txt]

"dl.theta" "dl.cp"
0.74041049547506 1
1.11461581102003 1
1.16659709077119 1
0.569626933737386 1
0.90431496341508 1
0.610689815616217 1
0.311103589576044 1
0.718591505753086 1
1.12238392004866 1
0.644233864607498 1
0.662168132199178 1
0.609754345036024 1
1.02404215966579 1
0.792299803526396 1
0.621439535500958 1
1.21520469037704 1
1.14482017186166 1
0.845477939152333 1
0.666709901746262 1
0.834892960708745 1
0.513849425743129 1
0.538985168526277 1
0.930372956811748 1
0.931729869403219 1
0.500991375569575 1
1.06042584905143 1
0.99173507832962 1
1.06880883684864 1
0.667030519436907 1
1.18253291913765 1
1.31594643392832 1
1.5814217133434 1
0.687340669211407 1
0.735626157435102 1
1.04655540233379 1
0.439726608399535 1
0.64161055570863 1
0.917321326680896 1
0.687346048894484 1
0.771752082360404 1
0.769083437181794 1
1.2845494581161 1
0.210025416796645 0
0.918075608856264 1
1.55849548028427 1
0.650450812701522 1
0.804719348520333 1
1.07927506407385 1
1.14898768524091 1
0.959977897649548 1
0.749169571067865 1
0.435428610899515 1
1.49056780761512 1
0.903615482406935 1
0.819839744012734 1
0.5190257792819 1
1.11917375827805 1
0.914743602465242 1
0.786355951235391 1
0.755213917826604 1
1.44058646267083 1
0.657595018343269 1
0.40695913635865 1
0.39808441011429 1
0.983756133554399 1
0.635194087600586 1
0.136997344587007 0
0.821889497268821 1
0.829483641681596 1
0.764181841566936 1
0.709949548498603 1
0.960890831157997 1
0.0846721787329145 0
0.850194009074913 1
0.720691562536505 1
0.904670706372983 1
1.12833358960644 1
0.845036603836584 1
1.02111826793461 1
0.509085108859657 1
0.424686989554788 1
0.869251167777883 1
0.910436088777282 1
0.71295999768657 1
0.83056727453811 1
0.829347752881294 1
1.38388533118809 1
0.953421136898792 1
1.11015734079615 1
0.677388570243038 1
1.08878389842851 1
0.422947157066311 1
0.909109927071103 1
0.944324714305727 1
0.678181157023227 1
1.26082894810856 1
1.57963368846959 1
0.555818807306026 1
0.842017026614172 1
0.464565872161628 1
0.9055028244225 1
0.673720946532675 1
0.808098945713498 1
0.560045747049062 1
1.16203905059151 1
0.593285411395026 1
1.25513906935077 1
1.40382120876137 1
0.570916116755721 1
0.636207985822333 1
0.815334709555594 1
1.03602759562355 1
1.48090021007337 1
1.37675810402277 1
1.01347989616914 1
1.05777860381124 1
1.35396974545251 1
0.709914139445125 1
0.369836032961423 1
0.93118654343385 1
0.687583646278502 1
0.823868617028622 1
0.887254668580222 1
0.434751948610388 1
0.816519827070359 1
0.889322602134052 1
1.13282418222484 1
0.484331065374588 1
0.966504045230237 1
1.01925103575671 1
0.421033237744976 1
0.87750598936629 1
1.18322874400435 1
0.564008129892852 1
0.351767756166391 1
0.966063239899265 1
0.801410416823523 1
0.771692758362791 1
0.450493886475301 1
0.814296729500028 1
1.01042685085334 1
1.15288888696972 1
0.44144671120056 1
1.51380931627704 1
1.01256865346342 1
0.777353808870008 1
1.06306010565393 1
0.782743677861595 1
0.892517057410742 1
0.631097295568532 1
1.03755033162479 1
1.12057322710391 1
0.915826994454528 1
0.535870665035874 1
0.871045716805886 1
0.923086434600169 1
0.811532558781402 1
0.969364969965115 1
0.933370229911833 1
0.752659889686893 1
0.537410435458267 1
0.734072367581031 1
1.28768582437706 1
0.888542293543772 1
0.509259400825425 1
1.18828584167053 1
1.25801570080961 1
0.946884490439662 1
1.17015772270911 1
1.19117176388281 1
1.00360203099135 1
0.495698589405507 1
1.03946678101591 1
0.869361961895299 1
0.818952633581407 1
0.94403483169782 1
1.48946639167586 1
1.0608791657565 1
0.730995543839005 1
0.88477478912682 1
0.536457455245858 1
0.342525127251608 1
0.818474690283264 1
1.10734145470761 1
1.12881659704738 1
1.47219775047907 1
0.816882653021943 1
0.930784863840929 1
0.924111293629217 1
1.03784673571559 1
0.740593410188692 1
1.06721420603399 1
0.659075965555899 1
0.989987848358186 1
1.06240208924053 1
0.545272111417063 1
1.40153718521727 1
0.82316718979562 1
0.727517625956096 1
0.825171356668242 1
1.03048166208985 1
0.595924519537205 1
0.997813724726456 1
0.840324127639509 1
0.509319851931662 1
1.22191303575825 1
0.674677158910227 1
1.04915848699273 1
0.986219158693129 1
0.420597966287048 1
1.72982485531058 1
0.679278953064067 1
1.13048431825212 1
1.29360612830617 1
0.915869005662029 1
0.47764235984304 1
0.587490498299192 1
0.955466034056059 1
0.422945761859357 1
1.19640947153694 1
0.759611254652684 1
1.42158213340055 1
0.860256201070314 1
0.761432080072021 1
0.670885542752683 1
0.253469870007432 1
0.72059261648078 1
0.664570165364964 1
0.619569167013021 1
1.17117811450114 1
0.253843535274226 0
1.16366928026872 1
0.88093142363822 1
0.672400177868677 1
1.33323660280844 1
0.578420164644182 1
0.781151321006187 1
0.18543319671303 1
0.590386309244682 1
0.915369440275846 1
0.626111679577793 1
0.575646663081279 1
1.07523153878281 1
1.37875206458861 1
1.32738008736616 1
0.657736216030667 1
0.872944291279071 1
1.45522885490781 1
0.989276048432541 1
1.18981641301315 1
0.942196749664804 1
0.9698009768455 1
0.450882876238578 1
0.626516562080245 1
1.17426271414729 1
0.687196233613471 1
0.774324910976185 1
1.31276927416429 1
0.933401814447098 1
0.843506246087573 1
0.955554359724493 1
0.832650540776685 1
0.546904188377741 1
0.861492640891825 1
0.427946907940641 1
0.873388842711205 1
0.908888726209066 1
1.13928749952649 1
0.00272498217211218 0
0.92954287530994 1
1.03344904731878 1
1.12536423724538 1
0.548462213115877 1
0.624240288633628 1
0.795952653614503 1
1.17702031247315 1
0.768493036429273 1
0.153917226546839 0
0.374051065437939 1
0.957701539848545 1
1.08849297694501 1
0.498385181432483 1
0.894641170060666 1
1.09485317127236 1
1.0337265051733 1
1.12561333795418 1
0.771368089561277 1
0.601171525276447 1
0.738010237241061 1
0.705754082904495 1
0.792634200436842 1
1.18606483209398 1
0.89408136756259 1
1.30292013498111 1
0.622487685763723 1
0.0732380302875837 0
0.833440178830082 1
0.879086767886703 1
1.14107976335259 1
1.20196271674018 1
0.812257108348619 1
0.45253313530677 1
0.709984430969404 1
0.881137725917401 1
0.764803033775226 1
1.2545905416368 1
0.794323530335163 1
0.863803373092549 1
0.831544754552409 1
1.09159427229108 1
1.04837962089211 1
1.21905195538089 1
0.862632284510944 1
0.961120745893134 1
1.20538177451248 1
1.11163151922039 1
0.737694748172899 1
1.03494312068792 1
0.95255473905769 1
0.758868937528261 1
0.459348101152843 1
0.849390474307939 1
0.638477386808281 1
0.812353573026168 1
0.45890667744056 1
1.13293976780684 1
0.760246472675722 1
0.605414898679174 1
0.767857607001906 1
0.490262008700145 1
1.00078903897844 1
1.06364106674806 1
0.600687185285697 1
1.3802425186146 1
0.773503540624214 1
0.636461387004236 1
0.189852064652181 0
1.09414137868307 1
0.827179607317299 1
0.656012765412381 1
1.28506794678811 1
0.578795294077967 1
1.2305832101679 1
1.20074704441113 1
0.482677529404828 1
0.314473764523663 1
0.937055256678283 1
0.975112271439916 1
0.779079537798716 1
0.876316810436777 1
0.734746288073305 1
0.377288171958831 1
1.47552045780007 1
0.557535721934257 1
1.21023523517112 1
0.700146559650551 1
0.859205489869345 1
1.11175468536714 1
0.673013904378659 1
0.650663301490884 1
1.00729776662183 1
0.182715626256717 0
1.17715383908223 1
0.595471721023957 1
0.480667317722949 1
1.01126890943536 1
1.23946143920689 1
1.24410451296195 1
0.846676810693462 1
1.85869706419953 0
0.506089427038932 1
0.22240257899026 0
1.08249442021792 1
1.27961605023325 1
0.633189477792824 1
0.997594962041679 1
0.580660890375815 1
0.439734173437191 1
0.865643230802368 1
0.636119148731669 1
1.02607120386307 1
1.37703045396555 1
0.262430576521353 0
0.956208369002204 1
1.06100309809447 1
0.492009186757542 1
0.908069343705933 1
1.09856784040418 1
1.02070879688814 1
0.38754950611977 1
1.26809186289824 1
0.931775016524092 1
0.541302419234636 1
0.774311660081222 1
0.790689513864415 1
0.939435661464722 1
0.647271641508637 1
0.89456785923124 1
0.911244570637974 1
0.612389846625267 1
0.726599957396394 1
0.383060121437827 1
1.42023299234135 1
1.19933887084051 1
0.859599657942584 1
0.86097349091836 1
0.808245437621587 1
1.15671237167726 1
0.756989593093669 1
0.0664874185041326 0
0.941234087248095 1
0.579504938041058 1
0.86124021884891 1
0.824420385457457 1
0.842066008125008 1
0.630518679885809 1
1.42242668768697 1
0.135675295586216 0
0.587427639181654 1
0.484175873440337 1
1.19256953715478 1
0.713937218319616 1
0.530107289141781 1
0.830229489532789 1
1.05199701555305 1
0.937237647099509 1
1.51861568669126 1
1.34462329015544 1
0.917488272425945 1
1.08081575631359 1
0.921968658539568 1
0.84630402722356 1
0.532900072121926 1
0.136077072716137 0
1.03857139942807 1
0.720583668118936 1
0.812907477267829 1
1.06770232143946 1
1.03696240892146 1
0.275845432436497 1
0.91385828678906 1
0.654192466650468 1
0.984400623846102 1
0.67529478696736 1
1.1120243610915 1
1.0511246285226 1
0.78910491581255 1
0.857647702786206 1
1.0948076119133 1
0.480126547370923 1
0.486348330309964 1
0.408686823622059 1
1.05744463246583 1
0.552815015086231 1
0.784020601332971 1
0.602342099786551 1
0.945757807013374 1
0.720924917472537 1
0.826601169670004 1
0.87222292572924 1
0.561427815032011 1
1.12614087955121 1
1.07670780129014 1
0.884940247492298 1
1.14283676155727 1
0.585484484693795 1
0.89809016460271 1
0.654235947995186 1
1.1074689089051 1
1.36377571912092 1
0.418320035682557 1
0.922980703154321 1
0.612271986895464 1
0.673149051240849 1
0.802228771539159 1
1.0395797585731 1
0.761434367091503 1
0.849401076504381 1
1.11588824538724 1
1.35959817904534 1
0.654609242911688 1
1.0292854754419 1
1.13163714793273 1
0.928468059982703 1
1.14087639998309 1
0.862806551580535 1
0.931426503717119 1
0.871042308312543 1
0.145587076788967 0
0.776805889011735 1
0.886794633475839 1
1.24809457678446 1
0.800260689771535 1
0.729269495243869 1
1.80676791448646 0
0.727313683226844 1
0.207182793763411 0
0.971129997333148 1
0.385117297985376 1
0.773039190473362 1
0.730070575189111 1
0.79868932074889 1
0.996216649947766 1
0.635719298950427 1
0.73782777992722 1
0.753936774760925 1
0.58336214004806 1
1.09116516288846 1
0.965638954381933 1
1.04590382706361 1
0.731590068834575 1
0.530974259381646 1
0.651527038383626 1
0.680579530697569 1
0.514868625639039 1
0.738784023734794 1
0.571221565027924 1
1.07139075982843 1
0.977825905593488 1
0.629852266088823 1
0.615156689077484 1
1.02382109376844 1
0.916130839182381 1
0.0433898957199637 0
0.84037236770709 1
0.643869644003572 1
0.742948293499411 1
0.401004837309594 1
1.00189944294969 1
0.719262781895123 1
1.13618001616894 1
0.768987759496144 1
0.929380727896559 1
1.42097843607618 1
0.726790596275532 1
0.474445176644853 1
0.640194108838283 1
1.56644356156287 1
0.394302850981093 1
1.15268422062714 1
0.764583830458506 1
1.11717517944095 1
0.634918021708645 1
1.18167240706427 1
0.573542864985014 1
1.06969042176553 1
1.54234590275818 1
1.39884723676517 1
0.760579594150066 1
1.15164218125001 1
1.03309250271477 1
0.80722092618386 1
0.57147075733066 1
0.459507488190637 1
0.710972941170293 1
0.789739825331307 1
0.404665152373309 1
0.739957007491825 1
1.14203728056242 1
0.820601166681412 1
0.586018561326248 1
0.462877488529274 1
1.04600346105265 1
0.584273507784293 1
1.24281306385002 1
0.857518675818192 1
0.57546509878199 1
0.669256407947486 1
1.43942858361773 1
0.642443859692138 1
1.06811341894959 1
0.56232237061675 1
0.996176478675062 1
0.773595861911248 1
0.935642778710317 1
1.02969252280078 1
1.21383999902284 1
1.03554826090117 1
0.473758642542387 1
0.910483066303315 1
1.3749942352766 1
0.393414478882097 1
0.788744016865718 1
0.488994299672907 1
0.768192407086936 1
0.142340036069695 0
1.08173537716985 1
0.213403339838835 0
1.07909813315049 1
0.654481348157847 1
1.2164539734869 1
1.08468432520445 1
0.616826026510682 1
0.970540183373568 1
0.829558364770225 1
0.926831764068977 1
0.728824133769841 1
0.565261892971779 1
1.31159021160155 1
0.721152481585595 1
0.907439479863839 1
0.456644371394437 1
1.05668808384908 1
0.873219952730779 1
0.808748553954529 1
1.04463021033259 1
0.835849965079588 1
0.577058365975424 1
0.666033463184899 1
0.744614110472154 1
0.496935936213686 1
0.952364870439231 1
1.31873970257891 1
0.905038104065496 1
0.797427671591848 1
0.838181486536035 1
1.10189921008762 1
1.19675998095828 1
1.33134966035904 1
0.695353014489403 1
0.806756950838523 1
1.18689974017253 1
0.518501562044885 1
0.642691630908427 1
1.25893334546866 1
1.01100312458689 1
0.826816914115813 1
0.803361855117642 1
0.481684783703563 1
0.647569000800226 1
0.537192566808746 1
1.09837969875301 1
0.511209871595893 1
0.808703388926375 1
0.942508670472814 1
0.69643995843205 1
0.239724928411824 0
0.688683246254885 1
0.719096180974614 1
0.879228777026153 1
0.81801568844911 1
0.855012538659688 1
1.26121024801008 1
0.726468425489903 1
0.873584152215114 1
0.729896141770365 1
1.04238305738531 1
0.671056023388554 1
1.09929876883702 1
0.753589794106589 1
1.29003736872592 1
1.12271209035365 1
0.928666528655979 1
0.9244875034974 1
0.54150752149721 1
0.516856214333465 1
0.962688260666954 1
1.10774470649636 1
0.794547088625401 1
1.05426828526884 1
0.769842183293319 1
0.895751901248589 1
0.962346168954778 1
1.30325982256519 1
0.998047650695867 1
1.27601984745819 1
0.803644010956328 1
0.845886138994595 1
0.901761669185275 1
1.19669173624571 1
0.996577878744497 1
1.20581561359486 1
0.951152761707513 1
0.79550382935558 1
1.13070867366931 1
1.61147333433917 1
1.10149885983929 1
1.14936934165372 1
0.67204461610637 1
0.842914357366449 1
0.630814022171266 1
1.19486097519699 1
0.801294812013669 1
0.620644744773016 1
0.832486875059267 1
0.742470334547639 1
0.951541889685913 1
0.869064384607194 1
0.952540751739753 1
0.914824364778351 1
0.464161742815635 1
0.79941568687784 1
1.31213602254018 1
0.782083150703296 1
0.927521027706983 1
0.885957752737577 1
1.10458300340326 1
1.24197334631554 1
1.14539815673932 1
1.18303441506843 1
0.808063811524469 1
1.08998750134486 1
1.19328704935183 1
1.61276849324538 1
0.919031529204684 1
1.47183378479467 1
1.15748074772181 1
0.581118238748366 1
0.33054576024808 1
0.734540399742264 1
1.20395378175871 1
0.685841313046968 1
1.45911370421465 1
0.725415285940419 1
0.518006415002345 1
1.00641808482176 1
0.823495083502582 1
0.81683028863762 1
0.896590565854494 1
1.42540584057279 1
0.951520522445936 1
1.25793450362609 1
0.675181814004489 1
0.883786325214318 1
0.578821011402943 1
1.05582535344046 1
1.13499813201555 1
0.896997573512164 1
0.432553532817057 1
0.93024832843032 1
0.750782506702935 1
1.15942235054549 1
0.96776900922685 1
0.542095426895113 1
0.800024178355294 1
0.876782545982491 1
0.282105478974339 0
1.164582802421 1
1.11316975218765 1
0.64150163441982 1
0.708774640439368 1
0.947936319471503 1
0.900857211657605 1
1.02300644946154 1
0.738447128972977 1
0.810818978786647 1
0.349926537741851 1
0.640547992179799 1
1.22516756455054 1
0.781845484203696 1
0.902420358092961 1
0.98684363337688 1
1.02923960241606 1
0.932862618657071 1
0.469761406247123 1
0.875896836668868 1
0.787368575095622 1
0.918059391933215 1
1.29616391004361 1
0.518495479176336 1
1.31910211745646 1
0.872642144676966 1
0.981609677216987 1
0.528662788277561 1
1.59835760558015 1
1.37588704950977 1
0.653053959331708 1
0.937786192107268 1
0.891761991457186 1
1.06015210995192 1
1.11777880414198 1
0.946560208425139 1
0.701441918148639 1
1.06983606044491 1
1.03742557028621 1
0.959005215021122 1
0.0909224403960271 0
0.924904175406915 1
0.445869527822569 1
0.679036247549557 1
0.932885243363174 1
0.744774206870269 1
0.985933789187127 1
0.508529072798437 1
0.606609456334206 1
0.612120676016508 1
0.836100453409876 1
0.690331811895012 1
0.709519252584299 1
0.68737415235814 1
0.681375164258661 1
0.442639611562823 1
0.969632897398803 1
1.24254756895374 1
1.42261522878801 1
0.695082835826369 1
1.06419450553248 1
0.711373293646253 1
0.799564662562246 1
1.26805399566544 1
0.507282305549907 1
0.536948991221027 1
0.678693086287012 1
0.591209343801084 1
1.30658435100078 1
1.09846833738869 1
0.53473953468271 1
1.3526539378424 1
0.907185957698122 1
0.309368773320973 1
1.04323324541564 1
0.680429980600664 1
0.272550424028339 0
1.03345550318999 1
0.718176904142807 1
0.89683592457173 1
0.794136123751022 1
0.896248003554704 1
0.620399435967412 1
1.19978935618832 1
0.821309130946258 1
1.03801184432977 1
1.41167457911562 1
0.968825232776192 1
0.616634669518506 1
1.34681130439691 1
0.506730871022799 1
0.787870303979152 1
1.09854513147344 1
0.860077991946119 1
1.1156746953355 1
1.61277657519252 1
1.02039609692979 1
0.964167307876232 1
1.19096211976208 1
0.745932368747094 1
0.819866832878051 1
0.597891533835312 1
0.60455112623281 1
0.777689689051209 1
0.777133621173819 1
0.247353289519224 0
0.86973726059525 1
0.656409524410164 1
0.967648537696001 1
1.10693898268103 1
0.0689202024489114 0
0.781548396846858 1
0.427162472909963 1
0.674185064339681 1
1.12508069608378 1
0.747207387857979 1
0.697646006210882 1
0.580170097414622 1
0.840333197032784 1
1.31947658117471 1
1.3800872128927 1
1.03796261378785 1
1.18682206431885 1
0.972594408799338 1
1.2498134267221 1
1.83126536726885 0
0.794485596557448 1
1.46893354785086 1
1.03633750240485 1
0.428851223861194 1
0.569104017565048 1
0.396664452395543 1
1.02359094062911 1
0.901966491644999 1
1.30291518250569 1
0.808662238531072 1
0.446297279384156 1
1.0488529754972 1
0.952627874941083 1
1.39900365132595 1
0.882395901883366 1
0.625515391159406 1
0.771643814752395 1
0.814818099861397 1
0.350309504488486 1
0.655402348926708 1
0.648909303887441 1
0.829851284792944 1
0.770040406662366 1
0.568107745344165 1
1.41643574577562 1
1.21281710009954 1
1.08342829874896 1
0.622983988842343 1
0.739145593486918 1
1.27077074719425 1
0.879676068972288 1
0.43112091346859 1
1.11711460963767 1
0.966335407524014 1
0.812303494368841 1
1.1136791925862 1
0.517145950756922 1
0.488210294505556 1
0.71009244768112 1
1.08055237764987 1
0.714824923394552 1
0.364083460173865 1
1.16936463587256 1
0.767080951287671 1
0.405612355318727 1
0.28692903152839 1
0.706833357751588 1
0.433675615962101 1
0.868418440841028 1
0.546342661243027 1
1.20665031990948 1
0.529515829136549 1
1.03616501223756 1
1.06181314099352 1
0.392231092907022 1
0.776182277979237 1
1.24379295666201 1
1.15260912405592 1
0.421253895394361 1
1.03390308371733 1
1.21370995058571 1
0.443176131428563 1
0.687666114132004 1
0.930410516987737 1
1.1403832175157 1
1.06066819849168 1
1.10590824431639 1
0.648569526495095 1
1.04354042701911 1
0.797707881483105 1
0.946274509604212 1
0.977327273064333 1
0.413132965668422 1
0.972132536913325 1
0.27135541502084 1
0.314335245106969 1
0.878765187367357 1
0.514244780298536 1
0.613149999663338 1
1.04582427915381 1
0.833204769548649 1
0.930759335911399 1
0.719427696175914 1
1.26712251908283 1
0.968720641309172 1
0.919008234046546 1
0.880880042771904 1
0.919900536184869 1
0.892921626268207 1
0.743548023085884 1
0.447488527903222 1
0.893729032589835 1
1.18914603959434 1
0.743548945119352 1
0.842173170315921 1
1.58348703583853 1
0.86453736931327 1
0.821856962599065 1
0.656645688879703 1
0.81279245159086 1
0.793814513562806 1
0.897750240679564 1
1.20450680748691 1
0.722081914662785 1
0.607816379331741 1
0.94588901766342 1
0.871711250725888 1
0.844273958867815 1
0.634431106240363 1
0.446655851442305 1
1.12183997442224 1
0.609847504836862 1
0.492426139477807 1
0.66908772878026 1
0.72782311015287 1
0.711244588791297 1
1.21227552446543 1
0.989761801025689 1
0.347216420667617 1
0.893710508316992 1
1.51188268514029 1
0.190390625101917 0
0.898318894916088 1
1.46539891806164 1
0.596379818904646 1
1.23802398833587 1
0.444134374226136 1
1.01038510148074 1
0.829514537332105 1
0.723522183812854 1
0.959434052891232 1
0.55944581130122 1
0.535755748251617 1
1.31563297342004 1
1.24117699270382 1
0.517955772143469 1
0.850495808564617 1
0.619177018029843 1
0.624758740128374 1
1.23443107089626 1
0.38461336581284 1
0.82224761715802 1
0.560451523125846 1
0.603136123790309 1
1.10014716532371 1
0.872259630692284 1
0.830610871359644 1
1.05510723365903 1
0.872607246277346 1
1.34564309207045 1
0.676056460590309 1
0.894297260936032 1
0.621465591193128 1
0.855304345059289 1
0.634909787196282 1
1.40343101109177 1
0.487069551289681 1
0.730481274902594 1
0.750880558511149 1
0.802820189533026 1
0.808258215393148 1
0.283197892098052 1
0.292348846579455 1
0.719347707288809 1
1.13213101643872 1
0.479954212874605 1
0.946908521618287 1
0.386941433685805 1
0.85329513510621 1
0.869355253937622 1
0.273480893137983 0
1.13835116648782 1
0.538518320671893 1
1.04066793674133 1
0.794453297441382 1
0.912156983346823 1
0.694164405763851 1
0.793354942649827 1
0.950584823513598 1
0.921572121697212 1
0.866264951289886 1
0.751427938734265 1
0.550353012122783 1
0.786445542875338 1
1.08972145445949 1
1.13220083041579 1
0.898863002141498 1
0.904134771417012 1
1.89372984373292 0
0.877354060830949 1
0.660516833186921 1
0.697446073114429 1
0.882444736006135 1
-0.584301039472765 0
0.606895130613526 1
0.37514964420695 1
1.16925510168739 1
1.38459335688224 1
0.528717580379068 1
1.05013676138572 1
0.687378605533051 1
0.307303457773551 1
0.838060670742412 1
0.584884795297926 1
0.36422014107725 1
0.580801142782097 1
0.461316086476547 1
0.726882074256482 1
0.575947796445099 1
1.11326578263583 1
0.925035838269305 1
0.796974418415086 1
1.21581269559933 1
0.418670897262037 1
0.452275632168431 1
0.68487820867728 1
0.99290880537185 1
0.785779731451049 1
0.0787666224201963 0
0.700999290481632 1
0.106786353333771 0
1.14641031938187 1
0.378920478172027 1
0.878194073008953 1
0.530314492668398 1
1.24968172657332 1
1.24033026853894 1
0.747923526889246 1
1.22839007238181 1
0.612973742340441 1
0.636553259339191 1
1.18535283096848 1
0.79320455799587 1
0.775521202417155 1
1.0937760329913 1
0.872897520643552 1
0.776923888745057 1
1.07522124146717 1
0.855116043635254 1
1.09145203804523 1
0.777703870283304 1
0.741138035430802 1
0.81576961688704 1
0.417693215624267 1
0.57738197154571 1
0.922116767767445 1
1.18248235925437 1
1.1708224910591 1
0.521158262424475 1
0.614306025586684 1
1.28468941200767 1
0.81353324136998 1
0.731371394155255 1
0.560120696813819 1
0.348986965008624 1
1.17311498961843 1
0.657673995248509 1
0.87616473207693 1
0.51948309587755 1
0.493259734601571 1
0.648055788948304 1
0.703743936413173 1
0.664931803643198 1
0.580893183725268 1
0.805067452117816 1
0.808524926322344 1
0.758666133095728 1
0.798576045923141 1
0.612590653914979 1
0.609182316889783 1
0.916283134041386 1
0.96573967403997 1
0.732849904919929 1
0.823157293788146 1
0.556471883799555 1
0.459795053271852 1
1.07979390336722 1
0.646924461837468 1
0.497859356826948 1
0.472253249823593 1
1.43401468992296 1
0.973929297773933 1
0.576711685337132 1
0.396017438045146 1
0.999171762968916 1
0.88846678981869 1
0.962008884899501 1
0.794382100020722 1
1.20905472274966 1
0.358636924557439 1
0.695337054483114 1
0.187754984027529 0
1.00953778115765 1
1.1247646188451 1
0.312008460898095 1
0.849975943903178 1
0.580800750599264 1
1.14540838571682 1
0.656070912855911 1
1.12451921502196 1
1.08372244715868 1
0.84673962375127 1
0.62439382934051 1
1.10490683499968 1
0.668925842235559 1
0.496678625611282 1
1.02515948954176 1
1.15846559944254 1
-0.0237331444795622 0
0.925858292360043 1
0.616225909825822 1
0.964250440113699 1
0.59286607200864 1
0.903787001681193 1
0.82829987382643 1
1.39489591351768 1
0.816258891986966 1
0.60998121763214 1
1.14431664453894 1
0.608288847202894 1
0.736138231818279 1
1.2233065152319 1
1.21728263393348 1
0.634831512358488 1
0.647864154171921 1
1.46767003544043 1
0.863986226650619 1
0.607744823476064 1
0.850173111406143 1
-0.0571967593721848 0
1.40934027129174 1
1.19077174825034 1
1.15850019768896 1
1.11035836074865 1
-0.318839339459718 0
1.25514214883951 1
0.953025879432542 1
1.17920453278752 1
0.564964520948459 1
0.464975764309777 1
0.846563691417953 1
0.747519458687562 1
1.26884653897731 1
1.19710300997733 1
0.920917773524462 1
0.490946137840069 1
0.683372176993411 1
1.30728463074491 1
0.736682332296533 1
1.12474775129202 1
0.975004520178292 1
0.782150298444512 1
0.686376372595526 1
0.917946830421327 1
0.996731996879837 1
1.45527131894441 1
0.738108231705529 1
0.543890268185657 1
0.835071533640119 1
1.0671857963117 1
0.729709614570858 1
1.34320427606179 1
-0.43850028397301 0
0.77300140768843 1
0.828679677030884 1
1.08528744181347 1
0.801024368832847 1
0.797971608048207 1
1.03266124304778 1
1.02164008863357 1
1.08889310547865 1
1.05579905028473 1
1.02368753935515 1
0.381212736288999 1
0.989821869449109 1
0.665256387294044 1
0.879821945990798 1
1.43248765202966 1
0.85627707746141 1
0.804353283060036 1
0.773481472756081 1
1.25606245327286 1
0.893161568116343 1
0.763544914309486 1
0.693835309369599 1
1.12931888865347 1
0.818726039604029 1
0.501760206640881 1
0.582317059602645 1
1.29023567620489 1
1.36003392976191 1
1.00318576169656 1
1.50526157722893 1
1.37005310601669 1
0.816986752148398 1
1.09211359279421 1
1.15900101518627 1
0.579386540428898 1
0.963438741906313 1
1.19925812788634 1
1.01843949908577 1
0.616500868434187 1
1.15407230125365 1
0.60069395712355 1
0.792416777818151 1
0.880378796286194 1
0.653373829714235 1
0.507041699874259 1
1.45584206421362 1
0.445211022162996 1
0.725484207042002 1
1.04052429938302 1
0.964402715223061 1
0.784844744930018 1
0.95947186825071 1
1.12983376608197 1
1.02935407300317 1
1.15277921991195 1
1.16540835757216 1
0.603348341870203 1
1.08167176664416 1
0.8998027394478 1
1.64435798137971 1
0.508331429894453 1
0.867617114208114 1
0.627473723125209 1
0.821847635822591 1
0.637243088562073 1
0.534235695617171 1
0.537916453721441 1
1.26694438065441 1
0.466339533857833 1
0.826003607200952 1
1.25648797401697 1
0.696798491071546 1
0.765059203052793 1
0.203012127868478 0
0.936979401942249 1
0.876293415902966 1
0.968262566386138 1
1.04312860302584 1
0.532476672757695 1
0.620129014884841 1
0.924100535370774 1
0.588723554429323 1
0.74889929084352 1
0.686896830130106 1
0.297437060072761 1
0.626790541653673 1
0.664168713898012 1
0.676433815745556 1
0.564744284185217 1
0.435670456117384 1
1.09657275504602 1
0.962101971522032 1
0.239908169022246 0
0.596715673601751 1
0.952787711157076 1
0.612539242847566 1
0.592891451950157 1
0.825363638622969 1
1.14409286321946 1
0.955902611084052 1
0.963126321457386 1
0.808292556188556 1
1.00681200493186 1
0.843396850305099 1
1.0476631192626 1
0.556555322606122 1
1.04538926217612 1
0.995881516774013 1
1.05938622720834 1
0.971061306418095 1
0.499188231277619 1
1.02663686929938 1
0.576591569536535 1
0.499166073135811 1
0.617494561706815 1
0.31841970137057 1
1.17086179481129 1
0.91397452843944 1
1.38287081957644 1
0.944411128631767 1
1.17465463982334 1
1.13823215711769 1
0.672433555082197 1
1.5324674912738 1
0.994116867034768 1
1.15377381996083 1
0.655871228825437 1
1.05359048616934 1
0.669406720932512 1
1.35252112922313 1
0.81506646358192 1
0.548717398821654 1
0.5853589630816 1
0.158773033907809 0
1.0484940437854 1
1.10552029658816 1
1.2166974355398 1
1.11072321620112 1
1.13154693901617 1
0.846030502311323 1
1.19385290909164 1
0.58695653972551 1
0.817132703595894 1
0.990810440888024 1
0.323762190852571 1
1.19509430994629 1
1.06645874235436 1
0.778939540429588 1
0.716487263272163 1
0.121033843243269 0
-0.0184182882906966 0
0.751137882210686 1
0.493250373057118 1
0.980716195622709 1
0.993805181089492 1
1.34147179063316 1
1.33214663473453 1
0.89162728282013 1
1.3500149027915 1
0.778500259416605 1
0.662372054572526 1
0.919386298041089 1
0.430927128674201 1
0.709528104148849 1
0.73062927169448 1
1.55004243242905 1
0.804513977045236 1
1.21311648166991 1
0.551509137409344 1
0.0506948132542723 0
0.773286582883965 1
1.12858743833224 1
0.596665127060006 1
0.952050481341593 1
0.848347672040208 1
1.21308735719911 1
0.721678475922078 1
1.09732762788853 1
0.705465949303387 1
0.827174391521148 1
0.722254231690773 1
1.25267444480664 1
0.766335246362078 1
0.737645982615098 1
0.922345530594486 1
0.888475291308177 1
1.20730939555307 1
0.226618277045744 0
1.25295985111262 1
0.0526323861085328 0
0.814943525660064 1
0.895450967549179 1
0.436961785719316 1
0.848632528944697 1
1.33470870463669 1
0.907135856728857 1
1.12338588244215 1
1.03910467215823 1
1.09766091936216 1
1.244144819836 1
1.42274564930412 1
0.60647222375025 1
0.96508887613751 1
0.595372496637106 1
0.661675971439261 1
1.34874889176911 1
0.827271629723434 1
0.836323197756165 1
1.22830266794462 1
1.21101551797398 1
1.10533877607664 1
0.462150443995076 1
0.231527751720626 0
0.929129294479174 1
0.843093096625393 1
0.801448849206816 1
0.891731785850521 1
0.741352518281262 1
1.22900325987112 1
0.324955680868164 1
0.942643655512324 1
0.309957000006783 1
1.05739104422168 1
0.654303951625978 1
1.05621209930426 1
0.839272370160812 1
0.923844443252127 1
0.868809325730656 1
1.10029424405079 1
0.582122723265864 1
0.440371523094686 1
0.91922303489335 1
0.571352256297471 1
0.980906162935898 1
0.807160210460102 1
0.804789869146451 1
1.23570077355095 1
0.428256756302075 1
1.57141322875204 1
0.221376034846348 0
0.434969478507722 1
0.765189024093596 1
0.869216333394187 1
0.944397843933242 1
0.908520766913426 1
1.0730955893138 1
1.43669330662054 1
0.943761181116506 1
1.27516073916199 1
0.867312172571762 1
0.476862351748045 1
0.672303879563137 1
0.851119468799921 1
1.16774138770051 1
1.36306873800278 1
1.20875877335336 1
1.1473483354673 1
1.17883008118132 1
0.498739752544997 1
0.588225487449939 1
1.16874522782151 1
0.449812346483751 1
1.10870646811557 1
0.819719570944546 1
0.69808203192291 1
0.582179185026773 1
0.982243929229294 1
0.839869251988416 1
0.793299444212168 1
0.429746723168846 1
0.329673355254047 1
0.978754330743683 1
0.492968601006338 1
1.01172626747365 1
0.884416373212614 1
0.612928928715819 1
0.898926156052573 1
0.707905218220521 1
0.491824268633927 1
1.05174979489092 1
0.647224409931898 1
0.594213578141948 1
1.0705575379 1
0.385561172246542 1
0.799570485465472 1
0.886555230753394 1
0.912801805860916 1
0.780348126417027 1
1.04291967110609 1
0.60714003370193 1
1.14874552267449 1
1.2975997209484 1
0.887282278825759 1
1.56025757577116 1
0.942053007991566 1
0.663118632872515 1
1.0610684136807 1
1.12883236343542 1
0.616091530571287 1
0.742519333255953 1
0.893327722507716 1
1.22070653538157 1
0.965262770381735 1
0.966945354949352 1
0.439734328954736 1
0.848925231900712 1
0.937260802224886 1
0.983377450160079 1
1.13605627056914 1
0.977624065590301 1
0.895043653319684 1
0.939410340595368 1
0.914383475521902 1
1.16888442414942 1
0.568230125685525 1
0.805645777890482 1
1.12484004811085 1
0.675152138770648 1
1.28904208383482 1
0.833536960324005 1
0.428186308179403 1
1.10209918006237 1
1.23799511878654 1
0.776939567560289 1
0.613842255727737 1
0.819211351724541 1
1.32990607004762 1
1.04333362002554 1
0.562730963821452 1
1.22088461029872 1
0.462471452441186 1
0.934712406342587 1
0.766049607150476 1
1.20874947283783 1
0.459588715163252 1
0.220495717660337 0
0.817300073022893 1
0.781914013140985 1
0.822268443632551 1
0.708697525249594 1
1.24006119737984 1
1.12064279259857 1
0.941611056739473 1
1.12257136638762 1
1.24773050942862 1
0.817390617973176 1
0.676098652938694 1
0.233094934624467 0
1.27468765415396 1
0.358784376681462 1
1.21985497061269 1
0.80924493450429 1
0.574486079105956 1
1.42857909342008 1
0.955735782603439 1
0.746482281633029 1
1.23250269567029 1
0.695670786352251 1
0.769254219079236 1
0.932007854361544 1
1.0527986229227 1
0.998706987692184 1
0.48731859964422 1
1.03168606647144 1
1.18529306642261 1
1.27653357092371 1
1.01449961783453 1
0.48757141727269 1
1.42232797328452 1
0.85417314917953 1
0.450967431733759 1
0.985279306412509 1
-0.0731760836362293 0
1.64719591028948 1
0.539729664166151 1
0.715320874463152 1
0.870180269577492 1
1.12902586923564 1
1.1761727079202 1
0.716607527771736 1
0.518431474684774 1
0.930470525802271 1
0.66569650445243 1
1.102190354397 1
0.682428235865923 1
0.682959387850403 1
0.409474862487871 1
0.609288675128487 1
1.45337257297136 1
0.784907709501221 1
0.826506892087726 1
0.758755607686998 1
0.885184155558852 1
1.31504140162657 1
0.873367673940583 1
0.934794503354493 1
0.643161068053885 1
0.550806240034464 1
1.12103800492692 1
0.989036950896584 1
1.08133769824469 1
0.675011486106797 1
1.04633289410152 1
0.588331824732044 1
0.948249238087083 1
1.16107885355457 1
0.817316268732432 1
0.523615761305144 1
1.17462644373028 1
0.742303307205749 1
0.743708594173888 1
0.740911435874718 1
0.568895128742691 1
0.61012409975342 1
1.00625239390339 1
1.18298256218426 1
0.792533681185175 1
1.10568444141364 1
0.874977741673454 1
0.781096643569853 1
0.602416721075755 1
0.930182797603051 1
0.66012743454357 1
0.739006931676786 1
1.29166109207013 1
1.11331665535743 1
0.96184004809467 1
1.10426444087416 1
0.612200774931942 1
1.04414404665435 1
0.72529465752016 1
1.0343911573875 1
0.870536983689027 1
0.453117146173601 1
0.773913247652712 1
0.713882689051084 1
1.06414467847081 1
0.778558225854295 1
1.00817967803319 1
0.961460901920829 1
1.17184160598041 1
0.739842045019863 1
0.848382624243506 1
1.11336244272955 1
0.639013105402379 1
0.490636422636979 1
0.718301328452789 1
1.16589463356289 1
0.448573078438178 1
0.968674263507695 1
1.17537964670223 1
1.02727516131517 1
1.1175028339523 1
1.51758788688711 1
1.2732142569504 1
0.875730555144835 1
0.635099387860601 1
0.92085304379587 1
0.469709512726383 1
0.97166116957886 1
1.27137265671935 1
0.436541144168116 1
0.928897078519894 1
0.721631703683728 1
0.774153630228554 1
0.822462562344607 1
0.999180146857716 1
0.99279829557986 1
0.831710757622027 1
0.884210873539347 1
0.935703931614966 1
0.816937912955637 1
0.718963828806404 1
0.654547400160516 1
0.806932356918027 1
0.626048073275856 1
0.721825937548289 1
0.786437230841917 1
1.19327080052642 1
0.4038620489691 1
0.73522135146893 1
0.761713985639844 1
0.782743328561326 1
0.977052610421682 1
0.954987038004746 1
0.862652939191403 1
1.73827964907718 1
0.904537938677141 1
0.666285332173238 1
0.609783984646115 1
0.839258806929915 1
1.09116753527836 1
1.49707879518916 1
1.11102089036799 1
0.660782958280116 1
1.19775588560644 1
0.701683615297666 1
0.887326893630868 1
0.740186661919809 1
0.978246051665712 1
1.31892987256564 1
0.931109671104545 1
0.682545419156349 1
1.27517836562902 1
0.776237576053973 1
1.07038635731368 1
0.934061104319871 1
1.11111549017898 1
0.98567322593561 1
0.7479050414177 1
0.898012712022731 1
0.741420165206724 1
0.917729639153884 1
0.917305422348782 1
0.890175574041273 1
0.930559088883347 1
0.614752078233494 1
1.2600649894127 1
1.18671932926767 1
0.566527865295314 1
0.806520386554658 1
0.624256235403052 1
1.14286626587162 1
0.888497589137873 1
0.904853657675783 1
0.682620692985794 1
0.911626093983855 1
0.587557034943959 1
0.984357703430983 1
1.15775891239509 1
0.999653463366335 1
0.764099858482514 1
0.984897578242188 1
0.546246765542091 1
0.433265426225126 1
0.658475745921256 1
0.86440350053113 1
0.941302568849358 1
0.329239786619313 1
1.01042293004126 1
0.995510727226478 1
1.02620326889696 1
1.45447423726715 1
0.894503968357357 1
0.584689392466708 1
1.17297650584011 1
1.09542939935451 1
0.974963046874374 1
1.29028471019597 1
0.990556055992908 1
0.880824311035762 1
0.736549995714713 1
0.848372016854024 1
1.27775857150908 1
0.155562671256383 0
1.24712019588615 1
0.315953783057589 1
1.10888165718153 1
1.16297194426773 1
0.547802092644635 1
0.969696463110972 1
1.16563543262957 1
1.24582989124985 1
0.718877982322891 1
0.848073998710925 1
0.690587039393005 1
1.41570714199376 1
0.628013608013105 1
0.835096399334224 1
0.971881886574988 1
0.580242999668121 1
0.649557361967571 1
0.644209376506065 1
0.289985803861396 1
1.28609493202472 1
0.560880779646798 1
0.743015211987233 1
1.01609790074617 1
1.23324137795786 1
0.9616840482466 1
0.24687911819233 0
0.762677794285537 1
0.543320457636562 1
0.952742322340344 1
0.79469080333377 1
1.05411261057297 1
0.867792885176493 1
0.93347656758037 1
0.338382130648541 1
1.10233151343014 1
0.990637256231284 1
0.759196637841715 1
0.887453761630091 1
0.518657470041195 1
0.761548664072338 1
0.742869344367935 1
0.674821829224865 1
1.12823234212602 1
0.448793589486179 1
0.639013656663102 1
1.09797121505331 1
0.47808969331608 1
0.930646710945302 1
0.296181670565079 1
0.585285978128563 1
1.10092739547948 1
0.607065622894954 1
1.03885101501178 1
0.715456235910371 1
0.87883757794969 1
1.1407130179481 1
0.750190217383345 1
0.504174354468075 1
0.80756224703282 1
0.534931996438886 1
1.2465255326162 1
0.788553285587148 1
0.444923949342078 1
0.642164446927165 1
1.14168251097377 1
1.06603437406741 1
0.443734182108831 1
0.919799697125746 1
1.54569211178776 1
0.911480859155366 1
0.565022802613775 1
0.721525939953571 1
0.688107793293283 1
0.424137472266796 1
0.651459210314127 1
0.636695997881669 1
0.634222693255651 1
1.00139985235667 1
0.839554339677871 1
0.706569899225567 1
0.63892284494596 1
0.57558711399037 1
0.523079229024567 1
1.24347647510499 1
0.824735929269131 1
1.3025460706305 1
0.812899571910461 1
0.709028073847624 1
0.42682202568277 1
0.443648436856392 1
0.951623257754863 1
1.02738545789104 1
-0.0123206646825572 0
1.15625571874906 1
0.633836794194396 1
1.01285177653706 1
0.782414813131413 1
1.35626784399122 1
1.09529046302341 1
1.09513524278705 1
0.898597179876507 1
1.23903205066616 1
1.29907192685342 1
0.833713803712992 1
1.12988320740778 1
0.951275356569316 1
0.40864999775662 1
0.987165363149109 1
0.800607027566176 1
0.683920033764621 1
1.24008704750999 1
0.746660560817251 1
0.922094379451577 1
1.03780312135974 1
0.990431213621076 1
1.09762661730798 1
0.782619474753494 1
0.901598095227795 1
0.328607865748943 1
1.02445395284873 1
1.14605710263628 1
0.788137829615655 1
0.398596974145302 1
1.16745619777706 1
1.24570457873682 1
0.333777125711476 1
0.823253427382986 1
1.51715008754707 1
0.980592034755289 1
0.493800667856318 1
1.14612968196701 1
0.517121193797956 1
1.1588744870003 1
0.51703936977058 1
0.951320023225014 1
0.92819043078044 1
0.676029426749454 1
0.870713203445354 1
0.626305227244595 1
0.906872052664543 1
1.07615251723266 1
1.11446220368678 1
1.03579587286198 1
1.18224838958913 1
0.823619411454629 1
0.45187085981312 1
0.398575734454667 1
0.757216075226895 1
1.30814828990155 1
-0.00547860646124243 0
0.885666852943691 1
1.32505447351367 1
1.11886216173853 1
0.749020378584148 1
1.28766566037074 1
0.447638356156501 1
0.845411455374356 1
0.705850698729534 1
0.815307733985943 1
0.510087597300186 1
1.27915429740891 1
0.773694781325928 1
1.62147918189571 1
1.19414580733036 1
1.03657811857652 1
0.756400316419939 1
1.08168703012142 1
0.747030350184856 1
1.13001139794865 1
0.868374447301309 1
0.840745928851158 1
0.534927474161942 1
0.668780936345271 1
0.644272694525101 1
1.13074692408842 1
0.966028987944363 1
1.0059344843756 1
0.48351636190091 1
1.05750820802203 1
0.756445080205365 1
1.3687513794729 1
1.32044429159776 1
0.688201769124841 1
0.60085777195081 1
0.632992260456322 1
0.450189325921644 1
0.822148908715479 1
0.99695769868214 1
0.578864103359125 1
1.07033192163645 1
1.23740765260204 1
1.02456019181522 1
0.535491496647167 1
0.755512660652175 1
1.35915851329141 1
0.974513198169238 1
0.950760199491943 1
0.734409991302579 1
0.58813420842161 1
0.819752231535 1
1.26782338258924 1
0.902001300168983 1
1.06412736002191 1
0.747008244774417 1
0.995038812067967 1
0.656362921187912 1
0.812112433068506 1
1.07083456571456 1
1.08019242622357 1
0.894308986872257 1
0.778578901420651 1
0.690561140510445 1
1.24635004011555 1
0.649029387923583 1
1.02680111420852 1
0.594344938344297 1
1.3476173047042 1
1.04515467456943 1
0.0387774336871903 0
0.820742225638556 1
0.939737934499818 1
1.0989213910132 1
0.734371032956805 1
0.78817239945565 1
0.240969558777635 0
0.519997128314506 1
1.05984216522605 1
0.974243552249393 1
1.04238367629071 1
0.565567875508924 1
0.691404736572774 1
1.09343911795963 1
0.992796503427842 1
1.12185707141628 1
0.802013378485103 1
0.268799635460251 1
0.529805125781762 1
0.935374580392093 1
0.816005947600602 1
0.898342984973595 1
1.13523278462727 1
0.755826264826428 1
0.911793380356129 1
0.771284168327263 1
0.722079134737185 1
0.990586697840102 1
0.729870141168203 1
0.392545757792147 1
0.937624494244055 1
1.24249260105453 1
1.1118018629917 1
0.91349458170045 1
0.849547052022752 1
0.638769922728652 1
0.593095866679297 1
1.06122473664813 1
1.3296748258042 1
0.900381931221264 1
1.14089532197554 1
0.620992600082194 1
0.913139558428865 1
1.26066534866963 1
0.674593232925403 1
0.977764702061997 1
0.789141877080544 1
1.03494582427798 1
1.48953154074572 1
1.31788543704222 1
0.819023005568902 1
0.94856217239761 1
0.562889536111814 1
0.949145873753551 1
1.01066828000618 1
0.743356536311071 1
0.944808448282258 1
1.01827637413247 1
0.803591148136716 1
0.824402476240828 1
1.08584973911542 1
0.908883222509719 1
0.730869976800352 1
0.654543355757407 1
0.9234693657764 1
0.78348317668346 1
0.90505996196678 1
0.717933314093377 1
0.913517579920145 1
0.449152972602936 1
1.18450936027955 1
1.15305326526136 1
0.9069954647849 1
0.547455524253787 1
1.61686169281929 1
1.09934442791212 1
0.596851304614387 1
0.629387094858514 1
0.651818133681882 1
0.867476547627041 1
1.33513917768771 1
0.857569342327908 1
0.786214832248645 1
1.106079935726 1
0.960818406887129 1
0.7228277533703 1
1.22889087408915 1
0.996638374323473 1
1.03833595573182 1
0.825274524183971 1
0.80666322493842 1
1.29495130607765 1
1.07227318392406 1
0.326873420652366 1
1.06572763410003 1
0.787530586084062 1
0.859053757392958 1
0.406887436758961 1
0.976969766893896 1
0.70593573059256 1
0.876628139313993 1
0.805857042491362 1
0.912091272700723 1
0.78414236107135 1
0.937896719007111 1
0.799681740676836 1
1.29217489151703 1
0.721288551098259 1
0.727598461301174 1
1.05063332309426 1
0.447144377931729 1
0.609194318932193 1
0.982866182739441 1
0.720348880803597 1
1.19202312675066 1
1.23311428100589 1
1.58098668564116 1
0.808040890297084 1
0.557862538040023 1
0.943763045451371 1
0.632693030314235 1
0.73917071459764 1
1.31174004225301 1
1.0075447895272 1
0.915624035168707 1
0.918260709603181 1
1.0840378943676 1
0.922198960777224 1
0.927247015984858 1
1.13651265933635 1
0.925538263624292 1
1.38749319946671 1
0.641237242403204 1
0.292356237692775 1
0.728360169830461 1
1.21525128023978 1
1.36062585651821 1
1.4994613253307 1
0.647391413684255 1
0.840466025092257 1
1.46906252323233 1
0.815263150177673 1
0.691127832878264 1
0.863492078752778 1
1.36625115088727 1
1.00582229461433 1
0.139935738613909 0
0.894205603728176 1
0.647489058380059 1
0.679143775749064 1
0.785590269877916 1
0.68077185812411 1
0.96161597929748 1
1.03213315000529 1
1.19955100543003 1
1.05104724127738 1
0.824101382327921 1
0.416117228106416 1
1.25598209199814 1
0.471401084080238 1
0.751242977207532 1
0.761137205734079 1
1.09047000573364 1
0.783335963429239 1
0.26818781087032 0
1.08519808908413 1
0.819474046508938 1
1.09153232298677 1
1.31505938113687 1
1.12496172582673 1
0.524539309232754 1
0.468795466377926 1
0.453869945250476 1
0.91218920930919 1
0.992878366350116 1
0.641855487745632 1
0.782793658476462 1
0.981150666218282 1
0.849517626379724 1
1.13475385610942 1
0.49680864357719 1
1.29008271751998 1
0.831210682735234 1
0.406053887718475 1
0.768327011342745 1
0.994236782251999 1
1.0126391681368 1
0.45676676551691 1
0.941576757097715 1
0.711863348519632 1
0.716199907913548 1
1.13927297605506 1
0.6808233090005 1
0.437067600492689 1
0.740425142341479 1
0.651530534314297 1
0.969420089598784 1
1.00991105560181 1
0.384140287315447 1
1.63193585333709 1
0.499540777797612 1
0.726545288544018 1
0.529201834437992 1
0.81751565733256 1
0.97914736581937 1
0.823974911995608 1
0.968163586880811 1
0.0965529683031974 0
1.33587499412038 1
0.853877874718117 1
0.887696147562815 1
0.269607017843948 1
0.713884478126647 1
0.944224912164176 1
0.323586583670322 1
0.345805447095214 1
0.867836663744077 1
0.966036533841559 1
0.704756748651662 1
0.900132234479352 1
0.551555349451116 1
1.566567954618 1
0.738568159011474 1
0.556217839195816 1
0.309647338504015 1
1.01314024738905 1
1.35870149615242 1
1.0163713188658 1
0.312521792685595 1
0.85039451450236 1
1.1440241015961 1
0.726319218978036 1
1.04571861088253 1
0.595436511473374 1
1.34745135109961 1
0.974925266901786 1
0.726367476452243 1
1.07076925267073 1
0.599599731473785 1
0.959871402696546 1
0.63681624415775 1
0.919491800825736 1
0.912895225258382 1
0.523085945261892 1
0.51721205875574 1
0.785026285575378 1
1.26731467106387 1
0.434052751546379 1
0.999862942880407 1
0.643470799407831 1
0.932785625886192 1
0.963464641426556 1
0.918238084197474 1
1.41679736299917 1
1.04239502919281 1
0.616981276580533 1
0.654841324198364 1
1.07977478887454 1
1.10365124206404 1
0.92334961020793 1
0.408498038401236 1
0.67471939172249 1
0.892384285045726 1
0.591207913996395 1
1.20986193025064 1
0.995854561853353 1
0.449593460093864 1
1.29990862783988 1
0.610803746645269 1
0.668676875204697 1
1.17669840840624 1
0.900122160361982 1
1.06021289610219 1
0.732505340588166 1
0.766618605318548 1
0.836380189585222 1
0.67685007721606 1
0.971144503403736 1
0.849591247378602 1
1.10543311847143 1
0.837543899420423 1
1.2601607584226 1
0.723127704760926 1
1.05891157133562 1
0.95670315311742 1
1.30183242057788 1
0.633448329352262 1
1.31004883162471 1
1.2819018177923 1
0.525719451618742 1
1.5435667217668 1
1.1477084207393 1
0.933291029264646 1
0.734137195673112 1
0.801692390941198 1
0.712778541336269 1
0.485553212732113 1
0.301398598156267 1
0.337537848624448 1
0.752742206316836 1
0.794175872085675 1
0.758419940770992 1
1.37421573201025 1
0.204316923684977 0
0.557673940834702 1
0.816473806532595 1
1.17474898280219 1
0.0831952931888938 0
0.531993326270539 1
0.975194915737547 1
0.759343394473831 1
0.524390213369194 1
0.661281465588422 1
0.902904438167395 1
1.0327562052153 1
0.487064233817757 1
1.07713813800454 1
0.656696851453361 1
1.14098801250667 1
0.567420078950764 1
1.13774061817669 1
0.987851219786057 1
0.842345163544098 1
1.1357727360016 1
0.270470007645329 0
1.02975228420772 1
0.795388348346417 1
0.999731125728216 1
0.952456220450524 1
0.635909130786025 1
0.651760313266071 1
0.514328590479534 1
1.3703430942953 1
0.824036011640562 1
0.606622532126262 1
1.22558879349306 1
1.04545615900322 1
0.438948495616727 1
0.378497683197963 1
0.768339052182769 1
0.511997678226537 1
0.92346263056348 1
1.22128228737249 1
0.717186271934818 1
0.882630559519461 1
0.556950271950492 1
0.428223229170138 1
0.595186010375474 1
0.945653424787929 1
0.670683650442401 1
0.573395389370239 1
0.753770974425665 1
0.254482082166247 0
0.198934615978274 1
0.498470594353182 1
0.777076720330577 1
0.43329534063932 1
1.23971142731408 1
0.801657084205866 1
0.788235024282707 1
1.06537989651639 1
0.896773806464639 1
0.510892321067908 1
1.11495651718442 1
0.669509476988431 1
0.926377886981129 1
0.754931831413712 1
0.672746564924711 1
0.425721075353241 1
1.22368242871623 1
1.02345419292926 1
0.17818900666129 0
0.723878730247423 1
0.571152183105826 1
1.08434835083378 1
0.932623077616732 1
0.70606849889174 1
0.896289336422158 1
1.18528653919926 1
0.697274402395239 1
0.718233669370764 1
1.06938083524509 1
0.824441595657156 1
0.87118837396959 1
0.795434550522384 1
1.45114551502804 1
1.07097253174306 1
0.485573361054201 1
1.18465612799717 1
1.03173522664303 1
0.457022761116141 1
0.843437561497986 1
0.314663674056791 1
0.696928277914025 1
0.113491436213881 0
1.22854424268525 1
0.541387815563938 1
0.870645940631207 1
1.21980904361422 1
0.574620360935122 1
1.10856171511664 1
0.839274604532832 1
0.506980798198918 1
1.10872391274807 1
1.00433786945119 1
0.796975547150488 1
0.885954753131026 1
1.10972657754697 1
0.821686692661601 1
0.952062468548254 1
1.44930253620381 1
0.956212089724822 1
0.981125375488666 1
0.479754801018548 1
0.911122869863471 1
1.26303263188009 1
1.05140201091969 1
0.693137140311487 1
0.636381143864434 1
1.09392795813397 1
0.785348024122102 1
0.310649055336251 1
0.803192124930998 1
0.22352869645699 0
0.936478005773669 1
1.47712991968812 1
0.6409527249643 1
0.289051194111576 1
0.608028709809208 1
0.633827125776143 1
1.1157168177694 1
0.564531754191324 1
0.636167576269067 1
0.917274102204048 1
0.837051617436856 1
1.18765042059666 1
0.711065240416178 1
0.937315167039696 1
0.815512328765718 1
0.645566868758387 1
0.320537248546338 1
0.187128011521795 0
0.844455283859278 1
1.52481066579712 1
0.619645660736332 1
1.32761177547383 1
0.299421282914015 1
0.552063994955095 1
0.559981731974382 1
0.928532040707857 1
0.129333452371721 0
0.647892361794416 1
0.586673099006763 1
1.30517356974909 1
0.883791794259984 1
1.10774921160713 1
0.762759847170846 1
0.0800849262308197 0
1.12433143606306 1
0.844080300069523 1
1.33252828881861 1
0.909946617269891 1
0.184667443027801 0
1.07969244752653 1
0.279863532592284 1
0.883852884442099 1
0.570488384504319 1
1.15261455514909 1
0.745180473475364 1
0.614209453044636 1
1.24017164728856 1
0.712233003855207 1
0.28035305129157 1
0.730798398997026 1
0.904299605641458 1
0.993793401361171 1
0.824695972209842 1
1.67021922015047 1
0.870436054614723 1
1.27248829541305 1
0.373559256527907 1
1.15077794288709 1
0.82795463937903 1
0.689639737859814 1
1.16183024818855 1
0.580917697984672 1
0.941900663176949 1
1.08605055534516 1
1.20500503817742 1
0.601519612383468 1
1.51116291914986 1
1.17914126726625 1
0.7372519803763 1
0.784595171686324 1
0.326780260970843 1
1.24647316714189 1
1.25497139554732 1
0.820168642680911 1
1.5311107550101 1
1.05889795750669 1
1.43049394648021 1
0.736927253509795 1
1.05249405406179 1
1.30553857845793 1
0.671501378547334 1
1.54970700000876 1
0.6928553871051 1
0.676755629606698 1
1.14717696095685 1
0.160989732477341 0
0.877330271166764 1
0.960200594899908 1
1.20723426419169 1
0.566876144056052 1
0.401720919843508 1
0.722900684049875 1
1.0421511083047 1
1.22461082409557 1
1.12232148977949 1
0.80858860342873 1
0.936607474082861 1
0.694013731587397 1
0.848868870835635 1
1.13955073332313 1
0.406449698837492 1
0.865822178544639 1
1.23476895652144 1
0.585702871309939 1
1.17405313096439 1
1.0640944181808 1
0.526028099786961 1
0.986637392701408 1
0.407717888121434 1
0.619529476449823 1
0.466991027777403 1
1.06861109603189 1
0.498515150965412 1
0.985954246851386 1
0.638058278733942 1
0.40995340508809 1
0.740263875486559 1
0.790133340979428 1
0.734282430018686 1
0.76078046320063 1
1.37341296425327 1
1.16755837226937 1
0.886614177603515 1
0.946668888253378 1
1.11320029345932 1
0.994712094780029 1
0.906335667099015 1
0.712908694126453 1
0.355914421742596 1
1.08279194385205 1
1.07838051936112 1
1.27331787817271 1
1.28414773710054 1
1.04905113783389 1
0.839617838295869 1
1.08484182829434 1
0.989627025764488 1
1.30637975387293 1
0.903315472366764 1
0.70592969579211 1
0.262834027634156 1
0.929544049767837 1
0.663790035011798 1
1.23017778943537 1
0.759455938449096 1
0.90343622373826 1
0.455104890021277 1
0.714083694159881 1
0.483771727106769 1
1.03561899656389 1
1.01193097319628 1
0.569753055662835 1
1.25532714319914 1
0.921338456580841 1
0.544759248710861 1
0.720978577803011 1
0.708505517417779 1
0.981981700885425 1
0.11376689154453 0
0.856941839680046 1
0.567102559824666 1
1.13360213507327 1
0.284717765668358 1
0.862260670642977 1
0.679479495558989 1
0.968126161582968 1
0.713595898381787 1
0.71868073830527 1
0.739197523887137 1
0.508558912161701 1
0.540908806794094 1
1.24770733902635 1
0.235619598582187 0
1.45593862636577 1
1.06326668849081 1
0.923182461346508 1
1.09218417781962 1
1.1411618888403 1
0.634097064003532 1
0.897615511760033 1
0.206343395855276 0
0.991089368805851 1
0.569267947591745 1
1.03134644494185 1
0.858712703196707 1
0.803559335387432 1
0.634092695991016 1
0.916978938871271 1
1.04963061400099 1
1.30676345311009 1
1.31349453954684 1
1.08936824359447 1
1.16153740549598 1
0.756563094815829 1
0.515153160474387 1
1.04530803312999 1
1.21835386417007 1
0.746714971961584 1
1.05023083224086 1
1.31726860864597 1
1.4996241965172 1
0.248233502085394 0
0.829969422143213 1
0.796095246776618 1
0.729013328982997 1
0.294564987226952 1
0.39333454925097 1
0.967103420072865 1
1.24747504858732 1
1.07686249222499 1
0.905709694634925 1
1.14411625420861 1
1.52442373031717 1
0.796285029044633 1
0.239651817868048 0
1.00537287237835 1
0.260641223957109 1
1.41720547848512 1
0.939945552991729 1
1.51840678071552 1
0.383109729071761 1
1.0275991297234 1
1.53506287059208 1
1.03772420376246 1
0.657133992894372 1
0.926179085756403 1
0.853684634933273 1
1.1510352115862 1
0.613273742907435 1
0.912475011561425 1
1.02666384701908 1
0.92620905950918 1
0.569165044494341 1
0.959982006614673 1
0.460976251433399 1
0.592642660256567 1
1.02806615803195 1
0.526439938561824 1
1.18346614070501 1
1.32970484223951 1
1.08845204651895 1
0.928064870814051 1
1.04960004742564 1
0.292260801658577 1
0.900017150151505 1
0.489901503029345 1
0.525727245413811 1
0.76147000221033 1
0.929444479428197 1
1.44309649096623 1
0.793922667690871 1
0.476844382940404 1
0.84010702967613 1
0.111765191108577 0
1.78481121963398 0
0.815481536495881 1
0.701891505217911 1
0.376175690773924 1
1.23783602530391 1
0.787104560346743 1
0.78574938235853 1
1.05079876305007 1
0.938610910354304 1
0.400456751006248 1
0.623614590380177 1
1.07490959988022 1
1.01882180623727 1
1.03606346670981 1
0.752975649812883 1
0.781896292246323 1
0.905381897600628 1
1.5160311607594 1
1.02761043254189 1
1.17382644488264 1
1.06667999367368 1
1.09994950184794 1
1.31551574654194 1
1.43469706448808 1
0.843407535029485 1
0.86183057909315 1
0.708227770407982 1
0.857517666429061 1
0.93843812913879 1
1.36223215821341 1
0.885126772529666 1
1.31302374178855 1
0.721869800622634 1
0.432235092853445 1
0.822789200956812 1
0.580989437199182 1
0.551058368091595 1
1.06066488791244 1
0.766277461663132 1
0.92204386137282 1
1.25596743697123 1
0.84580815073707 1
0.993973639815814 1
0.71125861190197 1
1.20023792148623 1
0.910739011619163 1
0.166456646404504 0
0.689678419516191 1
1.20898849964273 1
0.759564773414229 1
1.41932218044208 1
0.414743941919711 1
0.853056329060532 1
0.508860710781963 1
0.63881410432457 1
0.458265844622589 1
0.87593600969515 1
0.93482103056543 1
1.00321502249112 1
1.00200056200267 1
0.979481501474381 1
0.508636828556452 1
0.952191329030308 1
1.09226102826259 1
1.07916997249365 1
0.923685183750041 1
0.681061540083898 1
0.992225129239826 1
0.69731263274784 1
0.876241853464004 1
0.811016812189608 1
1.08192725241361 1
0.615254076576159 1
0.473969886606946 1
1.28156810176372 1
0.228184537882599 0
0.170461410255631 0
0.5313833114635 1
0.750930185786135 1
1.06953756871292 1
0.913319044264013 1
0.849211965401165 1
1.05359681420232 1
0.816654017798143 1
1.07190374187988 1
0.642982325750519 1
0.786222734281087 1
0.824157921444784 1
0.941416527479525 1
0.701621338375038 1
0.860228758670516 1
0.918898457116282 1
0.815704667418933 1
0.895227898749455 1
0.851943831985594 1
0.570476078739883 1
0.65553046320414 1
1.14119311458988 1
0.999863031606382 1
0.459105461989052 1
0.85394288609972 1
0.325472255636464 1
1.17441605436375 1
1.0801911952565 1
0.790112419012719 1
0.772979458079922 1
1.06781631835945 1
0.697058822956565 1
1.02310963677019 1
0.437538633749563 1
0.914061490054896 1
0.644186720782889 1
1.06484669883266 1
0.734547767257737 1
0.222223039487874 0
1.03202026401333 1
0.681076048736903 1
0.910874270961849 1
0.680330503565489 1
1.03202870380154 1
1.20920893666755 1
0.756864776405079 1
1.50483279901217 1
0.744760330284479 1
0.496238733234952 1
0.573264638566325 1
1.08772075062056 1
0.749558532829768 1
0.41703351267563 1
1.16976353278743 1
0.41759186113234 1
1.11131134421491 1
0.721562296165557 1
1.03921106389797 1
0.489775635941703 1
0.641978397543388 1
0.512295743018329 1
1.22835723249011 1
0.692768493798833 1
1.01515867336558 1
0.367767387802885 1
0.731695169233272 1
1.34711050679633 1
0.454590866817418 1
1.03190369976506 1
0.472882579866377 1
0.900730626781092 1
1.14120985058457 1
0.485341705321899 1
1.19111924038265 1
0.404139769381727 1
0.800412306281191 1
1.05932563440775 1
0.939161050460576 1
0.628195570793789 1
0.432532169451547 1
0.117943383063794 0
0.716107060485125 1
0.570890750092526 1
0.860123565284673 1
0.656405311625687 1
0.822881249682151 1
0.996816754250155 1
0.646684210313725 1
1.33696396103525 1
1.25257638152255 1
0.885022518714835 1
0.848320069614089 1
0.947113010670242 1
0.653939556594714 1
1.37140672096786 1
0.578200301717185 1
0.348159166296898 1
0.6166288224 1
0.635097349487421 1
0.816885559098075 1
0.987232148562692 1
0.790241845333093 1
0.937727522582199 1
0.955167065631621 1
1.2163239160583 1
0.616792901145839 1
0.872706925950523 1
1.16407954958092 1
0.464252809259308 1
1.39727567669296 1
1.15472006558884 1
0.715331382606458 1
1.09242626110332 1
1.16678456679669 1
0.129041042572529 0
0.387617113242601 1
1.11785358623976 1
0.0870600512287665 0
0.856251747076649 1
1.38331225946838 1
1.30519615496467 1
0.331135010419741 1
0.732914293460565 1
0.61202480109276 1
0.772561018021223 1
1.46143274217383 1
1.09040421240543 1
0.919601643986606 1
0.854096661755203 1
1.2758560858852 1
1.01677293640056 1
0.596045847864692 1
0.521643557295984 1
0.728133976880584 1
0.756551295715191 1
0.468923411773641 1
0.869742797536133 1
0.689031993757299 1
1.23385569154992 1
1.29595674935083 1
0.874095093892381 1
0.848200092652307 1
1.1621480944552 1
0.0811550328763426 0
0.759120955915265 1
1.04588169446278 1
0.56502199453128 1
1.33198234167474 1
1.28607945074846 1
0.707741784853332 1
0.700657743284412 1
0.765963371046014 1
1.18545642152507 1
1.00912874360437 1
0.713460661647507 1
1.17012758342253 1
0.402045533494791 1
0.386256746885148 1
0.989344672133744 1
0.633270236005463 1
0.731481346363332 1
0.669688928177982 1
1.02672556306164 1
0.63629637327451 1
1.32764205850659 1
0.678196717443893 1
0.842500212327827 1
0.900755627161178 1
0.481010519775908 1
0.987787748813492 1
0.8560242340262 1
1.50062993623274 1
1.34511562914562 1
1.12860300231136 1
0.480776952768165 1
0.770785131295042 1
1.27602651022963 1
1.01812983809507 1
0.588170140685947 1
0.527565266477003 1
1.06445902226008 1
0.622966286912907 1
1.232577026011 1
0.337655472224241 1
1.04840017023988 1
0.547868827517269 1
1.16928963782125 1
0.673392289208954 1
0.856145251867176 1
0.887061556873362 1
1.03110915156601 1
1.02294643757675 1
1.07048557732062 1
0.90266998151865 1
0.913339436629458 1
0.728661007548396 1
0.284781673459834 1
0.438784839020767 1
0.180246589611216 0
0.943240475473172 1
1.34351119645606 1
0.933502472631263 1
1.16745294078705 1
0.562705784554198 1
0.430878452548094 1
0.8098200668258 1
1.62036208906974 1
0.865480621012426 1
0.189487625733844 0
1.21871595222285 1
0.231998661257288 0
0.568980391145809 1
0.921102792522363 1
0.573391588240329 1
0.777742271416988 1
0.75373394852945 1
0.869078167066034 1
1.34873189076496 1
0.747068157221966 1
0.772060863129905 1
0.562874357053271 1
0.631067320449311 1
0.704605271361522 1
0.542181776745782 1
0.98561686504156 1
0.798113756286937 1
0.566671216544135 1
1.21526874029576 1
1.30058845946157 1
1.04843217833193 1
0.728717846011995 1
1.06456688551753 1
0.247260025204912 0
1.18957530886252 1
1.20966288701956 1
0.860816143006538 1
1.35461203286382 1
0.454175112355347 1
1.2308444055163 1
0.710455457199157 1
1.03715972912137 1
0.880791091951216 1
0.764743448476133 1
0.705728123883456 1
1.04596142525169 1
0.896158270627466 1
0.761294258531706 1
0.366902361497636 1
0.803719990872478 1
0.842134744356795 1
0.658663233099359 1
0.108990451446765 0
1.24125852661001 1
1.18795235285807 1
0.310698781980796 1
1.03934190443651 1
1.37185210400969 1
0.695611671068475 1
0.849877069147007 1
0.650016969083804 1
0.535754964857559 1
0.639682478634113 1
0.69569344180503 1
0.661920290036417 1
0.970576501167227 1
1.28196646373246 1
1.24105898839241 1
0.3109230268136 1
0.69559315864086 1
0.99903920810459 1
1.16594213458603 1
0.99850394253016 1
1.17236418881865 1
0.678964759125644 1
1.06264242360504 1
1.01528570677031 1
0.318201154037554 1
1.08274596700937 1
0.688169596960346 1
0.402114098077228 1
0.996124112727455 1
1.01005388566735 1
1.04988503925693 1
0.188142149361728 0
0.557977171234924 1
0.446270686884169 1
0.873141791261546 1
1.3257058124025 1
1.33923449973439 1
0.649083042372691 1
0.820187379779934 1
0.845880575708105 1
0.817011000325815 1
1.68743572225043 1
0.672775711270524 1
0.752179200558214 1
0.833972598058065 1
0.513114938194363 1
1.04109665242546 1
0.847261320879041 1
0.887057444169713 1
0.647234474791545 1
0.67235722831858 1
0.202182309868017 0
-0.11169016004613 0
1.39078554183445 1
1.19750294183613 1
0.423410047530185 1
0.784613452247143 1
0.778511929850991 1
0.729902523211725 1
0.498076011293547 1
1.09263729070838 1
0.938240626507552 1
1.36145306610879 1
0.517403041887554 1
1.04555099474819 1
0.46403838173092 1
0.993176660053214 1
0.928727321266549 1
1.14268680306946 1
0.484107591611098 1
0.82022697026495 1
0.719506524388663 1
1.0753508387122 1
0.788143977588938 1
1.14296635639984 1
0.815592580157072 1
1.06447591124748 1
1.17876376722513 1
0.62877356140326 1
0.970729292776226 1
1.28819017721281 1
0.448057479176129 1
0.867543463269443 1
0.390160026418942 1
0.8981339657514 1
1.21570934263151 1
0.694917445172771 1
0.644292737712298 1
0.841784668602507 1
1.38088215519566 1
0.765159257807982 1
0.500845071230115 1
0.684090416280678 1
0.912435295943459 1
1.24909269801201 1
0.855962044211089 1
0.525889622598527 1
0.82449664373079 1
0.892196603140165 1
0.930500687515793 1
0.573957361100793 1
1.53104221819331 1
0.235572773615516 0
1.01080568124 1
0.809827919903664 1
0.998841034992884 1
0.873284391523135 1
1.09725026745686 1
0.780743284644489 1
0.691779219342879 1
0.806621348903613 1
0.455033815865553 1
1.08778174076959 1
1.49908675778233 1
0.712155115200886 1
0.653649960476008 1
1.15798031061441 1
0.317998779688824 1
0.732273063974092 1
0.570720706021 1
0.836509505878556 1
0.428797271399035 1
0.789751153304229 1
1.20509243486253 1
0.597589591624824 1
1.25513848974736 1
0.112471872663036 0
0.815673090216734 1
0.761706537834765 1
1.11197481055419 1
0.96453752231218 1
0.850235682058791 1
0.546411613050941 1
0.721548769551972 1
0.804207878779518 1
1.05523186856544 1
1.12102357582213 1
0.493437537250161 1
0.921032779988969 1
0.987612026588411 1
1.52189323069837 1
1.26240336802258 1
0.56704004302403 1
1.27563402213414 1
0.755021859257567 1
0.518889960184286 1
1.05588739105681 1
0.72415086977798 1
0.787807569754742 1
0.719939143044493 1
0.74511598817873 1
1.16220724239558 1
1.04632498678267 1
0.661573238640571 1
0.998760159530449 1
0.893914593547479 1
1.15826576272129 1
0.872749159640998 1
1.06015160700508 1
0.462251535026653 1
1.00864687427117 1
0.673504193783628 1
0.410538516665923 1
0.838419597470715 1
1.04955996444787 1
0.70511811482703 1
0.621621558352343 1
0.739581666096437 1
0.641784502566602 1
0.415488694947959 1
0.768639261089556 1
0.74354393927906 1
0.736464646690091 1
0.821185548271012 1
1.32872030693935 1
0.855417856643094 1
0.308361146385539 1
1.75707462146338 1
0.566141785398011 1
0.579974917693285 1
0.00240319761116828 0
0.883805495353145 1
0.776582568025274 1
1.05893756419156 1
0.806162719321312 1
0.3826862961029 1
0.852042877629278 1
1.3487776415441 1
0.680591295544045 1
1.21926897330808 1
1.53022109537617 1
1.00545626778788 1
0.481219317094147 1
0.413470272052785 1
0.373159643439985 1
0.164828713573317 0
0.457194968262568 1
-0.0522759704273622 0
1.14957086924788 1
1.13130528182949 1
0.788534066576507 1
0.609412376571154 1
0.971845407789077 1
0.911422996052006 1
0.875743099204704 1
1.00959005331637 1
1.13911228721066 1
0.771266319466537 1
1.17027797540463 1
1.09557257453525 1
1.03087894496657 1
0.728606293690835 1
1.05638511339523 1
-0.0190326865279698 0
1.01671988713015 1
0.995702256893374 1
0.697492908634183 1
0.865378075279886 1
0.539075047505819 1
0.627175213188688 1
0.958078550753933 1
0.81536231966294 1
0.724306616739761 1
1.00983023081919 1
0.547999323847427 1
1.32589896924093 1
0.643762052234805 1
0.685895076427481 1
0.678603481673526 1
0.969939695370008 1
1.01298369526419 1
0.711944938661528 1
0.66770691565446 1
1.16004643069185 1
1.50755138435452 1
1.29546331181099 1
0.933267027597863 1
1.28767328439987 1
0.712023905133723 1
0.730989850678408 1
0.743869847830746 1
0.765801619351399 1
1.0241009986428 1
0.184319035919424 0
0.29180517656897 1
1.12177327669255 1
0.865321985915995 1
0.878689306126336 1
1.21910823785168 1
0.759509581374469 1
0.778917834517826 1
0.692465539626777 1
1.11966470691545 1
1.02374367061504 1
0.839890900669149 1
0.506795374783779 1
0.72494436055494 1
0.949073481929854 1
0.765418557990676 1
0.864959715313154 1
0.912626064167877 1
1.56060397755242 1
0.701629032708919 1
1.01654047487053 1
0.921778447608913 1
0.703197150307079 1
0.639923969576817 1
0.584062310903139 1
1.02052475286492 1
0.655534858420041 1
1.2890153782963 1
1.03875971576645 1
1.02613919542602 1
1.24336284320622 1
0.463392737316511 1
0.741154421390391 1
1.05849635935597 1
1.09197233433381 1
1.08171009184181 1
0.416373448025401 1
1.31782496160902 1
1.17304892095074 1
0.571305177447012 1
0.840663472896009 1
0.980335513767064 1
1.35960270332521 1
0.511419732820668 1
0.718613529328708 1
0.371620060328118 1
1.1435130594867 1
0.859311849034974 1
1.0775931777597 1
1.00486848330477 1
1.0475486800283 1
0.356635935872151 1
1.32003674549499 1
1.13541334254233 1
0.665718259532609 1
1.34832805647392 1
0.803613422033452 1
0.927043106033583 1
1.09942983447918 1
0.813773437925973 1
1.06627895763537 1
0.807803697763621 1
0.849527770911481 1
1.31122503998651 1
0.274075241975922 1
0.59032545711347 1
1.10761231073496 1
0.851852965389584 1
0.920354537917197 1
0.784656592742472 1
0.968257494354494 1
1.20219327333089 1
1.11226791709003 1
1.1077503809719 1
0.740157782628575 1
0.691697517886214 1
0.407825749840287 1
0.870461326815345 1
1.01429079772714 1
0.884923551584239 1
0.608236593308345 1
1.25783368425712 1
0.975569166998301 1
0.989727751253734 1
0.645359966950379 1
0.855210934443702 1
1.00492810712699 1
1.4006444633587 1
1.14590163461571 1
0.153173417705763 0
1.22075471589759 1
0.757217515092078 1
0.567121425225413 1
0.759633941148035 1
0.692334801861177 1
0.895753262290203 1
0.492089190580817 1
0.244755824437653 0
0.888951618648864 1
1.42901709357728 1
1.11493457228396 1
0.988446479085218 1
0.803061953067754 1
1.23089019096383 1
0.699140948265968 1
0.677960747637156 1
0.73369311984857 1
0.960580449736523 1
1.35825765531372 1
0.307759200034791 1
0.989930666044235 1
0.612439916206595 1
0.712176779891011 1
0.994448354202709 1
0.555120797244008 1
1.04862155412608 1
0.862981161191753 1
0.895385578360125 1
0.935864715611262 1
0.641451818083296 1
0.449808209915503 1
0.825856395122941 1
0.60837604493466 1
1.25665711066973 1
0.913572124255564 1
0.789509411924962 1
0.479419374670505 1
0.458029439199694 1
0.930465682968641 1
0.804266638076875 1
0.866130348074146 1
0.434678902356081 1
0.727353555146397 1
0.672090690561776 1
0.790768341096861 1
0.500586941879583 1
1.04175447267827 1
0.515355864460636 1
0.721198263200567 1
1.04024994962406 1
0.978247695604795 1
1.17580500393496 1
0.857537288371351 1
0.671212622469081 1
0.696948227357499 1
0.490059894559513 1
1.15164685022894 1
0.822258821836572 1
0.400640080649176 1
0.938483276063641 1
1.06587223193804 1
0.900383289148135 1
0.648054113328438 1
1.23480103653578 1
0.779723192860028 1
1.34417674121069 1
0.592179643254878 1
0.706436107225072 1
0.848071128748875 1
0.689198941028468 1
0.517903104696049 1
0.895497550741098 1
0.361011867066172 1
0.689532285135359 1
0.486907733565965 1
0.901026356183397 1
1.29720631810249 1
1.00049422048519 1
0.971603668924012 1
0.553257646712969 1
0.562463685361673 1
0.837742631798131 1
0.621945158431135 1
0.825558371250678 1
0.908490498664684 1
1.10701736314988 1
0.688057281258133 1
1.02437899591907 1
0.624872412449541 1
1.4971964089518 1
1.01449621266327 1
0.687756004942012 1
0.722411361494284 1
1.2134299788014 1
0.938144105951826 1
1.31562016643902 1
0.939110421284314 1
1.42363362136064 1
0.754477374818926 1
1.12383960028119 1
0.831218960043308 1
1.02707610506172 1
0.83892333687347 1
1.02044502233907 1
0.642183667827043 1
0.122495818079211 0
1.27234859252601 1
1.2654077081318 1
1.62979950511009 1
0.797090348038576 1
0.810060349303524 1
0.585454006132948 1
1.27848536017834 1
0.668252158491198 1
1.08466618219563 1
0.864962549848106 1
0.324615523598853 1
0.653176597490645 1
1.06448228866703 1
0.897858510705721 1
1.02141000459081 1
0.709450570185238 1
0.826731737013043 1
1.08773601945596 1
0.792936291977175 1
1.22366762849011 1
0.849124016896189 1
0.260100353960904 0
0.220112292096926 0
1.11264581553861 1
0.706139565191895 1
1.18621704756883 1
0.805633898450319 1
1.13131114697131 1
1.24052829417377 1
0.95059049772386 1
0.806694659403283 1
1.08325473022615 1
0.603038540083486 1
1.35631650336076 1
0.114390473845496 0
0.549762909368454 1
0.554028522784018 1
0.472497243546903 1
0.527777187901773 1
1.5183071724073 1
1.20888321210348 1
1.18008136191626 1
0.621547677596054 1
0.710423750864808 1
1.63499629348687 1
0.567957852549032 1
1.18505334473101 1
0.741779038199916 1
0.679407576195201 1
1.00408902302371 1
0.709549543045389 1
0.225157612792835 0
0.725179111121428 1
0.667730469059834 1
1.00035058992486 1
0.614553462528768 1
0.907152104798522 1
0.51194639038374 1
0.93903678505816 1
0.202529608352585 0
1.16267886033862 1
1.19544396874556 1
1.0623346671949 1
1.06098039955323 1
0.432657565096307 1
0.95593372943264 1
0.908214368391285 1
0.38248868364423 1
0.789716908101579 1
1.3319790973992 1
0.847259209619518 1
0.626540846077457 1
0.310499110368256 1
1.09265398666402 1
0.418239005760854 1
1.1826443477122 1
1.10223691764269 1
0.784352399819548 1
0.976910535213912 1
0.483070719621357 1
1.06646098851881 1
0.84213874585325 1
0.897070429732732 1
0.903951998037094 1
1.290093296162 1
0.749173739961664 1
0.629816801252408 1
1.03281113551786 1
0.955831678134689 1
0.816618435793275 1
0.784948796932414 1
0.511804674045151 1
1.09314438136387 1
0.445278831651147 1
0.950472160821393 1
0.267541683516966 0
0.396842027076205 1
0.567132360990809 1
0.575265901237312 1
0.941517191646932 1
0.622906036726138 1
0.203156141179972 0
0.967345028414151 1
0.94391544175696 1
1.11833371214121 1
0.851423166128624 1
1.3191371136818 1
0.166913969831442 0
1.16778147810587 1
0.611682002396168 1
1.06462463749476 1
0.441547154651449 1
0.616392451548064 1
0.834400828404277 1
1.03084179558243 1
0.48758549752544 1
0.840667391620708 1
1.13991244223985 1
1.0519200571273 1
0.937419700690256 1
0.979714767544893 1
1.19823909224615 1
0.761081209411059 1
1.11999279023864 1
0.991224549029356 1
0.851996168999356 1
0.790021539813626 1
0.836431110076926 1
1.18980594494667 1
0.992924965427182 1
1.33912971944997 1
-0.18093398123464 0
0.650569411157602 1
0.961158717292263 1
0.899448386190337 1
0.491713550639192 1
0.808692866934639 1
0.641539458934185 1
0.432026699323138 1
1.3412320375752 1
1.15672994131137 1
0.703706276836405 1
0.719505481054264 1
0.827313104134916 1
0.576129925536171 1
1.01075072741465 1
1.28122364027863 1
0.680247544666246 1
1.15654361864433 1
0.418719137501661 1
0.964469322904965 1
1.44272775778926 1
0.524606472011679 1
0.552464374939417 1
1.05762871779221 1
0.429205738321074 1
0.916582707835741 1
0.541564360657206 1
0.866079684872489 1
1.36515102323644 1
0.838930022795644 1
0.849323344495163 1
1.00318082133036 1
0.908331536260834 1
0.645566470439198 1
1.15922573153603 1
1.27106413047656 1
1.26285036680239 1
0.655981480623258 1
0.903514289031073 1
1.1450975162108 1
0.583024214396467 1
1.4996335647525 1
0.680675993161659 1
0.877526360638343 1
0.442069361131829 1
1.40219254060051 1
0.821835812467487 1
0.998650636853941 1
1.17648825048264 1
0.748102821943431 1
1.08887093011655 1
1.05314315510791 1
1.05867349329122 1
0.473538568219408 1
1.24353750404384 1
0.567249792256282 1
0.831106616582816 1
0.554943771095001 1
0.88507332922786 1
0.879016550831293 1
0.852456291301005 1
0.741864153721602 1
0.872526015272077 1
0.695023471643286 1
1.18525993748485 1
0.0870359042191405 0
0.990416336300974 1
0.42569232670902 1
0.864865703980658 1
0.401531788860546 1
0.667068363792099 1
1.30277268649385 1
0.94774907736047 1
0.22929313981092 0
0.515332110417176 1
0.603986606560374 1
0.974711436545746 1
1.03879747561419 1
0.864753038471082 1
0.554253363437366 1
0.519519650851376 1
0.810226643301152 1
1.09751008959719 1
1.17465954253204 1
1.1633087646813 1
1.04902009518968 1
1.2931214839887 1
0.519988556973599 1
0.479130284529158 1
0.498921145898394 1
1.16143917265025 1
0.356208700946333 1
1.09192193230772 1
0.674844176051362 1
1.01770050921322 1
0.292108377953143 0
0.691478497975475 1
0.982394523515517 1
1.49823784300596 1
0.924265904208479 1
0.890011498947216 1
0.759375197620737 1
0.950037278037764 1
0.78674544265901 1
0.847811248213451 1
0.937651468404035 1
0.723367696035195 1
0.964700000429866 1
1.04926991465333 1
0.852803431591834 1
0.864079547882252 1
0.31144838933667 1
0.66645678134727 1
1.45739606228446 1
0.668942480982478 1
1.17809447934582 1
0.451838924697977 1
0.944006827305456 1
0.843518471768738 1
0.396402063114627 1
0.967960183905766 1
1.22248639542189 1
1.24513119479707 1
0.841727737966044 1
1.08754729172048 1
1.20499788612144 1
0.46441840308485 1
0.936560852278871 1
1.26847268236728 1
1.06273763203429 1
0.785842774843397 1
1.39258634312504 1
-0.0481725718643262 0
0.452805300846915 1
0.699125986976148 1
1.05924061701626 1
0.606138807794379 1
0.41041457885169 1
0.254966889908047 0
0.706491745498641 1
0.637195514799169 1
0.555783734087176 1
0.527188747244897 1
0.911934875522348 1
0.200890625402078 0
0.777015402208725 1
0.900518500555042 1
0.986034895734897 1
0.897772982681305 1
1.44745457637513 1
0.891464933670216 1
1.15664312157052 1
0.540044481148671 1
0.472734191373212 1
1.34509692998388 1
1.18054588844113 1
1.01590670957235 1
0.614924746328649 1
1.30688804626123 1
1.22527931298452 1
1.25549354286661 1
0.921957311623192 1
0.836212933727713 1
1.1107795702477 1
1.20789545971507 1
0.981272832471201 1
1.06343156801792 1
0.607597087443344 1
0.549594540603082 1
1.15220140714324 1
1.11714212600427 1
0.440055107379356 1
0.686884129118438 1
0.622458114675243 1
1.09194361410694 1
0.672238001169463 1
1.37687616196858 1
1.0154323123281 1
0.122008998365056 0
1.25574531143249 1
1.30441202841732 1
0.368667795216275 1
0.824752199561586 1
1.51265055716547 1
1.23968902242643 1
1.25582137649438 1
1.07190091592225 1
1.3253660148514 1
1.24917355682242 1
1.13174552705468 1
1.49642580988524 1
0.627599772950957 1
0.971449011850211 1
0.718565064444331 1
1.02386548947122 1
1.47038627667234 1
0.350485929433657 1
0.750375628236829 1
1.20088457245722 1
1.38268245141609 1
0.515080640519945 1
1.04651778700994 1
0.319429391335822 1
0.863450543522604 1
0.234944099337955 0
0.551909429821876 1
0.714565971229573 1
0.775395814678235 1
0.829593545323398 1
0.807132112185468 1
0.937845467264932 1
0.595706660125924 1
1.31014501288366 1
0.488228388868889 1
0.630974172771632 1
0.666151805553248 1
0.512351025217348 1
0.801231190732486 1
0.305909369961289 1
0.357112707777533 1
1.59953198198037 1
0.314166500994128 1
0.62734229013567 1
0.678159596472101 1
0.998182635837125 1
0.594597297551024 1
0.368486155306801 1
0.0985443997470418 0
1.19554875499558 1
0.885685028081098 1
0.502123628248654 1
0.629605420373805 1
0.704249271360272 1
0.973576852479266 1
0.624553178358921 1
1.0956911468672 1
0.708614622009629 1
1.03484996618761 1
0.758829582399364 1
0.482270721068088 1
1.28759480596673 1
0.535777317740619 1
1.1919280666596 1
0.842689758327306 1
0.505775128965041 1
0.906976309667591 1
1.28977327988635 1
1.44138368933259 1
0.864160709785049 1
1.29252812303875 1
1.3046466627689 1
1.38165499137981 1
0.319539270434483 1
1.00509979672413 1
1.14177128842126 1
1.25633085754872 1
0.734128150711163 1
0.732443702993243 1
1.14831468702447 1
1.00842949252883 1
0.805391931332235 1
1.12791466751626 1
0.30393509493447 1
1.1902822449991 1
0.857319489982542 1
0.312558603254023 1
1.0827124943266 1
0.519114894352995 1
0.749793670774388 1
0.908578369313545 1
0.905437507620612 1
0.568514625052287 1
0.720884980775053 1
0.812624874891117 1
-0.0198511129033466 0
0.883339940489109 1
0.970954383845362 1
1.44072094310679 1
0.981088063100484 1
1.05147156132591 1
1.25075524105961 1
0.649343297226477 1
0.910304746572568 1
1.12387791793379 1
0.741344186026951 1
0.738474564781011 1
0.896801887154896 1
0.355739672135286 1
0.886041256155296 1
0.47166388457132 1
0.932888591396556 1
0.834269992605201 1
0.467185058666729 1
0.75857235207981 1
1.0824624793153 1
0.451835359937086 1
0.511081480641417 1
0.902514350201714 1
0.494797394423948 1
0.69585568477934 1
1.09982614003062 1
1.04797344965917 1
0.55011367453053 1
0.956462248816345 1
1.24986427453932 1
1.27445237559767 1
0.807098972265498 1
0.347889598133012 1
0.984015691977073 1
0.810321371666574 1
1.02905764247898 1
0.628421997757528 1
0.985857399615863 1
1.09400776498357 1
0.974927566151634 1
0.757026299141686 1
0.635855353836834 1
0.428681542649401 1
0.708245551083979 1
0.134867897943294 0
0.524713506180953 1
0.941887955837021 1
0.416878036984328 1
0.722008124447956 1
0.683875051570469 1
0.888468498590805 1
0.796087149052463 1
1.07805349038572 1
0.823868717521518 1
0.390594170918176 1
0.922725249952614 1
0.998260063091379 1
1.06809209296739 1
0.697515272815085 1
1.25717766328848 1
0.846467285568193 1
1.16325231549933 1
0.848442602217403 1
0.969052220968123 1
0.9616405573225 1
0.278540563905526 1
0.781643552820417 1
0.642006310910187 1
0.698972420768915 1
0.565522815250223 1
0.936680877362927 1
0.739316992804691 1
1.42259368549764 1
0.110957705526797 0
0.834275076214985 1
1.14382121138582 1
0.986266704792621 1
1.49987178855748 1
0.503782250342079 1
0.239537128393849 0
0.142575093286549 0
0.731918800857103 1
1.30785003501878 1
0.799054037473817 1
0.558931577972716 1
0.716982565344965 1
0.78238651191805 1
0.461901244792503 1
1.20156461143228 1
0.993167479411631 1
0.698884641503129 1
0.588802156698365 1
0.868259216273435 1
0.893930016810761 1
0.192621132048383 0
1.47717080097965 1
1.14684443306296 1
0.627512786162511 1
1.07744634384846 1
0.940501434195658 1
1.01534664723 1
0.926571153064597 1
1.06851358032264 1
0.731513100439318 1
1.13379977152806 1
0.705540628100934 1
0.77548864466594 1
0.60020867124736 1
0.569637657564736 1
1.05587405105701 1
1.14946805044824 1
0.819548681653489 1
0.574597272330635 1
0.823110505124934 1
0.97354075684664 1
0.48780937419363 1
0.930294166361419 1
1.00101298312447 1
0.417430698227666 1
0.975382374932779 1
1.38395670132708 1
0.885773223161346 1
1.02667334124263 1
1.0660068192272 1
1.02942311590786 1
0.771007224289147 1
0.847191030845466 1
0.932342448762659 1
0.690719887819787 1
0.818473433327348 1
1.14655894026422 1
0.567927159194851 1
0.452214448593013 1
1.09190076237964 1
0.521892071209614 1
0.712043980111815 1
0.757128660684102 1
0.441627954617507 1
0.690405333999514 1
0.958150775455061 1
0.645716425689795 1
0.790782873009715 1
0.867323493048085 1
1.04735739040016 1
0.510891781936553 1
0.702407728549197 1
0.206509802045286 0
1.12282586531871 1
0.977732355112195 1
0.441440145973853 1
1.13817950589267 1
0.683405987862144 1
0.691708029137312 1
1.20755116569239 1
0.662324544655557 1
0.192586645515868 0
1.06270833397766 1
0.384810356492911 1
0.977751358634731 1
1.32111357242981 1
0.720333944794746 1
0.931368608452236 1
0.913013301694363 1
1.15842218445093 1
0.579656495974974 1
0.994956364880453 1
1.18628792993011 1
0.997401104996583 1
0.889886774533419 1
0.511625853655495 1
0.578715796533009 1
1.22181087384223 1
-0.0223603155523335 0
0.740488444839578 1
0.992418773860729 1
1.09443882673377 1
0.675193999710906 1
0.492083774203875 1
0.0759332975812575 0
0.866800178570533 1
0.87606574568844 1
0.00590819570884131 0
1.13747103592855 1
1.105944474496 1
0.887242602738369 1
1.15059821157302 1
1.38285239082808 1
0.385775641425492 1
1.14571344228012 1
1.1917145736524 1
0.907958298624084 1
0.651566107665601 1
1.09883062346611 1
1.41572566933201 1
0.580752916708319 1
0.641923529147686 1
1.03591195315613 1
1.18286541576847 1
1.35770890628476 1
0.642257572695481 1
1.13988951451615 1
1.75855810363679 0
1.05119071150099 1
0.422082739990506 1
0.157177968157175 0
0.451321009092451 1
0.646837303308004 1
0.862730587509836 1
0.349174590213475 1
0.789636896846026 1
0.646445695646986 1
0.257272555078476 0
0.855005393984677 1
1.13756128651501 1
0.495424686642527 1
0.810936428877744 1
0.733987148862388 1
0.674885576041972 1
1.1303798333766 1
1.16638626555305 1
0.626722700951027 1
0.72350811289242 1
0.802351498346111 1
0.672964438180345 1
1.10187026673322 1
0.748007701387465 1
0.833480638093719 1
0.421495508304453 1
0.775798764105522 1
0.850620334130833 1
0.855697441136726 1
0.547974159565923 1
0.813351199356827 1
0.717453514154427 1
0.56726129989689 1
0.452699589810716 1
0.902582176197872 1
0.532494040566392 1
0.736114568824153 1
1.08634225483195 1
0.793605810970437 1
1.34933003317103 1
0.882261988427409 1
-0.0776487211630938 0
0.705921602196299 1
1.00954159522188 1
0.753238667391448 1
0.753120616205709 1
1.12548852538761 1
0.543257653461557 1
1.00562288132545 1
0.865566938904224 1
0.727969097961105 1
1.32610600039998 1
1.32786209133047 1
1.11894280567935 1
1.1067122093917 1
0.781796171926445 1
0.843962706808729 1
0.783681436166345 1
0.935561345160434 1
0.811904654507945 1
1.17558309051138 1
0.944144021600517 1
1.02562182418858 1
0.490336895656764 1
0.656648370065042 1
1.23735872583765 1
0.416618189966581 1
0.901825470820295 1
0.524466591307458 1
0.591257169617652 1
0.896321057837719 1
1.26072779783226 1
1.04438940936912 1
0.528991566099576 1
0.836276680895046 1
0.819569994797569 1
0.599447652184881 1
0.700963106263427 1
0.795690374279325 1
1.27238214665625 1
0.564113475120785 1
0.803029435297274 1
1.22620505372273 1
0.84677389525159 1
0.7473587151351 1
1.01214979874821 1
0.860102728191596 1
1.20305241674065 1
0.330021742598196 1
1.22772227502572 1
1.14046575606869 1
1.23496291562824 1
0.52378149861564 1
1.23533629684386 1
1.04377975442927 1
1.09960790414452 1
0.947321334724513 1
0.672887370108192 1
0.890344454694526 1
0.766290636034558 1
1.21057309148763 1
0.65851594324771 1
0.644463796895343 1
0.608618573521479 1
0.68004374523519 1
1.03412278123325 1
1.19020467115232 1
0.82298738837401 1
0.366456242089083 1
1.01244745986109 1
0.64116775345567 1
0.726966727880091 1
0.379376193171803 1
0.852373887643974 1
0.938375659016647 1
0.950858919141956 1
0.458751974298439 1
0.735714841527935 1
0.466120814920746 1
1.01365440234169 1
0.982403898106785 1
1.29651886186479 1
1.35254516239946 1
0.817964305891684 1
0.813327978276733 1
0.749047130723406 1
1.08706192398433 1
0.575711304935711 1
0.846222774150437 1
0.789216080787494 1
0.771711533834037 1
0.613788230826917 1
1.27465362887932 1
1.27609893993936 1
1.01366638000457 1
0.339033494864465 1
0.992106425254265 1
1.08750656339396 1
1.15049825161249 1
1.11551902464649 1
1.17298739897366 1
1.02358085905365 1
1.18631053998176 1
0.662040877295033 1
0.640954762128819 1
0.365529174839309 1
1.35354423580198 1
0.683701963182153 1
0.792085466408198 1
0.826825855513853 1
0.627645037403495 1
0.949626773568366 1
0.00893735732883343 0
1.04244077165979 1
1.26224656667255 1
0.987414174466225 1
0.999247090597133 1
0.518358042935763 1
0.487818014052446 1
1.09096178204478 1
1.4597118410033 1
0.928970159090531 1
0.877606456347463 1
1.0202108057799 1
0.888074442456389 1
1.37735316584053 1
1.15415846871762 1
0.848823868706059 1
0.877411472571498 1
1.15231122826527 1
0.627177750280028 1
0.80456535405504 1
0.654316251666039 1
1.01870629288215 1
0.834393228433586 1
1.00152990681709 1
0.734790446916724 1
0.452550313400373 1
0.827913266715455 1
0.515805020267126 1
1.61232190025216 1
0.885922040000877 1
1.05539366028705 1
0.808188578576516 1
0.529570321869906 1
0.821526408744558 1
1.03869791263325 1
0.626848204410215 1
0.562219142170863 1
1.28974839951055 1
1.61827188734935 1
0.91989250329116 1
0.886909304755544 1
0.925903420499328 1
1.38171123356308 1
0.588434704265061 1
1.17792135493919 1
1.07925995771072 1
0.774191051320859 1
0.819030622042953 1
1.49469750862109 1
0.740048620509629 1
0.54443353737571 1
0.642848060071817 1
0.711441588707919 1
0.808034325425768 1
1.10088655884892 1
0.281982678687783 1
0.882657645332447 1
1.10888820201129 1
0.803654308253422 1
0.15188524812844 0
0.823955490280415 1
0.751023109532343 1
1.24811310938475 1
0.290523604470962 1
1.01526456799778 1
0.698520728011316 1
0.970875125207991 1
0.84033485031606 1
1.22482228422569 1
1.19464798945 1
0.261893821241968 1
0.771451342061897 1
0.803103890533797 1
0.795669898833113 1
0.723019264159637 1
0.797609596563329 1
1.02805221165738 1
1.40517781017723 1
1.10739944801653 1
1.15086396048526 1
1.06491144313368 1
0.735724212214989 1
1.16725278226605 1
0.854483682957821 1
0.591151369465192 1
0.526790832194816 1
0.8659261907657 1
0.834695887052955 1
0.937479684768561 1
0.391618827583416 1
1.03338033375268 1
1.07853983323824 1
1.11621068025061 1
1.0844788873427 1
1.23738272592145 1
1.03459781529306 1
1.33418625072917 1
0.868475705179513 1
0.856659376009372 1
0.663115749757878 1
1.11675918076977 1
0.841413120605858 1
0.790480582795802 1
1.23895014542226 1
0.279798020920487 1
0.678119823431944 1
0.535856214767921 1
1.1925354950815 1
0.870555955733297 1
0.834495910394626 1
0.603469716917765 1
1.06401680520549 1
1.38055734169331 1
0.761741781442103 1
1.13247021014723 1
0.99517412429595 1
0.409769952840984 1
0.352193096031289 1
1.41045834323187 1
0.513735828014603 1
0.759448206782373 1
0.325466741243715 1
0.393830641965742 1
1.02508288747782 1
0.65841440322098 1
0.837612901295071 1
0.709763797743309 1
0.743036325437268 1
0.873766807562647 1
1.00690337494117 1
1.07619106204556 1
0.886712174194732 1
0.77073758558894 1
0.878942554331007 1
0.994670195053753 1
0.83542317479618 1
0.648376916530778 1
0.727226247095578 1
0.688249276897153 1
0.493483000542227 1
0.433521327750085 1
0.830938538292547 1
1.27598033817539 1
1.29816623402491 1
0.936411647635568 1
0.861814264931869 1
0.911159321315301 1
0.631055007414098 1
0.419632012414921 1
0.960143251060586 1
0.808256758413019 1
0.802440226074736 1
0.0951481344485517 0
0.702231535306932 1
1.10036419426317 1
1.08219745665761 1
1.2805823016458 1
0.219760136612233 0
0.224680389474714 0
1.32615810560055 1
1.02326099364646 1
0.740932546575349 1
0.68257179836041 1
0.908543459048562 1
0.32696427002399 1
0.356725301811042 1
0.524317930558744 1
1.13251755900544 1
0.799556107019917 1
0.686077383246887 1
0.777932909549346 1
0.97009135788693 1
1.02630920030631 1
1.6163199807796 1
0.907770754101576 1
0.175784716745865 0
0.822285972859243 1
1.22642471707085 1
0.852700952485772 1
0.621878797475506 1
0.702707192619687 1
0.560087669154351 1
1.08492320559659 1
0.640877820716574 1
1.39661814917687 1
0.679258992709059 1
0.947628506728154 1
0.104486668120061 0
0.674217730431333 1
0.919609154593245 1
1.29241605081947 1
0.701670622906773 1
0.58267795421069 1
0.785499333276814 1
0.278662134001706 1
1.15365303745765 1
0.58639186032652 1
0.651329611762021 1
0.991132529631127 1
1.07857533374021 1
0.636102180724826 1
0.750263829955363 1
1.12153187514781 1
0.969700837121588 1
0.847491484025703 1
0.781447617248968 1
0.214327652863423 1
0.425700335796895 1
0.569657705521377 1
0.821515187789512 1
1.29368807218227 1
1.11485566101703 1
1.31733106381229 1
1.62912766297259 1
0.734768206108842 1
1.44692989718762 1
0.220699346774506 0
0.664008956354276 1
0.930930364992645 1
0.928174369305951 1
0.348469264648811 1
0.411794977033379 1
1.02303406566666 1
0.685571229980873 1
0.857247296787355 1
1.1106234653616 1
0.99853099570225 1
0.790667462442782 1
0.772743573322918 1
0.956642666204883 1
0.646071132368037 1
1.19337576663065 1
0.860950516222926 1
1.05697675249682 1
0.703734893448556 1
0.958464470317113 1
1.33602944159225 1
1.24225488110331 1
0.48639743951352 1
1.01007348282393 1
1.15559248445146 1
0.561191679905564 1
0.542202476427371 1
0.76454172019294 1
0.759927172216777 1
1.00235829437954 1
0.603584882958321 1
0.726965989840455 1
0.578202995678434 1
0.988329431820839 1
0.895481096130028 1
0.467267150619327 1
1.26609748815144 1
0.712834836711225 1
0.898305380192122 1
0.730699469007282 1
0.624987575440117 1
1.532802598797 1
1.2106005662029 1
0.982406429041326 1
0.611115826491742 1
0.676691017338053 1
0.490193591080267 1
1.09017032043306 1
1.00637227393934 1
0.767006070691407 1
0.773900189927067 1
0.823540689526534 1
0.529480100961765 1
0.621025374127073 1
0.854819891906097 1
0.246736817073021 1
0.785575515234383 1
0.851518275468258 1
1.22488270221383 1
0.832892573117981 1
1.37221831895943 1
0.877366751562388 1
0.857840683802008 1
0.802309043367686 1
0.443317815782794 1
0.968668286969047 1
0.796996034541495 1
0.844794540254163 1
1.3800252777418 1
0.710516350278631 1
1.20852233602055 1
0.71127732652086 1
0.983114329155848 1
0.767139006401834 1
0.821655018775961 1
0.762800848497713 1
0.943291267104363 1
0.886596353459178 1
1.33904213098245 1
1.17431392021406 1
0.503793896052872 1
0.770652946175598 1
0.894213863811117 1
0.707893444974418 1
0.563078084817381 1
1.05487403825226 1
1.09750345350709 1
0.78390469996983 1
1.05956742074577 1
0.964578700764345 1
0.310276631201693 1
0.750679140525065 1
1.44538046839601 1
1.00221314063347 1
0.605048756197482 1
1.40599126265653 1
0.222967949804839 0
1.31450252882195 1
0.602210338691734 1
0.484017089543945 1
0.947117932272017 1
1.18310052516083 1
0.922071329049261 1
0.414435545569833 1
0.337257455067509 1
1.01493672230932 1
0.414208293756327 1
0.970797569307121 1
1.30574558966915 1
0.856694366408158 1
0.917524728085636 1
0.96414365983877 1
1.43414974307722 1
0.974327851764207 1
1.06758191346236 1
1.19050269427654 1
0.934382167524997 1
0.962267182522613 1
0.742941874868339 1
0.828113947220309 1
0.631754319358378 1
1.17364176768261 1
0.595220094166274 1
1.10521860719156 1
1.58766929665115 1
1.27692441987865 1
1.12789832735666 1
0.754877640558652 1
0.910969423590365 1
1.16876518675394 1
0.968517458560577 1
1.15578444187778 1
0.997692017370433 1
0.92894209075686 1
1.09577822425863 1
0.451583950234616 1
1.25983183108405 1
0.774902121289298 1
0.682756836260657 1
0.960442199054546 1
1.45889446361796 1
1.18272286061908 1
1.31694254316317 1
0.610013772366429 1
0.734679187763894 1
0.823193164465816 1
0.816293417123128 1
0.808209600450732 1
0.39196551154235 1
0.929875599222452 1
1.4650751194733 1
0.979244026607506 1
1.00840716625893 1
0.247287925718623 0
0.912417496553838 1
0.542582509020476 1
1.3042829115969 1
1.08558545582724 1
1.00316373559101 1
1.08503584938748 1
0.837284182239678 1
0.454348720676629 1
0.759305139016805 1
0.591955160368457 1
0.493427248779436 1
0.618580732731898 1
0.797700255145255 1
0.863210394580748 1
0.264242347753483 1
1.13189663638483 1
0.709351367187354 1
0.496305631641777 1
0.843696307358965 1
1.29755023391368 1
0.778005993418357 1
0.639716562224558 1
0.808661222810685 1
0.749394095797886 1
0.885543716795034 1
1.28016328238844 1
0.994242010192235 1
0.305135074079605 1
0.926342233123697 1
0.847069997279956 1
0.634285771543001 1
1.13667558699799 1
0.596601667302817 1
0.944543808259274 1
0.512394026447265 1
0.791054725109762 1
0.919689991603084 1
1.21759485250482 1
0.31652827467819 1
0.811696247008924 1
0.411111634891925 1
0.934751933310788 1
0.797864718946031 1
0.779659768686435 1
0.605771056476108 1
0.982971087853153 1
0.751680397965425 1
0.829036780722875 1
0.537630834612666 1
0.958023226975754 1
0.195858532073331 0
0.890596553913931 1
0.969050773191547 1
0.868804585962871 1
0.690873790670176 1
0.837884942199935 1
0.281531823955776 1
0.503809653350925 1
1.03390634428393 1
0.285033425048097 1
1.03123175640668 1
1.36862159727393 1
1.28740776124485 1
0.766387537870111 1
0.833970061844039 1
1.02965353260298 1
1.0165214628395 1
0.939154521258424 1
1.00923368554615 1
1.29344456025382 1
1.49539680828589 1
0.836457977583674 1
0.755489129437684 1
0.534755427412474 1
1.12727347148659 1
0.74767794121619 1
1.05902045263968 1
1.6429521424225 1
1.03892616601652 1
0.966787326393152 1
1.03408024292265 1
0.741522213699464 1
0.741989794352709 1
0.741229251113221 1
0.898271864717734 1
0.49607422120595 1
0.805014789602085 1
0.588809562463016 1
1.04929677059152 1
1.45647282158147 1
1.06903258781302 1
0.846629981854751 1
0.665502403705681 1
1.1106335243401 1
0.297029514492521 1
0.197329087190765 0
0.960702745335755 1
0.721102261025935 1
1.0405872247859 1
0.481915939056279 1
1.38882164305444 1
0.839363417436309 1
1.39511321081214 1
0.935342907080336 1
0.978508071530061 1
1.17453725289603 1
0.527133023626352 1
0.999813204087545 1
0.566576836484739 1
1.27595620214296 1
0.524653698205983 1
0.76927800273859 1
0.928932396927264 1
1.16368059779972 1
1.26271393466844 1
0.403839582919466 1
0.898755127961649 1
1.26536761763711 1
1.04753943565452 1
1.01186053913592 1
0.196764154211031 0
0.911805924536424 1
0.215874912971677 0
1.32902284031593 1
0.685173282309182 1
0.126754009599354 0
1.54328072164148 1
1.17684351727872 1
0.755674183186913 1
1.03813113132986 1
0.890052139132705 1
0.825009483159043 1
0.543363337317705 1
1.26557335368995 1
0.742106243867434 1
0.978251569944208 1
0.927567463694532 1
0.985752640711329 1
0.956016399580765 1
0.915278654183117 1
0.968133417178264 1
0.709934431596715 1
1.22780020020963 1
1.22551878556736 1
1.0597631559415 1
0.580896672624936 1
0.849390046328527 1
1.32688345009743 1
0.7849895998044 1
0.989815084719167 1
1.32877967290859 1
0.990495313243605 1
1.32880784100533 1
0.906135721103448 1
0.411934846012588 1
0.759868147628667 1
1.31201197430744 1
0.950453770026451 1
0.819061169952949 1
0.955561385417949 1
1.01356241607693 1
0.812080740872312 1
0.949073162443619 1
0.396776993254515 1
0.828754599533159 1
0.859104990298963 1
0.592755962061283 1
0.445437300529072 1
0.856770833616634 1
0.976314584202577 1
0.818393748317981 1
1.19885588615002 1
1.05332769305024 1
1.11293995371226 1
0.530566772055353 1
0.294466898064995 1
1.09478193665983 1
1.66104037886826 1
0.783409357661852 1
0.78593814503194 1
0.7867577759964 1
1.17363283169212 1
0.0764680288031794 0
0.96676782447797 1
1.24080107653393 1
0.91870195049359 1
0.731508453664677 1
0.330099036406198 1
1.09139497861196 1
0.826152248122573 1
0.617680329474923 1
0.585276179496547 1
0.873199725946182 1
1.23746503348631 1
1.47196006121324 1
0.635861091804095 1
0.962761244719038 1
0.727650759966648 1
0.791440996767359 1
0.889715159003195 1
1.07087060265686 1
0.826203317764108 1
1.17934772992251 1
1.22410259383221 1
0.457695695975264 1
1.01629733155223 1
1.35193193505866 1
1.54610961183062 1
0.925461300024728 1
1.51943586632167 1
1.34790924273274 1
0.808752755841904 1
0.258472657908629 0
0.817860959693086 1
0.519394984631332 1
1.128658331702 1
0.640217492573327 1
1.26517354395461 1
0.516468881409096 1
0.952304043777668 1
1.39651574203066 1
1.0764784119532 1
1.08648448435381 1
0.683154636062488 1
1.17227635145079 1
0.991780422368158 1
0.651994209332677 1
1.10068840308088 1
0.533212854518604 1
1.34762141868278 1
0.860970182404238 1
1.21383390042339 1
1.16596557853863 1
0.595473568014411 1
0.776132810531382 1
1.32160074814224 1
0.623719901449387 1
0.827484286650492 1
0.617332177761315 1
0.40978421095911 1
1.27876987095824 1
1.02013903079438 1
0.818815986545206 1
0.624590685783489 1
0.542236643048037 1
0.877371469214792 1
0.416937243189116 1
0.81017387985732 1
0.850873722679406 1
0.915683291200958 1
0.136592491634285 0
1.09927077337507 1
0.98362824124972 1
0.836714264062076 1
0.421698679880684 1
0.766010987925065 1
0.823430481411674 1
0.59518062642242 1
0.846517961365305 1
1.0759225058643 1
0.727665835319432 1
-0.123097218942405 0
0.944979979770989 1
0.311543154863977 1
0.719058930286213 1
1.0796845926402 1
0.768185573099165 1
0.980284053708714 1
1.04026050519515 1
1.20105173930672 1
1.12227425843539 1
0.739984254068442 1
0.713210217335411 1
0.801480877072717 1
0.601197225774346 1
0.852939933129496 1
1.13531601020799 1
0.529563954171128 1
-0.000349156072652646 0
1.11643849157384 1
0.659034066199362 1
0.577946646278378 1
0.676641960935029 1
0.479277671286154 1
0.703482971734792 1
0.967255896316056 1
1.40422361489397 1
1.11637881005133 1
0.520244264140607 1
0.344841645596357 1
0.871868474875255 1
0.273883182510068 1
1.48350940529339 1
1.4921666173949 1
0.82406610779639 1
0.947056034445855 1
0.664444801261513 1
1.01292441509624 1
0.907094016626109 1
0.994049811403995 1
0.544970621171331 1
0.558194287515505 1
0.788794290850435 1
0.87462140470629 1
0.590681895790167 1
1.13161983980915 1
0.83884403597193 1
0.64057058492722 1
0.53025590247944 1
0.722116776185662 1
0.73673086367001 1
0.554529125646195 1
0.741737506941192 1
0.66378393128927 1
0.461214233590423 1
0.868468006121698 1
1.34161401751794 1
1.22671603638303 1
1.18714733370562 1
0.836653089491353 1
1.13411842471551 1
1.49489203363741 1
0.798754755082685 1
0.982944669239645 1
0.467632039477043 1
0.784374977640378 1
0.902579908376519 1
0.749868031998669 1
1.02409585882967 1
0.891217049458434 1
1.05926398862693 1
0.759026994994651 1
1.26068972166834 1
0.806872668570543 1
0.583815879589108 1
0.912524745159052 1
0.585316949371866 1
1.10039224004778 1
1.13316968175919 1
1.20970588492995 1
1.07579595540891 1
1.31781808184174 1
0.436408930654949 1
1.11748707678884 1
1.49096377753284 1
1.87445182882788 0
0.454605691772052 1
1.12986189292073 1
0.359282557118835 1
0.71660364269051 1
0.837737806077854 1
0.691028227149843 1
0.685403206691576 1
0.81684060142477 1
0.975207338090167 1
1.45846861479637 1
1.04156063853415 1
0.868984832542438 1
0.892214365829988 1
0.787864596294038 1
1.16121845906633 1
0.436460459843084 1
0.611826539405202 1
1.05202933709461 1
0.99577693134914 1
0.871325589662712 1
0.987973436454862 1
1.060683519903 1
0.738963189363121 1
1.76537782964109 0
1.1393917619912 1
1.13799721221835 1
0.916499531460688 1
0.390866178678623 1
0.687219791841943 1
1.01703643355126 1
1.22133703881614 1
0.644948731786168 1
1.07081117941318 1
1.11860275794053 1
0.692193421477351 1
0.953199538786279 1
0.458076771387175 1
0.962254503502818 1
0.53265403397936 1
0.577769165622099 1
0.213772033346233 0
0.942236710040318 1
0.783210103256769 1
0.711154023662629 1
0.821458255371091 1
0.980837852985486 1
0.889656318613139 1
1.48934855172539 1
0.405541249211154 1
0.554595641267162 1
0.970649830789637 1
0.398957063107009 1
0.797671946202225 1
0.611290142490609 1
1.2119357723752 1
1.31532582335383 1
1.10097844260594 1
0.868112628195584 1
0.858354371774823 1
0.338331061658723 1
1.78104299021721 0
0.342335860193464 1
0.752289959654044 1
0.396425315185904 1
0.439028004920298 1
1.03002392826418 1
0.885156859737629 1
1.18197927605312 1
0.721752437912209 1
0.429048373263381 1
0.948962114667139 1
0.686964974824186 1
0.836739653269634 1
1.06973363262853 1
1.22606634484939 1
0.451593992730636 1
0.888911688700583 1
0.422070335962641 1
0.743270032396833 1
0.247496099694391 0
0.546796444676145 1
0.709054577816466 1
0.769038318585366 1
0.532868715459416 1
1.24085368461113 1
0.978427755982548 1
0.754598270915407 1
1.03128640182433 1
1.34879102817555 1
1.08184179251351 1
0.527519350110233 1
0.788969714454046 1
1.03191160136447 1
0.910954516996507 1
1.12926873057056 1
0.766480009629306 1
0.280529583223957 0
1.08298686327615 1
1.11097035540048 1
0.785275534176939 1
1.16076138176405 1
-0.0961719596094935 0
0.6086479874215 1
0.897578059904756 1
0.915612757020371 1
1.02265445125484 1
0.834539718568254 1
0.990960108405134 1
0.851175465394424 1
1.01765686802283 1
0.281477831734067 0
1.21770159865577 1
1.01310959936695 1
0.473080206792438 1
0.567394683824475 1
0.852134214967089 1
1.01801546635966 1
0.363181018705186 1
0.858969049393757 1
0.548002641183312 1
0.693045740605364 1
0.568310004497147 1
0.974875694435358 1
0.692360276769985 1
0.796116780165809 1
0.505954514004205 1
1.0342729548173 1
1.26054125632925 1
1.06767138783706 1
1.04141818516772 1
0.442632189223439 1
1.09457983017783 1
1.44889873464758 1
0.431675722207499 1
0.480759625282384 1
1.11955398908807 1
0.534713701369887 1
1.10593728595485 1
0.585317766313693 1
0.325028495957636 1
0.593327218090888 1
1.16537746702499 1
0.844992346739337 1
0.895694546973592 1
0.893899475282897 1
0.932660874941044 1
0.790039404202879 1
1.23201217002619 1
1.11963242692495 1
0.714391018336577 1
0.804947148569355 1
0.431288640945263 1
0.943932453456981 1
0.780141717105544 1
0.808690477406656 1
0.387245664549735 1
1.33378589052581 1
0.973841731559211 1
0.746028691608591 1
0.672734007079744 1
0.568510341004311 1
0.616686490589977 1
0.402490241223518 1
1.24547679891233 1
0.741367706035396 1
0.638628812427922 1
0.538288990469067 1
1.24462746855171 1
0.886404508930293 1
0.226932775459772 0
1.0029722699947 1
0.45863896181991 1
1.15130624289092 1
0.888970002601156 1
0.89724078905487 1
0.451517810008233 1
0.937649563845808 1
0.457603112662729 1
0.288781524007812 0
0.846789334926316 1
0.759994733359763 1
1.04404075732648 1
0.852714500790531 1
0.769080200583584 1
0.774300833964719 1
1.12157484661502 1
0.610457571207705 1
0.256379599585829 1
0.746642011367036 1
1.138726022304 1
1.07657677851673 1
1.52349438395976 1
0.21465116003204 0
0.940364702940495 1
0.945877207723044 1
0.99162860212544 1
0.731563691437632 1
0.961383588920809 1
1.04344301739704 1
0.658541504930881 1
0.129035802578457 0
0.735206582764238 1
0.629929590509725 1
0.508325848560912 1
0.567079075645452 1
0.317118025905116 1
0.982966898451238 1
0.326666895120779 1
0.712039617743223 1
0.537436621093653 1
1.23665321639886 1
0.77458524563526 1
0.937015621635431 1
0.423135870512816 1
0.758475779895293 1
1.25044520696669 1
0.866014455590016 1
0.81586560390106 1
1.30440519938528 1
1.31691363847758 1
1.13667315868781 1
1.1802812902326 1
1.48842440093072 1
1.36289299066384 1
1.24684888751133 1
0.99072208027961 1
0.671060479106436 1
0.87764285334226 1
1.01758203103627 1
0.906855059739585 1
0.981415706973304 1
1.32241313766451 1
0.974535527414115 1
1.17464978617002 1
0.939745080824762 1
0.625717225816968 1
1.09763878923459 1
0.868797876051341 1
0.809757116458613 1
0.979327229343933 1
1.17665926588999 1
1.33654578343344 1
0.961778307178396 1
0.274819637631642 1
1.14683393741296 1
1.25558667220774 1
0.837980204313171 1
1.22003856307387 1
0.922650268343291 1
0.921117601809691 1
0.965083345515912 1
0.840983174756262 1
1.12222273864286 1
0.886998376253001 1
1.05100346434693 1
0.968816959048011 1
0.774536361903135 1
0.427622818679353 1
1.8741647236207 0
0.857634244672812 1
0.322669610794009 1
1.32611923260806 1
0.491357383463949 1
0.538779802430568 1
1.05425618891283 1
0.84656247213193 1
0.831427371619626 1
0.784288629666522 1
0.662107361727129 1
0.196637262890905 0
0.69289187319732 1
0.981079759489004 1
0.77262906896944 1
0.712781735508615 1
0.306881044303247 1
0.309066226736663 1
1.1231049105146 1
0.678865219730796 1
0.815774024912183 1
1.19709976314086 1
1.22406654694849 1
0.889573011532664 1
1.40104692647032 1
0.588652141789689 1
0.858034372526972 1
1.11670717514806 1
1.35296648208895 1
0.493761475760118 1
1.13225772770251 1
0.718598386050374 1
1.11114298274482 1
0.500102356117284 1
0.598409876115809 1
0.699671659590413 1
0.583275554667754 1
0.779262536523771 1
1.20152452164585 1
0.709886200640468 1
0.255828109445165 0
0.363191747848355 1
0.646520781757705 1
0.707974352504737 1
0.719454101399782 1
1.24558167951002 1
1.23531211092348 1
1.00929353832795 1
0.71663247254971 1
0.398720391122512 1
0.910638462838863 1
0.595981839056532 1
0.833472635989404 1
0.468226965346846 1
0.91573063527533 1
0.343053235438519 1
1.28260654030135 1
0.840634920941082 1
1.27052321198798 1
0.633859092351326 1
0.620347133633608 1
0.710532807656698 1
1.0891611836065 1
1.1244788611666 1
1.24355658590086 1
0.817688721961076 1
0.647403625493681 1
0.839134432232531 1
0.889746630474503 1
0.908872581252757 1
0.834922465721628 1
0.85834770630927 1
1.53680772218968 1
1.32511711913395 1
0.71000626892675 1
0.399390896301231 1
0.924301695624112 1
0.867350697377733 1
1.25995192696427 1
1.17691439048156 1
1.00594403744202 1
0.733627185854486 1
0.341662552354192 1
0.944725611436727 1
0.345995613916817 1
1.28287761501924 1
1.49236229641438 1
1.06013546914833 1
1.13547824434124 1
0.953091590425317 1
0.985248658566485 1
0.966966201657834 1
0.72558210057086 1
0.7709552680707 1
1.05189321295167 1
0.765928421413684 1
1.42033082370355 1
0.62391913539801 1
1.12315717881308 1
0.440864569084166 1
0.87605009447105 1
1.26179732959282 1
0.82777976041485 1
0.845570327865258 1
0.829575938243856 1
0.979624321957683 1
1.32574878869097 1
1.17649879375219 1
0.715977217638533 1
1.07093719428675 1
0.47078563305195 1
0.557673343355458 1
1.07624357105053 1
1.18412534650366 1
1.28223732523005 1
0.803115760842831 1
0.371831159337575 1
1.23131526716014 1
1.20881598754165 1
0.6649696103153 1
0.828006362935905 1
1.09077157230573 1
0.615526569517169 1
0.86748517170651 1
0.793986340672098 1
0.727427724536724 1
0.827849138258514 1
0.568192889686025 1
0.815347109260441 1
1.16000436036743 1
0.290264356877343 1
0.832327813241384 1
0.983047380548092 1
1.24910932809989 1
1.09377073691977 1
0.408589145883224 1
1.08611433367939 1
0.75785981283552 1
0.506661166460892 1
0.677162566989499 1
0.745444261978914 1
1.23615790563049 1
0.759412790217194 1
1.28099446277294 1
0.721420668453271 1
0.817808782583021 1
0.957409822658071 1
0.629954764481874 1
1.31043858226524 1
0.663609466262339 1
0.987849254222061 1
1.50501037800131 1
0.403696879965808 1
0.693464643284262 1
1.10040956139184 1
1.26894820872048 1
1.26854813894958 1
0.464059613574009 1
0.976962487186495 1
0.73848339072905 1
0.894328367228321 1
1.23535433848158 1
1.27807305512715 1
0.452816313027784 1
0.918713689493827 1
1.03740756015067 1
0.350195679092705 1
0.527837681226016 1
0.644611221365264 1
1.33585685176337 1
0.744828773799464 1
1.01084316329897 1
1.61371118272047 1
0.646047937874447 1
1.64290538020551 1
0.319414221251083 1
0.433152336162237 1
1.17963860978689 1
0.352660757637555 1
1.18488356244503 1
0.758396002325067 1
1.11452326463292 1
0.565691417994155 1
0.45210138408768 1
1.35068776277272 1
1.11513575988574 1
0.765471821392258 1
0.734117942920015 1
0.709650640361845 1
0.83876367878464 1
0.736643435191616 1
0.791443124620272 1
1.27406707047903 1
1.08508915035503 1
0.735506929631204 1
0.821803744839273 1
1.18999422791171 1
0.626497951993205 1
0.649467028667946 1
0.545280274875614 1
0.867208214565487 1
1.31858701397906 1
0.662044549139547 1
0.578225815300727 1
0.409706919222498 1
0.731807298511387 1
0.517833564655189 1
0.850657943426406 1
0.986701994622075 1
0.729611767063994 1
0.542435496020338 1
0.789724467081057 1
0.773638419436769 1
1.58065340855269 1
1.02654244761938 1
0.515053543998437 1
0.726751116509203 1
0.895759163675494 1
0.805487041892123 1
1.04083861196359 1
0.670828944211609 1
0.423036660542883 1
1.21620348134241 1
1.33893374666295 1
0.77400260842173 1
1.26519881790392 1
0.812143713016138 1
0.720810486847348 1
0.266911260466019 1
0.513689182602755 1
1.27373634102423 1
1.06013924261087 1
0.359349240038715 1
1.26076158391442 1
0.907247088163056 1
0.665909151136203 1
0.849446604789519 1
0.846585106731469 1
0.959796172601426 1
0.884066477519893 1
0.43061027543358 1
1.18708120033245 1
0.84679859554613 1
-0.337955456973487 0
0.898122991552192 1
0.344190153600273 1
1.09830884973901 1
0.849321116985145 1
1.30925803998722 1
0.978983092102968 1
0.0167779726815246 0
1.01536695147624 1
0.0870978466259 0
0.403393926841217 1
0.741768875377981 1
0.986133468700792 1
0.910026938198319 1
0.692013356756183 1
0.650116105879284 1
0.510770247135884 1
1.54342590789386 1
0.794074632700607 1
1.14395265710628 1
0.513987354356098 1
0.567327855013631 1
1.07276984467827 1
0.768993000423793 1
0.718580534978417 1
0.863259838068437 1
1.19541000507172 1
1.02111739985996 1
1.29194034850516 1
0.757683440943417 1
0.821973510354354 1
0.988802831717193 1
0.689986135262119 1
0.405954703796255 1
0.776130974651107 1
0.924389473905207 1
0.910558753331546 1
0.52515991566809 1
0.555765050949253 1
0.321423281122281 1
0.64684744856752 1
0.757136888982824 1
0.613256727697617 1
0.42202216925847 1
0.487789023292665 1
0.400651774839958 1
1.46325687160272 1
0.240514697953678 0
1.18578668731765 1
0.940362227255973 1
1.19307194851337 1
1.01385289861941 1
0.882821069147868 1
0.844527259070337 1
0.884898376500433 1
0.631176435577276 1
0.759947683457179 1
0.266741787406281 1
0.423005666901601 1
1.19058245287608 1
0.332095571682584 1
0.899570785630348 1
0.892030365829351 1
0.914747065261752 1
0.58035341798502 1
1.32811617155952 1
1.24176590341974 1
0.377161966129466 1
1.30759000628514 1
0.995801349257086 1
1.42138347533555 1
0.623870023137321 1
0.78823520146577 1
0.540925028009938 1
0.915430763802424 1
1.1812554533075 1
1.23746275219259 1
0.992898320082588 1
1.04595253472529 1
0.910629617315446 1
0.160967932743406 0
1.09493098560674 1
0.99048596062781 1
1.04577685433209 1
1.26231977230426 1
0.952073717248529 1
0.94997824390835 1
1.18186297650611 1
0.706551252224239 1
0.730445889334915 1
0.67662693794559 1
0.583217956970082 1
0.621488746571503 1
0.694198151465068 1
0.914093599197275 1
0.246070069797228 0
0.773433839794959 1
1.3307731009242 1
0.55468874715966 1
0.67839141686439 1
0.991301958226972 1
0.628459057860831 1
0.984333362366621 1
0.851249299649913 1
1.25332175868632 1
0.773778373675283 1
1.1250231185462 1
1.09351468916295 1
0.669072692842351 1
1.02761378791914 1
0.874834384276296 1
1.10991880660457 1
0.659538155830077 1
0.910408536546726 1
1.10971944640193 1
0.442332643009805 1
1.09079229089461 1
0.668499738103306 1
0.564732985267706 1
0.622358440045606 1
0.732613408946151 1
0.300029510242917 1
0.758172880572545 1
0.533237223665996 1
1.16420872380049 1
0.535499970930623 1
0.911644844231777 1
1.12920116275617 1
0.923850961968456 1
0.303356577794483 1
1.51822509795844 1
0.59471151535205 1
0.960667727729358 1
0.541663011503697 1
0.371297411464368 1
0.710525036376159 1
0.816103523861742 1
0.525197649767844 1
1.51190246401489 1
0.114478842919369 0
0.929766953449177 1
1.43453350833469 1
0.899867958928531 1
0.458694710459906 1
0.944001106809646 1
1.14283081787925 1
0.739188107004884 1
0.752080624759268 1
0.857162410951637 1
1.11175159231256 1
0.683582595727355 1
0.995351423018953 1
0.795085906897797 1
0.757512241659908 1
0.354934606975823 1
0.489484628814074 1
0.881862536773073 1
0.925681928197012 1
0.796234433718754 1
0.680348052775979 1
0.8302632575842 1
1.02535960670209 1
1.13185590284548 1
0.90850501980613 1
1.07336741775875 1
0.89437930351525 1
0.540143299353377 1
0.958402799265959 1
0.749633805802346 1
0.745721368523623 1
0.421843589036638 1
0.853610448301833 1
0.316809702549729 1
1.29887970347891 1
0.186146161988098 0
0.955439285803738 1
0.87637931233034 1
0.947010366274216 1
0.691337238232399 1
1.23809888695142 1
0.631693840098262 1
0.850270569640819 1
0.577386437220617 1
0.551639276614285 1
0.89323634493617 1
1.06052265294677 1
0.853904286810392 1
0.269507515052496 1
0.442369210229025 1
0.994184512835665 1
0.866842497061928 1
1.28056614373674 1
1.01618125910541 1
0.919631458846988 1
1.15077407519039 1
0.879190036454874 1
1.14088530693091 1
1.0313792226157 1
0.980316235225484 1
1.06411617053857 1
0.79691670137405 1
0.757082983609514 1
0.895240717643573 1
0.997053509601066 1
1.04272044716036 1
0.918975050515766 1
1.19577637912251 1
0.743738018275532 1
0.785794537849304 1
0.68918167021226 1
1.07894754878576 1
0.897908390254291 1
0.215911209531701 0
0.332293818289185 1
0.876190941491522 1
0.577488237073203 1
0.153223458760464 0
0.602700868868637 1
0.98540656394803 1
1.2619553920469 1
0.537018364678333 1
1.16207719674257 1
0.762876943173404 1
1.03170980542137 1
0.838667565070194 1
1.2166257481314 1
0.628009201269738 1
0.913890799618334 1
0.669436507734925 1
0.41103051561387 1
0.655203701882819 1
1.08701804656746 1
1.22645221711026 1
0.832744537753654 1
0.89294171415627 1
0.704696809134605 1
0.574456695807581 1
1.3121181933509 1
0.758018040111921 1
1.00973232737456 1
0.855838268409847 1
0.868404096517717 1
0.760168983925745 1
0.737791485507087 1
0.705680402725786 1
1.35897281090363 1
0.455282822609411 1
0.561497436525615 1
0.831412812066406 1
0.218886763992381 0
1.09439526238013 1
1.0518394117032 1
1.22373396155006 1
0.42566306878537 1
1.00678361025342 1
0.789264838165062 1
0.449946266179377 1
1.18464479488276 1
0.264952849118917 0
0.794736421045225 1
1.14550120118813 1
0.442282621982816 1
0.912955259384458 1
0.875006426973329 1
0.839606761146023 1
0.947940316812431 1
0.788026704037625 1
1.41858303212503 1
0.853038293262089 1
0.246343155988315 0
0.351504457204984 1
0.708596035342138 1
0.594055319652478 1
0.615508826270812 1
0.747521388728492 1
1.00939728775618 1
0.557788315374923 1
0.514748773375287 1
1.24994051038471 1
0.798394327123248 1
0.899761346920629 1
0.957818114235413 1
0.991212896637902 1
1.07392010108306 1
0.508289400702224 1
1.20380455568106 1
1.31317917634929 1
0.657275909135925 1
0.900205102569047 1
0.745275567610623 1
0.901634675784475 1
1.23451876568777 1
0.443519762972707 1
1.00160098270722 1
0.621415394243372 1
0.949321933785788 1
1.05007671226243 1
1.09525535892358 1
0.814714449449084 1
0.367734844952426 1
1.16967138662906 1
0.881504693440671 1
0.47227471114565 1
0.236486735929335 0
0.413292597190532 1
0.684999252704344 1
0.728732142592246 1
0.389032918813505 1
1.23729127021152 1
1.31239552978132 1
0.787197727638944 1
0.899010232823327 1
0.413651851232075 1
1.42622001488174 1
0.927064368024394 1
0.734235826630261 1
0.709489594745573 1
0.475582591687811 1
0.804185469034495 1
0.996167704390821 1
0.910256248430787 1
0.356138752162017 1
1.13305186252933 1
1.01065441801822 1
0.926889597270801 1
0.573199455018769 1
0.61744121253582 1
1.2438423474384 1
0.892445922230728 1
0.821503108833161 1
1.11929194273316 1
1.02882909926332 1
1.1259059547555 1
1.127757870352 1
0.994304520827818 1
0.75645266857606 1
1.51148331751761 1
0.709021290693946 1
0.976976371528067 1
0.709500042241695 1
0.363988448432892 1
1.12138558259989 1
1.12238027910453 1
0.503438610013344 1
0.913683803750374 1
0.794094859122598 1
0.970133307890507 1
1.1748140050136 1
0.496566951097711 1
1.07868536220288 1
0.837627638510437 1
1.34441469645578 1
0.0287178010790992 0
1.15531790193348 1
1.21834920452715 1
1.03860847725956 1
0.614709397466393 1
0.866980190327385 1
0.890339966510165 1
1.06115828762923 1
0.276995286573164 1
0.542406414588591 1
0.907458733215331 1
0.574237917859626 1
1.21519252616083 1
1.01922384687323 1
0.857180656444084 1
0.920839487394179 1
0.255612509950286 0
0.714680254448365 1
0.718955826382763 1
1.2329836393033 1
0.593661808547321 1
0.747904266827648 1
1.50598096704776 1
1.06814573995674 1
1.58925932369033 1
0.953179995183302 1
0.968222516382372 1
0.870917513064104 1
0.534823323309561 1
1.08593363754894 1
0.395933127387474 1
0.766689093220693 1
0.867992828670018 1
0.770684077486361 1
1.16785578782398 1
0.734296366285903 1
1.40593133037744 1
0.566708778260292 1
0.785427678794913 1
0.969677768262056 1
1.14619134881914 1
1.04587346820475 1
0.577344570163113 1
0.748430032256264 1
0.873660302535348 1
1.24001445198021 1
1.27196911031353 1
0.454316881634007 1
0.597011495631863 1
0.471477428019459 1
1.30102042689557 1
1.00671844954366 1
0.812662641509025 1
1.15851631016296 1
0.373772055521431 1
0.642145559818362 1
0.944617111839812 1
0.951866732483323 1
0.835618721116829 1
0.295151210413855 1
1.15935183463832 1
0.781978623189946 1
0.560845006286892 1
0.753813775999752 1
1.37760443629315 1
1.57958787952775 1
0.918751055011934 1
0.486055045684424 1
1.27245086256407 1
0.761253754707734 1
0.792872032841604 1
1.14425192988632 1
1.10417127544042 1
1.54588492275441 1
0.587741480054952 1
0.392792010550455 1
1.13658421069113 1
0.652784805496257 1
0.760104767813516 1
1.66831568812192 1
0.947460523374153 1
0.605882510420425 1
0.895067118858923 1
0.739376760670938 1
0.920934457345347 1
0.946181176166442 1
0.890301133254364 1
0.986836414792282 1
1.22696939251905 1
0.688087755310344 1
1.21561171495857 1
0.717451815481056 1
0.673781397730451 1
0.719883902074938 1
0.54512613631093 1
0.987400867919455 1
0.457151894216301 1
1.19225357695258 1
0.48338445301854 1
0.987831178373629 1
1.1963181276391 1
1.27577830567568 1
0.792850988650665 1
1.03092502035138 1
1.22442757418603 1
1.32315069297982 1
1.06496456830071 1
0.862353019046626 1
1.10999042260041 1
0.420244772539922 1
0.484893623204192 1
1.18412487369374 1
0.866179205330174 1
1.04428584450458 1
1.25527198522759 1
0.764093051429972 1
0.358869245517545 1
0.860710206325682 1
0.671651492722433 1
0.760510509304599 1
0.902223189635057 1
0.535812385511121 1
1.20112527107315 1
1.11222868784606 1
0.641104287485524 1
0.367956184416637 1
0.598830563864158 1
0.811150757837441 1
0.752048985511964 1
1.10571824234252 1
0.752336387809289 1
1.58506786657185 1
0.973103886987509 1
1.09388787031514 1
1.21016802044603 1
1.38254236624386 1
1.57808044650708 1
0.957921356843484 1
0.546205349095906 1
0.463743939305394 1
1.02219144880715 1
0.787976084084474 1
1.03309221155034 1
0.501082697180776 1
1.00353638840508 1
0.781071921166816 1
0.929685791879128 1
0.9488149722011 1
0.980782312176396 1
0.787605609691812 1
0.764691265952399 1
0.743764250545581 1
0.969593957493499 1
0.564051545815969 1
1.06389331763013 1
1.05005608623702 1
0.933135033815311 1
0.24998286478251 1
0.762359063606477 1
1.7251232255977 1
0.449542318931269 1
1.28827481011925 1
0.862376451853773 1
1.1207918927777 1
0.905749785763805 1
0.45608107851105 1
1.3532288118606 1
0.848037943809565 1
0.76087823884036 1
0.525157292009776 1
0.880823903978422 1
0.463608310805197 1
0.680483128995527 1
1.19390715590273 1
0.377511325398881 1
0.41599682263163 1
0.486369265404297 1
1.27920539973293 1
0.655311057611244 1
0.711713925532112 1
1.0362304425409 1
0.650335778663361 1
0.718695869064847 1
1.02306732097526 1
0.81846679157167 1
0.874485921718399 1
0.906319906753305 1
1.06405943089129 1
0.782980806144171 1
0.15889109165473 0
1.4097776255994 1
1.12673278758961 1
0.31165070437435 1
0.331598037816221 1
1.00856677652861 1
1.04892839206763 1
0.753505709942817 1
1.01193068782641 1
0.5798985650923 1
1.31612480827686 1
0.868739593660894 1
1.08781090208612 1
1.18130105885042 1
1.3261234717295 1
0.805091170502839 1
0.904318554133328 1
0.611097400614747 1
1.23129077118986 1
0.606231982154918 1
0.789780454682841 1
0.669817438992966 1
0.576942702673528 1
0.384579855101386 1
1.35971324557012 1
1.0764464707843 1
1.60057210003169 1
0.524213137030436 1
0.535805943948341 1
0.727084922079552 1
0.948130235239449 1
0.945841905160951 1
0.926153553229713 1
0.56568348933728 1
0.917663273934893 1
0.710050523350966 1
0.372347364452589 1
1.14337746710715 1
0.898198440088697 1
1.14947667440472 1
0.785340300985283 1
0.650469429803844 1
0.861798375515984 1
0.777541134220801 1
1.38436089308362 1
1.18028209229217 1
0.794500445166451 1
0.889776221261504 1
1.00390654086064 1
0.865760902577251 1
1.02117446814527 1
1.12781075661325 1
0.918638430034582 1
1.17558133078369 1
0.416373380054744 1
0.443188149372047 1
1.19800066514977 1
0.904452961802652 1
0.632446683182257 1
1.01855323436664 1
1.51545270601858 1
0.918843450847284 1
0.656931227894369 1
1.48888853017437 1
1.30791752756192 1
0.718733859828468 1
0.852000883211712 1
1.33956263578927 1
0.812920672256806 1
0.974368254781512 1
1.03772284861748 1
0.944916869977134 1
1.057371919295 1
0.265616625145846 1
1.44385228187317 1
1.00101455153347 1
0.831116978238051 1
1.65966341386269 1
0.386258475406171 1
1.08358020023928 1
0.74601808393962 1
0.975254259687401 1
1.07298926473205 1
0.520408941850446 1
0.347379347076453 1
0.631495697647693 1
1.18784866044545 1
0.994392472766351 1
0.974675201258537 1
1.22813766622074 1
0.704890238533807 1
0.754406363926003 1
0.734414055127098 1
0.495883887917233 1
0.403886540856596 1
0.480048851534522 1
0.738534796448602 1
0.864552838658989 1
0.934128560170678 1
1.15852295726687 1
0.410228528093136 1
1.53321618547032 1
1.06893641719945 1
0.834493333557129 1
1.27735328988651 1
0.751802895954622 1
1.30040818191128 1
0.728297442095524 1
0.720436363705339 1
0.876572149275957 1
0.90526291954829 1
1.25998041554972 1
0.778937971611256 1
0.927862272815873 1
1.29513723706973 1
0.757814036962665 1
0.68720273660385 1
0.914113637223552 1
0.590641306733287 1
0.954112140431548 1
0.541829598246859 1
0.667369438842944 1
1.59792493009894 1
1.16636698052338 1
1.05743895526792 1
1.18934211183832 1
0.272921501669376 0
0.617772716722757 1
1.27442768936477 1
0.787599531733819 1
1.10485311006648 1
0.483492610669163 1
1.30329101417978 1
0.710456902160056 1
1.37312270030699 1
0.847712968010205 1
1.14115564123645 1
0.272435668298665 0
1.27200333190015 1
0.73738819296137 1
0.62217119477724 1
1.1169241487073 1
0.582890015078981 1
1.71287708988732 1
0.333968240264777 1
1.19280009147886 1
0.34250085149151 1
0.871959007562962 1
0.870901131754083 1
0.88977707244595 1
0.443641440608758 1
0.411736932227295 1
0.39098178557968 1
1.04846073708631 1
1.20474065833872 1
0.768173684409122 1
0.732213855608948 1
0.60107113299872 1
0.910764559127799 1
1.20427430459361 1
0.652775888203248 1
1.05562855617784 1
0.974274053836272 1
0.812914759538971 1
0.781210326422808 1
0.446347634369776 1
0.987626538491469 1
0.708722802100919 1
0.862802789119211 1
0.859333930569171 1
1.32003100321675 1
0.569744523965314 1
1.0076628637419 1
0.900479118633543 1
0.979634603594416 1
0.927045412996424 1
0.806082965543046 1
1.06739959993209 1
0.773777829377368 1
0.944105992476629 1
0.761314120124544 1
0.354074744847917 1
0.761719598380533 1
0.843226963669931 1
1.11734413494346 1
0.731724148694759 1
0.840758920108005 1
1.11409386076988 1
1.3075208172749 1
1.08035741751693 1
0.72872100023911 1
0.877394679011445 1
1.17195493052887 1
0.965650439677281 1
0.749967877409493 1
0.416210451818101 1
1.21609809562281 1
1.22582473257923 1
1.22743335920251 1
0.9865795652995 1
0.33923994006052 1
0.827310608052085 1
0.572692070135777 1
1.45669723689641 1
0.596706709722985 1
0.478326418906424 1
0.903326783769282 1
0.906766222398788 1
0.82736596855856 1
0.870216085076472 1
0.891431106649769 1
1.03260702740671 1
0.987393244104686 1
0.517053890175746 1
1.00838036364132 1
0.698651662666131 1
0.711121342339696 1
0.822778576579935 1
0.533702892986102 1
0.415302756284628 1
1.26142445035919 1
1.01390949811989 1
0.0839441558197762 0
1.06026390672207 1
0.92037018679553 1
1.19079811439012 1
0.762051033597467 1
1.24202576006046 1
0.658590572783748 1
0.744678574283091 1
0.733585096505099 1
0.754747886540716 1
0.443518053089467 1
1.20478996649601 1
0.9720084549851 1
0.579697648500869 1
0.386781268576035 1
0.802841458080541 1
1.03997236194362 1
0.70661184426944 1
0.642508934668102 1
0.202504907399306 0
1.39946373256267 1
1.02409937562246 1
0.597456761047347 1
0.753808158967532 1
0.513489476778012 1
0.676205729048779 1
0.680804857354972 1
0.580700279711471 1
0.859667286505112 1
0.722264843015225 1
0.564942883669506 1
1.13935687899631 1
0.656567453254725 1
1.2156963367807 1
0.646292232154572 1
1.62103638136396 1
1.00627988585704 1
0.851391630054799 1
0.859090023514205 1
0.967716088279597 1
0.486156849697501 1
1.37939495211574 1
0.143102541739251 0
0.821226277780735 1
0.596739492417814 1
1.41728697178689 1
0.9188502311207 1
0.577332641644287 1
0.704738401422513 1
0.935193727296862 1
0.778478070895083 1
1.50621779634094 1
1.15537962776085 1
1.1040158191943 1
0.824389208925539 1
0.499985243592912 1
0.498052460395493 1
0.943859585778278 1
0.593065132139725 1
1.06677610267785 1
1.17072667930644 1
0.782091681535359 1
1.31832938695512 1
0.589678755977777 1
1.38229574965369 1
0.797259629481357 1
0.810265668255485 1
0.524104045647739 1
0.547760173888875 1
0.974896350370106 1
0.932748216404216 1
1.08502508059089 1
1.10847537350082 1
0.480070134176032 1
0.351061695916804 1
0.970998132215298 1
0.848325776175215 1
0.959244930346407 1
1.00278967643539 1
0.796315363823709 1
1.16146509690008 1
0.558020464663519 1
0.45652875833781 1
0.839132286564227 1
0.903333440700402 1
0.978704984358015 1
0.757257161532361 1
0.872562270853734 1
1.18211610646148 1
0.777094687505168 1
1.02991445143118 1
0.530807317397124 1
1.11754952770563 1
1.09499230237787 1
0.983070970700041 1
1.21631419075356 1
0.798867079100997 1
1.46177388319341 1
1.03472778108698 1
1.47250185594888 1
1.21282097353682 1
1.0420842324464 1
1.46392339240765 1
0.612176774701212 1
0.548232437608118 1
0.739044837219253 1
0.876527603110129 1
0.773642178883708 1
0.803388212291243 1
0.722155294915266 1
0.691031864369486 1
0.661200226463776 1
0.918884164138213 1
0.859246474707683 1
0.899970171293344 1
1.07480496813161 1
0.685090228785008 1
0.682634577679862 1
0.78288336705225 1
0.867243247563337 1
0.552353871534074 1
0.598320554032382 1
0.948404029705254 1
1.06404907825789 1
1.23740590805807 1
0.869103963460123 1
0.656488331871244 1
1.09715983674452 1
0.786248371770605 1
0.751956036112839 1
0.926407815090535 1
1.01164568143232 1
0.62322962436386 1
0.859763547455325 1
0.973757379198858 1
1.05573457741483 1
0.604754373985864 1
0.444877036338275 1
0.766890988376173 1
0.803381067487808 1
0.512006859712383 1
1.34493832464927 1
0.535563082396502 1
1.22989037800594 1
0.721516270643866 1
1.22464063668654 1
0.596374671412924 1
0.0678485758018732 0
0.950194430537196 1
0.569488334970351 1
0.911204887574976 1
1.11304627256291 1
0.858170668398914 1
0.837998142961699 1
0.904767945872585 1
0.885605772685272 1
0.37726461328193 1
1.16714828568776 1
0.619909857653127 1
0.768002505096654 1
1.08123795932165 1
1.14831096789365 1
0.86472602314801 1
0.439252978833692 1
0.528170303921614 1
0.817621158622201 1
1.10453608645541 1
1.07249649508789 1
1.13491769374097 1
0.710625279719595 1
0.844515691989146 1
0.797092537013745 1
0.690331018018129 1
1.36471858008575 1
0.213580393797991 0
1.11176620669272 1
1.13052106753289 1
0.733075029103807 1
1.00572781192164 1
0.640512038026557 1
0.975330248032538 1
0.891779595798518 1
0.790572287085346 1
0.950793695694209 1
0.613291955539342 1
0.973677201094844 1
1.02110489729916 1
0.427318508072896 1
1.01705058085142 1
0.934489369639171 1
1.13161359596222 1
1.17364333991485 1
0.716520638640608 1
0.497248077940987 1
0.564186550784397 1
0.566974808272175 1
0.835771667957484 1
0.630143478372408 1
0.805209145387137 1
0.762498385014845 1
0.924616803780752 1
1.04498333619709 1
1.06300441057512 1
1.01356828824871 1
0.954746253035194 1
0.547089490135908 1
0.984750415555663 1
1.18355851616926 1
0.404610716953709 1
0.416904661397175 1
0.840304557118549 1
0.768664024915184 1
1.0245184998774 1
0.790395223112401 1
0.962260132604253 1
0.812516711926363 1
1.04664426659351 1
1.39123222307165 1
0.755346216076683 1
1.35065139084649 1
0.669782851770446 1
0.899041935358606 1
0.72953531581212 1
0.953218529941083 1
1.14878007170622 1
0.544586258361387 1
0.858716748089437 1
1.30586783005368 1
1.25716052609588 1
0.585119758906946 1
1.08410590350463 1
1.1954663370248 1
0.712110599479319 1
0.485560249125735 1
1.47208601811874 1
1.63771554990914 1
0.648845195690598 1
1.05782509372328 1
1.29583987534257 1
1.20626465806962 1
0.858080375449789 1
0.556166996753004 1
1.09498959039658 1
1.24794825962399 1
0.933001498748967 1
0.837683977573714 1
1.09416781821096 1
1.0523223032952 1
0.778438691648941 1
0.309078419406241 1
1.17579144317326 1
0.751003091740191 1
1.05610354458197 1
0.428292789154361 1
1.56617893627843 1
1.03801893953927 1
0.308721026274622 1
1.24223652278596 1
0.868903873634418 1
1.17322440162906 1
0.828968663152989 1
0.831502106516549 1
1.37326029912896 1
1.24839134239845 1
0.72671358157341 1
0.750893205136751 1
0.475896264385951 1
0.850709985187914 1
1.12226160748102 1
1.4509616274039 1
0.711999031340728 1
1.30749597703362 1
1.40775467146592 1
0.664101300537399 1
1.08665504342404 1
0.98136780087057 1
0.588581212986625 1
0.743582112228157 1
0.617065748320232 1
0.868353954475334 1
0.895201718465004 1
1.16538040351733 1
1.35163804645562 1
1.63031749062659 1
0.769202336592733 1
0.320679974025815 1
0.331050106637856 1
0.525388009013212 1
0.618534879679149 1
0.78391815158126 1
1.0211569521822 1
0.804161910157555 1
1.15275198974692 1
1.31610926299283 1
0.824605338759243 1
1.00681704705839 1
1.05320052360014 1
1.04644638557951 1
1.09586187946967 1
0.534271774332115 1
1.25106967288845 1
0.634198520295968 1
0.562408168641331 1
0.902451698541222 1
0.916707868554766 1
0.809376947042217 1
0.541222724999671 1
0.622341253768666 1
0.817803422895728 1
1.09715927781056 1
0.570947340673237 1
0.813528621656454 1
0.486124081348028 1
0.79427729186559 1
0.426597462470123 1
1.088694177582 1
0.565520704911321 1
0.960150223149821 1
0.592767300549298 1
1.23844729109874 1
0.751374448667139 1
1.08214456673885 1
0.92149157815652 1
1.08977868343362 1
0.14632269413895 0
1.1815176799184 1
1.4154565754911 1
1.02156232156632 1
0.763429727935371 1
0.786994206339429 1
0.574714417077243 1
0.731440644961501 1
0.181878650567732 0
0.859251396568562 1
0.857826457830349 1
0.767516111506708 1
0.752215941837939 1
0.709501363488845 1
1.09750342929613 1
0.805826528369427 1
1.26268792756221 1
0.661103864578415 1
0.814624712495289 1
0.727638120258345 1
0.416045840469092 1
1.40271059271587 1
0.701804991376776 1
1.15127940034737 1
1.00626403850446 1
0.57634832927744 1
0.795603772329829 1
0.742319528012193 1
0.716809227580252 1
1.07776103839312 1
0.431160669547511 1
1.02321803861353 1
0.962407147589459 1
0.698204381136231 1
0.60658568561977 1
0.864238581269337 1
0.785188573590641 1
0.591834263480042 1
0.612037778882517 1
0.878526091444828 1
1.06648377665267 1
1.08698435988923 1
1.26632167577047 1
0.722565139084724 1
0.794318284662399 1
0.621176241442832 1
0.566797189925021 1
0.46404803386397 1
0.839205415431467 1
0.649984352792524 1
1.08876131674249 1
0.513458792398844 1
0.957976786163952 1
0.871640630623597 1
0.934308960633167 1
0.74421724866374 1
0.989991394508844 1
0.525327882788777 1
0.730738107715677 1
0.700047468489952 1
-0.559949125876892 0
0.591209910089728 1
0.940273739508366 1
1.05508348205358 1
0.40062746979622 1
1.47702020871327 1
0.770546706768317 1
0.690066866259773 1
0.879368567092327 1
1.0170396477776 1
0.552102534743803 1
0.607538384610111 1
0.727946382491162 1
0.837500078448004 1
0.316183992234462 1
1.22512589526319 1
0.291594889697142 1
0.921621059036786 1
0.0544243980295845 0
1.31048484435554 1
0.440312947653242 1
1.26434492168874 1
0.920481314115998 1
0.764236959537391 1
0.772751623987622 1
0.760808484858609 1
1.06607556462345 1
0.852925744458577 1
0.830415754985001 1
0.615225122641765 1
0.860430399097441 1
0.65566389351598 1
1.15600653974739 1
1.12229079530549 1
1.04183062535208 1
0.945590836484792 1
0.898965485406539 1
0.665987245690176 1
0.679459463829955 1
0.762985239894188 1
0.887975555371919 1
0.462355825565873 1
0.799474073380112 1
0.555040457133604 1
0.690317150597184 1
1.32982147083355 1
0.823524928102713 1
0.949341123096052 1
1.09695009132046 1
0.43739188781874 1
1.15183830750898 1
1.18478339207073 1
1.1446394578713 1
0.906649561127965 1
1.55072997992272 1
0.353019593508929 1
0.982483462346715 1
0.785398999876891 1
0.270332784797615 1
0.363153514151724 1
1.00285207221619 1
0.49128292724178 1
0.878373136443139 1
0.835079794571547 1
0.779230740694024 1
1.02493621563791 1
1.27088930237535 1
0.871060004163272 1
0.915250494723559 1
0.565386119588471 1
0.401775417033484 1
0.931569730002246 1
0.647938670536786 1
1.10912701833064 1
0.90312165104046 1
0.90889033535214 1
0.902927248880967 1
0.688392885036929 1
0.433356640270999 1
0.576775312779442 1
0.539768760467672 1
0.94718247813537 1
0.741913621115193 1
1.35268096342806 1
1.29599103326655 1
0.757752173085004 1
0.973859380598355 1
0.6012428137318 1
0.846232925208769 1
0.868976037289131 1
0.912093157156636 1
1.09896043378196 1
1.42405285421753 1
0.88690520321839 1
0.701095512493357 1
0.71944650667141 1
1.05464365801487 1
0.601584956313759 1
1.04496583687911 1
1.34890925547896 1
0.357304101659236 1
1.12573406057554 1
0.608390886608551 1
1.00524247501657 1
1.05638223409145 1
1.01161354038568 1
0.604052568628864 1
1.14535866399071 1
0.959416855487523 1
0.276880586350988 0
0.554608510085063 1
1.38786221698928 1
1.10087076017054 1
0.613920515722223 1
0.931775476987325 1
0.426868045409336 1
1.17000082818866 1
0.776072272831023 1
0.390921582881506 1
0.935953873546928 1
0.835475957060475 1
0.501186345158786 1
1.40279751616256 1
0.882028778792722 1
0.5650446154631 1
0.937978509203714 1
1.48371427242249 1
0.799503619463902 1
0.761561829600091 1
0.416797269053147 1
0.722192639824641 1
1.07455254974397 1
1.19605297257803 1
1.17066168153371 1
0.52580114887483 1
0.84087107243805 1
1.19346708816884 1
0.580740102430338 1
0.597900129979087 1
0.999551498990261 1
0.765574649599534 1
0.473411292664664 1
0.59411724536121 1
0.977183183255829 1
0.445800752386679 1
0.721482071221039 1
1.0540005815552 1
1.12813621926878 1
1.30722052317497 1
1.15472586063731 1
1.15794316008565 1
0.576908092528385 1
1.03009932883511 1
0.784849598734261 1
0.779425827506425 1
0.818557523795331 1
0.804731861433438 1
0.573259650798438 1
0.947834392640292 1
0.893779993908692 1
0.945386842300771 1
0.813357312248987 1
0.729089881724392 1
0.194450513940634 0
1.1820104163901 1
0.379135102589669 1
0.65236010430254 1
0.579000125646847 1
0.484755285589406 1
0.462348260288471 1
1.36099250671348 1
0.723690812219214 1
0.624075614375366 1
1.01086761901024 1
0.850192643241316 1
0.53350972091175 1
0.677070535099257 1
1.2215850920452 1
0.910753647733236 1
0.959383992003201 1
0.492072926030658 1
1.70052786317257 1
0.764589117392403 1
0.303083167608053 1
0.746538967736953 1
1.33822320123583 1
0.710883025364686 1
1.38093810047847 1
1.04557301087581 1
1.06243619876626 1
0.888915131859313 1
1.442607114936 1
0.415215773256629 1
1.31443361459648 1
1.48596652631201 1
0.940565840843624 1
0.742062850272476 1
0.33647385979131 1
0.909777120020037 1
0.857616718220799 1
0.199158603339055 0
0.894705787444487 1
1.18068055544801 1
0.744928341365026 1
1.18595002205158 1
0.764636438733279 1
1.20076228363152 1
0.368385532266962 1
0.643980707156997 1
0.6919075623649 1
0.612844341922014 1
0.965476001467311 1
0.281950699145085 1
0.40107092221726 1
0.469182802613535 1
1.06577991706568 1
1.20296036888709 1
0.473120769852193 1
0.693001604857764 1
0.867195265233257 1
0.95059297531181 1
0.858043460745135 1
0.710208988152405 1
0.873904147163201 1
0.989966079409811 1
0.768650765937255 1
0.746929929034048 1
1.13370071379465 1
0.958666555432237 1
0.277783269199446 1
0.877666737937051 1
0.582762592415101 1
1.28079336997031 1
0.774796515373388 1
0.465996777460782 1
1.18280962489779 1
0.938188660000452 1
0.765002827718839 1
0.869796849742455 1
1.10560054442446 1
0.992614763536785 1
0.727809664138287 1
1.15345057331289 1
0.947747555167829 1
0.499418574907119 1
0.706799558325548 1
0.979737739941041 1
0.584089249484012 1
0.836284305437642 1
1.23955670780113 1
0.435677545732741 1
0.0309361200706642 0
0.517002784770179 1
0.582750491452703 1
0.662137955246746 1
0.991126225235102 1
0.894781398536873 1
0.802785383221731 1
0.858115392219934 1
0.655618988912538 1
0.407294723000078 1
0.265391358163756 0
1.1977185875023 1
1.50890619016043 1
1.01643959833067 1
0.708809830720228 1
0.680572650383372 1
0.752812169239603 1
1.1533120334297 1
0.88359048180064 1
0.828144488618149 1
0.59690625200098 1
0.785666812459361 1
0.797977141633749 1
0.995608601854884 1
1.18636478797646 1
1.26411984481421 1
1.41371653043099 1
0.984174821345079 1
0.94876195019372 1
0.692275553521096 1
0.918885308101862 1
0.0628234673325956 0
0.748202037187685 1
0.453333470598441 1
0.590018655381432 1
0.536979346521067 1
0.669172166783624 1
0.607881942830633 1
1.16390647639329 1
1.23251301701831 1
0.956608715355392 1
0.966026344336752 1
1.3410556734836 1
0.743218545999917 1
1.07038236370904 1
1.31149555714179 1
0.903053374114175 1
0.850718780426779 1
0.966984519886773 1
1.34032528931695 1
1.04973189735557 1
1.00434228709179 1
1.15509769471741 1
0.744776000061682 1
1.0204610710754 1
0.935278427003306 1
0.356055150906158 1
0.785612982440493 1
0.861702474117665 1
0.586957901712619 1
1.09579240964353 1
0.489825030778511 1
0.875386794342585 1
1.00457929975348 1
0.204249704233973 0
0.468586602101174 1
1.30312939142623 1
0.585739509268644 1
1.10182744360227 1
0.589374671480097 1
0.907057405081298 1
0.876660842491278 1
1.08433690015858 1
0.928868395244169 1
1.28182958269029 1
1.26157262864759 1
0.903424866892789 1
0.529052662954445 1
0.799635947112951 1
0.617854754612006 1
0.932303371833113 1
0.682265144225136 1
1.26901689104708 1
0.0884437071688428 0
1.10092837661596 1
1.1575507481257 1
0.590937169447209 1
0.876703610625384 1
0.634846031347259 1
0.881199626546867 1
0.993943981249418 1
0.837926659855852 1
0.916315813389366 1
0.762180585651133 1
1.19535017192119 1
0.850717626769042 1
0.480174468298145 1
1.30376852588333 1
0.963857433265557 1
0.267896054769811 1
0.606069350018749 1
0.209440168541824 0
0.960408312021754 1
0.992381972026729 1
0.839065604372367 1
0.576627430236897 1
1.35576132916048 1
1.0947672197141 1
1.13437990188543 1
0.964449334444939 1
0.770604196604352 1
0.301269943125722 1
0.638679753253874 1
1.28352686775725 1
1.55933258806452 1
1.06943071057592 1
1.14336677144572 1
0.44166030619032 1
0.947924903948772 1
0.439808736054261 1
0.916599010109043 1
0.732524970211424 1
0.331582880190878 1
0.91460233970501 1
1.19037061811721 1
0.58085369873282 1
1.00780270624892 1
0.776591100018368 1
0.785704173961219 1
0.346517472649851 1
1.31547932793571 1
1.04078332419014 1
1.06152591705921 1
0.749419198830068 1
0.402171294203177 1
1.21328976306604 1
0.42211147425424 1
0.702972904589447 1
0.906616049880029 1
0.720904991291665 1
1.06330115558602 1
1.43213479804879 1
0.685537164649603 1
0.303386738903775 1
0.589720556001395 1
0.704901301700546 1
0.519907766590298 1
0.67049366083826 1
1.08720843355854 1
0.903723893520951 1
0.682743808595293 1
0.692783316803415 1
0.98638329248552 1
0.598146647573744 1
0.643874074189828 1
0.155492256800178 0
0.697496694527166 1
0.826518213684216 1
0.401319850288636 1
0.362315534522633 1
1.08090547440583 1
0.688764429385499 1
0.693410243148753 1
0.952464255847697 1
0.579743220541257 1
1.21380513233649 1
0.60445456768328 1
1.15199053127226 1
1.03198548304415 1
1.49224187880644 1
0.754109474992424 1
0.936669446597096 1
0.605271390128708 1
0.975770742010173 1
0.624917805755202 1
1.42861183082529 1
0.289022710982188 0
0.541317570894984 1
0.814459467976233 1
0.590147330121286 1
1.00422976826818 1
0.727833466651607 1
0.664517569900103 1
1.03464678311881 1
0.987991558464278 1
0.568259616390922 1
0.838662917342381 1
0.557879462678852 1
0.707374636571865 1
1.12442665913447 1
0.175817050754431 0
0.332979950671626 1
0.683067076143387 1
0.611407591982598 1
1.38797660751148 1
0.273697093952733 1
0.174314234378078 0
0.960656770983481 1
0.703456962150256 1
1.30450531587048 1
1.42712040813523 1
0.590527108235106 1
0.695924735132238 1
0.836692372510477 1
0.674437703376334 1
1.65806690256071 1
0.877134105394087 1
1.0532706318638 1
0.772846677559792 1
1.13386340392406 1
1.09784737237164 1
0.642304894504664 1
1.4065321921867 1
0.994348729870219 1
0.673872685625156 1
0.824525367433793 1
0.943466492453723 1
0.582142979548513 1
0.855124712094135 1
1.12448492236964 1
0.998589432018494 1
1.0025566441916 1
0.936854329150102 1
0.74136329156516 1
0.995023350227947 1
0.516937957568093 1
1.21447857807808 1
0.656306766770369 1
1.48720414288296 1
1.0075510675877 1
1.39273204987029 1
0.794751062210728 1
0.572369437383469 1
0.789357744130766 1
0.775823176132504 1
1.06461568868512 1
0.790143291308755 1
0.576403689341042 1
0.972838982679178 1
0.352032875693097 1
0.664469358718758 1
1.31746781877471 1
0.654377670340465 1
0.71767599371333 1
0.996370844685832 1
0.88194901612957 1
0.907257383261138 1
0.583829034149508 1
0.375424150205957 1
0.788849632525643 1
0.499280109042482 1
0.88779289541016 1
0.879075057383994 1
0.582067547066016 1
1.03576900951324 1
0.84630175966194 1
0.722552643688949 1
0.0978100799148436 0
1.02385147696989 1
0.635905059587912 1
0.842189942504866 1
1.04396321228029 1
1.14264007098175 1
0.590968722778777 1
0.914357644814494 1
0.423337825690219 1
1.15709123018866 1
0.935527754690332 1
0.812164009595448 1
0.647046968889123 1
0.512873578426637 1
0.749267828304032 1
1.2216764663869 1
0.900703894346079 1
0.550529805564909 1
0.586788339816032 1
0.357426406471877 1
0.909443369456389 1
0.919131577496631 1
0.498606141242203 1
1.04343939817921 1
0.490365501286546 1
1.14468861527255 1
0.496883130921984 1
0.547981142723744 1
1.36925240441323 1
0.707791896976253 1
0.508293324290998 1
0.823782763705577 1
0.241712235480543 0
0.846829703855353 1
1.05142730152125 1
0.741588281090161 1
0.913527119465844 1
0.927471160125953 1
0.994042101019592 1
0.753770754942317 1
0.736628793283013 1
1.0749088076821 1
0.699356857283561 1
0.518791645991421 1
1.09446313038195 1
0.544673351877148 1
0.897057127245508 1
0.308705009670953 1
0.912693669127306 1
0.529241455869426 1
0.930842822526974 1
0.37883133160126 1
0.854828952225715 1
0.700172461763845 1
0.959590233180459 1
0.596258590335781 1
0.674514152812419 1
0.87885705109141 1
1.2656416554197 1
0.837411362235364 1
1.03233246072166 1
0.913395676627407 1
0.943091908156574 1
1.3904361846353 1
0.527261392317766 1
0.586666784663544 1
0.962017881605105 1
0.585047298073067 1
0.788726318310593 1
0.017211817351139 0
0.711909928527619 1
1.01189800173686 1
0.331751991382172 1
1.41967569598315 1
0.961859493273409 1
1.48547966894999 1
1.09437593084456 1
0.37212344551683 1
0.638436332895162 1
0.582272599960886 1
1.29568168788997 1
0.555467728285663 1
1.23962766592984 1
0.757356791216948 1
0.598136878705973 1
0.739890118996452 1
1.15955005532841 1
0.727357971610258 1
1.26226053141313 1
1.27510453867715 1
0.894026301139232 1
0.824089135592505 1
0.638582862600549 1
1.15500910288091 1
0.641144118476554 1
0.809270962472209 1
1.14974662221273 1
0.277025998111089 1
1.05134243977533 1
1.05434740116878 1
0.565639294809734 1
0.988824317966235 1
0.25584529901663 1
0.567831039471596 1
0.916033116085607 1
0.487127297061638 1
1.11732241667932 1
0.944970526984386 1
1.03353351392698 1
0.485448483676981 1
1.44830356314253 1
0.875158692253505 1
0.916972732129555 1
0.583693915434761 1
0.864288910084819 1
0.552900009870101 1
1.1752689579476 1
1.13144165416272 1
0.447282786998375 1
0.781410377519808 1
1.22138656983491 1
0.935150165247762 1
0.668654959449474 1
0.445671985841847 1
0.58411991521482 1
0.424358974352021 1
0.816031283109165 1
0.399169910852741 1
0.111526407350969 0
0.701552054792754 1
0.488422317155778 1
0.912398250032847 1
0.765913300461296 1
0.509719539980464 1
1.05888685743173 1
0.328791137758831 1
1.30184404402705 1
1.26319938265737 1
0.886580544994489 1
0.304638816194078 1
0.826384742246029 1
1.32820533786936 1
1.11226669178372 1
1.18329409073949 1
0.769052511076645 1
0.819597488828464 1
1.05045053322961 1
1.07210729905489 1
1.26740982611916 1
1.15207897701251 1
0.738490578985944 1
0.668669912054418 1
0.515799369140791 1
0.983740668550589 1
0.854130433639362 1
1.35637086976888 1
0.769833315976099 1
0.126359551308671 0
0.451265312219911 1
0.730926426309319 1
0.889489918802222 1
1.09627705323735 1
0.0227518888462339 0
0.876869196409597 1
0.875492869023788 1
0.661074442157162 1
0.641513153073491 1
0.51534217955305 1
0.949365114144805 1
0.763262753384206 1
1.19460030584625 1
1.57947629906767 1
0.765130511113352 1
0.669283984510733 1
0.965597685431997 1
1.52004349901891 1
1.18124324802038 1
1.21782128940025 1
0.527869961078381 1
0.51626886995966 1
0.912658293540127 1
0.889247084607528 1
1.07672545180952 1
0.729447705335515 1
1.03909700549723 1
0.664042156702097 1
0.446445476929966 1
1.37412219774161 1
0.547335238563137 1
0.714534605528466 1
0.921536912547916 1
1.07132693611331 1
1.23977706876679 1
0.579189928499416 1
0.461179608912458 1
0.723438906017132 1
0.321603679986999 1
0.99904791127665 1
1.05235252615561 1
1.31037736355079 1
0.988745971754876 1
1.1392721550046 1
0.620657162507949 1
0.766359073746606 1
0.919063086385701 1
0.780601132875781 1
0.463905643092853 1
1.18520330850066 1
0.878553872878613 1
0.901865369534038 1
1.29929234361309 1
0.876416315015997 1
1.36635077177649 1
0.698404590872276 1
0.694342054852203 1
0.607605812525698 1
1.00927480053666 1
0.588224581368393 1
0.822289612126132 1
1.87026761156589 0
1.33278501040229 1
0.515512298921265 1
0.95153121235775 1
0.503748134117756 1
1.01983199809628 1
0.626076780913664 1
1.15742642509515 1
0.850606347323527 1
0.478246735235589 1
1.09573125783082 1
0.403997704920193 1
0.612516209162445 1
0.976077207036902 1
0.634194222808748 1
1.24145300891623 1
0.897179986783865 1
0.691526353942882 1
0.802500719801828 1
0.465068662678131 1
0.605292875338932 1
0.901826681453739 1
0.607914677362236 1
0.639609854309681 1
1.00283863706106 1
0.99022921818062 1
0.635167747013568 1
1.11835938456662 1
1.09555344895704 1
0.422292827591588 1
1.07738873460523 1
0.187031167985605 0
0.720971785863185 1
0.369865428579788 1
0.942183690472659 1
0.559898569361225 1
0.917836649995774 1
0.650209859590499 1
0.837898759347506 1
0.943495230206761 1
1.38293445481526 1
0.870126899612315 1
0.311254965518581 1
0.962836681443349 1
0.368100500751659 1
1.166670525004 1
0.932983184514065 1
0.746844692825589 1
0.910512938528073 1
0.221552520249103 0
0.838078345930726 1
1.09409129971758 1
0.657744154715482 1
1.00426027008652 1
0.875327202461247 1
0.241614269715219 0
0.819958520141842 1
1.1477859794376 1
1.63258627100846 1
1.39028728893114 1
0.721230842181296 1
0.961653189305796 1
0.504971028261691 1
1.19377115502616 1
1.42498564382907 1
0.955609815285396 1
0.76281739637731 1
1.16799787394496 1
0.652043422512113 1
0.58343248869799 1
1.10142787646582 1
0.869610853360328 1
1.00522956163093 1
0.32436522413448 1
0.801956078294141 1
0.379089926790119 1
0.533141527381178 1
1.05735457866324 1
0.857993861809028 1
1.19620599949008 1
0.824863159775042 1
0.954631403052881 1
1.48405146544888 1
0.329975777224516 1
0.944255673226862 1
0.854326032733639 1
1.59027268579234 1
1.09790819879657 1
0.669521089965125 1
0.667518801564996 1
1.11050705138018 1
1.37905229969031 1
0.722769262070886 1
0.559131853854422 1
1.21918898662539 1
0.853005914059284 1
0.907944968897331 1
0.701751622167471 1
0.516492974401577 1
0.826078803034655 1
0.397071446285687 1
1.03317840113349 1
0.244045466936451 0
0.90074924507619 1
1.29521973609139 1
0.531472866964122 1
1.5552620792608 1
1.12839629482662 1
0.746007176326197 1
0.886123813852837 1
1.16066549796479 1
0.860288297811763 1
0.87268749764056 1
0.617915105175463 1
1.058635060853 1
0.514928603182511 1
0.720470697242283 1
0.753471934568749 1
0.216733553412388 0
0.844986967965733 1
0.637491052693381 1
1.31173246226446 1
0.841973905217553 1
1.29565486363955 1
0.388073080703322 1
0.759203693432995 1
1.34983784473786 1
0.648903561455985 1
1.12865400987989 1
0.766815828845809 1
0.938926294459457 1
0.570653087219141 1
0.358020113879972 1
0.884409856185694 1
1.1542715407978 1
0.757307168727884 1
1.01968255071364 1
0.787051903024655 1
0.715403731248883 1
1.37039017020602 1
0.43436828992062 1
0.518024874280576 1
1.47287752910818 1
0.796260014900193 1
0.972775193790885 1
0.831833912922432 1
1.01730335608384 1
1.06699686217822 1
0.909623215870296 1
0.626612563509038 1
0.939867835830127 1
0.442845472078792 1
0.309409848229227 1
1.04625255521498 1
1.41069385212742 1
0.965857735284843 1
0.0612044811834774 0
0.700115910130176 1
1.02372857327998 1
1.29234985168193 1
0.881714365525297 1
1.28831959845705 1
0.0961305530163676 0
0.503602233802097 1
1.18324713981009 1
1.13639757400292 1
0.915392343720638 1
0.710937850940324 1
1.10743466839872 1
0.905885985086823 1
1.53101476575366 1
1.02858556146862 1
0.445845503900262 1
1.05877945873436 1
1.26867680239541 1
0.685482880822953 1
1.38275670569369 1
0.722835801557553 1
1.20039995968991 1
0.947796831809487 1
0.886748851822534 1
0.858713716593577 1
1.13874314139679 1
0.407032283821385 1
1.15555829223819 1
0.685807512246503 1
0.637870356342054 1
1.46317275590005 1
0.753961245998584 1
1.28179348164618 1
0.650257815102871 1
0.724383320385494 1
1.50856345831179 1
0.851403547782324 1
0.883658160202512 1
0.764182865487908 1
1.07030856207081 1
1.03429238275601 1
1.10926383106237 1
1.28390723671313 1
0.600693373391828 1
0.897590756631026 1
0.758680009808491 1
0.724902366817668 1
0.682405133929625 1
1.00602886008663 1
0.970058450268031 1
0.502561318941039 1
0.941516948561369 1
0.300321448395469 1
0.971218551889207 1
1.20695250987579 1
0.826183798622251 1
0.815775754069547 1
1.03742541527234 1
0.5064214437276 1
0.754256973075377 1
1.07274566153349 1
0.978885194306251 1
0.648581492987835 1
0.994961894740544 1
1.30281165124276 1
0.616626984030694 1
1.21824513574982 1
1.25014290107391 1
0.346707456589003 1
1.16090345807253 1
1.36894126703314 1
0.728222717626068 1
1.29668302710872 1
0.460443244101863 1
0.590226312468697 1
1.20799452284462 1
1.15983874539794 1
1.1774091790851 1
0.745562256150804 1
0.309356956091781 1
0.836194382657948 1
0.627682792892748 1
0.2214892988219 0
0.453005873352252 1
1.19356457508726 1
1.08581782027315 1
1.14659660608786 1
0.783780399172371 1
0.467084233897277 1
0.999032166469624 1
1.0954989569677 1
0.536036625008042 1
1.11663941656449 1
0.989182444376129 1
1.12189891841982 1
0.717485152814016 1
0.496587334510972 1
0.926862096227744 1
0.896186885433969 1
1.39704865482549 1
1.0191602903818 1
0.841085124464667 1
1.05417730180169 1
0.485448966628164 1
0.58397591543301 1
1.15458887466728 1
0.363085164197824 1
1.06595263211997 1
0.899294658884612 1
0.650158555544332 1
1.1003864327115 1
0.90101919116873 1
1.14605013730149 1
0.73507954129883 1
1.26652270187613 1
1.20767056641991 1
1.0119811598225 1
1.29642032388163 1
0.694755346514723 1
1.01838638108267 1
0.502676745219258 1
0.728186463687264 1
0.593083167409302 1
0.985344334317359 1
0.419159933648717 1
1.2325840970261 1
0.705123648933702 1
0.589343073541561 1
0.630142810817465 1
0.812138252882642 1
1.15918730015476 1
1.46230863312433 1
0.455098698375425 1
0.831667766001464 1
1.16192531824342 1
0.223046009686573 0
0.738861232296531 1
0.780391233794891 1
1.11013732654636 1
1.05259736066478 1
0.793034890840088 1
1.22521146473156 1
0.717946882823752 1
1.35779494718643 1
0.848899180844073 1
1.20629723556036 1
1.301860656598 1
0.637927194127449 1
0.96914200478256 1
0.590072074047577 1
1.0263255810135 1
1.01215278513637 1
1.04064887804481 1
0.932350589645425 1
0.900631613231397 1
0.880075620579366 1
1.06937175651555 1
1.03665201492 1
0.959794292207924 1
0.857891283043137 1
1.1175542134282 1
1.49745044424524 1
0.93539373465254 1
0.355845478321653 1
0.152669779760835 0
1.02166498517021 1
0.690909725044446 1
0.699661128944179 1
0.836521459046078 1
0.701074579142414 1
0.424916796035694 1
0.510748923998982 1
0.719175567065262 1
0.860390261497548 1
1.04730980107972 1
0.573123634718789 1
0.540041270238623 1
1.01988634757109 1
0.94522912057634 1
0.60133917944643 1
0.716401067486507 1
0.774708837027932 1
0.887534471341391 1
0.954980566268824 1
0.966778607435341 1
0.448751126362028 1
1.01248329562417 1
0.44527355191146 1
0.859781208830233 1
1.01965334141415 1
0.177432553865328 0
0.761383819325244 1
0.909981480466987 1
0.623789070728816 1
0.580834311683288 1
0.754548897307053 1
0.616701706281007 1
0.679206462384961 1
0.878307332673246 1
0.642331326260046 1
0.899758399460743 1
0.916650477218909 1
0.757264333511373 1
0.979584789524766 1
0.929576488214511 1
1.06170465257029 1
0.684293954888915 1
0.847020285328902 1
0.614649977400284 1
0.229415493858157 0
0.745419804373481 1
1.03329266465741 1
0.52896782205461 1
-0.0938938008194696 0
0.622398417951114 1
1.13747418710638 1
0.274336838571569 1
0.822486567583862 1
1.30089837997183 1
1.42527514982816 1
1.21913181683119 1
1.50537104812567 1
1.35966824558143 1
0.722151135055538 1
0.545237805959637 1
0.974079082382126 1
1.0333957413731 1
1.4201742205966 1
1.78329478554912 0
0.657033222961599 1
0.535708186955028 1
0.671860973395157 1
0.94410897024078 1
0.801798215850853 1
0.832945052319079 1
0.916803005139713 1
0.894920125758495 1
1.14646090042525 1
0.447156165300139 1
0.756407200627972 1
0.766037238687699 1
1.06181449946681 1
0.908409940016809 1
1.40077105772728 1
1.00011691712757 1
0.393120475349543 1
0.552746270305043 1
1.35020047650929 1
0.504802753586341 1
0.924593345672603 1
0.707172457965337 1
0.821127980141747 1
0.71837629301 1
0.0010642735851774 0
1.36867791090184 1
1.07704157181144 1
0.723603585261084 1
0.967776221240037 1
0.984795909790639 1
1.13673369311784 1
0.192613016878499 0
0.810052039104085 1
1.19355242115188 1
0.591897587235052 1
0.972260768535261 1
0.780579831804239 1
0.66914243700473 1
0.643658869529978 1
0.664841763451583 1
0.79661685094053 1
0.744325857196497 1
0.887518272503337 1
0.85626756932367 1
0.976790889358802 1
0.625130451421932 1
0.854605481675898 1
0.860173077174843 1
0.753618077475492 1
0.827567937145568 1
0.66790960396396 1
1.34349395499483 1
0.675329753413383 1
0.990250257389198 1
0.735718907394252 1
0.754183384052815 1
0.597897899602281 1
0.518727688550532 1
0.473422891215785 1
0.379714513814471 1
1.0150503354862 1
1.02197890464719 1
0.599744799182639 1
0.542689523576696 1
0.985623984130136 1
0.510920397587695 1
0.539805660963345 1
0.930006867318214 1
0.618901009110935 1
0.880077185945921 1
0.88468773599299 1
0.749874934260794 1
1.39636954874514 1
0.689393319006479 1
0.747031581206008 1
1.15476679231172 1
0.818012377638184 1
0.576978965557363 1
0.817636712681309 1
1.03009193658589 1
1.00198431577176 1
0.872328137854231 1
1.3376423288217 1
1.08895798523874 1
0.806515255778717 1
0.416687479583753 1
0.975870839761844 1
0.992995330356856 1
1.17556720265522 1
0.859113288682533 1
0.602130537306499 1
1.16766848163388 1
0.759340578474678 1
0.9408284258697 1
1.12173259933692 1
0.886698823185806 1
0.338016063851286 1
1.24923983159804 1
1.06465802060692 1
0.713488091355559 1
0.600021380362898 1
0.759455976118065 1
0.670254095414436 1
0.491785669219814 1
0.876405532836122 1
0.749378673240761 1
1.43913372011981 1
0.583798242407749 1
0.627174052339553 1
0.717858555321776 1
0.830430614853031 1
1.06190215881445 1
0.980961759183141 1
0.727551046991259 1
1.08563435676564 1
1.15404470439664 1
1.00211577941707 1
0.644997268910861 1
0.972714591975554 1
1.01296180944104 1
0.779510267013154 1
0.908034521502087 1
0.733771597219398 1
0.65539682696172 1
0.403362214397757 1
0.537018776082982 1
0.715957242625734 1
0.737522549377409 1
0.635965725160466 1
0.914988899603189 1
0.980537649170806 1
0.66557772736997 1
0.722573502759776 1
0.652066546114447 1
0.882478232961506 1
0.867097152634123 1
0.783973513502094 1
1.02631776184335 1
1.03058008585311 1
0.593013820277468 1
0.860753974319052 1
0.864049999085018 1
1.58690839768945 1
0.901867980710081 1
0.934322550143258 1
0.646389166148568 1
0.705172787152696 1
1.08195164072088 1
0.532353213740065 1
0.685014260231897 1
0.578534071494452 1
0.767321068224104 1
0.74671620226705 1
1.30657598041862 1
0.554320809019479 1
1.41443631682157 1
0.759969500741975 1
0.802600576632486 1
1.32915371838568 1
0.690281843405838 1
0.839190134006465 1
0.958176909065774 1
0.526659948927636 1
1.22629451048079 1
0.185923061175238 0
0.848140110618645 1
1.02258491674862 1
1.15585631258284 1
0.632513594662115 1
0.647161146931455 1
1.3382035959715 1
0.850233273218424 1
0.66637018783377 1
0.402786841417196 1
0.81360954146136 1
1.34246164679543 1
0.825246846475865 1
0.169636857806553 0
0.765286686147387 1
0.579432391961902 1
0.959395291599143 1
1.47406792271546 1
0.558441112281391 1
0.618086679935637 1
0.266135624390128 0
0.94072772137837 1
1.02074730307389 1
0.603399340590976 1
1.06640637174988 1
0.58918144541262 1
0.372142104586859 1
0.840262750748346 1
0.980815342419768 1
0.800959033136236 1
1.05151066832666 1
1.14586118326872 1
1.01571889582569 1
0.967832961322408 1
0.552888902608336 1
0.669880386693645 1
0.836903260574462 1
1.11362703063853 1
0.59865383083581 1
0.947790663348012 1
0.898924509821145 1
0.803850841039883 1
1.04853979949196 1
0.606644434905885 1
0.778233710903879 1
0.291732353044407 1
0.805037926460285 1
0.302754315123553 1
1.08394073589544 1
0.966626713864979 1
0.98859121780266 1
1.03890729812889 1
0.930905305052731 1
0.965916209367083 1
0.80508585784281 1
1.06327483790267 1
1.51995590126426 1
1.14031567658161 1
0.802707858520075 1
1.01459938593723 1
1.09536686227176 1
0.969335246785809 1
0.778923730862878 1
0.236952628011753 0
0.974166698746649 1
0.648681842316226 1
0.845716102792128 1
0.947068510870981 1
0.857476313659043 1
0.430674793035562 1
1.06313086268036 1
1.19189387338449 1
0.810305751493439 1
1.06325007173799 1
1.28639443982754 1
0.564667323872437 1
0.122748404995351 0
0.391371701602606 1
1.51433647155368 1
0.857228232590816 1
1.24181224081474 1
1.02739579764212 1
0.654279931746831 1
0.734425003941317 1
1.09367276780889 1
0.801161664785658 1
1.09926475240469 1
0.484231127367224 1
0.643347166866232 1
0.80225689243902 1
0.134470003850268 0
0.826305330229175 1
1.29603583730674 1
0.416779767025452 1
1.50673862248522 1
0.755884197246617 1
0.684156696392341 1
0.917677288102877 1
1.30258586478364 1
0.755581591821509 1
0.836519436397884 1
0.8008818859627 1
1.33061375772912 1
0.816544283922443 1
0.664302475355999 1
0.95264474356585 1
0.428955335037824 1
1.38505527208006 1
0.455964667358403 1
0.628254872849239 1
0.887009213156109 1
1.11076526538384 1
0.983412290311239 1
0.411524142440959 1
0.906703188715235 1
1.24557847112366 1
0.514405776416786 1
0.920423884477675 1
0.895097444755683 1
0.693543499991698 1
0.654806525343387 1
0.8653391420006 1
0.769315144790253 1
0.291857526135549 1
0.458339546598922 1
1.49684660920515 1
0.467363543817017 1
0.960500393611096 1
1.1128485835974 1
0.446168540096687 1
1.21925542171505 1
0.71075964696922 1
0.576204391435111 1
1.15450990780522 1
0.574796338753937 1
0.51859573584501 1
1.06945537470822 1
0.405315021540892 1
1.10120658035712 1
0.705923341085978 1
0.596529303094846 1
1.13840089079608 1
0.661736825332004 1
0.737129186434088 1
0.866045020162579 1
0.796514842513494 1
0.734420636736918 1
0.564437682208234 1
0.698986570084528 1
1.02789940460239 1
0.536506455224309 1
0.588767084243149 1
0.67249257599189 1
0.776620030833215 1
0.899638490017393 1
1.71778627988437 1
0.922755991361494 1
0.809439601407641 1
1.09374817642241 1
0.668644548339358 1
0.851597160305 1
0.893454481287667 1
0.923610155102306 1
0.818454457359143 1
1.01067855875854 1
1.07075513597879 1
1.21442119362917 1
0.944245267740702 1
0.537393409892031 1
0.637329442961476 1
0.800754811010496 1
0.999970389602334 1
1.26024472138626 1
0.550076307929657 1
0.732530657767892 1
1.2554080869195 1
0.473678666257355 1
0.893830133013262 1
0.819074628746806 1
1.0385627440593 1
0.974657358126963 1
0.931500126739132 1
0.364499817075552 1
0.746683968646558 1
0.461981011871402 1
0.701116052320282 1
0.525019156572714 1
1.07811397416207 1
1.08134416185438 1
1.19797117328892 1
1.13892817899646 1
0.959032700949268 1
0.746096035117615 1
1.08913072829244 1
-0.00689044933262551 0
1.20150717348613 1
0.853466339833531 1
1.16913365763812 1
0.312695334054148 1
1.16373608423424 1
1.20141111374605 1
0.795199291760487 1
0.708001548105096 1
0.300033530144216 1
1.29424676816501 1
0.591047130267615 1
0.164137858414583 0
0.313266013519153 1
0.796180686619463 1
0.768189937742476 1
0.958414066719414 1
0.842830951116063 1
0.894106641855658 1
0.790266705356646 1
0.904250737595418 1
0.347177341467819 1
0.603966692094492 1
0.777995303455321 1
0.480514593592697 1
1.00098310066718 1
1.1389384018491 1
1.42501002963175 1
0.386742811586253 1
0.84908529733363 1
1.06523966824193 1
0.895547078794343 1
1.1674309427767 1
0.709100350262134 1
1.00679778620305 1
1.11768136474938 1
0.748390312375018 1
0.957813621793891 1
1.10988374471204 1
0.675923140394894 1
1.07506449825416 1
0.59548768007247 1
0.992107742158251 1
0.463900643209849 1
0.974772404839427 1
1.37927848029689 1
0.345258645724852 1
1.22892356403332 1
0.480702118933061 1
1.16404831054735 1
1.31598237488609 1
0.680420245835831 1
0.337840946981329 1
0.681772123298289 1
0.11630075114263 0
1.3556300186939 1
0.349520206146822 1
0.642214612476103 1
0.726869220294083 1
0.583255260517065 1
1.18619099517677 1
0.789993334333543 1
0.802226568585392 1
1.21335609908423 1
0.529374185759435 1
0.659431759937448 1
0.88151964419076 1
0.648509929530705 1
0.866031282103533 1
0.745781629607851 1
1.10919922266314 1
0.689553746785266 1
1.15174849499129 1
1.04091570201596 1
0.647285240931114 1
0.754993969314094 1
1.74602408299773 1
0.691637618354553 1
1.21859830638784 1
0.607000880375554 1
0.429154612502031 1
0.417193030683226 1
0.945494462076703 1
0.82380279643969 1
0.525981376102325 1
0.753356069623636 1
1.16057600451342 1
0.889179899478298 1
0.660833223202498 1
0.253198233435108 0
0.702283224542152 1
0.890478710030788 1
0.92975084973966 1
0.361521582266666 1
0.771820570163372 1
0.747571938725771 1
0.867152826618969 1
0.629432520342211 1
1.21591623910647 1
0.822203735172702 1
1.16981333889906 1
0.62814670072702 1
0.688793251527893 1
0.813793186738659 1
1.17614391785183 1
1.44908669412148 1
0.808192856495364 1
0.77745886198807 1
0.699753604355185 1
0.734187974231163 1
0.607870803980567 1
1.13466155858699 1
0.886607496688309 1
0.524288680525606 1
0.804513872897609 1
0.849832101746879 1
0.569033261182236 1
0.875696879564349 1
0.613364183631213 1
0.501957994389836 1
0.905458043708707 1
0.965858826725099 1
1.12853145771421 1
1.05128423491231 1
1.15122699385762 1
0.591320955993992 1
0.801450888710705 1
0.888539155837087 1
0.22444608580847 0
0.860295338433913 1
1.39872454685759 1
0.632253406240992 1
0.838831943323884 1
0.893125339569741 1
0.839184094509767 1
1.0660791286469 1
1.37334953905709 1
1.20748851034687 1
0.666229085329426 1
0.710620909077711 1
0.483626258293758 1
0.563333899889288 1
0.796667816504461 1
0.572672487403941 1
0.835289544368985 1
0.672346538540983 1
0.989573141516726 1
1.12124741917857 1
0.675406421592022 1
0.853936428782395 1
0.698854487636902 1
1.15613732966443 1
0.313601352514359 1
0.379120108913632 1
0.695752006825078 1
0.980703199404473 1
0.426011679043599 1
1.30498024583431 1
0.916384930826437 1
1.24541075421618 1
0.819400369429747 1
1.04968723769654 1
0.0970363738446097 0
1.19399280675804 1
0.92720710788668 1
0.861486833736014 1
0.715670505757187 1
0.923605698971748 1
0.512100407118591 1
1.12132300872442 1
0.779860139233224 1
0.262888507679058 0
0.372744717032095 1
1.29701680971787 1
0.759445862341556 1
0.564433576568489 1
0.853539593442234 1
0.923945285066877 1
0.849752879074755 1
1.09309118652714 1
1.12558101528412 1
0.788616609527283 1
0.61039241627118 1
0.818338217826313 1
0.886067075529516 1
0.252744294896094 0
0.418984010204402 1
1.23083177246503 1
0.68404749966455 1
1.08485687065177 1
0.666145703598635 1
1.05932511908352 1
0.575123732189158 1
0.818597502389293 1
1.17360097461877 1
0.694576030505595 1
1.04470841366159 1
0.971356802101027 1
1.46250447189457 1
0.777679719560028 1
0.729462308232753 1
1.08947079943688 1
0.463524979332071 1
0.611547115606949 1
1.02068770164477 1
1.04599237831909 1
0.5047602716463 1
0.951548758356656 1
0.518406060351069 1
0.960301462063802 1
0.809608158512475 1
0.628819858975824 1
1.04337245405376 1
0.988988722061415 1
0.930012094216698 1
0.834923934038485 1
1.28512615115841 1
1.04926994133357 1
0.388314183543125 1
0.128149483056072 0
1.01172534688511 1
0.660306153294407 1
0.773395351631499 1
1.11438682841305 1
0.977606097015693 1
0.819614780222199 1
0.7783191683182 1
0.708722787283133 1
0.541055409030777 1
0.673849240050323 1
0.955183025187707 1
1.18993568338236 1
0.62301753116891 1
1.09046342762815 1
0.982238239130594 1
1.02479423300921 1
0.56771561581076 1
0.616147591829725 1
0.798768893934502 1
1.3497419349841 1
0.780144347121432 1
0.553913576210191 1
0.551327432502051 1
1.04501280784255 1
0.942122591763351 1
0.559619755222131 1
1.24120111259184 1
0.753805584601529 1
0.601501853048286 1
1.50201130767748 1
0.953526802387133 1
1.4168095166779 1
0.665921458358904 1
0.850695509283252 1
0.549416845590884 1
1.23899359264485 1
0.597575018922149 1
0.497902128971872 1
1.06913289055315 1
0.564084794600054 1
0.320512661153641 1
0.933508246272052 1
0.681150177886399 1
1.36863150957568 1
1.04555753411203 1
1.04962813879269 1
0.843777846797977 1
1.12796273267771 1
0.721217385475691 1
1.14319700564502 1
1.02291016391618 1
0.888114755915123 1
0.484265653998426 1
1.1853999218918 1
0.465462075327163 1
0.728401716332642 1
0.952084128060889 1
1.34811226998812 1
0.960605139104393 1
1.26022699576252 1
1.02695555562555 1
0.979976883937291 1
0.314505168196597 1
1.00541787997629 1
1.23301687408889 1
1.07541554300022 1
0.885502087886658 1
0.912057281009221 1
0.775755956934753 1
0.825532719516797 1
0.677429551321794 1
1.24974820682054 1
1.40505315902285 1
0.846678373322709 1
0.857447548815856 1
0.703999761328622 1
0.839896677139461 1
0.980724649827929 1
1.24034169987941 1
0.301241291219483 0
0.848766254581241 1
0.882240947371523 1
0.870468824636783 1
1.23418497260926 1
0.808471952989505 1
0.769163449949348 1
0.749700409706731 1
0.828856116662099 1
0.68643832306078 1
1.42859580618115 1
1.02229028985521 1
1.23464187822904 1
1.35218613809729 1
0.62607536427067 1
0.378879209973439 1
0.763760500825744 1
0.131179160016053 0
1.33485649253143 1
0.776761656260485 1
0.89833537389894 1
1.48312452385097 1
0.475756846161497 1
0.802782920864075 1
0.826045895666901 1
1.08180036857334 1
1.40511671711713 1
0.545086969014159 1
1.26209851765796 1
0.759511917040722 1
1.01325947548733 1
0.911132719812041 1
0.725139614545185 1
1.12626435593078 1
0.365815841911819 1
1.03520082648678 1
0.952380886093639 1
1.12267178872 1
1.11179632815251 1
0.766001704093092 1
0.354084251189124 1
0.500851937161124 1
0.816241386432656 1
1.0714999543508 1
0.436668482263759 1
0.371488167687589 1
0.912777274049987 1
0.596238175868848 1
0.219024861523975 0
0.4238711165335 1
1.18878591891879 1
0.518802389898112 1
1.45028680282996 1
1.1417608764285 1
0.43043702738378 1
0.615041961796071 1
0.710940253036949 1
1.05999587955553 1
1.31453410871535 1
0.853535626574182 1
1.23343696575643 1
0.711923440561181 1
1.27322714391413 1
1.18647714252581 1
0.373931906963318 1
0.556679353636689 1
1.00578373245926 1
0.976473139478845 1
1.09646596077107 1
0.731583729851341 1
0.560785306640208 1
0.714921755433416 1
0.811383380786631 1
0.969333097736973 1
0.897836938580417 1
0.767809037594781 1
1.19740627113812 1
0.985774547193021 1
1.04395591592709 1
0.885573512472024 1
1.06396022812881 1
0.841267231704444 1
1.54283155616986 1
1.00653995600017 1
1.08023344758317 1
0.822455529528231 1
0.87840247848867 1
1.13173773934594 1
1.03858986852732 1
0.940926096294674 1
0.82669834285574 1
1.27167535925106 1
0.83353618206608 1
1.30514511064424 1
0.967779166926937 1
1.06022819058186 1
1.1389598375694 1
0.568473255211234 1
0.854034342134422 1
0.441301056678149 1
1.00310726991494 1
0.556237917453667 1
0.893396150943047 1
0.892935665067651 1
0.358370662950511 1
1.11856514945062 1
0.601873743549846 1
0.95254441493873 1
0.709155809386652 1
-0.0102997844081755 0
0.670689697086988 1
0.870490734665144 1
0.943608672132986 1
0.658668621375117 1
0.755286488384772 1
0.681718531192751 1
0.378288935602892 1
1.24979927941646 1
1.5583207126376 1
0.812093060373083 1
0.836419307223475 1
0.765857383312237 1
0.901832951829969 1
1.21062958902109 1
0.624122218284372 1
0.444602623482416 1
0.636541480285787 1
0.913364983667513 1
0.653436333151488 1
0.594951800761022 1
1.56750120982383 1
1.2570476598393 1
0.70035821411548 1
0.824616300719789 1
0.208249059948835 0
1.07361742468249 1
0.594983730407459 1
0.605363081165634 1
0.683435125051621 1
0.489685007414382 1
0.565217439697747 1
0.463921735459959 1
0.665689850635316 1
0.367493280258484 1
0.528711745562881 1
0.8285903574643 1
0.547954599884077 1
1.00634989883537 1
0.592478491990263 1
0.635462413518244 1
1.14000803741469 1
0.701791799288336 1
1.01344451379275 1
1.13231109778694 1
0.850679391505396 1
0.837113288228917 1
1.34091495780701 1
1.25004155210028 1
0.831734582823773 1
1.09239906793814 1
0.764751065083154 1
0.682499555701378 1
1.09716922770056 1
1.21770990624776 1
0.99770951274981 1
1.23536750638517 1
0.852545143557034 1
0.624962699314919 1
1.03764384863724 1
0.886772702988268 1
0.635350208390698 1
1.00499544780476 1
0.993023848050927 1
0.469272476476117 1
1.17308365261814 1
0.986588601098107 1
1.41879212051387 1
1.11036141655001 1
0.252059597191261 0
0.368748861215815 1
0.684635076033845 1
0.834066037078791 1
0.838817367114906 1
0.730501853635054 1
0.676754173735929 1
0.938285824743926 1
1.00186426809594 1
0.159078565016548 0
0.783483055863487 1
0.552809764490578 1
1.09221198961934 1
0.853643353220743 1
1.45835935017386 1
1.07127265562069 1
0.916271723958039 1
0.595716460775677 1
1.26945297632688 1
0.855647018466797 1
0.960144297202804 1
1.35253254700214 1
1.45605953172245 1
0.658271520468036 1
1.48210055573253 1
0.690081129370703 1
0.983469596779133 1
0.547276850924438 1
1.27932168412116 1
1.06318500397722 1
0.871288996661806 1
0.425872092476852 1
0.940332917148286 1
0.357314252205356 1
0.512377419308992 1
0.303930777589298 1
0.762508025921913 1
0.964571510403244 1
0.661411938851026 1
0.202719003574055 0
0.504196245200206 1
0.697448672593053 1
0.800660357633927 1
1.11621099346061 1
1.09083976234598 1
0.822190167305881 1
0.410091923317474 1
0.88625359247221 1
1.33282768642506 1
0.969809676950248 1
0.848653498199743 1
-0.0181954231994896 0
0.605695701274702 1
1.11234610524416 1
0.994552131969451 1
0.7322927925428 1
0.768381422501431 1
0.834138750533695 1
0.487188896792751 1
0.704070463013639 1
0.683958481152871 1
1.35135467922106 1
1.11251529491338 1
1.15680955083153 1
0.662306428518814 1
0.970009490331359 1
0.533288468231166 1
1.50601071914531 1
0.994747146213185 1
1.32312128207323 1
0.698041939807635 1
0.812916510940391 1
0.863280390251041 1
1.32804175650225 1
0.327659742846438 1
0.878580633341267 1
0.189076051124228 0
0.871210793939899 1
1.01343818095477 1
1.17050756497391 1
0.732370749665708 1
0.898751540039105 1
0.992896671598255 1
0.612047212466737 1
1.00240063821465 1
0.757913426751299 1
0.896437760937888 1
0.85992668263172 1
1.08403284326785 1
0.570748490410306 1
0.708087717606535 1
0.578361120301174 1
0.680669386202581 1
0.617989537128199 1
1.20962587512666 1
1.11053580945004 1
0.61182857981337 1
0.639903185279772 1
0.806329952965546 1
0.692802160006548 1
1.27310669791393 1
0.740717967115551 1
0.907734452673756 1
0.764374985248781 1
0.83756596447662 1
1.10369636500419 1
0.601336589669196 1
1.25040776623756 1
1.02686463418154 1
0.915000396597549 1
0.940095976822113 1
0.852548210230983 1
0.85389463149722 1
0.789022355521708 1
1.15560351367984 1
0.777351604507834 1
0.736711386245065 1
0.723034243432988 1
1.34406873201747 1
1.43985829664336 1
1.04462735638614 1
0.625205805916814 1
0.843262129804758 1
1.40551180978768 1
0.947144955193695 1
0.963166731334133 1
1.0083363506597 1
0.457864587092292 1
1.09467397457162 1
0.953693907248727 1
1.01144662147947 1
0.193594495688837 0
1.17425414555508 1
0.805017082965351 1
0.898294454395157 1
0.9816469380074 1
0.953345755657297 1
0.429530255462035 1
0.976666160628382 1
0.9118683026577 1
0.723440810644969 1
0.398380177751925 1
0.991483346472459 1
1.06565243501142 1
0.719158618059039 1
0.74384948608402 1
0.415554667871434 1
0.719484129005757 1
0.397705779970354 1
0.793812534168806 1
0.798717276834738 1
0.975035283717431 1
1.05384591000922 1
1.28042879431365 1
0.47978619577783 1
0.841800004521132 1
0.782256217718136 1
0.732578772184547 1
1.07543936917276 1
0.923854241654006 1
0.758973901887187 1
1.29904700527469 1
0.770484562164095 1
0.629534135859011 1
0.424609230019181 1
0.745282018998521 1
1.06468130037772 1
0.78605548049839 1
1.22883657756759 1
1.00580794834583 1
0.469608602066489 1
0.961106913237459 1
0.897913299018404 1
0.729094763940882 1
0.442682873809929 1
1.21247420629552 1
0.502767508312299 1
0.626022086574757 1
0.538439276310284 1
0.653588128261346 1
0.69257510513438 1
0.970767048085997 1
1.02644180572369 1
1.00679111166897 1
0.952130945838644 1
0.654311072189999 1
1.34467990436175 1
0.801009363352654 1
0.85623994325616 1
0.783455249214348 1
0.670321542252145 1
0.995577116592902 1
0.629896824723832 1
0.217651971881432 0
1.12208627638681 1
1.20253379614827 1
1.03053503514968 1
0.549352825458216 1
1.28098604829645 1
0.784088579409146 1
0.831423060270127 1
0.55473989629593 1
1.21065486548566 1
0.542737182801388 1
0.846364079034231 1
0.464119629442909 1
0.44407326001733 1
1.10115106925551 1
-0.0380449545611913 0
0.542967642799638 1
1.25986492308365 1
0.735710875375163 1
1.13218827890728 1
0.742080834493304 1
1.25174082111708 1
0.621660562023443 1
0.583755424066031 1
0.766821943418053 1
0.943047528105865 1
0.638973346377816 1
0.260669431354272 0
0.878818473365285 1
0.469057991393252 1
1.55367502545321 1
0.747079731465998 1
1.14729244186372 1
0.956521093379044 1
0.761039041719009 1
0.533167100016599 1
0.694800813951626 1
1.1650882498565 1
1.02129103113777 1
0.569531963615463 1
1.09452754322653 1
0.422149708203093 1
0.449983653429029 1
0.401037750912578 1
0.975023776029401 1
1.01771497601356 1
0.974057049542009 1
1.47251231866798 1
0.764226156208945 1
0.662853991088062 1
0.479435973691608 1
0.761294781075721 1
1.08090377119306 1
0.745637758999177 1
1.02486407602071 1
0.869150900651638 1
0.58167628205685 1
1.03548178363178 1
0.919038972679166 1
1.12934818876805 1
0.727100909432187 1
1.03911035891361 1
0.784310639321276 1
0.682375279382226 1
0.28688069210872 0
0.241059612138552 0
0.894714217165579 1
0.69231433776207 1
0.708216569628072 1
1.27686545310579 1
0.322487541791534 1
0.270306833454507 1
0.57376589117969 1
0.831971648264982 1
0.638279235005911 1
0.945377652964213 1
0.195589714431385 0
0.880434781739342 1
0.965564142588098 1
0.687087370732427 1
1.34488247425742 1
0.52818016648656 1
0.302927743155438 1
1.13326015445211 1
1.42894745010991 1
0.919644827964394 1
0.696988201070526 1
1.14910776771333 1
0.350405504034867 1
0.614533387476791 1
1.39353974455363 1
0.613470646348346 1
0.765420788458585 1
1.01477058339022 1
0.842941766989131 1
0.913662476511521 1
0.703789480541875 1
1.19475331126975 1
1.10060981589956 1
0.792078153497769 1
0.533739314623533 1
0.718061918245455 1
0.914739018549465 1
0.490762153059726 1
0.735477151018649 1
0.684977769748762 1
0.766746411142759 1
0.911148240942832 1
1.12470913233777 1
0.550488299057267 1
0.671967313793968 1
0.775844330773495 1
0.408963185756793 1
0.888671030963466 1
0.778352371778905 1
1.08899852708914 1
0.28152043786809 1
0.776854040605558 1
0.84000048762068 1
0.830768593947109 1
0.45262527901411 1
1.00033813470941 1
0.719923983603044 1
1.10902627440919 1
0.694242804874584 1
1.16104787971319 1
0.948293006868185 1
1.03892937318846 1
0.841732945532009 1
1.15469159914602 1
1.1754170739804 1
0.875333755089155 1
0.556140045509276 1
0.9032714526082 1
0.934354402449071 1
0.856058296126711 1
0.809651850099669 1
0.866785418529606 1
0.748900674948248 1
0.47402380176158 1
0.891742266845698 1
0.665380355146142 1
0.745714332180109 1
0.162157591469641 0
0.86219784237885 1
0.803293493124881 1
0.882003707423382 1
0.738681572599354 1
0.911414966653032 1
1.42080020462989 1
0.682524100872099 1
0.874959108829817 1
1.51612684754421 1
0.991367821665864 1
1.42484529834263 1
0.774332327998357 1
0.503136799004088 1
0.248251121017737 0
1.13534154113639 1
0.890633868596245 1
0.830213526845145 1
1.09289942299102 1
1.07085199462962 1
0.70985945173442 1
1.49710970486187 1
1.18651723184652 1
0.557115157699436 1
0.810919256722483 1
0.560234096214053 1
0.663108166345801 1
1.10807840016813 1
1.15499490859468 1
0.622697429457199 1
0.682467947364656 1
0.882105905938526 1
0.908162330971194 1
0.678527941367744 1
1.13514598386384 1
1.18897170531938 1
1.0239089987951 1
0.963522728717669 1
0.860932765947909 1
1.29208319227936 1
1.07459582065696 1
1.16472813052597 1
0.822011842987082 1
0.701815055632244 1
0.425228668923215 1
1.41581360049803 1
0.806282180182053 1
0.778605902517624 1
0.917040605415442 1
1.11011529379606 1
0.977561747414346 1
0.505741352641994 1
0.759170781550277 1
1.3343554402562 1
1.35816475445135 1
0.593732692151129 1
0.872691661253823 1
0.292927996312475 0
1.09865371571262 1
1.26670050108681 1
0.462534117230747 1
1.03307141166688 1
0.882948909870232 1
0.909049511096707 1
0.666059593074209 1
0.481528016216773 1
1.09436855394575 1
1.01059662504107 1
0.749324257936094 1
0.855220008824879 1
0.650999168155632 1
1.25144965128991 1
1.21125659937647 1
0.468110266477058 1
1.50397778217846 1
0.748107587246385 1
0.99839096118976 1
0.84216127347433 1
0.414105140754026 1
1.06782898467689 1
1.02092029820922 1
0.604962828325318 1
0.767116986661752 1
1.11950347760461 1
0.866426725122622 1
0.502218520721218 1
0.790640517965999 1
1.00120685036986 1
1.07516035510854 1
0.429400982602613 1
0.923446388562822 1
0.747115429238877 1
0.632857423113257 1
1.34338532515282 1
0.481071973313995 1
0.931655330715858 1
0.927569347133942 1
0.433520558289584 1
0.523193123920364 1
0.956171035331764 1
0.672941657912015 1
1.18745567090491 1
0.480406670089504 1
0.609937682368816 1
1.08213954669714 1
0.908202805569992 1
1.00217846347248 1
1.04567368434992 1
0.576250397969638 1
0.916752853940248 1
0.406375137202174 1
1.08572791774344 1
0.458756298063179 1
1.03293772336785 1
0.243626424755179 0
0.68287825589389 1
0.962430162146392 1
0.780523288673018 1
0.622605865184244 1
1.38565453632815 1
0.869345236619393 1
1.09466649830468 1
0.692945141118309 1
0.802435828115244 1
1.0257531879674 1
1.14348069553408 1
0.791583639270067 1
0.645905607013522 1
0.963022378533412 1
0.264331547046648 0
0.957688300667178 1
0.790887934468338 1
0.970031304202174 1
0.89627309596685 1
1.12670900058546 1
1.16959915397516 1
0.566300712173226 1
0.908565872211803 1
0.736877752395247 1
0.385550576584787 1
0.956791957572342 1
1.14828695920503 1
1.15189657121718 1
1.03687865708716 1
1.42744575106486 1
1.11587442987904 1
0.83953902247534 1
0.736827547702419 1
0.823356437932249 1
0.786979820758669 1
1.04652289152684 1
0.474915956384806 1
0.882405069383991 1
0.74640288592919 1
0.676652125025566 1
1.53072617154997 1
1.68001605130153 1
0.918272147984091 1
0.25922720585814 0
0.961443025919714 1
0.841344775945055 1
1.00196214394395 1
1.22906894604862 1
1.30208298049743 1
0.823017073000153 1
0.871027311702913 1
0.91287199213206 1
1.13368680811527 1
0.757566585561602 1
0.417232313407042 1
0.532867087471263 1
0.920281641873226 1
0.817234639499306 1
0.517702866946586 1
0.618945489046345 1
0.991233538908915 1
0.475830509056368 1
0.660604859009083 1
1.16446185612372 1
0.667095414085717 1
0.81458767728332 1
0.256634360105097 0
0.374118724415769 1
0.984820559071903 1
0.19714836391024 0
0.901676192220495 1
0.521371739184292 1
0.578676079364911 1
0.841397909448089 1
0.683680867387103 1
0.89317802364053 1
0.791507627194654 1
0.555756922895187 1
1.11046974608561 1
0.666245455229568 1
0.261691192104459 1
0.63679856994254 1
1.05571594970568 1
1.07529910234611 1
0.334520687300209 1
0.944333862830253 1
1.18403766256199 1
0.655849189684131 1
1.21028593935009 1
1.40147451798761 1
0.712791344881731 1
0.657690496041462 1
0.823926561372121 1
0.787514473438596 1
0.618390241367506 1
0.696036733497732 1
0.372525376732692 1
1.12180861158735 1
0.937160136904015 1
0.472955890550041 1
0.92508633375158 1
0.851117801603458 1
0.970347198058985 1
1.612307513269 1
1.25653362749635 1
0.897893671162965 1
0.879529848949851 1
1.05986398054678 1
0.334767648134196 1
1.01752505103313 1
0.81573194776442 1
1.0393066736281 1
0.512278649141366 1
1.0514334367385 1
0.552117655582722 1
0.490650202437348 1
0.61669397374854 1
0.475777875296933 1
0.859220629792692 1
1.03267981193326 1
1.03683835402652 1
0.283076609096933 0
0.46604072280907 1
1.06712732970678 1
0.910832756384087 1
0.709522773902683 1
0.225789004278441 0
0.52252584150035 1
0.708490835332706 1
1.15823658671391 1
1.11385001737536 1
0.564593479439281 1
0.614921150924031 1
1.26133981583973 1
0.892887177790962 1
1.47821291688523 1
0.817625140500341 1
0.774997990659119 1
0.374346330549313 1
0.195367432703111 0
0.645675113346313 1
0.865913233952959 1
0.972250349314734 1
0.873060118614907 1
1.06933816000164 1
1.14969411997727 1
0.361302744939282 1
0.974913905867116 1
1.25379463200916 1
0.564775203375528 1
0.936784980163518 1
0.904646615570162 1
1.07304367130795 1
1.03303505540171 1
1.33391421671077 1
1.13816546265929 1
0.887799447731808 1
0.92059386627301 1
0.638687588954248 1
0.390748973395768 1
1.00716284062328 1
0.884710617808828 1
0.832550402024671 1
1.13299126134662 1
1.26091573375186 1
0.82578232257059 1
0.354719958615898 1
0.616235705468461 1
1.08188473928721 1
1.34701625816394 1
1.19739003984574 1
0.737654468340438 1
1.29002063674377 1
1.11810921900766 1
0.494588125001776 1
0.563451843901305 1
0.828498104240666 1
1.00974187988052 1
0.420616712837812 1
0.696253625255986 1
1.11186181000329 1
0.380281082842424 1
0.748789215665342 1
0.490666234273356 1
1.24656682515994 1
0.827226954554057 1
1.06946273072683 1
0.850129556950148 1
0.677756240967622 1
1.14488168816019 1
1.27706834433967 1
0.621694558195561 1
0.75212899605675 1
0.927403142465848 1
0.94545005105377 1
0.800163968107325 1
0.246189240360855 1
1.10181549063912 1
0.829940641154864 1
0.935275645331177 1
0.865465317359887 1
0.804711490092693 1
0.365931329463977 1
0.31220039155895 1
0.807672887418433 1
0.919427552411122 1
0.673770626755888 1
0.863141151903636 1
0.516464947477148 1
0.298119229752518 1
0.687549693565343 1
0.895429305732283 1
0.883499995942381 1
0.327420347015499 1
1.08764197852408 1
0.900345603731098 1
0.739800393470701 1
0.801188151849733 1
0.88682032512659 1
1.54327199329406 1
1.03574178953989 1
1.00105446089943 1
0.828154397169416 1
1.49550058128314 1
1.68998463877495 1
1.55947193277398 1
1.08673334598574 1
1.59032200889894 1
1.19309719152523 1
0.92161700387742 1
1.07441470619997 1
0.931174938539904 1
1.30559913621593 1
0.659507520621825 1
1.09158240054129 1
0.797135763342521 1
0.74600143559626 1
0.690114004014645 1
0.482809243964332 1
1.12792894857324 1
0.609346315217398 1
0.857847424899511 1
0.0523686294669592 0
0.679971056090491 1
0.785882360629308 1
0.697249101283834 1
0.774569358831943 1
0.802206757791199 1
0.352325298575959 1
0.721746140978852 1
1.22620217701595 1
0.947829792123679 1
1.2686424337807 1
0.63722039062153 1
0.906063959085818 1
1.16478755940287 1
1.20423334342166 1
1.12914455541003 1
0.496390186249083 1
1.02598224809307 1
0.310372135727762 1
0.563969599990627 1
0.63087116829753 1
0.761524296400655 1
0.900804359778371 1
0.885626802041727 1
0.892672717507984 1
0.639376256516483 1
0.88801716881123 1
0.792374342049737 1
0.436976235563243 1
0.761630708119008 1
1.37718795238427 1
0.624014618854268 1
0.503652066759233 1
0.532369096135125 1
0.721657734872103 1
0.89719200333261 1
1.3232214901426 1
0.79691659753989 1
0.343465563950998 1
1.57973995738906 1
1.20660017658459 1
0.871368981848116 1
0.411055662124914 1
0.91322835045669 1
0.341813757834419 1
0.730199760069865 1
1.14277232910599 1
0.779561153254353 1
0.872058520316648 1
0.788953348243497 1
1.03510534498059 1
0.866384074370605 1
0.760749211213173 1
1.12226860211541 1
1.08292756401785 1
0.574411119146526 1
0.687750534818059 1
0.554743881317172 1
0.518722199477718 1
0.74550695402044 1
1.00656847691721 1
0.213335212706759 0
0.76479617103408 1
1.09716268004971 1
0.707518263375527 1
0.826538442871586 1
0.706746446099662 1
0.641781399563163 1
0.508441014072314 1
0.89495599562985 1
0.700596508504516 1
0.968439669168817 1
0.254962718579223 0
0.570144346816459 1
0.733168137807087 1
0.633756212424412 1
1.40155009821614 1
0.366719492280709 1
1.02378342365754 1
0.650551495265258 1
0.809766718419447 1
0.448670004349816 1
0.791658980123995 1
1.02807900438737 1
1.03475474025731 1
1.19781760331924 1
1.26700814913593 1
0.712671271740283 1
0.396052375476311 1
0.361377276656118 1
0.680385187242864 1
0.967733913764689 1
1.19593350560061 1
0.450899190560943 1
1.11121434611702 1
0.754839583399972 1
1.21939583959437 1
0.457262561758174 1
1.125347605529 1
0.716412201322851 1
0.926868934293287 1
0.478374263228034 1
0.699199381765623 1
1.68946269648612 1
1.60859196829928 1
0.50314790178639 1
1.14779773583144 1
0.620237610825614 1
0.797904319892467 1
1.38331976350931 1
0.999060141373418 1
1.34113611662575 1
0.873725730231971 1
0.713022064135557 1
0.829263576250971 1
1.12536472505031 1
0.755532631388831 1
1.16013082158236 1
0.524006055276354 1
0.854822777985528 1
0.610261651565695 1
1.49648439010835 1
0.82159998930099 1
0.950929584271295 1
0.8834540380212 1
0.755300620415134 1
0.437741291241379 1
1.57654820353508 1
0.868014777291015 1
0.439095421335993 1
1.23215578955968 1
0.738054859498289 1
1.05973477512281 1
0.874568322352991 1
0.795845552690295 1
0.751677509140134 1
1.06691929067001 1
0.68580136972411 1
0.665952961269544 1
0.951085572969991 1
0.331645444702133 1
0.849997776329709 1
0.622682399649446 1
1.15763685532769 1
1.0979562819487 1
0.701583111569537 1
0.963797130732072 1
0.348320170125275 1
0.951932922298063 1
0.431744840668099 1
1.08708689472082 1
0.806926058734195 1
1.36958193105937 1
0.722463434440452 1
0.716970671582041 1
0.545221154134827 1
1.12200933459934 1
0.692023569930418 1
0.781592795543623 1
1.07436088314273 1
0.842972820656403 1
0.82391514932004 1
0.693948804330138 1
0.334694567819482 1
1.01136360412549 1
1.19062032638281 1
0.274653573967622 1
0.652350843576699 1
0.941717606052488 1
0.668704734590977 1
0.405419634224894 1
0.898255650782902 1
0.779351935395039 1
1.48187107824684 1
1.09616361892845 1
0.233668532599061 0
0.949242508907783 1
0.382533645100933 1
0.572760597011772 1
0.821349921202999 1
1.20909292862629 1
0.798685783453955 1
0.892510267167162 1
1.53357086459419 1
0.810612342599238 1
0.806539266257772 1
1.0073283404014 1
0.819971625526551 1
0.328239533135358 1
0.441622560555025 1
1.24595355718626 1
0.765230167566813 1
0.954152345075168 1
0.712457619097739 1
0.887381809935645 1
0.669469089609972 1
0.699762219089885 1
1.09444675870852 1
0.957458203937606 1
1.47474807921391 1
1.06916070082889 1
0.754475167627357 1
0.516598163652834 1
0.54895843768839 1
1.0566601479568 1
0.964757978519365 1
1.44081408779714 1
0.980465593979901 1
0.566390216575633 1
0.880836320084508 1
0.575497544521808 1
0.822804383366787 1
0.723903062238889 1
0.859308712544809 1
0.991162779558322 1
1.03702027070585 1
1.02347082503311 1
0.456198743284755 1
0.846323872130915 1
0.81543446320384 1
0.869108960619416 1
0.672302546065755 1
1.20957433966639 1
0.622556268870159 1
1.09428656021851 1
0.932796463624314 1
0.692593494550107 1
1.34299562709506 1
0.605615778271378 1
1.19642197453176 1
0.375503364502981 1
0.643457919209156 1
0.883789645151207 1
1.04530244011018 1
0.733960577073399 1
1.21438734355078 1
0.905051668742098 1
0.4851345634669 1
0.761283401212578 1
0.792873774201068 1
1.32534152087676 1
0.804727489080546 1
0.688343008449132 1
0.603058929503095 1
0.877442905790702 1
1.02178458933046 1
0.290187515923027 1
1.10971156674252 1
0.880995844399631 1
1.41719055425426 1
0.994983610202377 1
0.779029569479766 1
1.28814713612464 1
1.28799020977125 1
0.337653589548998 1
1.05774498699441 1
0.782340222857387 1
0.666084525873246 1
0.800453171110316 1
0.52634517441637 1
1.04231372087792 1
0.567760866020488 1
0.402020458127611 1
0.869125273398788 1
1.03044469423573 1
0.539007977677202 1
0.722701525581279 1
0.337624332928091 1
0.99792359776675 1
0.196931689988684 0
0.866395842104915 1
0.32452478311084 1
1.14374695434613 1
0.416379693300171 1
0.534662896378603 1
0.821797824500007 1
1.3270142995676 1
0.683837962212306 1
0.591879227712563 1
0.634538579969034 1
0.840302941808562 1
0.121568514264267 0
0.761141923056918 1
0.871942093417256 1
0.80917510480341 1
0.924451340001008 1
0.455001089854678 1
1.03393652217138 1
0.694754250828205 1
0.870365703194274 1
0.303413235590514 1
1.09972816724785 1
0.266178512691626 1
0.171858792733341 0
0.730865071860073 1
0.845249289596073 1
0.461010507001057 1
1.00264051979139 1
0.384049654750094 1
0.419006989663034 1
0.72674620372921 1
0.540924718251677 1
0.964869934073124 1
0.431530872851129 1
1.04694431474594 1
1.39232199934935 1
1.00678629734826 1
0.851036671747936 1
1.26269578709393 1
0.794667644555237 1
1.26240956208241 1
0.0816429195796947 0
0.631856213553996 1
0.941034843921549 1
1.01564915675728 1
1.10399232770006 1
1.02241555282211 1
0.568231510478825 1
1.40212773504951 1
0.820917145878887 1
0.636205498884072 1
0.381250157924603 1
1.02730256047332 1
0.703674081707905 1
0.930864966066526 1
0.384838595702793 1
1.02558213936514 1
1.0045517274942 1
1.15551592660355 1
1.16122818046563 1
1.14037016290925 1
1.30422162122171 1
1.04104675027598 1
0.714217624956828 1
1.10657452769226 1
0.998089417005322 1
0.229325136783356 0
0.987988589959032 1
0.829589180942581 1
0.753828827257988 1
0.975231594712283 1
0.643952772867356 1
0.578157384324619 1
0.0525694264234788 0
1.18945538859001 1
0.944058742856947 1
1.25803350025277 1
0.392688178837872 1
1.6078719818557 1
0.275628614711016 0
1.25142725703033 1
1.16988322016716 1
1.19873469337912 1
0.340506787254057 1
1.56211129046927 1
1.25505495111805 1
1.6379545282582 1
0.966452067981434 1
1.00467951397482 1
0.544526961365039 1
0.796479353641036 1
0.989803961329207 1
0.952195102346032 1
0.507864983669205 1
0.829352129064335 1
0.714675825462761 1
0.838518397150831 1
0.826168668351557 1
0.795722576769777 1
0.727930951859376 1
1.15739357866838 1
1.03060282563121 1
0.848360649091906 1
0.479757623515502 1
0.491043859969519 1
0.862192100742061 1
1.21771381559216 1
0.687231400447236 1
1.02432718367425 1
1.38096058151827 1
1.08862911430849 1
0.505850425683561 1
0.40351070359604 1
1.01614143355889 1
0.725840471514221 1
1.37127602752903 1
0.55837468648352 1
0.703042181179057 1
0.365352503754885 1
1.24189755964103 1
0.84104448739162 1
0.940033288033238 1
0.694895759433454 1
1.20938508085955 1
0.717551887610654 1
0.805887415395756 1
0.745880933241999 1
0.0597053698955636 0
0.523451402428806 1
1.27676862906461 1
1.08964201788303 1
0.838431768714338 1
0.732719534039682 1
0.826189343021746 1
0.67806799128311 1
0.345254700185084 1
0.936911505859725 1
0.685578304730236 1
0.884707425287528 1
0.58833187017969 1
0.875754097789065 1
1.1150759160671 1
0.86537931862212 1
0.446650135213333 1
1.31950765988884 1
0.81724147570535 1
0.719544809767828 1
0.644415849882902 1
0.866162177798667 1
0.843166462856375 1
0.895496055455518 1
1.45473193098685 1
1.16870293670167 1
0.80660517553665 1
0.415585909443776 1
1.29323180338623 1
0.431161734910449 1
1.16592275798376 1
1.04454523538051 1
0.943019769015232 1
0.876327295096243 1
0.488804119719384 1
0.848474616429648 1
0.513631605674971 1
0.745247784680678 1
0.852344220801054 1
1.25831756016903 1
0.943502179192173 1
0.429730116288569 1
0.883938354327874 1
1.27406147798305 1
0.529620041194101 1
0.77278580113319 1
1.07074529397691 1
0.686146010279599 1
0.485329992111642 1
0.567184844541378 1
0.852077712045799 1
0.912302005684199 1
1.38258526834215 1
0.877462664994267 1
0.970379617216662 1
1.31635532947935 1
1.50015164902774 1
1.22374647838909 1
0.709998145161974 1
1.00860887373665 1
1.00923185260319 1
1.02846176566578 1
0.642768642531745 1
0.901460321668871 1
0.852288036883996 1
1.1702655156666 1
0.740354093640437 1
1.07766609840246 1
0.604320951565059 1
0.958682604165709 1
0.639607615755011 1
1.09644513821435 1
0.709173139024285 1
0.590875712626466 1
0.618931978090516 1
1.02795917405529 1
0.956200309275988 1
1.2271583505681 1
0.73240007264518 1
1.47978637557737 1
0.994789341774656 1
1.14472976218762 1
1.12216302684829 1
0.886487017893477 1
1.29524750797086 1
1.28416839412355 1
0.210984818796475 0
0.928462814585825 1
0.674379592368436 1
1.18227164518938 1
1.06609602802098 1
0.87781878849902 1
0.590105050014109 1
0.754994803754074 1
0.716129395852688 1
0.915768097939646 1
1.05906351354655 1
0.696467495061465 1
0.534080612075503 1
0.641961709304482 1
0.874841529612207 1
0.759202925745443 1
0.775462097744684 1
0.947464049624553 1
0.815702230735179 1
0.884691354037529 1
1.0798599772545 1
0.363857853078712 1
1.29497980991779 1
0.861323647095797 1
0.545684965560473 1
1.58244886806661 1
0.929365492687805 1
0.821932982237175 1
0.734884431106225 1
0.919054015506505 1
0.78030756486468 1
0.346513703059691 1
0.766633459229503 1
0.56852017601445 1
0.321534498700907 1
1.31196953008103 1
1.07688919373528 1
1.13246926696009 1
0.447287911679897 1
1.03141552630329 1
0.631715642134237 1
1.61047811514695 1
0.703481325030461 1
1.47776355796919 1
1.07553615516949 1
1.38492982802799 1
0.761915359402024 1
0.970350893509553 1
0.736754420043131 1
0.966524004503899 1
0.886751656052814 1
0.485752537314593 1
0.769118219094727 1
1.02057124367733 1
1.25642912805626 1
0.847714299913537 1
0.503511878151079 1
0.284462883925892 1
0.942249325929143 1
0.517033863746447 1
0.641183014567283 1
1.17916114940459 1
0.99617935218779 1
0.975096725683813 1
0.975440170391714 1
0.664960762176652 1
1.37804837294056 1
0.579952657210119 1
0.518849116308046 1
0.429052887700086 1
0.643275580535746 1
1.25397163853978 1
0.35148256665852 1
0.593670471213813 1
0.631966728262208 1
0.304782445904812 1
0.530814560698569 1
0.895556152845121 1
0.963647344754385 1
0.616712112549421 1
1.31231307443998 1
0.727019046273208 1
0.936365970798284 1
0.589705105832603 1
1.15086647252337 1
0.459805090274152 1
0.646532084194458 1
0.950632011449611 1
0.313322902637916 1
0.649491142035254 1
0.902915131596057 1
0.947867293630933 1
1.05144273844037 1
0.478631890796496 1
0.674990863554508 1
1.27294100143374 1
1.33066663958178 1
0.397465373503016 1
0.826083821182614 1
0.815072109044088 1
0.862498168081312 1
1.01948427200026 1
1.06071361045419 1
0.561872924081854 1
0.636517152213105 1
0.858044745650313 1
0.663299163897859 1
0.745968079604131 1
1.21596904055539 1
0.881083251933376 1
1.3357074283515 1
0.966739146888523 1
0.600864929802965 1
1.03494106449608 1
0.414351247744784 1
0.898394216659632 1
1.24498961431258 1
1.2756153962965 1
0.610391069157619 1
1.09844832260727 1
0.853440336938194 1
1.09025450600821 1
0.514915795645782 1
1.15866550308472 1
0.789909786361187 1
1.13595479499761 1
1.01914163408072 1
0.947787244966175 1
0.638740030359214 1
1.14738579707623 1
0.296402526487138 1
0.945650428171255 1
0.99436409198355 1
0.459598257404564 1
0.958936782339846 1
1.09496474488544 1
0.852434235230997 1
1.23471861968103 1
0.924756495873704 1
0.584836145354876 1
0.889514886243094 1
1.06038410187058 1
0.518137756870636 1
0.980153286260265 1
0.650774116038061 1
0.86488773879004 1
0.778006252187088 1
0.667095280699262 1
0.565639490982135 1
0.75037164051901 1
0.351116637607908 1
0.959907586294389 1
0.590061806471191 1
0.609659647072114 1
1.10460361010811 1
0.608770731101016 1
0.803854575656978 1
1.25453683400954 1
0.758328288071398 1
1.00608048322738 1
1.01456447737338 1
0.690464386626452 1
0.672473719391661 1
0.448614965771596 1
0.832187223849348 1
0.464385419700627 1
0.560561178883187 1
0.188345809749321 0
0.435482025591788 1
0.859823734358273 1
1.09043565244388 1
0.932777675634475 1
1.0315316376578 1
0.950054437085646 1
1.04143290405624 1
1.03429869056744 1
0.935485999737416 1
1.05447981185644 1
0.505391357811664 1
0.897851252269258 1
0.730501853403304 1
1.02846792835154 1
1.07557275359669 1
1.35297128453741 1
0.868648896195127 1
0.587781158515189 1
1.1635228987512 1
0.87514813515122 1
1.01549691318634 1
1.07409544337283 1
0.94087279792895 1
0.9018725467126 1
1.13060593816109 1
0.836402237404763 1
1.07745233243558 1
0.750172850358255 1
0.915777848957171 1
1.27018380971921 1
0.524170337543991 1
1.07319918463215 1
0.598466783716003 1
0.906682776673936 1
0.866191555882216 1
0.832031394468103 1
1.6915964346279 1
0.978243654370968 1
1.07099751871224 1
0.6299311888642 1
0.841677664097514 1
0.807766154502012 1
0.832545874661266 1
0.376662218418643 1
0.659443974218934 1
0.668267019121851 1
0.622326317071833 1
0.925026358658978 1
0.625984671476985 1
1.23441489300071 1
1.04253638737571 1
1.07257888602878 1
0.386766240046138 1
0.623979591815243 1
1.13095108564841 1
0.531908216677683 1
0.196427277706338 0
1.32368623712759 1
0.802705873036327 1
0.721400810416295 1
1.21065633932852 1
0.839901849479381 1
1.08510740185621 1
0.759996350882229 1
0.772132163837272 1
0.432472519012873 1
0.399879768685508 1
0.756710902900354 1
0.974020859966517 1
1.11235305235994 1
1.44238703259928 1
0.708986076756875 1
1.00549654359113 1
0.514986888587719 1
0.715609281328571 1
0.79882925887436 1
1.18959004125335 1
0.428046697393605 1
0.753771939275555 1
0.889236896405466 1
0.347100195063684 1
1.16476291692569 1
1.15318624588075 1
1.13966756155691 1
0.877860763572897 1
0.529245557334283 1
0.578859766249301 1
0.994073105646423 1
0.464322436788109 1
1.01210005772903 1
1.20234469546254 1
0.749025319235888 1
0.439844218359798 1
0.667702689689102 1
1.0776386457714 1
0.732684754388635 1
0.731118390326502 1
0.733738349787563 1
0.755085888126724 1
0.569696301136648 1
0.528699106485425 1
1.03187533882469 1
1.30355959870957 1
0.610119078375208 1
0.654681230489391 1
0.565957322257857 1
0.545919221591242 1
0.778337708990937 1
1.1305499026355 1
0.765332624918729 1
0.75916678014465 1
0.771377403545099 1
1.12009350356634 1
0.662055919189318 1
1.03777709964688 1
0.941725862292744 1
1.17203683577014 1
1.04970961004929 1
0.727215459785398 1
0.813247138399981 1
0.914042141906571 1
1.37720492845111 1
0.836424100927832 1
0.785640721268385 1
1.25061505001332 1
0.783974416242765 1
0.716190206592205 1
1.03561191760768 1
0.928533242010406 1
0.792565556125795 1
0.351691510317411 1
1.00580667747653 1
0.112647354681068 0
0.825172734760716 1
0.860650326077821 1
0.849444877931736 1
0.700623380203579 1
0.737549589931918 1
0.198399892524976 0
0.767647212961233 1
0.541914438511652 1
