# Supplementary material for: Bias caused by sampling error in meta-analysis with small sample sizes
Source: PLoS One. 2018 Sep 13;13(9):e0204056. doi: 10.1371/journal.pone.0204056 (PMC6136825; doi:10.1371/journal.pone.0204056)
Supplement: S5 File — (ZIP) [file pone.0204056.s005.zip › results N = 20 theta = 1 tau = 0.2 sz = 50-100.txt]

"dl.theta" "dl.cp"
1.01515227988645 1
0.961246712137296 1
1.02475345143374 1
0.946441982005797 1
0.973126099164043 1
0.981492245088248 1
0.835753468373122 1
1.01926266188988 1
1.02690422964923 1
1.00778354640713 1
0.935845709524932 1
0.987904751308559 1
0.980788124422668 1
0.974442272871116 1
0.99414814333477 1
1.04203706883491 1
1.19171094808895 1
0.971195670962927 1
0.952807262099458 1
0.954197862250966 1
0.875275250950317 1
0.948914048750549 1
1.12579297684261 1
1.02240085646116 1
0.859243611563657 1
1.10145259620512 1
1.07132648110454 1
1.08573391116159 1
0.99641126311906 1
1.1005280553294 1
1.16583589867722 1
1.21512045999369 1
1.00516109256451 1
1.02317229296887 1
1.04438008887622 1
0.793802148820613 1
0.892292329003367 1
1.08255207560045 1
0.917224659002608 1
0.935173275471603 1
0.972498876224416 1
1.0335986633526 1
0.802641200908056 1
0.940760062545245 1
1.26833334607111 0
0.833866961513639 1
1.04540615768474 1
1.06144421996719 1
1.05753314086895 1
1.08770028075426 1
0.990481861794404 1
0.83965675747817 1
1.30791385641482 0
1.01891780749354 1
0.926990776997358 1
1.05012342524448 1
1.13713323604472 1
0.936965540487815 1
0.881091037002455 1
0.912697093614786 1
1.19943550164525 1
0.866939581364281 1
0.794797811977614 1
0.891534651863264 1
0.936826707136972 1
0.950077268767706 1
0.817833234904647 1
1.01994314141569 1
0.950640865521633 1
0.865262225569085 1
0.913151571535329 1
1.09896965223279 1
0.716065000925273 0
0.937055720516841 1
0.9681340997437 1
0.978733301990688 1
1.05698603396347 1
1.03885668732346 1
1.07843829879036 1
0.781877656750767 1
0.881490073886828 1
0.982698373228848 1
0.991216290994807 1
0.906092688222002 1
0.959863685011098 1
0.97273635175247 1
1.21694982457286 1
1.10438054570396 1
1.09566886324114 1
0.846095644178071 1
1.01127529651485 1
0.818341077279131 1
0.992550664108711 1
1.04774971869386 1
0.916977018370903 1
1.11393825629826 1
1.14806386667055 1
0.877671141950142 1
1.00410810130736 1
0.763240456607374 1
1.01040018609743 1
0.958380679093554 1
0.97158736614845 1
0.864376386024623 1
1.07618588215765 1
0.984379406835418 1
1.08134317920349 1
1.17117788319066 1
0.939814201117552 1
0.970857645361415 1
0.959339369526072 1
1.12098836263417 1
1.22688646843275 1
1.14866444796739 1
1.1807038986659 1
1.13260422382222 1
1.2678997378334 0
0.992534239348543 1
0.774487432940965 0
0.917985882914732 1
0.925247904284945 1
0.99350120537442 1
0.990348101650421 1
0.885365216833538 1
0.85871901241806 1
1.00035748029972 1
1.14765170034141 1
0.786573079239368 1
1.01579882385795 1
0.969173534533254 1
0.782339424562592 1
1.0662385680604 1
1.13080911405162 1
0.977502439175455 1
0.819573836082426 1
0.984835361257882 1
1.11510095928238 1
1.08809270094686 1
0.892382663596827 1
0.971347576435887 1
1.06265910218927 1
1.22778932092653 1
0.942420738085426 1
1.19648239319921 1
1.12146972099186 1
0.940055433685119 1
1.06313834723452 1
1.03846302062628 1
1.00307159001754 1
0.871553829128964 1
1.16684006456758 1
1.11564564107955 1
1.03639032185617 1
0.793707049172897 1
0.924245147642069 1
0.966279697692519 1
1.0179724122108 1
1.08414181201404 1
1.0267975782258 1
0.948746058006584 1
0.899422646462767 1
0.972331375245071 1
1.12549018691609 1
1.10183538497945 1
0.907322770892919 1
1.10544628919056 1
1.42560845379929 0
0.975293154758582 1
1.09074119486584 1
1.09172476310221 1
0.991208157160918 1
0.84052222363855 1
1.08677467816243 1
1.03443710529097 1
1.0994184207889 1
1.11816005490022 1
1.20442950788718 1
1.06028947990144 1
0.909521092436152 1
0.961320212512938 1
0.825405663039217 1
0.828287966174624 1
1.03716903907145 1
0.992566827377224 1
1.05581343621112 1
1.15493656285819 1
1.08243513906551 1
1.10244867797819 1
1.06372921515103 1
1.03911260080828 1
1.03196626536143 1
1.12387981877227 1
0.917542830298961 1
1.19396680461549 1
1.04860449081245 1
0.813025516820031 1
1.1763408888432 1
0.986611174854702 1
0.985492779198286 1
0.971048705687837 1
1.00028751101193 1
0.784079472862904 1
1.01888124648023 1
0.954008968097106 1
0.802131958768092 1
1.1115012324034 1
0.832976166543988 1
0.9981939730624 1
1.03050903383884 1
0.812910320198747 1
1.35146426417095 0
0.971788660189478 1
1.00805371735152 1
1.11413802977995 1
0.982090348369645 1
0.827520569340034 1
0.925409281101336 1
1.04130530987 1
0.852108463425315 1
1.20729520999134 1
1.01079313585665 1
1.24632771081945 1
0.914789332518629 1
0.90633735773632 1
1.01615565937259 1
0.783156423010307 1
0.914424801893717 1
0.882889526946858 1
0.954873551146358 1
1.13174100933049 1
0.843676039007471 1
1.10795187287822 1
1.12182948641675 1
0.995344147632515 1
1.20632879462536 1
0.879431558439655 1
0.917436970833832 1
0.788072139796961 1
0.947989330601082 1
1.06857375831281 1
0.942240603722589 1
0.983584141707313 1
1.09206116749288 1
1.16902904719344 1
1.13924974521838 1
0.978515982036267 1
1.02786812421131 1
1.19515058306561 1
1.02601658908229 1
1.05563374422752 1
1.13389809338605 1
1.08420396188962 1
0.829087926041359 1
0.978205405251865 1
1.12231949447018 1
0.958621130793276 1
0.986434519066267 1
1.12024636890285 1
1.1196600695995 1
0.990105355395766 1
1.07063291249063 1
1.07429028316055 1
0.912701127633876 1
0.939310988593947 1
0.830025088226329 1
0.971335765036505 1
1.05220534378071 1
1.12947972389657 1
0.634064759760869 0
1.01871575572495 1
1.00954215620743 1
1.18245470578328 1
0.850728273448916 1
0.829148226519158 1
0.924732112385928 1
1.11185033410576 1
0.996138760340336 1
0.771460274900751 1
0.870051443860664 1
0.951157125184456 1
1.05418034193637 1
0.950698676888244 1
0.916656800360184 1
1.08982849959222 1
1.01868078785565 1
1.08003512838769 1
1.03391687163484 1
0.846252739919095 1
0.942500870596293 1
0.893507142213908 1
0.947413053271552 1
1.10352740867127 1
1.02397005160742 1
1.07106270859638 1
0.94993028508208 1
0.643832895946949 0
1.03525239037462 1
1.03842934729427 1
1.12467538019073 1
1.12063003001894 1
0.986980305547633 1
0.744945863895583 1
1.0255311839772 1
0.983189699562174 1
0.969655809531193 1
1.14810853252861 1
0.898806666230013 1
1.05164383402444 1
0.932093895698586 1
1.03702621793016 1
0.988689456839751 1
1.07493522753606 1
1.02089908554426 1
1.02671517033578 1
1.04984469653876 1
1.12465099159668 1
0.936361395726841 1
1.10142276921237 1
0.948265287771687 1
0.93401070312926 1
0.826077009989159 1
0.915141120758433 1
0.977007659395042 1
0.988792348845332 1
0.850832389637492 1
1.06256922803731 1
0.987115418172184 1
0.962809556060252 1
0.915928892832761 1
0.820045497444021 1
0.97750966715549 1
1.10245515578971 1
0.920854923730719 1
1.22205606790344 0
0.91202795878851 1
0.936148670533741 1
0.824618472374451 1
1.06496551817391 1
0.946409115226217 1
0.949532154614387 1
1.1225225687049 1
0.975878099349624 1
1.03714869014049 1
1.2264556218976 1
0.93652935801954 1
0.835033368724394 1
0.951136681189982 1
0.947259566874756 1
0.90892799850919 1
1.01975679696202 1
1.0003587859022 1
0.829556277099333 1
1.12288976524203 1
0.862592538229174 1
0.987300249058055 1
0.942566728022719 1
0.922734753961399 1
1.04118303458772 1
0.902167762123686 1
0.901809396393311 1
1.05593299546023 1
0.838494017005742 1
1.08576792737497 1
0.829714073206384 1
0.844600428765047 1
1.0928136732928 1
1.12981865150357 1
1.01568755056994 1
1.03622765991478 1
1.31623428738106 0
0.803410128431085 1
0.741803812430761 0
1.02087438144869 1
1.21857449797911 1
0.898928941183364 1
1.01762906631591 1
0.94214999247625 1
0.906030890924911 1
0.93434899493673 1
0.907177640671566 1
1.10258312438159 1
1.27258693775574 1
0.82199376783134 1
1.04153145907599 1
1.13478752958738 1
0.867209567530893 1
1.06124721484289 1
1.09981570905044 1
0.99228460151898 1
0.832508798782365 1
1.1400893498763 1
1.02232401217436 1
0.898958394655727 1
0.880485544537766 1
0.994289961924836 1
1.06467999828192 1
0.919723431468015 1
1.02515462284976 1
1.08239195620956 1
0.951339672405926 1
0.952143743120952 1
0.890836218095757 1
1.22999802529296 1
1.09866747299619 1
0.939666813780724 1
0.940527145293604 1
0.946113139553328 1
1.14018501121063 1
0.944951972006991 1
0.769965579689768 0
1.06705447377738 1
0.860791743386845 1
1.09267621931812 1
0.916910794577995 1
0.924507918353889 1
0.903212277923211 1
1.10612815618404 1
0.858750584295648 1
0.858583908654045 1
0.811134073556808 1
1.08703724060014 1
1.01824719784081 1
0.894358866732184 1
0.923341952931591 1
1.12431888246609 1
1.05779892720874 1
1.3034031070654 0
1.17231260617752 1
1.04714480768542 1
1.12280582956015 1
0.982010156212544 1
0.890044371068091 1
0.813622693217194 1
0.737749800910166 0
1.08314490642105 1
0.889911090602857 1
0.934023447355231 1
1.01608084763746 1
1.06818124803422 1
0.729626405610551 1
0.948949939000632 1
0.805604622418482 1
1.1092483357707 1
0.908876681952147 1
1.03599094742382 1
1.02334047510668 1
0.871211414820565 1
1.03503732263307 1
1.06530404282225 1
0.888910916714446 1
0.866432763778647 1
0.83240166727391 1
1.02047554017231 1
0.871320948541497 1
1.01035311816949 1
0.85481478841833 1
0.943270483508334 1
0.993116920402495 1
1.00118930437547 1
0.998492692596146 1
0.914644466769816 1
1.06585022422841 1
1.06185431268527 1
1.01271760656524 1
1.1669625776559 1
0.958008834288954 1
1.04389207878084 1
0.935124087022814 1
0.993153787583938 1
1.16641876231335 1
0.768419392757255 0
1.11142650366929 1
0.952952278186736 1
0.840919237795306 1
1.02167816316834 1
1.02209338285939 1
0.983962067972866 1
1.02465159271012 1
1.08963031639575 1
1.30072093934933 0
1.00899683667513 1
0.993962704436713 1
1.08951454582037 1
1.02489131370156 1
1.03357917671814 1
0.952573578382704 1
1.05385992860272 1
1.06529620856623 1
0.733428654540071 0
0.882154222293933 1
1.0555682383406 1
1.19987344429212 1
0.924828832707183 1
0.912296718185771 1
1.36015348768685 0
1.0312793621338 1
0.772470980646899 1
1.02748641959965 1
0.811490922081156 1
1.01654544537154 1
0.940794044752147 1
0.943508104152284 1
1.00107914335974 1
0.884156000493702 1
0.922566844629491 1
0.911744296086368 1
0.955016550674961 1
1.21536197694596 1
1.07556959309422 1
0.995793640965488 1
0.859530062561852 1
0.874629022433195 1
0.947489586539305 1
0.922013568134828 1
0.876318573549373 1
0.924616880755106 1
0.920908433122948 1
0.99578670535444 1
1.07173301081914 1
0.965786632221749 1
0.820826170359768 1
1.09620680513038 1
0.951195807357122 1
0.656171070281842 0
0.963020460828477 1
0.874557940613513 1
0.859515081092585 1
0.92777769454642 1
1.02728104279866 1
0.881948971214525 1
0.990335419730743 1
0.97342534472434 1
0.990371469372266 1
1.16655741428171 1
0.921520003435887 1
0.823968927649026 1
0.991054462105847 1
1.17347179601403 1
0.740839389423863 1
1.09796135954847 1
0.9949624162992 1
1.13485097136356 1
0.894138548415936 1
1.14769907485248 1
0.865410384598895 1
1.09761964747315 1
1.23959062753747 1
1.13271026098297 1
0.887922812196929 1
1.1230291487285 1
0.978618590354145 1
1.08925549322392 1
0.908668905915065 1
0.905729070833531 1
0.952255294387079 1
0.980718052528674 1
0.893025719986359 1
0.900651533854257 1
1.04116886533441 1
0.883389010101096 1
0.953246681866785 1
0.763286989517482 1
1.0426465050662 1
0.973317545836332 1
1.20377226989899 1
1.03030238873021 1
0.979095974686561 1
0.923762421285409 1
1.19555774271558 1
0.953187717837471 1
1.11631081368286 1
0.766315530055982 1
1.00411017752297 1
0.973111579296351 1
1.08163728015494 1
1.05130183620832 1
1.1122851367937 1
0.986209086555375 1
0.806039254821056 1
1.07643002247404 1
1.0984421584799 1
0.853988572504525 1
0.98647603306191 1
0.900712428569871 1
0.902333061371628 1
0.726032770188972 0
1.05088395281454 1
0.777520606184977 1
1.07187736094325 1
0.869539088508796 1
1.13901489273294 1
1.08384004513015 1
0.914538377084554 1
1.14952445306128 1
0.966816706527072 1
1.00161799905281 1
1.03703302927719 1
0.932585484655308 1
1.26750341231883 0
0.985878203163723 1
0.997306493377381 1
0.818113721084119 1
1.09681213202702 1
0.910667664963742 1
1.00444041348447 1
1.12099313864565 1
0.987403675054297 1
0.927761871368331 1
0.951232342117836 1
0.914905864507505 1
0.986390430998471 1
1.00616911282015 1
1.25434831838211 0
0.939285810303738 1
0.953802975696298 1
0.939516999853249 1
1.0763711614471 1
1.05483576026592 1
1.21506939746762 1
0.907337917660012 1
0.938752202609514 1
1.1338505265709 1
0.846439105306104 1
0.93954730516591 1
1.19542729659031 1
1.17096779495088 1
1.03390447608598 1
1.0114985110703 1
0.946832181889613 1
0.856124623035907 1
0.8483754163934 1
1.12570264233912 1
0.923408440028642 1
0.941585488577065 1
1.06972502990248 1
0.962698726199218 1
0.863353763200097 1
1.00771140486226 1
0.95171768990017 1
1.06749256615167 1
0.909281504617116 1
0.966244072210752 1
1.18293359148743 1
0.942852263718492 1
0.992792238701566 1
0.934669942048917 1
0.924257689344459 1
1.01584237568583 1
1.05963969702557 1
0.912870939743246 1
1.14201083793648 1
0.992571878765923 1
0.977435216216128 1
1.00092049947029 1
0.938550091021774 1
0.831338422670677 1
0.979870849681891 1
1.10003719246757 1
0.962501616806897 1
1.0434074731482 1
0.819946307588872 1
0.93435888541091 1
1.02135966183227 1
1.20062174969133 1
1.09756707145616 1
1.05021617557463 1
0.948772531589761 1
1.07224811760532 1
1.14549674257872 1
1.08765989811602 1
1.05371312900976 1
1.10676716202184 1
0.904364914583754 1
1.05202842059433 1
0.946033321259588 1
1.40539675492483 0
1.04878946826186 1
1.10329312421344 1
0.957364793759254 1
0.997354709173272 1
0.933648013231769 1
1.04681464857812 1
0.975065149613567 1
0.824702370833066 1
0.906189662331288 1
1.06249132066955 1
1.05667089561928 1
0.89967790218555 1
0.972016713149974 1
1.00690958878018 1
0.808387218096719 1
1.11731224897569 1
1.21582294370353 1
0.953255064628492 1
1.01160450280631 1
1.01098291938287 1
1.01705994717788 1
1.19687979847658 1
1.14151115444788 1
1.02344130281473 1
0.953331969866902 1
1.0737233198523 1
1.14519192233032 1
1.28778171150697 0
1.06985439302266 1
1.24264110796886 0
1.02352401682043 1
0.878234702325344 1
0.860470863948594 1
0.906397879550506 1
1.23893380459084 1
0.956453801576777 1
1.1858288441263 1
0.897298689973987 1
0.85116198478788 1
0.976481608303571 1
0.914774530906548 1
0.974927970818537 1
1.00604745454201 1
1.25989915447449 1
1.02835467504143 1
1.1382732797476 1
0.943592893139627 1
0.994340729003953 1
0.900799265369739 1
1.05524352919053 1
1.17584338347544 1
0.971222167496997 1
0.93424157182136 1
0.971281661614591 1
0.911863879134581 1
1.07694846413521 1
1.00031232443233 1
0.93742293831765 1
1.07091355114883 1
0.992073108742468 1
0.754898161983671 0
1.01886201006549 1
1.05955234575387 1
0.909742054047437 1
1.03055937706371 1
0.982637853424935 1
1.00847961595281 1
1.05163800729052 1
1.05130085755928 1
0.9910716589635 1
0.871272608138692 1
1.02826852709772 1
1.05249119128485 1
0.972765713087299 1
0.972756136018454 1
1.07973372059054 1
1.11306368787634 1
1.03732397106319 1
0.929039491613862 1
1.01241275439557 1
1.02702817841498 1
0.923840245085573 1
1.15028652585526 1
0.797477368068202 1
1.08414822331921 1
0.995314500246936 1
1.07987294820638 1
0.847613965272116 1
1.27342228771721 0
1.09007057080072 1
0.918715781606392 1
1.02967675245541 1
1.01334421084664 1
1.02012490921897 1
1.05905190562449 1
1.00392072619207 1
0.94337542758468 1
1.14151138572038 1
0.977310376936027 1
1.02826995135209 1
0.796577536827461 1
0.914796250721269 1
0.843362155031073 1
0.947288334170005 1
0.944571920394621 1
0.932293026459667 1
1.03063699085009 1
0.927533997379996 1
0.834194719841764 1
0.84325042685842 1
1.0180556221432 1
0.904640799631492 1
0.947743359324691 1
0.897984720839746 1
0.893513739173778 1
0.90646759224735 1
1.0969912041786 1
1.15495993555123 1
1.28645634807494 0
0.980441595392758 1
1.17922794255067 1
0.955889948022513 1
0.97566777088522 1
1.15130460660116 1
0.865121653829135 1
0.969718459764324 1
0.900612794787854 1
0.956250759957237 1
1.20455922238556 1
1.09197996775403 1
0.846326719726805 1
1.19138105883902 1
1.10645757646019 1
0.84304854781978 1
1.0413533109641 1
0.980084055639471 1
0.846878557264346 1
1.08341326916373 1
0.945919057941279 1
0.995579614765601 1
0.91356874102345 1
1.02912660550898 1
0.904823134586804 1
1.08597380778764 1
0.931324178144014 1
1.07208745104036 1
1.15598999815606 1
1.11694449522167 1
0.944443257401147 1
1.15696065935008 1
0.818177547125183 1
0.967139805619704 1
1.09680225253181 1
1.08771415085472 1
1.04204494222381 1
1.36608398950587 0
0.985206196572865 1
0.935914275773432 1
1.12630454906889 1
1.0332480186693 1
1.00147165997365 1
0.849382242162547 1
0.86390981048888 1
0.880786231100575 1
1.00183946283601 1
0.746927430391651 0
1.11910439445325 1
0.872585671987393 1
1.05198614453518 1
1.04384177869746 1
0.665188735238188 0
1.00241536021118 1
0.893007866825856 1
0.948789631892274 1
1.11980659924147 1
0.896692910900664 1
0.959991932067434 1
0.893482667375252 1
1.04641097137451 1
1.12665075389334 1
1.2001167567794 1
1.07307949801833 1
1.03159575279113 1
1.10733367693198 1
1.13612039770005 1
1.44662445616762 0
0.976614939422631 1
1.1960053968994 1
0.949037651043654 1
0.797896319557748 1
0.831894265803813 1
0.837892723133112 1
1.11249725645146 1
0.977709616382959 1
1.14375877267924 1
0.974829739267742 1
0.824173553648488 1
0.961276996747276 1
1.13320560918366 1
1.21121015256726 1
0.996169598151266 1
0.929207299839742 1
0.979639892838914 1
1.00666921659785 1
0.845592533416123 1
0.927749284322146 1
0.983446534288787 1
1.03157477212316 1
1.01312193047999 1
0.806033810776604 1
1.14767310935021 1
1.14744228633178 1
0.967307013903818 1
0.942724988143799 1
0.98510053313905 1
1.23467579065634 1
1.03131475374941 1
0.872253805754197 1
1.17452831906022 1
1.07887043535813 1
1.03846002213648 1
1.02738595904974 1
0.925015087428326 1
0.894215646109576 1
0.914446893264965 1
1.03468554630605 1
0.922166099590493 1
0.832893940992425 1
1.04400632479958 1
1.00354976812936 1
0.861045386391757 1
0.781964817254958 1
0.893371148314313 1
0.899877256488828 1
0.940757637147013 1
0.888589228512756 1
1.14827178196603 1
0.810906849387716 1
1.05861304478679 1
1.10513230262173 1
0.796057817207485 1
1.00654798509958 1
1.07121375029618 1
1.22244744017663 1
0.844021350888804 1
1.02610751600731 1
1.15606056954147 1
0.804461842366099 1
0.903939990572503 1
0.986498720556132 1
1.11247406023007 1
1.03272163394306 1
1.11420463484336 1
0.888269250276096 1
1.06145744192229 1
0.976781628825006 1
1.0718621880345 1
1.02779486889745 1
0.88425907127009 1
0.943214182766828 1
0.820263824298615 1
0.717633118592024 0
1.00043076455324 1
0.829475114851826 1
0.924361275867005 1
1.044651447426 1
0.931878077837323 1
1.05447308592807 1
0.995529418704354 1
1.12572889519478 1
0.996028788311467 1
0.971174165187239 1
1.03553266893814 1
1.01870913677881 1
0.979703550143357 1
0.971199779483205 1
0.931370940898505 1
1.03745363563488 1
1.07529658470659 1
0.975631729570412 1
1.1040633248451 1
1.31010990692604 0
0.95873590784859 1
1.02570163193871 1
0.914103997658961 1
0.928376091844618 1
1.01276068010893 1
1.08662118689028 1
1.06116720691311 1
1.01700101617024 1
0.848693223766086 1
1.00355525216269 1
1.01783831863946 1
0.904906923941561 1
0.988323762243889 1
0.804322129410222 1
0.969226996726025 1
0.943265563546383 1
0.843760784482423 1
0.879535767165905 1
0.918824333061172 1
0.796704351532473 1
1.23637953772182 1
1.05345449382669 1
0.878350745179648 1
1.13554411563101 1
1.2145072257907 1
0.821577391695795 1
0.937562763932994 1
1.27070993249086 0
0.964611889200422 1
1.07228606168497 1
0.78686901988167 1
1.07905178704179 1
0.985708277302049 1
0.99173213066613 1
0.955216871878563 1
0.845578645587867 1
0.843855248254124 1
1.21689938838645 1
1.09586518594875 1
0.903729790443429 1
0.939349549917183 1
0.908576619731755 1
0.860479639409155 1
1.15867299181423 1
0.815163593134606 1
0.922729361283834 1
0.997900837172811 1
0.899766229842552 1
1.08520385507165 1
1.02953069863399 1
1.00194879459671 1
1.19014933868245 1
0.976380131312702 1
1.21534528720164 1
0.944027869520978 1
1.01521300778887 1
0.870384165692636 1
1.01067632382046 1
0.987734267066488 1
1.27248605087627 0
0.795042682547511 1
0.864786016198394 1
0.998368241628419 1
0.911913386558963 1
0.926465862167021 1
0.748675267622083 1
0.701396405882678 0
1.04481586059037 1
1.07400862030327 1
0.853893773681535 1
0.981972060240295 1
0.81177502115085 1
0.916309309985058 1
1.01567406169477 1
0.709629412238708 0
1.05119178588264 1
0.836783766597376 1
1.09490536917927 1
1.05259222831384 1
0.937886373032115 1
0.888313575781904 1
0.890976094425726 1
1.02536060104172 1
1.04618276500231 1
0.994025321246645 1
0.917970421441585 1
0.873643210951322 1
0.976885481391242 1
1.08517653703526 1
1.05127429777427 1
1.01680874726102 1
1.05817202617421 1
1.43172930545373 0
1.13253250190424 1
0.875440413356182 1
1.01157716742737 1
0.944595308278201 1
0.571549357164641 0
0.942672521072146 1
0.808954372121194 1
1.09498634141928 1
1.1942154592455 1
0.879227225968419 1
0.981766130748662 1
0.944464037825114 1
0.746921333411774 0
1.02943300322227 1
0.91978980744488 1
0.817107257829036 1
0.845498211295729 1
0.810170031542945 1
0.938299295408419 1
1.01443085199544 1
1.03732039397366 1
1.00846291980968 1
0.921961012787627 1
1.15621574258526 1
0.801396348479908 1
0.946026448840675 1
0.932171706248311 1
1.03717946126763 1
1.11110384172875 1
0.784899606179767 1
0.918308388966242 1
0.745900315235777 0
1.09702274787727 1
0.723079465788728 0
1.01901820432935 1
1.0042845529845 1
1.12809202951679 1
1.10397075097251 1
1.00544095693535 1
1.06873393265879 1
0.885591740157413 1
0.972368962294334 1
1.09187727272035 1
0.97240939452695 1
1.02701687929433 1
1.12207983905574 1
1.0435777471825 1
1.02424793076821 1
1.03407864898654 1
0.919046189171461 1
1.02839645486799 1
1.01092430923031 1
0.908284203224721 1
1.01421809444798 1
0.832664245121313 1
0.85478852900104 1
1.06690548157451 1
1.14158162657344 1
1.14756926513368 1
0.858387246475604 1
0.944385378173153 1
1.18855408946886 1
0.999814283995535 1
0.959161597735772 1
0.829120812337421 1
0.79546332941055 1
1.00280190331211 1
0.939300430730272 1
0.933139794326929 1
0.841107081653324 1
0.796237121910059 1
1.01577743093945 1
0.907043195574324 1
0.887326478230942 1
1.06373521150878 1
0.894737209013099 1
0.925196793263258 1
0.84035093015417 1
0.978837216516971 1
0.881373967626692 1
0.825130897194613 1
0.965809828449942 1
0.876281242178217 1
0.939894874623191 1
0.968200880232863 1
0.834941742417298 1
0.917722117618131 1
1.09363817276782 1
0.830819104884246 1
0.899005631617351 1
0.904229512341077 1
1.28477188228381 0
1.00442311221347 1
0.955144434622519 1
0.830175989611009 1
1.03323199125746 1
1.05217266610891 1
1.01465152708498 1
0.877252375941945 1
1.14165984599918 1
0.8176172359825 1
0.969987366382044 1
0.857047537148509 1
1.01703865555565 1
1.03102227096194 1
0.798609355872717 1
1.06685758013073 1
0.947388363730648 1
0.939797451319639 1
0.927278575193186 1
1.03106255315574 1
1.10180042402616 1
0.980252946496193 1
0.965371185095927 1
1.11689027432659 1
0.932111255119315 1
0.897117290374214 1
1.04391392984325 1
1.1851990189511 1
0.6822519128149 0
1.00642563862768 1
0.878472837547272 1
1.04769698654283 1
0.840482818672704 1
0.995247087115191 1
1.0339767763474 1
1.15735206694989 1
0.968138382624299 1
0.879648835842564 1
1.04125040033169 1
0.899824015292767 1
0.976314267659654 1
1.07427289242716 1
1.03820614573117 1
0.851011323031517 1
0.953281912632868 1
1.29656523788271 0
1.13241193783108 1
0.826126397600494 1
1.03283845545834 1
0.643619353500575 0
1.22345552565 1
1.21416292352288 1
1.19510018921732 1
1.04271587761445 1
0.551628036980383 0
1.18231873207928 1
1.17059963147912 1
0.976076562107859 1
0.932129691953048 1
0.693544365833673 0
1.03910782031644 1
0.975708370945488 1
1.08878034381913 1
1.07828927066966 1
1.01996885657646 1
0.802990982623439 1
0.867276780513361 1
1.1434176076214 1
0.869955525158355 1
1.09615763004652 1
1.02265096190864 1
0.886721481628001 1
0.905540626663669 1
1.17035124137591 1
0.974848837624974 1
1.22978316973966 1
0.963857734772516 1
0.795259546180802 1
1.04134678540887 1
1.24674446670265 1
0.95555715599216 1
1.17373752415234 1
0.624397146200231 0
1.01608647888121 1
0.937324144656946 1
1.164216862692 1
0.961348238335986 1
1.04711201291796 1
1.10827342411917 1
1.08088312179787 1
1.0255772703491 1
0.937475841532623 1
0.976834100347268 1
0.884721644097473 1
1.03233191197301 1
0.912243728542411 1
1.07020687746866 1
1.19851262380358 1
1.04330385830971 1
0.987990141970865 1
1.03181667695842 1
1.16545765647243 1
1.126185560985 1
0.978184859337544 1
0.947922745854087 1
1.15285091382013 1
0.953531817724384 1
0.806431444948816 1
0.872907124119507 1
1.21167631158274 1
1.23024210846503 1
1.07740225707082 1
1.18891150008191 1
1.18683416758194 1
0.963316638605331 1
1.09515759973181 1
1.06909706853525 1
0.853184283101098 1
0.931240026048479 1
1.14559956698247 1
0.979785025528381 1
0.87300849063172 1
1.08428349076385 1
0.840726756655318 1
0.993393671991577 1
1.04173515049406 1
1.00390063941456 1
0.863388755478547 1
1.21618087159163 1
0.901289841262797 1
0.866996497186072 1
1.07506410480523 1
1.03603866763446 1
1.03493271575777 1
1.03193362240794 1
1.14452495701955 1
1.06392699236594 1
1.03706813954565 1
1.16218193220853 1
0.808801236593022 1
1.0952162915838 1
0.980874153507492 1
1.28269385494431 0
0.935967650569662 1
1.05618559501218 1
0.882128296630504 1
0.89241211893923 1
0.863347011827662 1
0.839420430499841 1
0.931052933890194 1
1.12321981909262 1
0.848073792492967 1
0.947794245056972 1
1.09158656241552 1
0.942353449964557 1
0.857588668532418 1
0.868297035294818 1
1.12650496261252 1
0.960862355056502 1
1.19897919927526 1
1.02067811425293 1
0.846536789793622 1
0.804781940302326 1
1.22197517792678 1
0.870409106601322 1
0.935070980492972 1
0.994936570482258 1
0.846169774982869 1
0.902717950439696 1
0.965111831099423 1
0.908158978207312 1
0.931800590760831 1
0.89228853846295 1
1.02795983218743 1
1.05331558513439 1
0.791748953008883 1
0.903398292248251 1
1.09200260855416 1
0.934057345739756 1
0.894740274765108 1
0.964550897855352 1
0.9796003955575 1
1.02924617480952 1
1.00207627382646 1
0.949060162048254 1
1.08218632238916 1
1.02189123610149 1
1.03729227481288 1
0.859834538836661 1
1.07858051741831 1
1.07609261399309 1
1.0844274248461 1
0.918501400820672 1
0.881715202455369 1
1.01224828975626 1
0.911938643904749 1
0.822284154581922 1
0.911857586014581 1
0.848325478699464 1
1.10159344245939 1
1.08697055086031 1
1.25289761679924 0
1.00577452336804 1
1.23701892493649 1
1.19177310869875 1
1.00790560393423 1
1.31941970521041 0
1.04036676782842 1
1.13359911001625 1
0.961285748902198 1
1.13558487820458 1
0.984306912042931 1
1.20252264468303 1
0.938842305475226 1
0.988214853366619 1
0.874915425841976 1
0.727567007469259 0
1.06158204188057 1
1.05055035742764 1
1.08827145608953 1
1.05133104423838 1
1.10692891824322 1
1.18451423784454 1
1.06350368931152 1
0.824710528937088 1
0.947152912892798 1
1.07156847070009 1
0.778453637840937 1
1.10896558150791 1
1.12318715716498 1
0.957040148621548 1
0.96403320566215 1
0.735433897232067 0
0.659725307235256 0
0.963073472841564 1
0.889789512257659 1
1.10180717468155 1
1.04141567844376 1
1.15058905177941 1
1.10043255307449 1
1.09045042908348 1
1.275004279082 0
0.884799048690849 1
1.02512400320789 1
1.00588590862855 1
0.858965694363467 1
0.970957164770543 1
0.998382383453221 1
1.19788900884769 1
1.03237952578937 1
1.05410795615009 1
0.869000858330125 1
0.766277910634252 0
0.945217102487478 1
1.06425685944868 1
0.894656456115612 1
0.99734629648057 1
0.974468599315015 1
1.05635049835953 1
0.894800282018154 1
1.08137361713177 1
0.870699764495742 1
0.958531341907703 1
0.966672245739112 1
1.07928318420599 1
0.928904065871224 1
0.929757710366 1
1.12138311042559 1
1.05220734392042 1
1.03600086091076 1
0.711849662591559 0
1.13240389018012 1
0.653568282320964 0
1.03312355926334 1
0.975670418232558 1
0.818804700243071 1
0.917457862910925 1
1.17725035357231 1
1.08419152183122 1
1.10170869009861 1
1.07857074717606 1
1.04109616857727 1
1.10833168900237 1
1.16043078865278 1
0.874306530122119 1
1.01432232138196 1
0.80778920167755 1
0.981944337861112 1
1.1621543591456 1
1.01794676584499 1
1.04721426358436 1
1.10862828572074 1
1.1034738022186 1
1.05207793323011 1
0.870325088924618 1
0.73461685467639 0
1.03015607249993 1
1.07672453662519 1
0.92486120697435 1
1.02389454903858 1
0.944293518857612 1
1.19930159500018 1
0.826838138046028 1
1.04724921526583 1
0.783649636608054 1
1.10811068231384 1
0.903454486798539 1
1.07729358877141 1
0.95575848278046 1
1.11896777840198 1
0.921392168293987 1
1.21162588740557 1
0.833999013265812 1
0.872616511107683 1
0.968261697801564 1
0.926412999045985 1
1.08039483840447 1
1.00169784240093 1
0.983920584544773 1
1.09040307196147 1
0.901690101552689 1
1.25782781814498 0
0.704116964303101 0
0.861083328085562 1
0.966426428012673 1
1.00224247785002 1
1.07614881927753 1
0.993960082321717 1
1.03944062536978 1
1.14268408262156 1
0.979854690504862 1
1.28679107378493 1
1.0003581952168 1
0.797738974367064 1
0.875497126726418 1
1.05972763424942 1
1.09491842934471 1
1.170073003685 1
1.02406547984339 1
1.08319147534537 1
1.10473589083354 1
0.89743787671378 1
0.883815472802828 1
1.02635385623739 1
0.812287532997863 1
1.13607499001035 1
0.985594444797087 1
0.918706116195775 1
0.915967381129486 1
0.972024069192134 1
0.934395447391849 1
0.95450794010006 1
0.878995942345296 1
0.756806155758392 0
1.01769227710272 1
0.815307281894505 1
1.00620637782086 1
0.952291162447748 1
0.972634089435167 1
1.05094972428699 1
0.92577938773338 1
0.863484701935812 1
1.10136686314626 1
0.913653644082195 1
0.913050195191231 1
1.08668988661148 1
0.817859425594274 1
0.934591646144625 1
0.888770424900644 1
0.981850143021676 1
0.859120612875297 1
1.09093894191664 1
0.893857049414131 1
1.174600780698 1
1.20578769741336 1
0.984544084024053 1
1.15678506417788 1
0.953725583932361 1
0.999965820881591 1
1.10706260992939 1
1.18089641815554 1
0.967625251264207 1
1.0276324224864 1
0.991273133222432 1
1.13873155187965 1
1.03905104471216 1
1.02531460224798 1
0.866106215372054 1
1.01004028827662 1
1.03067227494757 1
1.01814889407471 1
1.12302164755155 1
1.04006070543584 1
1.02085096952313 1
1.06905901178007 1
1.00285496304551 1
1.15016387952291 1
0.857755779365958 1
0.939526621602163 1
1.04272818774274 1
0.994105269955943 1
1.14520576617516 1
0.977859532636069 1
0.893742422892698 1
1.06814552793494 1
1.19236079727117 1
1.01109443719617 1
1.01642594648297 1
1.09067333875563 1
1.23525998929704 1
1.05791396520094 1
0.887905271438262 1
1.10839811340753 1
0.841848645660642 1
1.03347999665606 1
0.902238879777861 1
1.16991971675212 1
0.883672998830879 1
0.767341435093226 0
1.02962205771985 1
1.04887809088664 1
0.947938613053502 1
0.907132398015336 1
1.05371724715257 1
1.17525314145567 1
1.04402169450999 1
1.06746998860733 1
1.16015086681987 1
1.03323267471411 1
1.0245914726055 1
0.803550926126249 1
1.14574694807015 1
0.89172623241179 1
1.13729780254591 1
0.948954633713385 1
0.908725213674593 1
1.21238417756064 1
1.00220169756854 1
0.930779874116818 1
1.24367206034947 1
0.877248294134264 1
0.882042150909137 1
1.06345066997949 1
0.983908048665489 1
1.07957871100362 1
0.827562680074319 1
1.11714160679724 1
1.15312769522374 1
1.0742057599311 1
1.01122799207303 1
0.883101191316284 1
1.22278103521217 1
0.907844379331015 1
0.839470882810252 1
1.02605545404136 1
0.679403423651873 0
1.1361361799055 1
0.895760170185028 1
0.970756537503527 1
1.0009913537986 1
1.08846357843178 1
1.17296153604954 1
0.95427591424773 1
0.965936793153322 1
0.978689778601757 1
0.969194318514507 1
1.05206804179662 1
0.907180754748352 1
0.947403417022295 1
0.880002218146373 1
0.829898275446111 1
1.25046723151248 1
0.932739240823834 1
0.995136704088232 1
1.00872855021573 1
0.976646745311334 1
1.17460646365162 1
0.939572418644763 1
0.96755291744962 1
0.947895119108765 1
0.869127982317807 1
1.14527694390886 1
1.0492241446197 1
1.16373345838013 1
0.959572534506429 1
1.05024144476484 1
0.84983159248751 1
0.991655900859209 1
1.18109200304662 1
0.896339977397331 1
0.783917575708416 1
1.10477334537348 1
1.01741937118658 1
1.00822973054999 1
1.00623082425285 1
0.927478155354813 1
0.963329656429949 1
0.981731861113209 1
1.05005925977297 1
0.936016379258769 1
0.960392814902005 1
1.14833735199997 1
0.942187318534504 1
0.945403933771908 1
1.03079834342404 1
0.946686505916705 1
0.936568582827879 1
1.2292448937621 1
1.07530530267709 1
0.936145013419931 1
1.04651698820387 1
0.946452294532949 1
1.08767590761859 1
1.00842128158106 1
1.06835761888284 1
1.06053540094847 1
0.779720879172347 1
0.953818932570142 1
0.957027424989827 1
1.08688413400038 1
0.985067195661492 1
1.07969000634974 1
1.04298861598928 1
1.16039318133979 1
0.971305764650617 1
1.05424169850249 1
1.13408766147843 1
0.871276994352457 1
0.876224688296681 1
0.953002416902109 1
1.15116425071068 1
0.90694751698506 1
1.09222080980148 1
1.24835377840198 0
0.967803306386852 1
1.1403207720691 1
1.25247162883459 0
1.27320699656767 0
1.0403272117403 1
0.907356127247709 1
1.00861148534519 1
0.859555852740111 1
1.0516892480288 1
1.25362657312605 0
0.782168329674499 1
1.04356023952306 1
0.946487807285706 1
1.03318442149496 1
1.05186686514392 1
1.11468736840012 1
1.06165159386794 1
0.969758721363957 1
1.05547812514089 1
1.01487183068533 1
0.984741896680091 1
0.974245205061382 1
0.843258531921149 1
0.890248207387824 1
0.933855411598183 1
0.988662406155756 1
1.00975853663172 1
1.09494082244152 1
0.973723038285854 1
0.866502238909537 1
0.968617589495549 1
0.91692413057842 1
1.01420213592948 1
0.955801680716444 1
1.04321087974949 1
1.31790913350837 0
0.967927567697538 1
0.944802684036821 1
0.839537138495253 1
0.988702894641884 1
1.09781974731485 1
1.19185501571579 1
1.06344859784306 1
0.916211679449021 1
1.16085808856857 1
0.906411522059475 1
1.06177986673616 1
0.818585121951245 1
1.12397482860397 1
1.16482116643866 1
1.03050460899958 1
0.919140996670054 1
1.16091201764775 1
0.983305775718117 1
1.30072294453534 0
0.957107362119694 1
1.04590572176305 1
1.150617890606 1
0.984680350896862 1
1.00683050291763 1
0.945696868295185 1
1.04349721857476 1
1.04537378126987 1
1.05718253551536 1
1.09947874648008 1
0.851400382695748 1
1.12299699966456 1
1.04689371775725 1
0.783929308269036 1
0.960030401126381 1
0.910521538827228 1
1.10230701202615 1
0.9794063627631 1
0.992216057289866 1
0.960084016735941 1
1.00231630056886 1
0.967562302211992 1
1.09497883842247 1
1.09562531757443 1
1.06082550959986 1
0.903352448847076 1
1.01433939570922 1
0.890197956616924 1
0.817484842932313 1
1.04339895189874 1
0.977525620123787 1
1.1337504067781 1
0.794814987785717 1
1.10771171295877 1
1.00489262140533 1
1.03319325223198 1
1.23081798426524 0
0.999905336962046 1
0.827667225059598 1
1.0958588062389 1
1.14047322440102 1
1.08457930948524 1
1.16564608185058 1
1.01908401413459 1
1.12567923088981 1
0.950770550162915 1
0.989619417888548 1
1.18061031498872 1
0.650791862739327 0
1.16474553002583 1
0.766479507150966 1
1.03469217397858 1
1.15553768950761 1
0.916473331794449 1
1.06037480118663 1
1.19211559575382 1
1.13728687950556 1
1.00864769453582 1
0.949544746606611 1
0.873206696160928 1
1.20775313190705 1
0.892388331845124 1
0.963528458077582 1
0.964353060724643 1
0.949514558075301 1
0.963895751112318 1
1.03960055762857 1
0.850015591345732 1
1.22057354978519 1
0.946169880104302 1
1.1075711779681 1
0.998887275678648 1
1.10623424950809 1
0.974438668223933 1
0.773130553412544 0
0.959906646007238 1
0.879434673505043 1
0.991724235700087 1
0.947382306238479 1
1.02824262350105 1
1.07344524437389 1
1.03314826193532 1
0.884742757570563 1
1.05232355704293 1
1.0105948102463 1
0.969519986554686 1
1.01733913415046 1
0.869807303763996 1
0.95063741677593 1
0.898709299215549 1
0.875771024454401 1
1.06130416916753 1
0.820004495873429 1
0.893994237828631 1
1.02321974116462 1
0.837707409923345 1
1.00521365872087 1
0.737099273840633 0
0.780894327782594 1
1.01486011272072 1
0.813828546274273 1
1.01362857219738 1
0.97403062920836 1
0.966235243335316 1
1.10179265225289 1
0.890612982644059 1
0.884983683168323 1
1.01174844170943 1
0.905726815879549 1
1.04178426613069 1
0.887211455885171 1
0.924720078746412 1
0.946401156141799 1
1.07215553363918 1
1.17875355860989 1
1.00591941594111 1
0.965868058217602 1
1.20485719177781 1
0.963267023579242 1
0.888477653041226 1
0.922063723103756 1
0.94408774041153 1
0.790081295434554 1
0.965265418349951 1
0.91420432554513 1
0.871715340225415 1
1.06487081037378 1
1.05924109726125 1
0.937623770236841 1
0.948228118737473 1
0.899912713102329 1
0.823156369042151 1
1.11314873088211 1
0.965651743402549 1
1.10355567676167 1
1.04552741562876 1
0.905691047026768 1
0.797851655209591 1
0.906040990621595 1
1.05731680101865 1
1.02774398811964 1
0.746387047783733 1
1.08831726045318 1
0.910481851499562 1
1.04599698880637 1
0.968331313344333 1
1.18966518836631 1
1.06929345001039 1
1.04046542906164 1
0.876990713471482 1
1.19425557013149 1
1.11435764316132 1
0.923033433044178 1
1.09242050788988 1
1.04191805901112 1
0.76530395426736 1
0.988502324020302 1
0.919151103860843 1
0.961329122268741 1
1.02946513165791 1
0.825152301643535 1
0.990580390766709 1
1.04886859101433 1
1.00164301523515 1
1.06972787455073 1
0.948806043206578 1
1.06577747545804 1
0.878739300393036 1
1.04143486221381 1
1.12341170788174 1
0.945664142579145 1
0.740311381162029 0
0.950113447081585 1
1.07277332338159 1
0.917640570519126 1
0.905293106786036 1
1.24370130228095 0
1.04836241180336 1
0.801452764569562 1
1.15326114420205 1
0.852190779318895 1
1.13434201692906 1
0.962893428251833 1
1.0370922460547 1
1.06325088466038 1
0.933758647475656 1
1.04324697113137 1
0.917229413519683 1
1.08391279348366 1
1.10368982198682 1
1.23979682102844 1
1.0605005380612 1
1.10726063011741 1
1.09308737371785 1
0.799598334632167 1
0.924679161469725 1
0.948850653035356 1
1.20117908534288 1
0.725591520673268 0
0.919669589459575 1
1.10096424596477 1
1.11251861184043 1
0.922909594828623 1
1.23271431210076 1
0.816493046379898 1
1.0217998791761 1
0.874104723638203 1
0.973077380263163 1
0.871894017355647 1
1.20424979427295 1
0.857830951428864 1
1.27811697243258 0
1.08481874086483 1
1.15017414156519 1
0.918629339762006 1
0.953976367061412 1
0.974695794629662 1
1.10032045546326 1
0.994674194517782 1
0.915802000500446 1
0.857844306205369 1
0.934923322390821 1
0.975636783476162 1
1.06069187499405 1
1.15801281839036 1
1.01307253372255 1
0.778265217862944 1
1.04548024708026 1
0.984699377772696 1
1.25871749877181 1
1.19528645107254 1
0.846755669110213 1
0.934529471245214 1
0.919454727024657 1
0.802378812984426 1
0.952272318081144 1
0.997393522214274 1
1.00028955102352 1
1.08484753514347 1
1.04419220313069 1
1.05531596628213 1
0.869031268810878 1
1.01456883337624 1
1.16154489016543 1
0.974147531026392 1
1.08231258793846 1
0.915786040632832 1
0.998919860450038 1
0.931903598027329 1
1.13025128821594 1
0.969687761755832 1
0.997733720806359 1
0.915996553051565 1
1.13109591962321 1
0.886301273103765 1
1.06562549286112 1
0.883678694580523 1
0.961913261184873 1
1.00982247523309 1
0.931261299862001 1
0.890950515855955 1
1.13589764419776 1
1.04305556009296 1
1.0400150860769 1
0.868958552783515 1
1.2036028038503 1
1.06674600623329 1
0.788408659447593 1
1.02343865762094 1
0.986453314814699 1
1.06953794874519 1
0.951471104254424 1
0.861952435366622 1
0.7229817677079 0
0.970917510744741 1
1.08162353021379 1
1.19905794486217 1
0.999724515784284 1
0.889650283298531 1
0.912828888046597 1
0.987518209972988 1
1.21756092342786 1
1.03224949556353 1
0.897077156525918 1
0.795071191325155 1
0.841276335805057 1
1.02994240871791 1
0.886257374535663 1
1.02092431814147 1
1.05672227014367 1
1.04153787252596 1
1.05256864180212 1
0.872131552295477 1
0.895172846962322 1
1.03923302164981 1
0.979087645879385 1
0.891440342892427 1
0.985982976837372 1
1.12815961332794 1
1.02804916692192 1
1.03445863061496 1
1.00024449733443 1
0.957690060870761 1
0.867809371101649 1
1.09688353315546 1
1.28004181440592 1
0.928955773798373 1
1.12062259200551 1
0.885328240102439 1
1.07166260668504 1
1.23034602882522 1
0.969665296835865 1
1.11811001168291 1
1.01154533520146 1
1.03776648092224 1
1.18166788863084 1
1.10171579610038 1
0.967177936156348 1
1.05650338992198 1
0.896860842377637 1
0.968775886061395 1
1.03733584336376 1
0.915489954590575 1
0.951427246675507 1
1.11036086105767 1
0.96982103288448 1
0.9350645446216 1
1.08041203832291 1
1.11118135370494 1
0.984552992809272 1
0.971791734265985 1
0.925835742244191 1
0.981443073046824 1
1.0691400819034 1
0.953730701468872 1
0.973264636741792 1
0.886960348594096 1
1.18818891925271 1
1.19233165478618 1
1.07463997253019 1
0.774811421110463 0
1.21431209256904 1
1.10078082807219 1
0.920679581992279 1
0.964145352597123 1
0.90483563209919 1
0.971127175159084 1
1.18781739178447 1
1.09309143904003 1
0.895127223744793 1
1.10779245831324 1
0.963310593597216 1
0.988862613715771 1
1.22466745878823 1
0.97265300286899 1
1.03493664738882 1
0.989272100349711 1
1.09663192627849 1
1.10475316319776 1
1.00785665730192 1
0.827734817117339 1
1.04631667952319 1
0.924535981978124 1
0.916828208714768 1
0.852981627978114 1
1.02808331246004 1
1.00719683617885 1
1.0538635397462 1
0.969928613850228 1
0.970528700653351 1
0.872572273184883 1
0.857240520682586 1
0.947933004166104 1
1.16336839925942 1
1.00366650871941 1
1.00974267470463 1
0.951252045131374 1
0.875217141446687 1
0.93565408603027 1
1.04799834706669 1
0.961374320483292 1
1.09220843663512 1
1.06043380018112 1
1.27018022019993 0
0.943463762919535 1
0.940665739168734 1
0.990555780812559 1
0.947574066503925 1
1.02255524192178 1
1.18357490767837 1
0.953864540160949 1
1.02444157801601 1
1.04838222783419 1
0.979574958474651 1
1.04058656814278 1
1.03552928508567 1
1.09601917938417 1
0.927493637822491 1
1.10833494181396 1
0.832796817174295 1
0.855507109419026 1
0.891096110718674 1
1.16054226043921 1
1.12603368183 1
1.24506302646162 0
0.877548166287111 1
1.09033475027006 1
1.17715999497863 1
1.03610484111612 1
1.01937186974142 1
1.08739074002603 1
1.16681707076173 1
1.23843563991663 1
0.704365283446967 0
1.08497522358541 1
0.892006539779571 1
0.808958931943892 1
1.0038959787387 1
0.983854263887909 1
1.01095572768571 1
1.02123704671105 1
1.12833144310993 1
1.10918271856159 1
0.969889020494317 1
0.774967507046448 1
1.04173536074796 1
0.848408026266267 1
0.930666387415587 1
1.01649691635091 1
1.04828162266828 1
1.08946418995577 1
0.750856110680787 0
1.11294632196402 1
1.04913558762658 1
0.990536175333377 1
1.12485325475707 1
1.10843908252952 1
0.892958017639401 1
0.907774974610207 1
0.890148407703692 1
0.97180834020607 1
0.932861882704589 1
0.92654139185156 1
0.925503014933042 1
0.95138495465182 1
1.0140168636054 1
1.113266600898 1
0.863922878348126 1
1.18830150067894 1
0.954028689050565 1
0.776145816926276 1
1.02544858069485 1
1.10855569897123 1
0.959797486926197 1
0.828399393571117 1
1.05311503396537 1
1.00348808416993 1
1.0134759094802 1
1.08962545487216 1
0.938419428406434 1
0.866711816621599 1
0.926231273626825 1
0.852296460544619 1
0.964135069119439 1
1.06164735086417 1
0.817306806568854 1
1.33507530391985 0
0.87747723799836 1
0.866241072523746 1
0.879806853638019 1
1.09683594970522 1
1.01524726874137 1
0.966414420244873 1
1.04364380268158 1
0.754190579877785 0
1.07708135718932 1
0.89922845771585 1
1.08449756144194 1
0.834581215460588 1
0.979752160330765 1
0.979926072554581 1
0.774937158702368 1
0.763708409043156 0
0.965630060505789 1
1.0505668161191 1
1.05687647485989 1
0.949096098875544 1
0.797270809484109 1
1.24622158490916 1
0.988516010007071 1
0.92350263430034 1
0.771395247738545 0
1.02246993685136 1
1.16616721123679 1
1.11011306569441 1
0.765049292448239 1
0.980862812347725 1
1.03243673982395 1
0.935346186819458 1
1.01450627209356 1
0.911361170924126 1
1.21869372640845 1
1.04391193422336 1
0.843460980950801 1
1.04816032539269 1
0.932566760655138 1
1.01968954680975 1
0.908474586287605 1
1.04067133233114 1
0.995841507069719 1
0.84743267344171 1
0.887630846691998 1
0.901324598528034 1
1.10372911706489 1
0.798956241910682 1
1.0238525539125 1
0.941275242840424 1
0.972870066169121 1
1.1145460997587 1
1.04844056598513 1
1.18561105975451 1
1.09238099627217 1
0.950713547173039 1
0.966706562851021 1
1.03716215955233 1
1.09469271438878 1
0.982419338463833 1
0.867741647096755 1
0.920573615854223 1
0.96713783549443 1
0.952867932666989 1
1.04269862118092 1
1.01538839532147 1
0.802406426513277 1
1.11400115556106 1
0.890400549890792 1
0.919997135613392 1
1.07074998120948 1
0.983880609173568 1
1.03254614548356 1
0.893941382128355 1
1.03791365193293 1
0.987831502995445 1
0.898283963134537 1
1.03754393744756 1
1.07065318877478 1
1.16431392661422 1
1.03957861670662 1
1.13152432402113 1
0.881749839373673 1
1.04192345528465 1
1.04680090466635 1
1.13468334577465 1
0.955997622535418 1
1.23628291491806 1
1.09002865850297 1
0.820178717464518 1
1.1867581893986 1
1.06163004237967 1
1.03469316711963 1
0.955812529087174 1
0.977891092614033 1
0.907021545827227 1
0.803978770867257 1
0.913427004258618 1
0.732446945254187 0
0.879935134887758 1
0.916256641659579 1
0.962382086126618 1
1.20013465064299 1
0.764205132408638 0
0.769826503132994 0
1.03386033527808 1
1.09931060326946 1
0.693620212997257 0
0.82818029455331 1
1.04641181333678 1
1.00727752091111 1
0.864556125320606 1
0.914392300726506 1
0.967526731586263 1
1.06845492519947 1
0.847349801093807 1
1.08208672168702 1
0.970502346569678 1
1.02026029670895 1
0.881169073252779 1
1.20518043759329 1
1.05912087189367 1
0.98436719383301 1
1.14829794259395 1
0.697522097993423 0
1.05555189070893 1
1.02470143906111 1
1.12161610483723 1
1.0647895319946 1
0.987860701712381 1
0.900530381250176 1
1.01728813532879 1
1.20711635776363 1
0.916401335895144 1
0.966911619603301 1
1.02350199379707 1
1.00741794636679 1
0.856604033153111 1
0.812070872085887 1
0.984319962636872 1
0.992432795550004 1
1.09327029507314 1
1.03745572735795 1
1.01550982245885 1
1.03334608872356 1
0.894967536349022 1
0.909857009511505 1
0.791798024921088 1
0.949716086781007 1
0.959537151037524 1
0.890961979237784 1
0.883004599174645 1
0.817968585913018 1
0.796193389933683 1
0.866597580097528 1
0.967988213644201 1
0.927303920603523 1
1.08776939498221 1
1.00543905258345 1
0.879412024412685 1
1.08337770760166 1
1.04376308164924 1
0.892447501517699 1
1.10439252737253 1
0.941029146911152 1
1.04670266704166 1
0.965484562999549 1
1.03701888445834 1
0.971137423863044 1
1.04691589246856 1
1.06638654904515 1
0.702415740882417 0
0.911333915617467 1
0.918776402402925 1
1.10578343869748 1
1.0085252843282 1
0.842805380283633 1
1.03644620535003 1
1.14546601133689 1
0.933347057475438 1
0.900815294333117 1
1.06277542303754 1
1.07826059399739 1
0.989655881734643 1
0.959740998172613 1
1.12028346358609 1
1.08203160799881 1
0.864809257272694 1
1.22968462939044 1
1.11328164569337 1
0.905200543529828 1
0.955855459599678 1
0.892706248615433 1
0.924083413697183 1
0.679902860270602 0
1.12709709026905 1
0.879047864795785 1
1.04943363716812 1
1.13239670177783 1
0.868255533299325 1
1.08607644584465 1
0.965621973430241 1
0.757053415609139 0
1.17274652704571 1
1.03914469531917 1
0.950297153563487 1
0.919144920816892 1
1.09420042842695 1
0.931549197078438 1
1.04946048924434 1
1.0877292790907 1
1.05909511919592 1
1.03160921826143 1
0.904338015402346 1
1.05425381156785 1
1.29435554036433 0
1.12631258647019 1
0.951702477408852 1
0.834201157496767 1
1.109215426108 1
0.944320363781712 1
0.887417037988834 1
0.963496622812426 1
0.777215842957246 1
1.0730613200821 1
1.13875522454697 1
0.911582997587609 1
0.739096036970295 1
0.886772497781785 1
0.861658047472922 1
1.04391392273286 1
0.882703817447172 1
0.950633486939551 1
0.958476595863444 1
1.03750791132263 1
1.14387628321811 1
0.905271009009395 1
0.926967299492288 1
0.961098029408412 1
0.946094328430891 1
0.825047015013835 1
0.731256754947202 0
0.980866976333333 1
1.25537951023496 0
1.01244171798864 1
1.12781163117759 1
0.817274297971425 1
0.912114469851977 1
0.870843758525052 1
1.20719721202184 1
0.865536486253008 1
0.899724049802505 1
0.818170564766921 1
1.2037372139767 1
0.979876853071947 1
1.04163262190894 1
0.97415558729189 1
0.765303342495567 1
1.13898696646599 1
0.995232219542319 1
1.15932957309661 1
1.06645371904541 1
0.73031362084674 0
1.06154548505635 1
0.787354652362875 1
1.0070906500035 1
0.97725071206672 1
1.01269472264526 1
0.936243439189154 1
0.886553777005914 1
1.12268731683941 1
0.998715022432913 1
0.814975068028158 1
1.10920363773651 1
0.978326174974118 1
1.1421727965605 1
0.902847477178683 1
1.3816197473564 0
0.960840339352452 1
1.09702350951985 1
0.815076402843254 1
1.08347151178081 1
1.04238205294665 1
0.993703975591543 1
1.09836034324173 1
0.889577331377089 1
1.0600832954576 1
1.1272807422594 1
1.11480337665439 1
0.908592569034561 1
1.1856155428869 1
1.0780521855873 1
0.901078123542499 1
0.999688858713183 1
0.716359157858279 0
1.19432956682885 1
1.05402697159169 1
1.00774909813335 1
1.24463494967624 0
1.05624546808918 1
1.22892653553314 1
0.842629264069629 1
1.14524812107202 1
1.10727881636416 1
0.96158736255216 1
1.16796093227644 1
0.804745847328189 1
0.946734956356991 1
1.0800228998061 1
0.794397527785201 1
0.944004381075444 1
1.05259754304374 1
1.0143928962978 1
0.874429739623852 1
0.876207638268035 1
1.02819277122361 1
1.10308432222402 1
1.17119991997346 1
1.15373949877937 1
1.01876340570366 1
1.03718461194693 1
0.845546972441013 1
0.9731944374099 1
0.997639863531463 1
0.860026919835098 1
1.01651955846479 1
1.07777177267138 1
0.861237957357647 1
1.05285282266758 1
1.11691599207168 1
0.807485379006525 1
1.15057551923222 1
0.830500551724267 1
0.925884600822111 1
0.914933732738727 1
1.26995740979474 1
0.820434164249079 1
0.98678559975111 1
0.951841779440118 1
0.848725072327349 1
0.905271211635641 1
0.955260594529051 1
0.918191227922229 1
1.03768744398367 1
1.17435530398724 1
1.14589377069576 1
1.06280685075369 1
1.02210894412079 1
1.14214725116054 1
1.08032280207435 1
0.978578247034739 1
1.09484429995272 1
0.787035527113059 1
1.11747304375844 1
1.03026472894787 1
1.12871425053576 1
1.06006474060597 1
1.12011868748889 1
1.10755969200917 1
1.12361202924367 1
1.10391115618935 1
1.21822742701223 1
0.960644883612546 1
1.00140220105788 1
0.754902812791411 1
0.962957985991787 1
0.857604292174976 1
1.19097277848168 1
0.84839407352505 1
1.01058887309626 1
0.839590120428247 1
0.957796988789846 1
0.88519252294795 1
1.04481701496905 1
1.06262970226234 1
0.862928991230014 1
1.12910796202421 1
1.10136586979966 1
0.967939453223282 1
0.918091059946381 1
0.93185903823725 1
1.02144986136898 1
0.74754618388217 0
0.951856356505782 1
0.916338618174425 1
1.12604389380136 1
0.809085289059994 1
0.933506859512706 1
0.936076764378426 1
1.01865028169658 1
0.949394552301006 1
0.986823635017869 1
1.04251651929436 1
0.945718606439338 1
0.847317765100963 1
1.18691654946113 1
0.741671158159993 1
1.1786146550283 1
1.02464127041242 1
1.02920512280247 1
0.973266676877481 1
1.13226798583762 1
0.910876547355144 1
0.999370262400619 1
0.661777588886205 0
1.08259214131796 1
0.923910916261551 1
1.11412007150501 1
0.966505628017971 1
0.99561857941109 1
0.947448091530498 1
0.970501155805105 1
1.09330994492332 1
1.12869521499046 1
1.11186394625028 1
1.0223580167599 1
1.10715888508124 1
1.03485611665769 1
0.873334987101774 1
1.06294879177382 1
1.12754455681956 1
0.971647595742531 1
1.10414613327331 1
1.1882353478371 1
1.14581395573796 1
0.832484031441961 1
0.959751238405648 1
0.92302356825284 1
0.93381595104763 1
0.673181525767932 0
0.801108502400622 1
0.958383369872254 1
1.27531081841283 1
1.12575404226532 1
0.950308330079254 1
1.01049758978012 1
1.18568787326769 1
0.98777908777987 1
0.832009120993212 1
0.989308933797316 1
0.769156179620785 1
1.12676638612628 1
0.981091252249077 1
1.21195062295106 1
0.870211919719704 1
1.14373565148123 1
1.29943402984291 0
1.08287450002756 1
1.03562209872431 1
1.01369761771829 1
0.93476096836308 1
1.09345764096107 1
0.994942346840919 1
1.0300720634072 1
0.999254689996746 1
0.955033455584634 1
0.829958776871821 1
1.03282972291224 1
0.840642512047307 1
0.929846915151762 1
1.01237735353523 1
0.81165944383184 1
1.11492216078961 1
1.2767962023123 0
1.05567170726564 1
0.984184156241349 1
1.02017305637719 1
0.783530490957698 1
0.968940622921627 1
0.867491719120157 1
1.02335802458796 1
1.05363756660628 1
0.991505071285752 1
1.19913515792343 1
0.961059983634548 1
0.856011144022663 1
0.991401275430095 1
0.712392030546285 0
1.28576360700455 0
0.928689989953961 1
0.945657899749372 1
0.817925128635481 1
1.17873357379186 1
0.982235590754537 1
0.998186488978186 1
1.17706975509849 1
0.961637729289989 1
0.846957568608599 1
0.889048656939013 1
1.14793897729564 1
1.0392855081209 1
1.05912628268556 1
1.02300707225056 1
0.915638610003829 1
0.948011177086997 1
1.27316894526731 1
1.02311780975038 1
1.01923378448092 1
1.06897232875008 1
1.0418151680088 1
1.15440089181868 1
1.22032271268247 1
0.928155036236596 1
0.982768899140674 1
1.00550746943551 1
1.06461698012508 1
0.892862829164446 1
1.15044682900491 1
1.01820809925417 1
1.22691537824995 1
1.1074732987754 1
0.773830037004273 1
1.06121178785753 1
0.984514164024138 1
0.903069151225329 1
1.14236035682601 1
1.0532737824747 1
0.973585769901651 1
1.24229972123533 1
1.13613379838391 1
1.03977903355801 1
0.873330506682689 1
0.988565898138332 1
1.04979110929577 1
0.569532947623913 0
0.921176278309118 1
1.19908521102706 1
1.06058524621613 1
1.19079445000831 1
0.948560966299946 1
0.977205924065166 1
0.831996936187725 1
0.903239030775382 1
0.911649288769773 1
0.928570757206513 1
0.974220072308035 1
1.09938736251561 1
0.941401489694801 1
1.11379267767271 1
0.779851950586603 0
1.08641408162366 1
0.977729744707629 1
1.04758689182942 1
1.03093818604521 1
0.945002318788824 1
1.07574086651642 1
1.04817727307674 1
0.93492405125133 1
1.1161726169471 1
1.01444055700854 1
0.912527766661833 1
0.892415440951377 1
1.2157278737951 1
0.770697413811496 0
0.713191003761758 0
0.865212678679926 1
1.00886547862267 1
1.06689366554455 1
1.03394949378211 1
1.0408003841079 1
1.08785401788656 1
1.04546332025262 1
0.979640636133953 1
0.947306383691354 1
0.932733732466187 1
0.922958779132667 1
0.97868312654629 1
0.849587462142467 1
0.996751483367682 1
0.987115207775477 1
0.967899482898015 1
0.969284152612204 1
1.0390324867114 1
0.849625637160101 1
0.933707233715066 1
1.14922452103706 1
1.13257211695449 1
0.926328777109625 1
1.02219993070658 1
0.87247575754387 1
1.20362902011585 1
1.13688048915344 1
0.989261189631063 1
0.980496797166401 1
1.10315194949212 1
0.840663923572605 1
1.06977068809459 1
0.942350429046454 1
1.01264770311273 1
0.833253557841456 1
1.08990129829916 1
1.04910279203794 1
0.759047365338127 0
1.1976274271749 1
1.01252529903993 1
1.06725218979448 1
0.991089196370034 1
1.07182374540178 1
1.07058902934146 1
0.934431130612495 1
1.16650138460725 1
0.923562970763374 1
0.907041326696795 1
0.775736815155116 0
1.1038906614032 1
0.930116370023445 1
0.873622471997145 1
1.13020916205926 1
0.935996992177645 1
1.05463612085372 1
1.02431423431474 1
1.06861918094518 1
0.873615908845004 1
0.876247751320043 1
0.870646410641335 1
1.09141700107324 1
0.894652429924395 1
1.00632754597994 1
0.905750598299899 1
0.821599124827221 1
1.23804899350672 0
0.796220541388032 1
1.24461609652414 1
0.98242186960076 1
1.00986254094109 1
1.08237435016128 1
0.797324286617699 1
1.10780964454917 1
0.809341967006258 1
0.970572457499043 1
1.01428160971265 1
1.04128430521928 1
1.01473231271322 1
0.890170684559394 1
0.711381576925741 0
0.882540168670065 1
0.858240028295062 1
1.04736828877341 1
0.891251074191765 1
0.918018646261386 1
0.989909741806567 1
1.01629646563618 1
1.26223508364182 1
1.14499738729154 1
0.970804174089588 1
0.972282407331188 1
1.02496322375076 1
0.981251075040675 1
1.08405544629889 1
0.926339013834015 1
0.765782838788254 0
0.943952170274679 1
1.06972812746046 1
0.984111056231302 1
1.08855706289946 1
0.913204751222053 1
1.00242257466109 1
0.950641017788298 1
1.18917376115397 1
0.840195228013467 1
0.913301593257991 1
1.05009176615827 1
0.885427946292155 1
1.12705962804996 1
1.23167827687833 1
1.11409380722855 1
0.942334679554591 1
1.16857527196086 1
0.69210736968348 0
0.870147377706767 1
1.12454442764789 1
0.707541590668825 0
1.04844431535606 1
1.15817884802605 1
1.03146674766382 1
0.877182254404685 1
1.09575132122386 1
0.930810411743474 1
0.930932378980912 1
1.25464013727919 0
1.0302766948658 1
1.07598165594235 1
0.969022538436899 1
1.12485648577324 1
0.986408973766233 1
0.858354113399118 1
0.935158950093668 1
0.996106673156851 1
0.917881547656917 1
0.762695228092786 0
0.963796581434654 1
0.963896729496362 1
1.14976820698297 1
1.24910788292976 1
0.937188132676432 1
1.05270449922081 1
1.05608029523073 1
0.777989075645888 1
0.961414378581958 1
1.09227029017427 1
0.880618844159751 1
1.09614493739194 1
1.23429835753889 1
0.95571488284216 1
0.933274007842474 1
1.02702712209811 1
1.1485285554452 1
0.974067938561322 1
1.02330715094627 1
1.12881649402195 1
0.749378144249391 0
0.886675844440942 1
1.04483539094501 1
1.01683883799602 1
0.824575126387931 1
0.939410679311761 1
1.02223736708376 1
0.927587741620254 1
1.19810945160304 1
0.925974143158788 1
0.956204664483298 1
1.01480677960539 1
0.87735327772587 1
1.02634576278099 1
0.989804479325963 1
1.22895915585892 0
1.17890617054905 1
0.996438532699642 1
0.839497395114827 1
0.928648132088262 1
1.24711976152289 1
1.05916895110318 1
0.842033704183685 1
0.959175563260008 1
1.12107872241104 1
0.849015440281416 1
1.12918985819778 1
0.756944714695086 1
1.03369311692181 1
0.992622604426794 1
1.17579820150397 1
0.808514592079549 1
0.946138887305118 1
1.02854785570856 1
1.07391009352771 1
1.11254117881571 1
1.09826561172008 1
1.02330921407873 1
1.06335118387845 1
0.940727222655864 1
0.813876887928728 1
0.921602475720475 1
0.718319582106194 0
1.00464973643502 1
1.19652484706064 1
0.936643115594027 1
1.06985013536328 1
1.08421639541577 1
0.744648850288461 0
0.999538519963421 1
1.29095500234747 0
0.898469015034222 1
0.749333541545861 1
1.0809090770494 1
0.735718702496891 0
0.954368383488809 1
1.05424396925732 1
0.853742779049079 1
0.89584124306746 1
0.993602557027707 1
1.07782274666243 1
1.22051738013915 1
0.939714360145638 1
1.04016108687089 1
0.85035203400739 1
0.920742234715849 1
0.925149527636183 1
0.891480693209058 1
1.01082651047862 1
0.956632450866537 1
0.828882170855895 1
1.06140108160641 1
1.12650235679898 1
1.04895334496201 1
0.988880634307557 1
0.99382295390591 1
0.686039449224842 0
1.04829205558423 1
1.06629402420304 1
0.947961347939714 1
1.23375080706827 1
0.844360363522444 1
1.15352601563527 1
0.996844953576455 1
1.129246086334 1
1.0182254031657 1
0.922245196161613 1
0.956628503681009 1
0.999047510528451 1
0.959530386634759 1
0.892588993345795 1
0.880808379751323 1
0.886654680427137 1
0.93255956790725 1
0.953600153806412 1
0.846879066406233 1
1.13763857090333 1
1.04031532362066 1
0.826637896786535 1
1.17979427657126 1
1.17417437597036 1
0.941038303785284 1
0.939803356528341 1
0.836094212582939 1
0.871461052481886 1
0.88793899098959 1
0.924181670853137 1
0.928689358400058 1
0.99746496236881 1
1.18349760020867 1
1.15361822798213 1
0.762874778253205 0
0.952936401168681 1
1.07779935326255 1
0.991294488586881 1
0.902124942814019 1
1.13611202276416 1
0.953134682333483 1
1.0751545572438 1
1.06779467838016 1
0.769454009560087 0
1.06348081601074 1
0.951831605581197 1
0.809086322764373 1
1.03207890986635 1
1.03122783403733 1
1.01252331109558 1
0.838847545587594 1
0.837588752078216 1
0.882161398713445 1
0.978851843397513 1
1.06656457868671 1
1.17959258542335 1
0.90805552722686 1
1.11104098517418 1
0.958541016417585 1
0.99069172374611 1
1.26496846720058 0
0.881024553222473 1
1.06031049535038 1
0.982875220089716 1
0.953041786585676 1
1.10169839799188 1
0.947249125214119 1
0.925525929871388 1
0.90630403001147 1
0.938161191631933 1
0.845075523347549 1
0.644259166467853 0
1.10846635599498 1
1.11447192718845 1
0.836493871177014 1
0.898885236920958 1
0.917580418449 1
0.968294521997533 1
0.812388280121537 1
1.00056880665837 1
0.94578164280403 1
1.17816563976014 1
0.840247014850913 1
1.02542175857632 1
0.952644986297399 1
1.12169022826582 1
0.887518152868392 1
1.12098251543253 1
0.870151857518424 1
0.958335824322706 1
0.931635443968328 1
1.06788707035807 1
0.868536110977677 1
1.0919427205841 1
1.00670671532697 1
1.10612716082402 1
1.0761466925724 1
0.88918572098643 1
0.979488446838656 1
1.13878493778941 1
0.806329259215869 1
1.07950376576331 1
0.846911855679546 1
1.02554280299187 1
1.18445224056821 1
0.919865389721352 1
0.929501307418417 1
1.00315796545148 1
1.20230232426327 1
0.980771498969044 1
0.735441531177168 1
0.946674225707965 1
0.960352608319043 1
1.06220551262917 1
0.90800877584365 1
0.902135608163595 1
0.940185618250855 1
0.972019388451818 1
0.991990909953368 1
0.881365511807035 1
1.18683039766188 1
0.718634229373136 0
1.04220308027926 1
1.06387244433942 1
1.15198956379654 1
0.991374216082793 1
1.06683308779967 1
0.977300574764683 1
0.920982665619777 1
0.924997291257902 1
0.915110890690131 1
1.12131143973843 1
1.11973669026288 1
0.924991546966705 1
0.978844007589134 1
1.20663605283654 1
0.791692074338049 1
0.95594321885212 1
0.810469059170346 1
1.05242606864993 1
0.710494826743289 0
0.961807233952287 1
1.13131992343361 1
0.898365192009404 1
1.11623021942566 1
0.722583400942838 0
0.969311566816747 1
0.917739743528875 1
1.01526824797275 1
1.04102149612947 1
1.00049354265094 1
0.857054216695642 1
0.866280651702546 1
0.973496114578689 1
1.11121385683559 1
1.12346686402407 1
0.855656432880992 1
0.98877101801457 1
1.08341094134203 1
1.2504248140596 1
1.12440468190637 1
0.850905727528268 1
1.11779312249177 1
1.02685965361696 1
0.96860491812262 1
1.10069892765812 1
1.01720247186383 1
0.971879115283616 1
0.964998002179787 1
0.853270401390515 1
1.17906308008813 1
1.01694728897813 1
0.900044521117235 1
1.10817218929244 1
0.98052627521955 1
1.12316588628513 1
0.912386126473808 1
1.16000186566212 1
0.78077803987868 1
1.0468725494317 1
0.995108625779561 1
0.832399175541659 1
0.958434683655856 1
1.113178812078 1
0.902818298415927 1
0.971430405451131 1
0.98116685386512 1
1.00221230952676 1
0.942620348104179 1
0.884404854214989 1
0.910431425332811 1
0.958377049604502 1
1.06550078768508 1
1.27574991191723 0
1.0271460662177 1
0.779840479041149 1
1.26137351003195 0
0.950340586435338 1
0.889013727016422 1
0.670968189664773 0
1.06152831775916 1
0.97220009170491 1
1.03069259198949 1
0.995090045680272 1
0.785775375673261 1
1.08655022783064 1
1.20334696948778 1
0.968604595188058 1
1.05375899410554 1
1.08141004451835 1
1.03067947789927 1
0.866000844214906 1
0.857143986306933 1
0.833937169474142 1
0.704994012824977 0
0.772386624753958 0
0.720650991257894 0
1.12008717602438 1
1.10173799438495 1
0.997608319791347 1
0.897299670408946 1
0.953014950253789 1
1.03094336317301 1
1.00815754934493 1
0.97322357838766 1
1.05524204112177 1
1.03110245894971 1
1.05573781485019 1
1.14849529966721 1
1.04386491358717 1
0.991893416967413 1
1.02309944644889 1
0.657275277533025 0
1.00563954757855 1
1.00618934209314 1
0.929945635944485 1
0.974618101661899 1
0.945222062739316 1
0.877212209192169 1
1.02828179636321 1
0.961478077903482 1
0.948016542739385 1
1.03494031290825 1
0.87660410614 1
1.02943278510843 1
0.912125539923204 1
0.935225675736943 1
0.90441602570431 1
1.1485476633748 1
1.10471086747113 1
1.03957769101168 1
0.912476679145597 1
1.12014048765708 1
1.15364317123675 1
1.08709620734397 1
1.00865968705069 1
1.01383099758495 1
0.956269285582625 1
0.975718801809316 1
0.957450649525777 1
0.977965760844863 1
0.914655766934027 1
0.812985254473047 1
0.854333047521097 1
1.1239373385602 1
1.04664289477725 1
0.915427733431391 1
1.12751063771378 1
0.88457800295672 1
0.891675685183543 1
0.861549515349487 1
1.0742666955393 1
1.06450307912497 1
1.00907033561501 1
0.869551312113857 1
0.871429192862179 1
1.05380560401738 1
0.83503194810631 1
1.03333670898265 1
1.10978727821142 1
1.19575534954921 1
0.992082972685985 1
1.08393951738664 1
1.0186961384752 1
0.962733805637632 1
0.889595508909011 1
0.810099793455791 1
1.08707944184226 1
0.877051140328446 1
1.09120833889227 1
1.05597969795459 1
1.14695169742539 1
1.04068012311569 1
0.939051303231617 1
0.918004303676863 1
1.07576141841004 1
0.949524431388648 1
1.09341502392064 1
0.827933273951457 1
1.14889349061277 1
1.18680971852236 1
0.866430551784638 1
0.98358076197977 1
1.03432766260129 1
1.20057184897491 1
0.924415525925182 1
1.0112174240334 1
0.77918960197402 1
1.03748418356728 1
1.05512994734779 1
1.11647968130983 1
1.1160479762867 1
1.09007272395665 1
0.833809251647557 1
1.32893124362898 0
1.17280211967867 1
0.883150845499851 1
1.14425153713055 1
0.993450697839788 1
1.04271819656021 1
1.11635277504991 1
0.961596221730978 1
1.12886064063801 1
1.01146916507519 1
1.02648068663828 1
1.18436733444606 1
0.769590216924328 1
0.951177531373197 1
1.09483582187871 1
0.924661750107391 1
1.07824337660309 1
0.902126445182172 1
0.941881281408791 1
1.08104980505841 1
1.11775074906215 1
1.16955361251577 1
0.939132882640074 1
0.847355724765768 1
0.833147623967286 1
0.936985444292007 1
1.02978255199885 1
0.941852246348038 1
0.923015007208002 1
1.09524838645276 1
1.12552334764219 1
1.11195102130335 1
0.894237101382027 1
0.885497804487026 1
0.951579252521404 1
1.06901996403034 1
1.10115487419715 1
0.779751635233547 1
1.07043737699085 1
0.933484746026965 1
0.962373247425867 1
0.910883636042332 1
0.984216194759407 1
0.894517054899314 1
0.934682708119745 1
0.634050646921134 0
0.983631923777027 1
1.0619589473798 1
1.08585246213354 1
1.00587754984992 1
0.995622236422334 1
1.12411685429292 1
0.858257793014515 1
0.93071944323946 1
0.912564420366345 1
1.04285278951233 1
1.17646651802306 1
0.777405449444595 0
0.965033247864016 1
1.00878502635773 1
0.972106725046376 1
1.03290262871915 1
0.856858655351654 1
1.11554620452613 1
1.01138606322485 1
0.875939271396049 1
1.10377032680831 1
0.916302173223333 1
0.818534396818882 1
0.948814418118933 1
0.862366537363818 1
1.20444490124751 1
1.02406478874181 1
0.953477012235441 1
1.02666524151891 1
0.798476819246443 1
0.921140124957443 1
0.889548148627641 1
0.894067456967474 1
0.869900602764856 1
0.873865966424083 1
0.926658091578893 1
0.93004739856925 1
0.914011034969564 1
1.00469217627093 1
0.963550661983068 1
0.851312273886776 1
1.12997840302199 1
1.09811802624026 1
1.11915676099336 1
1.07530764208063 1
0.930098746154204 1
1.00079265177739 1
0.942517310635552 1
1.03592027396788 1
0.978164584767824 1
0.834286343073433 1
1.00577422044865 1
1.05997046455817 1
1.02161529303226 1
0.910945642783856 1
1.24702989745746 0
0.959066782234869 1
1.18413530117072 1
0.954276457749867 1
0.96220811606395 1
0.989689725871841 1
0.975230396687913 1
0.833305672383388 1
0.991938784142434 1
0.875195277099947 1
1.04608252502071 1
0.869025139809772 1
1.107037920583 1
1.09165220373974 1
1.02983986573302 1
1.10901777287485 1
0.925255826044778 1
0.910552651133493 1
0.940940472378679 1
0.92625864009227 1
1.0004978176216 1
1.0011483961105 1
0.952118551640601 1
0.98348422565398 1
1.09046386542639 1
0.860770839181899 1
1.31007357068691 0
1.12308615265166 1
0.916995249903666 1
1.05664687338928 1
1.03696159270594 1
0.967030936934052 1
1.10667888691236 1
1.03175255895107 1
1.16166731279605 1
0.899681660621892 1
1.010061499109 1
0.948284416209144 1
1.12046246292105 1
0.99625033781903 1
1.04012267064683 1
0.928227852944251 1
0.723786390666284 0
1.11774479568542 1
1.12271430474118 1
1.30654351138017 1
0.971708159948412 1
0.947716182591266 1
0.855513399817912 1
1.22031751422303 1
0.967455828451812 1
1.07969177792221 1
0.954097732625435 1
0.767253013534591 0
0.956259528306592 1
1.08050893407186 1
0.969869415932441 1
1.08107552021294 1
0.857922979375574 1
0.924973823404361 1
1.11915439248893 1
1.00881814592515 1
1.10517555021495 1
1.05456379765316 1
0.782458726678754 1
0.869288877254854 1
1.16476667220295 1
1.00084265283369 1
1.08222220493298 1
0.955328565458254 1
1.13517628241569 1
1.09486441139093 1
0.972874016428277 1
1.03611545003727 1
1.05238640489001 1
0.92525595063527 1
1.10622188196579 1
0.805673634226832 1
0.886769156833285 1
0.873347548843767 1
0.863052898699816 1
0.9072671330104 1
1.25111345395774 0
1.04852968699707 1
1.09035629463833 1
0.89564337007782 1
0.919071555958883 1
1.35306542763923 0
0.864732510038995 1
1.05929643759807 1
0.948597291450168 1
0.916266240461271 1
1.05028702051432 1
0.94307855989018 1
0.777493155472559 1
0.880818922896406 1
0.94741241635159 1
1.00494509721396 1
0.812357850148862 1
1.07313463726207 1
0.89698689068605 1
0.956483894304043 1
0.71935197995895 1
0.984638379716112 1
1.06891833163108 1
1.04401949802282 1
1.04543428439778 1
0.900776196476152 1
0.961578865099861 1
0.909400314437769 1
0.874976328977356 1
0.895726267779259 1
1.15890464843282 1
0.917543918183804 1
0.863245400661483 1
0.832808136812253 1
1.1212016919479 1
0.894114608574464 1
1.1633631324163 1
1.14784699968425 1
0.923336432103794 1
1.04574469145582 1
0.839261975763764 1
1.07367256402528 1
0.971175604183956 1
1.02413298287421 1
0.997996745154164 1
1.12529720920131 1
0.958248618636477 1
0.87175706438985 1
1.18711659883413 1
1.03010782128924 1
0.95957319432998 1
1.01823197609846 1
0.884411348103429 1
1.11616497147414 1
0.938016823793197 1
1.03051327180007 1
0.761213084086729 0
1.02390415619079 1
0.923922309322636 1
0.850818685071624 1
1.1203098220798 1
0.850047933151557 1
0.777428231740111 1
0.986813712122039 1
1.03276764291444 1
1.13897115850779 1
0.962621987477722 1
1.11738544172945 1
0.749900073924536 1
1.09321273126884 1
0.789409859947528 1
1.07038267336261 1
0.811280100136483 1
0.900793207783299 1
0.914377730501253 1
1.0047603186944 1
0.836420673467189 1
1.03565620961246 1
1.16613786842508 1
1.09028981217648 1
1.04054459517758 1
1.00942167592259 1
1.13187558693114 1
0.910986030314859 1
1.1852114173298 1
1.06758968287336 1
0.976145528377558 1
0.90821972857357 1
0.943908941522555 1
1.09779314106548 1
1.28743118208385 1
1.19038817116838 1
0.602674608481322 0
0.90246579718853 1
1.04634379365914 1
1.18029227816553 1
0.954325842246103 1
0.957885261582652 1
0.886882518893449 1
0.853856230072894 1
1.14829521092394 1
1.13366423829349 1
0.968859913369154 1
0.919977081026213 1
1.05449319824788 1
0.946451477037956 1
1.05261388539964 1
1.18760738692299 1
1.04800524655035 1
1.14311305384873 1
0.818096827543486 1
1.06978917439539 1
1.26100273554362 0
0.888905572751322 1
0.799986607601369 1
1.08415893083695 1
0.772844299887305 0
1.01561666434168 1
0.9362928823755 1
0.936991257383931 1
1.17543053472352 1
0.941896595389863 1
1.03321613198569 1
1.05589307060515 1
1.08436090191892 1
0.89740434365499 1
1.03567788559286 1
1.15242164472458 1
1.06376434036119 1
0.909127146443551 1
1.01218142211274 1
1.130438057654 1
0.997520340332663 1
1.45084909666342 0
0.978516358996418 1
0.933918463265977 1
0.892373116863313 1
1.28717323142338 1
1.00064797575879 1
1.0102489889655 1
1.07358477318444 1
0.976542702019246 1
0.904157318563344 1
1.02776723629074 1
1.08653142655827 1
0.877727409443343 1
1.17431159614664 1
0.957690944087035 1
0.944046126762421 1
0.848009691059778 1
0.985484142884367 1
0.905674140346126 1
1.0024565635447 1
0.941550952137384 1
1.00485711110233 1
0.935914104502472 1
1.08226556342994 1
0.659757305891802 0
0.988139557859285 1
0.831677411707723 1
0.975675040516814 1
0.79878155018816 1
0.937304899727859 1
1.21758552437984 1
1.09090978041443 1
0.643549187834992 0
0.899455946763392 1
0.968902394779623 1
1.0967454694715 1
1.0417784853153 1
1.01213601911761 1
0.840156095977679 1
0.819334250543773 1
0.897864523064448 1
1.00871075294583 1
1.17823301549456 1
1.18037919005877 1
1.07625139476481 1
1.29352117156911 0
0.861470749530036 1
0.845139547223639 1
0.825278662032068 1
1.12927277024099 1
0.874335558754363 1
1.09407072707219 1
0.900747307439028 1
1.1093186981404 1
0.820617187751934 1
0.866700247464696 1
0.979224822972752 1
1.16456857175307 1
1.05902675148933 1
0.978572387090422 1
0.93960015864064 1
1.14204497296819 1
1.00970085330011 1
1.03824014095304 1
0.944824204604392 1
0.942049708791942 1
1.11651795948236 1
1.05503081218632 1
0.972217630243324 1
1.05213171536201 1
0.853428629634089 1
0.82443359185526 1
1.15135966389792 1
0.924739763975211 1
1.06803646630913 1
0.827853376480198 1
0.956620651960566 1
0.948444014775094 1
0.737296691441284 1
0.958632315239571 1
1.09527239675063 1
1.16805739904917 1
0.953177037842217 1
1.13837667470773 1
1.17339903508859 1
0.829158322402959 1
1.01487637338731 1
1.09820136547588 1
1.03442696489072 1
0.989829999209993 1
1.15514590679544 1
0.748872308384058 1
0.85128470899147 1
0.954520716806626 1
1.02498918675938 1
0.973452511514207 1
0.779286799112695 1
0.803366844883233 1
0.942070509820858 1
0.794786641724138 1
0.885680934985341 1
0.861426424620363 1
0.997777414099164 1
0.761780859431961 0
1.03490891808437 1
0.998409309157737 1
0.984964634382399 1
1.09571324655241 1
1.32069585519695 0
0.922685688051074 1
1.16256972475405 1
0.882343428309551 1
0.899207280096108 1
1.19912093132071 1
1.04752722187453 1
1.04992617436125 1
0.932808359694808 1
1.16006539952284 1
1.02257845828219 1
1.15859158040898 1
1.01687391473301 1
0.981272357643363 1
1.11081336505011 1
1.09153849391868 1
1.05789155823268 1
1.09575408622338 1
0.909296097290079 1
0.93215249233472 1
1.08123616810825 1
1.11722852269634 1
0.958811299450953 1
0.998373021410225 1
0.833702407608046 1
1.1683215452129 1
0.897617485067156 1
1.16275458567266 1
1.02445232594497 1
0.719599419602939 0
1.21820940942161 1
1.19039296110836 1
0.780752336357974 1
0.86038039216641 1
1.23453165550645 0
1.24556769480573 1
1.05241334613891 1
1.01436776501832 1
1.04046439897978 1
1.16217118575916 1
1.17523749187568 1
1.25027536404948 0
0.910489159872768 1
1.06867321430145 1
0.899775759944598 1
1.01109750615335 1
1.12266463611234 1
0.775393920369103 1
0.991354343778816 1
1.07745040523826 1
1.24715985272493 0
0.886594537869451 1
0.946841391605754 1
0.813859900528421 1
1.01137334159734 1
0.838014519919786 1
0.984056996881499 1
0.898814430098885 1
0.904873716698146 1
1.06922662262631 1
0.869047037264568 1
1.07876288891731 1
0.903099923676544 1
1.06563734666838 1
0.800120129157172 1
0.986075465558932 1
0.937230862623086 1
0.863741825600731 1
0.966074958253095 1
0.803629803215307 1
0.740724800133382 0
1.24333127783804 0
0.789000519518453 1
1.01286320382709 1
1.01416499243055 1
0.945292398127324 1
0.983348043615908 1
0.907680608282711 1
0.737218151596233 0
1.06282722222642 1
1.12028352876445 1
0.822257135711429 1
0.907518807788197 1
1.01992721866678 1
1.14780859740101 1
0.873111155424035 1
1.13401827188742 1
0.891927366294036 1
1.02426373332361 1
1.03186622368567 1
0.8709956348673 1
1.15724725540568 1
0.97366605559289 1
1.07163666679212 1
1.01380544318739 1
0.878408068758173 1
1.09647198297617 1
1.1169133525223 1
1.20944203220386 1
1.02063083605037 1
1.14211697464309 1
1.08729399519799 1
1.20616123779965 1
0.788600747994138 1
1.07997486149676 1
1.03827720850914 1
1.12422901979065 1
0.967290539793349 1
1.07492866255733 1
1.23373566598468 0
1.04940579835025 1
1.08065528436547 1
1.08564543270175 1
0.833898141285316 1
1.22864031248387 1
0.988328254320517 1
0.826740939304257 1
1.07129673541443 1
0.934843203824066 1
0.888976317469599 1
1.0385947204645 1
1.01165822954423 1
0.940699137010333 1
0.939458167857168 1
1.01636341587854 1
0.679637299753069 0
0.998439345105651 1
0.97690742896947 1
1.27973697821307 0
1.06803400108585 1
1.09138353506165 1
1.21098037036306 1
0.939084443764844 1
1.07074765410465 1
1.13378851706826 1
0.897957452292535 1
0.925244107898057 1
1.01785374981796 1
0.852476056405357 1
0.944053934596926 1
0.870564140584131 1
0.995318079966675 1
1.07789703185002 1
0.880268869017707 1
0.94073998213193 1
1.034421628052 1
0.776214813949532 1
0.827385201334505 1
0.997900495422354 1
0.852352985298207 1
0.892233459699666 1
1.01726607524864 1
1.0711726173856 1
0.84558847566006 1
1.08733847725033 1
1.20691446565106 1
1.05027348442913 1
1.06246792820331 1
0.798516363994687 1
1.04274404962243 1
1.06696522498863 1
1.02465548075017 1
1.02913790246334 1
1.1082602123602 1
1.038186615094 1
1.04211298665708 1
1.0294502691816 1
0.909623242541968 1
0.865729499155026 1
0.944047570575221 1
0.816329091622734 1
0.987499920133556 1
1.04054863962 1
0.913422037327644 1
0.91860359667236 1
0.936122592763576 1
1.05886949022529 1
0.993791227634545 1
1.10482179157201 1
0.950310629266971 1
0.771014786508852 0
1.04087205376194 1
1.03362453103467 1
0.998993497229035 1
0.927837935098329 1
1.1104516974151 1
1.05041570274872 1
1.16638921921429 1
0.98466942596527 1
0.975098401127636 1
1.14067269354359 1
0.779610531779956 1
0.912694915493589 1
0.863488106970808 1
0.930264278912885 1
0.930477636542226 1
1.05269557765234 1
0.868750794566523 1
1.23590801634493 0
0.669125486536571 0
1.00390309471461 1
1.01716987058534 1
1.00742072047858 1
1.23108697494987 0
0.957337358749477 1
0.798494642234929 1
0.697183896579486 0
0.912515205405289 1
1.17262970232607 1
1.00093726782824 1
0.86692540725963 1
0.84089006218806 1
0.959613321332705 1
0.875597671952962 1
1.11139758833282 1
1.01303323711979 1
1.00382186718109 1
0.917553405835706 1
0.996200515308131 1
1.01211946689337 1
0.795852312467567 1
1.30735473562767 0
1.12905983274322 1
0.909640479514848 1
1.11204802852581 1
1.06592101636119 1
1.11329956813929 1
0.935444600441156 1
1.14772137613043 1
0.976168020160104 1
1.16794874770252 1
0.943208913363453 1
1.06892003299924 1
0.845644554532556 1
0.892469508600221 1
0.983423762128111 1
1.14287213668649 1
0.952582392591242 1
0.869612453506595 1
1.00498448467844 1
1.00301787169334 1
0.808634241428967 1
1.04941691411045 1
0.966897004565096 1
0.815219339532293 1
1.07738039932443 1
1.10332261171504 1
1.09318533664907 1
1.03146705224397 1
1.01325039741778 1
1.0338607515561 1
0.952406396006761 1
0.954089426845783 1
1.04878366031025 1
1.03070042119677 1
1.03392393938821 1
1.11076158212368 1
0.874533249835267 1
0.862991001668089 1
0.970944098174568 1
0.957437318393743 1
0.960674133035984 1
0.921612802674487 1
0.830521446351957 1
0.962083259600698 1
1.04608762540405 1
0.977977359012752 1
0.890465248024246 1
0.993667810377017 1
1.03531582298543 1
0.77408110434979 1
0.902229706660744 1
0.817295850250019 1
1.02819522412032 1
1.0013110261996 1
0.851140204803392 1
1.0819055851091 1
1.00803462088343 1
0.975281086791163 1
1.0428994286242 1
0.893974846615261 1
0.751020733383863 1
1.04777336694304 1
0.822839114296327 1
1.01904303951396 1
1.21663298620405 1
0.972994565900985 1
0.94385489570786 1
0.926838204841911 1
1.10150750007411 1
0.903466648959558 1
1.04614501638847 1
1.10979742051098 1
1.05090659048565 1
0.945472260779048 1
0.772545083824851 0
0.897753123622042 1
1.16204703389242 1
0.674788879733538 0
0.954209402759651 1
1.04317861762678 1
1.08214736970324 1
0.894516360288537 1
0.923279452976944 1
0.773390685859345 1
1.01858011021613 1
0.97100342905939 1
0.626420168352703 0
1.11298205005241 1
1.08401986669785 1
1.0240533872168 1
1.07773939106961 1
1.15972285925026 1
0.829885540565851 1
1.16373676131456 1
1.1321128112979 1
0.998327726304514 1
0.930519191698161 1
1.07559941943267 1
1.10762463671808 1
0.803946628346628 1
0.956929247982613 1
1.05833424477204 1
1.04445868338817 1
1.24397710350563 0
0.916240349881661 1
1.10391485927104 1
1.40832844581638 0
1.15387221562852 1
0.748992023913508 1
0.643337953988082 0
0.946849710424285 1
0.925593269707615 1
0.90968466872604 1
0.854684134672999 1
0.972096987682926 1
0.971093691860786 1
0.890793153469684 1
0.983629923631036 1
1.18097375595777 1
0.817531944372216 1
1.01267825098408 1
0.988143827834835 1
0.953193283126849 1
1.17812351400025 1
1.06151495591626 1
0.865026744037098 1
0.883384100928309 1
0.961551734282911 1
0.885156985416347 1
1.05814810554844 1
0.970406014758193 1
0.953525602503093 1
0.912564898328925 1
1.00440539517447 1
1.07109535326434 1
0.976476145685019 1
0.850634634316673 1
1.08472189649642 1
1.12441408720485 1
0.898566083267955 1
0.90749265114801 1
0.996018707616288 1
0.869180771895482 1
0.878482963473302 1
1.01787878553685 1
0.965805363430975 1
1.18879380137895 1
1.04902945419746 1
0.665064379469681 0
0.95229555760107 1
1.07807768583422 1
0.937283988731282 1
0.917833659703968 1
1.03216967228346 1
0.85906909658584 1
1.03134673128938 1
1.05235394648838 1
0.976757432792895 1
1.14834462578742 1
1.19133381398933 1
1.19941197864826 1
1.09510177297879 1
0.912098375755996 1
1.08105242499317 1
1.00496153440161 1
1.06761003504817 1
0.970870382737157 1
1.09155880657368 1
1.04263899918189 1
1.20057323718262 1
0.906066439641873 1
0.929187217173276 1
1.12358025260449 1
0.922747495870879 1
1.09049143549012 1
0.874640510633171 1
0.827664207928397 1
0.894516217526731 1
1.19098938839376 1
1.08964234878287 1
0.937815335039013 1
0.882075071843303 1
0.983305340069853 1
0.914806004258693 1
0.968381122724497 1
0.924913663382068 1
1.19670400736757 1
0.880041945905297 1
0.90341886600096 1
1.02198910477976 1
0.931075794598767 1
0.892229317457988 1
1.11584903328451 1
1.11734619856252 1
1.13200180835486 1
0.787521849852556 1
1.06796419575229 1
1.08160692609308 1
1.19901405757752 1
0.80912262140468 1
1.09146427423408 1
1.02228962845469 1
1.08696737390651 1
1.07468077833926 1
0.896083687062705 1
1.01261803906317 1
1.02558412393677 1
1.00790539995915 1
0.953330063000972 1
0.895916746325533 1
0.794855630161783 1
0.979291621024928 1
1.14160783594628 1
1.11684639435052 1
1.00278775173957 1
0.829350543519009 1
0.954789506329774 1
0.936857322080518 1
0.944615460830565 1
0.800793838745428 1
0.969803855633136 1
1.10874636734671 1
0.900665490956259 1
0.814576747777127 1
0.943870384655099 1
0.82248386902925 1
1.05594663635139 1
1.11817643896081 1
1.13249473857167 1
1.23803673609634 1
0.902804094064932 1
1.05398310842975 1
0.847863720960023 1
1.03218282343269 1
0.822297764876178 1
1.11053220082987 1
0.957873126703977 1
0.945356299409785 1
0.898737671034449 1
1.18312970888163 1
1.12018865339019 1
1.13819103504965 1
0.741335166897635 1
1.01319736243449 1
1.1140849133964 1
1.00804239876086 1
1.02445386481403 1
1.1766952766719 1
1.05158153204151 1
1.13702752921806 1
0.96822950939877 1
0.916536186961739 1
0.85679512172572 1
1.07879824867324 1
0.939762832735741 1
0.967022890695144 1
0.955758798261932 1
0.863064424618801 1
1.04915063061057 1
0.7026255480996 1
1.10750223264067 1
1.02312488327244 1
1.14658512242735 1
1.06348648237092 1
0.886655608448969 1
0.7525757466703 1
1.20254569562568 1
1.19966525695432 1
1.10939161709165 1
1.05637259338018 1
0.965212638644547 1
0.990053995716038 1
1.25079441284498 0
1.10830792914333 1
1.11319774352842 1
0.935499220692094 1
1.1670544524856 1
0.974319461677893 1
1.02013641971075 1
0.898070363917426 1
0.993560389158866 1
1.04992400336388 1
1.06513941075462 1
0.810286724476069 1
0.844054012171238 1
0.959887635627911 1
0.903059644900525 1
1.21426511147418 1
1.03837669785126 1
1.13785746212668 1
1.03660654771151 1
0.738377220596529 0
0.973299750489888 1
1.08552777806876 1
0.903415447357372 1
0.853687963671291 1
1.15188145622229 1
1.24118524297186 0
0.953020004297102 1
1.01102277391633 1
0.939778960899458 1
1.18104838432977 1
0.819141982281967 1
1.15767226084254 1
1.06040238300373 1
0.991216008470527 1
1.11677023512174 1
1.28759228725401 0
0.865451671882248 1
0.86367467696733 1
0.961139670511939 1
0.963696295401223 1
0.889614124823265 1
1.00018760434135 1
0.900777688502568 1
0.918845460508513 1
1.0580220196044 1
1.00248991583949 1
0.801762565281533 1
1.07789926250542 1
0.957927800463395 1
1.14963160169838 1
0.911430343723689 1
1.03894346872255 1
1.03600140748412 1
0.987029022570682 1
0.942955203084839 1
1.19359859028024 1
1.16168981033683 1
0.829936150532878 1
0.905173277645337 1
1.01886806748663 1
0.957438688126345 1
0.901554393910775 1
0.971044195224208 1
1.02955862112337 1
1.1190739002459 1
1.06913293073099 1
0.994670428002835 1
1.04618913496611 1
0.938245234938194 1
1.16003856135598 1
0.982533702327551 1
0.913047744617758 1
0.867541750228777 1
1.05589721593318 1
0.927411151363276 1
1.0060648055491 1
0.754290034648428 0
1.0437149985062 1
1.04148379327254 1
1.09257500256911 1
1.15754790224646 1
1.19129164560914 1
1.03715299017944 1
1.04372718931982 1
0.940997434658409 1
1.13348498163673 1
0.973066783662548 1
1.04341746971453 1
0.997956419275759 1
0.963547718046736 1
1.07092065513262 1
0.789632282914752 1
0.934115714499211 1
0.899183122359999 1
1.07062581313548 1
0.972848486912484 1
0.895489812102821 1
0.971005202650894 1
1.08608761471076 1
1.14457315990679 1
0.896120791157664 1
1.12369578045433 1
1.02775246550169 1
0.897520684294194 1
0.767441033100958 0
1.17271498024963 1
0.906274471905401 1
1.00978703707109 1
0.738178994046005 0
0.887841869072726 1
1.0537443008075 1
0.983255235332262 1
0.952464950369376 1
0.85350094941055 1
0.927352478114979 1
1.07587210351899 1
1.11746987234242 1
1.12782347005294 1
0.999305658062435 1
0.939469073281742 1
1.01560178529304 1
1.09614783701437 1
1.00071233942777 1
0.900124814808781 1
0.926681151464819 1
0.925860872738952 1
0.875905818673703 1
0.838847363684415 1
1.01348734800357 1
1.27254117216097 0
1.15341995013819 1
1.04327738689734 1
0.961517401149653 1
1.02278480110892 1
0.880148153276595 1
0.964529513182135 1
1.02769514724249 1
1.05033915625988 1
0.996684797184317 1
0.686465855192284 0
0.925690229116581 1
0.996489521547713 1
1.12893781206228 1
1.15511330562346 1
0.749460356513268 0
0.728440942484694 0
1.29130634158404 1
1.01956128268946 1
0.942060216754409 1
0.946735794051933 1
0.914457538664336 1
0.823385287659395 1
0.809688221020423 1
0.700544688373039 0
1.11808545355384 1
0.959207512828995 1
0.934240052201167 1
1.02517777316037 1
1.01351437735198 1
1.11689476447445 1
1.23932252360892 0
0.999451248926766 1
0.742843797722316 1
0.94282803390571 1
1.11650354854458 1
1.09393502543106 1
0.946675887873364 1
0.975159525651825 1
0.873400797081434 1
1.02607166788452 1
0.886446444451256 1
1.09679386875276 1
0.922367766856214 1
1.05995022814285 1
0.763041065762192 1
0.884250489875918 1
0.951084703748621 1
1.27372805263835 1
0.848298865671796 1
0.882075631306051 1
1.03968182605959 1
0.766014089663692 0
1.12141761463261 1
0.862991907509117 1
0.872231210387686 1
1.04475890757205 1
1.00341192703753 1
0.993426599294622 1
0.985398182102134 1
1.06808023310536 1
1.04830821182079 1
1.01571019517659 1
0.924081343559516 1
0.887789153285176 1
0.787492068384304 1
1.04553368362634 1
0.893573378518925 1
1.21002778732264 1
1.16188975935494 1
1.13158747002027 1
1.28147462897235 0
0.965460640343819 1
1.098986066014 1
0.736847364961133 1
0.939281767797546 1
1.12895354832712 1
0.974895210735319 1
0.906329643904883 1
0.859071848116308 1
1.00854017681994 1
0.949975832726891 1
1.04195005372409 1
1.06416772843149 1
0.990774247396157 1
0.94097941271347 1
0.945380932097943 1
1.02154749231766 1
0.93437010517762 1
1.04195020483523 1
0.961295738875639 1
1.04365755989377 1
0.846755026376576 1
0.92934968805993 1
1.18753428823314 1
1.08467507882082 1
0.821555666684355 1
1.05208842145408 1
1.11460074473061 1
0.930480091116441 1
0.835273141525119 1
0.972126076619903 1
0.90737717362067 1
1.00297354729625 1
0.811571432994077 1
0.913244024070091 1
0.926260299430734 1
0.961111348177205 1
1.01244857594203 1
0.875048024228984 1
1.06417099568597 1
0.952490442631322 1
1.0086265993161 1
0.849055635938404 1
0.912564824308455 1
1.15683536632514 1
1.03278951305688 1
1.10087481602414 1
0.930140242284836 1
0.944185010852857 1
0.879293299982146 1
1.06994720326873 1
1.00185869470366 1
0.865523456508095 1
1.01061806680686 1
0.957498118373411 1
0.881621671455656 1
0.916867948488481 1
0.933602501159358 1
0.726535516072769 1
0.965545935121398 1
1.02005965993802 1
1.04657092210946 1
0.92426652722431 1
1.1110939930208 1
0.982921116968108 1
1.05915613659612 1
0.96627834864859 1
0.870318003809596 1
1.00855779550724 1
1.07620973290331 1
1.01724194173395 1
1.17639199877695 1
0.978498354930107 1
1.1253871920218 1
0.950688743667489 1
1.02943062623735 1
0.920248925121981 1
0.901604551003766 1
0.801008988527882 1
0.93327721756111 1
0.948543831988501 1
1.15426126264432 1
1.12847081796466 1
0.903747578448282 1
0.973106451201978 1
1.01651091322204 1
1.00980626372101 1
0.962393427755315 1
1.03113834982606 1
1.02611609502966 1
0.99853723810847 1
1.08468074339887 1
0.983173392863601 1
0.809027874025628 1
0.847104965447475 1
1.30508328340404 0
1.06487834141245 1
0.900233191315125 1
1.23539844857152 1
0.838488320539558 1
1.15987521624895 1
1.06478132497036 1
0.890911438331371 1
1.0364697635427 1
1.08217418443596 1
1.13394589136518 1
0.776209406484366 1
0.77380509967492 1
1.06558438917253 1
0.849957874365526 1
0.988203159164582 1
1.20499460916527 1
1.00699902537756 1
1.06404736604772 1
1.02215835935095 1
1.14417772659084 1
1.08605752933692 1
1.03518877307164 1
1.15052364258398 1
0.967432420690944 1
1.05789442285686 1
0.876390667206391 1
1.06111779284661 1
0.949837630639503 1
1.18382135801275 1
0.891097051169236 1
0.966803170140772 1
1.36464219975312 0
1.08749750918748 1
1.16260213114985 1
0.894550427385677 1
1.01033595588448 1
1.05499391816922 1
0.99824577968753 1
1.14342135816998 1
0.993696264995445 1
0.935067883736547 1
1.11081667100316 1
0.83148330494573 1
1.15440058888444 1
0.889011476452273 1
0.913974306898608 1
1.01080724409651 1
1.16187890910882 1
0.988556304754538 1
1.11154210884052 1
0.985745624401413 1
0.949911966404039 1
1.1495017149595 1
0.973004603288489 1
0.847109338368302 1
0.855964671144122 1
1.05493848326956 1
1.25411818655296 0
0.967012775867604 1
0.94214799066919 1
0.715226665442171 1
0.994083213139503 1
0.834912751228751 1
1.22895020833765 1
1.10235775326081 1
1.03374781817422 1
1.01379728852876 1
1.05948243675613 1
0.844030948370106 1
1.03966305668748 1
0.879321947011353 1
0.873502393532035 1
0.951683298493633 1
1.00394052839205 1
1.01771352089176 1
0.884406814742458 1
1.06664085671125 1
0.876258300641373 1
0.819060028631688 1
0.983808396558499 1
1.22853385029582 1
0.94885894195662 1
0.926401704001484 1
0.995461645719132 1
1.02372141656108 1
1.039403637679 1
1.10010308660172 1
0.993987511635472 1
0.811129361489298 1
1.08315637831923 1
1.01490693964532 1
0.876815112553822 1
1.08983706922 1
0.925886862035668 1
1.05411263691729 1
0.849287127431285 1
0.932067340430139 1
1.07944037616848 1
1.16608656088779 1
0.833180482615542 1
1.03137340754582 1
0.852719798525455 1
0.981670700873426 1
0.95347933791858 1
1.01474025936824 1
0.798607900786604 1
1.11241311678604 1
0.91818324574524 1
0.902072744109266 1
0.878770177626004 1
1.06976685480735 1
0.681118068830445 0
1.02375036952663 1
1.05403096635699 1
1.06942493740652 1
0.965430141272028 1
0.979232047872906 1
0.801894627858287 1
0.855426810272086 1
0.996683176012517 1
0.836891835391465 1
1.0401439428233 1
1.08591811771435 1
1.05584462144301 1
0.969271381277851 1
0.99293596204253 1
1.11940506476151 1
0.989807412145812 1
1.10215863225264 1
1.02022372152683 1
1.10577474772087 1
1.22827565688285 1
0.958351631260455 1
0.927273140886689 1
0.897478924907711 1
0.995555656817911 1
0.947951986088175 1
1.0408118944328 1
1.28290129553505 0
0.97907054386942 1
0.998668126525901 1
1.06643424930752 1
0.966394879468852 1
0.92807291358412 1
1.05335554770754 1
0.958202781574963 1
0.835677893250556 1
0.960167659591414 1
0.846284566448268 1
1.0062615894751 1
1.15341002370835 1
1.03491589799763 1
0.841655634645747 1
0.909525534600524 1
1.04317989710324 1
0.864041150419438 1
0.695112201724083 0
0.992228485861619 1
1.02250195222946 1
1.0998641341152 1
0.890622805209606 1
1.08752501610993 1
0.955290967474458 1
1.32729431399156 0
0.954094557035795 1
1.09316362790721 1
1.1840697654127 1
0.866115855712577 1
1.03710952919331 1
0.906899877365743 1
1.18295463910312 1
0.895161150849723 1
0.917217701071784 1
1.02780013315918 1
1.10268616386023 1
1.1534534603626 1
0.812795441636031 1
1.04769394047164 1
1.06728496316196 1
1.01263056266407 1
1.09689724005589 1
0.707923198259255 0
0.946114820034431 1
0.782875778223872 1
1.18438765710026 1
0.890681133984956 1
0.774590083138337 1
1.17994951577852 1
1.16716013597172 1
0.94476451990071 1
1.08640546217005 1
1.05753684178332 1
0.913520835941117 1
0.889831197086911 1
1.11244737227975 1
0.902849135378678 1
1.04482146441949 1
0.957654624463255 1
1.06147784217895 1
1.05923593413714 1
1.01997117926792 1
1.07988843254693 1
0.925410959258221 1
1.19657847242544 1
1.21736426568461 1
1.06394762394282 1
0.778479563558766 1
1.04242774077787 1
1.03431701009988 1
0.97562596147252 1
0.91958078212247 1
1.10263114797521 1
1.07794803640934 1
1.16707214219912 1
0.900113487057713 1
0.899522900945982 1
0.85015901524576 1
1.05931064832159 1
1.07509958712626 1
0.89778706907 1
0.942184187431527 1
1.04321688257092 1
0.997547892689771 1
1.00825010062953 1
0.810526549810496 1
1.01892759809077 1
0.971761369423781 1
0.830749689442715 1
0.914507995597603 1
0.976013277270819 1
1.06608765914331 1
0.980951429294564 1
1.1656409876018 1
1.07032994508853 1
1.13804802316129 1
0.892382908116901 1
0.826698380467584 1
1.11307811882691 1
1.32050380761861 0
1.00895327275509 1
0.870632944787036 1
0.988712082644569 1
1.17037782983146 1
0.801803014918156 1
0.974550021771281 1
1.02135070701325 1
0.997788397731407 1
0.936441579466939 1
0.812870189784609 1
1.14189832096671 1
0.858631866583242 1
1.02913564337733 1
0.911038908128309 1
0.987036081655408 1
1.23736071536827 1
1.23615092670281 0
0.980744067442159 1
1.01412211952473 1
1.00132317103937 1
0.919331015577663 1
0.941070345750711 1
1.15693828736902 1
1.08632612754301 1
1.03573309510952 1
1.08488143965807 1
0.868652080177838 1
1.04047729640592 1
1.07835006502485 1
1.274164885458 0
1.16478112976209 1
1.18929279289825 1
1.1687280477339 1
1.03359708612502 1
0.838335490443579 1
0.904007094668119 1
0.940061895665506 1
1.05316645773633 1
0.905345943483051 1
1.00776516672468 1
0.779969838796379 1
1.02682690832837 1
1.14802726568017 1
1.0446999419704 1
1.00247977203938 1
0.922103638076174 1
1.1532979883864 1
1.05941411429782 1
0.882562826257961 1
1.11250281732321 1
0.868832940207525 1
1.18105670073731 1
1.02756615398105 1
1.07935208404437 1
1.05174109018492 1
0.918151029513688 1
0.938907473958007 1
1.11367145902975 1
0.901169511429551 1
1.05739336062274 1
0.911212828021832 1
0.848988429834987 1
1.20361875602625 1
1.06558978722318 1
0.945189338894314 1
0.994349231539675 1
0.921207424385177 1
1.00113665741178 1
0.941949420513811 1
1.04085150460687 1
0.957851088362701 1
1.11821888551133 1
0.690583427639109 0
1.0615413144575 1
0.997918165882064 1
1.06897981726708 1
0.820774198308147 1
0.909273527878822 1
1.01943278992732 1
0.894602791801761 1
1.06232153841295 1
1.09608842993897 1
0.900233995082195 1
0.656032644897524 0
0.978333960025744 1
0.774229435505064 1
0.956510806902075 1
0.978946386661161 1
1.01757620499577 1
0.955038101314159 1
1.07473745975048 1
1.0817083704209 1
1.06471994649323 1
0.94758647335501 1
0.916874511241177 1
0.971234809787771 1
0.896784278377625 1
1.00054838293355 1
1.10398575166821 1
0.936842748710313 1
0.743444537395594 0
1.07644314207306 1
0.984316964507758 1
0.853647301170086 1
0.914524671696617 1
0.795803709860412 1
0.904149497346054 1
1.0534287828205 1
1.1853692208586 1
1.11428525011538 1
0.926618557801257 1
0.902812193207662 1
0.926308734555803 1
0.828465784272831 1
1.22838923366479 0
1.22687704302917 0
1.03914789515952 1
1.04583449872563 1
0.959595777740347 1
1.04415515185598 1
1.12612792817917 1
1.15312460764893 1
0.839280049066863 1
0.862387957254132 1
0.917407558889224 1
0.922698362517202 1
0.925233466078441 1
1.1487117498134 1
0.95409901637416 1
0.858347243631977 1
0.888874373268966 1
0.989610553353776 1
0.940271978631219 1
0.813757072587977 1
0.87890719455832 1
0.953688050803522 1
0.845528503843537 1
0.937742306958728 1
1.1172048917323 1
1.19050420483586 1
1.21001317738869 1
0.984147444719625 1
1.16194363802357 1
1.24066207337513 0
0.987363477934614 1
1.07191426006852 1
0.918932017421753 1
0.904171775640203 1
1.07601698394026 1
1.1025098014115 1
1.11525035484235 1
0.968514592966383 1
0.999647174568642 1
1.01129918438989 1
1.05376343258713 1
0.940517349378063 1
0.877315562021329 1
1.01728128192513 1
1.02692823233409 1
1.00895230718381 1
1.12594186115794 1
1.09367825719479 1
1.0906795711077 1
1.22004520401528 1
0.9152971006038 1
1.07397471327234 1
1.20194277612494 1
1.28152604778647 0
0.832831057879477 1
1.03878578928891 1
0.764980148327936 0
0.870899891919736 1
1.04294722684022 1
0.87777475424733 1
0.908226587416554 1
1.06173081790787 1
1.01409087419408 1
1.2915964976061 0
1.03953064253733 1
0.865960747783931 1
1.09005310788834 1
0.986592704080015 1
0.992951068063121 1
0.890548635985686 1
0.821748061694214 1
1.02879696421909 1
1.02209470837561 1
1.04206754802493 1
1.11002911091848 1
0.950197873665908 1
0.958014208995358 1
1.23074472363333 0
1.05589967451253 1
1.15523414331216 1
1.00926003915113 1
0.865939382772447 1
0.983381062962724 1
1.15191496051248 1
1.17059909148538 1
0.990807716361879 1
1.20057896948025 1
1.07397292464304 1
1.00683784289679 1
1.09607434148709 1
0.962664868412558 1
1.06084492817345 1
0.840886040515756 1
0.950772675201403 1
0.715085008674065 0
0.962398406380553 1
1.03622745351729 1
0.965670967586249 1
0.974392683492123 1
0.981843143215348 1
1.08668877620949 1
1.30383851434263 0
0.745917505555328 0
0.859307685134558 1
1.05132186098525 1
0.86138764421587 1
0.956213468906372 1
0.898316196961515 1
1.08509195684153 1
1.13062865964687 1
1.02748748238804 1
0.958426489254003 1
0.873955084813802 1
0.879482372985687 1
1.28683133315086 0
0.712041462074939 0
0.921102026871652 1
0.794428910040104 1
0.826787299928426 1
1.04639861919451 1
1.04283439074934 1
1.07036171454388 1
0.952517228919315 1
0.864950373652281 1
1.04251459676599 1
0.891516958195323 1
1.02606791209854 1
1.02523963191349 1
1.16110720559168 1
0.830809750681041 1
0.96677375773463 1
0.806743129604972 1
0.850199307456313 1
0.723512472874417 0
0.838888227632337 1
0.976501672258553 1
0.894283005268549 1
0.911890653537114 1
1.1259181972839 1
0.978964676635883 1
0.898198267650709 1
1.07840419094137 1
1.18766512450611 1
0.981375130675679 1
0.877263051652716 1
0.961406622623308 1
1.01626341898663 1
1.07459233224454 1
1.06128379640563 1
1.09807353181814 1
0.799631374604543 1
0.975262301241114 1
1.12321486975521 1
0.893626934812263 1
1.09542752412408 1
0.72267429469151 0
0.95455604233392 1
0.959916134878219 1
0.938234382879246 1
1.05324021393997 1
1.03736469635973 1
0.987372753812814 1
0.928536664276761 1
1.08088091777347 1
0.796652347664387 1
1.03597638855666 1
1.11978333104143 1
0.770527225519379 0
0.917964941402509 1
0.904864628961706 1
1.03285210570824 1
0.831472230208098 1
1.05376832502648 1
0.783199323861707 1
0.981223287195327 1
0.903142160417875 1
0.992011290898818 1
0.967514482556319 1
0.922367981944829 1
0.842300436642138 1
1.08240917675341 1
1.1298162651867 1
1.12656252542013 1
1.13179495151561 1
0.83376248535705 1
1.13220713021076 1
1.30260447584997 0
0.816857200338432 1
0.909072593399732 1
1.03167613850126 1
0.977259118269277 1
1.08235209852784 1
0.98568752603476 1
0.849953882245218 1
0.871378280542141 1
1.04842282573391 1
0.9250883581976 1
1.03252819085539 1
0.920864316151775 1
0.922839127415567 1
0.886868227438221 1
1.04526578018346 1
1.08220431156759 1
0.898062981740752 1
0.960099140226941 1
0.779521921437621 1
1.01082883545742 1
0.962185271895707 1
0.989601550466263 1
0.787518584557764 1
1.15884218144461 1
1.06548522914395 1
0.832135151787068 1
0.886240819883699 1
0.884370076118967 1
0.894178218423007 1
0.871891046892643 1
1.2825599382552 1
0.970252692401018 1
0.830169969279712 1
0.895089742383475 1
1.06634726480916 1
0.968484029109922 1
0.721052309377367 0
1.01826756548689 1
0.858385827762013 1
1.13442224162355 1
0.983650447226721 1
1.13634497791818 1
0.784030791299221 1
1.00955150894373 1
0.900126290764215 1
0.826788112644963 1
0.996367134693367 1
0.902463889582256 1
1.02845669158862 1
0.93421903563728 1
1.05016279312369 1
0.956303785935556 1
1.12857077524555 1
0.89947412939514 1
0.724529763185373 1
0.900705985402425 1
1.03918000123199 1
1.10912538950123 1
1.21215151912181 1
0.761117142463514 0
1.01383828012318 1
1.16288296101736 1
1.00720465033797 1
0.957661074078033 1
0.953124863595149 1
1.00956592368721 1
0.910612005699316 1
0.783941887497041 1
0.907901318758825 1
0.937695640559535 1
0.876307451377575 1
0.878530773741387 1
0.865949230869075 1
1.0350774339556 1
0.765307838901427 1
0.898935585416808 1
0.903077989916369 1
1.19218939780669 1
1.03007741316297 1
1.0684624169257 1
0.909640000052517 1
0.893917064107385 1
1.18344229645111 1
0.967363283320727 1
1.01282789178479 1
1.11306692839748 1
1.14269219094653 1
1.06642526208443 1
1.11132570051562 1
1.18571156898746 1
1.11080613368162 1
1.10173086734458 1
1.01009583160367 1
0.851859883320503 1
1.04314044928244 1
1.05494877773083 1
0.981489486379466 1
1.00734788318887 1
1.10780686643867 1
1.01831306712619 1
1.19468804427096 1
1.13690317954843 1
0.87103998718898 1
1.06008858100159 1
0.987620541235896 1
0.968573524974792 1
1.07474384893941 1
1.1449652851073 1
1.27598135137742 1
1.02091696738168 1
0.796414003842428 1
1.10428491444811 1
1.18980792293099 1
1.04434145247336 1
1.18413538460355 1
0.957417136659494 1
0.969537900125498 1
1.08892809885039 1
0.942166568767873 1
1.12810064490655 1
0.908547331998619 1
1.05867774511935 1
0.910285324205005 1
0.913393522442309 1
0.778592967604633 1
1.37216640947065 0
1.06056902990468 1
0.727606661806296 0
1.1760986971465 1
0.809858632454518 1
0.938428534451193 1
1.01028896235176 1
0.953926480509647 1
1.06361475775406 1
0.870670588246118 1
0.907598569045681 1
0.742228754234146 0
0.915403746136106 1
0.936476516864676 1
0.941730128447089 1
0.925470255758164 1
0.826912886204228 1
0.842080043405383 1
1.16864474455269 1
0.925825210143395 1
1.05849139512177 1
1.06679108045096 1
1.23427853708092 1
1.07260583729919 1
1.27647165563689 0
0.924291178905855 1
0.940379174101043 1
0.976720614448228 1
1.04133733189707 1
0.83210148345394 1
1.08893087939246 1
0.920869604405536 1
1.14805612782519 1
0.911043003099044 1
0.812321498171959 1
0.92821905161827 1
0.873994382475071 1
1.04577615559385 1
1.15970722301818 1
0.9502841769821 1
0.743922504090972 0
0.910209320314259 1
0.946787387389985 1
0.949523535880449 1
0.940490523985173 1
1.11418343602595 1
1.1854832368701 1
0.974327103144012 1
1.00770979063771 1
0.859308118849115 1
1.0336819071308 1
0.92110958347475 1
1.00184605931228 1
0.854879444313294 1
0.958850360632555 1
0.893308863895765 1
1.20329033291964 1
1.00825791445166 1
1.089490095843 1
0.850543360947042 1
0.902793278169766 1
1.00531081522353 1
1.02703649226971 1
1.09921117345308 1
1.05707339634092 1
0.959481208209103 1
0.8966701397849 1
1.00387816519154 1
1.09236501823036 1
0.914555852954613 1
1.00029002159469 1
1.00073940480365 1
1.36231177071999 0
1.17865877502111 1
0.988075615436736 1
0.827087802412392 1
1.00512080544764 1
1.06564603474714 1
1.10048313797227 1
1.05773606104323 1
1.08485722725636 1
1.01067091314073 1
0.846093605423584 1
1.04600175889226 1
0.788013294873664 1
1.19959748002044 1
1.2706866809364 0
1.03220676727282 1
1.15528911294173 1
1.0309233898443 1
0.996633905232272 1
1.02340896398577 1
0.977485487522597 1
0.895614425385232 1
1.07103578186786 1
0.923490113234794 1
1.0985348282132 1
0.87921003073679 1
1.15246332347004 1
0.721558969988804 0
0.995834578149892 1
1.05289678182234 1
1.07871199469801 1
0.974598128649986 1
0.880412043794199 1
0.993951178430517 1
1.12107423542889 1
1.10296482275376 1
0.948206457128906 1
1.1026857272769 1
0.847198811068524 1
0.797013204295305 1
1.02777310533229 1
1.18775374132352 1
1.16274903036595 1
1.02693218998831 1
0.722339049392396 0
1.16091966165019 1
1.17973580867508 1
0.918501248264658 1
1.05087976866089 1
1.10945279015108 1
0.852286201132969 1
0.948364208186428 1
0.980098872459533 1
0.90038245484548 1
1.01920454160361 1
0.896031541921104 1
0.912301597452942 1
1.13439174071708 1
0.844052615884868 1
0.970550480781163 1
1.01309209901972 1
1.21830676985277 1
1.1071840272597 1
0.829954131502305 1
1.00812469305089 1
0.952738979728931 1
0.919802253538936 1
0.845269248013031 1
0.879116271851868 1
1.18074560810884 1
0.942794415189663 1
1.17161396476453 1
0.867989192131612 1
0.941014329438194 1
1.07738502129922 1
0.891773254646306 1
1.02362388975025 1
0.910335962830506 1
0.903971141703836 1
1.15160267015831 1
0.787315189828039 1
0.882742698324555 1
1.01707302357006 1
1.13795607694594 1
1.20357899137863 1
0.889255350779623 1
1.00563477493726 1
0.961853955115747 1
0.955335658407845 1
1.02792664434827 1
1.16748125893615 1
0.908768876883348 1
0.953852788528567 1
1.09483495902653 1
0.710615113352418 0
0.892801323308897 1
0.888727840233385 1
1.15933440688792 1
0.956001650490292 1
1.04172302238377 1
1.34390149499742 0
0.865507058159809 1
1.33495913767622 0
0.742137054107451 1
0.882377885655625 1
1.16672104507083 1
0.798613395326173 1
1.1082008871664 1
1.03514175561486 1
1.1446029138651 1
0.839663802029942 1
1.06728052540906 1
1.11557829723315 1
1.01977998812983 1
0.864792683218509 1
0.917392759502683 1
0.870443426214271 1
0.928922922149458 1
0.977937668494555 1
0.920972443381631 1
1.26734044141984 1
0.955272280540231 1
0.915603106751899 1
0.930661338858458 1
1.10252162371506 1
0.966554345271392 1
0.897679468639926 1
0.845467155997077 1
1.0480118309282 1
1.16155695809635 1
0.899662660940487 1
0.781458297876735 1
0.83214744092326 1
0.943966581609292 1
0.766835442089173 1
1.02312183094223 1
1.03261020829696 1
0.938872332018877 1
0.937759394388694 1
0.942411426936271 1
0.996586765239553 1
1.22087433776973 1
1.0703962081102 1
0.946209350098744 1
0.926921726709255 1
0.993556352345819 1
1.03209108077553 1
1.08327308090394 1
0.941454663831676 1
0.886123906696327 1
1.10299175092259 1
1.21833224249672 1
0.982590823974995 1
1.06651441183237 1
1.01286377311556 1
1.01402439299769 1
0.773121789702075 1
0.937904184383574 1
1.15824704341016 1
1.06547399788799 1
0.796335672434489 1
1.20178443552347 1
0.99416828828477 1
0.871930521511817 1
0.995186649302496 1
1.06811733550459 1
1.02069247645073 1
1.0496505870136 1
0.892108743106952 1
1.09725939455142 1
0.984440331637202 1
0.519694129355022 0
0.99132423213177 1
0.87208203636778 1
1.06842463729757 1
0.950503337104421 1
1.25503449818097 1
0.999377036402508 1
0.815367800963104 1
1.05533684126061 1
0.683228354650365 0
0.904734921665248 1
0.89493351373056 1
1.06437094863534 1
0.945224365279162 1
0.943636053939806 1
0.880382136062845 1
0.914251782676502 1
1.37658088220284 0
1.00280977646821 1
1.09813158987382 1
0.869419512158618 1
0.88493200679148 1
1.13857134532766 1
1.04598378889947 1
0.858572885926212 1
1.07516942507814 1
1.15874527053989 1
1.1683635977866 1
1.12886915605487 1
1.00171568341994 1
1.05717816331471 1
1.00208202733747 1
0.927219709065862 1
0.77821123854417 1
0.892948696565912 1
1.08970505442442 1
1.04208787984478 1
0.987986639582919 1
0.858981177374428 1
0.821863969661452 1
0.921371689274428 1
0.954030498322026 1
0.959431869996212 1
0.925763905902215 1
0.817231713956386 1
0.924014015405465 1
1.19232890911879 1
0.73443105567631 0
1.06907628203915 1
0.998097998253491 1
1.0945275957999 1
1.10657661412978 1
0.965965160530952 1
0.985614276641907 1
0.950656686737476 1
1.08123115548741 1
0.99550685857606 1
0.798553590518686 1
0.831938418259667 1
1.11454641788312 1
0.826772749050547 1
1.03190054759244 1
1.09224014468314 1
1.11349282011484 1
0.918957131838295 1
1.08348874426994 1
1.09870959177654 1
0.830167347983477 1
1.1614265987836 1
1.09033377612334 1
1.19173772329497 1
0.906505578861833 1
0.971567151194186 1
0.847961874177619 1
1.0638328381656 1
1.01662043621741 1
1.18631879072959 1
1.04404880027252 1
1.10558279269682 1
1.00123267530298 1
0.744713320285107 0
1.08352539721633 1
0.970020613514284 1
1.11405426535875 1
1.21490213411744 1
1.07678025200311 1
1.03272196479412 1
1.01905208043138 1
0.867579000229767 1
1.00824618716009 1
0.876699600305017 1
0.935443348474644 1
0.9142066838017 1
1.07615163418621 1
0.907164443711782 1
0.802769525132586 1
0.961870254139894 1
1.08682854630581 1
0.803365945918929 1
1.0070312074988 1
1.14884760301316 1
0.838460706678107 1
1.1023389134227 1
1.01537677842909 1
1.2520328307352 1
0.972472194020009 1
1.09613831393619 1
1.0683533127248 1
0.971418073285683 1
1.21434008215719 1
0.945364964188442 1
1.12123123902805 1
0.890946283039585 1
0.973878483799468 1
1.0671497536053 1
0.839207511839312 1
0.982969638684637 1
0.96025223470339 1
0.972450551895525 1
1.00936441832069 1
0.946787314997589 1
0.867968142740855 1
0.928358597942937 1
0.861782490287508 1
1.26710292754709 0
0.888928755507884 1
1.07847960403586 1
1.28052550935745 1
0.944503552212259 1
0.78034713789872 1
1.22138675767523 1
0.996734736325988 1
1.09662466911103 1
0.837271594561312 1
0.818184134723277 1
0.882486111953894 1
0.900978502212968 1
0.804094428999049 1
1.22856284103999 1
0.779045474568202 1
1.01774919483241 1
1.13157832632619 1
1.09687836549296 1
0.890495991288509 1
0.987006993854608 1
1.10483058421345 1
0.89418683025997 1
0.975356354707205 1
1.01449804455111 1
1.00325807000569 1
0.834360850208491 1
1.11734503160061 1
0.971772371135748 1
0.960467271138789 1
0.818061375427131 1
0.976127779209233 1
0.993141717761493 1
0.951515799314718 1
0.937408066956633 1
0.867787937614376 1
0.95928588550252 1
1.10644974359059 1
1.13168979795206 1
1.0241334021062 1
1.02999325178188 1
1.00681168187068 1
0.89609587775398 1
1.08561467997976 1
1.01692855538207 1
0.963925709162351 1
0.823417157042936 1
0.888161361857481 1
0.787317322409653 1
1.10058365623325 1
0.804608982837266 1
1.11710602490209 1
1.13886668748812 1
1.02037587855218 1
1.03645533874429 1
1.06482976480045 1
0.783688577931694 1
1.00788204831406 1
0.939528864466638 1
0.909222311053436 1
0.923298347610056 1
1.11365530031576 1
0.977162908447437 1
0.831170587209318 1
0.960153315065807 1
1.06866960949108 1
0.976975485135738 1
1.15408969511448 1
1.10814589538311 1
1.06890089599252 1
1.07329983966451 1
0.928770495182934 1
1.11774058193536 1
1.10951344429467 1
0.981129919594168 1
1.02223379476516 1
0.891510128863436 1
0.885633802176306 1
0.97579235721037 1
0.991671801895836 1
1.1040357448984 1
0.943805630782658 1
1.07003348199411 1
0.912733798138735 1
1.07067724075794 1
0.800273596530792 1
1.07097134563277 1
1.00202593805224 1
0.686891404317359 0
0.766388148260165 1
0.979556647971999 1
0.879294356316553 1
0.793028649069489 1
0.898496517418877 1
1.09848172926902 1
1.161772325832 1
0.88398435890062 1
1.19060513149818 1
0.92613269319644 1
1.05996950684617 1
0.942453205869305 1
1.00287171155117 1
0.879049068262092 1
1.02998998497279 1
0.904953616373872 1
0.876655433120492 1
1.00843807354431 1
1.11691858639989 1
1.17692627342379 1
0.936676592255205 1
0.986834603897238 1
0.984579588988667 1
0.898575205584361 1
1.07830067494718 1
0.94029788310644 1
1.08749229866974 1
0.985648036758686 1
0.904062013786223 1
0.947424207918857 1
0.88905643034894 1
0.804894661476448 1
1.17320697508112 1
0.859436122567685 1
0.920114538905201 1
0.96644150451904 1
0.820512845136383 1
0.937521242399391 1
1.13322338196747 1
1.09113813974215 1
0.84020028318179 1
0.997533776832945 1
1.02338572779424 1
0.858008777660818 1
1.10902835753717 1
0.838179629861306 1
0.951074909734853 1
1.05458757801635 1
0.794519244109763 1
1.0364451684617 1
0.875143422319652 1
0.982818939064986 1
1.0802942147241 1
0.953100099154661 1
1.23869422840328 0
0.981194768511457 1
0.762975814782109 1
0.808337996219102 1
1.05133133654904 1
0.853157222582704 1
0.921501148651206 1
0.960887427184916 1
1.0631961168644 1
0.931977336703041 1
0.814170216385688 1
1.22973868274702 1
0.980818618561674 1
0.891345903884123 1
0.963767135408537 1
1.02646074508663 1
1.09607875898481 1
0.834909241119722 1
1.15974244798578 1
1.12235081039627 1
0.942464780051291 1
1.00748588000311 1
0.921154084844386 1
1.1090604694957 1
1.09107183980828 1
0.818286702921906 1
0.970488007778667 1
0.897825387526508 1
0.955532544656599 1
1.02592951843984 1
0.982059269225379 1
0.915830132576171 1
0.867932669650957 1
1.18162972752154 1
1.12881524223857 1
0.900713374102473 1
0.852891138829625 1
0.890503653603298 1
0.914789579689653 1
0.967760109486115 1
0.869853458844511 1
1.03929255615928 1
1.11106026827215 1
0.917223717182716 1
1.08987369511928 1
0.860021083839519 1
1.28544344844618 0
0.989767253859839 1
0.890596481699892 1
0.926697134035819 1
0.916674518633751 1
1.05494897915056 1
1.0788919466053 1
0.996298364575236 1
0.849476451824648 1
1.075690966169 1
1.10428824264564 1
0.995479852002419 1
0.874449656132657 1
0.87759805036803 1
1.12791794560662 1
0.963231240036023 1
0.91043203484378 1
1.096876496713 1
1.08175643058362 1
1.08808998528042 1
1.07656914382474 1
0.936268853557585 1
1.0435660311876 1
1.22648140868578 1
0.944767355586578 1
1.14702392570121 1
0.825808478003078 1
0.859095285658038 1
1.14051341572242 1
1.0745607457086 1
0.891452126891025 1
1.02452667545029 1
0.95415574428782 1
0.967234341178757 1
1.10274712330508 1
0.881712322602817 1
1.06860111980247 1
0.934479756822391 1
1.11811823633598 1
0.622425670599608 0
1.06977529427101 1
1.01535776392872 1
1.03350607364588 1
0.860302542554292 1
0.995304304002742 1
0.963720719075151 1
1.12663484858831 1
0.727371479024687 0
0.92511479331451 1
1.06127497598937 1
1.00082365147407 1
1.21430159511316 1
1.12153236703427 1
0.942892038931523 1
1.0415583494557 1
0.758699845917028 0
0.877008505605467 1
0.969124818660067 1
1.03887123801896 1
0.822359435484662 1
0.992116014141694 1
1.12565494485765 1
1.10189113289155 1
1.16317079609099 1
0.973411418188174 1
1.01913036850766 1
0.966425930251216 1
0.900448207320967 1
1.1139628291116 1
0.830670306081119 1
0.894532587035024 1
0.92617881811711 1
0.95378624578758 1
1.1042058421307 1
0.916642453050964 1
1.06295930688627 1
0.896233438672087 1
0.987187811175905 1
1.03965422326364 1
1.07417067177032 1
1.00860942159639 1
0.92370489150247 1
0.936210118781854 1
0.988500917785746 1
1.15346504920579 1
1.1780054859373 1
0.820543567093828 1
0.801173961021637 1
0.864513623347345 1
1.20054051426329 1
0.994545576125874 1
0.965260403504817 1
1.14194771214478 1
0.849421731107424 1
0.939112211250501 1
0.907718977928341 1
1.07775393149266 1
0.958522165688795 1
0.885396366085337 1
1.14472753947203 1
0.998389207638451 1
1.01727248255369 1
1.05930059473858 1
1.14169771188928 1
1.33700711206863 0
1.06936807000669 1
0.875168930417904 1
1.15542817043713 1
0.859402489317872 1
1.04609846431862 1
1.1088400696478 1
1.10750919987487 1
1.27656163863559 0
0.860508724433767 1
0.744696467057531 0
1.12490547706959 1
0.934647126759183 1
0.96520226359038 1
1.26991493603139 1
1.12459025180957 1
0.836525923343161 1
1.04102355437633 1
0.854528053063027 1
1.11606024482799 1
1.08902005725868 1
1.01647207200277 1
1.10730411245183 1
1.12611170770602 1
0.964270705936421 1
1.06866719643668 1
0.910687847060853 1
0.936346798766737 1
0.891977342566696 1
0.88244872281295 1
0.911885069650039 1
0.878271356092079 1
1.04989489430166 1
0.745677480387125 0
1.04803403524969 1
1.03128367561391 1
1.19400500014679 1
1.03467414071002 1
1.09328298437121 1
1.24500894768487 1
1.17820033816166 1
0.997525671190799 1
0.903148670701111 1
1.08300978293467 1
0.853585227183641 1
1.01453516117606 1
1.17210124353582 1
0.968404973299333 1
1.01299618568549 1
1.20198694384489 1
1.04623877346759 1
0.798049521378146 1
0.931447077267852 1
0.870210449076484 1
0.935516869163788 1
0.954775092173423 1
0.791520201239492 1
1.0856174872926 1
1.03784201970136 1
0.993722552166883 1
0.79733324090706 1
0.871420681254084 1
0.955688851728814 1
0.932698300617576 1
1.13215492872618 1
0.926041614682996 1
1.25545768724115 0
0.979880978105492 1
1.23266561290971 1
1.19245860651588 1
1.11736041902694 1
1.29405244560723 0
1.01336386682833 1
0.879900955326485 1
0.956882867414325 1
1.03659530119499 1
0.898391152010664 1
1.14968398350549 1
0.821899845238181 1
1.17051936241563 1
0.975302706820491 1
1.1174888620459 1
1.15445758789015 1
1.02755322034072 1
1.03720013843009 1
0.991037249717148 1
0.919603523064174 1
0.97512557900054 1
0.945338794480316 1
1.04194615538072 1
0.975935209871734 1
1.0961911928199 1
0.678059266901608 0
0.964833717574431 1
1.30899336697769 0
0.888874288115725 1
1.14850332352108 1
0.962625739221851 1
1.087236618252 1
1.07260361484228 1
0.764086947975327 1
1.26589828870002 1
0.952373571674671 1
0.866466648722822 1
0.816243467102398 1
1.04018175373821 1
0.95209678935066 1
0.969197224596386 1
1.01728541299403 1
0.892393407607393 1
0.787023340948489 1
0.92483717652241 1
1.10396653687582 1
1.04918961941973 1
0.933853474288742 1
1.12258986616141 1
1.01976269308265 1
0.834105553552739 1
1.00182875938853 1
1.06008636500565 1
1.03587184293111 1
0.990000732588489 1
1.06192287391713 1
0.94702297674789 1
0.730678642604961 1
1.17786041529081 1
1.12287985475595 1
0.838735745436195 1
0.778988300339038 1
1.19802800850052 1
1.09590460690348 1
0.872283405746764 1
1.12201820814927 1
0.884619747172225 1
1.13499073637983 1
0.928015010829968 1
1.08941792588628 1
1.08917547964467 1
1.1700815757567 1
0.985543834875915 1
1.08149809911009 1
0.946831564881597 1
1.11833340237466 1
0.807100580553668 1
0.957406461107684 1
0.814546309094581 1
0.820088905741284 1
0.728881764095586 0
1.11556327601638 1
1.21114373567784 1
1.24745321437279 0
0.887207573004094 1
0.822497825088145 1
0.949394778868448 1
1.03459112117815 1
0.998808524097586 1
0.987876057962804 1
0.859240741249354 1
1.05938975232609 1
1.03673223904798 1
0.803859686424984 1
1.16265315612462 1
1.06091245910178 1
1.06723999218011 1
0.874302866325776 1
0.927739835432256 1
0.998030857451662 1
0.933073520000635 1
1.18848632023721 1
1.16717182540452 1
0.943403421423612 1
1.05771807251913 1
1.12396704451969 1
1.02258636052134 1
1.02829474879773 1
1.14819518351138 1
0.965413672950808 1
1.12235317998209 1
0.819913453611536 1
0.804256436189804 1
1.15090683859467 1
0.985262454053135 1
1.01553799853104 1
1.07117232945514 1
1.21001845629879 1
1.02041258917071 1
0.951161234808732 1
1.15957890252628 1
1.07970164546195 1
0.900948804884452 1
0.946555321788252 1
1.1138932647212 1
0.942078317107362 1
1.03178344313145 1
1.08767023471809 1
0.966192509067118 1
1.03855748226303 1
0.858380792458265 1
1.23760163773491 1
1.01374189006932 1
0.997805457045815 1
1.23928467602936 0
0.860971117273468 1
1.06606490498319 1
0.968397425309103 1
0.951698255859317 1
1.02863558808065 1
0.909782590739839 1
0.878819658965085 1
0.92476342588206 1
1.11865031139373 1
0.965775349552507 1
1.01382042814602 1
1.07243599968141 1
1.02836997206084 1
1.01075794423985 1
0.958188029101466 1
0.895551329924823 1
0.922535646271696 1
0.83125599545441 1
0.94546765378985 1
1.14369194335545 1
0.988029955593687 1
1.07263152782639 1
0.844514993885249 1
1.32970844015948 0
1.17078846932828 1
0.961027034561925 1
1.06716291812971 1
0.966498925019728 1
1.10177381056348 1
0.986861430199513 1
1.04719052931547 1
0.951450317801377 1
0.834431278526513 1
1.12215803999958 1
0.905588555687987 1
0.954930911649474 1
1.19026054296873 1
1.00902073304275 1
0.992022011337457 1
1.0588046999664 1
0.987763553631881 1
1.15614036541495 1
0.952976709510513 1
0.95525108376762 1
1.34187073302192 0
1.12440935737351 1
1.09757904723176 1
1.11620521647471 1
0.770415245730583 0
0.932931639644815 1
1.12466168269209 1
0.86464972072601 1
1.06726670132951 1
0.937885591233137 1
1.13826814382874 1
0.994880226411895 1
1.10034762585615 1
1.02977708613446 1
1.2051999249202 1
0.813998880057631 1
1.0559495292938 1
0.883794373337196 1
0.977183946446653 1
1.07139762069451 1
0.92977196667584 1
1.26434796043431 0
0.667211183357748 0
1.21701937945019 1
0.818330271953566 1
1.04586920553785 1
0.94683575236225 1
1.00120920804827 1
0.770239828468934 1
0.814624231203786 1
0.703484542741321 0
1.02687887483607 1
1.01641773830374 1
1.05462470459814 1
0.946681863550746 1
0.844082520377354 1
1.03401421119079 1
1.1380276592355 1
0.826821039183486 1
1.07938068401311 1
1.01302054644956 1
1.01273448624658 1
1.01234753221683 1
0.814147132515939 1
1.00666763583322 1
0.859155897844389 1
0.98551088552365 1
0.988288141460773 1
1.08553448760123 1
0.856050014346346 1
0.984510427406411 1
0.951409314050027 1
1.14026127148365 1
0.998719363887002 1
0.922908182612147 1
1.07791578051134 1
0.896753461987192 1
1.05300801955743 1
1.04618516057271 1
0.832612965899076 1
0.88688649694543 1
0.966350157518068 1
1.0490637705538 1
1.00296489907008 1
0.881347844442804 1
1.07302804270925 1
1.22245175265833 1
1.15718682133628 1
0.965543206569092 1
0.989484748442074 1
1.12198299770697 1
1.08649944817241 1
0.887173170659569 1
0.820626810501674 1
1.17548110121751 1
1.26496893849759 0
0.970975826502942 1
1.02488722865439 1
0.808712675775469 1
0.949130421752555 1
0.817303814362485 1
1.24841241604424 1
1.01603702173421 1
0.830528084501438 1
0.955774495874088 1
0.985850321943245 1
0.939049603134754 1
1.02205965449934 1
1.06139962142161 1
0.948462785913752 1
1.04156556705891 1
0.86419674306324 1
0.991974481611531 1
0.920152236635535 1
0.963513899785229 1
0.994230094716911 1
1.15319464495836 1
0.86634730855492 1
1.18245234374408 1
1.09821746681898 1
0.71563754993231 0
0.9676304422056 1
1.02366296060109 1
1.06656063054177 1
0.959825678984243 1
1.02467875540165 1
0.830743714623924 1
0.914369509836989 1
0.949333668978396 1
0.973193719315457 1
0.789239002915815 1
1.07272230163059 1
1.02582367147716 1
0.957133889605474 1
0.755065657833975 0
1.06686105913981 1
0.973548157743652 1
1.05628305382449 1
0.813099450201644 1
0.77759631576105 1
1.17341637055662 1
0.931073048202149 1
0.961705198614182 1
0.938350254039044 1
0.884799763181943 1
0.87846216672313 1
1.00359766883582 1
0.774829064510957 0
0.992133080647405 1
1.01479833358034 1
0.907883099470481 1
1.13276311441407 1
0.989144899634961 1
1.08939633644825 1
0.934244085630189 1
1.33763112705841 0
0.967044956154173 1
0.975330655782648 1
1.12145092612395 1
1.01477585312218 1
0.80634489078423 1
1.17017429898955 1
0.702375020518737 0
0.924316922481433 1
0.881029369326565 1
1.18137316948181 1
1.00660620889711 1
1.01301551504856 1
0.972857349901151 1
1.01007960998125 1
0.980897311481013 1
1.19789317316091 1
1.18363592236798 1
1.03156574342127 1
0.93764801696245 1
0.870161653084832 1
0.899232044955838 1
0.986132985410638 1
0.968234739880504 1
1.01305061708676 1
1.19185266214165 1
0.98136471053689 1
1.18632667393961 1
0.868267619015266 1
1.20782939842789 1
1.00321953807678 1
0.946429594589151 1
0.8505740804208 1
0.867725163541023 1
1.10798814317379 1
0.959739635508973 1
1.04002996421375 1
1.00263438588262 1
0.91402116356294 1
0.848863963526216 1
1.06353774886143 1
1.021676048671 1
1.00553968569129 1
1.08964789275684 1
1.05034439288737 1
1.04580724854756 1
0.836006598967677 1
0.836623976084783 1
1.02908442368251 1
0.997714502715212 1
1.02674589892198 1
0.991104832362215 1
1.02058945766685 1
1.13760510872578 1
0.877451575616155 1
1.06585194920781 1
0.868190680697551 1
1.08661843538484 1
1.00580705417946 1
0.87170499458285 1
1.09179681050112 1
0.948537233601196 1
1.2348877373708 0
1.05043290545225 1
1.18872242360812 1
1.06841923756679 1
1.03713557648724 1
1.26890399777193 1
0.887474499347535 1
0.779125696054937 1
0.863347223101683 1
0.991172118677422 1
0.856852914823442 1
0.927389667962327 1
0.969860554343523 1
0.96992970029116 1
1.06541423409617 1
1.04435928916984 1
0.967489596216029 1
1.00041496088433 1
0.993478065929086 1
1.00206727597086 1
0.890281104988196 1
0.919321656470375 1
0.951258345572767 1
0.884518421473642 1
0.915129858610119 1
1.11486645728367 1
1.12794465403391 1
1.00819701701326 1
0.984246841591138 1
0.779979289020861 1
0.983012843387683 1
1.06979768440875 1
0.989864448529023 1
0.959966293473967 1
1.09818598422594 1
0.918629589068759 1
1.04772279012961 1
0.935518748128601 1
1.02156404933686 1
0.925435724032072 1
0.880965525473944 1
0.948773806499765 1
1.00771941315231 1
0.836768735916836 1
1.21630037636355 1
0.969661045539436 1
1.08866798069758 1
0.946860435238483 1
1.14839244863964 1
0.933022248375414 1
0.780479177645535 1
1.02733243935305 1
0.862014154292369 1
1.04619743518092 1
1.05145395830941 1
0.915820986781682 1
0.997481606901618 1
0.910309308723191 1
1.05649874878348 1
0.897176491169296 1
1.20252027510487 1
0.795678772361893 1
0.96075297816488 1
1.01960839143195 1
1.05274724989492 1
0.877143119936346 1
0.871459855222933 1
0.888127804896971 1
0.984883165318212 1
1.01841080342025 1
1.28917818468286 1
0.962097869173489 1
0.883791004411753 1
0.889465464491844 1
0.8901562675584 1
0.97068058432782 1
1.16425765954169 1
0.745729348639322 0
1.06346542840726 1
1.05038887999092 1
0.946216805732497 1
1.07030787229368 1
0.8950140149848 1
1.07335323340819 1
0.956534388695627 1
0.889752070936123 1
1.03244584700872 1
0.880153102899658 1
0.977790094772744 1
1.07952288987745 1
0.802770869473393 1
1.05667034972048 1
1.00648633755511 1
1.06907399162495 1
1.09046072234818 1
0.880895600038824 1
0.849333623886257 1
0.884495885898148 1
0.90905718632715 1
0.950851355257237 1
0.89661832076222 1
0.937291882340928 1
0.938838760081655 1
1.02662640873178 1
1.03035947083731 1
1.00173462867118 1
0.973676557473908 1
1.07030632280861 1
0.807631336338274 1
0.978330018823292 1
1.06382014920015 1
0.791863884520395 1
0.787544893033923 1
1.04931482635406 1
0.895438243760254 1
1.00484174251141 1
0.986767107126595 1
1.06606451453187 1
0.983437290507582 1
1.03437375559877 1
1.26156053722447 1
0.91932880306565 1
1.18003060070821 1
0.939152511248628 1
1.02461282728952 1
0.943190798403274 1
0.971492843588612 1
1.14068236084438 1
0.902855958823654 1
0.924990822766838 1
1.12829265912584 1
1.1003041132028 1
0.937929940356649 1
1.07097527040281 1
1.00632751096537 1
0.832897961697989 1
0.812554808599226 1
1.17088402184278 1
1.17978932318326 1
0.91569010646063 1
1.07508701497026 1
1.06405099240632 1
1.16925897429097 1
0.944798325597 1
0.724859644153027 0
1.08407757448205 1
1.10330722367085 1
0.914570820759581 1
0.939933519647493 1
1.05876051013536 1
1.15475454458634 1
0.954599385496848 1
0.889071084509627 1
1.0761718197317 1
1.01235452961098 1
1.08651528985114 1
0.894087726928556 1
1.33608411727086 0
1.0349670695313 1
0.877298438032964 1
1.12281419750848 1
1.01757335012147 1
1.09247803695752 1
0.922464605389281 1
0.947128851140113 1
1.12766210013514 1
1.13689673520663 1
1.06387825168174 1
1.05291092676573 1
0.913045502177832 1
0.988002330010189 1
1.02716099166492 1
1.26760767962274 0
1.10388357215247 1
1.10859338683675 1
1.22380922144657 1
0.858328680683306 1
0.976753466598596 1
1.0584141901644 1
0.851078466836931 1
0.975762383325783 1
0.901601329035499 1
1.08793294998181 1
1.04029693715547 1
1.15396926607892 1
1.17207701835263 1
1.37363998559584 0
0.98979348966301 1
0.838503431587374 1
0.843848537254519 1
0.862711840814423 1
0.94187598438174 1
0.919338672231146 1
1.04716322251827 1
1.05099070864008 1
1.08251026750192 1
1.02859883810781 1
1.03486570730006 1
0.996668400124904 1
1.04883581697665 1
1.09036372286978 1
1.01077571672449 1
0.956105860045114 1
1.1167041644562 1
0.936111998631404 1
0.860517160383544 1
0.977165740458288 1
0.894649352956241 1
0.974653798874266 1
0.87104514759697 1
0.891268046535971 1
1.02404389723501 1
1.04687096390132 1
0.82100620391204 1
0.961950886124166 1
0.860077432960126 1
0.887610770750358 1
0.875754541789839 1
1.04335687299946 1
0.89202168646916 1
1.00712731819859 1
0.877229125190015 1
1.17144463663832 1
0.948198959220017 1
0.995049854928253 1
0.940209969582563 1
1.04981986214114 1
0.791002423624281 1
1.0926392356775 1
1.23205773121025 1
0.977105477170659 1
0.888861819793625 1
0.90968442988849 1
0.838940770216937 1
0.820148886905163 1
0.749330315863034 1
0.951911034205166 1
1.05674128608051 1
0.982669997247409 1
0.97019214309147 1
0.82859574695027 1
1.10666152171959 1
0.930928296842091 1
1.01405538511352 1
0.970180340114743 1
0.993765070116635 1
1.04834596878059 1
0.895117636005692 1
1.27095482866236 0
0.951639953903865 1
1.1203820098619 1
1.03749864887241 1
0.86827798636293 1
0.944136312171492 1
0.96189593317312 1
0.971159856373178 1
1.07707730068279 1
0.832274100373883 1
1.15393807577468 1
1.10910760209995 1
0.945385388051391 1
0.815026011761359 1
1.10969533385721 1
0.963824697372715 1
0.889292420847394 1
0.959150536310578 1
1.01020443327774 1
1.13673041911334 1
1.09317615311424 1
1.22899008116468 1
1.08408787047571 1
0.869803114615598 1
0.854759328332944 1
0.930736895496551 1
0.806263274441592 1
1.01593272243166 1
0.888749692977231 1
1.0376672793869 1
0.806765508792143 1
1.06883322715336 1
0.930220813085736 1
1.03214953854017 1
0.964850355217147 1
1.0407236568174 1
0.814886438079688 1
0.981198476854508 1
0.866537413275608 1
0.52996915801576 0
0.902567696620419 1
0.958516008129112 1
0.975793624322811 1
0.833596047532851 1
1.20058382266101 1
1.02628970264792 1
0.977494283266751 1
1.02326763001197 1
1.06255598547574 1
0.98415938937197 1
0.913650544611049 1
0.811917287349996 1
0.955155689715559 1
0.800930835602875 1
1.04478664879302 1
0.877630474705865 1
1.03753587586217 1
0.710771995685573 0
1.1832067364408 1
0.78694703035009 1
1.19024192946591 1
1.0359606718478 1
0.952632568553601 1
0.980890791149137 1
0.988796077010917 1
1.13354649835939 1
1.0844268282906 1
0.905947875392866 1
1.00775901102894 1
1.00757524211099 1
0.875073588834295 1
1.09605516509844 1
1.09822340531438 1
1.0781269370733 1
1.01812125445337 1
0.909560939090377 1
0.927877624955125 1
1.01304463294799 1
0.888966695283378 1
0.982272217556436 1
0.8977485376313 1
0.915884482567113 1
0.969875062226282 1
0.974139338245187 1
1.15403866407185 1
1.0646357787318 1
0.989494369615147 1
1.05912101244925 1
0.756727835418532 0
1.09268802694442 1
1.09703755160911 1
1.1027260325176 1
0.888103132955089 1
1.4083917828785 0
0.79213811279796 1
0.95786762248218 1
0.925431696795206 1
0.838789726240127 1
0.820347455448556 1
1.01506572315744 1
0.850437687175642 1
0.992856075816341 1
1.02830714522727 1
0.98445038921136 1
1.07010041957964 1
1.17440202599514 1
1.02842104973539 1
0.955210734643506 1
0.780883884162887 1
0.862373264237761 1
0.988874573396615 1
0.9481685402838 1
1.11334942420277 1
1.08348600635671 1
1.02094295391333 1
0.92885780746754 1
0.989386185139303 1
0.824113877964235 1
0.886695189541406 1
0.847634382137586 1
1.01561512126228 1
0.948210562550904 1
1.07365436421261 1
1.10146920644137 1
0.989794587208507 1
1.0677460339803 1
0.892258768231446 1
1.00335063144393 1
0.972824338632937 1
0.978473092293395 1
1.22360800462332 1
1.14842455340171 1
1.00181673861457 1
0.917050903990019 1
1.02138653734148 1
1.10185838619369 1
0.924552530260368 1
1.11251239523468 1
1.23497069315574 1
0.823425660476968 1
1.03364038888439 1
0.903625009084125 1
1.02941046166455 1
1.04678042377147 1
1.08841865190047 1
0.875315706646241 1
1.07690616815004 1
1.09526149347024 1
0.760192259154777 0
0.846927125481923 1
1.14952167944388 1
1.08938977882211 1
0.892292883840453 1
1.01866695840794 1
0.847405530280709 1
1.02490636873796 1
0.91975780060285 1
1.00113541856646 1
1.02568227448564 1
1.13238763928804 1
0.80126470537009 1
1.17254284357876 1
0.966005769429393 1
0.894554482869249 1
0.992359054075518 1
1.24856908090109 0
1.00387464414933 1
0.935023689239754 1
0.945469827477123 1
0.996318549476924 1
1.02858587821142 1
1.16239999321899 1
1.05320787758232 1
0.940593830865208 1
0.983158301242037 1
1.07506547550059 1
0.941593568989621 1
1.03059036278326 1
1.04623203375286 1
1.07817176599339 1
0.837564536902543 1
0.962730359201284 1
1.04324243579447 1
0.746054713104257 0
0.904964637699398 1
1.05164546012861 1
1.05475189474977 1
1.13424543311349 1
1.0578536661178 1
1.04034914790505 1
0.909807191947711 1
1.10190441806927 1
0.943615709824878 1
0.922847143344694 1
1.02727321061357 1
0.903238108585226 1
0.935435461303504 1
1.00460345224797 1
1.04338919097852 1
1.06840978741682 1
0.989041059612797 1
0.912736128472018 1
0.753081085720484 0
1.05467976603421 1
0.749444027783486 0
0.982884675406879 1
0.833079081900421 1
0.822371292947704 1
0.85727914037777 1
1.1813876545894 1
1.07575792256981 1
0.917082997756802 1
1.10378185860273 1
1.08057165032148 1
0.802675291948669 1
0.986837838974677 1
1.15280142972702 1
1.01815564670366 1
1.09411988996483 1
0.866051314224086 1
1.28569525025877 0
0.952063201006404 1
0.809375133347039 1
0.9582311773774 1
1.12144018481421 1
0.90428585227479 1
1.24451308667742 0
0.982194203799072 1
1.07075335840514 1
1.00126528694015 1
1.07318321481875 1
0.795150934846521 1
1.12445182143337 1
1.17780506127329 1
1.10959683261312 1
0.959467055918391 1
0.824055015217007 1
1.07824707710247 1
0.992465778001445 1
0.705049567732098 0
1.01828398789612 1
1.04196164834145 1
1.00448584744665 1
1.13667682433664 1
0.871026629521993 1
1.05210901612647 1
0.90350704334454 1
1.03753235637112 1
0.892999034116298 1
0.944585331987975 1
1.02482006106682 1
0.874850941339505 1
0.783865592440998 1
0.893745720093909 1
1.15450917211387 1
1.10643118107064 1
0.837426575371503 1
0.869273905019089 1
1.12869998664233 1
0.966913095240794 1
0.865673327623474 1
0.820586385352606 1
1.09157165245674 1
1.02631408481209 1
0.852061659407081 1
0.959336919035548 1
1.10848161694614 1
1.07444125067946 1
0.771644347607118 1
0.972102316455279 1
0.89644451719345 1
1.13187285557494 1
0.97447887951662 1
0.849515103585337 1
0.9655104158878 1
1.00408461475325 1
0.997867420879523 1
1.05653567253303 1
0.987957542931408 1
1.03183794463162 1
0.926648851568 1
1.03380557690599 1
1.17669409758472 1
0.820866730171758 1
0.979678533266078 1
1.01235064818546 1
0.816824915944842 1
1.06837729117284 1
0.982928577527688 1
0.75671647984718 1
0.630650412517149 0
0.801996472810567 1
0.911905080639223 1
0.927049810438603 1
0.958174789845327 1
0.942194366545891 1
0.987511673727001 1
0.968204348077953 1
0.931354943060839 1
0.856339756728118 1
0.756928259521713 0
1.00785228478104 1
1.32358821641771 0
1.12719555125032 1
0.958438911379255 1
0.852857387553162 1
1.08433663384341 1
1.10590812960565 1
0.966799895148124 1
0.848551162978486 1
0.843045524724043 1
1.03313086571032 1
0.862998901044022 1
1.0349103901652 1
1.10453797818955 1
1.19127901964387 1
1.22255077917646 1
1.0597502579586 1
1.03887631839093 1
0.950379378102365 1
0.88348066467625 1
0.682176516886237 0
0.969828891096192 1
0.888082162849275 1
1.02019301601281 1
0.945783262475607 1
0.937410153360065 1
0.880094852223529 1
1.24897604887881 0
1.12362438391489 1
1.14568302691006 1
0.987303817263176 1
1.23072328804648 1
0.819215996652961 1
0.970124358297845 1
1.31774847993223 0
1.06764335263163 1
0.971427613121007 1
0.995958987037172 1
1.10998459014428 1
1.08033280084522 1
1.1004180331262 1
1.07923609319317 1
1.00936623122219 1
0.989806892844535 1
0.986934285987378 1
0.905395607210593 1
0.907828927032518 1
0.990072793155269 1
0.9690200545731 1
1.08328694588493 1
0.809778386065924 1
0.980495978149167 1
1.07997733455666 1
0.6842785386061 0
0.828011139175209 1
1.27016981211292 0
0.888011101759501 1
1.22274832269991 1
0.924537044821585 1
0.923199647262277 1
1.02837974025013 1
1.07158547280503 1
0.982077980290069 1
1.06627801744367 1
1.26104537255114 0
0.926542060240209 1
0.892289989802293 1
0.964249552790013 1
0.905874798548678 1
0.968086973407308 1
0.863953084709708 1
1.1207084382259 1
0.706961951509524 0
1.16710397533044 1
1.08243747165702 1
1.00121074037786 1
1.00367898135311 1
0.79629103654908 1
0.983183487162664 1
0.980093556492759 1
1.04097421145102 1
0.895239067575827 1
1.08013767857459 1
1.10771294534396 1
0.947123764721989 1
0.938662091251056 1
1.14880486243149 1
1.0556219535313 1
0.85194210834982 1
0.914383835792991 1
0.772617913993218 1
1.03190458049445 1
1.05802410720265 1
0.941850259640886 1
0.844274702004735 1
1.16840782856025 1
1.05463926234217 1
0.974629756473632 1
1.13632814074588 1
1.03376611564197 1
0.854072585929585 1
0.989026310598257 1
1.14099938021715 1
1.29053386450805 0
1.01073106695426 1
1.15655784997307 1
0.863038486525029 1
1.04536320563473 1
0.85325534235948 1
0.955206238734277 1
1.02459382877378 1
0.794508515755301 1
1.10096356518661 1
1.15098343161618 1
0.889391702207817 1
1.09444172329395 1
0.945652663647592 1
0.971420551011761 1
0.82828089292693 1
1.16231884286443 1
1.07785199408225 1
1.08795872093828 1
0.942199051933148 1
0.705663171081449 1
1.16994515517851 1
0.892422815881844 1
0.916703758409653 1
0.942893073431842 1
0.921659431816124 1
1.04268846860214 1
1.2303143429277 1
0.892130327157431 1
0.776238265027713 1
0.921366328947149 1
0.933815929064067 1
0.869990394551916 1
1.00339786956324 1
1.18583160737905 1
0.992468984113257 1
0.974229885570496 1
1.02698174724849 1
1.07200915310148 1
0.863128912466042 1
0.883700485133317 1
0.730879133448721 0
0.980442477717408 1
0.942765531901293 1
0.886015566074106 1
0.783161332090092 1
1.05476262739505 1
0.985577748983836 1
0.944698271540164 1
0.985518471819567 1
0.799877247350031 1
1.06178878576409 1
0.983193014513078 1
1.13959816066533 1
1.03246135648599 1
1.24816538826728 0
0.906042260935084 1
0.972238556213801 1
0.920922189408553 1
1.03519260313243 1
0.90010100934884 1
1.2161979331255 1
0.792669063979908 1
0.978084227572096 1
0.958133802044216 1
0.967135465593391 1
1.03994024720524 1
0.888296753710225 1
0.957928486468402 1
0.989670646105056 1
1.00508533728531 1
0.868126596924208 1
0.955642127150332 1
0.930566865983556 1
0.946128476791899 1
1.04380475108383 1
0.800007550194072 1
0.791620412605415 1
0.940293882593774 1
0.917831339250506 1
1.14537257336107 1
0.850846423975746 1
0.686289533348058 0
0.990929747346861 1
0.905358621744161 1
1.1124257064984 1
1.12387919303338 1
0.909288034561533 1
0.918117819152493 1
0.983253202600293 1
0.956351096098356 1
1.25954116753053 0
1.00325463478868 1
1.02211608375154 1
0.936290404918254 1
1.06472919776248 1
1.05285208494901 1
0.97210211738227 1
1.20038011459536 1
1.06219311560273 1
0.96434882242076 1
1.04813824350844 1
0.967317563126253 1
0.918261802569137 1
0.951590368946027 1
1.21962311894376 1
1.01004282618665 1
1.06119184472994 1
0.992513914195584 1
0.963133278787848 1
1.16964521133633 1
0.88569627310233 1
1.15754556869066 1
0.833199122133754 1
1.17631064050435 1
1.05272024292942 1
1.13926979043037 1
1.04252978506599 1
0.829601487639598 1
1.00328221542947 1
0.915652573244516 1
1.14355959833464 1
1.03930571201582 1
0.840779366317512 1
1.04443989815435 1
0.760352287643115 1
0.880149386988063 1
1.19955631987874 1
0.933985660064561 1
0.953045741984908 1
1.19002567865959 1
0.970469449161415 1
1.02285762713684 1
0.848631393583458 1
0.799211598466309 1
0.956720605814353 1
1.05457806180143 1
1.0711593753582 1
0.914285471963452 1
0.823804712597105 1
1.05352065801785 1
0.997620590463699 1
0.916284554769094 1
0.663625336287354 0
1.00539281188963 1
0.954730664065472 1
1.04075876827389 1
1.1732571787591 1
1.04289702694751 1
0.969230328672581 1
1.06577933164995 1
0.894325340415055 1
1.13966044738276 1
0.957100272836352 1
0.962651741545381 1
0.940033098150802 1
0.778144515687079 0
0.936684002898834 1
1.16162095433858 1
1.03723499889354 1
0.879673108350127 1
0.895952689689641 1
0.867121942081873 1
1.05201308815906 1
1.03152981574747 1
0.850832391750856 1
0.937068096534518 1
0.857091066708741 1
0.998170499005816 1
0.923101838550662 1
0.868743465738007 1
1.21838309927193 1
0.913349048243207 1
0.807142850043808 1
0.895198679300173 1
0.778776226850598 1
0.934165019143706 1
1.06648176638939 1
1.01332511575537 1
1.01816524069479 1
0.933983698256179 1
0.971643776533082 1
0.97098605154807 1
0.927542673144022 1
1.03307356070963 1
0.962289005127312 1
0.824564747155125 1
1.10219547156112 1
0.940550560622038 1
1.08275322437938 1
0.824260110549609 1
0.987393941819476 1
0.877416426442752 1
1.06262740741819 1
0.826544447097746 1
1.05834827699857 1
0.90947025675288 1
1.05726358189378 1
0.98594060879744 1
0.87043670214164 1
0.977995432788935 1
1.10708212471082 1
1.04395015208533 1
1.07687859356382 1
1.07381505064205 1
1.03129817681436 1
1.18449434031918 1
0.831237236174945 1
0.853488181111372 1
0.931442292551048 1
0.998787627510565 1
0.990516596247279 1
0.622588518234797 0
0.967495923841791 1
1.04874331732649 1
0.79103458409777 1
1.25235137549868 1
1.06054886636803 1
1.13720002889914 1
1.27956653408931 1
1.00277734016147 1
0.936910962457984 1
0.869844296099593 1
1.21661021068653 1
0.814815121591386 1
1.14136191517113 1
1.0011028191492 1
0.938156909576551 1
0.974393166843653 1
1.09611001307237 1
0.903033814747252 1
1.18483016991286 1
1.15857413506476 1
1.0107687574521 1
1.06590692581335 1
0.899341384980839 1
1.07996067896085 1
0.858566235573119 1
1.10154066849044 1
1.08747230616324 1
0.820095698544972 1
1.12624849493901 1
1.04907122648343 1
0.968345920028214 1
1.04485686910932 1
0.845569631317081 1
0.873671602337958 1
1.0799009774838 1
0.853034847779795 1
1.12847199569229 1
0.948507627094363 1
0.953096152936541 1
0.893630287118595 1
1.20815736402481 1
0.923905000736719 1
1.07779179437917 1
0.887014871310893 1
1.06826021373057 1
0.922393474806969 1
1.14978521730853 1
1.03446575834729 1
0.845188804045044 1
1.02204620339161 1
1.19806782454697 1
1.0032930104214 1
0.96230528275244 1
0.801594801266734 1
0.878100785516923 1
0.816317406479359 1
0.923581469002483 1
0.886609428608513 1
0.586327145121616 0
0.887602524743229 1
0.82536301126622 1
0.998205056467702 1
0.866539738438708 1
0.972341600324131 1
1.02317124948049 1
0.805876888350601 1
1.13829759901771 1
1.1072151549662 1
1.02611761925348 1
0.835696377461018 1
0.964791474377626 1
1.2047539208452 1
1.06268720734748 1
1.10495860071223 1
0.986969814219644 1
1.0003013705659 1
1.03445621775295 1
1.03752162376903 1
1.1884625522592 1
1.07802784480615 1
0.909958274511085 1
0.929995466645706 1
0.887615567504552 1
0.986654977590649 1
1.02251718488026 1
1.19142905238119 1
0.982809586465443 1
0.825966119205354 1
0.842562297473913 1
0.840576275948141 1
0.999359363186211 1
1.04996559365178 1
0.676689932990188 0
0.849373354106647 1
0.945526531572033 1
1.00284184128341 1
0.896952891802715 1
0.829635112332873 1
1.06964161305515 1
0.974069619137008 1
1.16297077254773 1
1.24900859268122 0
0.96332815076555 1
1.01719661641072 1
1.05420783615155 1
1.11853294183205 1
1.10611373410222 1
1.08341479094302 1
0.985105956451504 1
0.860506272211503 1
1.04612471501206 1
0.946012852648619 1
1.05171918167784 1
0.921853403342116 1
0.966081701685003 1
0.863135842068861 1
0.913660368558568 1
1.20328204092922 1
0.798318400278035 1
0.943188630142598 1
1.04127116955359 1
1.02544960284712 1
1.03331086390619 1
0.915724158422671 1
0.896096090371706 1
0.888760204663278 1
0.712155726313462 0
1.04388215044824 1
1.06692816483518 1
1.22937220099587 1
1.00105546751381 1
1.09874649363072 1
0.896382030975679 1
0.98288193842642 1
0.969571657378675 1
1.01859497538459 1
0.925145269497358 1
1.19157860217148 1
0.955877926383949 1
1.03577793003918 1
1.13761642226425 1
1.12162576781595 1
1.16838355640702 1
0.978542435831298 1
0.891759663670169 1
0.874017905887002 1
0.957857643107113 1
0.93837484836746 1
0.955615287150909 1
1.37001988392672 0
1.11840934094536 1
0.816404350461039 1
0.925908139287355 1
0.892325827974348 1
1.00670127577195 1
0.883332575590224 1
1.20375936083471 1
1.03936534558896 1
0.866498498004234 1
0.994633647908506 1
0.871416860597071 1
0.964155115452306 1
1.01618520706548 1
0.980241707576633 1
1.067198955071 1
1.10874713193802 1
0.960579743660461 1
0.979649254760628 1
0.898551377114166 1
1.00967378255363 1
0.97158708684315 1
0.949983103534149 1
0.993311813164288 1
1.23380841816945 1
1.01147562487779 1
0.87926233784151 1
1.07899642534906 1
1.06978864065205 1
0.925630333401637 1
1.0396988848744 1
0.668354552738411 0
0.895022992566684 1
0.709945217163393 0
0.884904348855721 1
0.883182700788673 1
0.999390808164711 1
0.922189465428177 1
0.967692418534846 1
1.06940050949621 1
1.2222632729245 1
0.964960218940259 1
0.842822662853896 1
0.985831068308053 1
0.79527664435198 1
1.05651225112202 1
1.07620032521241 1
0.936637458982195 1
1.10498410162082 1
0.778743165840625 0
1.08964668003816 1
1.0958840967078 1
0.943889289279733 1
1.15466965791225 1
0.919708769800236 1
0.735454063763859 0
0.974757722200723 1
1.10373552704289 1
1.33943110454779 0
1.18003172458898 1
0.880534931873322 1
0.985749197371446 1
0.927720865762375 1
1.22950614286097 1
1.19916419656228 1
1.14002483104464 1
0.971585907987511 1
1.12492049056069 1
0.889493421256213 1
0.859766621712073 1
1.04817356823167 1
1.03446222166111 1
1.07276546755115 1
0.822763046996446 1
1.06873821818207 1
0.799005242421294 1
0.928649829892273 1
1.03254957739577 1
0.975986430692312 1
1.04091925063839 1
0.907623289155233 1
1.06695309923936 1
1.04587091497341 1
0.770080221080711 0
1.0431113204665 1
1.02870328945477 1
1.31545926944937 0
1.0518375522916 1
0.893699480223707 1
0.859971839795238 1
1.10118959314808 1
1.13665473581278 1
0.891663263146074 1
0.818866818001383 1
1.27326334176532 0
1.00303121812023 1
1.08222433213151 1
0.95035341731626 1
0.963850881739643 1
0.969147158309873 1
0.889228012125394 1
0.980333119847418 1
0.843175124090719 1
1.01843513618312 1
1.23458601347824 1
0.914075254736169 1
1.07665152860286 1
1.03648297400274 1
1.04170226572455 1
0.881922796653609 1
1.10793378999567 1
0.979986966253678 1
0.9649746053634 1
0.899915709744495 1
1.10768430065519 1
0.859686837930954 1
0.924325218169796 1
0.927442740984806 1
0.767534720514713 1
0.974755416480562 1
0.950669257802158 1
1.12798490234543 1
0.945012086874546 1
1.13681572971866 1
0.914288766383617 1
0.995756727892765 1
1.14410556325201 1
0.975803251591044 1
1.12209242820861 1
0.906430021968157 1
0.950291044545189 1
0.852343355323449 1
0.8058139592995 1
0.941976137677432 1
1.26511292841199 1
1.03776744096888 1
1.12048504438527 1
0.956655383014829 1
0.931667662606805 1
1.26396035542753 1
0.810780981438693 1
0.874189025801538 1
1.28944148799845 0
0.913809170011012 1
1.1386696100123 1
1.01928486512449 1
1.09745640986166 1
1.03571126126895 1
0.995018033983362 1
0.918293645771829 1
1.08353826492092 1
0.93275325837925 1
0.823920265374615 1
1.06313634324127 1
1.13979487518409 1
1.01255893499876 1
0.606045407438226 0
0.955494555652295 1
1.03263690423917 1
1.18393410294195 1
0.994574640911525 1
1.08394883117338 1
0.704022070028488 0
0.863711383863889 1
1.01903664766585 1
1.09133881686841 1
1.12159326881293 1
1.0241563815084 1
1.15003925948384 1
0.984721729373971 1
1.16289655849871 1
1.07127199641134 1
0.831362932622658 1
1.09438529664886 1
1.15943774840132 1
0.886013657122479 1
1.14826106698467 1
0.946368525174162 1
1.1327480985556 1
0.98991447198857 1
1.01617948374592 1
1.05472296141223 1
1.11006393544871 1
0.801945509706099 1
1.11629915660979 1
0.910962475550463 1
0.971417616115978 1
1.31248089350845 0
0.894251397439914 1
1.15403822197008 1
0.886048053640742 1
1.01490509477835 1
1.32851494729985 0
0.984420759193465 1
0.944897239215403 1
0.922623248414722 1
1.15672123936526 1
1.0996274079404 1
1.07837246047994 1
1.13363095483518 1
0.949813308583285 1
1.00053810189126 1
0.927959754157557 1
0.946608801786668 1
0.927971758704465 1
0.987131064510564 1
1.07530929648771 1
0.886143633579514 1
1.05070652977224 1
0.795266147931007 1
1.14209661528374 1
1.27462162372251 0
1.00314220263606 1
1.00601146106501 1
1.07348996551349 1
0.757677528459059 1
1.00299412206127 1
0.966177775012265 1
1.17595891455102 1
0.89864587256237 1
0.953214321608928 1
1.12219392071681 1
0.956739529334009 1
1.13414285354161 1
1.15511453815025 1
0.778131533797645 1
1.02731661430078 1
1.22515692229794 1
0.901564739269796 1
1.15001454949335 1
0.750508895246298 0
0.933299537136904 1
1.16046044491458 1
1.14876346317546 1
1.10524436100851 1
0.962059964678247 1
0.80549258608209 1
0.962627036357054 1
0.936690526312272 1
0.685663850137671 0
0.863652002720726 1
1.20289270670338 1
1.0143006966094 1
1.07132946268201 1
0.952356360715886 1
0.917205848827066 1
1.02872962433777 1
1.02129271076928 1
1.07510081502857 1
1.10599761763088 1
1.0900223175712 1
1.06452707217067 1
0.96311929342053 1
0.8301342969309 1
0.986236644822698 1
1.05150617899835 1
1.15237213435387 1
1.01302928451255 1
1.1115098751989 1
0.998792162546801 1
0.853286779739339 1
0.876234748677077 1
1.08504588888367 1
0.798662418532474 1
1.08848241464096 1
0.972199189863312 1
0.981467013242179 1
1.0426277258545 1
1.06357869047635 1
1.19378343738795 1
0.941110306128865 1
0.988681106409235 1
1.08030448490467 1
0.988502231733404 1
1.16977675219596 1
0.819722591725923 1
0.992238788152244 1
0.855878775897544 1
0.832131874125794 1
0.862969518026315 1
1.09415120740782 1
0.845788919307609 1
1.13476113809957 1
1.00857806465131 1
0.85292733193875 1
0.96282115665554 1
0.931524644457374 1
1.14181331095382 1
1.19142852021541 1
0.921696955943252 1
0.992295558534589 1
1.12131071547067 1
0.73910621932918 0
0.972800226125436 1
0.904645331458238 1
0.985598675690495 1
1.01358573183784 1
0.934807687977605 1
1.1657903558038 1
0.93637719111355 1
1.23560622957395 0
0.958464695287873 1
1.10316340933628 1
1.06381882019914 1
0.896635631339425 1
1.14777333538243 1
0.851648146585502 1
1.05946144135323 1
1.0212105869517 1
1.11329247994214 1
1.17208870173531 1
1.09801426046883 1
0.930000460785933 1
1.12668061764086 1
0.995819091509675 1
1.05484255776136 1
1.0095260474718 1
1.09780760974202 1
1.24392281626749 0
1.0887353585141 1
0.857846070980516 1
0.770014335844479 1
1.00663949701275 1
0.949614492733129 1
0.919777622687007 1
0.912422213434813 1
1.14405890788832 1
0.964949696631098 1
0.820466858050762 1
0.887670057402401 1
0.936597448317409 1
1.02859402000224 1
0.891702479568558 1
0.896418186720155 1
1.19969686511906 1
0.984970911530306 1
0.871299003572135 1
0.987906502433436 1
1.02634010509217 1
1.01597991792089 1
1.1119957956281 1
1.03716882358827 1
0.930249334018732 1
1.10155487037914 1
0.755754994269112 1
0.994589272266969 1
1.00406208224201 1
0.814286186883721 1
0.934559999394413 1
1.02505005908837 1
0.940910851945909 1
0.925607946295497 1
0.972138527891149 1
0.872477534132707 1
1.04908527618831 1
0.943444664026333 1
0.905775984980739 1
0.902392595386416 1
1.03148051014186 1
0.962305597003514 1
1.0162670286521 1
1.01309873532215 1
1.08219979028771 1
0.952033215418798 1
1.06285157948786 1
0.967200334345769 1
0.759386474945884 0
0.919106585543898 1
1.06117163151892 1
0.850109602996178 1
0.622854526746194 0
0.821737258965919 1
1.11794828273661 1
0.803370456859305 1
0.870363831597368 1
1.16905114027012 1
1.16322635235134 1
1.04211002423859 1
1.20374203019082 1
1.21665685775113 1
1.00059152102223 1
0.919423872135485 1
1.04007188377507 1
1.15556520317165 1
1.14596870901526 1
1.18635271648699 1
0.921079547177037 1
0.836820967962134 1
0.899158850262928 1
1.09217334135838 1
1.01774522346652 1
0.984355379294457 1
0.915575487329381 1
1.01151693249036 1
1.18961478086367 1
0.724653573632523 0
0.965397993133976 1
0.917470580522992 1
0.982997485888066 1
1.03840929515504 1
1.22532991774578 1
1.04376493589368 1
0.802701958735461 1
0.887782293902647 1
1.26936740894186 0
0.952477660768821 1
1.12678074866627 1
0.993860011287226 1
0.999070481976203 1
1.01477228077252 1
0.703650317544081 0
1.22290586452587 1
1.08567077647475 1
0.921666431494634 1
1.08689802859547 1
1.06521838458937 1
0.998353138050907 1
0.766941702507131 0
0.966171576068151 1
1.11617658815978 1
0.892329031324241 1
0.926150376512526 1
0.938574876731016 1
0.951684667310021 1
0.969726729174736 1
0.872240801396316 1
0.936879476714566 1
0.978655116106951 1
1.1221327439361 1
0.909045133853078 1
0.975910354883925 1
0.935907624579748 1
1.04039217347135 1
1.05897415867007 1
0.939993273378269 1
1.04277358412469 1
0.984936759948774 1
1.04244297959888 1
0.969669069636384 1
0.97923694281436 1
0.957425776657155 1
1.05646920688081 1
0.884100831192201 1
0.923335673647876 1
0.843855109892532 1
0.79610570536035 1
1.06027571651956 1
1.05657086179946 1
0.895564192988901 1
0.868940587230463 1
1.09296306135453 1
0.884950766345365 1
0.838901771489023 1
0.976189065266523 1
0.857495853308884 1
1.00044490507634 1
1.05448486738533 1
0.973157081642775 1
1.21199384872823 1
0.824090545653279 1
0.927441840562818 1
1.07977341007841 1
0.994939138469513 1
0.874299910864355 1
1.07013242042778 1
1.16268246057434 1
1.08888791085617 1
0.988026327990153 1
1.24483678521167 0
1.08877606033135 1
0.962067251029656 1
0.814763266426294 1
1.15912836885935 1
1.08436203201616 1
1.06646293591507 1
1.09189903043494 1
0.865909418521538 1
1.10733926877078 1
0.952514306899268 1
1.00169045500917 1
1.10006393575809 1
0.996193575259489 1
0.86528116559407 1
1.01295059205845 1
1.06049647609687 1
0.88736737848555 1
0.930837231134944 1
0.918568811897546 1
0.940005726785587 1
0.905258018899715 1
1.06270082695342 1
0.915571473080406 1
1.11622729592193 1
0.966253828662904 1
0.931344243170072 1
0.95259017359132 1
1.14364099295514 1
1.08568586104554 1
1.13485647608107 1
1.06934784351573 1
0.992888249648529 1
1.17158790737979 1
1.03755622477343 1
0.938545418542973 1
1.0507178363953 1
1.0939076311958 1
1.1469227063616 1
0.942663455264489 1
0.858452609073301 1
0.980492326394825 1
0.738785184990575 0
0.898211934772471 1
0.942624314575382 1
1.06666631083413 1
0.968958231981539 1
1.05335387499246 1
1.08677597830599 1
0.854421227171226 1
0.897169346604484 1
0.996704379515622 1
0.917462350500392 1
1.10978186332278 1
0.905627804207539 1
0.95807441721306 1
1.06416322822818 1
0.841016855471158 1
0.986201722435088 1
0.966476003964388 1
1.26471678773534 1
1.03519744865026 1
1.04093403199965 1
0.975633016860983 1
0.942470369951003 1
1.04941875316474 1
0.814937838937223 1
0.972016242815792 1
0.948052940564268 1
0.998707070918203 1
0.966119796247102 1
1.08309336390012 1
0.926026941788078 1
1.26471077830798 1
0.941550214002652 1
1.00951996968881 1
1.17358037464753 1
1.00177590457796 1
1.05126117646612 1
1.08969366440891 1
0.865450213921566 1
1.13169641841307 1
0.726435283806949 0
1.10650803738569 1
1.06431214554213 1
1.06449829280703 1
0.924269743645699 1
0.91662832428341 1
1.19662583353573 1
1.11625943651411 1
0.965199349823496 1
0.749199255613286 0
0.986331536948149 1
1.11968852605285 1
1.12245300363591 1
0.800501911729632 1
1.02587938260329 1
0.9799007150567 1
0.99589337222149 1
1.09270279707411 1
0.900447734160904 1
0.865261886997895 1
0.738733571716925 0
0.965475159904447 1
1.10194850376238 1
0.87346444625519 1
1.03091657088152 1
0.854681609820429 1
0.825969930938063 1
1.14198260477115 1
1.04544958006061 1
0.977006577370883 1
1.04498618564378 1
1.05177804992982 1
1.03490072212515 1
1.07042257401553 1
0.819836951407366 1
1.00622618280246 1
0.971777484771915 1
1.17782299342335 1
0.928880390725695 1
0.997249452169828 1
1.03601907971935 1
0.947670846575777 1
0.984390607203965 1
0.884450369798794 1
1.02284662555967 1
0.737088110092063 0
0.913495574139717 1
0.740946446901721 0
1.10460271691034 1
1.026866506354 1
0.931545592232963 1
1.13856738565577 1
1.08080877399692 1
0.95339545136652 1
1.03640629984488 1
1.05459931820355 1
1.28534778418267 0
1.1206577807256 1
0.99027389301016 1
1.13620555660756 1
1.11070230956717 1
1.04016159721086 1
0.956281080425421 1
0.72232897814206 0
0.982012316061697 1
0.871056178399908 1
0.936347998601219 1
1.06169090022963 1
0.943585715691504 1
0.841001401404376 1
1.01005992581205 1
1.15765070706458 1
0.977901115394756 1
1.10063426990626 1
1.17131987496772 1
0.920516538068061 1
0.730303224084469 1
0.914419035219033 1
1.32516504937638 0
1.02720093562791 1
1.11066911145534 1
1.02595952845991 1
0.877368511660631 1
0.949585855631376 1
1.02150478264242 1
0.983648648636 1
1.07983858543554 1
0.813890622827052 1
0.859705421042779 1
0.914897460015472 1
0.624448498844904 0
0.93793671279062 1
1.09909125969707 1
0.799042415279297 1
1.21171424708486 1
0.965933715240185 1
0.914110585495244 1
0.955246614600551 1
1.15481635517429 1
0.936893870801329 1
0.930568350259401 1
1.01012610539147 1
1.17725056417774 1
0.873557407487864 1
0.854473256789099 1
0.906004130107874 1
0.791029835075484 1
1.16140592418212 1
0.841809248787057 1
0.94094054770509 1
0.994478775265853 1
1.15444792152673 1
1.05294051028535 1
0.897389090985064 1
1.24117840712639 1
1.17247266895513 1
0.968108840428279 1
1.11110603432477 1
0.933377155893839 1
1.00187519023284 1
0.946870535630183 1
0.895989533609489 1
0.996998877628551 1
0.814724644427335 1
0.788890786678996 1
1.23928158908298 0
0.83872357232038 1
0.988922724720238 1
1.2428805511154 1
0.915460244485544 1
1.15015978511785 1
1.0240617076992 1
0.853929005352482 1
1.15585556988241 1
0.839328219357352 1
0.902920937787806 1
1.21944387942772 1
0.839316872558017 1
1.08105431366163 1
0.934421986506509 1
0.839671602374296 1
1.0211154425637 1
0.998407603945583 1
1.07046873655359 1
1.02404526171506 1
0.949091995473611 1
0.930501290475048 1
0.858867582689616 1
0.899636268113132 1
1.03642532971591 1
0.832470219744083 1
0.933659276119969 1
0.853026944949492 1
0.952107380049721 1
1.03023545009069 1
1.27734342354205 0
1.1347122408594 1
1.01205487095542 1
1.10418157864267 1
0.897332747977654 1
0.964971116330078 1
0.974086479564836 1
1.00447297833686 1
1.04213128826901 1
1.02327195253882 1
1.15879997834346 1
1.08861715602231 1
0.969926749564866 1
0.857600912081801 1
0.920995535224691 1
1.01746943767695 1
0.981675592836477 1
1.13289641112491 1
0.813222638656487 1
0.949348275299325 1
1.17909778333198 1
0.785399171995546 1
0.988366399649772 1
1.0569105077591 1
1.10322765415617 1
1.03270298051496 1
0.99934804671666 1
0.832531746028408 1
0.942669353850324 1
0.758371155823614 1
1.02249692672058 1
0.860161709182499 1
1.12825301094241 1
1.05701666768093 1
1.06343204450651 1
1.1225868995727 1
1.03701957097385 1
0.938849061770524 1
1.03616595087253 1
0.617635293110258 0
1.06861575827581 1
0.99220915635718 1
1.14510833354835 1
0.809718553900323 1
1.1253812599087 1
1.05717904419345 1
0.916473941823889 1
0.88242967735972 1
0.864455702338836 1
1.12454029975012 1
1.0027152781969 1
0.747250686087687 0
0.819578252851666 1
1.0603839194581 1
0.963168776165637 1
1.06986545938066 1
1.00916246116347 1
1.07576032678225 1
1.04809804970038 1
1.05198615044822 1
0.830450547470445 1
0.910496704265422 1
1.09495537793463 1
1.04451004942847 1
1.05240961029051 1
1.06047683699308 1
1.30230615940518 0
0.771159034068192 0
0.873219091781932 1
1.02693924404662 1
0.9583791948683 1
1.08080106148373 1
0.944077142710313 1
1.0140845027676 1
1.15367953616552 1
0.93244713864481 1
1.11572125968699 1
1.07533041173807 1
1.06041054935255 1
1.07265596432423 1
0.863171218725962 1
0.88783213389306 1
0.769154437242244 0
1.07266088520147 1
1.21749537692731 1
0.8784521499841 1
1.096213236576 1
0.845942304740989 1
1.10946623011974 1
1.20382739769478 1
1.0105688337576 1
0.796150044863015 1
0.928556818978016 1
0.712370909516358 0
1.09727587677997 1
0.724028557548615 1
0.929327276595374 1
1.03521423943189 1
0.835599198925408 1
1.07959485571279 1
1.0928775688501 1
0.927170347210708 1
1.19129765986649 1
0.96329216485981 1
0.917506667627188 1
0.95797198228476 1
0.907866930264666 1
1.0313861805277 1
0.938407826859112 1
1.01411870627232 1
0.847898550545535 1
1.06538138157615 1
1.06161784085831 1
0.951000769081472 1
1.02088887331928 1
1.3360533938065 0
0.985247020937308 1
1.11313139223451 1
0.917326193908067 1
0.797578449235251 1
0.853899580161295 1
0.932669330582168 1
0.867626960370461 1
0.854183842222395 1
0.85505262530188 1
1.18169662362835 1
0.938832962638293 1
0.89379417151418 1
0.782749448634684 1
0.91639239347699 1
0.922264941226513 1
1.03302266069329 1
0.88712710456068 1
0.964447142122656 1
0.972327568553712 1
1.06855612031966 1
0.915520245379397 1
1.09713562503605 1
1.02284480433576 1
1.12749467791793 1
0.90258418215204 1
0.923080800009806 1
0.818907174008291 1
1.14556463838006 1
1.10196670524274 1
0.972079167969173 1
0.920799836061042 1
0.940918865933494 1
1.01163669858233 1
0.858564793368164 1
1.08782508249618 1
0.995574090923503 1
0.924760546601723 1
1.04781368622595 1
0.934888399342498 1
0.838404987571107 1
1.0367258858127 1
0.83846875478265 1
0.896357995720127 1
1.02121923272746 1
0.971778048959599 1
1.06996820759723 1
0.973027825200182 1
1.11791507873693 1
0.903442301078767 1
0.893868068188519 1
0.970317388389254 1
0.73339480555637 0
0.989303005437385 1
1.1984746581707 1
0.92057127689084 1
0.98838288364 1
1.00412883049301 1
0.958905598000003 1
1.02329443821791 1
1.19347943453547 1
1.15782159264813 1
0.887021822500857 1
0.957614980072302 1
0.88177389054627 1
0.869725054608566 1
0.95984566982338 1
0.923067255614781 1
0.927505083103341 1
0.915618246889803 1
1.08062789635229 1
1.05480843406004 1
0.948516798639545 1
1.06121932374411 1
1.01664422646655 1
1.03598099028214 1
0.676474013507973 0
0.818728586584766 1
0.964997717021999 1
1.00669917321431 1
0.906026331117347 1
1.07455655170334 1
0.98396817699871 1
1.10167240197026 1
1.12420054516112 1
1.04728441909396 1
0.723182432487013 1
1.05382416385183 1
1.0419508863958 1
0.993716525574401 1
0.890402182287272 1
1.08038406602293 1
0.894970340394917 1
1.03199099401359 1
0.943405233751277 1
0.837282193274496 1
0.903633129304297 1
1.11282488894467 1
0.940910611546971 1
0.864825948901393 1
0.92673171860032 1
1.00561523468773 1
1.12689741451574 1
1.13351829209052 1
1.07509115971758 1
0.982461527691862 1
0.817217021893329 1
0.987684443183476 1
1.03020204531988 1
0.87227355461225 1
0.877077250758761 1
1.18483797740391 1
0.862787268878746 1
1.11128042383381 1
0.879687591954788 1
1.14505520542711 1
0.897940635292286 1
0.875587579552836 1
1.13339073015108 1
0.8975756816803 1
1.22009622371952 1
1.000744272007 1
1.14310925851292 1
1.02388256701954 1
0.911623408609349 1
1.06828987081467 1
0.839504272975002 1
0.861274504737507 1
1.02374512011882 1
1.05260506831111 1
0.884737741700998 1
1.05652209627659 1
0.82892689722436 1
0.944838269237665 1
1.01790543263768 1
0.94174314189265 1
0.969037371017178 1
1.01233627668166 1
1.05098641272355 1
0.973890931069946 1
1.13432413119344 1
1.03391805412769 1
0.806760522295461 1
0.777826010513606 1
1.16633945860034 1
0.898436976967933 1
1.03735493446806 1
1.11983800596468 1
1.05335602766275 1
0.988314839276728 1
0.853328401073225 1
0.863993169929933 1
0.761470896740203 0
0.970901296631091 1
0.93348325942737 1
1.04343488868458 1
0.974900198570683 1
1.17105308981041 1
1.10963358353026 1
1.1213847414362 1
0.938496590636752 1
0.853161526295882 1
1.0658361549692 1
1.15593295473307 1
0.858226601061865 1
0.852277984675353 1
0.988578017832979 1
1.03463686025202 1
1.04830354386064 1
0.880558357132516 1
1.10715135633826 1
0.961110469668273 1
0.862126176939871 1
1.26492199236834 0
0.985164701385724 1
1.20516851664381 1
0.828426271003668 1
1.14782314449124 1
0.917230024806434 1
1.20729784139165 1
0.934925303475504 1
0.839835439748697 1
1.08095720646764 1
0.8732005029131 1
0.811571162935978 1
1.03992362658655 1
0.955081749134303 1
1.21894367717597 1
1.08053564490001 1
1.0870356931538 1
0.918284711429439 1
1.08833305372163 1
0.961138598925619 1
1.03458711461668 1
1.06281853002127 1
0.991684855394532 1
0.908392638622368 1
1.18574581168158 1
0.737459364572506 0
0.957724374803515 1
0.999787918313729 1
1.2464324723626 1
1.02870604766271 1
1.08016263380396 1
1.07319485473728 1
1.0703790999916 1
0.848496159388781 1
1.02000457274991 1
1.12317971492991 1
0.995163144692984 1
1.05005867803507 1
0.983038421371726 1
1.02928247896647 1
0.928896304582636 1
0.897944872152104 1
1.17664661987461 1
1.17428319217339 1
1.01958650016341 1
1.06953411476927 1
0.891465037059927 1
1.01711093326385 1
1.15401613704469 1
1.22170261843751 1
0.765706262133161 0
0.923752882171649 1
1.03344918920256 1
1.0887444603723 1
1.17740219646387 1
0.942161430636153 1
0.959045116106307 1
1.04612304594274 1
1.02163583183323 1
0.871124266952956 1
1.11811845248481 1
1.18192809399626 1
1.08050927364555 1
1.195049817924 1
0.958016290558056 1
0.811578239916285 1
0.871145610454868 1
0.754393305669566 1
1.16344511355921 1
0.984393467694485 1
1.04998619263531 1
1.31405919997966 0
0.802160794720971 1
1.02362806908448 1
1.02497449081194 1
0.97355472955281 1
1.30375543383566 0
0.912926611958243 1
1.13463109206045 1
0.922655713950184 1
1.05216205107516 1
1.08090632531467 1
1.00662525001697 1
1.10718751387263 1
0.715757053939041 0
1.05059325138907 1
1.00898998215197 1
1.09373931485975 1
1.14563092366387 1
0.976926333018114 1
0.842346432978248 1
0.786341743093063 1
1.01416737749728 1
1.07632505553237 1
0.767009689476366 0
0.746567473934203 0
0.975583647269999 1
0.959024306018343 1
0.743640510319537 1
0.801368159870565 1
1.05925659731507 1
0.939748913379733 1
1.17225249449991 1
1.19234943184117 1
0.80046153553976 1
0.902372809194764 1
0.991125623073251 1
1.10916347820716 1
1.2213966148595 1
0.943598727272591 1
1.14326383446641 1
0.940588199273963 1
1.19659128231698 1
1.14973689548571 1
0.857380157524156 1
0.965314105788249 1
1.14523996934482 1
1.06139930749994 1
1.07794541830046 1
0.960330920214982 1
0.860508088582758 1
0.94219126579924 1
0.967034695651835 1
1.04353040848886 1
0.984291405236664 1
0.962848658662338 1
1.02364857348 1
1.02388776044331 1
1.11070926257001 1
1.03075289417237 1
1.04199806559512 1
0.890025588809046 1
1.17984501168052 1
0.992667652358515 1
1.05523428430617 1
0.991847083142485 1
1.06139371629702 1
1.13860799411217 1
1.12931274632121 1
1.08669593078412 1
0.963095605947903 1
1.13281006625559 1
0.926213589446256 1
1.14407935783807 1
1.04572721965165 1
1.1045733310182 1
1.0463691777166 1
0.94013623063035 1
1.02454566377205 1
0.768644009897832 1
1.12366537103786 1
0.857089063022379 1
0.979541925190396 1
0.958062972840552 1
0.896941943414925 1
1.09120735099621 1
0.896181994351936 1
1.06008189579495 1
1.08889886574754 1
0.664972078740357 0
0.899223792370297 1
1.05539692546062 1
1.12380339545654 1
0.909555893279577 1
0.903390722026097 1
0.891947786538288 1
0.772923027344061 1
1.19306012439021 1
1.24202055586615 0
0.9026547814534 1
0.974580119947018 1
0.962933430077386 1
1.07404226515432 1
1.24025813229829 1
0.884561874084456 1
0.803054966467293 1
0.968274959913251 1
1.08677721146451 1
0.912752626815046 1
0.946558857412852 1
1.17357523453365 1
1.1070926935884 1
1.04872075392499 1
0.966192704154365 1
0.808096725473187 1
1.01695772202559 1
1.0267103572328 1
0.885650620934579 1
0.938873312614032 1
0.962428815125444 1
0.927067345582882 1
0.79190642751814 1
0.983138361097233 1
0.857929171380752 1
0.944856376193285 1
0.898742718770711 1
0.852931737489964 1
1.14668349162921 1
0.84440579564634 1
0.897885517826611 1
1.07407022623275 1
0.972535122979021 1
1.07324026253607 1
1.16078366122437 1
1.01116058329863 1
1.01326469519186 1
1.14338052836603 1
1.16586826536875 1
1.07547878493307 1
1.15992210060895 1
0.938408386341772 1
0.854371644422363 1
1.09966577482961 1
1.03011619336443 1
1.06340757413207 1
1.12119766999999 1
0.957849360376953 1
0.924178049589905 1
1.05624972249174 1
1.0557681231412 1
0.869734521046574 1
1.03450119972807 1
0.956837727910133 1
0.857076122162909 1
1.03812610818756 1
0.898520606659873 1
1.23413957476806 0
1.0930253097397 1
0.723985945276993 0
0.801295225341758 1
0.905592005311533 1
0.996798720536184 1
0.941368026362546 1
0.928797629536326 1
0.932983499826093 1
1.02570564706469 1
1.00432168131517 1
0.713786728092073 0
0.946377389758335 1
1.0083718535326 1
1.07583881350044 1
0.932238030313819 1
1.19709383534571 1
1.1071354584088 1
1.05301572285262 1
0.78002228162263 1
1.04109187004044 1
0.946853163019349 1
1.05520666466125 1
1.1626946224313 1
1.25953494382273 0
0.875084379554191 1
1.23028607167694 0
0.986411069486483 1
1.03551225247257 1
0.775629291066448 1
1.1147534613509 1
1.04748062558319 1
0.971581339780658 1
0.833405326905583 1
1.01252578544855 1
0.890694912373485 1
0.947257387292032 1
0.760221879623675 1
0.919357108576777 1
0.945933415592287 1
0.981436220650169 1
0.765480697787742 0
0.889830532695152 1
0.876517642761036 1
0.966447517052752 1
1.10943888549085 1
1.14472978580738 1
1.06545128293232 1
0.849728192630507 1
1.07611383164669 1
1.20435089920466 1
1.09832693584093 1
1.06359785276546 1
0.698643753137316 0
0.941353119127952 1
1.15412636362947 1
0.957595192069363 1
0.994204326522445 1
0.850050409583792 1
1.03799481331083 1
0.713269217170834 0
0.932134417517805 1
1.02466036054301 1
1.19432244089964 1
1.07220782104016 1
1.0567509260092 1
0.968771713708195 1
1.13750094235095 1
0.795374449565489 1
1.14894212171096 1
1.03369135878989 1
1.11661079248636 1
0.975054296114847 1
1.02267699888283 1
0.978395701843148 1
1.151730350204 1
0.830964076183271 1
0.93021787760463 1
0.805034143496262 1
1.05612282447013 1
1.14859152716112 1
1.04974687353067 1
0.940352387947735 1
1.06185247699464 1
1.0675598630887 1
1.06095373480265 1
1.05933489470032 1
0.970373120363935 1
1.02790544763524 1
1.02621359660793 1
1.02117762694413 1
0.90347335148251 1
0.962450634592614 1
0.918682943625525 1
0.966652043216534 1
0.927312252034004 1
1.04836381170339 1
1.08091143161853 1
0.820497818233233 1
0.938376191824019 1
1.01270073162627 1
1.00368670726275 1
1.16808641833257 1
0.95162321393959 1
1.07179566282755 1
0.935757047550819 1
0.969214909373561 1
1.01616374948478 1
0.887291020816468 1
1.19246177315256 1
1.06955394895492 1
1.03267915777789 1
1.01772820469962 1
0.971550657503896 1
0.872853720848826 1
1.07273848664645 1
1.05383861615387 1
0.982400265435078 1
0.991477286362867 1
0.98146509642491 1
1.1441983922202 1
1.14524714636838 1
1.03823876503937 1
0.936347410420102 1
0.948613648972714 1
1.37417094430771 0
1.11376719017157 1
1.01542146322342 1
1.07521256575783 1
0.949473267707535 1
1.03971519657591 1
1.04741054716215 1
0.978859204853393 1
0.723010941987055 0
0.978213830991572 1
0.950071996914863 1
0.946769253850482 1
1.09766801784425 1
1.05356127747196 1
0.839027299792696 1
1.11708502106341 1
1.04401702712617 1
0.940875933827908 1
0.866110132299735 1
1.0428768358581 1
1.08172000260129 1
1.02708414109865 1
1.04506874546385 1
0.852440881810413 1
0.832907471802525 1
0.825142788921239 1
1.03096689288998 1
1.01344499388387 1
1.08366287022907 1
1.28241096677528 1
1.13245094402257 1
0.801275103496549 1
1.00723131951791 1
1.02102860915986 1
0.922153079497218 1
1.03685422020142 1
1.0672887162809 1
0.998079466334641 1
1.15552042548396 1
0.911958976286666 1
0.946689008301104 1
0.764817079015065 0
0.932909479216682 1
1.16019605576614 1
0.97632895691913 1
1.08226160916483 1
1.05233122093136 1
0.906418302497818 1
1.05377403626336 1
1.00931344020243 1
0.893677021561994 1
0.721445675225181 0
1.14891347997389 1
0.899714129854501 1
0.911478798873177 1
0.873713622589979 1
1.02927888085046 1
0.877033513945099 1
1.07527407850031 1
1.04670858017524 1
1.04998959094456 1
0.977973914855924 1
0.946160335495037 1
1.27751580368301 0
0.924817041733852 1
0.992882239129376 1
0.921453003463925 1
0.91579528477785 1
0.961204446002435 1
0.934746100936982 1
0.755969827121832 0
1.15040367957985 1
1.01504581026711 1
1.02834331110439 1
0.861983556126899 1
1.13525775655568 1
0.965812741735419 1
0.939844239289678 1
0.819519088108223 1
1.10660247877203 1
1.00293951890268 1
0.925939460814533 1
0.880049654796132 1
0.899935749005023 1
0.996208684911398 1
0.65000377875996 0
0.949320859041741 1
1.03595937915238 1
1.02979197170802 1
1.10816306183797 1
0.89951801630308 1
1.07296275543405 1
0.943847867679295 1
0.823143873293714 1
1.00253079877434 1
1.02974187526561 1
0.880942260161481 1
0.692430170828871 0
1.01563427157516 1
0.822861629335216 1
1.20144352663486 1
0.936969430791003 1
1.09988841900213 1
1.06045957689255 1
0.954014112023571 1
0.88192291107461 1
0.932275877907235 1
1.01572872507791 1
1.05400613219261 1
0.859437438340684 1
1.05398968166714 1
0.810402205058555 1
0.914537336957556 1
0.806489927455478 1
1.00460019612789 1
1.01631010581937 1
0.991478326982966 1
1.26221224222397 0
0.896125833592103 1
0.928676523835574 1
0.943230433529937 1
0.961410925703884 1
1.08845431073177 1
1.02712814141556 1
0.983660112133906 1
0.952156799203612 1
0.876739297594318 1
1.03311170397077 1
1.00512155407833 1
1.07136297971974 1
0.947871753656815 1
0.992719402850374 1
0.958795298227557 1
0.913766017607175 1
0.715498897752581 0
0.803171543306696 1
1.02509060310363 1
0.848105817923449 1
0.958373810805981 1
1.19103419625297 1
0.826240432832631 1
0.724608150010567 1
0.954720848530813 1
0.987244284723432 1
0.953127269671137 1
1.06791930235188 1
0.625134296403401 0
1.00303443858918 1
1.03049515411435 1
0.946992108234535 1
1.05240088365925 1
0.87499224079565 1
0.796772384469546 1
1.1216215955247 1
1.23402746335049 1
0.891766472021159 1
0.993444938263938 1
1.04609941932895 1
0.711786214383443 0
0.898381303128751 1
1.18377403936166 1
0.845441865009168 1
1.02267533106931 1
1.08545896055752 1
0.993535319394707 1
0.932820489584666 1
0.941816308163456 1
1.01025688138386 1
1.05594447520202 1
0.943229125500142 1
0.861785855004781 1
0.922371218558807 1
1.07498570302848 1
0.850696450128222 1
0.946355885859681 1
1.03214157314804 1
1.04398837635067 1
1.01913256308953 1
1.15726069936215 1
0.773247920070389 0
0.946443771571546 1
0.93574685639389 1
0.909721996405289 1
1.04830553843574 1
0.940000357225013 1
1.0994377416782 1
0.768192066644319 0
0.954197502301298 1
0.913441278840702 1
0.906510504814295 1
0.921649761073065 1
1.07114822797501 1
0.959585092086718 1
1.05990354721399 1
0.897254636586233 1
1.06685149344159 1
1.07657217435079 1
1.0994404349689 1
1.03152890644384 1
1.11462618183919 1
1.10131884136767 1
1.01374799331496 1
0.799579844414304 1
1.1136807845014 1
1.02751097083434 1
1.02696247352815 1
1.00350272654342 1
1.03034089228232 1
0.894658724018658 1
0.873323603165639 1
0.921161991882958 1
0.912767017316699 1
1.07357890660849 1
0.701974360422866 0
0.992138050678384 1
0.869135903075924 1
0.946205534592606 1
0.927809700826284 1
0.987987136476935 1
1.2708523531463 0
0.97172103245878 1
1.05736338826079 1
1.20345709074145 1
1.10413888385327 1
1.30968470024159 0
0.972403592794169 1
0.753932032285804 1
0.820252947128602 1
1.24447880393387 1
1.02160097436637 1
1.07955996071795 1
1.19228240252846 1
1.0561886159321 1
0.936101267862492 1
1.20530237778873 1
1.0898770589703 1
1.0329595859722 1
0.950158267430583 1
0.842787419225235 1
0.932604081868144 1
1.06406842068301 1
1.14808054376343 1
0.85791558626976 1
0.853357664165117 1
0.993046172641198 1
1.04697645744542 1
0.920213661269794 1
1.05353256520626 1
1.13595141453709 1
1.1776508279193 1
1.14673983799666 1
1.0031240286155 1
1.1282833285131 1
1.06480804143201 1
1.06702979709151 1
0.932335123367911 1
0.966172441936968 1
0.853419783221493 1
1.20364108102846 1
0.874075966074852 1
0.958045696084893 1
1.04921574619885 1
1.12755198133145 1
0.990290447385585 1
0.933733086418822 1
0.947563898984434 1
1.25641177975857 0
1.20290199189322 1
0.885265189372374 1
1.11609116638625 1
0.799921879438855 1
1.1522325510686 1
1.25536150121495 0
0.817589000276066 1
1.07459667499416 1
0.977796991531062 1
0.980643769080015 1
1.01507395494814 1
0.925981801982133 1
1.18335747628876 1
1.00853694384121 1
0.978475992387575 1
0.948983343325044 1
0.948093817576 1
1.17705720108735 1
1.05904407254534 1
0.890765948016976 1
1.26199054640263 0
0.951185820422378 1
0.983018412576163 1
0.956440983443798 1
0.813434549175583 1
0.997114417881589 1
1.09220392252908 1
0.862318650169682 1
0.987208234334108 1
1.13164420691891 1
1.14066698173161 1
0.797389061808097 1
0.925831589814891 1
0.999848748307627 1
1.06673428560474 1
0.769253539499041 0
0.928426144009257 1
1.06007201409626 1
0.931209061213826 1
1.13235766231875 1
0.843143315290897 1
0.850155396129623 1
0.955503321498852 1
0.863423874335973 1
0.963662074466346 1
1.01563976919333 1
0.936425110030989 1
1.14009804840967 1
0.842000157104741 1
0.866074558271144 1
1.08941938759216 1
1.00227295636232 1
1.15086521912588 1
1.06600813140423 1
0.928890245973775 1
0.973776313340571 1
0.894613800264609 1
1.13311918132554 1
0.886581667105004 1
1.06043869922236 1
0.708441849741651 1
0.954263364492432 1
1.06340220143848 1
0.996588925440255 1
0.95388666664399 1
1.2058876757303 1
0.973378913477612 1
0.995489953183813 1
0.893827458203034 1
0.924250023388213 1
0.99496924639968 1
1.06529343572869 1
1.05076167343742 1
0.932087896864439 1
1.0987813693686 1
0.760998808823743 0
0.944258259924472 1
1.04626379933585 1
1.16491023146841 1
1.02667121921426 1
1.11277629243676 1
1.20476421952007 1
0.837448522087355 1
1.03195322549101 1
1.01310181099333 1
0.760207902803451 1
1.11331596498894 1
1.16588504633465 1
1.12627690825251 1
1.02961630175272 1
1.20104618333449 1
1.099084159067 1
1.05227772660978 1
0.951965815162455 1
0.942489876025314 1
1.07000731788105 1
1.03933885574189 1
0.914735639542414 1
1.0955924393542 1
1.08091936679417 1
1.04418249001909 1
1.25016318402093 0
1.32102376658808 0
1.036246381899 1
0.809811336012957 1
0.953486403508189 1
0.937945259233583 1
1.11116048477398 1
1.1446177478494 1
1.12083701534447 1
1.02328876594362 1
0.979898594509593 1
1.09802246729502 1
1.16721845308553 1
0.85187452712214 1
0.811418110914272 1
0.869608276359591 1
1.14198414993308 1
0.982201907087952 1
0.89679025549159 1
0.831534975945954 1
1.01557026612079 1
0.809013893212232 1
0.985977742065235 1
1.08834301840197 1
0.900176150473543 1
0.985461351627841 1
0.785887816948463 1
0.772871626998497 1
1.0642977020029 1
0.700503206058992 1
0.910881047781723 1
0.829826983976125 1
0.939542239723747 1
0.968049499472911 1
0.906969900412567 1
0.939393503373054 1
0.991819943491675 1
0.910845507548173 1
1.11836775351356 1
0.864755330831234 1
0.860245033162474 1
0.88441306958762 1
1.17655050304779 1
1.22247960428153 1
0.813047911059108 1
0.981347384724299 1
1.06774945246022 1
0.95040228969634 1
1.18490924244945 1
1.2290388715608 1
0.931028837734523 1
0.9481054674842 1
0.996780575544938 1
0.97166829628535 1
0.844755919233564 1
0.93267951927048 1
0.866178148742827 1
1.13193546102618 1
0.972453755540381 1
0.824855872444027 1
1.04955962267841 1
0.915613188941539 1
1.03278908837195 1
1.28432112967992 0
1.10909159877503 1
1.02156503325852 1
1.00981755831178 1
1.0516537697471 1
0.798881706566615 1
1.08549893375369 1
1.03994315311377 1
1.1738338594768 1
0.905832962162131 1
1.16694638154065 1
0.971646736466627 1
0.815909265019728 1
0.856981065264616 1
0.859889099994466 1
0.985253137704983 1
1.05127813241945 1
1.05733455527766 1
0.678608848117016 0
0.788002468476764 1
1.1321857587803 1
0.991017440541205 1
0.993295708626371 1
0.759113219656703 1
0.895324105663467 1
0.932285867339871 1
1.0636429368163 1
1.07153423105557 1
0.869236441726365 1
0.850781411667547 1
1.22806153977261 1
0.89064810767028 1
1.18269594019368 1
0.885907696160017 1
0.964638954355952 1
0.795626314625772 1
0.776873596805159 1
0.896008585601443 1
1.02625127734998 1
1.00746267325347 1
0.953480449471652 1
1.0353955994321 1
1.16243698655837 1
0.837773329557848 1
0.950983620480116 1
1.12860101299474 1
0.885110388456273 1
1.0373050905447 1
1.05097117047358 1
1.16323834373552 1
0.982641521945089 1
1.17266560979885 1
1.14467427591681 1
0.968812759724063 1
0.967122127258827 1
0.911743634241613 1
0.784413138870398 1
1.16903069192605 1
0.944284105577586 1
1.05939608678114 1
1.09293973541365 1
1.22157760478034 1
1.02049096672509 1
0.862191385691287 1
0.972807458668861 1
1.04541336473254 1
1.17275571021387 1
1.07690473734213 1
0.946140549175692 1
1.2324967890312 1
1.03250057365067 1
0.947448481523375 1
0.893885550499335 1
1.05688835779923 1
1.05378197639439 1
0.764872180077287 1
0.952757857871226 1
1.04669069881066 1
0.816688364396927 1
0.905028676146753 1
0.865865916571089 1
1.11932558241829 1
1.01640474365551 1
0.992841459157627 1
0.893785592835977 1
0.919141176218399 1
1.00774498516811 1
1.15193667629701 1
0.854224316343525 1
0.998733960306056 1
1.04635074469233 1
0.980759621571643 1
1.10290145071836 1
0.693719596815917 0
1.02811766978291 1
1.00414439790949 1
1.02388400211556 1
1.05083172028992 1
1.00252291829716 1
0.82808637485283 1
0.799115671785907 1
0.9434547482901 1
0.992386014687663 1
0.949619521400894 1
0.932848645109772 1
0.833916936590709 1
0.777318109934719 1
0.930999801652958 1
0.95987369598098 1
1.11288121187285 1
0.80334076263497 1
1.04830703650139 1
1.03357170115636 1
0.937324235490149 1
0.938258201475884 1
0.959426479203595 1
1.24849527966608 0
1.1145910466844 1
0.96882848186203 1
0.974133825213112 1
1.26921500123051 1
1.26834776182518 0
1.22184991612097 0
1.08517501306501 1
1.16267679119255 1
0.960452100590333 1
0.994160634776338 1
1.12908368597465 1
0.940933358279397 1
1.2531375362244 0
0.98700195077834 1
1.00783307096011 1
0.926136886450564 1
1.02108775080523 1
0.949340906680399 1
0.857241760841733 1
1.09946422230818 1
0.850436552270028 1
1.01190094863062 1
0.700202654057347 0
0.950780967400334 1
0.869690738715535 1
0.965410783076849 1
0.902005312766989 1
0.978413037661171 1
0.762670067711595 0
0.896309332183181 1
1.09101474190404 1
0.983974284562555 1
1.0450773387622 1
0.949321125564889 1
1.03568154612393 1
1.18010048707953 1
1.08125359455364 1
1.09626101858348 1
0.819101163544217 1
1.01138272638323 1
0.906433195012564 1
0.811968097715537 1
0.900036248807233 1
0.855001412976852 1
1.00331036029708 1
1.04383278361365 1
1.08784088083923 1
0.90098080314606 1
0.940264240032132 1
0.962563925038562 1
0.87780814924079 1
0.950109915769476 1
1.22702061571176 0
1.02976168757521 1
0.820005397593124 1
0.886662570002241 1
0.955166723576878 1
0.91785973266694 1
1.09105635740002 1
0.941584903500563 1
0.819756801367521 1
1.30937879033742 0
1.07456736460613 1
0.966654897937966 1
0.90079538306042 1
0.953157617563515 1
0.947829203479848 1
0.968984425043186 1
1.13435344595822 1
0.998980990057528 1
1.09139514898058 1
1.02814752294763 1
1.06648293463737 1
1.0149631937661 1
1.03350099204785 1
1.05757660019653 1
0.932590128427692 1
0.88308486172573 1
1.02548263862178 1
0.918366496770467 1
0.865573716897329 1
0.991561809443893 1
1.09257806256212 1
0.756054220541166 0
0.949417959474444 1
1.03387023341606 1
0.989401687177783 1
0.939869299069405 1
0.980855514572065 1
0.898214437200675 1
0.906094075028427 1
0.954112129639004 1
0.981876056876548 1
0.981746192072365 1
0.79405343530153 1
0.854863061029691 1
0.953501363408304 1
0.931129101163902 1
1.13090765932572 1
0.896294528606267 1
0.989810511490589 1
0.896317273391082 1
0.937787324772175 1
0.806408007891632 1
0.925243248604816 1
1.037818026111 1
1.04022547875633 1
1.07547499072176 1
1.1151377210375 1
0.934014722758797 1
0.836328070239875 1
0.803250010154834 1
0.939806168844438 1
1.03685913522514 1
1.13876433480232 1
0.829242014958187 1
1.03111668245825 1
1.04029693672024 1
1.12478386661768 1
0.786136956086865 0
1.02989720860434 1
0.978079520803612 1
1.0754772295013 1
0.857726557910735 1
0.988556300236488 1
1.28013045102315 0
1.3011863183887 0
0.886322930803845 1
1.17459733355639 1
0.967501180784436 1
0.972725136931983 1
1.25691072954587 0
1.12892984861945 1
1.21809812828077 1
1.05775834168117 1
0.927275882503145 1
0.970340847242547 1
1.07454241238955 1
1.02038239504198 1
1.08240491649199 1
0.818640903622483 1
0.965059204047637 1
0.846383715352907 1
1.21331014500746 1
0.886796422247409 1
1.07608085533352 1
1.01483340323702 1
0.965100649793601 1
0.814052011919422 1
1.29112785513949 0
0.912640959337969 1
0.784934285645062 1
1.21513950983439 1
0.971247578049784 1
0.990919022194074 1
0.962716882837781 1
1.10278699648886 1
0.96360726786808 1
1.02581570941031 1
0.969174760563979 1
0.933155933078435 1
1.04931548535729 1
0.833801844698448 1
0.948697445597554 1
0.979538826633635 1
1.08204527712654 1
1.1587346743996 1
0.990381564854493 1
1.03662097242058 1
0.759202947359321 0
1.03067237754203 1
0.753304556494704 0
1.07434765279733 1
0.985811210426528 1
1.18429422275781 1
0.973328855457055 1
1.00609024896624 1
0.97796824206971 1
1.09436192840476 1
0.893662079431019 1
0.99458885403333 1
1.10012086491007 1
0.976035743683256 1
0.956676515097127 1
1.07751241868651 1
0.869899315175845 1
1.06367620085357 1
1.24094249257422 1
0.855019867915623 1
0.908756214718803 1
1.03274786127106 1
1.11428498058809 1
0.779238485660271 1
0.968021316443015 1
0.985417659038131 1
1.30574407235322 0
1.06077414575181 1
0.796491018981332 1
0.987808364806557 1
0.842395099845508 1
0.927839041935694 1
1.04027349059668 1
1.20859149133482 1
1.01446615492891 1
1.00442125482909 1
1.19221484901712 1
0.993879812674756 1
0.867968700305807 1
0.965645909698199 1
0.922465735830132 1
0.862851992258475 1
0.886293920672922 1
1.14335219750587 1
0.843450800667622 1
1.00414973524317 1
0.924932039727542 1
1.00181446114164 1
0.89230030434392 1
0.953120110336781 1
1.03463211559006 1
1.02894133859135 1
1.20822695656199 1
1.15689791022719 1
1.00083571868212 1
0.900123632407049 1
0.915172061696615 1
1.14605224723563 1
0.999253267014589 1
1.14834066037887 1
1.18712766623902 1
0.806705208281066 1
1.00833303253517 1
0.765501017532357 0
0.942825959429237 1
0.925334251952389 1
1.01706722313534 1
0.974590498238135 1
1.144989700666 1
1.01456706638348 1
0.964656573266679 1
0.98847558038512 1
0.87484585415676 1
1.08106236471945 1
0.983111323517809 1
1.13045224975099 1
1.01461429713407 1
1.02062698586861 1
0.877292118848735 1
1.02522236416794 1
1.20743924348853 1
0.930301733504437 1
1.12756787159336 1
0.802096149074505 1
0.967150098140706 1
0.991293019420673 1
1.12691017450606 1
1.03525292703548 1
1.15296068762997 1
1.06148823408739 1
0.866754564281643 1
1.0838547478845 1
0.979589598300628 1
1.16981495440085 1
1.08080890420776 1
0.829363144053527 1
0.899842709759495 1
1.03219481420647 1
1.0462086623003 1
0.801004010006862 1
1.0305279554808 1
1.08054477571882 1
1.12853631096535 1
0.970984049494397 1
0.873850336810265 1
1.16204764642743 1
1.14900276076523 1
0.830298888457958 1
1.10421852573042 1
1.00862383271126 1
0.953306916951364 1
0.940181353978392 1
0.962612576231561 1
1.09286403694221 1
0.913241829834565 1
0.785804164158096 1
0.918322829059771 1
1.06380069433282 1
0.829058754437858 1
0.936079039531962 1
0.766362729462015 1
1.07852969431528 1
0.840201354646735 1
1.00192583343727 1
0.848417236235906 1
1.08029842486134 1
0.832625466683085 1
0.909522161899508 1
0.917030567955343 1
1.20773162933747 1
0.847826197578847 1
0.907904298949154 1
0.882497495556513 1
1.03577028184345 1
0.774140660285029 0
0.957645083138434 1
1.00424044637336 1
0.876788050412052 1
0.985223516150346 1
0.901687690110139 1
1.03856959913454 1
0.896194136436463 1
1.00628673952484 1
0.736322486614561 1
1.02337236167675 1
0.738038637924638 0
0.639106850470125 0
0.855711044877356 1
1.02195590044773 1
0.882878791260996 1
1.00667918910838 1
0.847910035332842 1
0.881188639154482 1
0.953218128353804 1
0.94459542851074 1
1.1389555776902 1
0.792719873502431 1
1.04050654880085 1
1.23357765722267 1
1.07204096572349 1
1.01128613525995 1
1.14475811218799 1
0.935831823101247 1
1.16230499090495 1
0.67207737609358 0
0.830621654853805 1
1.00346617346037 1
1.01721305867788 1
1.12076909521034 1
1.10377655346617 1
0.864529845199216 1
1.16279677510043 1
0.90525976565204 1
0.996555755060518 1
0.797738126868269 1
1.05883191040961 1
0.920779517921942 1
1.03399842130546 1
0.750592921524597 0
0.994143808255024 1
1.02353592672951 1
1.14565853415546 1
1.22661113852337 1
1.05554741510907 1
1.20284039944126 1
1.12513353014185 1
1.0034235891141 1
1.18502182342179 1
1.00147703421923 1
0.738984170196816 0
0.959572109640861 1
0.913851416589647 1
1.00301381022984 1
0.980907370210861 1
0.890545998607352 1
0.879556294382335 1
0.71877671421538 0
1.12502365006037 1
0.991519117008226 1
1.19059469038819 1
0.736724011823843 0
1.22618552640486 0
0.775263599134319 1
1.08222024442114 1
1.16772018165437 1
1.09902992974743 1
0.882772523826368 1
1.27691176242602 0
1.14213045392713 1
1.31593377788775 0
0.952659682587156 1
1.1082152593467 1
0.927280491374609 1
0.942434960550393 1
1.07033011944739 1
1.0455167652708 1
0.862232522301614 1
0.997402495464136 1
0.860971565918389 1
1.00153556620814 1
0.931187459150819 1
0.997071858166356 1
1.06096040664009 1
1.01070268539061 1
1.02920549382129 1
0.994780403590431 1
0.800685902384712 1
0.838281323901091 1
1.13754165312477 1
1.0494207425554 1
0.921476118112486 1
1.13337809189378 1
1.23125724194822 0
0.994795975265086 1
0.826703632006268 1
0.790804127849833 1
1.04910501758044 1
0.942952047503362 1
1.21268926008247 1
0.879938872042677 1
0.913086736785643 1
0.746122774984436 1
1.13978916962096 1
1.07044226327436 1
1.01056196583624 1
0.880808352346246 1
1.13194054953937 1
0.923437979352459 1
0.997413626087177 1
1.01837530252933 1
0.748593234169836 0
0.910453838380893 1
1.10955408508817 1
0.927904759159966 1
0.969817568262744 1
0.893100675727525 1
0.979268531184422 1
0.94050479874671 1
0.766202095201456 1
1.0320692773733 1
0.909403509224922 1
0.927371627679969 1
0.919762287677535 1
0.998642677717457 1
1.09392631919304 1
0.900530383231661 1
0.924837985796384 1
1.09905512706059 1
0.99161596706054 1
0.935627096180476 1
0.960084990586758 1
1.06027202294398 1
0.883517419197553 1
1.05389877952907 1
1.25519610159764 0
1.00172122738898 1
1.12787431351872 1
1.02337311879771 1
1.11236787696248 1
0.75061276650037 1
1.01553894045811 1
0.877092544721166 1
1.04492492166446 1
0.901205461957695 1
0.928246824350421 1
1.01700086174342 1
0.88134560879335 1
0.971256207867743 1
0.977354170539784 1
1.04589548293859 1
0.973015860714923 1
0.811254559723815 1
0.975649366721678 1
1.242900140371 1
0.890992307547541 1
0.924982711220464 1
1.02792468248861 1
0.91837180982599 1
0.795148178638381 1
0.919449214406925 1
0.897465576434307 1
1.02292045946462 1
1.13466815624297 1
0.980763317263452 1
1.00576128597235 1
1.12559970742312 1
1.14283012200111 1
1.14312690474107 1
0.862607655718114 1
1.03209337175704 1
1.10774331526877 1
0.980815975179757 1
0.857459918090571 1
1.05726980135014 1
0.906025432250578 1
1.10680471706632 1
0.926109320119111 1
1.06011849016465 1
0.942212772535476 1
1.01939185535283 1
0.872113813253301 1
1.08537662416318 1
0.959599526572703 1
0.845541217546507 1
0.904331204809127 1
0.969530146986473 1
0.977104185332776 1
1.05619363550968 1
0.944356801908219 1
1.17719931067695 1
0.988234847910412 1
1.12985759352209 1
1.15987589044255 1
1.08631526636932 1
1.05667276337068 1
0.981543748749551 1
0.779259545929026 1
1.07429043430642 1
0.918425650799052 1
1.17207527885616 1
1.0665138230532 1
1.01039901247711 1
0.889599638628763 1
0.999786262211579 1
0.979178734724538 1
1.01245528581242 1
1.13248471533889 1
0.987575765512262 1
0.837927419078318 1
0.993729459373692 1
0.964095980314775 1
0.88019349195526 1
0.972290086873753 1
1.02801608463255 1
0.975610524581757 1
0.942400827640374 1
1.09288175299243 1
0.760179731065573 0
1.1259407709117 1
0.955613537530489 1
0.935096273690433 1
1.22860707202014 0
1.05882115007369 1
1.00291096822172 1
1.02276663189655 1
0.995970504698059 1
0.975120879774053 1
0.818285616450944 1
0.871828061638613 1
0.9461155650751 1
0.696612149363731 0
1.2557872032542 0
1.13206101103518 1
1.12528384089976 1
0.783611135465102 0
1.04822928146497 1
0.906169866836644 1
1.29005397772038 0
0.99429117744703 1
1.29717229620606 0
1.09254968898258 1
1.16037642714036 1
0.915850715492825 1
1.10942445124667 1
1.02242857182993 1
0.973662660328714 1
1.12047321400892 1
0.806541301320332 1
1.14556874231753 1
1.17933674064119 1
1.10997571407622 1
0.978108709246512 1
0.87647212104017 1
0.863442351094356 1
1.00951916702099 1
0.930993515375691 1
0.868354298558808 1
1.11240337698548 1
0.9805060013322 1
1.02546970783778 1
0.957022297800517 1
0.924285010015827 1
1.1323250881077 1
0.953812975374428 1
0.940548767442289 1
0.87329888549204 1
0.963131451838769 1
1.14804050375354 1
0.86906808018202 1
0.991517332783232 1
1.00777157969523 1
0.806149107987318 1
0.842186609696878 1
0.874640859122995 1
1.05207982124569 1
0.868187984573548 1
1.12440312142754 1
1.09221287407931 1
1.05404441715408 1
0.848720203075413 1
1.04152681750901 1
0.842524128335754 1
0.975087444531316 1
0.922277943659903 1
0.787848238487693 1
1.02428086925662 1
0.966019720987503 1
0.909729713439218 1
1.14842565957562 1
0.891345959296819 1
1.05611255662569 1
1.22058261589288 1
1.14222447549377 1
0.906568039956383 1
0.990904332741268 1
1.00052646386659 1
1.02632376557681 1
1.10722819933752 1
1.08992490416954 1
0.833234257892734 1
0.826197910845901 1
1.01097076317918 1
0.921516013916532 1
0.921600781661815 1
1.03857670421752 1
1.00024337661531 1
1.09657968861938 1
1.0366781239323 1
0.876992259134855 1
1.1327151063417 1
0.775323220019378 1
1.14758650729188 1
1.13945729520904 1
1.16178573940152 1
0.909723967791636 1
1.05302476308506 1
1.03277148189756 1
1.08936642673048 1
0.857886462981291 1
1.16594580426209 1
1.05893898451561 1
1.13044373099907 1
1.0439225948467 1
1.08460427740248 1
0.894752260033948 1
1.06195263582885 1
0.79367271097818 1
1.06050555747131 1
1.00346784777778 1
0.881344447223129 1
1.00152742041395 1
1.07914375222426 1
0.895128389623293 1
1.14383098138116 1
1.02975851456065 1
1.01376576063619 1
1.04783540282861 1
1.02468975669569 1
0.887072149750298 1
1.05326118892704 1
0.984677986089868 1
1.11929562151382 1
0.926448840549295 1
0.962413903594649 1
0.862480174211044 1
0.973139175124614 1
0.850449994767259 1
1.17417582927949 1
0.878720057267607 1
0.920175086611679 1
1.08932627345207 1
0.878762414922029 1
1.08706189128638 1
1.1366160369602 1
0.967357463521294 1
1.00462844129698 1
0.894324025856469 1
0.945249153521413 1
0.88077905218726 1
0.90279723614714 1
0.995286490382 1
0.920130102613478 1
0.913394191269203 1
0.766328732071653 1
0.847703786669034 1
1.06165470630492 1
1.20602884677958 1
1.01038318517505 1
0.995151502158956 1
0.998118345406839 1
1.08278801546451 1
1.17217550278651 1
0.980606825402777 1
0.962864393001001 1
0.794461221616876 1
0.992876368747288 1
1.0147649840972 1
1.0007904373733 1
1.14568003273616 1
1.1572665409964 1
0.985414679833003 1
0.940711050367183 1
1.12885120989137 1
1.06151222820777 1
0.97181938394346 1
1.23005089696443 1
0.881563949329491 1
0.979304123173196 1
1.07591059913305 1
1.07707332515944 1
1.06119677702237 1
0.963931733379074 1
1.01111628342844 1
1.22711056713142 1
0.893502427923781 1
1.03854564783792 1
0.819722427904387 1
1.05696977920655 1
0.989869858224975 1
0.969049297044465 1
1.45572480709208 0
1.06054970713076 1
0.995725642568755 1
0.939940290047676 1
0.996196644332599 1
1.03214382690335 1
0.98923594440308 1
0.872169188600323 1
0.850477222807569 1
0.945205610098657 1
0.876896278515098 1
1.01774880648931 1
0.958932109219467 1
1.07484064881682 1
1.10589834173869 1
1.01374977799361 1
0.740165365818056 0
0.867783357132181 1
1.11644071641966 1
0.945480219174499 1
0.812604098420549 1
1.20588999427083 1
0.955827370627857 1
0.945827862695916 1
1.15701050736177 1
1.02140902404638 1
1.01377328903176 1
0.972153866887998 1
0.891840971740696 1
0.783678494904326 1
0.774524736167628 0
0.981005933824711 1
1.04191075568672 1
1.02393623186597 1
1.15949571738066 1
0.83302355154608 1
1.04192190653716 1
0.892665717038298 1
0.921076045728246 1
0.973822778989171 1
1.0722649174739 1
0.947851645188624 1
0.885430912843195 1
0.913845299210442 1
0.725992503374896 0
1.12285729200897 1
1.17905826048675 1
1.07898322427303 1
0.989198980011808 1
0.865078254874289 1
0.848697364566784 1
0.912030298849514 1
0.809572263846868 1
0.961010327038649 1
1.11483034944886 1
1.01018887967441 1
0.926383317284115 1
0.894200513472787 1
0.939619534948876 1
0.885571033960542 1
0.927347642643256 1
0.975102279846445 1
0.935548540409483 1
0.912502402960755 1
0.865667321222522 1
1.07987005738664 1
1.08763223807176 1
0.906802260426139 1
0.977956358636604 1
0.918663306194883 1
0.91390578630852 1
0.887460068809668 1
1.12275217239805 1
1.11755463523096 1
0.913911496982028 1
0.930667376817773 1
1.10169953530729 1
0.829382129082427 1
0.954100611209119 1
0.990666875087221 1
1.20343307066923 1
1.04385701012956 1
0.873273381673888 1
1.03363387692861 1
0.982967401985958 1
1.22789239402006 1
1.12286337697036 1
1.08004289129517 1
1.11771767352316 1
1.00554912647128 1
0.996816612759673 1
1.02905895266428 1
1.00953925186488 1
0.903374627979266 1
0.799276934573696 1
1.05520757906647 1
0.681126161365071 0
0.97455900923183 1
0.960758148809911 1
0.923518836422715 1
0.966001489196255 1
0.941649135776127 1
0.835186336156837 1
1.04253379036475 1
0.962562967410246 1
