# Supplementary material for: Bias caused by sampling error in meta-analysis with small sample sizes
Source: PLoS One. 2018 Sep 13;13(9):e0204056. doi: 10.1371/journal.pone.0204056 (PMC6136825; doi:10.1371/journal.pone.0204056)
Supplement: S5 File — (ZIP) [file pone.0204056.s005.zip › results N = 20 theta = 1 tau = 0.2 sz = 500-1000.txt]

"dl.theta" "dl.cp"
0.92508956183302 1
0.930373771590175 1
0.999358484177819 1
1.04776058107642 1
0.95991167739347 1
1.07897362703911 1
0.963290502090937 1
0.869634831578083 0
0.942167661411932 1
1.0738410519758 1
0.975994316425099 1
0.982232020920612 1
0.903638246332954 1
0.997398057543194 1
1.14063225645668 0
0.977586607646535 1
1.00082950318682 1
1.00498286856338 1
0.912263809581709 1
0.976881755124796 1
1.01487763703429 1
0.988816225021371 1
1.01262098555614 1
0.9914735991359 1
0.96126595512321 1
1.04297439817524 1
1.05329472503729 1
1.00829462238645 1
1.10253614891512 1
0.905118871192733 1
1.10430395262162 1
0.914061876021933 1
0.981173465387337 1
1.0736187789778 1
1.09633557034096 0
0.919112157590011 1
1.05068564160712 1
1.07350053211305 1
1.00556220737625 1
1.05725420948142 1
1.02798330932475 1
0.882562306897935 0
0.914944481899643 1
0.956486723270355 1
0.88594122578582 0
0.976253223318382 1
1.12257039725375 0
1.00013598301905 1
0.948314294002887 1
1.05951873530989 1
0.96426318123842 1
1.03208925379521 1
1.08194003106772 1
1.09392027372577 1
0.996349748852943 1
1.07722254440109 1
0.937831723962477 1
0.986864131469977 1
0.992462512063633 1
0.927475367076759 1
1.07255759516855 1
1.00779491237717 1
0.947141196239224 1
0.963769244716528 1
0.870273523515747 0
1.01980750536283 1
1.0279919351385 1
0.961407115954817 1
0.937472333231164 1
0.914502125994269 1
0.98512167412855 1
1.07123413770447 1
0.943988891805148 1
0.976311278122225 1
1.01101949673617 1
0.914302581244701 1
0.990829209639225 1
1.02795183127926 1
0.964639998155475 1
0.971043620203976 1
1.01846428573886 1
1.06817841578569 1
1.04750439599796 1
1.04253643571907 1
0.932860944679708 1
0.997175183084806 1
1.04948101406125 1
1.13037498963156 0
0.981767925222083 1
1.00225588885125 1
0.997584358056764 1
0.984949596559059 1
0.998549228370941 1
1.0296249578693 1
0.964030902426232 1
0.959738173688448 1
0.935249730956884 1
1.02812817586427 1
1.06345502574292 1
0.893413258379184 1
1.07145396795088 1
1.01449108440461 1
1.01197005376962 1
0.990929077768188 1
1.02691587301525 1
1.00738850672807 1
0.911215503697387 1
1.02238001119091 1
0.919150606008226 1
1.00838564159017 1
1.03721121174445 1
1.01180346001707 1
1.0243256864812 1
1.07128867348692 1
1.04984588063739 1
1.11174945218807 1
1.03115015475366 1
0.994252061304654 1
1.0572550462768 1
0.950913461422864 1
0.96852858415931 1
1.00768181152375 1
0.969833558165299 1
0.993233458069397 1
0.9626912832473 1
1.03723527446447 1
0.998830422600047 1
0.927214197764989 1
1.04844320319656 1
1.04957137538389 1
0.948213096954394 1
1.04789749222008 1
1.04528899091878 1
0.965559961255011 1
0.986374828997842 1
0.888057470691443 0
1.00475171087251 1
0.99753491442582 1
1.059965427523 1
0.961736496837568 1
1.06509858097552 1
1.0793090383205 1
1.05004629718913 1
1.05209329972278 1
1.08345187299479 1
1.02598210148241 1
0.954145469273379 1
1.04110431048048 1
0.983776900223219 1
0.891792801575728 1
0.990376162595911 1
0.979102366893579 1
1.07045053168658 1
0.939421622958061 1
0.978067977543957 1
0.955499950534113 1
0.997830885107976 1
1.0337044702558 1
1.06718826627726 1
1.00503999575358 1
1.08102319696575 1
0.970832913956087 1
0.978542245039251 1
1.02239337257988 1
0.909222117128715 0
1.00796332617821 1
1.21637181424637 0
1.04969203506801 1
1.00487904597586 1
0.975082912625207 1
0.997298978184271 1
0.938535483665233 1
0.960917513975088 1
1.16912972443107 0
1.17542941782385 0
1.01904959003421 1
0.933990231084499 1
0.916838868268871 1
0.904486870056269 1
0.91552662119747 1
0.88854408371672 0
0.916022465689427 1
1.12277632064495 0
0.981668112536171 1
0.992799347843449 1
0.969257151067089 1
1.0000033523183 1
0.983074941438089 1
1.10566094604344 0
1.02566806350695 1
0.972092825544334 1
1.01478768204128 1
1.00046988028795 1
1.20640935047049 0
0.989153146931673 1
0.972572836864216 1
1.01929473085146 1
0.986665221417996 1
1.02495960422272 1
1.11333739493283 1
1.00702711717585 1
0.894895740980275 1
1.05301590558437 1
0.955617286993487 1
0.911613258682131 1
1.02068075672868 1
1.00799713881071 1
1.09133155180585 1
0.958773672834264 1
0.889264872444185 1
1.04489743756477 1
1.10953971444485 1
1.01509934687732 1
1.00868055382746 1
0.987207407498155 1
0.908862730263624 1
1.03205351657444 1
0.996098511293724 1
0.94083717275326 1
1.07600974450494 1
1.01372276854624 1
1.04850831494664 1
0.997100919185536 1
1.01719003183253 1
1.07535090355279 1
1.02222131063269 1
1.00155696042753 1
0.982441109469363 1
1.0854427233987 1
1.07333395126253 1
1.09711401853652 1
1.00369650131857 1
1.05272692250636 1
0.951916885339448 1
0.973479174397632 1
1.01382527033768 1
1.09056290253589 1
1.0012670574956 1
1.09658563810449 1
0.997445650881487 1
0.978823190409669 1
1.07409130299746 1
1.04127758101458 1
0.97841721571428 1
0.996484066503839 1
0.911830774261503 1
1.04226053572507 1
1.00035490096608 1
1.05240369851988 1
0.936198008627194 1
1.03355608633041 1
0.948361999197494 1
0.862210810004175 0
1.08283398011606 1
1.05261616208071 1
1.05735021537768 1
1.0526876632625 1
1.00486664041581 1
1.07916526108915 1
1.02443181306621 1
0.995368033970297 1
0.966509792254592 1
1.00711790973707 1
1.06566784310479 1
1.03321775423595 1
0.959189318124168 1
1.00104750936318 1
0.967631636233283 1
0.952988069309149 1
0.982565254363003 1
0.93756015923176 1
1.10726949271202 0
1.03987445706151 1
1.03479461092773 1
1.00386028880317 1
1.11150123395966 1
1.03306488203415 1
1.00100310497896 1
1.0912048473509 1
1.11257978339892 0
0.927703194720573 1
1.07584240547511 1
1.08090965121277 1
1.0534091377255 1
0.948254883375799 1
1.0049121009546 1
1.05852637083805 1
1.02035738854574 1
0.956399152471334 1
1.02260387131378 1
0.901113901783337 1
1.05195069296309 1
0.894005835555428 0
1.0045923884587 1
1.06864005226749 1
0.913293988851759 1
1.04462592780419 1
0.935625367971566 1
1.02173023132581 1
0.99134748332161 1
1.07323724449983 1
0.946089862363984 1
1.04392492555787 1
0.937985721365281 1
0.923617748879433 1
1.06337455551423 1
0.960689401035441 1
1.11567593294436 1
0.908019643039554 0
0.9937348748863 1
0.983624665501595 1
1.05007903169132 1
1.05142904712022 1
0.969560665350139 1
0.922324293246216 1
0.95048808601817 1
0.970589694691185 1
0.980780128135101 1
0.89341349557705 0
1.00517914027861 1
1.04912409513534 1
1.02182524357406 1
1.02447287936156 1
1.06798008197731 1
1.04118804884055 1
1.10751782993813 1
1.00876153020781 1
1.01458095890559 1
1.09930024049203 1
0.968025727383336 1
1.00880778780732 1
0.990000294119231 1
0.987932625109102 1
1.05341366044381 1
0.966259960040598 1
0.971473740097881 1
1.04246559961841 1
0.941541911721276 1
1.04599871502678 1
0.957283156430534 1
1.04297657469565 1
1.06921078168545 1
0.975424247443275 1
1.05113379293075 1
0.97156511419371 1
1.05741787037388 1
0.997416815786838 1
0.83171127977883 0
0.994981733576437 1
1.04707439692706 1
1.1286425743235 0
0.907044077274591 1
0.973902097899578 1
0.9003192813672 0
0.865875966573471 0
0.994285016078172 1
1.03477980806269 1
0.967094962066056 1
0.994120110530182 1
0.95089474493298 1
0.995659890412338 1
0.987623217920661 1
1.02275856404796 1
0.955841253830062 1
0.96863005716566 1
1.00359288604041 1
0.972097519393022 1
1.02478738064743 1
0.980360694923471 1
0.92063422966462 1
0.888718756670632 0
0.962252938206447 1
0.988921097566941 1
0.993143050496489 1
0.966387343454745 1
1.10654479824823 0
0.96503576908938 1
0.975178645382387 1
1.03957715847137 1
0.988785944634195 1
1.01757664874959 1
0.983570249598058 1
1.09634054688544 1
0.946852186687124 1
0.975861566920667 1
1.02871355984547 1
0.969868533404662 1
1.02141326087231 1
0.882430912969127 0
1.00616954878076 1
1.05066883182443 1
1.00069451784304 1
1.01926612453529 1
1.0222722015439 1
0.984447901652844 1
0.999567243955835 1
0.918365307539192 1
1.00315146478965 1
0.942793917175188 1
0.994748128942337 1
1.04329039739963 1
0.997313208389147 1
1.11679069898661 0
1.03815221124904 1
1.0295051350805 1
0.980892555132225 1
0.911351616795015 1
1.06733651797288 1
0.942617166106342 1
1.15024287624981 0
1.04104318951299 1
1.0595864587765 1
0.975473455063271 1
0.885990928920112 1
1.03106278378453 1
0.960833641219341 1
1.01836915406207 1
1.02533837476956 1
0.995773651342686 1
0.938844690370619 1
1.00325083281831 1
0.991445472113027 1
1.04457929735582 1
0.991940878481058 1
1.01762937708034 1
1.01331005805487 1
1.09289836709498 1
1.02001764181625 1
1.03721347414721 1
1.10006823317916 1
0.951844513903602 1
0.824940383883283 0
0.955548538478599 1
1.07908244952524 1
1.03960602924567 1
1.04393506232417 1
0.952743287954148 1
0.961554434058359 1
0.98726663173836 1
0.876233820548393 1
1.04762298178457 1
0.970727552830497 1
1.06997627910646 1
1.08456389741468 1
0.975771526859241 1
0.981198975936317 1
1.02642233418588 1
1.05993408247541 1
1.02564426394306 1
0.939619363601309 1
0.957021389136533 1
1.03418851340674 1
1.08460026469568 1
0.948935964081989 1
0.950099791408621 1
0.945209994615833 1
0.903147642926702 1
1.02102035605921 1
0.990730057905428 1
1.04134700286357 1
1.0107386026948 1
1.12697291225686 1
1.02362527841894 1
1.00671174347968 1
1.0525635352475 1
1.0338377387926 1
1.01504135603268 1
0.911004104190241 0
0.905261096486092 1
0.945732150023206 1
0.883802092788157 1
1.07181551991767 1
1.05161272272206 1
1.09426434016466 1
1.01663446321644 1
0.973715771844131 1
1.0063550883346 1
0.933588756938847 1
0.991742444186126 1
1.08611909601549 1
0.948609255796728 1
0.986119945355095 1
1.01442890968128 1
0.944248327318089 1
0.909077446168268 1
0.924946796700451 1
0.990391423375873 1
1.06692221403115 1
1.00641885949531 1
0.960860006240713 1
1.04911545555978 1
1.00587905250309 1
0.901105606545745 1
1.021267023201 1
0.98954073563095 1
1.04209523344507 1
1.0149782962751 1
1.01932511739014 1
1.03803615605634 1
1.01984949069143 1
0.913838418181486 1
0.998292335896638 1
0.919352803260111 1
0.934919207647133 1
0.948471116421291 1
1.00209423849765 1
1.01857275944066 1
1.0859224877414 0
1.06812644026321 1
1.05710103146686 1
1.01446556310782 1
1.00580905412625 1
0.900490142863823 1
1.05218941329438 1
0.962815508832473 1
1.01292765288498 1
0.985541529576536 1
1.03592084655501 1
1.09142429640962 1
1.11141891283711 1
1.01385640038697 1
1.00983570524556 1
1.02730246442415 1
0.971664792735919 1
0.989498677231116 1
1.00492688494781 1
0.950793259404033 1
1.00110573470485 1
1.00063860493685 1
1.0118355987623 1
1.01411259292397 1
1.07507898796319 1
1.02020258762691 1
1.06690618463204 1
0.929968415844891 1
0.925769487068284 1
1.0957376618298 1
0.934779971889224 1
0.878401553518272 0
0.970348060337311 1
0.995418785922753 1
1.01744380481227 1
1.02201010808318 1
0.983188722431713 1
1.00640736451814 1
1.03547179188329 1
0.967942676851615 1
1.02380140826525 1
0.947055683115931 1
0.962930677471786 1
0.942452254057061 1
1.01267432208607 1
1.03036440651946 1
1.07605914735784 1
0.928188380226181 1
0.95701100322216 1
1.01805248315179 1
0.893609094822936 1
1.13625063437456 0
0.968260021513149 1
1.11845821083789 0
1.00559797487878 1
1.00230712877901 1
0.875923314111144 0
0.998998491444404 1
0.984907845502096 1
0.988693995764705 1
1.04907661516868 1
1.0166478219862 1
0.948726379743844 1
1.0410165186823 1
0.91606386777209 1
1.07763406787038 1
1.01165650190968 1
0.950166934243711 1
1.01096335173857 1
0.991253380136057 1
0.97310337401034 1
1.00191235689991 1
1.04146833963637 1
0.969947743930092 1
0.965917512102246 1
0.997120746004443 1
1.04342779713652 1
1.02560127200552 1
0.941774766666964 1
1.00427070477523 1
0.895843687100295 1
1.03083478176257 1
0.993604533048326 1
0.947072193471644 1
1.0021120826892 1
0.971516678489074 1
1.13475222705371 0
1.03430999434959 1
0.962479008370737 1
1.01822510531936 1
1.00051402672237 1
1.07564652906403 1
1.02904041075817 1
1.00100832925214 1
0.937091924695123 1
0.994502379167919 1
0.965773137815433 1
1.05428036930515 1
1.07624247307607 1
1.09349199775338 1
1.02124001741692 1
1.00177718555568 1
0.989143621196857 1
1.0953840784585 1
0.959931118578652 1
1.06165876827637 1
1.00324225870725 1
0.976600271949373 1
0.986020058314546 1
0.828046187511259 0
1.00718545611298 1
1.05233263939421 1
0.993985487064142 1
1.03951093592884 1
1.02073291511389 1
1.00515617381252 1
0.932516405278026 1
0.992739224702585 1
1.04897109072024 1
1.00964674778524 1
1.03482782039058 1
1.05093306478061 1
0.964366707455506 1
1.06631302707825 1
1.08100635724455 1
1.03244245909243 1
0.999247628649383 1
1.03884276580448 1
0.942955419967555 1
1.01064846003532 1
0.882829281564087 0
0.966935978181179 1
1.04598701459105 1
0.898631520526403 1
1.00634221742197 1
1.17171999744003 0
1.02690292043739 1
0.93788752095156 1
0.968334782089402 1
0.925245186464904 1
1.07449477040949 1
1.01429389647447 1
0.884367886669437 1
0.983881678303507 1
1.09513813309715 1
0.974425510668602 1
0.9913078185392 1
1.04153907147263 1
1.04004785259197 1
0.990316760196932 1
0.967547109688274 1
1.05573194696748 1
0.944309402580261 1
0.931588014235369 1
0.97181200343323 1
1.05951903240081 1
0.993522897366679 1
1.07289444469676 1
1.00000991888339 1
0.969816666866436 1
0.985303395478412 1
1.07259507644487 1
0.995372402064043 1
0.966598799976334 1
1.01675098110278 1
0.867465020762666 0
1.00795278968027 1
0.948364805293676 1
1.11850943998646 1
0.949944670965386 1
1.04309254184074 1
0.999981804731833 1
0.999188810484636 1
1.02017479562964 1
0.94712733971845 1
1.0219995555745 1
0.956600805428986 1
1.04979466663367 1
1.05960879129298 1
0.981114784485098 1
0.992382237113131 1
0.918205391439337 1
0.97447662162918 1
0.898284567830575 1
1.01281369681565 1
0.968103531519211 1
0.956635570366845 1
1.03615386751992 1
0.904789109445827 1
0.874455089906927 0
1.03770911005894 1
1.02347305293748 1
0.94497834856072 1
0.999900701079318 1
1.06963807576183 1
1.07553645430862 1
1.04420050822652 1
1.11972736170189 0
1.07610696926757 1
0.99211145338384 1
0.957827922878963 1
1.03593165312758 1
1.00041124954022 1
1.0474861904658 1
0.91179407558723 1
0.953018368124707 1
1.04554365474512 1
1.03002229673175 1
0.927660194782798 1
0.966786930890062 1
1.05180920470165 1
0.934255522278181 1
0.948409384947162 1
1.06215744225023 1
1.05442826279095 1
0.928310482945401 1
0.95444030710657 1
1.03622552678396 1
0.989419575512257 1
0.946745598998996 1
0.990941440018893 1
1.0503581542861 1
1.02535096396434 1
0.907514243225983 1
1.00055883319257 1
1.00830968069612 1
0.985546923544381 1
1.01497425100099 1
0.968217076546866 1
0.965845076593158 1
1.02511149954871 1
0.898195110838203 1
0.924292941609149 1
1.11215041679294 0
1.01971475590323 1
0.885332165736704 0
1.01217245519088 1
1.04371063972439 1
1.00886500319852 1
1.04815184946591 1
1.14874543031667 0
1.02614298763089 1
0.985681122705226 1
1.05120216943953 1
1.05859776685083 1
1.02430680922921 1
1.07013914049069 1
0.998231394669928 1
0.981998439417277 1
1.05662633306818 1
0.936896579040121 1
0.96520619874694 1
1.00682818135754 1
1.019616416341 1
1.02407742968232 1
1.05588916925806 1
1.0100977154148 1
1.14022040291904 0
0.986971610888835 1
0.916059838096248 1
1.04538163915871 1
0.903149146263479 1
0.950669580783858 1
0.953296586462178 1
0.949066430645994 1
1.00817353155565 1
1.02383571588164 1
0.975626903610671 1
0.921420820698036 1
1.03903621252837 1
0.985770254783805 1
0.955007021538696 1
1.02172129840444 1
0.919615447696889 1
1.01736001678716 1
1.08666253140327 0
1.08083942329225 1
0.918716247968518 1
0.946959218135066 1
1.04634398478454 1
1.02098446327896 1
0.960005848327049 1
1.00786851236879 1
1.01721925305066 1
1.05288845619875 1
0.990739375572124 1
1.1250312086684 0
1.1295224031773 0
1.04284739743435 1
0.991061133857657 1
0.97406931690338 1
0.92173038897599 1
0.942443826575491 1
1.00474663596881 1
0.992291211525365 1
0.909019960290701 1
1.04599077372524 1
1.00133319994637 1
1.05219658116532 1
0.976914479934001 1
0.960796020731025 1
1.09819035731338 1
1.01642219269675 1
0.984951620245714 1
1.06459449668734 1
1.03957809100348 1
1.01694938817366 1
1.00723576514494 1
0.945444634414424 1
0.966417719062878 1
1.02813576744294 1
1.03570795148609 1
0.946874575986455 1
0.956902624929494 1
0.944837838442586 1
1.02565959536834 1
0.991872707874486 1
1.00112101284513 1
0.960960192946912 1
0.9259107401234 1
1.10042132966197 1
1.03757500993972 1
0.960538228970283 1
1.06526553665227 1
1.08259493262559 1
0.886499956166932 1
0.807834731150293 0
0.997585650737487 1
1.13899652369614 0
1.09397876431775 1
1.00185243040544 1
0.959568344607336 1
0.912482395978365 1
0.961826711446163 1
0.98389678253945 1
1.05390334026969 1
0.946936687142975 1
0.875632131545636 0
0.99085494467297 1
0.996062199873182 1
1.07997945831179 1
0.96597580444139 1
0.976523603030124 1
1.07907708600074 1
0.946664014418127 1
1.07730709962564 0
1.03940448864488 1
1.09201238509952 1
1.13091968671975 0
0.967514825923489 1
0.976227649058604 1
0.966444543525719 1
1.04259045458491 1
1.01579714497436 1
1.0297552074212 1
1.02629118461257 1
0.97805737944264 1
0.8952839809349 1
0.901218789451345 0
0.981876614324874 1
0.979175919828136 1
1.01524773638013 1
0.966483873343997 1
1.01168826578726 1
1.00501372935466 1
1.06181313059702 1
0.911760135438422 1
1.07800160747184 1
1.05856490870398 1
1.02697256535814 1
0.998640358944633 1
1.02123133266272 1
1.075409876244 1
0.932699340828297 1
0.978127871527112 1
1.0236326137097 1
0.965398514873169 1
0.901408914666868 1
0.954537456902444 1
0.952165528288037 1
0.980262269657058 1
0.962536585665718 1
1.01474059383891 1
0.950943562995366 1
1.06927806299025 1
1.06256934980081 1
0.912374684934867 1
1.09976191277415 1
1.03241162155054 1
0.960070949469818 1
0.981522258022478 1
1.00749358334293 1
0.915313766003229 1
0.990381615757792 1
0.97371353474044 1
1.04490046349011 1
0.966538414404605 1
1.0558994014522 1
0.987394626037507 1
1.00329565048831 1
0.978382973371002 1
0.997814692623395 1
0.993870755345575 1
0.907026847024479 1
0.948270380450489 1
1.15025980458985 0
0.921086994371157 1
0.973840647961648 1
1.04778351673665 1
0.959512807092556 1
1.03557141767731 1
0.988166483572567 1
1.05414116462133 1
0.973836554734709 1
0.999754472668265 1
0.98814096211367 1
0.96112770800979 1
0.972341766253184 1
1.01439461875983 1
1.08703917475606 1
1.03975363197216 1
1.0143751395981 1
0.966100600988164 1
0.996333667917793 1
1.01086813664308 1
1.01937701494373 1
0.927511208672893 1
0.992788979616764 1
1.00225800151807 1
0.977124383755782 1
0.942039207519243 1
1.07948415720817 1
0.898500377810937 1
1.01865761169951 1
0.944369554588064 1
0.969241747967363 1
1.03720430696877 1
0.968341526851064 1
1.12007022271704 0
1.00385078076389 1
1.01797552958183 1
1.05099774684294 1
1.04173394228888 1
1.03272034261712 1
0.99779039998937 1
1.06411397224713 1
1.02024868710933 1
0.964487970238804 1
1.08704208199929 1
1.05475044669498 1
0.968871972329677 1
1.07803726319047 1
0.973698224154624 1
1.01917117616358 1
1.0048395368701 1
0.98049199507027 1
1.01455768725148 1
1.06811214312361 1
1.12735975885532 0
1.03109209725965 1
0.987698308555193 1
0.900526714320289 1
0.924191236379796 1
1.05221616151322 1
0.985264773478002 1
0.945715783959688 1
1.08220354878662 1
0.931813410190744 1
1.02698212766439 1
1.03486441311063 1
1.00573172273634 1
1.12745758017042 0
1.05412419650318 1
1.01129661719697 1
1.09856717315114 1
0.98309530887491 1
0.999982957185339 1
0.993861639558125 1
1.02512023196252 1
1.05164874610783 1
0.893613069862528 0
0.989942305898415 1
1.07371712932285 1
1.00348297488112 1
0.976387769083819 1
1.01760738865365 1
0.981784210570028 1
0.955522984138024 1
1.07353890543949 1
1.00923268571646 1
1.01306836608881 1
1.07639240900998 1
1.00808821318171 1
0.964561538967709 1
1.08368842920478 1
1.08461357298824 1
0.996587588368674 1
0.996700366794393 1
0.980064771712903 1
0.928970537146642 1
1.05204750830783 1
0.874122374245626 0
1.05060829106465 1
0.961378508183391 1
1.0761594033534 1
0.958979461738823 1
0.925804719199543 1
1.01761211222934 1
1.08089490437581 1
1.06532116249076 1
1.07775196248951 1
0.965031517617756 1
0.987813875834127 1
1.00908838995068 1
0.932141975328559 1
0.917887891416606 1
0.987471918249603 1
0.919036712852344 1
1.07413935996246 1
1.02794024201231 1
0.985572669626187 1
0.968431345511563 1
1.01654113530095 1
0.954080481457711 1
1.09204766352168 1
0.980091242599219 1
0.921192993816058 1
0.975598095034858 1
1.01072682887873 1
1.09827618417574 1
0.913828325506621 1
0.923771770761669 0
0.962107488435489 1
1.10372743597268 1
1.00500207212326 1
0.923969998565072 1
0.987907848586571 1
0.998433944551284 1
1.0263801723871 1
0.991191435943656 1
1.03322138468313 1
1.03615890652088 1
1.00258107228392 1
1.0548849265444 1
1.17821600670419 0
0.946875027938334 1
0.997121386905898 1
0.945371914442441 1
1.02181661900366 1
1.09701426549071 1
1.05110090780541 1
0.966691992933538 1
1.02944071738427 1
1.04537246515615 1
0.997449348382734 1
0.985485510536859 1
1.00952923780547 1
0.97240170737653 1
1.05162362421117 1
1.07580001010629 1
1.00126083959659 1
0.896946973888179 0
1.02738500954605 1
1.03525727611983 1
0.985445500712607 1
0.971969080497835 1
0.933015719675586 1
1.00567311999564 1
0.899514495388778 1
1.05378803687345 1
0.960046729279918 1
0.833675920770553 0
1.00089009072424 1
1.03733879557455 1
0.996544330548364 1
0.992134305422663 1
0.98006688308509 1
1.00457254354921 1
1.04698810504697 1
0.991730512757663 1
1.0188932571187 1
1.05189070843822 1
0.970988374718314 1
1.00655008323741 1
0.954275469550546 1
0.978630187399217 1
0.923987205009601 1
0.92217195833732 1
0.987100672115719 1
0.965004896589031 1
1.02164299803608 1
0.942943362349392 1
1.04994833326884 1
1.02803190227751 1
0.853268572974326 0
0.999794643000793 1
1.02902198491377 1
0.958833053923186 1
1.01027509460796 1
1.01092562653469 1
0.967700750159785 1
1.01390133102668 1
0.988449448961084 1
1.02542947364147 1
0.968070897920094 1
0.920314058323387 1
0.944121697828848 1
0.9859404070619 1
0.93356002211028 1
0.918175760311555 1
0.972145594739962 1
1.05610377272249 1
0.988552028456967 1
0.908452386340948 1
0.941483954358785 1
1.03112768313921 1
1.05341965053083 1
0.977925226929181 1
1.00154558450847 1
0.915836546415152 1
0.960561773573547 1
1.02429582825916 1
0.978846615231382 1
0.981640650498252 1
0.899991244172067 1
0.982329273616124 1
0.911290465896977 1
1.00480021814022 1
0.983195368482805 1
0.960564424367824 1
1.00473101067302 1
0.997005532229941 1
0.944785189537955 1
0.997193765640779 1
1.0324412484698 1
1.0473563534702 1
0.99627743610786 1
0.99270428224918 1
0.965276140673617 1
1.01621458493424 1
1.1084683680894 0
1.03693326340317 1
0.968764727619396 1
1.01665805983095 1
1.00461403832218 1
1.09148713005236 1
1.12636762284822 0
0.996484834828354 1
0.926141167345446 1
1.02625551078399 1
0.987348158629011 1
1.02903267212574 1
0.879279920570202 0
1.00190649876763 1
0.948602759798071 1
0.90861809997895 1
0.969692595058357 1
0.978421047633857 1
1.06083488826909 1
1.01993920083969 1
1.01353320749212 1
0.953564285521283 1
1.09245083191798 1
1.03885699202105 1
0.934166834936399 1
0.998547436013074 1
1.03101701146126 1
0.906957464140704 1
0.90241392709586 0
1.03638118844968 1
1.01261687919181 1
1.0203421713715 1
0.978242923528252 1
1.01763965671755 1
1.02311363191132 1
0.978864092609713 1
1.01948419496461 1
1.02700450373356 1
0.983199401908736 1
1.01428936572812 1
1.10365011652093 1
1.10828668689432 1
0.983433996680525 1
0.95004136787517 1
0.924879448902443 1
1.03780184395928 1
1.06302953003065 1
1.06481806217891 1
0.994599303675465 1
0.937771458389336 1
0.990494459758731 1
1.01613909440708 1
0.957339359007828 1
1.05381662741083 1
0.800700096500326 0
1.13562131629664 0
0.998481282282411 1
0.969530810902146 1
1.00113587436697 1
1.02432360400298 1
0.983594357932737 1
0.964926660102478 1
1.00574461307624 1
0.931114862842769 1
1.10235175707305 1
1.05151676906646 1
0.957905883787727 1
1.00242715031225 1
1.06332519979202 1
0.940551333882702 1
0.951107820218261 1
1.00128271569037 1
0.954993363128002 1
1.0560898711689 1
1.14249727900528 0
0.950977673314695 1
0.999095533876483 1
0.924802420832607 1
1.00431461180685 1
0.978747104799248 1
0.988769878042933 1
0.944440916997427 1
1.00208861539449 1
1.10760782167827 1
0.981554484966867 1
1.03622103961955 1
0.878787184172754 0
0.924176494112942 1
1.11780947832403 1
0.97894445744477 1
1.00894320306204 1
1.04636616060654 1
0.929524224162146 1
1.04510768909539 1
0.997844028895612 1
1.08545277642258 1
1.08255974673674 1
0.974078998836154 1
0.917909420585612 1
1.00449895127591 1
1.01401099641014 1
1.00146938510626 1
0.907429378109246 1
1.05330576341083 1
0.953954990340314 1
1.03188993960372 1
0.986246769915596 1
1.00312388939227 1
0.930481395044896 1
1.0077717595192 1
1.04632995615918 1
1.01480653392393 1
0.926527772653724 1
0.912491040054369 1
1.00962687690911 1
1.02542463462226 1
1.04464855139002 1
1.04445358271066 1
0.960800334448423 1
1.00057762748039 1
1.0539190178424 1
0.963361929508716 1
0.876187333012717 0
1.08845148517888 1
1.01543852043605 1
0.961013134546894 1
1.1124478364687 0
0.96365653235053 1
0.993221122050217 1
1.01912830916113 1
0.98377914676993 1
0.944095586100779 1
0.993768250589072 1
1.0707654752348 1
0.954760421491352 1
1.13001701840032 0
0.964231738431293 1
0.967034783629002 1
1.02393854127516 1
1.04055940870779 1
1.07597661945551 1
0.928639748720673 1
1.0007042538456 1
0.882246046442844 0
0.981705025442721 1
0.923690987495752 1
0.989306857049281 1
0.911377294501216 1
0.906361301424032 1
1.0522804522688 1
0.782875699809836 0
1.01437081287911 1
1.10379214402213 0
0.975568455663891 1
1.08815256115041 1
0.922115554845933 1
0.936482932777645 1
0.90123813276488 0
1.1283043911331 0
0.940100285308792 1
0.96465516354186 1
1.03372928368524 1
1.01028411582928 1
0.954683395394164 1
1.00734981333352 1
1.07894966332835 1
1.00502703999339 1
1.06413941384257 1
0.991144392637714 1
1.03140534762128 1
0.958196454393452 1
0.969638118116351 1
0.986342099888858 1
1.00367978090486 1
1.06617554896041 1
0.981245321788497 1
0.921438347028588 1
1.01157674197037 1
1.05918193304872 1
0.961084865302695 1
1.13617589695611 0
1.09045904685705 1
0.881203428422255 0
0.89030706829097 0
1.03614026379193 1
1.05477672824116 1
0.959462416999701 1
0.851867120174989 0
0.950314476276513 1
0.950469851441418 1
0.961252300281458 1
0.978086940674167 1
0.898915583562651 0
0.99430538349378 1
0.994547490223734 1
1.05364312598848 1
1.00878438058378 1
0.884260362084972 0
1.01141098580226 1
1.09191083720509 1
1.1095122570673 0
1.0139670010505 1
0.977595697815994 1
1.0989732095018 0
1.02700585256533 1
0.956056319170424 1
0.902402710390287 1
1.00707755263356 1
0.918428567153944 1
0.968062947713328 1
0.920540012914465 1
1.03260508882883 1
1.00626857116224 1
0.933659391595208 1
0.897794328873948 0
0.978934912644585 1
0.993037826903753 1
0.981784497593245 1
0.963176284208047 1
0.917162079424062 1
0.953717558115344 1
1.00787800727175 1
1.00063617971177 1
1.05232675228406 1
1.10848639128768 1
0.881692637683561 0
0.949784773731247 1
1.03804094504076 1
0.993193196909582 1
0.95188504822214 1
1.06054254639643 1
0.992185274786589 1
0.987909764662831 1
1.06406896003763 1
1.05197294841892 1
1.1342966024459 0
1.11635963276107 1
0.914464009569088 0
1.04002830874696 1
0.943263800609012 1
0.956840010359888 1
0.972213431662844 1
1.15506075807283 0
1.03255699217739 1
1.00394541678083 1
0.914426341191104 1
1.02665555290602 1
0.983429763867409 1
0.982972628592293 1
1.02385174265544 1
0.957124340908238 1
0.915499989405248 1
0.982690862554414 1
1.08704426124409 1
1.03657169391886 1
0.984967849519677 1
1.06198421349554 1
0.938245765204204 1
1.02455458129161 1
1.05662920213091 1
0.946590188598359 1
1.0449346706627 1
1.02466080596618 1
1.04281564072736 1
0.996543707070258 1
1.06692075296133 1
1.01545107576386 1
0.973924818549259 1
1.09090939388161 1
0.985483092664739 1
0.999200017786361 1
0.981462729753 1
1.05569769853741 1
1.10469807642231 0
0.974992001778789 1
0.979486884465922 1
1.01678605568921 1
0.898085287846983 1
1.01579848218811 1
0.913767817074774 1
0.901592121370853 1
0.854846418379126 0
1.06769421102895 1
0.949645121249877 1
1.00386234931133 1
0.880226318447815 1
1.00828231693424 1
1.04066225546544 1
0.945108753044081 1
0.979941431042159 1
1.01455910361395 1
1.04291436426516 1
1.08869925181528 0
1.01672167768371 1
0.96261880948778 1
0.953567570543209 1
1.00519102199571 1
1.06963412577086 1
0.897075647026284 0
0.970850479513288 1
1.07961101414023 1
0.929119798892235 1
0.965116723331084 1
0.904198533168895 0
1.07948082548684 1
0.885678260490591 0
1.03881281079049 1
0.974740736054637 1
0.989552288418565 1
1.08621547358104 1
1.03991573324836 1
1.04867110095303 1
0.996201638265424 1
1.01028080754479 1
0.921915067094806 1
1.05732519863277 1
1.02236152594266 1
0.906659726374517 0
0.940653139516945 1
1.06504763346793 1
0.889735256656956 0
0.943816942645536 1
1.01398901684982 1
0.985852293024744 1
0.940242736770607 1
1.01653197220927 1
0.904361616735215 1
0.992673459957248 1
0.969056653112258 1
0.979513456563851 1
1.01818457921461 1
0.999333365120332 1
0.909940022151358 1
1.00113064816345 1
1.0712484522314 1
0.993170408768165 1
1.02000439700859 1
1.01609722316131 1
0.987011783624553 1
0.961698332934185 1
1.02958500147836 1
1.04085684244843 1
1.06309206875157 1
0.96414841835604 1
1.06509632918679 1
0.830263965523301 0
0.947612549340175 1
1.10903710695791 1
0.957713311139837 1
1.01680339466206 1
0.86497275689554 0
1.00345482493866 1
0.973790934196955 1
0.966543578864185 1
1.02440876332901 1
0.983388726945959 1
1.10931099205019 0
0.981391986536088 1
1.03183210108304 1
1.00323642955274 1
0.964268958861901 1
1.01390124118487 1
1.05354004561849 1
0.965988917527795 1
1.03247550282361 1
0.994255188316808 1
1.05703517226336 1
1.00767278504795 1
1.00529302915479 1
0.967045278627441 1
1.03983977519647 1
0.964524634109794 1
0.882938106755244 1
1.01728040838763 1
1.05436140046202 1
1.04652611607745 1
1.08108791804318 1
0.948248453749844 1
0.919925817306925 1
1.0246869768562 1
0.989543412042711 1
0.937871599677728 1
1.02262958628396 1
0.983158686186248 1
1.00031913812999 1
0.957089805658173 1
1.02070032909587 1
1.00033477356255 1
1.03535806358181 1
0.88741069916587 1
1.04718650352696 1
0.973989197806093 1
0.976052772049495 1
0.847755851931141 0
0.882264031418979 0
1.04516985261837 1
1.05379250062927 1
1.04453379591824 1
1.04756383317112 1
0.939798004847575 1
0.936140672432845 1
1.02454938679346 1
1.04495945256165 1
1.14769969350443 0
1.01095686134604 1
0.946736303670721 1
0.949868564061024 1
0.961833494297185 1
0.997384588258493 1
1.01797264952154 1
0.990231872636855 1
0.993906639581685 1
0.968807074055678 1
1.03991628954769 1
0.99105222899694 1
0.929696156757694 1
0.9531928708369 1
0.989441050873964 1
1.04443606679924 1
1.00798945849288 1
0.998695690869685 1
0.935432128968658 1
1.02000569935088 1
0.973766798578273 1
1.01675749140448 1
0.920913854014328 1
1.03622009443279 1
1.00789316816794 1
1.02866049926785 1
0.945579194223153 1
1.08533673235635 1
0.992420132989554 1
1.01128186249933 1
1.01694159635671 1
1.03982169725177 1
0.941943809316813 1
1.03980522352748 1
1.05448833583483 1
0.950473470217675 1
0.982405001569504 1
0.922475721818645 1
1.02134555116004 1
1.02430808888046 1
1.02461445492064 1
0.956682789359347 1
1.05135936809378 1
0.944577944776607 1
0.956940990703702 1
0.951506106090585 1
1.01307260155698 1
0.94505292814654 1
0.839665820025996 0
1.00277838478574 1
0.992132202807095 1
1.03122250397204 1
1.04184358891999 1
1.05367938795731 1
1.08115938436391 1
0.950368405929899 1
0.925923999624727 1
1.01252797736686 1
0.99152812527473 1
0.950663163878637 1
1.0466648254169 1
1.09537462574745 1
0.873194475449419 0
1.07609311722801 1
1.04420300850934 1
1.06917256605197 1
1.02992478858142 1
0.897466229251046 1
1.00459113166282 1
0.95781731321664 1
1.0048498054337 1
0.99605219961556 1
0.905214101672066 1
1.01012826174051 1
1.03469726388116 1
1.09874647056003 1
0.920111246455982 1
0.943509343112592 1
0.932376203553701 1
0.998778934341771 1
0.99803143394455 1
0.969451393423663 1
0.913959725421681 1
1.03086028259021 1
1.08382994148971 1
1.05261573475867 1
1.07997662220372 1
0.997433632679423 1
1.05241284917629 1
0.85957686864947 0
1.0083145784131 1
0.973390616834545 1
0.952699580804368 1
1.03102061493073 1
1.03840563953169 1
1.05473825250733 1
1.06413310647196 1
1.02565909548119 1
1.01237277971856 1
1.07980848516057 1
0.968206404957659 1
0.973769844322628 1
1.01376440998291 1
1.04077880437634 1
1.0153166269508 1
0.987298594905215 1
0.935911148963517 1
1.02755271325476 1
0.834318389252259 0
0.926040413167699 1
0.912700545534315 1
0.941698122204601 1
0.977977791774576 1
1.00373159610125 1
1.03906336875764 1
1.01416666525245 1
1.0205825414997 1
1.09242521320988 1
1.0466206246759 1
0.992379184974382 1
1.03293689622927 1
1.05355649082153 1
1.03139155009755 1
0.991497575646541 1
1.04583208585081 1
1.0081199997018 1
1.00448434954872 1
1.10492126112636 0
1.08246558293999 1
1.12920390903408 1
1.01109988824914 1
1.02058191136422 1
1.04574984540771 1
1.07582854655563 0
1.01256714048903 1
1.01504817572146 1
1.02819250915923 1
0.969953958401662 1
0.967031732279296 1
0.927806709043259 1
0.958783680982291 1
1.06199229666061 1
0.968914870394784 1
1.05970366090197 1
1.07301874336666 1
1.01379528515264 1
1.09307012012308 0
0.975833743410789 1
0.979285424100491 1
0.902896191600127 0
0.997432218985703 1
1.03482587288696 1
0.960039637747923 1
0.946614218694745 1
0.970617854798589 1
0.936238005810024 1
1.02652244782763 1
0.950876834129449 1
0.955478738115493 1
0.964195570514462 1
0.915332059820713 0
1.02766439697 1
1.08286845106096 1
0.974561361557746 1
0.907645547796576 1
1.05060854747872 1
1.01501527378356 1
0.975156466914184 1
0.972954826499864 1
1.01431722059848 1
0.964654717287975 1
0.972752123242901 1
1.0561476672229 1
0.946717134168814 1
1.01857863587871 1
0.972283755953774 1
0.953381021879503 1
0.983326601798748 1
1.016344518731 1
0.94540175240294 1
1.04644241525509 1
1.00989124750377 1
0.990471301773694 1
1.03944874771273 1
0.974458380928645 1
0.936395190952745 1
1.01407037139807 1
1.09364451256503 1
1.05845587553771 1
1.14398646431435 0
1.05318109186189 1
0.970397140021003 1
0.958038055675602 1
0.98745767298652 1
0.888333739155081 0
0.946866878661252 1
0.945353155094187 1
0.993932209636834 1
0.925884238017469 1
1.06701992476952 1
1.00921336633927 1
1.01625292700851 1
0.963460799360301 1
1.15824760107046 0
0.969574643141029 1
1.08574034524476 1
1.01840710293371 1
0.989120624382068 1
0.93949462945239 1
1.08480821527039 1
1.03450870906083 1
0.971079842071862 1
1.04894875430131 1
0.932957298927962 1
1.05413031649793 1
0.922906823018196 1
0.987429197325743 1
0.993483134837715 1
0.962830986303046 1
0.950194153665894 1
1.01944095325825 1
1.03316112281152 1
0.999916934038415 1
0.958529273447527 1
0.967313862153414 1
1.01972524433342 1
1.03684840439688 1
0.954303106753382 1
0.932126293304865 1
0.964475225920409 1
1.0180269189456 1
0.978131686386812 1
0.978746170683248 1
1.03001548291965 1
1.05214344684406 1
1.03399248941022 1
1.04148128767275 1
1.1127232757711 1
1.03870054532561 1
0.892718871959766 0
1.00500584067771 1
1.07105558447794 1
1.0890695115134 1
1.01342887924332 1
0.972103842796718 1
1.02316110659542 1
1.02787564831039 1
0.945205860102236 1
1.02912876249665 1
0.991409098286171 1
1.08448104800461 1
0.986602455278179 1
0.995214410725302 1
1.01670158162015 1
1.01033264529075 1
1.01128930518087 1
0.941513673988165 1
0.894420968842753 1
0.969097654735533 1
0.874287245846462 0
0.97917821996858 1
1.07694559442233 1
0.942791903272706 1
1.04535261609225 1
1.01273634130986 1
0.905186191045167 1
0.933158726228862 1
0.965013155814152 1
0.925184366387259 1
0.9184154775516 0
1.07647048494461 1
0.939692017310054 1
1.08755826387185 1
0.984516759708394 1
0.970166741069744 1
1.04519115354409 1
0.969713411459635 1
1.01434949617137 1
1.04821041217402 1
0.910213749672787 1
0.969386806412852 1
0.903534121344669 1
0.950315189573498 1
0.954913401340945 1
1.06984204162144 1
0.993315324735869 1
0.920461893996287 1
0.947497900120663 1
1.01946639143107 1
1.05378281292841 1
0.99860254329475 1
0.867766403456644 0
1.01768612811798 1
1.06904567325764 1
1.04176092612338 1
0.994483571007265 1
1.10395396471087 1
1.01358953630627 1
1.01448160778314 1
1.05397943844741 1
1.00087473730651 1
0.938245238610518 1
0.988689035433428 1
1.00478858495042 1
1.10451055190262 1
1.01456596673719 1
1.02394903542245 1
0.997991588682815 1
1.05984681578133 1
0.993585758333219 1
1.00705655183024 1
0.983769498107885 1
0.986619630580904 1
0.926269998259338 1
0.933813175467763 1
0.978432156629709 1
1.02688411625654 1
1.07180028283497 1
0.957127444594967 1
0.968254417084802 1
1.04313652928597 1
1.0118060812138 1
1.06867992762054 1
1.01031938760585 1
0.963675503241404 1
1.01844321310626 1
0.936906817506099 1
0.926869702033599 1
0.991632636976973 1
1.0180992429613 1
0.976546952850949 1
0.944105609897158 1
1.01841267450275 1
0.95087708663768 1
0.93799197504135 1
0.923488506119442 1
0.862536693141847 0
1.02861572152167 1
0.959440195391187 1
1.00864327766456 1
0.931411598700787 1
0.88532286303744 1
1.0326126688164 1
0.981879975789767 1
1.06102910470254 1
1.00942215337304 1
0.9936542285809 1
0.937196740952206 1
0.947429286694759 1
0.985592567629662 1
1.05645871477334 1
0.976123992191493 1
0.93989631286911 1
0.913429573407098 1
0.945812467932446 1
1.02107503097316 1
0.863618670708198 0
1.01811183362619 1
1.03019538730571 1
0.953955429840842 1
1.02500370935068 1
1.04007290676942 1
0.960542935296308 1
1.05580053408085 1
0.966622103829085 1
0.999127922735754 1
0.925166031678907 1
1.04655334118762 1
0.943121735664208 1
1.03940116519596 1
1.06574679621425 1
1.11621727910668 0
0.985132615985339 1
1.0423321860344 1
0.970035839730499 1
1.01524365822812 1
1.03492499212143 1
0.919610116873446 1
0.99101245772565 1
0.989145305424177 1
0.940716977402592 1
0.887175021736119 0
1.02370655405386 1
0.962178091616051 1
1.06784755422076 1
0.944216188811304 1
0.999484946231077 1
1.04142723357207 1
1.03391855482541 1
0.978499807984846 1
1.0076375106541 1
0.924472651051034 1
1.05006499091436 1
1.01315185319597 1
0.99648383429618 1
1.03886073752106 1
0.978891187270948 1
0.928297286352056 1
1.02090955962507 1
0.955799264102694 1
0.94234080527396 1
1.02858133782558 1
1.03435059403687 1
1.06185853902703 1
1.00128206291077 1
1.05527519895651 1
1.03988510878504 1
0.894187530582703 1
0.992618588598303 1
0.933615261650482 1
0.986424421419954 1
1.04278652452396 1
0.934527155213694 1
1.01720968073933 1
0.882706998348379 0
1.01194872558884 1
0.975715685826207 1
1.09037869202656 1
1.12602383398969 1
0.945514093801179 1
0.930934973924371 1
1.00952605548713 1
0.915706737973183 1
1.11906966865857 1
1.0536947333709 1
0.875465825025262 0
1.05344607289178 1
0.967906869063243 1
0.988721841567748 1
0.961527048886038 1
0.906680170278968 0
0.998102595294451 1
0.940721927906379 1
1.06029671160813 1
1.02173066423351 1
0.947167494290568 1
1.02722407945568 1
0.926736133572819 1
0.918318912630797 0
1.12226306042413 0
0.995577940689616 1
0.95031392731321 1
1.02308573840546 1
1.01748077177499 1
1.00897655008553 1
1.06434177861186 1
0.90351488400633 1
1.04511336335539 1
0.973508997937549 1
1.02934863183597 1
0.942740001701436 1
1.04701032243444 1
0.952962209648436 1
0.916121223211802 1
1.04369443857866 1
0.970925336158631 1
0.993924207660471 1
1.17357256940175 0
1.06420606788198 1
1.00938309744295 1
0.98400413084569 1
0.869570446551826 1
1.10275672592277 0
0.939729013402469 1
0.978038920296804 1
0.972917029047979 1
1.06397396201227 1
1.00080809156051 1
1.00105160233012 1
0.909609635806322 1
0.948659293339578 1
0.993187742196545 1
1.09851865278572 1
0.891759204495464 0
0.943565850086982 1
1.00192532850018 1
1.07194585080813 1
1.0905303438763 1
1.01313013680389 1
0.980290449714467 1
1.01480923830583 1
1.01427264017829 1
1.05265163791195 1
1.02577036276795 1
0.902267116037244 1
0.968355420538906 1
1.05990263729651 1
0.960309098789063 1
1.01846665805185 1
1.01918393323712 1
1.01285120621472 1
0.982918964848337 1
0.949471242431142 1
0.992441113553558 1
1.03392645564568 1
1.02433046752106 1
0.967211944420762 1
1.03728998856899 1
1.05122218839427 1
0.907988813561571 1
0.976525581307414 1
0.902484911471231 1
0.977514125521541 1
0.929235662069176 1
0.99371844113472 1
0.971529150591748 1
0.991961231043871 1
0.85726522339234 0
1.08248189747134 1
1.04317067055627 1
0.995113825465781 1
1.05606378161309 1
0.932233079801645 1
0.962410105831518 1
1.09829669369253 1
1.0696914932615 1
1.04914940402989 1
0.973836773627045 1
0.971731275006169 1
0.997767308577851 1
1.11481806129069 0
0.896487472231435 1
0.953554305251097 1
1.02939220979237 1
0.986716736088787 1
1.05258269383831 1
0.894598729054584 1
1.05527209734766 1
1.02436124274468 1
1.02585317151971 1
0.89991140655384 1
0.943453002590562 1
0.896727336142858 0
1.07995941271323 1
1.05374190956069 1
0.950677788512195 1
0.989180526443694 1
0.995663488511015 1
1.09155693796509 1
0.9797579186746 1
1.01529251246053 1
1.01148474582314 1
0.997526826807376 1
1.00879622439284 1
1.00636651318948 1
0.973488459686347 1
0.97901548088465 1
0.956053973644063 1
0.92468281907273 1
1.03686869313142 1
0.930895991256134 1
0.994369378978631 1
0.997193909662153 1
0.940686913527941 1
1.07503018718392 1
1.0718961393891 1
1.0216198364066 1
0.96440524399359 1
1.05551817795786 1
1.06895073242296 1
0.94849769120743 1
0.939159522751448 1
1.00307937255335 1
0.89559111378658 0
1.08443553636168 1
0.989528424492738 1
1.03141961414682 1
1.0056946801475 1
0.965457738300904 1
1.02194969297748 1
1.04729174064973 1
0.915291574445419 1
1.07633673917944 1
1.01431095740496 1
0.951281144862727 1
0.938289382359623 1
1.04452656860147 1
0.9922223628081 1
0.952665178162239 1
0.968454491736206 1
0.898035524078338 1
1.05636677519914 1
0.885774551922468 0
1.01958389175242 1
1.00820690056625 1
0.992106531263688 1
1.01327122420172 1
1.08531139564878 1
1.02535424256103 1
1.00449044894408 1
0.990410850286543 1
1.03870008348589 1
1.07212555298852 1
1.00488232156769 1
0.995171248297406 1
1.03857897955682 1
1.04617042266988 1
0.938477426046286 1
1.0375237780994 1
1.00570469287223 1
1.06656157706033 1
1.08337666716707 1
0.984162243845843 1
0.982663276105878 1
0.996377912194044 1
0.931914702020336 1
1.01181510308393 1
0.994159813982156 1
1.02747834076328 1
1.07829212759078 1
0.991196448367488 1
1.09434031812596 1
0.962611410137933 1
1.05959367567617 1
1.0304850405628 1
0.947313521727397 1
0.982339480533168 1
1.0750681823045 1
1.00347339818068 1
1.08469854471908 1
0.936917656486572 1
1.00104200556469 1
0.911022696483549 1
0.939460181668727 1
0.934329297394665 1
1.0061068909765 1
0.940583754369786 1
0.932421879497656 1
0.993018669910283 1
1.04558878558161 1
0.986947360903598 1
0.979244413380458 1
1.03024124487347 1
0.965268168870274 1
1.04312298228031 1
0.992540030979257 1
0.972634197774762 1
0.999656069265029 1
0.991015408432825 1
0.969095243264226 1
0.879400324514384 0
1.03406709136588 1
0.998731423813404 1
0.904885691678409 1
1.02894729671679 1
1.0680842794114 1
0.977038733226089 1
0.968448830611589 1
0.919710226125611 1
0.945780410660991 1
0.923586615396436 1
1.07308593849205 1
1.00046000793459 1
1.07287066909226 1
0.968799794739529 1
0.917678787062777 1
0.931002402145039 1
0.961157784139512 1
0.974893285845891 1
0.915717024475432 1
1.00026833661283 1
1.10409271141682 1
0.92710497517448 1
0.932622071047248 1
1.02133313141919 1
0.991623175247354 1
0.98456582891546 1
0.985767954517678 1
1.02414099118149 1
1.05462501968867 1
0.954283994488742 1
1.07187901421444 1
0.896726654924385 1
1.00003145211962 1
1.04719603877333 1
1.14394896367059 0
0.97489252894653 1
0.979268913144472 1
0.946913128595423 1
0.96920410929088 1
1.00325606925441 1
1.08571069379063 1
0.934541822332182 1
1.01462105674232 1
0.959281051606726 1
0.99224144453915 1
1.05111507158954 1
0.997366480641216 1
0.958266342334172 1
1.03361763439075 1
1.05775759412892 1
0.972953089144499 1
0.963470401227686 1
0.974519348000528 1
0.974866010598487 1
0.947395867272929 1
0.998408696273638 1
0.971963341304263 1
0.9085795655228 1
0.984108401667188 1
0.973907373992603 1
0.954370681065896 1
1.04541238306092 1
1.08276504538752 1
0.97555071873002 1
1.00690512791293 1
0.990001335991654 1
0.973599177215311 1
1.05986397227654 1
1.05708021167566 1
0.984701188444246 1
0.949445007103006 1
0.977916946075993 1
0.99139908975581 1
0.806344666057926 0
0.913666776519672 1
0.968997798900532 1
0.967695960510994 1
0.92347146778333 1
0.959601808499252 1
1.10721219115897 1
1.02865886490245 1
1.08332518832683 1
1.00122416479896 1
1.04743722792322 1
1.07078112002192 1
1.00072137426224 1
1.0194656263315 1
1.00260705591807 1
0.933667548323556 1
0.932202917001492 1
0.976194208055864 1
1.05708272336512 1
1.08795156028432 1
1.00916724457035 1
1.02007035571334 1
0.955242099419085 1
0.890678870317311 0
0.983211720394076 1
1.00099560992694 1
0.96399776107471 1
0.929017591762802 1
1.05941510466348 1
0.935533541742331 1
1.01622018511994 1
1.05311742541022 1
0.877834954515731 1
0.978491870718541 1
0.958352636705861 1
0.911796637772775 1
1.00681037508078 1
0.95322568157788 1
0.982044153156502 1
1.08445254252757 1
1.08556827324143 1
0.936400488143773 1
1.02610046687502 1
1.01408135870639 1
1.05436797811509 1
0.933312181076646 1
0.942925379460071 1
0.957768024029925 1
1.13689221218703 0
0.972548602612922 1
1.06132611260721 1
0.867148753965486 0
0.941683599943055 1
0.985191137827698 1
1.02180033196127 1
0.992640793598571 1
1.007649849192 1
1.00922729043895 1
0.998040894945145 1
0.94583302010666 1
1.00160118549942 1
1.07762928199568 1
0.998772991174179 1
0.999959938434848 1
0.925228465907313 1
1.03981103188173 1
1.03876317900933 1
0.964337931904002 1
0.905130231514656 1
1.03431886382805 1
0.979909290427065 1
1.02535323928668 1
1.04343298366614 1
1.0635622172135 1
1.015613181743 1
1.10150266603614 1
0.954893820119069 1
1.10390252062873 0
0.928911054379422 1
1.07466692501689 1
1.03983599966912 1
1.0036719073426 1
0.956605443070625 1
0.947115676992095 1
0.994513652377207 1
0.919331573258369 1
1.02471840144026 1
0.988916804213506 1
0.927629243040427 1
1.02335186434782 1
1.08901635177657 1
0.985894487647779 1
0.983453995354246 1
0.983259898848975 1
1.03870741564673 1
1.11386296484676 1
0.946073657896139 1
1.03488819543647 1
1.06206325997761 1
1.15198907438147 0
1.02657962248319 1
1.01687944038366 1
1.05793212425032 1
0.980971229117507 1
1.00028218350245 1
0.95389566420642 1
1.01607081455637 1
0.999884969366618 1
1.03758721499036 1
0.991893829451883 1
0.888171154009086 1
1.07213256897819 1
1.00023177541439 1
0.985478155028251 1
1.01151512710581 1
0.979217889315758 1
0.987885236721157 1
0.949184437840332 1
1.02153423435058 1
0.942420713100619 1
1.03283233662401 1
0.971980614707372 1
1.04920557290602 1
0.982064880471698 1
0.971817164189495 1
0.996635711850668 1
1.00278419188222 1
0.958288863157437 1
0.937504456863664 1
1.07202542595526 1
1.06844002677493 1
0.982024281537518 1
1.16795772984533 0
0.972465758917696 1
1.01577766522121 1
1.05481985374341 1
0.911506869284046 1
0.977638762557752 1
0.982728106922495 1
1.0221359349222 1
1.01389365646002 1
1.05553068201999 1
1.00995605377947 1
1.06182651851113 1
0.939911709372994 1
0.973114318483429 1
1.00869013122986 1
0.954157851303139 1
1.04375208607228 1
0.963001630905425 1
0.951928213998684 1
0.981303009877057 1
0.977054277831019 1
0.979458775993839 1
0.998994141530518 1
1.0984024543979 0
0.927490775412021 1
1.09813687874723 0
0.894094685410212 0
0.976255558457102 1
1.01384641065551 1
0.929270512670084 1
0.885045431052968 1
0.897282315495457 1
0.968527518829665 1
0.961445966931215 1
0.999805676825046 1
0.999817078336637 1
0.962222097974894 1
1.0379641145209 1
1.03242924326486 1
0.862097821283789 0
0.977001480207633 1
0.953088585116058 1
0.950607984119386 1
1.02417961699039 1
1.07658173482228 1
1.00768168248172 1
0.981160549576742 1
0.902059781540382 0
1.01954552215554 1
0.931861729277883 1
0.950900099952525 1
1.02444796262642 1
0.978434765930642 1
1.04009293441468 1
1.00861988458889 1
1.0368131433788 1
0.971747946951398 1
1.02270872668356 1
0.923257780030309 1
0.947912370827482 1
1.04560490779039 1
0.875913279247857 0
1.04955850631709 1
1.05671628107472 1
0.84504581234358 0
0.982745513100076 1
1.00482824330762 1
0.92420272670079 1
1.00327575591515 1
1.08094335056967 1
1.04530364468282 1
0.954192997979589 1
0.977251940521969 1
1.12115419473806 0
0.986361861608396 1
0.989335861328193 1
1.06865300810912 1
1.09204769881877 1
1.02308750355801 1
1.06407700271244 1
0.922689509108828 1
1.07357036533708 1
0.98890479309535 1
1.00499891106024 1
0.943908316521868 1
1.01629018889629 1
0.982551424537058 1
1.0496849265918 1
0.947465218262366 1
1.00648051105008 1
0.998223965389243 1
1.00469591068956 1
1.03332223866857 1
0.997426729304996 1
1.00454864776741 1
1.01396536307458 1
0.996195036578545 1
0.979392480534089 1
0.929308796981708 1
1.09473244847412 1
1.08505040826797 1
1.01307037846626 1
0.959687089219958 1
0.932133357185567 1
1.04085786446985 1
0.951575780202837 1
1.05404683169689 1
1.04153328934709 1
0.963897940952931 1
1.03406656430044 1
1.02064337652019 1
1.05874383586084 1
0.898752446372997 0
0.977172189292234 1
0.960560447749789 1
1.0556016454346 1
1.04924482050142 1
1.0291986815759 1
1.06298200388477 1
0.90690998099559 1
1.0646886481872 1
0.956114066659675 1
1.04688941583475 1
0.90342347994727 0
0.961513864987333 1
0.978983164367364 1
1.00003385656294 1
0.946087222511399 1
1.04898414662667 1
0.937581319918945 1
1.01869627298338 1
1.02504016906309 1
0.887583714641878 0
1.05199344648049 1
0.963157495352959 1
0.999633065726539 1
0.97186217479955 1
1.05945214726742 1
0.986696787057959 1
1.00549172281879 1
1.01634540225821 1
0.998289679896546 1
0.927018713261462 1
1.08995947493726 1
0.882940559735098 0
0.986261837027866 1
0.962534141667108 1
1.02361775934044 1
0.928682672293363 1
0.996131329701087 1
0.967721099487672 1
1.04524493868034 1
0.953882849141528 1
1.11762437986314 0
0.904282816933021 1
1.00694012555837 1
0.9646883500657 1
1.02116863524966 1
1.03950889654056 1
1.05444294992003 1
0.988910151470782 1
1.01835990673411 1
1.00534714791706 1
0.974047561462338 1
0.989891045467302 1
1.05153343387371 1
1.0884714351313 1
0.974799119972495 1
0.94495003395775 1
1.0845115700223 1
0.901301526315038 1
0.997518752565149 1
1.01202996592502 1
0.897842235816041 0
0.954920817355919 1
0.925667907844712 1
1.03217505417885 1
0.985147312899989 1
0.975308701146411 1
1.09529641895429 1
0.980314862970974 1
0.969428045662398 1
1.03683614910533 1
0.963779091940673 1
0.954699050079828 1
0.965909003431804 1
1.04638291628887 1
0.981962801811924 1
0.957511943372396 1
1.05605218728207 1
0.925834131164704 1
0.98135990764213 1
1.00026702727149 1
0.998927421140665 1
1.03297993907241 1
0.997574329310851 1
0.92860043853464 1
0.991920520392796 1
0.895467037390427 0
1.01812555367622 1
0.99541026750222 1
0.987957921960073 1
0.965291890618578 1
1.08013641671353 1
0.987181972208331 1
0.970232159446312 1
0.96228547816273 1
1.02889440839028 1
0.976531555578314 1
1.03428288935919 1
1.02790357471763 1
1.0182366604346 1
1.04824474809068 1
1.00932126036076 1
1.02353909875275 1
1.04294012128279 1
0.908197233559837 0
1.0340079341897 1
1.10496612917314 0
1.02123279631235 1
0.98358066511945 1
0.971414070426786 1
1.00393010209881 1
0.990886786170111 1
1.00909945829516 1
1.06109618531259 1
1.02432122901973 1
1.04518639337682 1
1.05609683355015 1
0.98381773629806 1
0.81739300604737 0
0.912015508369838 1
0.984340042856036 1
0.924874591842018 1
1.05886937632809 1
1.04040306315684 1
0.947833518074989 1
0.895857658628183 1
0.928598909953906 1
0.970306264460733 1
0.917397672083636 1
0.866530939168544 0
1.0619861118803 1
0.987879506729397 1
1.03833665321057 1
0.967145092452148 1
1.08876364417725 1
1.01243090338006 1
1.12239651565698 0
0.957743836096596 1
1.08398027701608 1
1.03719353424964 1
0.88816450441173 0
1.04332807243844 1
0.939862661100417 1
1.01222985155947 1
0.959574829079549 1
0.929029082461842 1
1.04403699999525 1
0.949667787327361 1
0.953642646678791 1
0.990304929686809 1
0.925497039988667 1
0.979020560904354 1
1.0116594730337 1
1.08229446970724 1
1.02511632012433 1
0.96054020835804 1
0.984290235623182 1
0.989067172294745 1
0.978735708782913 1
1.01741742600434 1
1.08793417694916 1
1.04153960954114 1
1.01467056808605 1
0.981765079353913 1
1.00335857979669 1
1.00037115819135 1
0.952154838152206 1
0.985218884135935 1
0.98520047049996 1
0.946293772056652 1
0.955748234958659 1
0.954242714247048 1
1.09252144705567 1
0.994912422304746 1
1.11027676605903 0
1.01382845187574 1
0.969978117067735 1
1.00353704855152 1
1.00548328417749 1
1.10089861247236 1
0.953495225801569 1
0.948941425881233 1
1.07619721562898 1
1.00255291952994 1
0.948288767912524 1
1.07311735779403 1
1.02808613592392 1
1.00702567661169 1
1.01639091512424 1
1.02786796618064 1
1.01528584281347 1
0.938506530188825 1
0.998745680010942 1
0.905874746609909 1
0.99561868454792 1
1.0067621815785 1
0.978884999745615 1
1.02042230180258 1
0.978381953687309 1
1.03351520150463 1
1.00391779644869 1
0.944250263266482 1
0.988550390857237 1
1.02367858215285 1
1.01532690980002 1
1.0054966621455 1
1.0194061933502 1
0.929850909411115 1
1.00452157242667 1
1.00021433876735 1
1.0331747862186 1
0.984719872525913 1
1.02212482307329 1
0.869497860070274 0
0.898964860873508 0
1.05070755479434 1
1.06167410590042 1
1.01388773880707 1
1.0853915339286 1
1.00973193111333 1
0.978366884023724 1
0.978049865235339 1
0.948006739004938 1
0.937974227499977 1
0.949309877543753 1
1.00643275106066 1
0.985044928572157 1
0.93399853724202 1
1.03053524584362 1
0.889688213406304 0
1.07769370246222 1
0.924720089067217 1
1.00788744838179 1
0.930595129591144 1
0.942965895418348 1
1.05677967511069 1
1.13447908276407 0
1.00432980957927 1
1.06239655532579 1
0.976394060661668 1
1.05445627867128 1
0.953940960221691 1
0.890288584759992 0
0.933226754653753 1
0.960443115415903 1
0.920129850650368 1
1.01816365409932 1
1.05919565924173 1
1.0200658607825 1
1.01603396573056 1
0.929962133693039 1
0.997277613503911 1
0.963525324076518 1
1.01653296684387 1
0.91904655207839 1
0.891192514471778 1
0.972902590208059 1
1.01182633834263 1
1.06171877593619 1
1.00573223969281 1
0.912957048020451 1
0.97207109508322 1
0.987058857233535 1
1.09000925495655 1
1.03129197807478 1
1.0183035339578 1
1.01193783996017 1
1.003749107401 1
1.10878491715131 0
1.0465241546857 1
1.04381153627066 1
0.967905818864639 1
1.051982134691 1
1.04036375199377 1
1.05071104117381 1
0.94920796054736 1
1.06273518985566 1
1.04803671007919 1
0.988250511316619 1
0.825232031787537 0
0.987531708138878 1
1.03616353239235 1
1.01515178441529 1
1.15265230835686 0
1.07702269535677 1
1.06641456168238 1
1.05867322552202 1
1.01666254493472 1
0.971045822242467 1
1.01000415455441 1
0.902488431298403 1
0.922162417583814 1
1.10386127963101 0
0.930373941187269 1
0.980847502518516 1
1.05584362869685 1
0.961300109234102 1
1.07364879108842 1
1.01680524615113 1
1.11188720155717 0
1.02221885215083 1
0.969680847792747 1
1.00819132589032 1
1.04998746201984 1
1.0024259401558 1
0.993769157652075 1
1.05784605759161 1
0.957274282793981 1
0.963861215256856 1
0.94660183426662 1
1.12835488688216 0
1.042825462967 1
1.01028057949319 1
1.02004003994568 1
1.01814253474148 1
0.966167253101609 1
0.935004477360473 1
0.96139536177017 1
1.06855568457833 1
1.08527847315829 1
1.0572216863826 1
1.03057925010074 1
1.05251180237667 1
0.998245783266155 1
0.945925303977068 1
1.02808833965792 1
1.01426160583113 1
1.12575384499269 0
0.858930540486647 0
0.981568533264585 1
1.01309278387237 1
1.07199013739319 1
1.02497293553861 1
1.03280644882722 1
0.91162233431797 1
1.00126255043297 1
0.948727058569611 1
1.03342014240395 1
0.958425580877114 1
1.11428759446563 1
0.999195425858012 1
0.985379829677855 1
1.05919097365127 1
1.00839519559677 1
1.02478767103614 1
1.05037992938301 1
1.01151541404898 1
0.923207900078926 1
1.0424179900092 1
0.908588061300634 1
1.04988040334858 1
0.985867468440447 1
0.96812280688807 1
1.01366521539761 1
1.01519826742686 1
0.994032739540384 1
0.963045921645166 1
1.13330423381791 0
0.86879369719602 0
0.983286248220985 1
0.941544894361157 1
0.952394833404473 1
1.02772546691722 1
1.01624370030459 1
0.944463206219533 1
1.02798920506376 1
1.01760022147001 1
0.959850161315587 1
0.92395345924487 1
1.03493671951463 1
0.972253082162365 1
0.932526116685087 1
1.00640551340202 1
0.982353426379386 1
1.02491934311763 1
0.894365154557527 1
1.04762131089988 1
1.06688024320824 1
0.977162673909461 1
1.00069540017579 1
0.931626227973164 1
0.948024618632359 1
1.01327173497433 1
0.97118227253874 1
1.00135979042298 1
1.04562468814341 1
0.972697265963139 1
0.961762357756675 1
1.00572690694417 1
1.005442715802 1
1.02488046490632 1
0.943901904952785 1
1.08029690994133 1
1.00422340668396 1
1.10402445070339 0
1.06412582128073 1
1.04952548228853 1
1.03298444420643 1
0.954074251632375 1
0.975091310144684 1
0.910456167089009 0
0.993879347733764 1
0.985574556134823 1
0.98614969976458 1
0.918063441161015 1
1.04119723987872 1
0.970663328781547 1
1.0456034815167 1
1.03106847321496 1
1.03009180778235 1
0.97597166720955 1
0.944218686291001 1
1.05846030265023 1
0.95644480011987 1
0.998924932968492 1
0.959141305158642 1
0.945148939696055 1
1.00721805483932 1
1.03780840136502 1
0.949744784408117 1
1.05350717726659 1
1.05792625530584 1
0.865752920737602 1
0.988695970275307 1
1.00606078535425 1
0.931057758915432 1
1.05230508640014 1
0.969350509929327 1
1.04165593501004 1
0.989117633618799 1
1.06531381385741 1
0.954681064934306 1
0.958866450685136 1
1.01378956576051 1
0.939989692229845 1
0.973467952700468 1
0.987673364237708 1
0.952352414398577 1
1.06984677986645 1
1.00558521934211 1
1.01870136772311 1
1.03566940440273 1
0.965043194864299 1
0.890972332027566 0
1.02808277875867 1
0.89427492479469 0
0.89971497714942 1
1.03749187531779 1
0.942225498058127 1
1.05958243089171 1
0.998395055939281 1
1.06143065523268 1
0.970489674144099 1
1.10702382240553 1
1.00468963304163 1
0.969070397860668 1
1.10717231052122 0
1.02782334772542 1
1.07791570461293 1
1.00674465311376 1
0.984437361529006 1
0.96794990848767 1
1.00346085826216 1
1.05399578331746 1
0.950998440047986 1
0.939692499952257 1
1.0086729572604 1
1.0571132504823 1
0.884940070973301 0
1.09393421722381 1
1.04119075802609 1
1.00364129652924 1
1.06551172273605 1
0.923898263041877 1
0.929419618653564 1
0.94541877845998 1
0.920989989399035 1
0.974345865829938 1
1.05015197190873 1
0.994696699352773 1
1.09411132118995 1
1.03695481944713 1
1.05251368018911 1
0.977789157770093 1
1.02372815981023 1
1.08162216356212 1
0.990980885382715 1
0.985737546245799 1
0.947672225524783 1
0.968272829868681 1
0.961150026381357 1
1.01484805135497 1
0.984318514504991 1
0.932541867834793 1
1.04062289011988 1
1.04939514827464 1
0.988242580233285 1
0.956522557944624 1
1.04241309561561 1
1.02640958697902 1
1.13602153366119 0
0.988925477598673 1
0.870667507705999 0
0.991812548010944 1
1.06125872485091 1
0.965601502403581 1
0.943003333182341 1
1.01116841241745 1
0.941736927913395 1
1.02932559250714 1
1.18722452196811 0
1.04797129688564 1
1.0029041287055 1
1.10390564467792 1
0.932756277504753 1
0.908539655377303 1
1.13037918454105 0
1.05175324874699 1
1.01762981078379 1
1.06356789144103 1
0.907447344436271 1
1.04705543757572 1
0.912228883499239 1
0.99616905942794 1
1.00832816946741 1
1.0105162452631 1
0.92390608864363 1
0.963819299129855 1
1.01645598328941 1
1.17528018128787 0
0.987034925898884 1
0.94798885592486 1
1.02103556140204 1
0.919124332464849 1
1.14751571222676 0
0.900345742962928 1
1.02847242448366 1
1.01088601627745 1
1.00133796260997 1
0.951962556646602 1
0.921791084543667 1
1.01996747858841 1
1.10320256463946 1
1.05927235812564 1
0.886412267482702 0
1.02550812692648 1
0.969642796197774 1
1.05227977996576 1
0.998642659991965 1
1.05656649949892 1
1.08157064383557 1
1.02893313790417 1
0.951288406968858 1
0.933117550043245 1
1.02513307718526 1
0.858688592755065 0
0.906523040151208 1
0.99757651344165 1
1.0575553054308 1
1.02059932440115 1
0.936093214665713 1
1.24678905678385 0
1.1471699447449 0
1.00186272121334 1
0.965157631003328 1
0.929422104760043 1
0.983293626387332 1
0.937782153466554 1
0.916786786447718 1
0.950047533272738 1
1.0291437845675 1
1.03671552783363 1
0.950094120743676 1
1.03006054321795 1
0.94485034752212 1
0.979544745499447 1
1.0334044122901 1
0.88763575713337 0
1.0415083032764 1
0.982156260808425 1
0.995859067949443 1
1.05421647683715 1
1.04103199001036 1
1.07680400299272 1
0.918496949771077 1
0.9667913496364 1
0.949601726676868 1
0.942694469119808 1
0.965528882634269 1
1.04805300464702 1
0.887407282850884 1
0.942780144983266 1
1.04729286600617 1
0.845647547785212 0
1.10509197154082 1
0.977089766514784 1
1.01881164742521 1
1.04215811074073 1
0.918819954627902 1
1.02352468634834 1
1.0287026811573 1
1.02139845167738 1
1.13528534145152 0
0.977857656451812 1
0.963334456070411 1
0.887809079311193 0
1.03958891735239 1
1.02996928275319 1
1.10795589907223 1
0.895778058008061 0
0.926206141812838 1
1.05007853985616 1
0.965457900634341 1
0.943204069185661 1
1.00348137691973 1
0.886606475359349 0
0.982466339134493 1
0.880101501513498 1
1.01481278628476 1
1.04390224255803 1
0.982186424535448 1
1.03824141175106 1
0.95841715660204 1
1.032238708805 1
0.973923472123902 1
0.979597102827834 1
0.995119713382727 1
0.995910198324744 1
0.960032883855295 1
0.963984256004246 1
1.0510760052157 1
1.05956247860237 1
1.08240078215703 1
0.899475930106874 1
1.01348700588877 1
1.06506476008878 1
1.02224487086407 1
0.894650265713064 0
0.960746537895144 1
1.02004538520793 1
0.93770195438903 1
0.97026420397569 1
0.957646578856327 1
1.06136556951138 1
0.926431075314566 1
0.956455393596104 1
0.93218775225667 1
0.982021733637934 1
0.967759742564434 1
1.0056347510392 1
0.947286514544877 1
1.04119498544386 1
1.06886422230234 1
0.993022089057984 1
0.997977226117321 1
0.972028406291034 1
0.944613197361847 1
1.0252809430546 1
0.972482819780303 1
1.00162133574354 1
1.01146516191595 1
0.890985792867697 1
1.01878288114626 1
1.0303548232861 1
0.933567476007574 1
1.08203663511488 1
0.975851563755861 1
0.900506154176212 0
0.956011721344795 1
1.08559519040069 1
1.03252091977125 1
0.977017105066101 1
1.02441691366551 1
0.998203373817185 1
1.04129238166659 1
0.996310394716831 1
0.974733046569955 1
0.998596542543249 1
1.02122715842308 1
1.02520333089844 1
0.995102405084337 1
0.978819516581603 1
1.04552741254243 1
1.02774809138917 1
1.04404020410259 1
1.02629164338421 1
0.950406037998075 1
1.05321220091784 1
0.971833071632823 1
1.00057435399968 1
1.00779469477309 1
0.936585364832795 1
0.902393653944353 1
1.02058079463199 1
0.954299593761788 1
1.08330280670569 1
1.00774861711992 1
0.976210990574029 1
0.946565496971484 1
1.09772937761255 1
1.00031192432949 1
0.94631870149192 1
1.11269959915035 1
1.01116841853964 1
1.02594513372524 1
1.01099503997289 1
0.998803920734823 1
1.05404427366639 1
1.00007547115085 1
0.923104459309796 1
0.980052988169391 1
0.933871277893381 1
0.911814352341382 1
0.939930417408216 1
1.08599631965337 1
0.950538041710664 1
1.00092308513895 1
0.973206038980732 1
0.99603617005946 1
0.967576574083181 1
1.01153087785113 1
0.992405449101318 1
0.946416033705008 1
1.01026403853968 1
1.02191432704933 1
1.04331319681204 1
1.0150890986797 1
1.0728310311196 1
0.937157327081875 1
1.00460606057149 1
0.894288944899893 1
0.941423285354267 1
0.958655772773807 1
0.919311374070432 1
1.0684707144108 1
1.03176508041267 1
0.946404700469967 1
1.02187446803273 1
0.960782584490965 1
1.06356670280951 1
1.01384932171872 1
1.04824571667751 1
0.994111365511951 1
0.948671479037613 1
0.969405990185438 1
0.902678009018929 1
1.00078942696166 1
0.955509150107482 1
1.12456397410271 0
1.03196339012488 1
1.01474330683791 1
1.00784899894146 1
1.04339002296059 1
1.00662730428994 1
0.869582632267227 0
0.972494448498488 1
1.07954668741389 1
0.962025466350162 1
0.884574086991345 0
1.04483481246657 1
1.04671374037845 1
0.99268970998844 1
0.962263769330646 1
0.911622388260762 1
0.992050509657698 1
1.01481856177977 1
0.897160048126526 1
0.932168746309046 1
1.08622587214246 1
0.91677531009036 1
1.07932818652888 1
1.00508421269352 1
1.0820425549697 1
0.939144078086002 1
1.03243979811029 1
1.02315679773698 1
0.95535536369835 1
1.07889355252313 1
1.00564043142722 1
1.03941673654357 1
0.932840003562759 1
1.04734708495429 1
1.0660610226654 1
1.07398797096741 1
1.01724113134748 1
0.896449347177647 0
1.00916748635377 1
0.99654881746977 1
1.01132690823698 1
1.06057364903992 1
1.10083013503924 1
1.09673306389463 1
1.09204423193959 1
0.899752526619585 1
1.0448874509131 1
1.08371864308452 1
0.972558106409156 1
1.06054217639885 1
1.00823504747719 1
1.04496124580977 1
1.04709222316174 1
1.08513192333988 1
0.987692905464039 1
0.899206952490746 1
1.02670554150341 1
1.04748911927773 1
0.986559273478066 1
0.994151496914329 1
0.977754151200265 1
0.968825304660566 1
0.969050759573795 1
1.03748655805416 1
1.11483503919511 0
1.06037881502675 1
0.973961975095415 1
0.952455823451373 1
1.05194201964676 1
1.0639560414143 1
0.994318080511932 1
0.982447827567773 1
0.964722476278285 1
1.05867853258221 1
1.04739656364825 1
0.939455168314656 1
0.931090964043096 1
0.983234866946936 1
0.949077337443202 1
1.00463260266694 1
0.970645076662222 1
1.00568435853482 1
1.01185910475516 1
0.974326465541046 1
1.0370729675757 1
1.02863563420437 1
0.960563755147704 1
1.00793844282129 1
0.963571846514995 1
1.00955114493903 1
0.913503372103241 1
1.06621558418324 1
0.992858946980646 1
1.00715247786833 1
1.08025423019689 1
0.939370948978197 1
1.02285817697355 1
1.06688392482957 1
0.936941994522307 1
0.909340612080299 1
0.959057825385784 1
0.962683048256576 1
1.03241648639784 1
0.933116183936882 1
0.917707857651385 1
0.982995925242078 1
1.03554409240101 1
1.04299068967866 1
0.973290750376206 1
1.02006879106527 1
1.00385578769517 1
0.889468945330203 0
0.938669257501572 1
1.02452150428118 1
1.07713922217245 1
0.964844357422765 1
0.949918903639454 1
1.06496505800612 1
1.02727529032041 1
0.988825788907736 1
1.00614392909238 1
0.950596332068562 1
1.02242236260902 1
0.978832336858998 1
0.984320162042089 1
1.05915857970611 1
1.04426348378929 1
0.960191775748521 1
1.05350695675623 1
1.01091954998438 1
1.01591149238166 1
0.939977040156192 1
0.99258644590442 1
1.04823648906413 1
1.01156490586874 1
0.956439385464976 1
0.975537062299943 1
0.958182165620343 1
1.04288447073585 1
0.886912201493715 0
1.11619105475171 0
1.09488144357434 1
1.04121586581776 1
0.937893774001892 1
1.14968803878573 1
1.0438886274334 1
0.999701446716842 1
1.00596472674169 1
1.04055130218279 1
1.00866455256662 1
1.0422901687039 1
0.982635778436586 1
0.924139136562576 1
0.979786829447653 1
0.9936423485931 1
0.982228984158321 1
1.11163043006736 1
1.02368676884003 1
1.03853867475831 1
1.08540052183613 1
0.960397838345361 1
0.983170399957041 1
0.921669883357743 1
1.02699495655603 1
0.988369176531745 1
1.00778366559366 1
0.994813950901322 1
0.987357933193762 1
0.947827896363169 1
0.953189852414238 1
1.06682181673179 1
0.932170444142487 1
0.999583104575676 1
1.10281557207136 1
1.00954328259225 1
0.97685955303407 1
0.942886456985289 1
0.926873325959215 1
0.99703020251695 1
0.960172674865412 1
1.03891983439741 1
1.00469070378934 1
1.09298472752907 1
0.999670703889552 1
1.01786111123868 1
0.90982642283754 1
1.09557038529899 0
0.933569822741733 1
0.960417384502849 1
1.02459915248731 1
0.984660321566812 1
1.01185503824651 1
0.961968355603695 1
0.952978911493398 1
0.986728341593427 1
0.999251625293383 1
0.996715890375084 1
0.971787573807375 1
1.01735554917318 1
0.843456288846126 0
0.961173575537348 1
1.08975596316739 1
0.92345051877521 1
0.961025358792481 1
0.997115052227403 1
1.02314114224844 1
0.964692358275467 1
0.99412573861088 1
1.00485652977295 1
1.02077376965092 1
0.942985676844218 1
1.01831644225691 1
0.955390464241316 1
0.993385381260078 1
1.02866312398457 1
0.93550704135158 1
0.911138131414839 1
1.019480519678 1
1.05341220799385 1
1.03153939479644 1
0.95753322488413 1
0.990527632152443 1
1.05717338500765 1
1.03885540591235 1
0.950668497472966 1
1.03606341544837 1
1.02494616578308 1
0.9494172660008 1
1.05496810103996 1
0.938730744593626 1
0.825368392500925 0
1.03582477776343 1
0.943115326900304 1
1.06215213363828 1
1.01194636853709 1
1.00784907379353 1
1.05883456619559 1
1.03616749939313 1
0.941354569562309 1
0.952769644574515 1
0.992213542549999 1
1.0033077387451 1
0.866687543992658 0
1.00180799480555 1
1.00871643334574 1
0.961863405492147 1
0.898634888446726 1
0.864083902256388 0
0.994417531978969 1
0.917300884910559 1
0.942807340235423 1
0.992811284812256 1
0.930817059511992 1
0.973544552610776 1
1.05075237967645 1
0.829995121625287 0
1.01982075732441 1
0.943301553025447 1
1.00057412658766 1
1.00362068535843 1
0.991211279914013 1
0.916141718719476 1
1.0175532960377 1
1.02133037178702 1
0.88016158958784 0
1.01246362776909 1
0.970053461526351 1
1.05424071633099 1
1.10388106592758 1
1.10361085574881 0
0.967969422036676 1
0.918470030151681 1
1.06371100268379 1
0.899444753853233 1
0.989279217137075 1
1.02412336195168 1
1.07001901449785 1
1.0225424563374 1
1.00696610240659 1
1.04009856994297 1
1.07922104868986 1
1.01112433322743 1
0.959139837950659 1
0.988246358281932 1
1.01057320486137 1
1.06759362547636 1
1.09588254734827 1
0.929618050592563 1
1.0188793716557 1
0.9908607849 1
0.94099971062541 1
1.02558800509497 1
1.01538024594101 1
1.02018189648443 1
0.99739744877334 1
0.938334765626511 1
0.857460641622524 0
1.0430836649612 1
0.994818739766769 1
1.09405557526739 1
0.962487608508896 1
0.983601029976508 1
0.966425171495032 1
0.893145932555166 0
1.05472598725237 1
1.09776710177127 1
0.951132357250398 1
1.06432003061146 1
0.985880313773863 1
0.942228197420812 1
1.09740451286444 1
0.964008636351216 1
0.977137937969276 1
0.959969422361023 1
0.97524727291556 1
1.04693745828969 1
1.07172185967744 1
0.959570737763063 1
0.985861414465342 1
0.980819644278599 1
0.954256703048413 1
1.03717907612199 1
1.00905054004501 1
1.00698999214162 1
0.967893591731705 1
0.9938540837794 1
1.09197780372388 1
1.01336776432702 1
1.00866807452356 1
0.949578904607814 1
0.938900805169496 1
1.03458608010137 1
1.04462813854207 1
1.0598537324248 1
0.95223020247568 1
0.989123709966385 1
0.934612408645305 1
1.01464482903108 1
1.05815286017491 1
0.972081614951103 1
1.0262584007849 1
1.04361079826513 1
0.942338672534103 1
1.05625205510835 1
0.979713695500913 1
0.981711968880847 1
0.930191065894636 1
1.05381819584708 1
1.02745981990766 1
1.0983713745632 1
1.12117516158899 1
1.02801292124383 1
0.936224837212319 1
0.986558860100905 1
0.921703365722294 1
1.00836050689649 1
1.0746713225755 1
1.0875503034271 1
1.16644186254733 0
1.16222969950614 0
1.0982187702538 1
0.877552124070979 0
0.971835349266605 1
0.99736459383237 1
1.05859820706382 1
0.965417393181732 1
0.989868727141204 1
1.08112131354255 1
0.945142770215328 1
1.01900349872731 1
0.964573922885379 1
0.922393047911841 1
1.01603101463677 1
1.03275812843471 1
0.948346657676408 1
0.972664962680114 1
1.01099247373206 1
0.900154927335455 0
0.90491854922978 1
1.02432230678853 1
1.00888329101524 1
1.00373430257744 1
1.01377552816137 1
0.93198177795181 1
1.00579926497558 1
0.965759831338528 1
0.996258985538715 1
0.99584891855537 1
1.06174984449016 1
1.0595419201633 1
1.11343221454139 0
0.841557950162233 0
0.959598299103828 1
0.965551382332504 1
0.958317884327994 1
1.05540217414319 1
0.884543652936918 0
1.01818446805321 1
0.889466674086152 1
0.934767833999402 1
1.00099386479746 1
1.04052046585747 1
1.0098196642409 1
1.04412278750276 1
1.0241439544547 1
0.978560079079815 1
0.870630010121383 0
0.930693556788894 1
1.01270899023704 1
1.04747426365268 1
1.08568661119227 1
0.962526483394736 1
1.04692585993487 1
0.937604729022698 1
0.915764621215305 1
1.04847568680804 1
0.928773871570309 1
1.10192546165939 1
0.941920304845445 1
1.02635372924675 1
0.961970787414897 1
0.981664934554126 1
1.04792396081297 1
0.920249439590482 1
0.953765197062409 1
0.989727801610335 1
1.02956915520974 1
0.933404038770689 1
1.06269210247949 1
1.03485508429153 1
0.862691246642281 0
0.90453728870357 1
0.909942448957619 1
1.01740981380248 1
1.02948454116048 1
0.929400286484618 1
1.00411399871819 1
1.01634303559997 1
1.02703869712357 1
0.977670807832371 1
0.943014717592113 1
0.976659006805693 1
1.0459036936905 1
1.07160206397632 1
0.980293577119374 1
1.04283400562326 1
0.959488013539634 1
0.919261341083582 1
1.10606357814123 1
1.01887059434272 1
1.07521361624181 1
1.02051773070268 1
1.02901445828907 1
0.914711257360197 1
1.05468508545108 1
1.01905557832606 1
1.06358179093055 1
1.03581302066788 1
0.902138269882854 1
0.992296010192045 1
1.0501185028167 1
1.07558549331052 1
0.891563524253297 0
1.03581021263794 1
0.993932524184353 1
1.04902608409929 1
1.07512064372477 1
1.06426847709138 1
0.990011601717251 1
1.01638965445991 1
0.994631171183867 1
1.09544104566629 0
0.991502674955988 1
0.890266441201947 0
0.973073582752029 1
1.06636340184864 1
0.996388870961649 1
0.946919340097645 1
1.03798463408267 1
0.988732650911832 1
0.936599449488297 1
1.02961781351107 1
0.947635007724492 1
1.01221079679103 1
0.950973147175225 1
1.05050874128107 1
1.0018055462665 1
0.924801324013559 1
1.00834379167691 1
1.02853614430067 1
1.02022146377165 1
0.868147638799489 0
0.993529134029345 1
0.990839239598252 1
1.03289678207686 1
0.919045513078117 1
0.932421413303498 1
1.04957470644916 1
1.07675050502374 1
0.999842098551245 1
0.94808845587054 1
1.04528660565155 1
1.06573352551616 1
0.881945808176284 0
0.986456962486043 1
0.905759503770082 1
1.02165452522279 1
1.02502387663709 1
1.02572443646754 1
1.05667123633711 1
0.966951661122348 1
1.00168320538638 1
1.02184567876403 1
0.897839213863333 1
0.909409185778943 1
0.916943236210988 1
0.972974007464493 1
1.01336879094433 1
0.986213746425844 1
0.928264662005699 1
1.040804907895 1
1.03278673796853 1
0.921570727370811 1
1.14869486382441 0
0.926684370561604 1
0.896012021331594 1
1.03695963047436 1
0.911511988081165 1
0.968488965248721 1
0.968896432795021 1
0.951886358179751 1
0.980580346804896 1
1.19719567403483 0
0.985659602299593 1
0.976973135068219 1
1.05200978362951 1
1.0297300544642 1
0.903024908508754 0
0.964647782734959 1
0.982893064454421 1
1.01940758887495 1
0.984556743809175 1
0.896061128770801 1
1.06816972047816 1
1.04148482471262 1
0.883600179069486 0
0.954046650378828 1
1.04801640882649 1
1.04650422092963 1
1.0570426363274 1
1.07476065068717 1
0.99640454008988 1
1.04230962461465 1
1.04006891116085 1
0.934401406198183 1
0.957983684453334 1
1.05254008931567 1
1.01839279842513 1
1.03502170064014 1
1.03365000203687 1
0.958786378236725 1
0.986405670881642 1
1.00608028559287 1
1.01618384459025 1
0.969534327248682 1
1.07770542885794 1
0.925540888359927 1
0.94969015562564 1
0.952296238186202 1
0.93272746825615 1
0.923716295669179 1
1.11481778838631 1
0.950478964549755 1
1.12948568897554 0
1.03352958859661 1
1.10663247263668 0
1.01853933300633 1
1.03290533668867 1
0.968431550907534 1
1.05020891254277 1
0.986936948440544 1
1.08578191015949 1
0.973609214008972 1
1.04564323892362 1
1.06000917465317 1
1.1217194086652 0
0.915830282018178 1
1.08975254098575 1
0.912454350026238 0
0.981719487096837 1
1.02662273587582 1
0.990452404677527 1
0.887282622523972 1
0.998710555282298 1
0.979011467735175 1
1.0237198546603 1
1.00931426490819 1
1.04416867511956 1
0.966622560777428 1
1.01784781969033 1
1.02318078672809 1
1.04687792775937 1
0.902706144122075 1
0.870625241556116 0
0.988786410882668 1
1.01672860564412 1
0.994891371538297 1
0.91859925450536 1
1.07961137174803 1
1.08253472822779 1
0.911305290077912 1
0.960042081725814 1
0.949536956354646 1
0.98461560317542 1
0.947639145377438 1
1.05072484616501 1
1.01720229424994 1
0.938166692885105 1
0.949192760751418 1
0.987585689012308 1
1.03166677908255 1
1.01658931284164 1
1.08604778526589 1
1.01776934457957 1
1.01135717891816 1
1.04538143065785 1
0.971262973758819 1
1.08339941131854 1
0.992246153504702 1
1.13535412487145 0
1.0028635177259 1
1.01456253574245 1
1.01442707172259 1
0.956077830801628 1
0.952168849871562 1
1.01538017354801 1
0.876455996276153 0
1.0833658233755 1
1.07901696608449 1
1.06716472391948 1
1.02183430328532 1
0.967028388778048 1
1.03970708594432 1
1.06714432050714 1
1.07063092553995 1
1.04133726261931 1
0.954879292271561 1
1.00480955642688 1
0.991816738383972 1
1.01918661263365 1
1.03131620111699 1
0.951306160240967 1
1.02309290376794 1
1.11311190194952 0
1.02798557179273 1
0.999107139308748 1
0.968058825996739 1
1.00687490457264 1
0.945368200897012 1
1.0593851297639 1
0.959124097649243 1
1.00254349657229 1
1.00918246798687 1
1.08534836824271 1
1.04384242118356 1
1.05928853605163 1
1.02194518203055 1
1.01598620174242 1
0.964174339145855 1
0.977967583750428 1
1.06606485137698 1
0.95624078444629 1
1.01057984822436 1
1.03338111301155 1
0.910135660733767 1
1.00267237132421 1
1.03732625092175 1
1.04484300880936 1
0.877268167723661 0
1.00842445678012 1
1.01495901991095 1
0.927648986895225 1
0.942045834816589 1
1.00945007749319 1
0.989295698314082 1
1.03977489018079 1
1.03562159022392 1
0.999140258627071 1
1.02217123699131 1
1.07198117484841 1
1.0646419677654 1
1.11674614407701 0
1.11599428908983 0
0.992448353290823 1
1.05885072189834 1
1.13806178626026 1
0.999264518508688 1
1.06301727659023 1
0.981815444416563 1
1.05353361890184 1
0.903919524470607 1
0.960804890553882 1
1.01128580407827 1
1.05507190632991 1
1.03781949162976 1
1.01262174010658 1
0.994725076306857 1
1.02920623843878 1
0.969299401090606 1
0.961950561342095 1
1.09563199155418 1
0.988322855851451 1
0.980309522208606 1
0.997907767711113 1
1.03035955510295 1
0.980737377775827 1
0.821736877240544 0
0.971589048274857 1
0.959611075161083 1
0.903923990239411 1
0.954179106180565 1
0.972047899177287 1
0.993690926436051 1
0.964143253955592 1
1.02407957143002 1
0.960243724401624 1
0.970320422942054 1
1.00852911955639 1
0.968091308381568 1
0.96076913055977 1
0.959801598256222 1
1.1246385610658 0
1.01895274787315 1
0.971782978395177 1
1.06889230432418 1
0.948475702695605 1
0.986682936757276 1
0.906644086441813 1
0.985414610134967 1
0.934665193897191 1
0.93462012226362 1
0.96771993430696 1
0.952882380355513 1
1.02238987798264 1
1.10785595673531 1
0.990718295622878 1
1.05587965945699 1
1.00103181900746 1
0.944320461683508 1
1.04107768433717 1
0.932921547580597 1
1.01507166146189 1
1.0649214399189 1
1.03401064142386 1
0.919438616514768 1
0.992788900715513 1
0.993837493162071 1
1.01917130145752 1
1.02040077318032 1
1.0535463684223 1
0.941130216680284 1
0.942078629919235 1
1.01804841405573 1
1.01050389892158 1
1.08014321919854 1
1.05369363653431 1
0.95849251815944 1
0.954418223760129 1
1.02149803204268 1
0.92570539038702 1
1.02963869038232 1
0.975901555924472 1
1.08053980409017 1
0.997888394860353 1
0.92194169108904 1
1.06013571709652 1
0.995103670744793 1
0.936628175893977 1
0.953328067150992 1
1.0945466838944 0
0.962231973219196 1
1.13399050148567 0
0.96464263908664 1
0.942968171134428 1
0.935081252700492 1
0.966552553920806 1
1.08042612576821 1
0.976723626088845 1
1.08918282187334 0
0.969098786791022 1
1.06825880204333 1
1.11587571382341 1
0.985824869980955 1
0.984370229067605 1
1.01184156949466 1
1.06163556149098 1
0.955923471898881 1
0.950159335002052 1
1.03030756299388 1
0.970161242277664 1
1.01165237818658 1
0.976188440390778 1
1.03443933840877 1
0.950114857511229 1
1.01607639464376 1
0.978093495518914 1
1.06806224363832 1
0.919790802435005 1
0.910104875351213 1
1.03467378648503 1
1.03113558160534 1
1.00833776828934 1
0.944007638632393 1
0.920423943267437 1
0.900314148674001 1
0.910440689083471 1
0.950985223529327 1
0.987200549241524 1
0.991604390161139 1
0.962509386568472 1
1.09372044052963 1
1.09178258093401 1
1.10453468817132 1
1.05203335061487 1
0.930980492717609 1
1.15348960781029 0
1.00318602392363 1
0.952486778126779 1
1.08135047828084 1
1.03165928562768 1
1.01347922385554 1
0.944342679309287 1
0.935066847988802 1
0.911951658213071 1
1.08422605458012 1
0.964818464335967 1
0.975191020264311 1
1.01259862339695 1
1.03059771643296 1
0.90723033773232 1
1.01069204798586 1
0.94197514220819 1
0.985705163338038 1
1.03614323964276 1
0.987080112199245 1
0.991432451459308 1
0.950440010506793 1
0.987976661808588 1
1.09377864822982 1
1.13405282443308 1
0.978121371437177 1
1.04722042308789 1
0.918516365741458 1
1.03817192380462 1
1.00490667288553 1
1.06112785566992 1
1.03637302099265 1
1.04318966340575 1
1.1201504214772 0
0.902584983157832 1
1.06131697266829 1
0.962509129606523 1
1.016582654444 1
0.97602159779881 1
0.960161276655154 1
0.958284449535806 1
0.970598062720896 1
0.985892069971812 1
1.07734337654724 1
0.962553782763563 1
1.15882792839659 0
1.02763550561852 1
1.06575870514132 1
0.913329327720745 0
0.976853304570061 1
0.946040460045441 1
0.941567298271856 1
0.925669662501582 1
0.91330336589814 1
1.02794540663628 1
1.03236844242792 1
1.05480705099439 1
1.11398200694402 0
0.951132651791631 1
1.00930196321475 1
0.98638556691188 1
0.953930902102857 1
0.920584506226743 1
0.954613149819713 1
1.09221868875163 0
1.03649506000734 1
1.01091097447296 1
0.957959765347669 1
0.919446761862986 1
1.05293365674603 1
0.885801753692626 0
1.0043963361664 1
1.01581397350543 1
0.867714502728355 0
1.01145187602013 1
1.00609589931302 1
0.999468649087941 1
1.01250705383763 1
1.07378505749913 1
1.01004652760885 1
1.0267138296855 1
0.999516011943763 1
1.02226343352197 1
0.812748031962111 0
1.10240626996136 1
0.908532852001723 1
1.01158802731445 1
1.04891589875427 1
0.976635884015494 1
1.00260731419239 1
0.974116209731579 1
0.991492021260475 1
0.927533503430648 1
0.937425069277624 1
1.0209395684379 1
0.901339786632998 0
1.01225650339018 1
0.993800158531425 1
1.12282384642306 0
1.02116159197691 1
1.05024821045613 1
0.944402338219324 1
1.10127592167091 1
1.07407332983641 1
1.0262840342976 1
1.03606355244513 1
0.921749369533173 1
0.984212296662343 1
1.00869993890221 1
0.991075358787046 1
1.02721885646334 1
1.07720514477852 1
1.03876200458458 1
1.03995202841351 1
1.02203317077363 1
0.951385179280583 1
0.965856277557511 1
1.01793902770237 1
1.08880359247046 1
1.00481126119554 1
1.0313374989336 1
1.10186087044219 0
1.04904871419452 1
1.0597865750408 1
1.02876719015779 1
1.00556536783491 1
0.993764179345907 1
1.02769673287755 1
0.94202865555275 1
1.06129573551463 1
1.06218414898101 1
0.898915572985352 1
1.01234784362859 1
0.979236102801214 1
0.989781372720189 1
1.07555261969941 1
1.11368578090924 0
1.02747313502352 1
1.01233984091279 1
1.05392158831608 1
1.02942649495974 1
0.96400944880086 1
1.00862116808873 1
1.0184455418464 1
1.09637592730418 1
1.07657910067537 1
0.975561386388563 1
0.903670871183955 1
0.971837440813499 1
1.00974820297537 1
0.977751681187706 1
0.862898336426226 0
1.07190969144946 1
1.09659458750827 1
0.862021829666354 0
0.974469344515545 1
0.999943634492012 1
0.970405586589766 1
0.945923377649022 1
1.04777750932101 1
0.98959942549571 1
0.875397004745799 0
0.97597801187681 1
0.951141335153574 1
1.03277843776412 1
0.863026075367255 1
1.00965292003951 1
0.937018193355189 1
1.07146839946919 1
0.967882495394272 1
0.986161695453473 1
0.90821709427262 0
0.964750046379372 1
0.955561184781629 1
1.04643929084664 1
0.979114030846836 1
0.973031546007282 1
1.02747845473551 1
0.963524921883046 1
1.10412753774334 0
1.06888682452549 1
1.03734136381723 1
1.08953903566684 1
0.99707846889463 1
1.00164704681601 1
1.07581583353289 1
1.06221236827811 1
1.10486218097133 1
1.00698648109488 1
0.884367804065358 1
1.04598804865529 1
1.05881653512432 1
1.00419256182439 1
0.941322979743547 1
0.916412174684592 1
1.04946469812831 1
0.905805066068709 1
0.956067518936842 1
0.984118462850793 1
0.973105939324841 1
0.976991284580056 1
0.998531000499828 1
0.96740698377993 1
0.985199825416066 1
1.04396621806763 1
1.02771874418407 1
1.00168991893244 1
1.06493261834822 1
1.02983578077606 1
1.00352376365038 1
0.936694653231961 1
0.955864844493679 1
1.07553589631489 1
1.04831060510506 1
0.975300995643507 1
0.999735178536521 1
1.01361474318327 1
0.97005959454981 1
1.00534493459716 1
1.08045687612309 1
1.03040499689247 1
1.10601902831201 0
0.981394499602383 1
1.0392660347279 1
1.00089007101365 1
0.848220895127656 0
0.919675235287003 1
0.999590105546453 1
1.03313144658212 1
1.09000698727989 1
0.997223482606323 1
0.99058992562784 1
1.00550784437997 1
1.12036106827104 0
0.939679289235321 1
0.940331063471006 1
1.022512251456 1
1.03868363128715 1
1.09140011598441 1
0.995208030399199 1
1.0223191017062 1
1.0345158441619 1
1.01009897026719 1
0.961421353646522 1
0.923606023381169 1
0.978384373592457 1
1.0022850905569 1
0.953962413695731 1
0.925596258779836 1
1.01006946950348 1
1.08116053536121 1
1.05380297488012 1
1.00137830322756 1
1.00699622023469 1
0.943735826132764 1
0.921295044578249 1
1.03449381642461 1
0.951092682238642 1
0.922621670401326 1
1.03027655472897 1
1.07062065939614 1
0.968464436969936 1
0.91916629599894 1
1.0106020644376 1
1.10782296411739 1
0.986653249372596 1
0.90561340116427 0
0.968752336531553 1
0.968949918177968 1
1.07867336533678 1
0.973877816390763 1
1.12532679543544 0
1.06206609468185 1
1.05703431538081 1
0.986377009436628 1
0.983887368217761 1
0.972648986535261 1
1.06866361179982 1
1.0810234841575 1
0.968960773099628 1
0.949489277258832 1
1.06643267056401 1
1.12720490770997 1
1.0212608960024 1
0.975598033032518 1
0.856087751142898 0
1.02757180967168 1
0.941394566512492 1
0.950150323061511 1
0.973957585613705 1
1.06762647840714 1
0.988098736555875 1
1.05058360303767 1
0.954286484265351 1
0.987375091436817 1
1.00100193697755 1
0.94783172792457 1
0.957309291395035 1
0.907964535776016 1
1.10401182152137 1
1.09113272160047 1
1.05278586554455 1
1.09789032684027 1
0.963579901193589 1
0.955565052425853 1
0.973322024546901 1
0.979132644506267 1
0.999996377656791 1
0.9223450896342 1
0.971610591992662 1
0.928929847323983 1
1.03453706701261 1
1.04099571667769 1
0.927354246800689 1
1.06780125020882 1
0.960872704515927 1
0.914926529606671 1
1.01548140610196 1
1.03172162081643 1
0.98237438475945 1
1.00858287603178 1
0.881428263924951 0
1.01209715393723 1
1.06309064970227 1
1.08756598996542 1
1.01591132817916 1
1.04194255139507 1
0.958418219385665 1
0.989636410969399 1
0.978011035148397 1
1.12222091343159 1
0.916037411028289 1
1.06288547506229 1
1.08430795947448 1
1.03494641663346 1
1.01297135933266 1
1.04621396561837 1
0.970487214514268 1
0.950578805918798 1
1.02964512897877 1
1.12568543330508 1
1.00314135307565 1
0.997673986445676 1
0.993437027176377 1
1.07996893133701 1
0.966120781025001 1
1.02371159058783 1
0.969582509718398 1
1.10578870069134 1
0.920119210099956 0
0.983457864227752 1
0.99892420929001 1
0.907752180598765 1
0.993419842600406 1
0.966762127986178 1
0.986980714538344 1
0.939851204290812 1
0.962590593961833 1
1.06548314011464 1
1.06688744381768 1
0.830486043584529 0
0.9823495121553 1
0.984010764308929 1
1.03338667089042 1
1.00961211216955 1
1.01619784103521 1
1.08323703262704 1
0.96325462947621 1
0.951322349389094 1
0.987679205998746 1
1.01884762137897 1
0.922233650183904 1
1.03007728605493 1
1.01365387382321 1
0.938331460642547 1
0.960224852246037 1
0.916042326338484 1
0.967895603426351 1
1.01296646704931 1
0.941803768134139 1
0.899973093901697 1
1.04553624514311 1
0.948924187698631 1
1.00592239907201 1
1.05212289559795 1
0.966281597017677 1
1.02061557419887 1
1.00900809603787 1
1.05721317647549 1
0.894918668969259 1
1.05537914123314 1
0.996167577876656 1
0.928356356433735 1
0.954399321980529 1
0.993752925178821 1
1.05395429275602 1
1.04558609324354 1
0.882604279999251 0
0.82725694785624 0
0.968760280871491 1
1.05990693718057 1
1.00240056010718 1
1.00598325820488 1
0.986107504078516 1
0.971988537517737 1
1.05462357847478 1
0.973892022433281 1
1.03392093466145 1
1.04568516423791 1
0.990386349920264 1
0.916952435367971 1
0.981167590559694 1
0.986420393981946 1
0.939650653474419 1
0.952672932520503 1
0.994956945407805 1
1.06179545687377 1
0.994407885063442 1
1.05555876518037 1
1.04368921787835 1
0.947603552403415 1
0.956091476221829 1
0.970315503367873 1
0.978690206416392 1
0.972108227089219 1
1.00732821192648 1
1.05334930780447 1
0.989361171385034 1
0.906560180065287 1
0.936557524916756 1
1.04030215816262 1
1.12357044312818 1
1.02583210279577 1
1.03804629085143 1
0.884978356350469 0
1.05975916167022 1
0.968571669032877 1
1.04518972487225 1
0.992329312264007 1
1.00215866550835 1
1.10092161676798 0
0.974271320839637 1
0.985237577718497 1
1.012323639699 1
0.998333377941308 1
1.01025882019949 1
1.00708361756396 1
0.921971868729312 1
1.05888059365232 1
1.08928557780278 1
0.90493953730761 1
0.961606981456467 1
0.999633003226198 1
1.03645389624342 1
0.930399166437528 1
1.06520484156102 1
1.00264817438411 1
1.03488585646455 1
1.01677159899248 1
1.05787082832807 1
1.04763588482461 1
1.0104370486164 1
1.00522872665921 1
0.986616520620204 1
1.05652880506781 1
0.995474612909761 1
1.09819418083537 0
0.966800017841875 1
0.941994206537318 1
0.973946889143294 1
0.958614378038276 1
0.910023279402696 1
1.05278558996172 1
0.990775991383431 1
1.03733914186345 1
0.950572707760812 1
0.967534799505559 1
1.1035033519746 0
1.00696927851233 1
0.857239351261229 0
0.972264612360554 1
0.941867478384783 1
0.964391582984122 1
0.981863589761311 1
0.941759200845365 1
0.877630624352494 0
1.07166511877379 1
1.1016554415933 1
1.00548765580311 1
0.895798643694366 1
0.93488498643793 1
0.987019192343239 1
1.1377775172464 0
0.900656059196408 1
0.939878280289965 1
0.972885290785377 1
1.03995224724829 1
0.893140295892466 0
1.07275236745989 1
1.00270266773954 1
0.981432673350742 1
1.06954705509474 1
0.981422200790217 1
0.977763716816495 1
1.07618972790898 1
0.954054618834978 1
1.13494393776965 0
0.956571726716152 1
0.864040289238462 0
0.995372959719622 1
0.969687572730551 1
1.09413033144399 1
0.934472995253995 1
0.998788047378695 1
1.00258468929821 1
0.994950089545063 1
0.964859173273824 1
0.984943784251049 1
0.958317547270655 1
1.04240177668702 1
1.08202859801087 1
1.03925945175833 1
0.984534547083108 1
1.09227259459886 1
1.05735509597233 1
0.978377255769638 1
1.01711609697662 1
0.96320158832917 1
0.982549928867937 1
1.08833203128148 1
0.999138310350721 1
1.08542734577448 1
1.06986641937236 1
1.02703337859318 1
0.979801941710264 1
0.912958638466585 1
0.959105280724498 1
1.02091126748951 1
1.018653593378 1
0.981516112810423 1
0.952783644689682 1
0.988166769262531 1
0.925569674958827 1
0.977291820189557 1
1.04135379326169 1
1.09147185641278 0
0.997611357068725 1
1.01403399072121 1
1.05547631046819 1
0.991800841947617 1
0.943342472009864 1
1.03727206608026 1
1.04761874948813 1
0.866903725853554 1
0.928599705699636 1
0.982845932909065 1
0.922126496621551 1
1.0245757919779 1
0.990961505071726 1
0.96063721903047 1
1.04092519593977 1
1.04396161940547 1
0.979284635017886 1
1.05665044543462 1
1.09464124649133 1
0.891544490429731 0
0.955240893690143 1
0.953607602026764 1
1.10016897195235 0
1.02484518580424 1
1.02061965897275 1
0.9975606587538 1
1.03054399665446 1
1.05761267099798 1
1.07971350683921 1
1.01123028914348 1
0.935889336890785 1
0.933158802683739 1
1.02595378617056 1
0.883511542380891 0
0.983867645711942 1
1.04008514612508 1
0.951230677350552 1
0.926702038854275 1
1.04523847844676 1
0.967234504074621 1
0.912616356917603 0
1.12821136807321 1
0.962920112338397 1
1.01793205549852 1
1.02144074795964 1
0.98082867140909 1
0.995004992954255 1
0.895682051555311 1
1.03020439516396 1
0.995800204929154 1
0.962909760941537 1
1.0249456065248 1
0.992253057104008 1
0.912811254067129 0
1.01182660990996 1
0.996657738184616 1
1.04543447847374 1
1.0166964939958 1
1.05957782378465 1
0.914899063873645 1
1.00446841549417 1
0.921200025491217 1
1.04611989776788 1
1.03213097878369 1
0.92950173704626 1
1.00659411448786 1
0.889818419430654 1
1.00915953105883 1
0.995839516967196 1
1.02642794318173 1
0.89421873259451 0
1.02083434935569 1
1.04639155985489 1
1.05711523200756 1
1.02251240995779 1
1.00337189010068 1
1.06196301525179 1
0.928654449503926 1
0.997757062286054 1
1.07037310735072 1
0.906093919994856 1
0.955274504693627 1
0.908903106801038 1
1.04688748874607 1
1.09186765795536 1
0.952835097952609 1
0.995342331754161 1
0.984560883974435 1
1.06248544959905 1
1.04015396015469 1
1.02376551703237 1
0.906238849616259 0
1.05030351594676 1
0.978883958522591 1
0.949983030767017 1
0.90863128201092 1
0.890200807457255 0
1.09955732194517 0
0.974370119154101 1
1.00065066086365 1
1.00688448638106 1
1.02570279326119 1
0.94034471227752 1
0.99679107962953 1
1.01619375375875 1
0.899292945664042 1
0.991806137622822 1
0.969792343802225 1
0.945956679097929 1
0.956927673086287 1
1.0160202083622 1
0.980729034959332 1
0.945940298616968 1
1.02697232998288 1
1.02933299534857 1
1.02990408989966 1
0.870036274291713 0
1.0051744541397 1
1.11378252933406 0
1.04934399259637 1
1.01829641171287 1
1.04557824377463 1
0.977804412856162 1
1.03592857969526 1
0.976942043396772 1
0.961330546863109 1
0.978549594511497 1
0.997697077109075 1
1.03847566024034 1
0.907097889279334 1
0.975103328694778 1
0.951723655227131 1
1.02487417102605 1
0.971226932125044 1
1.01633856640408 1
0.929636570059139 1
1.07230404565501 1
1.01897875772162 1
0.874009462515285 1
1.0205730685459 1
0.997522865718399 1
1.08458612315185 1
0.938027368050646 1
0.981296457997428 1
1.02009046239837 1
0.981248895510099 1
1.03554355039695 1
1.02798420017672 1
1.0757777296999 1
1.02014460007735 1
1.09207734774205 1
1.00626054277896 1
0.993581729972415 1
0.951026910963714 1
1.04976715282449 1
1.03350072538413 1
0.955772283615299 1
0.99519482646311 1
1.01594097745603 1
0.890976219693499 1
0.940498509150576 1
1.0446453728086 1
0.936917798281258 1
0.93097260707584 1
0.948204358151771 1
1.01426308613215 1
0.983366076086898 1
1.00561231007154 1
0.917446214863357 1
0.958993121189203 1
1.00281271972902 1
0.976917281471877 1
0.98712541845482 1
1.07741516197546 1
0.97863400258212 1
0.975761084536891 1
1.03732649285676 1
1.00617957793556 1
0.9759202438651 1
0.997674616793653 1
0.931569433709592 1
0.928140217336057 1
0.91142487998982 1
1.00947611891159 1
1.03082472735523 1
0.960134507009452 1
1.09563724925681 1
0.956210013931103 1
0.86522898106081 0
1.14037373516492 0
1.05353292959858 1
0.972070038806878 1
0.95692975564878 1
1.03708770852284 1
0.92973683856467 1
0.995696412681947 1
1.05252798328931 1
0.989460065315724 1
0.993063891287378 1
1.02655190726504 1
0.979654542462834 1
0.904332183350626 0
1.02523082478926 1
1.06824199526837 1
1.070783114117 1
0.986043175482707 1
1.00089945245598 1
0.877195130654147 0
0.951242365652006 1
0.946677843543453 1
0.880573524905955 1
0.960097663594726 1
1.07107524301966 1
1.01829905092013 1
0.978022461350658 1
0.928669437946756 1
1.06523712362734 1
0.991812881185838 1
1.02163105490148 1
0.98191087308507 1
1.0326020375116 1
0.908865849507462 1
0.909193073427746 1
1.01534276427296 1
1.02237565581789 1
0.978004825735195 1
0.991871840944096 1
0.983467343826416 1
0.956043619404303 1
0.919246921865599 1
0.941442848686306 1
1.03959118808929 1
0.88361398563624 1
1.07416963610559 1
0.906993161908571 1
0.937765748865448 1
0.969469648731803 1
1.03048054868554 1
1.06288668709098 1
1.02923807148302 1
0.977262314122595 1
0.981827249957264 1
0.939147093316568 1
0.983789653890223 1
0.996371385703131 1
1.10007345926878 0
0.961231528614737 1
0.855840641320954 0
1.01193075836841 1
0.925385536521385 1
1.01633600857007 1
1.04453111041844 1
0.998470878877339 1
0.987751537893368 1
1.00824570165974 1
1.01872841357931 1
1.03027651108543 1
0.975131353262749 1
0.909552714324133 0
1.06908498909322 1
0.967610094867164 1
1.00398220576415 1
0.978708707490093 1
1.07624844331647 1
0.983056160403793 1
0.934178263656598 1
0.984670092417555 1
1.00618167098205 1
1.00254435289801 1
0.945156380696395 1
1.10469014510262 1
0.951142204782487 1
0.951253955798845 1
1.0330882456114 1
0.975128102526582 1
0.960920408505324 1
0.988580418813159 1
1.11948511797167 0
1.05087299481677 1
1.02502976389638 1
1.02305712476023 1
1.00657157949967 1
1.05992954996209 1
0.920037943355523 1
0.991223153662706 1
1.07538687801772 0
1.0158539198125 1
0.962051673790398 1
1.0102523367395 1
1.0478490297641 1
0.994587270744057 1
1.00957961944611 1
1.06798461580775 1
0.933629831213478 1
0.900542967645806 1
0.879908943718018 1
1.06651236339611 1
1.00316729360086 1
1.00330443701872 1
1.0288953918561 1
1.02801854708731 1
1.07721646691445 1
0.950369502903981 1
0.892444468909335 0
1.02823019376259 1
0.999455309986027 1
0.879271353898878 0
0.996417107152212 1
1.08355190587418 1
0.992704560772381 1
1.01044548744763 1
1.01729962822722 1
0.999132700885971 1
0.888081467442134 1
0.927271415348537 1
1.00883275539275 1
0.951667137160838 1
0.995705064610514 1
0.978379001278813 1
1.01096695254923 1
0.953018619336179 1
1.05444208184111 1
1.0527011254226 1
1.06949907289666 1
1.05930842834274 1
0.989226596137132 1
1.07296064128433 1
1.02537801871149 1
0.964376613670943 1
0.988807837631509 1
0.960515036112517 1
0.997195897518254 1
0.935004032278434 1
1.03549354803572 1
1.02006414071352 1
1.10074729627259 1
1.07054040492302 1
1.06205227590565 1
1.12461314394172 0
1.08125682457522 1
0.865154389825664 0
1.01094978500044 1
1.00840783522821 1
1.05230793738335 1
0.940968725067306 1
0.973540384631889 1
1.01490385882951 1
1.09734069560485 1
0.985621457511477 1
0.960815504719843 1
0.938581410135664 1
0.995069679156478 1
1.07412806104501 1
0.907480804547466 1
0.993514613464576 1
1.04560525146137 1
0.997482194438317 1
1.12288722123297 0
0.991609684851333 1
1.13635433081118 0
1.02951248467265 1
1.01247463634361 1
0.904806362410174 1
0.900328073436902 1
1.04582856378634 1
1.03584354057717 1
0.943619041244298 1
0.929548944777766 1
1.0071065029337 1
0.945379290650687 1
0.941199303354241 1
0.933944543393704 1
0.88428265344159 0
0.948582129937533 1
1.10030366796161 1
1.07883830920661 1
1.00699449784426 1
0.96803368355704 1
0.99171713572752 1
0.937902081775152 1
1.05547862491402 1
1.02743118816373 1
0.922731630195161 1
1.02311905976531 1
0.944794213293641 1
1.05003705910033 1
1.00571684465785 1
1.06697464867942 1
0.987718197210887 1
0.97847319542556 1
1.01631032845092 1
0.941165153008888 1
0.985508773530536 1
0.987282213379958 1
1.00519235671357 1
0.931342830166587 1
0.992859081791763 1
0.990599182772014 1
1.02499566825872 1
0.881586322196391 1
0.90943529092343 1
1.07771490292701 1
1.05966848801351 1
0.995884432183823 1
1.00887883212789 1
0.919377679594733 1
1.07672129261873 1
0.931009551691432 1
1.03017494421771 1
0.976411642300207 1
0.92467453293575 1
0.955195800660462 1
0.975257770176008 1
1.03393667318657 1
0.974669486104747 1
1.03799423930149 1
1.02857448483159 1
0.982116675727908 1
0.977543960258526 1
1.01907585691176 1
1.1008050665369 1
1.05084345149234 1
1.03082386463885 1
0.968800638024257 1
1.04537039894584 1
0.884992700870402 1
0.978704747533994 1
0.983902558360207 1
0.94608490289898 1
1.04798223954416 1
1.02148327121772 1
1.03234850330759 1
0.949980178763865 1
1.00450331612764 1
0.943342694498147 1
1.11162067328618 0
0.931037851682243 1
1.00974372501788 1
0.950050235273937 1
0.953839593906828 1
0.977054003145912 1
0.999656309109341 1
0.893035360390352 1
0.858233467950023 0
0.985444424544204 1
0.942250737407641 1
0.996521390676533 1
1.07891076072141 1
0.958987733532909 1
1.043033603498 1
0.98687807485046 1
0.959102418747578 1
1.0399828060386 1
1.04380496161937 1
1.00190127029025 1
0.982033960011381 1
0.960636044925053 1
0.937596576224522 1
0.93934696125617 1
1.03773989791754 1
0.911315950005066 1
1.02788251259365 1
0.957834628675875 1
0.855797247252844 0
1.0212057835486 1
1.06455438602446 1
0.985013370084302 1
0.988139718793877 1
0.91877427520065 1
0.965869211253649 1
1.06132390326763 1
1.01923942455637 1
0.879828775038072 0
1.01324622317071 1
0.94847051745156 1
1.00023056285676 1
0.939626948528725 1
1.03722586911354 1
0.984730814493826 1
0.92457737024126 1
0.975233079354649 1
0.897667398400639 0
1.09850026302305 1
0.996275633427529 1
0.939031907043567 1
0.998478840036004 1
1.05597387523843 1
0.973396958208034 1
1.11222123768701 1
0.934363898671702 1
0.88548723861518 0
1.04353242611459 1
1.05044064050747 1
0.991241787572652 1
1.00142541824056 1
0.874774253395293 0
1.10096238422025 1
0.944799343551157 1
1.00289619863173 1
0.948377967797534 1
0.937053248746794 1
1.11392342250768 0
0.946917793946823 1
0.998166205058371 1
0.993599855339434 1
1.0489713290217 1
0.902243983043336 1
0.961659099913845 1
0.884197608458553 0
1.00851280516243 1
0.961244928474256 1
1.0040479599191 1
1.03699706747507 1
0.916274781317764 1
1.06354586185589 1
0.917643134627169 1
0.93525727976958 1
1.05055272898642 1
1.04092619368211 1
0.998334379251577 1
1.02644861439971 1
1.04783754283789 1
1.02542324606308 1
1.01828035631644 1
0.979467944983641 1
1.03815795293778 1
1.06987045787008 1
0.976532771323403 1
0.991698650064057 1
0.995729257865252 1
1.0426539548845 1
0.983950606362703 1
1.00680406102058 1
1.00174212968237 1
0.972009609859261 1
0.980799899560668 1
1.00953024791066 1
1.02146853808643 1
1.01082086228376 1
0.930758912058369 1
1.00354968591441 1
1.03439456038817 1
1.09241133737646 1
0.95961389017915 1
1.08887386169492 1
0.981797554256447 1
1.00527455665356 1
0.974509197554256 1
0.971706763460753 1
0.90295207746423 1
0.929411732201771 1
1.11338914254666 1
0.885150687878977 0
0.94134440861372 1
0.944393134005161 1
1.0569803479044 1
0.917215485612459 1
0.996499152082896 1
1.09863560137254 1
1.01230981795029 1
0.876577222163385 0
1.00392022751496 1
1.04219377898799 1
0.95688749539361 1
0.960458309403017 1
1.0287538242343 1
1.01255765044185 1
1.01247171661018 1
0.984206449671315 1
0.977969736428294 1
1.05703026921059 1
0.956469781423257 1
1.08191157836149 1
1.0670498079852 1
1.0552223813921 1
1.04635753129745 1
0.961424514966808 1
0.940693224937986 1
0.848478003898523 0
1.02351639405496 1
1.11242729407763 0
0.98289296102551 1
0.949311822376466 1
1.03470190036964 1
0.943120145815653 1
0.985344664725723 1
1.01657783867678 1
1.08934719615423 1
0.997222628068614 1
1.01155132426757 1
1.04709457765913 1
1.08904277866052 1
1.0118212181973 1
1.0562052836678 1
1.06619700813399 1
1.00567594146011 1
1.04394083835256 1
0.889409269539243 0
0.998725111098957 1
1.08180182899567 1
1.02197729458388 1
1.06091668705127 1
0.931704853972792 1
0.95024099378358 1
1.07216611323377 1
1.02826389770319 1
1.0311445474553 1
1.0357447881362 1
1.03509711492688 1
0.999270490465671 1
1.05393729424769 1
1.09853986356504 1
1.01909183737785 1
1.07157954720636 1
0.955675919869872 1
1.0383937460525 1
0.990614651647307 1
1.04961644577906 1
1.04010792832006 1
0.957657781673642 1
1.02078659210258 1
0.99389312538111 1
1.02597042335848 1
1.07201033744478 1
1.05873429944215 1
0.920426453786116 1
1.04541043995555 1
1.08537037280233 0
0.992971888948733 1
1.0024941539714 1
0.960723746545138 1
1.03192383931424 1
0.973019395846613 1
0.980001498509899 1
0.929660641069938 1
1.00319686794967 1
0.979377004286579 1
0.922838752544449 1
0.997394112202455 1
0.981496248931426 1
1.02923081986463 1
0.996307930557773 1
1.04159848114072 1
0.986508271727164 1
0.996014332856485 1
1.05014998912798 1
0.934364859673931 1
0.922651655276992 1
1.13772261658749 0
0.931455266771114 1
0.999912261933549 1
1.05422968842725 1
1.01948916922152 1
0.965754722601816 1
1.01038584986143 1
0.983379223409147 1
1.00038599625551 1
0.996832007273788 1
0.963249553759171 1
0.987371449061728 1
1.02292314258384 1
0.981243642621604 1
1.07804017375416 1
1.04957832842479 1
0.983431753501149 1
1.07738189833478 1
0.989045610095745 1
1.02457647321604 1
1.01636734587798 1
0.936166528279258 1
1.04953480849497 1
1.02123927498034 1
0.988998801221959 1
0.927035993571188 1
0.886156251594729 0
1.02258496183375 1
1.022308514526 1
1.00082953324109 1
0.960572398033091 1
1.00398095175788 1
1.07968418577474 1
1.09915243142301 1
0.984963278562244 1
1.05685114298038 1
1.07033074779296 1
1.03451029604377 1
0.971928950633902 1
0.90470095929771 1
1.08644806474768 1
0.958661146332082 1
1.02368512370279 1
1.05533728434297 1
1.02249702661609 1
0.98809792411116 1
0.888122143915643 0
0.967487653836069 1
1.11925531249796 0
0.937747349948571 1
0.948762667470638 1
0.995361356000536 1
0.948395267656958 1
0.982180870503685 1
1.02353556813198 1
0.967582114292618 1
0.940815775754 1
0.995337043038751 1
1.01826219803526 1
1.02145459197434 1
0.994734405385697 1
1.04985288027556 1
0.972790597123343 1
0.968124155986313 1
0.966686152415674 1
1.02138285882741 1
1.00766782438795 1
1.04895896659239 1
0.939349368610505 1
1.05559069499284 1
0.928395088891916 1
1.05882273449487 1
0.981081187062627 1
0.953455403615981 1
1.03038589465087 1
0.945812776732503 1
1.02663625194669 1
0.918827405441711 1
1.01568011681108 1
1.00127190172854 1
1.02576545284732 1
0.928246465247302 1
1.00410773642223 1
1.04334848210012 1
0.918415540350578 1
1.09320804033054 1
1.02897980753045 1
0.886030949310429 1
0.946885369361483 1
1.00699756515922 1
0.983397854408192 1
0.872270559893196 1
0.909321253570214 1
0.914966288285268 1
1.11569818909625 0
0.944959569411107 1
0.952354280605814 1
0.942996049810171 1
1.02169128825378 1
0.94292681985248 1
0.931863927260749 1
1.00743772403072 1
1.00864439733602 1
0.945162900693343 1
0.980789706573674 1
0.892312227207821 0
0.915406566871007 1
0.968153430106269 1
1.00624205312307 1
1.02798995263818 1
1.00527312361682 1
0.977139510528452 1
0.941155132555257 1
1.06089683862572 1
1.06292970901791 1
1.03690976612619 1
0.992739650045819 1
0.994436913918095 1
1.02056713627368 1
0.964782308770758 1
0.997119416116332 1
1.05078470571588 1
1.01567506098243 1
1.01732177016228 1
0.95967307366592 1
1.06270168442422 1
1.07689530325489 1
1.06362510672606 1
1.02522804149931 1
1.04315516665066 1
0.860165706914329 0
1.12917116114213 1
1.05941257058459 1
1.0325341047595 1
0.900782229275927 1
0.99311886731087 1
0.946842988138657 1
0.986961270199456 1
0.995259472630859 1
1.05598899981785 1
1.06113455436148 1
0.99488479003362 1
1.00676896234136 1
1.00688932912993 1
0.972776757848484 1
0.920545106156288 1
1.00120368394287 1
1.0977690451975 1
1.02002337229626 1
1.0786526861004 0
1.00079025304646 1
0.949647324007614 1
1.03242233817064 1
0.997721290314953 1
0.92853258894682 1
0.937829239172686 1
1.03725497110259 1
0.99398774030839 1
0.984003679591682 1
1.07646589325461 1
0.877237944633313 0
1.05672448712941 1
0.988396991686326 1
0.915838482250456 1
1.03857907159387 1
1.01926630581888 1
1.05171109298789 1
1.02281351628779 1
0.980137627046413 1
0.888097713704835 0
0.974842721321884 1
0.979748001499135 1
1.04222795744143 1
0.952687771315876 1
0.986615187301435 1
1.10609244422634 1
0.948939886354721 1
0.998423837777781 1
0.947923771188999 1
0.946960005902587 1
0.996138642342381 1
1.02673563845801 1
0.980453810547926 1
0.898915529992241 1
0.969641067734347 1
0.973627728087273 1
0.998788926296245 1
0.959710848648074 1
1.00205715140704 1
0.901604637930815 1
0.991876754207383 1
1.07292588072768 1
0.931604935323433 1
0.993114657002243 1
1.01923683295666 1
0.96164114741035 1
0.98354000032225 1
1.01807045618041 1
1.00354152352169 1
0.951962125836121 1
1.13102628891921 0
0.981258967608599 1
1.03631513705157 1
0.980048531593875 1
0.968501998213539 1
1.03945668450753 1
1.05105265703703 1
0.951730165243324 1
0.980749647805802 1
0.99914910516801 1
0.970673215291535 1
1.00081338099864 1
1.04528421976008 1
1.04566965443888 1
0.966241452638135 1
1.02277068356113 1
0.928012557036391 1
1.01243821602238 1
1.03985461356595 1
1.04116890924212 1
0.896382064912093 1
1.05487976527693 1
1.03688774175995 1
0.993702622050521 1
1.02820833367811 1
0.993836791574126 1
0.942677228414 1
0.982533627695484 1
0.982748423615054 1
1.02622257527539 1
0.988302372239845 1
1.02283301775304 1
0.914880719255641 1
0.869283533148762 0
0.975175312258278 1
0.934386978305148 1
1.03538310705419 1
0.971825649945356 1
1.03936361365674 1
0.985822217190936 1
1.02955364893297 1
1.01017572906144 1
0.975698426061089 1
0.937404781938337 1
1.05434995533593 1
1.07434624907837 1
0.991015037961185 1
1.08744200930866 1
1.02928763682352 1
1.09438903144176 1
0.979261273096341 1
1.03924598267045 1
1.02700652107579 1
0.913105874797186 1
1.05629265442585 1
1.0011732691328 1
0.987130444395671 1
1.03281302710674 1
1.02341943173938 1
1.04817812122831 1
1.03844316952597 1
0.975951344481588 1
1.01083109985347 1
1.04154672543141 1
1.07982815887487 1
1.01030697865935 1
1.02693294206768 1
1.0082950289771 1
1.06333155458767 1
1.06377543119309 1
1.02480536707212 1
1.02138361700125 1
1.08230571479742 1
0.890756282156573 0
0.917017565003041 1
1.05605027661892 1
1.00318216865999 1
1.0918198731601 1
1.01179290293652 1
1.00702550837655 1
0.976213051986472 1
1.00057035051932 1
1.01599859860946 1
0.999965687176808 1
1.02350553696141 1
1.00725228627107 1
1.01883944331798 1
1.03579113767109 1
0.969614163421522 1
0.945559126962046 1
1.0054985858316 1
0.917875021252003 1
0.997888242164211 1
1.0454970513774 1
0.924949402218187 1
0.913626461342235 1
0.941615555688539 1
0.931948308560749 1
1.01060821168656 1
1.03187212664565 1
1.13282419609508 0
0.904811257290204 1
0.941252288784142 1
1.00909657693753 1
0.830285464982879 0
0.959835741477587 1
1.02837587668505 1
1.11429686359638 0
0.906333023704855 0
1.0173405761687 1
0.915069865856851 1
1.04921179742533 1
1.00465591236761 1
1.01348671621428 1
0.957787566831226 1
0.884514170407491 1
0.950582066408414 1
0.990084106976004 1
1.05721503391299 1
0.978164432926319 1
1.02048661846931 1
1.06328213269714 1
0.942603138034265 1
1.0872591058724 1
0.952314422137057 1
0.924310389767877 1
0.96027925357766 1
1.07413317137402 1
0.912381021284331 1
0.918191870373323 1
0.939899997981528 1
1.0396501658438 1
0.999384966189448 1
1.1131929710676 1
1.06419044430455 1
0.977094033137696 1
1.05616441751636 1
1.02371055978097 1
0.987883108049312 1
1.00140600512203 1
0.966007805621628 1
0.890616619448644 1
1.00303494986576 1
0.958056453321152 1
0.966866520759046 1
0.937410479907615 1
1.02494693813154 1
1.03996755310164 1
0.998721190426484 1
1.05863142629186 1
0.872157411509379 0
0.917502682157371 1
0.947144310938374 1
1.05174706358016 1
0.988357482299487 1
1.02512759455221 1
1.05300497938241 1
0.922198628442195 1
1.0188388831476 1
0.994791972734709 1
1.02919410388857 1
1.00650241802832 1
0.949952663134965 1
1.00493667687618 1
0.952168194670871 1
0.958661315119402 1
0.999149139332507 1
1.02365539928607 1
0.960714711964974 1
1.04275209501793 1
0.992751369872227 1
0.882270548522161 1
1.07244623136339 1
0.946899910069779 1
1.03839538714964 1
0.926268746065537 1
1.09926865999567 0
1.02697016472857 1
0.941291280482166 1
0.93604970700036 1
1.04914798570914 1
0.924944606798905 1
1.05904597406165 1
0.982417610278614 1
1.02332011530594 1
0.988840093011875 1
1.0087806822777 1
0.959807388684643 1
1.0601652709585 1
0.940253520605439 1
0.928013887834755 1
0.996101545587122 1
0.972496211496031 1
1.04619895232777 1
1.04157625597641 1
0.952981071392084 1
0.995323761849001 1
0.976549578545719 1
0.913769097254221 1
1.0287321637814 1
0.928730924447331 1
1.01620506229213 1
0.98936399117791 1
0.941512231870591 1
1.00861700719705 1
0.986668882740023 1
0.956162658107143 1
1.02367695566786 1
0.962267839490102 1
1.06136809215853 1
1.02410995717774 1
0.989922022133988 1
1.04053638566728 1
1.05990264965262 1
0.971433354152599 1
1.02337824348908 1
0.977840656601238 1
1.05694238196519 1
0.983711859977175 1
0.991096475767177 1
0.932735595624473 1
1.01905123787937 1
0.978857268503507 1
1.00237851832391 1
1.0507647540122 1
0.8355229769491 0
0.972171886541003 1
0.967782874356938 1
1.06593300707013 1
0.989982784800492 1
0.967382156001737 1
0.93706496094093 1
0.987177747032755 1
0.954167008549298 1
0.97649833273141 1
1.00250610016842 1
0.964728700011226 1
0.971430554721296 1
1.02448601289128 1
0.996410185805022 1
0.988025455908833 1
0.931066724591241 1
0.895403514692401 1
0.950070444909004 1
1.09207834938544 1
1.07299058039294 1
1.02616583371536 1
1.03355885869436 1
0.982973772252568 1
1.02141875974377 1
0.985248380907141 1
1.08603791203075 1
0.979828604051628 1
1.00368152853759 1
0.920927297444498 1
1.03217721936199 1
0.995643426520751 1
1.00228505273645 1
1.13769512021404 0
1.05284049497516 1
0.937652497362186 1
1.005829062332 1
1.10970971649485 0
0.973333980851695 1
1.03584234208546 1
0.923830430995206 1
1.04610498793228 1
1.02628771295033 1
1.02341541500397 1
1.04444726092441 1
1.08064228809189 1
1.02207546838636 1
0.975302117474261 1
1.00955456926192 1
0.952804793407265 1
0.979675962235274 1
1.01755667161831 1
0.93723838526536 1
1.00825961801324 1
1.09163157020451 1
0.938192826999605 1
1.05093510285351 1
0.950042972200844 1
1.02892070234533 1
0.974233360560876 1
0.983873783901814 1
1.00737436103319 1
0.943117935844969 1
0.942141345439938 1
1.05362939646938 1
0.950071599653418 1
0.986379512564243 1
1.00766945236221 1
0.951542136719553 1
0.955881338817539 1
0.941633415069656 1
1.02406888782767 1
0.930712743702019 1
0.891793589599588 0
0.882131996069238 0
0.987520756957934 1
0.984336049332362 1
1.03463917062862 1
0.970322515834696 1
0.922252687189661 1
0.950621543628506 1
0.895501680069115 0
0.97419277523947 1
0.975857090048481 1
1.03867495129885 1
1.04314153874838 1
1.07419375871973 1
1.02343658308942 1
0.954894352573144 1
0.976313937322097 1
1.05636516327419 1
1.05904364526909 1
0.840150864576374 0
1.05433106286017 1
0.988372219896976 1
0.926815892849837 1
1.00186053061037 1
0.995114019948954 1
0.944360782584452 1
0.98602196758453 1
0.950432640984215 1
1.00230897262555 1
0.946043145580215 1
1.02134293550335 1
0.998985166007974 1
0.963346847085988 1
0.979443629874598 1
0.92696695002994 1
0.864539045747897 0
0.917582404206728 1
1.01271336572009 1
0.969989822934523 1
0.963214837615023 1
1.00000780825274 1
0.998175049731627 1
1.03780633613962 1
1.01064932583956 1
1.06936698731967 1
0.994586787231801 1
0.94506645621589 1
1.01175853000804 1
1.03086627811875 1
0.989221747882025 1
0.986191459517714 1
0.923342168813335 1
1.02435263434077 1
1.01971152221004 1
0.997332685599875 1
0.929791174673966 1
1.04814169489592 1
0.925139389369581 1
1.1089746918396 1
0.969950857025102 1
1.03227900223105 1
1.07857099760197 1
1.02463491821418 1
1.0008676151273 1
1.06724945400268 1
0.946114866550947 1
0.952246438329236 1
1.04373288041484 1
1.00303505208847 1
1.04707792488737 1
1.04394287924935 1
1.09353951931444 1
0.881979721187822 0
1.01455224798487 1
0.971260955317479 1
1.09822278332777 1
0.976337635756441 1
1.0370424149344 1
1.10394073805319 1
1.04253459457919 1
0.906757256436875 1
0.913528131961285 1
0.958560173928248 1
1.00637558981084 1
0.935054867059784 1
1.03762972857716 1
1.02766189416415 1
1.06571872049284 1
0.97520273443765 1
0.936374877405809 1
0.940448709331722 1
1.06735938795175 1
0.992093164819644 1
0.968425555424287 1
1.00768431486743 1
0.911239492373443 1
0.885811023391644 0
0.920512556802413 1
0.978990778963514 1
0.894670287654167 0
0.930444996760841 1
1.01214118552433 1
0.975403037609602 1
1.0462413942867 1
0.976062028617711 1
0.890614287096377 0
0.945389096680058 1
0.9582718768582 1
0.985472328827319 1
1.03441380951842 1
1.01463158235647 1
1.07676587876136 1
0.905091655170408 0
1.02874439857307 1
1.06259129293769 1
1.00009897044348 1
0.942016277940521 1
1.06652444869353 1
0.886626749713492 1
0.988248604895571 1
0.95003176845864 1
0.996704686707486 1
1.01752994173453 1
0.97581748430996 1
0.951846398388215 1
1.11498210001065 0
0.978898813180768 1
0.968783788095177 1
1.01418986617557 1
0.93820963584 1
1.02217428199666 1
1.01012962814078 1
1.06570443504678 1
0.983375627773725 1
0.985913745713474 1
1.15101436794094 0
0.939431717415313 1
1.05605081796052 1
1.04158502835663 1
1.01649782438205 1
0.96878045767765 1
1.04680168765126 1
1.06519181302929 1
0.997197065898162 1
1.04594291190071 1
0.98945063902875 1
1.03340567678767 1
1.0235551929806 1
1.01840881865966 1
0.972590184789453 1
1.10779428698561 1
0.869444437885116 0
1.01275746043703 1
1.05118307965933 1
0.956630937118287 1
0.949874994874972 1
0.969039192541538 1
1.0183719395011 1
1.05899901728341 1
0.999333461498771 1
0.917396211621663 1
0.976617014499771 1
0.993241546168503 1
1.04624090674488 1
0.905958286779211 1
1.09291397646737 1
0.960931739241854 1
0.85629954258114 0
0.970223590430788 1
1.04920903102077 1
0.978664362380255 1
0.968622496392259 1
0.911277617795857 1
0.970633862374983 1
0.949742867924815 1
0.988741530700545 1
0.954590751588592 1
0.99660199928316 1
1.02190095388855 1
1.00708934292376 1
1.11645785200211 0
0.948444616244681 1
0.993433157727864 1
1.09828155319324 1
1.07136347216453 1
0.964426083024629 1
0.938157370523877 1
0.990198090783646 1
1.0084697995418 1
0.957257194407267 1
0.993263471130387 1
0.978653075777463 1
0.960991222671783 1
1.05729635626684 1
0.997013280720679 1
0.953815821494834 1
1.05397921153086 1
0.965384811707165 1
0.989914663178707 1
0.93229044681001 1
0.981613185699864 1
0.912847728808679 0
1.00996110875342 1
1.01451014599148 1
1.0840212065464 1
1.04185318277578 1
0.997232062454099 1
0.973445628184217 1
0.912904650120119 1
0.961299519723334 1
0.992153156733809 1
1.01281267741034 1
1.00154214988227 1
1.06897467789201 1
0.933549139744941 1
0.932632876649621 1
0.907113109158112 1
0.975114230652879 1
1.02991114289502 1
0.976960509228365 1
1.04205275514007 1
0.970712147661535 1
1.03692920076582 1
1.06945466137684 1
1.05529865153885 1
0.944781810932469 1
1.01974018960769 1
1.05362883866068 1
0.890351603833552 0
1.06681611229669 1
0.965342256332089 1
1.0633438707259 1
0.999594421645457 1
1.04052983413971 1
0.929038450845167 1
1.05239515250939 1
1.04795368554214 1
1.0571123264791 1
1.01072435364395 1
1.06429128636069 1
1.01749117022664 1
1.01868668099994 1
1.07417463235421 1
0.98436964083458 1
1.03354396261327 1
0.956476628471269 1
1.1045773793394 1
1.05492315344389 1
0.904160783936164 0
1.03070235367321 1
0.950657102741837 1
0.952215260769534 1
0.888308708248641 1
1.03089124362399 1
1.00517117188657 1
0.911114711717355 1
1.01504289440377 1
1.0140810990729 1
0.953012810208234 1
0.847129259941789 0
1.03627658058409 1
1.00411428781627 1
1.03650504477545 1
1.03508352948165 1
1.02548806074171 1
1.00628319365453 1
1.01468423275692 1
0.946537172129036 1
0.942074818910038 1
1.08581583048137 1
1.02687138788314 1
0.986313835618889 1
0.972848148586633 1
0.957777692186307 1
1.07387680111371 1
1.02278451457352 1
0.88972018231284 0
1.02311327605915 1
1.09703889310449 1
1.12241865881165 0
1.05991575213936 1
0.992283339169765 1
0.947150850058857 1
0.961773615228561 1
0.966832812283951 1
1.10445045090453 1
0.887541408710723 1
1.04909468423469 1
0.985145724837234 1
1.15762410225122 0
1.0008083768642 1
0.975047236409974 1
0.990810153520162 1
0.955404380810383 1
1.07901931418983 1
0.989871156648542 1
1.02134664400667 1
1.05947033007352 1
0.963157671275076 1
1.03793353539396 1
1.10261472740186 1
1.04562633772813 1
0.906573063950872 1
1.10051487000636 0
1.09804511580451 0
1.08689333641855 1
1.06759678887534 1
1.00163339108236 1
1.07912272800425 1
0.995230174551033 1
1.07241172783339 1
1.07915742437846 1
1.06551235100544 1
0.957564521978078 1
0.934236978566196 1
1.00398672819527 1
1.04149636253736 1
1.00133263928857 1
0.902027420328385 1
1.07300021113846 1
1.02961410434652 1
1.03006565286534 1
0.909643834257154 1
1.06996561527526 1
0.941386758087324 1
0.99586090703351 1
0.890364181906801 1
0.8930452330368 1
0.986383360915602 1
1.09541702101137 1
1.01188276086328 1
1.05391362150636 1
0.894987749550754 0
1.06640349856179 1
1.06662462895732 1
1.01635104017734 1
1.03813924922002 1
1.01274083188507 1
0.96352461311025 1
0.998011934235145 1
0.965367558681974 1
0.961818937518864 1
0.937567484642041 1
1.03307015696378 1
0.934262889751521 1
0.970331657646726 1
1.09999166746471 1
0.949474290456506 1
0.908269380211473 1
1.01768462538796 1
0.992977434827513 1
0.993988900754846 1
1.02762410885839 1
0.985096207550776 1
0.945825122960736 1
0.952986894570462 1
0.967320627737562 1
1.07236747761856 1
0.879714394932996 1
0.998716178457859 1
1.06454994700176 1
1.0065165193491 1
1.04184801533232 1
1.1326839088073 0
0.92773117666037 1
0.962896997644823 1
0.996804746293136 1
1.03091008724728 1
1.05603981481085 1
0.966841876290312 1
0.932826337060543 1
0.914074609029267 1
1.02591930621447 1
0.97453215963139 1
0.922403643462241 1
1.04310035642622 1
1.1587036648482 0
1.0536755473487 1
0.971015491190158 1
0.983032389084701 1
0.960106039938478 1
1.02229882089737 1
0.998527955175905 1
0.956439445354157 1
1.04936476392924 1
1.03552218635077 1
0.89226356868286 1
0.993237996286258 1
1.06176092713372 1
0.930329409883306 1
0.886622017404544 0
0.962712708490751 1
1.05176650230799 1
0.974215002286405 1
1.04153608801701 1
0.946754649387575 1
1.08753983888939 1
1.03570056681007 1
1.05503143729972 1
0.964529414979008 1
1.01448836276667 1
1.00284558986363 1
1.0047518559996 1
0.952735363924475 1
0.989125541202949 1
1.00834673093721 1
1.04290664347855 1
0.983087254072676 1
1.10960595756231 0
1.06031485825435 1
0.951498007044095 1
0.873954370505427 0
0.981924949278538 1
0.850311929449498 0
1.03196444806647 1
1.03988734675621 1
0.976686426684692 1
0.927499602375117 1
1.0878113927092 1
1.09026632479214 1
0.927252109657483 1
0.965068578868148 1
1.06050293789066 1
1.17747109806633 0
0.947015335780436 1
1.07496116336077 1
1.01506149707657 1
0.941807959404594 1
0.908653063649726 0
1.02845268468464 1
1.00879368429534 1
0.99553001025252 1
1.07817456011678 1
0.962000258535933 1
1.04152486033259 1
0.921950887634434 1
1.02340848124558 1
0.943808010337925 1
0.983534355195755 1
1.03931428689529 1
1.09748487547139 1
1.04008525358099 1
1.06374770032606 1
1.06384072021205 1
0.919186249985655 1
1.080828231264 1
1.01032744528033 1
1.01423214033787 1
1.09143818714178 1
0.999157216945386 1
0.960385245462725 1
0.956283057318787 1
0.88294461404663 0
0.944030678425851 1
1.06976321066766 1
0.989087613755327 1
0.995617590412778 1
1.03557886338122 1
0.980266507224589 1
1.0414929564861 1
0.915352501234165 1
0.947404151248487 1
1.14283214265807 0
0.933035811382147 1
1.00931977797062 1
0.990351704056662 1
1.06373154599388 1
1.02261909673496 1
0.947744784414427 1
0.964403529452396 1
1.053558672605 1
1.00198959122856 1
1.11639520510069 0
0.929544228330605 1
1.04563405905252 1
1.06878159515314 1
0.973964504256532 1
0.867487702836539 1
0.85715404624894 0
1.09778914227767 1
1.03172727264071 1
0.923075997583583 1
0.970408560858778 1
1.04577746878939 1
1.0327793094304 1
0.937024196623263 1
0.969315269848786 1
1.01968829545123 1
0.937448769011169 1
0.97936172918161 1
0.996775211711766 1
1.04157440729124 1
0.993027764391383 1
1.02483561340061 1
0.949611443288852 1
1.03834465554681 1
1.02476654680772 1
0.996396071336481 1
0.997602274783636 1
0.961898367150673 1
0.891571789947236 0
0.89639216763359 1
0.994820598256947 1
1.06422329981203 1
0.988845568457391 1
1.04732032341625 1
1.03776539553107 1
1.05561169334575 1
0.960277782159801 1
0.980147570316087 1
1.02166874852901 1
1.03790663816307 1
0.961083443858744 1
0.955481639775736 1
0.862138481618772 0
0.879493775423228 1
1.09521667251104 0
0.91674016023257 1
0.991943511170746 1
1.06887574622491 1
0.997552965987299 1
1.11793226359891 0
1.00637385766284 1
1.03779147861 1
1.01926198513702 1
0.905784292914247 1
1.0799648493819 0
0.992924410488934 1
1.14044808463213 1
0.984316318504625 1
1.11862662725955 1
1.04663629993843 1
0.94948449241553 1
1.0591700668349 1
0.964468008231016 1
0.873478380810473 0
0.873285309695656 0
0.941183851848965 1
0.9747819643099 1
0.962171370309049 1
0.988343396179583 1
1.13773717208294 0
0.991510432462614 1
0.96588630861768 1
0.886196967338998 0
1.05106479134361 1
0.987260940371714 1
1.02527953295375 1
0.952443191578822 1
1.07509132192834 1
0.899972130466428 0
1.03994431194043 1
1.02973928998927 1
1.03953617006794 1
0.994960315236538 1
1.06350118766619 1
1.06075916060324 1
0.920785346148678 1
0.989871399585917 1
1.05146866673707 1
1.09859134496977 1
1.03546938666221 1
0.991739108874904 1
0.938397543583696 1
0.899469452697086 0
1.04935698907031 1
1.02529427536778 1
1.01637743682379 1
0.962356542622559 1
0.877021666439697 0
0.996244316975028 1
0.994915009404931 1
0.956611699770546 1
1.06499465689392 1
0.869444098865573 0
0.98629423887295 1
1.00588967940653 1
1.09637302985199 1
0.961943446953764 1
1.06993580125799 1
0.941092714107401 1
1.01922723460485 1
0.989258465065653 1
1.00073567293889 1
0.96248253013361 1
1.04631661013099 1
0.963566339725968 1
0.987525685353886 1
0.982036321866388 1
1.04220473506682 1
1.05608135010283 1
0.971841284224756 1
0.891039619993897 0
1.03416680579038 1
1.05298708661413 1
0.7956429600103 0
1.02132079150235 1
0.994805733392176 1
0.914178555810582 1
0.975902292644492 1
0.983976440898647 1
0.977473428342885 1
0.998238042476145 1
1.01785254164649 1
0.96526370624219 1
0.987560890915319 1
0.990168452793491 1
0.951737658999692 1
0.920421501587775 1
1.00421347254045 1
0.972581912444136 1
0.913246965681123 1
0.930922033924772 1
1.01895235102542 1
0.922531286032719 1
0.991384161939946 1
1.01436990903639 1
0.958382018060775 1
0.872575266504967 1
0.892215092325147 1
1.01127239694411 1
1.01806765856801 1
0.974372049347235 1
1.08164277965566 1
0.990803561504529 1
0.941215313266662 1
0.969414693052799 1
1.03596069299262 1
0.956283277309238 1
0.994408312088815 1
1.03626935099715 1
0.987415223439556 1
1.08280756348433 1
0.936841845632932 1
0.99491553236824 1
0.895970126013767 1
0.942957590228731 1
1.04237584852259 1
0.993092941742496 1
0.971040851502761 1
0.968642615686227 1
0.956505842528084 1
0.930345404655971 1
1.00810579700078 1
0.997634571428441 1
0.985319488100192 1
0.94703707400862 1
1.02383238434676 1
1.00551913496855 1
1.13385235454718 0
1.02557153529098 1
0.868507961423947 0
0.945266208573486 1
1.01012592180775 1
0.877135172892678 0
0.986456891206827 1
0.903261699527802 1
1.00609760750049 1
1.0831983525267 1
1.00685167498962 1
1.00008811443996 1
0.90414145995291 1
1.09283103001655 1
1.04278032595242 1
0.993779778571956 1
0.988760314622198 1
1.08127098939057 1
0.981042477688343 1
1.10312616534833 1
0.930193494771068 1
0.959270058698664 1
1.03597751740799 1
0.950326914503855 1
0.925419005899567 1
1.07322802014735 1
1.08659686731046 1
0.985678180867078 1
1.03872400570288 1
1.00831165921716 1
1.07128800363696 1
1.08456172644642 0
0.983139197180582 1
0.987522374484653 1
0.922805153072383 1
0.986320214613844 1
1.02810005211464 1
0.943302550901987 1
1.03810630552117 1
0.998688810381002 1
1.14081516153715 0
0.911252946478979 1
1.03637395700401 1
0.862356823541136 0
1.06722762601337 1
0.988339702551378 1
0.960681778941413 1
1.01184733523462 1
0.996120767956456 1
0.968966881673035 1
0.930301739804796 1
0.938639336769322 1
1.05343827815357 1
1.04774560289483 1
0.945700674350401 1
0.938796270155138 1
0.940479196635438 1
1.03634763941514 1
1.06507982661646 1
0.938934007507469 1
1.02616755675148 1
0.921859653629757 1
1.10316059026885 0
0.980384558341922 1
0.975515558847472 1
0.926292082652762 1
1.07467830307854 1
0.838503433779556 0
0.945003410608027 1
1.00184041653011 1
0.963890127225193 1
0.891591334329977 0
0.987956130286362 1
1.00383002199107 1
0.968879212079706 1
0.950285419413853 1
1.0077335497157 1
1.03336984466933 1
0.960462327109048 1
0.995736405387244 1
1.0127173939839 1
0.965800210060477 1
0.993631103034868 1
0.90466163487588 1
0.969862922752278 1
1.11802761762799 0
1.14061432158773 1
1.09076702012952 0
0.956633692021185 1
0.932277808001164 1
0.988795670984458 1
0.915806943789943 1
0.919997790477775 1
1.08835434888185 1
0.980233432489822 1
1.06903777545931 1
1.07925757012037 1
1.05543961246268 1
0.923580283616233 1
1.17013729301039 0
0.936232830609932 1
1.00668277428476 1
1.06665144504348 1
0.939413996780468 1
1.01256648754313 1
0.938217501618264 1
1.10980272553244 0
0.964573795073051 1
1.07808776396875 1
0.997050013732431 1
0.97823259789063 1
1.05445219556534 1
1.10196506247702 1
1.05622463940097 1
1.05486628843287 1
0.997772766097677 1
1.08827462482795 0
1.05064037514565 1
1.03508766883507 1
0.82912361748966 0
1.05654614858623 1
0.940198861989182 1
0.98866313271447 1
0.974024487137318 1
0.976213972908412 1
1.04341490491414 1
0.952686890571556 1
0.992846221210355 1
1.14506243957879 0
0.977962857968727 1
0.954934127592123 1
0.961845449380043 1
0.967449749798193 1
1.00122142266041 1
0.984723250776385 1
1.05568349876918 1
0.993697615143351 1
1.03224121269468 1
1.10207994991132 1
1.02687918619213 1
0.853742034011203 0
1.05444019524329 1
0.996882211593651 1
0.996325272956674 1
0.923469117383406 1
0.932252541981764 1
1.01383459821642 1
1.02444491337039 1
1.03126223169524 1
1.0234756936806 1
1.0901952930481 0
1.04835133843553 1
0.999038093925251 1
0.919566844024423 1
0.998736365510151 1
0.975046708001827 1
1.03691200807253 1
0.889391759900167 1
0.957955994861679 1
0.909900206819086 1
1.00912625094455 1
1.0535566911616 1
1.02810162045398 1
0.963059211763322 1
0.941975324747638 1
0.986498828571307 1
1.02876878667282 1
1.00148313179133 1
1.01253629037384 1
1.0297843113337 1
1.09545201093007 1
1.0219069732646 1
0.915320248703234 1
0.963784462124992 1
1.110836964409 0
0.976027515836401 1
0.992311541362314 1
0.989975265126379 1
0.975479742873487 1
0.997568970796884 1
1.08661805478381 1
0.970385333589671 1
0.998680836228059 1
1.07683160811421 1
1.02958550009457 1
0.979636321240074 1
1.00428444408494 1
0.982926843416356 1
1.025872750561 1
1.02064324363062 1
1.04418342292567 1
0.987265238119722 1
0.996986237295075 1
1.06731507162124 1
0.940402426866571 1
1.02183476595436 1
0.991501615171786 1
1.03669824975299 1
0.876905711937031 0
0.997563880824302 1
0.950676645032956 1
0.95452817386367 1
0.984491303736137 1
0.968085152743387 1
1.00073074043732 1
1.03736419128819 1
1.05706852287293 1
0.932490163384734 1
1.06046569474928 1
1.03098718357695 1
1.07142832565094 1
1.08742616910889 1
1.01458461109865 1
1.0447382670712 1
0.890470688785503 1
0.949983476996989 1
1.05308923870162 1
0.978771438943695 1
0.908301334863816 0
1.01759258050486 1
0.91051007722827 1
0.973772435831842 1
1.01427408254185 1
0.998106301924274 1
0.949846734210864 1
1.05093000605458 1
0.986440583337121 1
1.06553150477007 1
0.928490447863365 1
0.95610020355105 1
0.995581573388821 1
0.989092717925646 1
0.962679878197672 1
1.02923361629285 1
0.930816536546071 1
0.892713935743008 1
0.987516813995509 1
0.991793646378044 1
0.960009922539599 1
0.989335528501967 1
1.08948190527982 1
1.02967475283473 1
1.02148236021274 1
1.03275282461995 1
1.08258715245499 1
0.991425343951821 1
0.980357951598426 1
1.01000989418267 1
1.00257815639343 1
1.05738838570276 1
1.0544815274075 1
0.985859088236625 1
0.934499130119899 1
1.15003257062613 0
1.06107434828937 1
0.992890291234985 1
0.983987965176142 1
1.05848835946926 1
0.916668562051172 1
0.904857245818719 1
0.932386534518385 1
1.03651141479843 1
0.96707183619754 1
1.07998494029823 1
1.03308952367716 1
1.12052614126423 0
0.916650653810733 1
1.04926738184613 1
0.960138809852302 1
0.949749075707136 1
1.10198042892529 1
1.0915848480793 1
0.987333999554633 1
1.08704149900045 1
1.02901659715552 1
1.09504106024644 1
1.03740252481313 1
1.0746208471997 1
0.959256734473944 1
0.987611544422836 1
1.04176866453777 1
0.965493663245996 1
0.997583890516802 1
1.06560742921046 1
1.06875734129866 1
0.997033879717938 1
1.05940661598911 1
1.08277087552931 0
1.01166265413006 1
0.859713244604299 0
0.93387368748263 1
1.08902861874451 1
1.03625361241458 1
0.980219792867291 1
0.940607546952434 1
1.00955704700719 1
1.00285159647214 1
0.985664421734441 1
0.942493810755282 1
1.03090108474688 1
0.968863013991338 1
0.964021565769614 1
0.951032574883831 1
0.979291470744592 1
1.09605641938327 0
0.963005244081842 1
1.03683087450592 1
1.05598320077292 1
0.954248430761324 1
1.02221114147835 1
0.957612308552394 1
0.954832986584243 1
0.97209422904279 1
1.04527279242035 1
1.06530485750758 1
1.09898991838807 1
1.07095204642845 1
0.984438681764148 1
0.999896005843725 1
1.017332874276 1
1.00618391577584 1
0.96848597520369 1
0.968179832229526 1
1.13722863175246 0
1.09785131020255 1
1.07162962324588 1
1.05465693410022 1
1.10291344755403 0
1.00842886679027 1
1.01718222452814 1
0.992945174200861 1
0.909629111377348 1
0.986534125037424 1
0.957230904949505 1
1.02940094154147 1
0.975046526435031 1
0.977667096211119 1
1.07126778934445 1
0.970564175654265 1
1.03486122275777 1
1.10953249888111 1
1.01750532636877 1
0.966508807534831 1
1.09157071408757 1
1.07445853659687 1
1.00253777006317 1
0.983997624202183 1
1.03529046030796 1
1.05711744716601 1
0.997996812956012 1
0.99604318767375 1
1.00496848786352 1
0.924854210294852 1
1.06562606937964 1
1.03153094057092 1
0.96483420440454 1
1.02498561527285 1
1.00105893070305 1
0.976760876715554 1
1.01691070830799 1
0.971338987153857 1
0.988251268872554 1
0.973961143965412 1
0.961538651183434 1
1.00406695430931 1
0.891137005947819 0
0.968937481157829 1
0.969431737109006 1
1.01454785099219 1
0.91053631256643 1
0.947111565289026 1
1.01253027354484 1
0.963575883466735 1
1.05559462850809 1
1.02246322190366 1
1.0004844262586 1
0.975557211808288 1
0.947408422631971 1
0.964523041857063 1
1.02681668245665 1
0.848421377519033 0
1.00625340972132 1
0.975534829029943 1
1.14176313518064 0
0.918166445117733 1
0.947170877576786 1
1.07508888852941 0
0.991879031719162 1
1.08695790119369 1
0.998835327692795 1
1.03632204802748 1
0.964377809739982 1
0.929515580288195 1
1.06772617523078 1
0.916374059556163 1
0.881083579751331 0
1.00368026459607 1
1.0148786689972 1
1.0793970598324 1
1.01653213423895 1
0.854934178505354 0
1.0441344508787 1
1.05651123356059 1
0.974707986051528 1
1.06362312079618 1
1.04897430613227 1
0.904251578691016 1
0.928319532416749 1
1.02503380134181 1
0.956683550456449 1
0.97190835313975 1
1.01231115258708 1
0.935374269892602 1
1.00691007058749 1
0.99108044705871 1
0.847942526571563 0
0.856246959319776 0
1.11426368256681 0
0.894923586759651 1
1.00187447480138 1
1.04623419893552 1
0.990869335608582 1
0.980385047375212 1
1.05423411222701 1
1.11254008304953 0
1.0321964947687 1
0.954938994245261 1
0.965591358553087 1
1.00090322733662 1
1.0930780561128 1
1.00637808229609 1
1.05044220849505 1
1.02246516021475 1
0.982522323579669 1
1.07791772471335 1
1.06942106663593 1
1.03577322277797 1
0.992163229697131 1
1.02191882841824 1
0.868990160543557 0
0.965264924846333 1
1.05901145381012 1
1.07769464678355 1
0.974361948192186 1
0.865766443411961 0
1.02068142232365 1
1.01039543867909 1
0.962468092634693 1
0.992582357596226 1
1.08126136474376 1
0.895237155250605 1
0.902957853931302 1
1.0024774876097 1
0.977847261959404 1
1.06448862835851 1
1.06955762975598 1
1.03068170619253 1
1.03875638052738 1
0.974606172618045 1
1.01872913440091 1
0.930225915962143 1
0.932860958878898 1
1.06629043523563 1
1.04560701231008 1
1.07413724616137 1
0.952116980059156 1
0.924938008043853 0
0.988317035426403 1
0.969575618862961 1
0.985774001979063 1
0.980987409580869 1
0.993272773990866 1
1.02831127527254 1
1.03119423731297 1
0.973726563858714 1
1.0803472014855 1
0.9381839326025 1
0.985159229993576 1
0.982502335079113 1
1.00747062605888 1
1.14539433231541 0
0.986981282917996 1
1.00604585153231 1
0.962599757532365 1
0.885403633910386 0
0.953759639289688 1
0.96038053481427 1
1.07654272482338 1
0.923670017474274 1
0.977078329082744 1
0.975666995999493 1
0.992935514622636 1
1.08668119246858 1
1.05776334312298 1
0.964083143003071 1
1.00291904610031 1
0.976539880936734 1
1.10699487197913 1
0.952986857838929 1
0.969155950684954 1
0.990115916285539 1
1.02921030676658 1
0.96630058054285 1
0.984972507450209 1
1.00088500053217 1
0.97354699213102 1
1.0414781000374 1
1.00547495734123 1
1.06301651702729 1
1.00125121939249 1
0.997670420537267 1
0.883483983180892 0
1.0494091908068 1
1.05381624985842 1
0.966966514113846 1
0.961962802372769 1
0.903705193981355 1
1.04793104381343 1
0.986140734764077 1
1.02153898208382 1
1.00522459751779 1
0.934866655436348 1
0.974445487777342 1
1.08660629702781 1
1.0937252544327 1
1.00047371540357 1
0.979320306208448 1
1.03052555059492 1
0.86182515746461 0
0.988619994021802 1
1.04907923625215 1
1.05813371620651 1
0.981780753268372 1
0.979420673321313 1
0.955554608015632 1
0.96896215084143 1
0.945003984156944 1
1.03463490258111 1
0.874496029979978 0
0.951862876289533 1
0.997717694180863 1
0.960155536223168 1
1.07234790582727 1
0.953907877584461 1
1.01993613187515 1
1.00935705470636 1
1.04792756037494 1
0.952474182317623 1
0.986029559767973 1
0.897924196281564 1
1.0120013196149 1
0.931085180193057 1
0.87511658272517 0
1.06798864501388 1
0.971717189051911 1
0.989824093650633 1
1.01675530362874 1
1.093919576021 1
1.06735998054456 1
1.00632169275388 1
0.87882655167609 0
0.997502982207803 1
1.0234964601765 1
0.989573740155431 1
1.01161249976588 1
0.998445017021634 1
0.85240736327357 0
0.909516389564339 1
1.0601382043536 1
1.05966651644182 1
0.899112712647726 1
0.995069832209525 1
1.09974160997867 1
1.01336137671455 1
1.05632262141412 1
0.958320232475817 1
0.98103542099427 1
0.98786547705943 1
0.949178454670817 1
0.927176353019668 1
0.890922139053452 0
0.959287379037478 1
0.946989802722194 1
1.02930044001987 1
0.964732838427777 1
1.05271909501641 1
0.99760631382339 1
0.970742082611166 1
0.933152404348263 1
1.01555182559883 1
0.91342273501407 1
1.02595953121985 1
0.886183449949986 1
0.980835762394796 1
0.947132661798356 1
0.962467720002901 1
1.11278521452487 0
1.06573681293658 1
0.96710805724521 1
1.01441340578425 1
0.8850967282394 1
1.01547157422362 1
0.970022909482709 1
0.935839029166647 1
0.926769715671235 1
0.914966041586293 1
0.970863103819083 1
1.0041744556831 1
0.978925892413646 1
0.957621168950792 1
1.02441551575304 1
0.96183695258234 1
0.955273929277032 1
0.979800751755191 1
0.994597313676763 1
1.04156645676968 1
1.06941332353529 1
0.930473472247033 1
1.01410638109551 1
0.900181075346562 1
1.017650307584 1
1.02068873003373 1
0.971188602016136 1
0.99957674770503 1
1.00943287838522 1
0.942212219366666 1
0.996358438005996 1
1.04200295977193 1
0.939910829569521 1
0.979498876231257 1
0.853086040245763 0
0.968090327747643 1
0.988648968373177 1
0.978288031822607 1
0.956535623216857 1
0.884239431689276 0
1.01708380862071 1
1.0303246394163 1
1.034770788878 1
0.997485370061388 1
1.04320557941123 1
0.933896321789432 1
1.01886750923117 1
0.923961278979529 1
0.981542336170513 1
1.11007374219431 1
1.10851883908913 1
1.07440791871399 1
0.88686557525106 1
0.893767909066486 0
0.920428832354246 1
1.01698128431561 1
0.951822831792633 1
1.06048486107562 1
0.996871691828288 1
1.02998713288577 1
0.962614465941485 1
1.02081124416368 1
0.990312352479132 1
1.04675807216138 1
1.06544503925117 1
0.951686885539119 1
1.05499028830279 1
1.0174391378658 1
1.03565046356047 1
0.944197280037557 1
0.881006133267824 0
1.06494321605746 1
0.93288549607607 1
1.07062839701566 1
0.893213513855008 1
1.02705027281998 1
1.01516828204968 1
1.07505085299818 1
1.01672718159028 1
1.04686299421059 1
0.935896973740038 1
0.902380533698838 0
0.971268925216834 1
1.00311250396777 1
1.07539145745451 0
0.940412199919315 1
0.986066188967171 1
0.939486314111863 1
0.951926624755009 1
0.959271154155679 1
0.916682483339114 1
1.02979353740766 1
1.02740506179642 1
0.948746082827202 1
0.994613518061945 1
1.01196934073145 1
1.00108079042782 1
0.961644465401641 1
1.04111895316706 1
0.939125493754806 1
0.986952791185943 1
0.953085486450395 1
1.08341990418226 1
1.0270008807633 1
1.04130951320878 1
0.88740630099459 1
0.971665556477201 1
1.04564356441421 1
1.0536404487574 1
1.09768919339137 1
1.02160486366062 1
0.974166095059531 1
0.948809532458272 1
1.01688450673338 1
0.977001954289823 1
1.11505569394221 1
0.987008529828643 1
1.00079169897108 1
1.05151666921353 1
1.04289526735274 1
0.945492414882262 1
1.06089797426701 1
0.997305653547338 1
0.983450609489949 1
1.04845665110827 1
1.02982498519423 1
0.916193263651536 1
1.0067439613896 1
0.994868139032394 1
0.932888730546516 1
1.07400193101185 1
1.10439519430746 0
0.938132334070651 1
1.0624856984133 1
1.00855739019076 1
1.00031717732817 1
0.981587648444123 1
1.04870130638733 1
0.916598386578658 1
1.01040646437826 1
0.834394170503876 0
1.04234477150603 1
1.06515252009569 1
0.944177793778958 1
0.929196828078545 1
1.05527939411905 1
1.04910256521554 1
0.950478680483607 1
1.0571117755383 1
0.987726277305847 1
1.02259644776754 1
0.875645682961573 0
1.08981062818508 1
1.02878523001649 1
0.902052727149017 0
1.05798864137692 1
0.930367882079631 1
1.04527916756754 1
0.983458438140711 1
1.04294354150402 1
0.943784914748774 1
0.971816918666037 1
0.966967806973879 1
1.06855723193199 1
0.971057639286097 1
0.934062217973328 1
1.03851638607866 1
0.972062013684556 1
0.875008970490233 0
0.920143668081322 1
1.02552663343912 1
1.09679712480404 0
0.932442375563315 1
1.02124099371815 1
1.02726357291477 1
1.04006503367126 1
1.09780665092692 1
1.08716285268338 1
0.978457816641007 1
0.965496317146552 1
1.06915840087191 1
0.973769685070122 1
1.07837991335844 1
1.0768912050084 1
1.02043179898508 1
0.955041046005182 1
0.983449574880228 1
1.02368075901484 1
1.00605094709838 1
0.980690173707397 1
0.996952484270267 1
0.996934895547509 1
0.958697227076083 1
1.01141460968762 1
0.923837341001847 1
0.981911010535797 1
1.03337828943619 1
1.05760645929544 1
1.06743074371911 1
0.993612327160406 1
1.07837205808007 1
1.01367660937464 1
0.855227099871344 0
1.04545074024476 1
1.0362217742193 1
1.04316778374455 1
0.957968851967555 1
1.09316581202497 1
0.953861386089661 1
0.967427232385625 1
0.982175958100079 1
0.948233149994366 1
1.0138270164901 1
1.01608583665547 1
0.975520495209259 1
1.10044641627758 1
1.0246860954563 1
0.975631940643516 1
1.06913131277786 1
1.00745375426264 1
0.835142138169891 0
0.875935775108382 1
0.987619877905019 1
1.04197119423476 1
1.04485009782115 1
1.0212978405472 1
0.986957217518106 1
1.15126449125127 0
1.00624691209861 1
0.900562798834685 1
1.04218735474153 1
0.981592024812376 1
0.97488693698216 1
1.07445343094551 1
0.964689811091194 1
0.98729542703986 1
1.05463279609407 1
0.97810042103999 1
0.997268977949861 1
0.991213140246425 1
1.01183001795902 1
0.936518061927451 1
1.01594790107115 1
1.0192214622387 1
0.984408338005562 1
1.04884601876369 1
1.10085178215276 0
0.999414886580898 1
1.04192651262675 1
0.995171898305524 1
1.02151701273047 1
0.943342160723266 1
0.931743376301523 1
0.874513345278262 0
1.01352014393062 1
0.986492603420848 1
1.12800501614974 1
0.879570615909807 1
0.958254878674125 1
0.997283734111014 1
0.986196435575197 1
0.924802660095693 1
1.06484085872928 1
0.956267657060429 1
1.00448790730972 1
1.07511294458665 1
1.00407566192578 1
0.976118511758853 1
1.07131914258274 1
0.975377186445483 1
1.00092046773648 1
1.00030704139109 1
0.984901702536534 1
0.938830025047808 1
0.996349325786922 1
1.00378942593258 1
1.07030767108797 1
0.948081384192795 1
0.905972920745525 1
1.03105707735932 1
1.03999839177131 1
1.01631659953848 1
1.00123241173864 1
1.05941866889736 1
0.971082291186312 1
1.00179003335756 1
0.911380152642343 0
1.0795924247935 1
0.887886637795347 1
1.08043933800909 1
1.0412647337892 1
0.919267892354722 1
1.00173176280101 1
1.00632292731779 1
0.968372309364265 1
1.01732960722153 1
0.987762123190754 1
1.05858434382969 1
1.06717591756082 1
1.03246626377881 1
1.07765086992195 1
1.03936046632897 1
0.940181292236533 1
0.986353912324148 1
0.965123731498334 1
0.985529518916744 1
0.935754471665261 1
1.05828409100154 1
0.985408530982051 1
0.943231994280415 1
0.918865905961207 0
1.02121820029277 1
0.940830093424677 1
0.993028799672127 1
0.976728620701454 1
1.04155925232772 1
1.03228467400923 1
0.996394239411986 1
0.992275496171145 1
0.998910683521461 1
0.978547130343779 1
0.962141170887735 1
0.995860324023443 1
0.955039180774074 1
1.08563967663116 1
1.01011366086476 1
1.07384440015837 1
1.08306892987041 1
0.913558640446305 1
1.07800893551632 1
1.0260154005943 1
0.996282817383702 1
0.913624426652352 1
0.997864754221053 1
0.991875644367069 1
1.05128862845013 1
0.935779896498358 1
1.10303848601336 1
1.11102982785409 1
1.05825624334664 1
1.08116915922946 1
1.02909241712125 1
0.959644541618167 1
1.01802016416532 1
0.965260137953926 1
0.972663981733805 1
1.042524254662 1
1.0047062924309 1
1.00821614226885 1
0.958340598435996 1
0.935190615478025 1
1.02530195085279 1
1.01503679684995 1
1.03111187231845 1
0.979801694466575 1
0.958027227758173 1
0.834845476007552 0
1.03760469702659 1
1.02522165276333 1
1.0327874989255 1
0.971460762604101 1
1.03947609164414 1
0.999356404940178 1
1.02721464018048 1
0.957748970422487 1
0.988773099305538 1
1.04866605589988 1
0.969799161300425 1
0.926477970270846 1
0.923936728500357 1
1.02143916636008 1
0.965787240245639 1
0.960505739040487 1
0.971199406116975 1
1.00865596131716 1
0.997441177512328 1
0.976153885450024 1
0.927046149333814 1
1.03351223267916 1
0.977276080353095 1
1.0156633240155 1
0.925125614404943 1
0.881814465589103 0
1.06840268148086 1
1.04274288975292 1
0.848266997412354 0
1.02218691419219 1
1.09128124444599 1
0.928024346029576 1
0.899078754851571 1
0.993444812272718 1
0.951768090170178 1
0.970342380705869 1
1.02189025852671 1
0.969119835892313 1
0.924605730028814 1
1.0264156414049 1
0.980482181746141 1
0.923293429262629 1
0.961191279457055 1
1.02042367517919 1
0.901251355469723 1
1.0651707725387 1
0.971521445142295 1
1.06290984340305 1
0.955561097718744 1
0.889047575106644 1
1.04130170635712 1
0.986664902648525 1
1.03012540420308 1
1.03825940292464 1
1.05967416081752 1
1.11591981273356 0
1.01375475050726 1
1.06631513797242 1
1.10577116428264 1
0.934572067153728 1
0.982466458687012 1
1.07038719001395 1
0.987779063567808 1
1.10575756711799 1
0.949241345731754 1
0.981058985694043 1
0.991656518629772 1
0.954548865255153 1
1.00025519383078 1
1.07103226032393 1
1.02020634108118 1
0.96021568807204 1
1.06086197275745 1
0.862933048584392 0
0.985690762746525 1
0.871531230517202 0
1.00766776160474 1
0.976143706581373 1
1.04871028222431 1
0.999193040121837 1
0.986276187121276 1
0.991745600967787 1
0.951259155820969 1
0.972812575234871 1
0.972027787559658 1
1.01662520926186 1
1.07110060194186 1
0.95849512041639 1
0.904094149431958 1
1.00453298801341 1
0.968784757510834 1
0.959599359455682 1
1.01283607055063 1
1.00625503867869 1
0.998181378695152 1
0.874987678161676 0
1.0069121117789 1
1.02736201568855 1
0.936550226984625 1
1.01481503548148 1
1.05884516309275 1
0.965221494647776 1
1.04589885762808 1
0.991577866394517 1
1.07323978411035 1
1.09499160956904 1
1.02854008345989 1
0.99353586790607 1
1.0283121551034 1
0.949409547694653 1
0.981034374135265 1
1.06194665480044 1
1.01985159291239 1
1.03420592676657 1
0.983505947388729 1
1.03173380094933 1
1.06060817185345 1
1.00117911749239 1
0.97618920966203 1
1.0984997069934 1
1.01948490596116 1
0.989222930052991 1
1.03677167499352 1
0.987376053275489 1
0.970806618251306 1
0.968364068420427 1
1.08259484460662 1
0.968939670886433 1
0.981869242038238 1
1.12478491803538 0
1.09530910035804 1
0.950862296538443 1
0.901529433758767 1
0.987299394712 1
0.924434902475364 1
1.11353966256381 0
1.0074032614301 1
0.963355564989425 1
0.943591583361138 1
1.05612983368795 1
1.01460122267302 1
0.980709178988699 1
1.01068500025551 1
0.99720415236111 1
0.951897910429208 1
1.0405445503726 1
1.02611807905999 1
0.992765670532014 1
1.06103388670122 1
0.924516327491027 1
0.973416338416994 1
1.00617656044429 1
1.10511674137889 0
1.02750871965204 1
0.981318214968969 1
1.0538045404966 1
0.991624079069467 1
1.00907381964176 1
0.945336210952189 1
1.03717844491327 1
1.13021526057784 0
1.02097449985024 1
0.96941506274302 1
1.02764604395664 1
1.00951207480462 1
0.969791879918644 1
0.964104912220278 1
1.10652232497509 0
1.12059349229469 1
1.12520722205122 0
1.01111783024951 1
1.01260512256739 1
0.98988731962858 1
0.906770222418281 1
0.996258359354575 1
0.896568656510671 1
1.04974209325468 1
1.03524886654185 1
0.860723075668156 0
0.969509773818127 1
1.0351468428803 1
1.03237746268153 1
0.977779523520958 1
1.06048134124213 1
1.06193496931291 1
1.08410951871258 1
1.00221544504741 1
0.998922248238285 1
1.02843277086619 1
0.981753144183802 1
0.965752452662899 1
0.945500007233436 1
1.01070003613256 1
1.0522074096062 1
0.928927624554218 1
1.04619712055693 1
1.051570062703 1
1.04720640328672 1
1.01755973729981 1
0.948638510581018 1
0.902994962520947 1
1.02161774458715 1
1.05500631347424 1
0.873896147386846 0
0.993518655489659 1
1.05767030057405 1
1.0442573624239 1
1.02141764439829 1
1.06803082774194 1
1.06501772876809 1
0.971436533601182 1
0.999173927019068 1
1.10981100301485 1
0.94956105116679 1
0.991883773696944 1
0.908058892223474 1
1.06412125592178 1
1.07048187811123 1
0.982870880536559 1
0.998369029770233 1
1.03043308323657 1
0.920288944313821 1
1.01772679779556 1
1.02702090384103 1
1.17943118420269 0
0.997204577715855 1
1.03086081555302 1
0.969930645783717 1
0.975678397760143 1
1.05800928953501 1
1.08969257078151 1
0.884511438049721 0
1.10059584174221 1
0.966173935410107 1
1.01768444159683 1
1.00366070488067 1
1.09864690852877 1
0.985296781659617 1
1.06576237387737 1
0.936819492908554 1
1.00702515210823 1
0.927105967186287 1
0.987644604209823 1
1.03324317855512 1
0.946034804683214 1
1.0389769533085 1
0.975320858004449 1
0.980744701011971 1
0.938693803043814 1
0.940258867117478 1
1.00260699759662 1
0.980225297107976 1
1.00919441045414 1
1.0710059820249 1
0.975778412686845 1
0.947252612706614 1
0.971442787012686 1
1.01406460394166 1
0.896419867108047 1
1.01897555179184 1
1.07667276040653 1
0.950164822178741 1
1.03659059480435 1
0.839426053638145 0
0.918310982946945 0
0.975098904768558 1
1.05252833554513 1
0.937959289581774 1
1.10641493658313 0
0.926503453229446 1
1.04036833498584 1
0.938341350114933 1
0.954789537558442 1
1.02654725695263 1
0.902375800823005 1
0.92533294540257 1
1.0250544227571 1
1.04471151544419 1
1.06222059274802 1
0.981668716178905 1
0.984583046855646 1
0.958646720181105 1
1.00529318558734 1
1.10193561452232 1
0.970968192615742 1
1.01768293248198 1
1.01303691195036 1
0.923574049429551 1
0.970801573215666 1
0.950272085049104 1
0.956921545422857 1
1.05564435199228 1
0.899801633856123 1
0.945005348684499 1
1.05090884785464 1
1.00805223799115 1
1.01732739631943 1
1.00778269252441 1
1.08422317177904 1
1.04429164986812 1
0.981129043417286 1
0.980857612287615 1
1.01977596092305 1
1.12511483151757 1
0.975582187604416 1
0.975141825110008 1
0.947205570210433 1
0.935546946327833 1
1.04358309256611 1
1.02774849054016 1
1.00539649814081 1
1.01844567441957 1
0.928605949630421 1
1.02495817478402 1
0.857715060354535 0
0.942878399941154 1
0.978966934709208 1
0.90714187880561 1
0.998573620713418 1
1.08230514372338 1
0.98626984551182 1
0.924695009325904 1
1.08246258204114 1
1.16219986072557 0
1.09966335818725 1
1.01991280378236 1
1.05243808324517 1
0.992934352835862 1
1.00249944481891 1
1.11235851378713 0
1.0908374326726 1
1.06490636086583 1
1.02129770675227 1
0.977509743493519 1
0.973450685289537 1
0.968649029111883 1
1.0278053631968 1
1.12295084258729 0
1.07117419950159 1
1.01160549862662 1
0.87539280776079 0
1.02065032065573 1
0.958516931878693 1
0.962266007333562 1
0.921562014599124 1
0.986086661666845 1
1.00648218222371 1
0.984525027990847 1
0.912671559897718 1
0.986343943741554 1
1.02002416295788 1
1.06313404675344 1
1.05955783433231 1
0.897005273626008 1
1.06662521911896 1
0.967479079120774 1
0.935510380799649 1
1.08094226877807 1
0.941059626775198 1
1.1345675881064 1
1.10832982504525 1
1.003575934656 1
0.999073509625872 1
0.937544984692592 1
0.961279627334249 1
0.895613505234595 0
1.05029981108459 1
0.912617246850121 1
0.967328582170662 1
0.985174941550015 1
1.18304505058063 0
0.96617879470783 1
0.961091240908859 1
0.918849996670598 1
1.04746217061032 1
0.997616678363847 1
1.09884190907905 0
0.960293405850153 1
0.945137987540681 1
0.945370895644058 1
1.0327239181132 1
1.01766819607775 1
1.04055514842061 1
1.05321263664365 1
0.976190906100243 1
1.00367332834467 1
0.928680589375487 1
1.04552739297901 1
0.935958774236329 1
0.919854626291494 1
1.0353775488038 1
1.04445248030386 1
0.988847418520383 1
1.06931558951989 1
0.989358173248992 1
0.879220142153402 0
1.149576331865 0
1.01235116274312 1
1.01139657763019 1
0.999893042549255 1
1.0144592176385 1
1.08824839874482 0
0.934304797928718 1
1.00690136239335 1
0.947850723871723 1
0.988767158609366 1
1.0144347994291 1
1.07376027314432 1
1.02004648106893 1
1.03019885592513 1
1.03850120615858 1
0.956573530875986 1
1.04697379062977 1
1.03594861154438 1
0.959258988474845 1
1.09334992953986 1
1.0855656203585 1
1.00911608580292 1
1.01400286431181 1
0.875652024026644 0
0.960858672598868 1
1.01582013372913 1
0.968921228273809 1
1.10252889470681 1
1.05762901657554 1
1.10768921412982 1
1.00589384891218 1
0.98505929473609 1
1.07003417690093 1
0.906740063213314 1
0.980220017007691 1
1.06870235700049 1
0.998759552312551 1
1.01324237701128 1
0.992042608025991 1
1.03081467250067 1
0.943832075665101 1
1.01719723379322 1
0.938260934960801 1
0.842034753294833 0
1.03307142526526 1
1.00108695221286 1
1.06790797211225 1
0.960739076874982 1
1.02033734795012 1
0.927097459807345 1
1.04254125788517 1
1.11057780396295 1
1.01690490823272 1
0.982465825895829 1
1.07770815181956 1
0.935710967576252 1
1.08770099785164 1
0.964063825616029 1
1.07786322127553 1
1.09670676089798 1
1.09340243788207 0
1.00248192212361 1
1.02784406982045 1
0.990270062457487 1
1.11464931182338 0
0.995233633666063 1
1.07464761441906 1
1.01000855602519 1
1.06049916471102 1
1.04030966605052 1
1.01647361160586 1
1.03098678197405 1
1.05043406850853 1
1.07277704312442 1
1.01501471287524 1
1.06852346391917 1
0.988324488489773 1
0.989324697664512 1
1.03955772608519 1
1.07519187643751 1
1.07685803869251 1
1.05520029564416 1
0.959962987410528 1
1.03554448636476 1
1.02110230802467 1
0.995146465365887 1
1.03788779969373 1
0.885962250686433 1
1.086466090542 1
0.998335677362285 1
0.919975481783374 1
1.02437477830146 1
0.88498167940897 0
0.947999954831572 1
1.01699856113205 1
0.990010941295374 1
1.07833491636367 0
1.02130268970891 1
0.957515316600479 1
0.97471809044294 1
1.07378385154823 1
1.02672415594055 1
1.03458418592615 1
0.991284377976133 1
0.898799800138245 0
0.957934100109808 1
0.948086612822198 1
1.00834545532376 1
0.984599263556267 1
0.877204297384261 0
1.09417717111517 1
1.04720684809821 1
0.981355090671485 1
0.974840771272192 1
0.992648721528701 1
0.950682108576651 1
1.01363935290562 1
1.0602510365874 1
0.991556352297197 1
0.910761080315454 1
0.980614923686419 1
0.973794471181749 1
0.943344716632443 1
0.910971685504457 1
0.996961720789277 1
0.976044436543719 1
0.907758482717362 0
1.03905675163327 1
1.00243579248652 1
1.05689904694176 1
1.06088262396717 1
1.02477574205898 1
0.976254695464738 1
0.993387939034839 1
1.06297951801787 1
0.931728604626435 1
0.973488414044759 1
1.00538558037827 1
0.911488905378213 1
0.995486831235583 1
0.982817063403535 1
0.994694054022934 1
1.06946136177827 1
0.956973405764147 1
1.07517254937111 1
1.01985249928866 1
0.954948297627954 1
1.01630696833165 1
0.926281459918438 1
1.03924677640675 1
1.06347171178146 1
1.05799292081043 1
1.04538705216578 1
0.891445322683608 1
0.951435207174705 1
0.931559025640166 1
0.978051761227685 1
0.949671897125143 1
0.954809807255 1
1.04278270962762 1
0.935680395860344 1
0.967062631882182 1
1.01832247309228 1
1.01671819172555 1
0.90598987320835 1
0.961271381711625 1
0.988414425223062 1
0.980725816196682 1
0.904684881749021 0
1.09794945740863 1
0.999005542941912 1
1.00796818988631 1
0.887407851668418 1
0.942076773505686 1
1.08251208219305 1
0.916976908955333 1
1.04362222027644 1
1.01761369073137 1
0.88840321142751 1
1.00561980728523 1
0.969345732452524 1
1.12214429405409 1
0.964235368292193 1
0.942483941306466 1
0.949868615098093 1
0.960339876025904 1
1.01539165410455 1
1.03287310303721 1
0.967675499642343 1
0.990110085104756 1
1.07775372133608 1
0.881172444164738 0
1.08461599448075 1
0.934226618546127 1
0.95821909136147 1
1.11176041197898 1
1.00449947937716 1
0.959027828794542 1
0.966993164715613 1
1.07283242144901 1
1.01734490685708 1
1.13177422265517 1
1.06791195454409 1
1.05751345237715 1
1.16613332283179 0
0.924067432797543 1
1.04267647447463 1
1.11946287355486 1
1.01072466348684 1
1.03236404979395 1
0.982444430484366 1
0.905310803552323 1
0.96999183651304 1
0.946053148266567 1
1.00254298605074 1
0.946349028555671 1
1.01447313416667 1
0.984520323365275 1
0.989049607453804 1
1.00108915923429 1
1.00328797467799 1
0.975980741091673 1
0.897273472504107 1
1.0366031230459 1
1.00237181006685 1
0.926986963433418 1
0.931496608878389 1
1.00871125837041 1
1.0240618136182 1
1.04218502355301 1
0.978612766370519 1
1.13524668151725 0
1.06975848899009 1
1.08108646475428 0
0.974100431460103 1
1.00749100158502 1
1.02772278748925 1
1.03376370316364 1
0.948506815327341 1
0.992784002781959 1
0.929720803536374 1
1.05015332085526 1
0.92644960538405 1
1.12279312053223 0
1.03015430241539 1
0.979046441374379 1
0.886836118099447 1
0.906526168891815 0
1.05750168012379 1
0.899372994003463 1
1.05141233566879 1
0.981638878337248 1
0.962869645874557 1
1.04178671676284 1
0.930116512492265 1
1.04511386438905 1
0.945487048310989 1
0.961010535860422 1
1.09505367539354 0
1.00300578810279 1
1.02958254290208 1
1.02250665981936 1
0.950575028954775 1
0.933808536962447 1
1.03988927166355 1
0.971366542326056 1
0.990680446834135 1
0.969693472621902 1
1.02867139425474 1
1.11241363679732 1
0.962575510237571 1
0.99266142558122 1
1.10486515740075 1
1.0787284797678 1
0.947064198850875 1
0.961961428200113 1
1.02308584463023 1
0.967817194693338 1
0.931847364558434 1
0.996720645726934 1
1.05080306394132 1
1.06980966205887 1
0.976439699741314 1
1.00731593772299 1
1.07622982590299 1
1.04728603979547 1
1.05891686881444 1
1.00761287817508 1
1.02312890819716 1
0.933960099189775 1
1.02910285192143 1
1.16497199260247 0
1.11076371072761 0
0.934468955253936 1
1.05282282030186 1
0.935416194003079 1
0.894883579407543 1
0.893029036513613 0
0.966107804573687 1
1.08133334429349 1
0.996413686503944 1
0.990897761922757 1
1.07734214598959 1
0.988565793640909 1
1.09650092534644 1
0.972589109745685 1
1.04878085406946 1
1.00877388093969 1
1.00059456437094 1
0.924087589985953 1
0.936876210926797 1
0.989544674524973 1
0.976019310696627 1
1.02508908387369 1
0.99792504632888 1
0.967488242303361 1
1.06521161329011 1
0.964565789605887 1
1.01629226858871 1
1.0209380620211 1
0.889613144601163 0
1.06214324185921 1
0.925321768610115 1
0.988198561452993 1
0.982018924809281 1
1.02738447151465 1
0.972991487212301 1
0.935125652565786 1
1.04439533774792 1
0.915479616791534 1
1.04224817955937 1
1.01934868740767 1
0.90801869971296 1
1.0146605330444 1
1.04389167839528 1
1.11117822613256 0
0.998071845600755 1
0.960379910356694 1
0.90645955454258 1
1.03880236363984 1
0.969856066377965 1
1.10687863605424 1
1.15057896564107 0
0.908869144617058 1
1.06619857712723 1
1.06080953272089 1
0.981260884658172 1
1.01294611849801 1
1.0410263555537 1
0.934946452972432 1
0.990397607935352 1
1.00418303527821 1
1.00336877440004 1
1.11430055639202 0
0.958148039912485 1
1.03908939057382 1
1.06000481410491 1
0.990516376321117 1
0.938407983643373 1
0.954543083712526 1
1.0046655977415 1
1.01934632646426 1
0.920388168265515 1
0.948652045927345 1
0.91764359494708 1
1.09713550890601 1
0.948026488204548 1
1.03120926740128 1
0.941515364922448 1
1.12009723185296 1
0.971267249702835 1
0.896139239366029 0
0.899240947384921 1
0.916435349710151 1
0.953233359722327 1
0.937014805958961 1
0.921657439573986 1
1.05717837173191 1
0.979687467317066 1
0.955312386442731 1
0.978635151155982 1
1.03786148306864 1
1.04905812631874 1
0.968182040699927 1
1.01331215971656 1
0.950286929403686 1
0.952104928237954 1
1.0979159451313 1
0.963272851083833 1
1.00472755929401 1
1.0585953575845 1
1.00378459644544 1
1.00772646209954 1
0.959577085302655 1
0.970718191933842 1
1.03691920839487 1
0.84903153722298 0
1.12903633151159 1
0.973595999904686 1
1.09754792838687 1
1.00101150094944 1
0.971561714157829 1
0.943247635446932 1
0.913713699808876 1
1.07021473435702 1
0.934644147674019 1
1.06782446031212 1
0.988169846903932 1
1.03352735441556 1
1.00211319275553 1
0.965515326599061 1
0.931022600142656 1
1.06460096460109 1
0.974747231328494 1
1.09458586536818 1
0.937557342142585 1
1.05677907885654 1
1.01804235898398 1
0.966138802184965 1
0.937263391608706 1
0.992253816168933 1
1.04666258242211 1
1.05193595832182 1
1.02759458898042 1
1.02058957973289 1
0.915872439109813 1
1.03799199762988 1
0.946984592538279 1
0.965086817139629 1
1.00472889693462 1
0.922803327544554 1
0.988499418712637 1
1.00311061794361 1
0.907139522065701 0
1.09540166976318 1
1.06010276879797 1
0.933950960691061 1
0.96039842818644 1
1.01799782646026 1
1.02606207408381 1
1.00536452892495 1
1.11618176691939 0
0.965658216945027 1
0.928058366143354 1
1.04456338252587 1
1.0782583984208 1
0.970793911187848 1
0.988948270378897 1
0.986673422425812 1
0.958452133062267 1
0.969267540094565 1
0.981523605142106 1
1.04299418692526 1
1.03918344063516 1
1.01350671255667 1
0.944560141080222 1
1.05040410951933 1
1.0557253670997 1
1.01111269900563 1
0.951880739130377 1
0.953551507598341 1
0.981751726263731 1
0.907884330629799 1
1.08540648546323 1
0.960106009435452 1
1.12024235337254 1
1.03866688146201 1
0.963329765184681 1
0.960676919589356 1
1.06383044276248 1
1.0044594196986 1
0.826884932935711 0
0.926122391067175 1
0.891363832301593 1
1.0063059566612 1
0.98498825288272 1
0.955715943099384 1
1.0999805029863 0
0.945845443816484 1
0.973219257447816 1
1.04567662843305 1
0.965363470147613 1
1.06866137199817 1
1.02277287863111 1
1.09334294198328 0
0.973700079421389 1
0.929409304102137 1
1.10751046965796 0
1.00465354393359 1
0.963957633968739 1
0.993997304157012 1
1.0703997221214 1
1.02561167234062 1
0.888116040659197 0
0.974328003451035 1
1.01186195669203 1
0.948493765507656 1
0.928985901435375 1
0.992723817707636 1
0.974037925528946 1
1.03102179427211 1
0.902767911236512 1
1.11063094820447 1
1.01776085654604 1
0.9315681187185 1
1.01715891363514 1
1.0375976804335 1
0.840318275311266 0
1.04206394528878 1
1.03131137885504 1
0.996548452478597 1
1.04386938321649 1
1.06812475800281 1
1.06645189468729 1
1.06609198421389 1
0.975612370111031 1
0.947317993937347 1
0.954788440050319 1
0.99157954592448 1
0.866751469987502 0
1.09441756832119 0
1.01455948043049 1
0.994649235259422 1
1.13020391617329 0
1.03723887412223 1
0.97079207758886 1
0.994142559992776 1
0.995930844552917 1
0.960173961375733 1
1.0985513143478 1
1.01537466160748 1
1.04855891673361 1
1.05528114713215 1
0.972491000248665 1
0.966231860210071 1
1.04979543793598 1
0.962975186774815 1
1.07888161524986 1
0.971458461179556 1
1.07345673590847 1
1.05153787554285 1
0.950178919257841 1
1.06023030519181 1
0.998338528556818 1
1.02980762258406 1
0.994532813831981 1
0.931811605317837 1
0.988036456115262 1
0.99011099658009 1
0.98307546780226 1
1.05215232843675 1
0.990803248308247 1
0.972818317808096 1
1.10238507231303 0
1.00069705895886 1
0.959728133188167 1
1.13524644776125 0
0.862193474133051 0
1.07307835327766 1
0.998825413688646 1
1.03324967370078 1
1.07233496195014 1
1.02534601258683 1
1.12221099708061 1
1.10707620675158 0
0.99904680751694 1
1.04934822662374 1
1.00255755658274 1
1.04924443365676 1
1.08071614424923 1
1.02825908850232 1
1.10596088498443 1
0.954440212870838 1
1.01437443631596 1
0.894263071187907 1
1.0486722080509 1
1.02646085720079 1
1.01505396498078 1
1.00318171676084 1
1.01543221274186 1
0.932637649295349 1
1.01154053578153 1
0.947704688353104 1
1.04477309185939 1
1.05465784904783 1
0.978903610885072 1
0.977481787391321 1
1.0311645674239 1
0.956623128872909 1
0.926115850385561 1
1.12894191734849 0
0.98005673507714 1
1.14240364742574 0
1.00501628180667 1
0.930953898758713 1
0.954029894588734 1
1.04364377996108 1
1.02842122172996 1
1.02100770537176 1
1.00463089003959 1
1.01444671618547 1
0.930991529124505 1
0.920899218039069 1
0.976896654613752 1
1.02597316242348 1
1.08290754902325 1
1.02357538050536 1
0.974488088826989 1
1.09432003109055 0
1.00446712029229 1
0.941608581179287 1
0.900286148003688 1
0.870726726222036 0
0.968940684165428 1
0.891558281208296 1
1.0174843290461 1
0.991923158426667 1
0.94707137728792 1
0.95531426619997 1
1.13314021026856 0
0.957316967559501 1
1.07691045233867 1
0.98385230471886 1
1.1119566242999 1
1.04746608307386 1
0.905200210929987 1
0.974153261121119 1
0.99398742428973 1
1.05702339483557 1
0.907796327078942 1
1.04341266822047 1
0.953944213600632 1
0.997688730893005 1
1.00320779086817 1
0.92616315407595 1
0.971776181343567 1
0.988359972250107 1
1.0237021279225 1
0.959671143286148 1
0.955939948533785 1
0.924858415903061 1
1.00350099575022 1
0.910445677388655 1
0.995057768119725 1
0.991753507355833 1
1.00882965816961 1
1.04033462762934 1
0.970286120935553 1
1.01202191125958 1
0.955166255815194 1
0.915953439221618 1
1.07793162826202 1
1.04902419914236 1
1.04990928688044 1
1.06037765324582 1
0.987376115534179 1
0.987641915195673 1
1.0461850826989 1
1.0185991709853 1
0.996815718056541 1
1.04832350020161 1
1.11208763834023 1
0.973471432442216 1
1.02243076883532 1
0.985861743116228 1
0.933834854920365 1
1.04167097934903 1
0.994421502571922 1
0.961795576756228 1
1.02920356919412 1
0.998398813272216 1
1.0377213338356 1
0.990507264945526 1
1.00863547593925 1
0.975104877579572 1
0.962759474520706 1
0.941472159254604 1
0.99868320644775 1
1.06126442221602 1
1.0321536726818 1
0.968511059208741 1
0.982667675661606 1
0.937175999699951 1
1.00281825615448 1
1.01660202390368 1
0.995086763340849 1
1.05784701474434 1
1.02088883925989 1
0.908071749724305 0
1.12322501601837 0
0.977809163084046 1
0.957921232483139 1
0.968400787800012 1
1.088327296916 1
1.11596528225812 0
0.982619447064641 1
1.00217122290527 1
1.00123851816008 1
1.00758101756699 1
1.0251419108672 1
1.01368089051845 1
0.977263988714421 1
0.966327074224668 1
1.0370068754858 1
1.01350622425597 1
1.01722006523773 1
0.935435497257276 1
1.09958676367672 1
0.973102165568063 1
0.923718817624799 1
0.958776525066524 1
0.90782117653117 1
1.0357959446419 1
1.04854302982498 1
0.981299504628917 1
0.824646708668498 0
0.870524590864359 1
1.04491606466484 1
0.976438393174486 1
1.04927199485027 1
1.0741344929603 1
1.13211805713394 1
0.915317027357867 1
0.919465830551361 1
0.9907313400373 1
1.17656989482178 0
1.07771067680109 1
1.01748464966291 1
0.999416358455731 1
1.01105877343814 1
0.917435909893841 1
1.05210354870738 1
1.02670766402281 1
1.06799525812862 1
1.05323297712163 1
1.02000436688786 1
0.935027782758371 1
0.987557726540675 1
0.947710158358368 1
0.984188770061897 1
0.931482478219157 1
0.974675081259071 1
1.00636182218109 1
0.900979244228196 1
0.935467310701642 1
1.03374231967811 1
0.957321526490843 1
1.10461430967329 1
1.05756683235574 1
0.963985108361241 1
0.956323112656992 1
0.979004803996418 1
0.863200197396895 0
1.00488758838563 1
1.06249111128483 1
1.03891267393921 1
1.07392742263245 1
0.917826350184769 0
1.00075696800762 1
1.08091189349935 1
1.03511229144315 1
0.884910783874511 1
0.918212033076808 1
0.999757759619135 1
1.04591928613168 1
1.03530012431957 1
1.11391304419717 1
1.03380154625145 1
1.02672903089392 1
1.01648550424608 1
1.08664792095156 1
0.938812071245783 1
0.94729817942189 1
0.908925236225753 1
1.03880383838702 1
0.96643910179886 1
0.921349365053214 1
1.04908865285727 1
1.09206658553602 1
0.907642905375728 1
0.935677038909042 1
0.981555846091332 1
1.06013940610893 1
0.976103166323747 1
0.991618594330088 1
0.926758670215617 1
1.01289059385212 1
1.00407119469874 1
1.05457133895843 1
1.00432608106033 1
1.04077337719644 1
0.961927176683105 1
1.00368909309124 1
1.03333970172687 1
1.07262785553704 1
1.01931363620714 1
0.988602596416484 1
1.10496824286431 1
1.09041064024657 1
1.0600510533419 1
1.00381719178944 1
0.934525774190357 1
0.879045456215743 0
1.02428673412741 1
1.02485940667327 1
1.05609949744597 1
0.984003511292367 1
0.925544626022315 1
0.983710030046399 1
1.03227402311035 1
0.977114376417039 1
0.949339017442486 1
1.02125314607397 1
0.940213087267396 1
0.957225354579435 1
1.08054516682267 1
1.0888740910851 1
1.00772861556707 1
1.02744206938513 1
1.03606744032653 1
1.0561797195641 1
1.01470519920117 1
1.06643857560525 1
0.920245520619205 1
0.945333728765864 1
1.0463588336992 1
1.07111736134839 1
1.0997501514643 1
1.03275114738258 1
1.02521616641054 1
0.917419928054995 1
1.02367267386578 1
0.959049660946119 1
1.10107984384792 1
0.969425780257449 1
1.04274267326993 1
1.01918306215554 1
1.02756301089418 1
0.968211875119066 1
0.976613567202651 1
0.965665239364876 1
0.9963244354545 1
0.977029146995495 1
1.0687732508434 1
1.09369468183147 0
1.02013841451727 1
0.946645058603528 1
0.855483665271227 0
1.0191469647008 1
0.917099729255552 1
0.924704872794848 1
0.988693494081641 1
1.0151847217153 1
1.11492346872679 0
0.946967113533024 1
1.00110116051153 1
0.928470740670836 1
1.06707005553384 1
1.01309398196058 1
1.04404108900398 1
1.04612342986612 1
1.1192780397114 1
1.06878686880016 1
1.08599995491461 1
1.03607107502777 1
0.968892696594336 1
0.979471900870734 1
1.06228937514624 1
1.0044072486729 1
1.01282953726019 1
0.993459743675804 1
1.01200487955846 1
0.963418324768423 1
1.05851010888952 1
0.978000288292926 1
1.00301011826828 1
0.944121626064564 1
1.03499349408744 1
0.953328805071409 1
1.05701194852011 1
0.968089454208675 1
1.01690873660186 1
1.0193394729643 1
1.01273382403789 1
1.01634707937473 1
0.927631725480163 1
1.03048442592068 1
1.00257223030385 1
0.934124643902821 1
1.05800152845498 1
0.922246993901538 1
0.989601424553011 1
1.02932510328207 1
1.00818146019928 1
0.906222492620332 1
1.00903052455574 1
1.15865993276965 0
0.982489128456044 1
1.01239315706702 1
0.969049717123955 1
1.02918827125183 1
0.98869242885708 1
0.871433354679845 0
1.06695125272951 1
1.00578636407583 1
0.980137545260675 1
0.909473648181424 1
0.98749326454864 1
0.949595490239134 1
0.95598791528047 1
1.00748766078039 1
0.962606710390063 1
0.998916553887595 1
0.989368840146373 1
1.0238832805766 1
1.14684499360957 0
1.13380505006144 0
1.03753280156382 1
0.920575750848695 1
0.964635629059289 1
1.05138101380025 1
0.940378289582934 1
0.967145646447783 1
1.09933861753848 1
0.908072993142727 1
1.00618896414605 1
0.972496048568087 1
0.92537044098782 1
0.937934469629441 1
0.968183675320603 1
1.07503021385791 1
1.014009762257 1
0.991488346722217 1
0.992944311766729 1
0.967158142766288 1
0.897625372515575 1
0.897897703995082 1
0.930725497771596 1
0.998561626201752 1
0.98512550688694 1
1.01369114460292 1
1.00432847493209 1
1.00106639034109 1
1.00722099465463 1
0.974891689963117 1
0.9025667535866 0
0.936659574676582 1
1.02415841626112 1
0.932987886606559 1
1.05024364624285 1
0.980341967458205 1
1.07306381190452 1
0.874678904520537 0
1.04428535556096 1
0.941659007058237 1
0.988672259519186 1
0.836519231450279 0
1.01135867288012 1
0.981032849613227 1
1.03157957593682 1
0.902405573283457 1
0.969791650128631 1
0.979396665306416 1
0.887034764461479 0
0.94346396252192 1
1.01584787769313 1
0.973479538647297 1
0.904049040419764 1
1.02529310588505 1
1.02125738631161 1
1.06108727976257 1
0.98767786367991 1
0.988091139164446 1
0.994562246465807 1
1.01342366130399 1
0.962699389898954 1
0.85658999185526 0
1.01295553437234 1
0.971934436326374 1
1.00029423158167 1
0.969366280018314 1
1.01030183790421 1
0.969948854381504 1
0.985823286042028 1
1.08390833394093 1
0.946351270495564 1
0.98820095788382 1
1.00122494559543 1
1.00776092223786 1
0.995006659346266 1
0.959699643519165 1
0.976921112510795 1
0.906526960066536 1
1.01327795462027 1
0.928641165349748 1
0.954350893638617 1
1.06755882153387 1
0.990675218410709 1
1.03420672619393 1
0.948460527610243 1
1.02049986571112 1
0.949371121923488 1
0.949205661743965 1
0.953001579957321 1
0.976361913293378 1
0.971744864196829 1
0.924336937837451 1
1.02149264712623 1
0.861606976757591 0
1.02808116521958 1
1.09610019719482 1
1.07054957354611 1
0.97162907442599 1
0.887287796739289 0
1.03582301666956 1
1.09079348830133 1
0.966694677537519 1
0.945229585295985 1
1.04271550101699 1
1.0167712839768 1
0.993412962651318 1
0.988228462160893 1
0.948427516528094 1
1.07881712536313 1
1.00036967588439 1
0.945116987228026 1
1.00089782470236 1
0.961683162931136 1
0.961355235772207 1
0.963595698861241 1
1.0323056660876 1
1.00798071633009 1
0.999051398304962 1
0.93307708069906 1
0.89242866586363 0
0.947694639645231 1
0.986282607811715 1
0.991398784914893 1
0.976910039849181 1
0.93139439485103 1
1.00214858638924 1
1.02173242146815 1
1.05962504204096 1
0.990868195412432 1
0.990470851927788 1
0.939643951360771 1
0.891055495319664 1
1.03698424242374 1
1.08820889322806 0
1.11888734929758 1
1.04705502212769 1
0.975020123915163 1
1.0328571005444 1
0.965177160934459 1
1.01683022486929 1
0.970953651974752 1
0.887863295209102 1
0.995324646990473 1
0.941424693796609 1
0.945765875064796 1
0.942665149720145 1
0.92991815383406 1
0.996392958390678 1
0.993137499074885 1
1.04330831178247 1
0.952618759792146 1
1.00320801091397 1
1.02465177732836 1
1.05334999909143 1
0.917398499313318 1
1.08242144894839 1
1.06349596904797 1
0.996681629033306 1
1.04187071442421 1
1.04596806807308 1
0.949307630557111 1
0.956699896186173 1
0.87426475731398 1
1.03059907337229 1
1.093199819076 1
0.926368293908194 1
0.899585413886698 0
0.900041974830011 1
0.879638242883241 0
0.905698096489741 1
1.0699576259528 1
1.0277758027867 1
1.0234205623717 1
1.02871905563149 1
1.1001122182377 1
1.01476325686271 1
1.03899979747484 1
1.05095779682766 1
0.985182815524785 1
1.09031894958396 1
1.01224278531695 1
0.986510514869843 1
1.13638978084289 0
0.931170497375617 1
0.942271164079369 1
0.969900354738084 1
0.983380880183533 1
1.05239619209527 1
1.05883006106526 1
1.04939430365026 1
0.984787606929368 1
1.02382133666367 1
0.994458174167293 1
0.970066082589963 1
0.986171658224738 1
0.945465627471123 1
0.97610969145151 1
1.0429382534927 1
0.97116738809791 1
1.03838863350643 1
0.935065303909731 1
0.98255987059338 1
1.06546264187175 1
1.04806591203964 1
1.03981645581648 1
0.979393294570212 1
0.992465521208135 1
0.957507241864403 1
1.04399673253815 1
0.93923157474064 1
1.09879537939815 1
0.887519617593888 0
0.913723615064982 1
0.981802850521778 1
1.02896806768551 1
0.918733840972498 1
1.1617349644336 0
1.01428388400541 1
1.07505076308041 1
1.01277585321427 1
0.961145687924516 1
0.997999314110855 1
1.08642722208979 1
1.03894446767687 1
0.983787973054208 1
0.99267761310534 1
1.05522668641885 1
0.903342474087045 0
0.945885412295378 1
1.01564478790629 1
1.05221303272951 1
1.07876360028115 1
1.00178987844415 1
1.05813963818296 1
1.02499145180274 1
0.974420241783314 1
0.948990815465032 1
1.02732070599046 1
0.954203380619644 1
1.00257813923604 1
1.05887161630952 1
0.937348105144046 1
0.954674332024194 1
0.965144579923939 1
0.931469042853842 1
1.04071219932086 1
0.935546900821448 1
1.00743277675673 1
1.12287082900732 1
1.03577800644741 1
0.83930262292019 0
0.955259305336041 1
0.975742908956416 1
0.955852207244339 1
0.866275286726473 0
0.98147655715196 1
1.09136130962274 1
1.04165520775826 1
0.953324199338093 1
0.952785536877187 1
0.905593031014071 1
0.915949395824373 1
0.996423711188213 1
1.0500588523136 1
0.998559096948053 1
0.977674254712034 1
0.931466398829501 1
0.942730610242148 1
0.984972026737094 1
0.972794727951662 1
0.961378354534324 1
1.01616802217149 1
0.98255766256534 1
1.06461741812487 1
0.919378850628881 1
0.953173273743344 1
0.995139760663915 1
1.0250915521787 1
0.992134959090022 1
0.975203677249122 1
0.993358414633749 1
0.95185806103524 1
0.991081406906391 1
0.998961056227199 1
0.973016298976036 1
0.967781411712913 1
0.964222088172821 1
0.919020716007028 1
0.997201541502553 1
0.933644197496408 1
1.12409939055298 0
0.992808593443997 1
0.954744176474875 1
1.03432443794854 1
0.966552028023616 1
0.966823358386409 1
1.05323615103891 1
1.0978184970092 1
1.06360722474923 1
0.922868066876612 1
1.10564190648794 1
0.964902258427762 1
1.0839020463624 1
1.00997910660925 1
1.00615899084579 1
1.0886064873214 1
1.06183999062101 1
0.995944507344611 1
0.946308244893738 1
0.992914311860266 1
0.9457658675556 1
0.996722866219561 1
0.951040903514859 1
0.997471660737779 1
1.11352090132744 1
0.866179255728862 0
1.14147245556723 0
1.00880321754984 1
1.03666535626387 1
1.1214405724532 1
1.069448788754 1
0.967759084586128 1
0.988879513720636 1
0.985712860292484 1
0.966743339371015 1
1.04755263597182 1
1.05263429850903 1
0.879524972593826 1
0.950242352050668 1
1.03969825476173 1
1.00712001743498 1
1.04922433768455 1
0.936844935187085 1
0.99998447485634 1
0.894261992988584 1
0.916986830272422 1
1.10186816946382 1
1.08847911886176 1
0.972358774125325 1
0.940494370252482 1
0.940415724631532 1
0.957763266224317 1
1.01796258753569 1
1.04982737994183 1
0.877792488255641 0
1.02367110427107 1
0.974714659583651 1
1.00594395884488 1
0.896715067786445 1
0.927625358368135 1
0.934705873970593 1
0.924673406735136 1
0.945302190881755 1
1.03354233439088 1
1.08726469790632 1
0.976196665608953 1
1.08794731227882 1
1.03270452081673 1
0.928523698634156 1
0.987452977084401 1
1.06623252548198 1
0.942087688795317 1
1.12261565689342 0
1.02254895149356 1
0.960108064035711 1
0.982899837287661 1
1.00803868672537 1
0.943549393678499 1
1.01279242924762 1
1.07776477520748 1
0.992239576290406 1
1.03028735555129 1
1.0591852666675 1
1.05698275126954 1
0.984586050550636 1
0.96867576219439 1
1.02296008970003 1
1.05030434686044 1
1.00071357680046 1
1.01700656488592 1
0.982325234924184 1
0.968594715169565 1
1.0101415451367 1
1.01511676483349 1
0.972676426404109 1
1.02392159163151 1
0.986897672726561 1
1.02874530620225 1
0.96889811842794 1
1.05510097437892 1
0.866950201369052 0
0.959794757611394 1
1.01630372169003 1
1.0829612858973 1
1.09615072519476 1
0.980838205253962 1
1.06499445750317 1
1.01551849154578 1
0.99010456844106 1
0.993062677385668 1
1.07965797671521 1
0.893863957997764 1
0.936391311440345 1
1.03558754123041 1
1.03013218004905 1
0.975193347308022 1
1.00480879221425 1
1.03155298437037 1
1.03417097263913 1
0.961222770392419 1
1.04379657086187 1
1.00350022336809 1
1.0058233531256 1
1.09435020902644 1
1.01511739059206 1
0.920332047741242 1
0.988911310732933 1
0.963976748982213 1
1.09147884530367 1
0.955195505352882 1
0.958201056938588 1
1.08157432870887 1
0.919621554517814 1
0.95218503019789 1
1.02291344762715 1
1.03606058375755 1
0.950798591222772 1
0.980750718354283 1
1.02100310066938 1
1.01969738787922 1
0.96973787091416 1
1.01843284415143 1
1.06686648322118 1
1.0132818392796 1
0.9348079841139 1
1.01803685198686 1
0.991526970420856 1
1.01033632871943 1
1.09586901857393 1
0.955324291365739 1
1.00049480870366 1
0.91251816483894 1
1.02049522285908 1
1.04192001255584 1
0.942137082889959 1
1.05438359916924 1
0.955675729263922 1
1.03233159448409 1
0.971570736019876 1
1.01725548619062 1
0.926039971801982 1
0.957818354374914 1
1.01948496770432 1
0.983263721552252 1
0.984169863617283 1
0.998216796377188 1
1.11039387406942 0
0.975973916006863 1
0.959411194256962 1
1.04483038309727 1
0.998479186132179 1
0.954951792587296 1
0.968077146362092 1
0.974652807653489 1
0.991837431620077 1
1.08619992261561 1
1.02820317284231 1
0.908517039377044 1
1.02577790857611 1
1.0073397414408 1
0.874229425523541 0
1.06776564226952 1
0.950427228231214 1
0.998295277657412 1
0.963986982324971 1
1.04777087298872 1
1.00707696743847 1
0.978787707230766 1
0.920023633659785 0
0.945077064072321 1
1.03068196099638 1
1.02947846749248 1
0.956682222570216 1
0.893512880068593 1
0.968235518261972 1
0.975699447672844 1
0.918056286761789 0
0.987784338988787 1
1.07773137222808 1
0.95684926105297 1
1.00074620349126 1
0.982145703009941 1
1.05646132480271 1
0.929768721718959 1
0.953151932512346 1
0.910612121675006 1
1.06500126568144 1
0.861174577041583 0
0.846950499786535 0
1.14210031977648 0
0.959992608505825 1
0.971684524454092 1
1.01075696515839 1
1.03017301094894 1
0.976326764067608 1
1.01522962933484 1
0.947148451545729 1
0.974578944168332 1
0.854011668240784 0
0.994503647569452 1
1.10938714116284 1
1.06000957092472 1
1.00181571497478 1
1.13963587342715 0
0.969734348083362 1
0.941432178168986 1
1.02322172524782 1
1.04112807240554 1
0.978997347148697 1
0.963531817678448 1
0.942588359863971 1
1.01670201528383 1
0.918545974665328 1
1.05213364385351 1
0.970372527315769 1
1.04226022702818 1
0.922081668976801 1
0.944206968077742 1
0.94991098916683 1
1.00833473301801 1
1.01297814562394 1
1.0379189626657 1
0.950271239580179 1
1.07041833315882 1
1.04795146661331 1
1.09433962363871 0
1.00040310444447 1
0.934978923648424 1
0.971069586438437 1
0.960559377354336 1
1.07658092706796 1
0.955479544872068 1
1.05466109819049 1
0.955568012242142 1
0.979392366690499 1
1.09842343075244 1
1.11230795646013 1
0.918260318591511 1
0.914809999324087 1
1.0230845520598 1
1.03309243088242 1
0.998258004491258 1
0.974101599458813 1
1.00144681922509 1
0.960982470057419 1
1.01055656344177 1
1.02987967136227 1
0.976443949602726 1
0.977581212649135 1
0.963935731766645 1
0.963374405592766 1
1.02432407116937 1
1.01591209180528 1
0.980421448365092 1
1.13038446323384 0
0.946472758646103 1
1.05289051262537 1
1.08174265433447 1
0.984167802101236 1
1.10258479042596 0
0.955905879846959 1
0.984438413147113 1
1.07417848111963 1
1.03980622751614 1
0.932937426539362 1
0.969010054768288 1
0.930402637285261 1
0.979301624946492 1
1.14143275305728 0
0.97233173332232 1
0.971492888188956 1
0.959349568922402 1
1.0637672638931 1
1.02135294147477 1
0.949197142566788 1
0.933002611477285 1
1.00383959787789 1
1.0863565399649 1
1.09945794543977 0
0.975958488130418 1
0.997728977690396 1
0.935876917855502 1
0.969571841048704 1
1.01837891738763 1
0.974064616646386 1
1.01016453480256 1
1.02512815697705 1
1.07412298928842 1
1.02204946663264 1
0.901658400619158 1
1.05279105447037 1
1.08580125712064 1
0.944090778567466 1
0.943184872643548 1
0.933159991860612 1
0.93274330707608 1
0.951634920930715 1
0.930182066050076 1
0.962267723951497 1
0.977136733347469 1
1.00704666257163 1
1.04767389952253 1
0.948946124074891 1
1.09799658135825 1
1.03236974583901 1
1.00418989715927 1
1.02421022239708 1
0.96904536782583 1
1.07434583322913 1
0.982367991832468 1
1.07932789179496 1
1.08572333062132 1
1.08139222581528 1
0.997806062922413 1
1.0578190892464 1
0.896110146239505 0
1.04685241849479 1
0.965656634090736 1
0.99585785732284 1
0.944727497292838 1
1.02277592413087 1
1.00067794053967 1
1.04121380843542 1
1.05272805617974 1
1.01032154733768 1
1.02186838920121 1
1.0951000782381 1
1.01663000928618 1
1.10797945862786 1
1.04148004849672 1
1.02160610339886 1
0.965227610976823 1
0.905243834401044 1
1.06192654760735 1
0.937983085487957 1
1.01008334334925 1
0.991958059893318 1
1.00669871317642 1
1.01999583959249 1
0.941159173514823 1
0.956087131829964 1
0.937528680042388 1
1.01237089706661 1
1.06020209353395 1
0.969144907265213 1
1.08267330286777 1
1.06037102884722 1
1.07461515298661 1
0.917833190687073 0
0.947289365186475 1
0.984512133722874 1
0.970161430086666 1
1.07569345289783 1
0.919468360802048 1
0.993201256581072 1
1.05254621358115 1
1.0639080040583 1
1.02158930758439 1
1.0715236507348 1
0.957093285460793 1
0.951827537443439 1
0.94709414161481 1
1.03764826951695 1
0.990207562757821 1
1.04023375423359 1
0.938549626466497 1
1.1561546063678 0
1.11654230855035 0
0.994666474228704 1
1.03973287088888 1
0.962504236006191 1
0.990077703639709 1
0.932001015994596 1
0.96519755447514 1
1.03989010230017 1
0.973448857283679 1
1.01706498769771 1
0.976365301391612 1
0.988149972440883 1
0.953535620570293 1
1.03415812305434 1
1.0591140783188 1
0.954879190666724 1
0.95784034673666 1
0.945117758816431 1
1.12886710432458 0
0.914640799916898 1
0.95023104667267 1
0.945748342072078 1
1.01414652436341 1
0.933264966616545 1
1.06629717321744 1
1.00085517579822 1
1.05144374893293 1
1.03346363855917 1
1.03544449100331 1
1.14769132004433 0
0.910233261384015 1
0.918256974529651 1
1.018770310832 1
0.948583418148185 1
0.945590195741513 1
0.996491212615645 1
0.949797355630956 1
1.03461028493203 1
0.856833128855057 0
1.16577723307263 0
1.03333290409205 1
1.02618149472341 1
0.883584091839972 0
0.985109403009436 1
1.07625952107735 1
1.09516162699371 0
1.0743034714264 1
1.07941463956039 1
1.03982833938578 1
1.02721663364245 1
0.975325700901434 1
0.964865071534781 1
0.981284294241373 1
0.965116999743474 1
0.941605503125077 1
0.862266447745825 0
0.905997788387789 1
0.997462949669949 1
0.97126818430298 1
1.01997897335228 1
1.01419616957549 1
0.957214007761698 1
1.09556404967519 1
1.06598119908891 1
0.946686091862687 1
1.00034961652967 1
1.07236079387522 1
1.07042528931907 1
1.06782067386325 1
0.972778904133307 1
0.991353214553885 1
1.13506816737637 0
1.06805575293786 1
1.01518338186833 1
1.07794060333845 1
0.897463368902705 1
1.02586876493312 1
0.985868649340006 1
0.953263482264035 1
0.987645490225212 1
1.00148939260529 1
1.09397564763696 1
0.925846513125716 1
1.01263616002923 1
0.972067722190279 1
1.12972253314829 0
1.08474917447449 1
0.849825256583767 0
0.981860960557474 1
1.01450231453639 1
0.956449377427278 1
0.984923256481052 1
0.972054099101571 1
1.04393191714116 1
1.00216831308062 1
0.942664919760727 1
0.958705672551529 1
0.913320993214343 0
1.02667443644003 1
0.991467103119602 1
1.09051340640844 1
1.00663889280366 1
1.17088840279993 1
0.983393482537951 1
1.05436894435436 1
1.06111431048104 1
1.02058441208714 1
0.945759158452907 1
0.965185469214226 1
0.939213142878941 1
1.0029445698267 1
0.967047303885397 1
0.945837972218585 1
0.993265618340992 1
1.05243666118272 1
0.92970540870964 1
0.919865147158002 1
0.995421269096324 1
1.01558744673351 1
1.00535623280568 1
0.983294269023343 1
1.07689616615959 1
0.845318632808622 0
1.1101894636264 0
0.930641512087666 1
0.969611614717159 1
1.06173974836474 1
1.00390730601637 1
1.09829617793041 1
0.9081587468727 0
0.968818707021799 1
0.974904607602594 1
0.915861031438803 1
1.01410544269426 1
1.02798428162656 1
0.933265836269081 1
0.938783518939274 1
0.962786677153761 1
0.912005790823109 1
1.00924644823643 1
0.955050462270602 1
1.01168469695175 1
0.901828446299361 1
0.898899754668754 0
0.953204553230264 1
0.958063498923175 1
1.00893400945707 1
1.0625551217012 1
0.956005304930342 1
0.984117918125275 1
1.06860224856292 1
0.944255038498729 1
0.940618733438708 1
1.02450068360131 1
1.00072475960764 1
1.02651819094553 1
0.955671406798978 1
0.910412553121097 0
1.00227480948809 1
0.889529551018025 1
1.01615305435769 1
1.11169554791872 1
1.00844578154227 1
1.00269700099061 1
0.995749938111098 1
1.08373692284693 1
0.890506880775539 1
1.02159280329992 1
0.928811006110786 1
0.977775302233047 1
0.991465329039944 1
1.00834454270439 1
0.994699313914999 1
1.00863662139824 1
1.06094119382055 1
0.984702978053938 1
1.10129453694918 0
1.07605855190062 1
1.10482413108703 0
1.14706875461535 0
0.975942494996007 1
0.938357458949037 1
0.997303136682695 1
0.972529973930204 1
0.931444305551688 1
1.05377938687601 1
0.972997582973468 1
1.0378452182313 1
0.848808956732607 0
0.936997198308859 1
0.981666198624829 1
1.02984910369863 1
0.949102839144318 1
1.00209335336757 1
0.993482712364765 1
0.997824466384723 1
0.993320938632495 1
0.997455837316348 1
0.939983807624122 1
1.0022715301435 1
0.974763436332438 1
0.997455196240127 1
0.946273273305792 1
1.03373900550708 1
1.05026306595743 1
0.96644196335596 1
1.05525185373958 1
1.07341084680563 1
0.954327708933901 1
1.06202216759257 1
0.984932090519096 1
0.90684580242592 1
1.03858833720224 1
0.993240933985337 1
1.00502463128689 1
0.919222295192272 1
0.946858427664748 1
1.01060983596686 1
1.05603499859184 1
0.982157910649354 1
1.17662265819348 0
1.04644447325366 1
0.980097397927667 1
1.0679372088304 1
1.06072144202923 1
0.945702725842867 1
1.03826423253159 1
0.947908882014334 1
0.993512848550547 1
1.07828792671518 1
1.07175230785627 1
0.976176568638139 1
1.06964886580687 1
0.890247294647015 1
1.00361449229174 1
0.997872257558499 1
1.01103674849769 1
1.06694290946974 1
1.0329641393483 1
0.951562795484495 1
0.992160234294972 1
1.0286347181545 1
1.00901301188036 1
0.912878369453909 1
1.05332894279636 1
0.980562211363752 1
1.03906953044087 1
0.878648033817513 1
0.959748736578884 1
0.97139482747543 1
0.872997961443235 0
0.991865889971194 1
0.946626273954433 1
1.01243899037067 1
0.99341519612273 1
0.945785602373285 1
1.072642684773 1
0.965088746413727 1
0.955256150754403 1
1.059253579373 1
0.922425874151149 1
0.960198458449621 1
1.0643583975673 1
1.03310646474755 1
0.874752378739555 0
1.02669107994047 1
0.95305948910307 1
0.973756527981769 1
1.14974675521149 0
1.09218384030458 1
1.01556083099783 1
0.932437100152737 1
0.927038855805906 1
0.961367186020785 1
0.996430211726498 1
0.93795413602532 1
1.06155454531952 1
1.10815094007958 1
1.0067380322191 1
1.02497745813523 1
1.05090540758782 1
1.0336951231634 1
0.974035723030735 1
0.959697299952814 1
1.00136824498665 1
1.07017598356042 1
0.990010115990082 1
0.935988002766515 1
1.04398153383013 1
1.08299737165766 0
0.922058841513916 1
1.00685495559517 1
0.96480322864643 1
0.964094656647623 1
0.992140210508154 1
0.995435023159667 1
0.924577786412616 1
1.00448246374912 1
1.04911651402369 1
0.997996349976177 1
0.948131303539707 1
0.929599756238989 1
1.01445906547405 1
1.00763445455031 1
1.00976239078614 1
1.03137373069567 1
0.8999511665177 0
1.00822788587737 1
0.970244049391643 1
0.933079439243291 1
1.12280454867427 1
0.980001591198964 1
0.942394253513511 1
0.980231270232518 1
1.11461548715958 1
0.984012810013152 1
0.918891720890693 1
0.863347090646226 0
1.01079552432826 1
1.02035864975704 1
0.936504247050052 1
1.11999975785931 0
0.966217684567169 1
1.02012289204252 1
1.02901996037407 1
1.05241814319271 1
0.92660783626999 1
0.887190195533634 1
1.03507649901899 1
0.982163874322619 1
0.966691123935154 1
1.0492860542274 1
1.03635700184959 1
0.976233954415108 1
0.954480174091129 1
0.992428446520804 1
0.980689208277159 1
0.939876504080535 1
0.949935541313728 1
0.90385235145087 1
0.870410191157632 1
1.04938001156394 1
1.01927670271105 1
1.01849814140224 1
1.02185368371211 1
0.975926730685642 1
0.928827113732795 1
0.952643318258577 1
1.0569113270644 1
1.03129819224379 1
1.01477949199495 1
1.01438428766339 1
0.948788431821885 1
1.01721501313315 1
1.04486699094041 1
0.936726986087733 1
1.09837477225083 1
0.949709316756873 1
1.04463552199673 1
1.00579502108916 1
1.00752059519315 1
1.04217069264291 1
0.960256685693818 1
1.05149936298496 1
0.995452248117354 1
1.06786730986852 1
0.956057239421658 1
0.984981762894377 1
0.95774980813531 1
1.08021450025213 1
0.974560375304305 1
1.05666869893313 1
1.02713145692257 1
0.985692512744562 1
0.919956572851844 1
1.02784581256662 1
1.06209282858723 1
1.01262249909388 1
1.01144068111271 1
0.894266069087502 0
0.99819561611159 1
1.04465060941156 1
0.957130807746132 1
0.955561210780343 1
0.947168118632328 1
1.02594013457681 1
0.955020138640458 1
1.01518132124325 1
0.911619011736768 0
1.01596847842457 1
0.960153265559191 1
0.931125768496263 1
0.964184768787901 1
1.04825150771692 1
1.03060357122932 1
1.02688453684922 1
1.02063440991782 1
1.06688017469126 1
0.978828327841335 1
1.05457814323264 1
0.948972811528805 1
1.06847305282401 1
1.06513984473796 1
0.94134818326569 1
0.975703325456315 1
0.863616071564375 0
1.00847322478311 1
0.946600185676529 1
1.00799342116264 1
0.966715178895444 1
0.97571452744196 1
0.978842129493076 1
0.962542567343466 1
1.06143060809902 1
1.00490921233159 1
0.916159499950705 1
0.96029202071583 1
0.983930306990224 1
0.960257166050537 1
0.912601067820095 1
1.04680281653941 1
1.06254909644006 1
0.999696682576917 1
0.959270346441482 1
0.924294182543132 1
1.10569943702773 0
0.984540513016834 1
1.00453607826025 1
1.09902195919665 1
1.05614153180334 1
0.900883959730529 1
0.952133288959837 1
0.950334674528545 1
1.00688213675063 1
1.05483724268769 1
0.978377103645458 1
1.03058915521332 1
1.00430787096058 1
0.961643339512995 1
0.99817693056386 1
0.948251619548494 1
0.921799567052578 1
1.0088930594775 1
1.06168650653851 1
1.01330916190369 1
0.966232526229967 1
0.97778418418374 1
0.939360673780124 1
1.06854281108945 1
1.04312620728482 1
0.963073860160775 1
0.996294874676015 1
1.06594445999805 1
1.00063065008154 1
1.0478380148772 1
1.06328396809692 1
1.00934122849069 1
1.00525480176677 1
0.960635929100098 1
0.948993300921937 1
0.892753272362207 1
0.992489079512014 1
1.02752812697437 1
1.08172147370262 1
0.998982997101921 1
0.970149710849315 1
0.900926995713004 1
1.0171332631986 1
1.02109309086208 1
0.966093799821039 1
1.10242284970007 1
0.99533394511841 1
1.09951313021498 0
1.08122465631217 1
0.985039874200995 1
0.99988471084794 1
0.910275151436583 0
1.01271614860225 1
1.03198123420728 1
1.04168211817326 1
0.905912060689901 1
0.991009525863986 1
1.00690888979336 1
0.98647723758106 1
0.911527858879139 0
1.00335822534549 1
1.0319474393028 1
1.03737254978243 1
0.881907122803112 0
1.04075359974899 1
1.00321744655061 1
1.10010319867155 1
1.02977036551086 1
1.05360970412069 1
1.04322511685709 1
0.894686850824942 0
0.997914867682721 1
0.967398652591614 1
1.0372743599351 1
0.868885636401926 0
1.0296242646185 1
0.99352004397468 1
0.940040051744701 1
1.2028890373733 0
1.02207099255391 1
0.903154314302888 0
0.954399357835682 1
1.10803545501654 0
1.01585319622042 1
1.0516981263385 1
0.953024122338749 1
1.07019996097126 1
0.951085876451816 1
0.960720437286283 1
0.872533017581627 0
0.977434004764872 1
1.03148641019024 1
0.997756679709001 1
1.00687742106184 1
0.95538936658789 1
1.02781884891776 1
1.04853020584977 1
1.00468382975024 1
1.0598391035643 1
1.0001293483823 1
1.02449420668333 1
1.00721340875295 1
0.997145704749129 1
0.927105722248913 1
1.0507155108349 1
1.06435892670013 1
1.08558764649033 1
1.01418515694357 1
1.04115445986649 1
0.993777691939573 1
0.94628520106518 1
0.977474030157962 1
1.02213592286018 1
1.01574347763192 1
1.02675279436555 1
1.04768007138688 1
1.07867430642275 1
0.985887099422355 1
0.948938913326831 1
1.05889121828573 1
1.03951734797479 1
0.947468876979581 1
0.994076123252404 1
0.936712991358439 1
0.969981887490001 1
0.955167772140189 1
1.06629717244101 1
1.02442690991901 1
1.06843591309698 1
1.02976174726653 1
1.02660573241196 1
1.06244082219429 1
0.920346836382369 1
0.874468857706391 0
1.00490902033552 1
0.928814054098841 1
0.941041553913651 1
0.984459114177291 1
0.980719243003243 1
1.07654635108389 1
0.989431393013034 1
0.940657202276693 1
0.866477411663914 0
0.99597690758044 1
0.917540595842492 0
0.987242549974476 1
1.01054899131388 1
0.943251079336717 1
0.983395594098208 1
0.977294412391715 1
0.992365070731611 1
0.987906710677625 1
0.973217118318013 1
1.07282945550842 1
0.933779237172064 1
0.951999022732676 1
0.914785641885297 1
0.867951679775846 0
0.96052812054719 1
0.984661692712602 1
0.976421290302804 1
0.969869496537198 1
1.00666449981888 1
1.05779166004464 1
0.896357166905022 0
1.00948325700649 1
0.953096585781019 1
1.04886428810017 1
1.04562991276322 1
0.993548270712458 1
0.927742425735922 1
1.01171373094504 1
1.01262124597237 1
1.04593024801518 1
0.891980830737421 1
0.941322593924534 1
1.0211191449222 1
1.01398694467741 1
1.04599866862983 1
1.06804951849573 1
1.02589797664058 1
0.921699832728458 1
0.959684146480618 1
1.1017934025859 0
0.995345586930473 1
1.0394755496338 1
1.04846528782657 1
1.06788198530752 1
0.942734125088944 1
0.883783531758906 0
0.992781417046987 1
0.993636309185792 1
0.976648318615113 1
1.12795166448987 0
1.04451353970943 1
1.00434375454022 1
1.05903561920344 1
1.19425614993202 0
1.07087156205446 1
0.946388994349262 1
1.02755401119544 1
1.03168186456427 1
1.07415086282474 1
1.07394529488307 1
0.907570127520502 1
1.01503610848644 1
1.04700957073298 1
1.09526221708407 1
0.958329137136956 1
0.991528614460157 1
0.925849612149489 1
1.0537267949477 1
