# Supplementary material for: Bias caused by sampling error in meta-analysis with small sample sizes
Source: PLoS One. 2018 Sep 13;13(9):e0204056. doi: 10.1371/journal.pone.0204056 (PMC6136825; doi:10.1371/journal.pone.0204056)
Supplement: S5 File — (ZIP) [file pone.0204056.s005.zip › results N = 20 theta = 1 tau = 0.5 sz = 10-20.txt]

"dl.theta" "dl.cp"
0.930219157349771 1
0.936548234533129 1
1.00213290157292 1
0.722219778259258 1
0.873112196706969 1
0.93641387851481 1
0.513781950488092 1
0.885748117774959 1
0.950247692774489 1
1.03651875235498 1
0.883982613158506 1
0.655441959996743 1
1.03957821178479 1
0.906576647907776 1
0.79163696168292 1
0.987410081862594 1
1.40215072912905 1
0.850666856054059 1
0.93286873333601 1
0.933882670316424 1
0.741242640510076 1
0.918460058454453 1
1.13546341736469 1
1.00440553019197 1
0.62031199138198 1
1.06667661047656 1
1.00559821837542 1
1.07716147999655 1
0.775313758879266 1
0.999469274258079 1
1.50666598782354 1
1.39958581088093 1
0.957648802600147 1
0.988064647844304 1
1.16592984834581 1
0.530241261289471 1
0.989441215741803 1
1.06038486808549 1
0.660647627523261 1
0.804276575721312 1
0.985334721631872 1
0.944722614819478 1
0.504465019524291 1
0.914317400218399 1
1.25559062438061 1
0.489471169496903 1
0.916185167956623 1
1.09313984951575 1
1.01857654633586 1
1.19186507731874 1
0.733998836500065 1
0.675994753189138 1
1.51388012744494 1
1.00702457093918 1
1.2851548558151 1
0.786972417620618 1
1.3053180073504 1
0.887043293697382 1
0.645694571469381 1
0.838993498548351 1
1.21362505803099 1
0.571783662960777 1
0.540633854474758 1
0.541030725689046 1
0.841818160057334 1
0.86833736431159 1
0.530248156672176 1
1.10637969574628 1
1.17344345201705 1
0.742248440425357 1
1.02111946969115 1
0.860208720868409 1
0.435029952930485 1
0.906395792876938 1
0.838820470979312 1
0.815708751086629 1
0.963672998122242 1
1.11373092044737 1
1.05344023283569 1
0.542600972693468 1
0.661794873207322 1
1.0092185097374 1
0.767829926181609 1
0.841766274980276 1
0.734218086890073 1
0.864124718390397 1
1.51306452343373 1
1.16800206779376 1
1.12697155859216 1
0.554728868992783 1
0.878996746937883 1
0.606122941467722 1
0.787426408205837 1
1.10020839642746 1
0.816885576103676 1
1.25081199926118 1
1.20028853844286 1
0.74605029721739 1
1.00045056218416 1
0.337791567675362 1
0.917471231138023 1
0.890760612148883 1
1.00836778677951 1
0.740826271348676 1
1.01202062761696 1
0.844139967005092 1
1.20349693354254 1
1.3747029669274 1
0.649231682188958 1
0.917905100945919 1
0.912096297079163 1
1.18176953254225 1
1.36297450190689 1
1.05712601433724 1
1.23950103385716 1
1.23168679938233 1
1.52269506953275 1
0.918823976875359 1
0.393052153697358 0
0.672420297487942 1
0.724299641535773 1
0.93840483570397 1
0.832404469358764 1
0.67011905247514 1
0.532365684713525 1
1.08255048166538 1
1.19009340142225 1
0.369232610399234 1
0.983308856025553 1
1.06853370168866 1
0.286378111901185 0
1.19925421703042 1
1.02680703682024 1
0.91751552995598 1
0.640311469652706 1
0.796161059365567 1
0.988300074296468 1
1.00784324380483 1
0.659169143896138 1
0.868474307890804 1
1.00852696122414 1
1.48686748725562 1
0.788805993951577 1
1.37774866488699 1
1.19901997215719 1
0.761729327081576 1
1.10079453855712 1
1.18503548746006 1
1.03498956823558 1
0.815723348925472 1
1.157024959915 1
0.951237544582809 1
0.908249031869986 1
0.803370795258339 1
0.697416514556113 1
1.06784366618984 1
0.98679137574232 1
0.912513119000656 1
0.977714443633774 1
0.944790821888248 1
0.707300293003139 1
0.924353716967937 1
1.14051348926697 1
0.985603811363335 1
0.645770068479459 1
0.968113979970965 1
1.54319736586794 1
0.916864986863616 1
1.21000272787568 1
1.17297233220904 1
0.943246160136381 1
0.429757592683187 0
1.10588528280379 1
1.01366870058288 1
1.16513709913277 1
1.05163563643783 1
1.23286926047014 1
0.682153599754773 1
0.730342411399419 1
0.959628237549358 1
0.37290138716431 0
0.51368711613245 1
0.884925552682302 1
1.02708633956147 1
1.05098912020444 1
1.18143788433599 1
1.00963852512011 1
1.08098582610484 1
1.01643274299946 1
0.947082242129447 1
0.70151079883625 1
1.06034223913067 1
0.63696708403293 1
1.3002473575758 1
1.10998464659097 1
0.584289972529844 1
1.2497349006385 1
0.869227321696269 1
0.994272577096687 1
1.07013424110947 1
0.672186840234723 1
0.712983187151524 1
1.03905951224988 1
0.85376025947187 1
0.392995356268093 0
1.27655408135978 1
0.928631982488989 1
0.979895073862511 1
0.905818132689514 1
0.534407195177465 1
1.51961161239193 1
0.906840632459617 1
0.920279743024773 1
1.09866099510041 1
0.941684566170309 1
0.595945410895442 1
0.699470840891896 1
1.03778078311712 1
0.645242456304683 1
1.2835576265182 1
1.01260006517179 1
1.44625209024689 1
0.630592615094125 1
0.74972515802453 1
0.847037259327138 1
0.449814970951624 0
0.782203824366488 1
0.695081938740868 1
1.04151950267869 1
1.17234685494736 1
0.597164858435987 1
1.13993600027475 1
1.05106934059987 1
0.779322670765469 1
1.19819770825983 1
0.955904973778216 1
0.816268831253251 1
0.360630993195809 1
0.897609322839728 1
0.96226484491315 1
0.912186295650032 1
0.901703364060433 1
0.946970311810787 1
1.30243056147602 1
1.25649898573783 1
0.739730266136808 1
1.04951459756565 1
1.28612954593406 1
0.924098281543527 1
1.00119644823486 1
1.25096010177704 1
1.00986487211988 1
0.431112520485407 0
0.828663193357269 1
1.43126672413472 1
0.764295009841327 1
0.794994795560725 1
1.23194159750205 1
1.16250646926911 1
0.988154611963774 1
1.15393364324859 1
0.68282332748772 1
0.68525410986214 1
0.937784260001939 1
0.566171687938485 1
0.947433577744279 1
1.10052262160361 1
1.28089738649104 1
0.0839407939551249 0
0.959496709136903 1
0.978864919672435 1
0.864096516623751 1
0.619581833097257 1
0.601072709866048 1
0.810724606924938 1
1.22537348319061 1
0.88229937042661 1
0.348752980866389 0
0.605807687641348 1
0.755207401649854 1
0.89071340222186 1
0.760828395718753 1
0.812848444117341 1
1.05430308306704 1
1.05827762762773 1
1.15123472823364 1
1.13887017211414 1
0.563998207853129 1
0.615221307819177 1
0.925126714193665 1
0.787678777544944 1
1.25475480388207 1
1.21019367096362 1
1.2604188802308 1
0.738685788074458 1
0.249440967574527 0
0.752958021593065 1
1.07687198925793 1
1.16288055920826 1
1.17998692347851 1
0.801904706518955 1
0.624237903429669 1
0.914684569361374 1
0.982886339097683 1
0.824041702840656 1
1.43667584068565 1
0.64131285890646 1
0.991150645675632 1
1.07357009437216 1
0.761711315381623 1
0.827842218734914 1
1.18953974384037 1
0.990903841313939 1
0.872150687977403 1
1.06474050490651 1
1.08961875322987 1
0.648212412020839 1
1.13117723631443 1
0.756557924407087 1
0.5293424017678 1
0.743953071249921 1
1.01687394598584 1
0.998680838745204 1
0.876659731405563 1
0.457425049091686 0
1.04215852095614 1
0.824085931686871 1
0.85460651223465 1
1.02425724499236 1
0.464001050022657 1
0.938902748706696 1
1.12205173351374 1
0.655043483864061 1
1.31185665032578 1
0.717126998244392 1
0.763630822188709 1
0.753831717922975 1
1.12159574253623 1
0.847161824817968 1
0.868285238396861 1
1.22165909724824 1
0.786647545740242 1
0.76670092429844 1
1.44152713539385 1
0.848626990383789 1
0.476790808232761 1
0.832916130962981 1
0.722127914525691 1
0.649990669741983 1
0.834536048439337 1
1.09364733707956 1
0.663223412822909 1
1.03204513335666 1
0.723649194171931 1
0.849108093404951 1
0.666065984180148 1
0.955903490688939 1
0.951447810475072 1
0.750586050604046 1
0.722338662999869 1
1.1053777175284 1
0.43956970805689 0
1.17515820783769 1
0.450091736723051 1
0.558015359029377 1
1.08447898837833 1
1.1540886021374 1
1.03144171075918 1
1.02194773837872 1
1.8129061449375 0
0.519156790753954 1
0.340536062197833 0
0.91102664453682 1
1.18887412880565 1
0.627079939990009 1
0.939015622481953 1
0.770129117321905 1
0.71216834374016 1
0.798894666255743 1
0.534902992307706 1
1.17614624496459 1
1.16836475140512 1
0.566994351032962 1
0.959702606877357 1
1.17895039266011 1
0.341714752053231 0
1.08842334209178 1
1.20266378835414 1
1.01794825201517 1
0.598063243456507 1
1.23641908959589 1
0.932002797888492 1
0.723988716629397 1
0.788352113669378 1
0.800263674936958 1
1.20632930206767 1
0.698082693349886 1
0.940872150266836 1
0.996873048850061 1
0.969352126659055 1
0.903211976190919 1
0.69929708516579 1
1.3715333424006 1
1.14858375745066 1
0.639151499076579 1
0.880433155716768 1
0.620790464035733 1
1.17199563658057 1
0.808704653044683 1
0.463201676572055 0
1.02682456666558 1
0.675591123458044 1
1.05846836836252 1
0.474187189876346 0
0.885349359386696 1
0.701234550768079 1
1.30887861344079 1
0.473893427150823 1
0.623337520710084 1
0.569923157248724 1
0.981141117298613 1
1.1724990050628 1
1.08584998389389 1
0.72521111693373 1
0.995852483448353 1
0.880851490104563 1
1.47521846873176 1
1.3042302128331 1
1.1507459163266 1
1.18767484905819 1
0.90224450853867 1
0.666891980696901 1
0.76750701189555 1
0.445941061330094 1
1.19915754089115 1
0.773180772108463 1
0.737461208648993 1
0.980905590552028 1
0.906224362599423 1
0.565665509458679 1
0.908360300350464 1
0.406930141139656 0
1.09650203304901 1
0.899104920913284 1
1.06024404616497 1
0.878919557087135 1
0.74599782170136 1
1.01111193124148 1
1.06645645501692 1
0.70270189078023 1
0.478630449571741 1
0.451892542738743 1
1.05732778815775 1
0.686680459349971 1
0.933743849396575 1
0.572777750124077 1
0.869586340167672 1
0.882118601360013 1
0.950168887977161 1
1.00155535382755 1
0.716436854923325 1
1.25661293757913 1
1.14018355045445 1
0.983220227555655 1
1.25282848745499 1
0.853676703043163 1
1.10048899631272 1
0.837602169336995 1
0.940436581856442 1
1.30256832987269 1
0.596243240691769 1
1.24643281165142 1
0.888167833458425 1
0.697415010436363 1
0.807377306324432 1
1.10613215706435 1
0.939576068434867 1
0.801639765476416 1
1.0833292403091 1
1.49946366177123 1
0.835894218899679 1
1.0218955489964 1
0.878500856476626 1
0.803193426575225 1
1.15814720848178 1
0.613092104419638 1
0.971157753535644 1
0.852452601394342 1
0.365685185262145 0
0.751212833588147 1
0.984197427627796 1
1.31929233624251 1
0.748216909420543 1
0.910294475356099 1
1.7434531370691 0
1.06572654489181 1
0.410173159577196 0
1.12983878359742 1
0.676441474302305 1
0.813839156517556 1
1.06558038075414 1
0.909701891512862 1
1.15069344535732 1
0.771940935018351 1
0.823896419326967 1
0.857461394484042 1
0.768282047848154 1
1.29945747524643 1
0.932128183257504 1
0.987267822599958 1
0.783705783064746 1
0.716696117337578 1
0.714744733945188 1
0.992163674917616 1
0.593198987862678 1
0.897310001648719 1
0.730088844684749 1
0.755829263809744 1
0.904412531836504 1
0.875227491612567 1
0.68657873049339 1
1.13249651268511 1
0.739418799661228 1
0.257949445150731 0
0.838690707455451 1
0.574381299169031 1
0.469753749145314 1
0.72244598243428 1
0.930716264338544 1
0.69087517917142 1
0.877332088896168 1
0.709455931366183 1
0.932532077411565 1
1.1093954610265 1
0.694859414486774 1
0.527440776850002 1
0.864646992240916 1
0.997961270011628 1
0.531671148307573 1
1.01861112603085 1
0.921906396133989 1
1.14534562072087 1
0.614123007014009 1
1.28341870253574 1
0.693600934812523 1
1.24418349814751 1
1.29895491286207 1
1.13586566364977 1
0.793110936738801 1
1.03376794397805 1
1.05556383238663 1
1.20127925820617 1
0.763664616557599 1
0.692099964877465 1
0.766761543295614 1
0.994800637407989 1
0.610491070034892 1
0.722376414979497 1
1.13271006975964 1
0.893090467893061 1
0.900298703340056 1
0.448036456657843 1
1.10968556926097 1
1.14309431196067 1
1.36998980564536 1
0.787805845764637 1
0.678433761499341 1
0.900901608661246 1
1.41267534434796 1
0.645770715106566 1
1.22088745980823 1
0.755126120884043 1
0.968717056807132 1
0.868333790152258 1
1.02783074001441 1
0.857480222676243 1
1.14498061838537 1
0.890621284670733 1
0.65690463774267 1
1.23687323502718 1
1.09901122694942 1
0.504591447511026 1
0.783278864631678 1
0.694093491464804 1
0.69375713157027 1
0.251546658935614 0
1.02326105598845 1
0.0483208704878446 0
1.06814215982058 1
0.656234651665611 1
1.23586556216071 1
1.09662397272102 1
0.646734914039991 1
1.39570060425255 1
0.791937652589739 1
0.914681567210224 1
0.843914032600303 1
0.869061168401808 1
1.45520421283453 1
0.901118780038956 1
0.890468387130068 1
0.609787787920564 1
1.27185981082892 1
0.822239155009217 1
0.987419664295511 1
1.22050341249922 1
0.735268065178318 1
0.837210794676295 1
0.865383624860108 1
0.748069590429901 1
0.787123892691614 1
0.80320038160611 1
1.544075880176 1
0.925512448339828 1
0.833819476107193 1
1.10314776108898 1
1.05712724561629 1
1.01640725067398 1
1.22875364664896 1
0.555332818199936 1
0.602873457444007 1
1.20597445240402 1
0.713728216985799 1
0.641029880074653 1
1.37076835180389 1
0.937001805497562 1
1.06537820301468 1
0.933969832153085 1
0.786278912306869 1
0.516207217472331 1
0.592770289610132 1
1.19038752812902 1
0.961969549131643 1
0.864151944191205 1
1.15677435933767 1
0.841947138398552 1
0.58459228636131 1
0.708992129438642 1
0.863420251649702 1
0.866029818829809 1
0.587756310614826 1
0.916515773091932 1
1.36453402007748 1
0.676550300374748 1
0.790817858930429 1
0.738915344326208 1
0.809277429993291 1
0.937634709246955 1
1.04234726630851 1
0.828006688440503 1
1.36766470771711 1
0.919773780614788 1
0.915139204776099 1
0.790497820304622 1
0.633897472522314 1
0.6402366961197 1
0.972548422051594 1
1.10465439342936 1
0.750946451454913 1
0.831958261397164 1
0.544613094337569 1
0.930873165924262 1
0.957868641864371 1
1.28067748347181 1
0.979276737380621 1
1.09863768709839 1
0.746444917496206 1
1.01736453852952 1
1.32289138589875 1
1.09278544500402 1
1.07158086090547 1
1.04921273504602 1
0.801231998045311 1
0.991351009417793 1
1.00526520271659 1
1.80237144430105 0
1.04358837785243 1
1.39821167206536 1
0.981831349861759 1
0.976978425160218 1
0.712348592360775 1
1.00816746472627 1
0.987332153708177 1
0.536726380200197 1
0.555983605003963 1
1.06790619958471 1
1.05170497445874 1
0.671890944512866 1
0.745477523373541 1
0.802060644236662 1
0.512233527241787 1
1.12612876808813 1
1.35732433970854 1
0.535027143423362 1
1.029948109555 1
1.03444549116433 1
1.03042130997766 1
1.36014926291153 1
1.33181362567612 1
0.900735888269919 1
0.924623252092455 1
1.29438365746206 1
1.10896575615476 1
1.14554609876739 1
1.11242519884657 1
1.61898117364968 0
0.959765560561339 1
0.725443031222844 1
0.777423453116685 1
0.861168054015754 1
1.26170818844374 1
0.618448560050851 1
1.34877556717765 1
0.742944031582682 1
0.620423759988037 1
0.93046098234889 1
0.695971116990966 1
0.763636899177074 1
0.938010277761128 1
1.31963980886749 1
1.00306781462768 1
1.17601108840225 1
0.808768908607288 1
1.00155556853859 1
0.824259035527386 1
1.05290427087925 1
1.16355022771145 1
0.862123807914543 1
0.764320857092056 1
0.924901146677623 1
0.660392457210179 1
1.07118108927109 1
0.842639259870521 1
0.730050890357668 1
0.971980937742656 1
0.942234401556611 1
0.384795299608294 0
0.934931882141722 1
1.07622068340774 1
0.859478564154144 1
0.80133041915795 1
0.944620168281618 1
1.1063860435309 1
1.32006444306539 1
1.08469327061313 1
0.962750764452603 1
0.768293546636826 1
0.918009118513962 1
1.08552814064479 1
0.797505498365666 1
0.919925666587101 1
0.909094951749843 1
1.15862850780922 1
1.03694847419468 1
0.76353051237262 1
1.06971273623437 1
0.978050183153062 1
0.750115647839299 1
1.60908030177777 0
0.528874008823394 1
1.24711688275466 1
0.857637758199689 1
0.924664419223227 1
0.649967512010637 1
1.51933219012606 1
0.948904863280783 1
0.709757053841913 1
0.960704492887606 1
0.86805064923552 1
0.694870115129733 1
0.985781218078878 1
1.01577709263342 1
0.803906127724317 1
1.28999598873235 1
0.77819497143092 1
0.803950246397731 1
0.383030536780186 0
0.7631112392665 1
0.554757415171242 1
0.69659681334521 1
0.814986183117084 1
0.885276595376568 1
1.11439172165673 1
0.747550538946211 1
0.767005730014429 1
0.431221941966691 0
0.92469598240329 1
0.752631699192481 1
0.842168991829329 1
0.683626793490189 1
0.769679473625866 1
0.648063637882428 1
1.03066197154629 1
1.31840452723791 1
1.49945018246314 1
0.810161683093764 1
1.33478655696473 1
0.790380070566339 1
0.933639714093481 1
1.16119717826025 1
0.746572024502834 1
0.98473242750656 1
0.736169743245911 1
0.74797338991908 1
1.37439820681047 1
1.16295578031328 1
0.616083758171769 1
1.23466846972412 1
1.16450437276128 1
0.682486830738948 1
0.933286690983513 1
0.748022753973435 1
0.407445323316756 0
1.22994130101273 1
0.908054956562158 1
1.05004572321952 1
0.837602200502083 1
1.0640405727057 1
0.902370735795198 1
1.11018627887722 1
0.939685471195861 1
1.11858742701765 1
1.16285033884792 1
1.05660722140676 1
0.772994416028543 1
1.37625360636241 1
0.36158680053642 0
1.01782050793869 1
1.18178351934828 1
1.07363277673774 1
0.973411760704861 1
1.7461166263154 0
1.00843109080982 1
0.800167746877468 1
1.02341261784579 1
0.988266118713739 1
0.849312484500785 1
0.820975769330725 1
0.558898058762929 1
0.640775211454676 1
0.690226327085771 1
0.396939480557503 0
1.19255546825692 1
0.800641451767426 1
1.0635870663857 1
1.09841528261739 1
0.156000440263308 0
1.01972267432176 1
0.801399061726199 1
0.869192277256342 1
1.24633492586694 1
0.554475077959826 1
0.852877299440489 1
0.568673704417429 1
1.07324710384431 1
1.22793616704774 1
1.4624924729247 1
1.13262421713301 1
1.00142961604854 1
1.04236001511426 1
1.27439489989511 1
1.87702432397701 0
0.925429436544621 1
1.14385757286145 1
0.855055369695798 1
0.203780281390736 0
0.778842976541822 1
0.681663084805288 1
1.16984405760906 1
0.722152611313471 1
1.26898518252355 1
1.13953973719386 1
0.579071239918464 1
0.833707350566202 1
1.16198308527499 1
1.36185000142543 1
0.792866087798366 1
0.702378513080672 1
0.741175690767444 1
0.732257394041218 1
0.558956927865682 1
0.851830010979351 1
0.672799527193267 1
0.860787364167232 1
0.839543904947677 1
0.273601173690925 0
1.32593968496423 1
1.13622726269741 1
0.852859334368161 1
0.930282678579546 1
0.896631778044634 1
1.27132372553637 1
0.867369639378946 1
0.646633464902395 1
1.34126538232281 1
0.916593625655811 1
0.957464898276976 1
0.965531875995785 1
0.755488216273082 1
0.579989062847903 1
0.750291292612273 1
0.970984079502853 1
0.817801893865217 1
0.550395170094772 1
1.06309677214298 1
1.00922469418565 1
0.605322823423209 1
0.48790233859073 0
0.760872594207997 1
0.79380878928004 1
0.803116795928596 1
0.783161878367496 1
1.27867070697511 1
0.815116727075981 1
1.12112789539996 1
1.08310581128753 1
0.637132958893824 1
0.850729287862298 1
1.06547746907289 1
1.40691832221484 1
0.591686579591078 1
0.934830106230394 1
1.19888539995306 1
0.674060198595395 1
0.469404579001393 1
0.879114569914393 1
1.2597051150364 1
1.02441928766803 1
1.04720392552626 1
0.645975237943677 1
1.13554695537336 1
0.850888276833098 1
1.08241970121352 1
0.975365381477002 1
0.599593898594652 1
0.722708900786452 1
0.657518022880359 1
0.260008681138649 0
0.960504853658034 1
0.694514773136558 1
0.829059873749944 1
0.955751442010471 1
0.866322158155219 1
1.08145262089101 1
0.886081259459453 1
1.05289443933187 1
0.958175150579647 1
0.770887883416569 1
0.945992486736307 1
0.929429261197252 1
0.758910148221935 1
0.898837370121021 1
0.891372621847918 1
0.937261247399035 1
1.07442611764461 1
0.703958031501815 1
1.05773870699521 1
1.43412228795843 1
0.979453725342423 1
0.879354790264408 1
0.873979179688054 1
1.01395367423463 1
0.912529983687649 1
1.21014593571271 1
1.13805602619953 1
0.955774314687735 1
0.588679686515608 1
0.990021276066302 1
0.976921131853929 1
0.791291316502636 1
0.676850439426956 1
0.62279136744721 1
1.04337492056891 1
0.620671034563656 1
0.627232568525931 1
0.82200887110921 1
0.76894153996739 1
0.473471848554844 1
1.2836067968447 1
1.0636764946861 1
0.698999014705419 1
1.06589656460826 1
1.44362269462551 1
0.43856889979393 1
0.822573329392711 1
1.48754603553497 1
0.655646909954634 1
1.13061976718583 1
0.512777969167351 1
1.04096881989043 1
0.948345488559795 1
1.05356316504386 1
0.88534159831652 1
0.731728619239492 1
0.597204774525136 1
1.35257700077386 1
0.942791066139297 1
0.689210674802783 1
0.945655097308655 1
0.624853852648067 1
0.601244557097708 1
1.25816830890311 1
0.397754083188571 0
0.710996168356903 1
0.840582054277647 1
0.589168175045999 1
1.03547033300781 1
1.22765756414606 1
0.888439990236627 1
1.2421692883913 1
0.756223665938532 1
1.55588048650784 1
0.671722649989401 1
0.923974244008308 1
0.631148193173306 1
0.971067854011883 1
0.887635455627412 1
1.48464084657717 1
0.545188395156375 1
0.676827938522962 1
0.874694469374295 1
0.613000104280988 1
0.557366106705849 1
0.442912204543311 1
0.0979462783788995 0
0.937259909294732 1
0.999114029567275 1
0.630663434071964 1
0.934479840111781 1
0.61004369947948 1
0.985135268639512 1
0.896125035706124 1
0.276873585584565 0
1.03155785050182 1
0.541839500650256 1
1.12148723857561 1
0.893396601375301 1
0.807229646810085 1
0.711589112424973 1
0.542569833547003 1
1.00302077877248 1
0.918268523261639 1
0.795904867303768 1
0.6329458629022 1
0.570294070581816 1
0.833379263461995 1
1.11655560364955 1
1.04825022715937 1
0.919522957884169 1
0.997489428416338 1
1.76124385330173 0
1.13772092295994 1
0.648874431257899 1
1.14948115150661 1
0.795797287377855 1
0.369786170708131 0
1.005642417409 1
0.427201945588992 0
1.30848068142691 1
1.2245673379224 1
0.728793186955099 1
0.818577049502842 1
0.854136739553264 1
0.375467188129442 0
0.69706158539406 1
0.850615309108221 1
0.52994792202755 1
0.585352280047378 1
0.474469946317888 0
0.625048713561526 1
1.13030566399363 1
0.951161830375273 1
0.786632567214321 1
0.810698163803241 1
1.25966227972321 1
0.565091506107485 1
0.894105450660763 1
0.941104899533214 1
0.968264434461669 1
1.13835510763943 1
0.741361093607098 1
0.682903909678738 1
0.448679847280715 0
1.13679423748032 1
0.406191136613361 0
1.01213709587218 1
0.896702041505371 1
1.2172257564742 1
1.39788600747587 1
0.943041411057898 1
1.06707398708324 1
0.770220299612501 1
0.839063263597126 1
1.28555563924486 1
0.772428389576337 1
0.896485886003402 1
0.887078234536724 1
1.0336146919884 1
0.7478294199729 1
1.05127505869782 1
0.80312716571095 1
0.914958652312624 1
0.746111297502318 1
0.690851108887834 1
0.846025556483541 1
0.520664681024796 1
0.666203208612491 1
0.859181048842502 1
1.17629199898111 1
1.16269503877561 1
0.431007696434202 0
0.692999351153006 1
1.06228017275157 1
0.765888695947853 1
0.917964753354959 1
0.494330126797143 1
0.523192625768668 1
1.07536421819105 1
0.667616010143365 1
0.454872444702449 1
0.6093235413924 1
0.58547917342924 1
0.68507286737914 1
0.794993138480963 1
0.697316046051928 1
0.860698910111391 1
0.671661243309086 1
0.917008497105401 1
0.694371274816743 1
0.972953406344617 1
0.629060129730453 1
0.663301271149956 1
0.926020686393065 1
0.508836182767179 1
0.832481653884731 1
0.866879363112031 1
0.543547548961293 1
0.706876897357462 1
1.10626293812941 1
0.572049257530288 1
0.87906406431439 1
0.672638409423596 1
1.36140156408285 1
1.01387549262799 1
0.899560217538017 1
0.47733853184177 0
0.905617481043468 1
0.927369543257182 1
0.944036112774761 1
0.746308664691565 1
1.28094150018586 1
0.47125987186609 1
0.905885300981533 1
0.588591848868019 1
0.8118187444351 1
0.797639004489132 1
0.707202404976197 1
0.960729276665663 1
0.900338846033627 1
0.510406256820432 0
0.686963729523291 1
1.08895929471773 1
1.15762810678467 1
0.709074060180553 1
0.873865375481638 1
1.1277115118739 1
0.756601853240855 1
0.910121949807929 1
0.723986681881177 1
1.31070521061948 1
0.288398951397532 0
0.88732445333184 1
0.775168647206268 1
0.99825349887873 1
0.682910976710357 1
0.89022588496337 1
1.07185140131603 1
1.33361308795331 1
0.913937795323139 1
0.621319252046976 1
1.04277309498816 1
0.670537537132092 1
0.809605365105366 1
0.917821844073514 1
1.04245157408279 1
0.571237846173685 1
0.873157366319648 1
1.74255705455098 0
1.11465177889905 1
0.607357352763879 1
1.00252483940525 1
0.119405355611101 0
1.1764614541345 1
1.19189746918677 1
1.37223769481543 1
0.940526803894249 1
-0.0405340018808614 0
1.30582529454061 1
1.06266170879888 1
0.936336076245016 1
0.702486228418558 1
0.259752642149853 0
1.1797455492585 1
0.92805056974377 1
1.14222277202813 1
1.12393918026829 1
0.931214489662018 1
0.511526969990857 1
0.573325425720681 1
0.860276575379914 1
0.647699089545418 1
1.18561957639262 1
1.19604098709774 1
0.769771089894143 1
0.871399346847183 1
1.1570082191126 1
0.901364744890106 1
1.34186118681209 1
0.797953850853642 1
0.59603519218371 1
1.02428438248116 1
1.35714429396402 1
0.779806275928949 1
1.15954876922351 1
0.225357909671539 0
0.794576777415124 1
0.748385514601085 1
1.25699251599313 1
0.877222567116587 1
0.98707447599023 1
0.879723906926742 1
1.03230161560175 1
1.10573003107224 1
0.790841326042387 1
0.873566880218034 1
0.770217210467936 1
0.982074593833918 1
0.832352572036813 1
1.08807252169414 1
1.30568519959455 1
1.07597590745532 1
0.996902373088688 1
1.00215179992723 1
1.32081276188696 1
1.18922186846798 1
0.843671891199839 1
0.821384447203686 1
1.29442112759581 1
0.945672031704783 1
0.472033006098685 1
0.732785635343532 1
1.36395316999823 1
1.47303549131501 1
1.20342753834327 1
1.28750868860391 1
1.28715940035516 1
0.877866875389463 1
1.0880890908024 1
1.0984871092826 1
0.611539303942033 1
0.834123644462681 1
1.26323072307303 1
0.948965049296742 1
0.436328343315085 1
1.06782461061992 1
0.47303335691308 1
0.695545310734833 1
1.01368745221333 1
1.01061301144981 1
0.582209238820655 1
1.38125292961418 1
0.752409930002795 1
0.77620812653948 1
1.31316838335875 1
1.0096179431239 1
0.989419117365892 1
0.787578003427507 1
1.27498858451747 1
1.12414782234551 1
0.929904939914211 1
1.22523021842637 1
0.563406487066748 1
1.18923050362873 1
0.841283964551178 1
1.53941448471406 1
0.823962440632463 1
1.11759750385997 1
0.680510192896683 1
0.74638682798793 1
0.661534939031547 1
0.611362273132506 1
0.70104527286393 1
1.16735116636516 1
0.671066171447233 1
0.742736938246038 1
1.07870785299722 1
0.901326692006699 1
0.48857729100533 0
0.70224117122793 1
1.13722231652603 1
0.809276935102332 1
1.16819737889988 1
1.00131220082054 1
0.628500694768492 1
0.598114561430312 1
1.31967305879837 1
0.585876699043477 1
0.933876551914838 1
0.942893764755054 1
0.623754077073099 1
0.724851783116156 1
0.797545550597886 1
0.78396811933961 1
0.939132797718867 1
0.706248659338838 1
0.956490948048977 1
0.979165406908036 1
0.282421391282753 0
0.827456928516679 1
1.06927698758291 1
0.780054607675412 1
0.793707151714101 1
0.858659415922612 1
0.84307215510839 1
1.06581074834984 1
0.917772379357798 1
0.996654195054557 1
1.09977692236146 1
0.924905119591354 1
1.10789941740454 1
0.782321504028211 1
1.1520634570031 1
0.950412828436671 1
1.0389284723149 1
0.563288091012786 1
0.590981757602822 1
1.02950593380925 1
0.69935014052408 1
0.593268042658551 1
0.751977679600677 1
0.429168453886196 0
1.15158171458536 1
1.22616892853507 1
1.40729941354659 1
1.06752360605355 1
1.31273066093799 1
1.34400667796793 1
1.02568023598326 1
1.52439870260937 1
0.973881402208832 1
1.22053961334079 1
0.833244385527713 1
1.15440590099814 1
0.415588675401156 0
1.41747728936306 1
0.782890077266235 1
0.960098293011501 1
0.608520045288039 1
0.49901766251309 1
0.939735843901519 1
1.06935508707258 1
1.04607504236986 1
0.891511905636658 1
1.25628554091364 1
1.12725161384816 1
1.18165535655715 1
0.711817416757422 1
0.858018061360638 1
0.972469700601998 1
0.554197279736315 1
1.26746066355265 1
1.19433764237103 1
0.891709499913323 1
0.828826342269564 1
0.474083372666067 1
0.275234664829284 0
0.878682046082034 1
0.443161463749137 0
0.90992650124891 1
1.09206750092187 1
1.26382350384021 1
1.02064988174567 1
1.10874297042417 1
1.43168382500691 1
0.573229024932855 1
0.963304860045423 1
0.802027941179774 1
0.498112204366498 1
0.854127123628748 1
1.04572876097382 1
1.54714432750137 1
0.940237941845326 1
0.972410660808909 1
0.701504669060265 1
0.58632766159392 1
0.805929782435332 1
1.05141702002276 1
0.713928489347831 1
0.835658304384108 1
0.929662781373799 1
1.11537967278506 1
0.685437632718314 1
1.05869394324493 1
0.72336722087765 1
0.808627016352269 1
0.56100946809663 1
0.975071269685789 1
0.769948243466075 1
0.825382546100178 1
1.28047298621435 1
1.01315508393589 1
0.68827230005821 1
0.37063706929727 0
1.12064916853695 1
0.0846169460665161 0
1.10913958091988 1
1.04234482074429 1
0.529477253361771 1
0.718673660168676 1
1.23784921942028 1
1.11569939179013 1
1.10294197050709 1
1.11458063924532 1
1.07424705663018 1
1.05724866890293 1
1.34104977996361 1
0.779373815635371 1
0.985596404747271 1
0.504161799807437 1
0.961035214569748 1
1.27790346807109 1
0.8100273514507 1
0.906085156655547 1
1.09482938884325 1
1.26913708864546 1
1.09301455380926 1
0.452849380355203 1
0.364866192508664 0
1.07048271758073 1
1.10746460001911 1
0.727983898026407 1
0.965825055740365 1
0.81285635212575 1
1.27381670224726 1
0.502180971457192 1
0.960534769839709 1
0.621083098759212 1
1.08419325144479 1
0.76677337842028 1
1.09174017778701 1
0.627895958892244 1
1.06877360646415 1
0.577410647936318 1
1.41158795477185 1
0.598526217262658 1
0.528192708901819 1
1.03783476205538 1
0.781017129411628 1
1.16183668208885 1
0.873228947859995 1
0.881184520568547 1
0.903182581846594 1
0.677370301876588 1
1.62874311183048 0
0.454161444192959 0
0.692197616890057 1
0.883297024224188 1
0.824375789009263 1
0.931720209351037 1
0.758621034409657 1
0.988361678729204 1
1.15191112492933 1
0.911780732119686 1
1.39713148538415 1
0.986094387719574 1
0.452103510320276 1
0.660955643939261 1
1.05156899192979 1
1.13174241360629 1
1.2751047330787 1
1.1415767346274 1
1.19060958886625 1
1.25062324500151 1
0.706689494026764 1
0.870069111279973 1
0.955993861092052 1
0.405455983682257 0
1.15226079691474 1
1.00746745240388 1
0.818520497579515 1
0.623566515682009 1
0.994362943941509 1
0.89260990703574 1
0.961247329218541 1
0.645662662084185 1
0.403336417584601 0
0.953175044688273 1
0.674762176557679 1
0.89250033110525 1
1.02595632311136 1
0.979910171223423 1
0.93615552220258 1
0.970879884182333 1
0.675522640590393 1
1.09780237984983 1
0.856027457651818 1
0.835782611705471 1
0.895337760050075 1
0.395382750166703 0
0.874749351727299 1
0.704912215552134 1
0.820337797958563 1
0.785903791021965 1
0.914984825685743 1
0.856325071841071 1
1.0558162044162 1
1.38250743722644 1
0.981915743710042 1
1.40351305690464 1
0.731654418886627 1
0.649776897077552 1
1.11930993047638 1
1.22918453621853 1
0.876313605147554 1
0.848524635548702 1
1.03959936215075 1
1.30556909426557 1
1.11561331356415 1
0.853470660318676 1
0.603045689546372 1
0.827340855732148 1
1.03607654931994 1
0.733785839625856 1
1.40450634447622 1
0.866108936204265 1
1.15371393450409 1
0.959171437005392 1
0.986989952374033 1
1.26759128576571 1
0.37004944042523 0
0.855214496849066 1
1.06643642118728 1
0.964249698406391 1
1.30018212555314 1
0.880949607942618 1
0.572040104110025 1
1.05591171805348 1
1.19802382144206 1
1.07952935090434 1
1.08666153369751 1
1.32869372709921 1
1.36810657721447 1
1.0445320231122 1
0.613765214539577 1
1.11892348424449 1
0.533947757509652 1
0.941005001117285 1
0.762374818529359 1
1.09373396172664 1
0.541804673399377 1
0.649761349731341 1
0.900088254049191 1
0.974029594031437 1
0.844105973456017 1
0.772141695919791 1
1.2504387256316 1
1.15521916337204 1
0.893771024481827 1
1.15181656559555 1
1.45637130546986 1
0.993938730849956 1
0.624999579174931 1
0.572462952955118 1
1.22616082262838 1
0.609195833158708 1
1.14971530192265 1
0.714822411044677 1
0.740407526352391 1
1.36856467087831 1
1.10473069372843 1
0.793482966533642 1
1.42906365266221 1
0.642390048898341 1
0.705627196886968 1
1.05735497480521 1
0.941358511640439 1
1.01494985701438 1
0.593720158147068 1
1.22156601012224 1
1.28785136152506 1
0.961492586761862 1
0.963171757394797 1
0.676046268081096 1
1.35495476010083 1
0.714323980728769 1
0.528070142410817 1
1.01120071231117 1
0.364223269350465 0
1.24734030547347 1
0.555985781136464 1
0.839099631247399 1
0.685792620174809 1
1.04784244116714 1
1.28564557548705 1
0.808705227433073 1
0.81028922146789 1
0.984539523619513 1
0.819027262041457 1
0.982022312234937 1
0.739077581333177 1
0.911452532580503 1
0.706835831007842 1
0.361614087522025 0
1.27225053862809 1
0.878363828803132 1
0.968835669918082 1
0.82507041908354 1
1.04016237219766 1
1.13658627432034 1
0.698866915758895 1
0.787599097523874 1
0.737341215172059 1
0.768538516863724 1
1.23108881707575 1
1.04262661353672 1
1.21485397209212 1
1.02516306111321 1
0.903532255183161 1
0.782909164010019 1
0.999731898569598 1
0.879298733788803 1
0.808910527357018 1
0.562690271338737 1
1.09659426524911 1
1.02486076973063 1
1.00441684088676 1
0.805650259180218 1
0.704503456655349 1
0.934670716368474 1
1.04911544898529 1
1.0107720487741 1
1.00403799214344 1
1.28220067992155 1
0.896646551288833 1
0.993307291683286 1
0.741089448201581 1
1.02006802113512 1
1.03213148536885 1
0.965692763060116 1
1.40227502023731 1
1.17798932719528 1
0.851626862179155 1
1.08148050971434 1
0.673313073171955 1
1.10378485041248 1
0.770403355353059 1
0.972735140513973 1
1.06225969129515 1
0.625409109884647 1
0.864016713027528 1
0.853571306909209 1
1.07171522807132 1
0.852676913366262 1
1.39644228591112 1
1.05486391009614 1
1.37758051921272 1
0.957227452084619 1
0.897213527975344 1
1.16370062311821 1
0.665635597198848 1
0.691756930223604 1
0.815258038333238 1
1.31153740315762 1
0.714551283187189 1
1.2149041875015 1
1.25838998143014 1
0.960124189815518 1
1.21461869511667 1
1.65537828314973 0
1.53961219913475 1
0.850232648489783 1
0.734657384565739 1
0.86197964512245 1
0.691550862509231 1
1.48580647143986 1
1.3737272788206 1
0.462184665554106 1
1.05371035288274 1
0.842087736434856 1
0.883335075383725 1
0.937431779807871 1
1.2138238177068 1
0.83575258355321 1
0.966386571034487 1
1.10120254527167 1
1.00881941483937 1
1.07906622555341 1
0.751765295891966 1
0.656558183204299 1
0.729151038795676 1
0.875566426551912 1
0.84885652277114 1
0.777233647030714 1
1.1653036940632 1
0.80953319438002 1
0.675619396311078 1
0.828089317856048 1
0.790515135070138 1
0.97384438892261 1
0.80851210608315 1
0.819828020927946 1
1.53914921641903 1
0.849441598052454 1
1.04874802468572 1
0.574160255072357 1
1.04476099046847 1
1.16842170244085 1
1.05849146281104 1
0.960635067777831 1
0.705510652331896 1
1.2863244408319 1
0.908093316067157 1
0.99321159041128 1
0.607819114209354 1
1.12714266442576 1
1.1510034733338 1
0.915495702046757 1
0.567207727968887 1
1.21882775454819 1
0.839811861042702 1
1.36390555066259 1
0.915028298642941 1
1.03699584512919 1
1.26857960284613 1
1.1176863152491 1
0.946802156182485 1
0.867277041948775 1
1.09423046888066 1
1.13080392516494 1
1.09849311607432 1
1.07473045644634 1
0.651763901533434 1
1.24522866332254 1
0.810613640568874 1
0.457783914035982 1
0.916865612557556 1
0.761114812281173 1
1.10973235512123 1
0.941976314056631 1
0.909164412478185 1
0.820242834399538 1
0.875501041405463 1
0.805874113402222 1
1.24478142855342 1
1.06788321147352 1
1.05411897990217 1
0.771676610772232 1
0.865922190209808 1
0.751247139868347 1
0.402058509952758 0
0.959688723915557 1
0.962678092321159 1
1.15401133139747 1
0.677032007786262 1
1.08281398251437 1
1.01789614679632 1
0.980743041173848 1
1.40797866035248 1
1.19774695418208 1
0.690156151539325 1
1.15729679442081 1
1.21098117868116 1
0.977498373276388 1
1.21822900255869 1
1.06104354016943 1
1.29814933218216 1
0.82492542307953 1
0.810731106708585 1
1.04735055499791 1
0.184145280966233 0
1.22627351406589 1
0.280714780767299 0
0.992737847245631 1
1.0980413224343 1
0.713380376559969 1
0.933069343232489 1
1.21704662123747 1
1.11138360240507 1
0.82639119151845 1
0.815047301810525 1
0.627265225333614 1
1.39879842665033 1
0.695251450773876 1
0.831934116565537 1
0.582668676394297 1
0.917696978413365 1
0.671084287618638 1
0.999755626898033 1
0.667599516026099 1
1.38942943060996 1
0.815208826802977 1
0.867172117874469 1
0.891931169446208 1
1.17981547244683 1
0.750488067788607 1
0.582137416522707 1
0.897906084669547 1
0.56539837483882 1
0.909312156948861 1
0.473391482738989 1
0.899654229759875 1
1.00870421454133 1
0.781217132201127 1
0.655483524239825 1
1.1518300707212 1
0.835965621566528 1
0.93114524204974 1
0.741144665633502 1
0.56213017601483 1
0.678362726391323 1
0.723635126741384 1
0.434026459436279 0
1.15825396869699 1
0.623946737656378 1
0.560291361679097 1
0.879715083268006 1
0.59325077586068 1
1.05217383962319 1
0.708265252783482 1
0.422182960279538 0
1.08337625000873 1
0.424923510513413 0
1.03952266746894 1
0.834414188362276 1
1.00725749029151 1
1.16709162610185 1
0.678305280358511 1
0.609272288702656 1
0.934176887046768 1
0.945628065715532 1
0.882817957537525 1
0.722826275698982 1
0.789151543863819 1
0.694498033222585 1
1.1720127290652 1
1.29395421401258 1
0.935964286388182 1
1.0552946338836 1
1.3382448468089 1
0.95751010832645 1
0.792476888231612 1
0.600081210561734 1
0.81570689139331 1
0.577819217675874 1
0.8261771990858 1
0.930733069840024 1
0.691635966205088 1
1.1284601471591 1
1.06280060145301 1
0.757813410506694 1
0.721405479002547 1
0.95689024195947 1
0.588583767152149 1
1.30162863978068 1
0.853470777816797 1
1.04660680281095 1
1.06846684649757 1
0.740799620592843 1
0.508370170734133 1
0.800984910074272 1
0.891972094728134 1
0.938847553096282 1
0.646705020330853 1
1.29291675581575 1
0.661181851987683 1
0.947297474871394 1
0.894953620351684 1
1.36401810652224 1
1.15038575707926 1
0.894352458304822 1
0.709144631061671 1
1.21990286190566 1
1.05643015559753 1
0.810943788593915 1
1.21992469145352 1
0.982636360335192 1
0.611241029647466 1
1.06943223273818 1
0.781288850131656 1
0.776476989611811 1
0.779398959246113 1
0.618675567869647 1
0.834487984914358 1
0.996208783935962 1
0.862736707918057 1
0.954558645138914 1
0.886335113958095 1
0.889406589166135 1
0.592088525465135 1
0.841903829564333 1
1.07477725796252 1
0.981723843199456 1
0.386456212549896 1
0.95404852886431 1
0.995590364881241 1
0.53477918347107 1
0.560656279361734 1
1.29764208220519 1
1.10463135584657 1
0.605428844268004 1
1.0664761072544 1
0.641555839557026 1
1.23337273821608 1
0.987608988789379 1
1.21538667495179 1
1.13363420292718 1
0.630656879930901 1
1.11614108412337 1
0.803401859821485 1
1.00088711089473 1
1.03777547993952 1
1.24501359073181 1
1.08792038938339 1
1.09957755833046 1
0.885742686753432 1
0.559409262500432 1
0.878984198702457 1
0.960473520736843 1
1.23781221856581 1
0.55634889871049 1
0.90318576323575 1
1.18204945994445 1
1.05013769862271 1
0.755461173935386 1
1.5755390591001 0
0.40346199761666 0
1.24380335829071 1
0.66643394042731 1
0.785473678304906 1
0.618677043053141 1
1.4359953871319 1
0.670494208211303 1
1.46199007026079 1
1.23543599373323 1
1.17797724042185 1
0.783673634780723 1
0.871702186492658 1
0.858712527213077 1
1.0932394824585 1
0.962453569978654 1
0.708098883589112 1
0.6327618437843 1
0.756907657096927 1
0.965723034833795 1
0.718411063467374 1
1.06314036176218 1
1.04753806616859 1
0.367804417769251 0
1.06127214492687 1
0.878448952442631 1
1.14687321519694 1
1.35921861645585 1
0.806330205834558 1
0.77063053287225 1
0.978088491807598 1
0.630612703200109 1
0.907584528097239 1
0.887111723439506 1
1.07159034880965 1
0.988749326270999 1
0.867955318269532 1
1.00756536843996 1
0.557464533546912 1
0.917233798812275 1
1.24121523496765 1
0.950614470173384 1
0.986219197790113 1
0.777466150936194 1
0.91974956035272 1
0.625380073394419 1
1.12081332940461 1
0.753635149188254 1
0.977847857891768 1
0.945164445174556 1
1.42402548764066 1
0.712947980832421 1
1.09321338929379 1
0.804792145781243 1
0.974779118343957 1
1.07948266884576 1
0.80387703549557 1
0.756989181640125 1
1.04094985544294 1
0.841469147968669 1
0.963307028788174 1
0.797272986419762 1
1.33780748750198 1
1.24964594675526 1
0.182516448910821 0
0.907188728278321 1
0.90554516114443 1
1.16796576440672 1
0.888195149732265 1
0.535633208780332 1
0.569133362178769 1
0.759603776418972 1
0.92171089973555 1
1.4145590931809 1
1.02537222855181 1
0.711555671898235 1
0.525346170295776 1
1.14579557872221 1
1.13825091098567 1
1.13280092665787 1
0.730562478463115 1
0.445211015108284 1
0.604254222111808 1
0.750415279124052 1
0.674450311340263 1
1.03378748069427 1
0.811606993126588 1
0.880534407798847 1
1.07240149128039 1
0.777892409388086 1
0.758695834521847 1
0.782716549530175 1
0.881984287816633 1
0.638069408006157 1
0.875820431112891 1
1.17808282228099 1
1.02178367189997 1
1.04183116910632 1
0.943697313421862 1
0.848572607864443 1
0.763626889519168 1
0.932045093985142 1
1.39822493871205 1
0.773951130611044 1
0.936851373168501 1
0.504103610248075 1
0.94214783680854 1
1.45181071852751 1
0.83534358634304 1
1.23007859695386 1
0.805102995475389 1
1.1247419063114 1
1.29154119567009 1
1.24903138626481 1
0.895356283063489 1
0.91000537963818 1
0.617721082789776 1
0.764325931824451 1
0.814339667846692 1
0.708371239382667 1
0.887692132042873 1
0.940451304052582 1
0.832627545136098 1
0.795138899081942 1
1.11488419278534 1
1.06281993127807 1
1.07689860320545 1
0.829521216276094 1
0.642985611095418 1
0.970888682542666 1
0.911697449977598 1
0.743164246445635 1
0.786566028094913 1
0.615201659210132 1
1.08636381105066 1
1.43800800567442 1
1.00283882103131 1
0.263832418057562 0
1.36764344974054 1
1.08547921605226 1
0.680116021700054 1
1.00175314559544 1
0.752296345704703 1
0.792749100598339 1
1.20317765666959 1
0.972843123401826 1
0.699827085354094 1
1.13737558199245 1
0.802068937550738 1
1.02225581297193 1
1.2586442101258 1
0.82885237586928 1
0.911192735713759 1
0.962360267223312 1
0.841971910046028 1
1.06615171087448 1
0.919653755183837 1
0.435176107727668 0
0.993312259129525 1
0.934297722962937 1
0.919518617899562 1
0.683089388032959 1
0.944613359043421 1
0.867444993105953 1
0.875147559739151 1
0.842289531137377 1
0.888820272745502 1
0.533782555810492 1
0.805001422986434 1
0.845610014579755 1
1.14722876165369 1
0.915966517259353 1
1.06607923305198 1
0.764645555916515 1
0.757007529950229 1
0.934879796370467 1
0.978758609510494 1
0.803046034772102 1
1.10630061397146 1
1.10973618909369 1
1.63700877866369 0
0.921161224312025 1
0.802301255903025 1
0.800263325514589 1
0.678019582591344 1
0.869690568139573 1
1.10909461113851 1
0.827182753301312 1
1.10437651139422 1
1.12103561691179 1
1.04146385045037 1
0.599410897782102 1
1.17848309668573 1
1.0517135585634 1
0.876745885980398 1
1.11065931790687 1
0.611398203662673 1
0.584074072546757 1
0.708338674757651 1
1.11206567520381 1
1.31984086056192 1
1.50519768437884 1
0.735839745895513 1
0.991137124928123 1
1.29297853507202 1
0.967953526922279 1
1.08870487191265 1
1.00184735032573 1
1.33334264718018 1
1.54818983810105 1
0.60182243754677 1
1.01621222138705 1
0.788920013646204 1
0.498882817839608 1
1.04834902128895 1
0.791026401318674 1
0.938443027030354 1
0.992609053708506 1
0.901912883159254 1
1.2546711676575 1
0.89640297807845 1
0.719923468026804 1
0.981739232640031 1
0.720603111746994 1
0.829852883236179 1
1.04481252591745 1
1.03408696357005 1
1.1647219979536 1
0.429838833437396 0
1.04337322839457 1
1.03930492934326 1
0.885601608198533 1
1.30168684675527 1
1.23764134983786 1
0.599444248884014 1
0.762842895172348 1
0.628530032995682 1
0.906911829671191 1
0.72478750417523 1
0.828899919101825 1
0.825168116010001 1
1.34696859815092 1
0.941514503415574 1
1.05778973765689 1
0.684163716743494 1
1.29658413488679 1
0.758151578985769 1
0.863939856621039 1
0.908342976521285 1
1.04863376590136 1
0.814493451829765 1
0.641747800352708 1
1.26276836593751 1
0.984981196333054 1
0.959835035072789 1
1.15619820878624 1
0.508844585961139 1
0.59692773016147 1
0.639424550267992 1
0.644492004403918 1
0.878677250646171 1
0.857644409429673 1
0.403704561349661 0
1.60825667850491 0
0.892762049285514 1
0.909972930730919 1
0.711482317682973 1
1.11080723319257 1
0.856221767180033 1
0.800934150424619 1
1.06451085724099 1
0.391182586420372 0
1.10875769414853 1
0.729219609136795 1
0.864394782860727 1
0.510596326969797 1
0.56570513555227 1
0.835269133012063 1
0.554657980123273 1
0.506690525816485 1
0.804722387296072 1
0.981107526812573 1
0.925043691784598 1
0.78454646469408 1
0.676011199132714 1
1.46230765222133 1
0.900644261828186 1
0.757515166147417 1
0.471031143065686 0
0.984650619215357 1
1.17542722764517 1
1.07613136644573 1
0.332545015470555 0
0.997768404056394 1
0.865196831462653 1
0.77050173161648 1
0.975845529838165 1
0.77748127192213 1
1.39371484837916 1
1.04841137462948 1
0.856446372871341 1
1.03777295175604 1
0.934184633907576 1
0.944622137824494 1
0.756377307128651 1
0.91894085118726 1
0.880832824708781 1
0.586141098512543 1
0.366672825808408 0
0.771622503257696 1
1.21444330925659 1
0.382291002544733 0
1.15303257415667 1
0.800921740291376 1
0.626370981590098 1
1.04069969859044 1
0.984022879616528 1
1.16879336627275 1
1.30923980743103 1
0.977555640133036 1
1.03203904234902 1
0.983007790134309 1
1.28087540386642 1
0.906241305886652 1
0.634337822643437 1
0.682742969415553 1
0.797261328139582 1
0.870346780762557 1
1.08821733740191 1
0.93897412325727 1
0.33127460588234 0
1.20391364039766 1
0.551734009424283 1
0.645170766377937 1
0.912647411289522 1
0.697530168033571 1
0.877635627024978 1
0.89318979636326 1
0.927988393163395 1
0.766439437751899 1
0.723843484516754 1
1.0490339108843 1
0.948113535798262 1
1.20205308396873 1
0.974234949211547 1
1.25704194164483 1
0.541659534744383 1
1.02959578736666 1
0.911470249812658 1
1.18922821203758 1
0.696437653014795 1
1.33415586896494 1
1.11487686723875 1
0.682697986818676 1
1.07143612139593 1
1.09472184941126 1
0.847468009635781 1
0.558903281212748 1
1.05149975355638 1
0.658013729306084 1
0.52210000937993 1
0.581540196083505 1
0.32012871337632 0
0.661832299071953 1
0.725379042940408 1
0.613722622645013 1
1.26324961770628 1
0.482535343007614 1
0.593962151414768 1
0.963102546743903 1
1.25108559075242 1
0.488619110830323 1
0.714730473383514 1
1.03918187165022 1
0.938059415561675 1
0.60345347506135 1
0.843574189131246 1
0.811071957202826 1
1.09184178265999 1
0.601297409250456 1
1.23371869359636 1
0.804220957041856 1
1.06663328593984 1
0.454212742248042 0
1.26276882517529 1
0.856267431075552 1
0.914516669232904 1
0.977689260015595 1
0.560346196026043 1
1.09190737990681 1
0.831762969569205 1
1.1597645675808 1
0.775994390852084 1
0.802039918339917 1
0.693624095833346 1
0.871188190668641 1
1.33182742482138 1
0.690773007653247 1
0.896002602000031 1
1.05750047796957 1
1.06261482486065 1
0.642986525424522 1
0.548524543686567 1
0.884565884555241 1
0.899463886251618 1
0.996802894724964 1
0.90929303941456 1
1.00517291130273 1
1.00486276613506 1
0.840873601241116 1
0.630640516545299 1
0.377811103187744 1
0.707507354878777 1
0.731328517661389 1
0.748340934359812 1
0.754309622573401 1
0.530543904222249 1
0.570347244618446 1
0.687514654443858 1
0.782247039486384 1
0.749794944731804 1
1.15654545684401 1
0.890549913118062 1
0.80439914433711 1
0.911473834051058 1
1.08723775329057 1
0.63728662362256 1
1.18023035870776 1
0.702980964406244 1
1.01618533904495 1
0.748841331142402 1
0.892524292040407 1
0.831688887664769 1
1.09603791117334 1
1.18981228910581 1
0.160694348238866 0
0.764338147947987 1
0.763412759675162 1
1.14743353674924 1
0.714307446371254 1
0.460219386765636 0
1.19031026549461 1
1.19006135512867 1
1.01625484207543 1
0.805910629853963 1
1.00704670493449 1
1.30904964980425 1
0.871675357348548 1
0.988582310313126 1
1.18391718943112 1
1.12910458614925 1
0.621914669740345 1
1.34232402554526 1
1.05273116663496 1
0.630617656687436 1
1.03322233826479 1
0.578979351665684 1
0.667217463658349 1
0.156154279564226 0
1.14380259649444 1
0.838910354115816 1
0.948734308431394 1
1.07727650984355 1
0.735995718018856 1
0.956445654887623 1
0.902415030229102 1
0.607396498533996 1
1.31883085572544 1
0.989006512501087 1
0.748308297072011 1
0.745637945725258 1
1.14136830113985 1
0.660014180667009 1
1.12088449875122 1
1.12035565695667 1
1.00969575476852 1
1.004807804275 1
0.614957219847808 1
1.09095839068897 1
1.24850885914235 1
1.07529629667907 1
0.789711586093458 1
0.640044172003577 1
1.18625177521794 1
0.905229544894463 1
0.723823882292149 1
0.784936270297312 1
0.386114528868432 0
1.16113650095565 1
1.14233051536159 1
0.889286196281255 1
0.54657245906154 1
0.79439966010488 1
0.70255711854712 1
0.880253882058303 1
0.872916084567777 1
0.743839885492729 1
1.11172114946863 1
0.943749717902932 1
1.18719704594626 1
0.588392701388137 1
0.684221966102607 1
0.798895621669297 1
0.736059959814088 1
0.497196610182355 1
0.434562742611427 0
1.0186201114395 1
1.44854866738698 1
0.962908161110788 1
1.22569936135836 1
0.630771813744724 1
0.516178675963189 1
0.842033130392523 1
1.26753685994396 1
0.604652441367746 1
0.802963619501786 1
0.630527097577043 1
1.39818066481846 1
0.859454570790673 1
1.03256033445492 1
0.85661076989973 1
0.360864294566352 0
1.07033797631145 1
0.738010976190645 1
1.28669228974222 1
1.20503099222576 1
0.366425868887796 0
1.03470100069595 1
0.708950927067571 1
0.879468897125356 1
0.770364788569283 1
1.05757765276327 1
0.618950313148888 1
0.465294011561043 1
1.1665325081627 1
1.04499472669413 1
0.580280936225105 1
1.08021541411432 1
1.13118358002542 1
1.35271071828858 1
0.898779679506271 1
1.71122394350209 0
0.526046666591511 1
1.14393782706283 1
0.330028367795192 0
1.04611562839762 1
0.852076607051583 1
1.11019621245444 1
1.14902347798688 1
1.05170937850116 1
1.01698529660961 1
1.23683758701245 1
1.09528970480718 1
0.627901758203446 1
1.30323716408695 1
1.1345061595267 1
0.807778353405598 1
0.907919182122955 1
0.421370290114059 0
1.30580169859466 1
0.895383203977189 1
0.997577236154735 1
1.6417376152234 0
1.04569292131605 1
1.31197078143732 1
0.66631185420499 1
1.16475920179546 1
1.20124330963744 1
1.02687703950786 1
1.1836903830138 1
0.61774862381084 1
0.94605143984162 1
1.12249854114275 1
0.419497079920512 0
0.65688773367572 1
1.22763650033105 1
1.04097267207335 1
0.658223563138322 1
0.685445516140277 1
0.922034564606361 1
1.07332254027429 1
1.10117504847198 1
1.15098554343565 1
1.04828125818266 1
1.00956924906928 1
0.602871749050501 1
0.903751466143402 1
1.07247212386399 1
0.555127352588804 1
0.897235371329281 1
1.08522226927816 1
0.519768260293062 1
1.00896145331022 1
1.22435215733127 1
0.603222143500841 1
1.11646886606388 1
0.63105604769373 1
0.8959672059511 1
0.821608296518962 1
1.44573470915633 1
0.704939781610565 1
0.864743480001724 1
0.841631561687825 1
0.609666516886634 1
0.761884739472638 1
0.900168988682202 1
0.662249351831741 1
0.910997928815678 1
1.22922715942007 1
1.09861193763068 1
0.90042221639776 1
1.14992651243234 1
1.10701996043294 1
1.13375434407445 1
0.967073633952854 1
1.16370234394023 1
0.451156310546939 0
1.2730403085193 1
0.948838219747623 1
1.13606630436543 1
0.982417724727672 1
1.22549936999497 1
1.08516779553629 1
1.01270443496337 1
1.05798766892928 1
1.45901998726529 1
1.07453110696119 1
0.785423649901063 1
0.454122858873581 1
0.881648072181356 1
0.763132045573197 1
1.24740620424175 1
0.479106851023503 1
0.923507295705955 1
0.502342224059206 1
0.799312308793038 1
0.88161210925385 1
1.04261821482103 1
1.04209106457023 1
0.804589551761916 1
1.12309994499794 1
1.03965717095124 1
0.754813245092261 1
0.633329367348881 1
0.633233721772606 1
0.722793574449064 1
0.317777102837858 0
0.773938153904019 1
0.702897138314745 1
1.10620853869292 1
0.510959885805103 1
0.730345414960448 1
0.608124469825424 1
1.04732874775856 1
0.866743964574703 1
0.894534637169065 1
1.03680496787527 1
0.656193849663973 1
0.580978886821763 1
1.38840995665185 1
0.290770480862325 0
1.23173828970552 1
0.940147441755693 1
0.945212927027578 1
0.712666599541064 1
1.2222933800412 1
0.740009353336611 1
0.872916910383361 1
0.427738548522982 0
1.22713054777045 1
0.700946260798178 1
1.06083900945048 1
0.908843784464779 1
1.08046714281224 1
0.632623706450248 1
0.857178613797546 1
0.999548909207846 1
1.39938717061255 1
1.11782769305886 1
1.01040870183116 1
1.11961843279546 1
1.04701090059651 1
0.269413115196253 0
1.05712571020431 1
1.14452814864527 1
0.885890593916516 1
1.02826837142899 1
1.13482629931739 1
1.42850843087339 1
0.50973595821518 1
0.857716450505806 1
0.688357550983379 1
0.629147027420241 1
0.540809272733096 1
0.581902400546719 1
0.947820544700873 1
1.26784934319854 1
1.17690146641105 1
0.614423104724696 1
1.03845187358692 1
1.32885622340068 1
0.93443530453898 1
0.436020474831501 0
0.801556761261781 1
0.263418327641829 0
1.11957471208364 1
1.02165806834283 1
1.41054328033851 1
0.975320534239175 1
1.36062649856548 1
1.59107141196463 0
0.766828417871387 1
0.805216598278574 1
0.98633350964145 1
0.718617922957062 1
1.05287650243783 1
0.884662785068213 1
0.949435037575814 1
0.787656331241051 1
0.759972626944259 1
0.617366216782313 1
0.890873896846885 1
0.78074918692891 1
0.661668052669973 1
0.942833246866536 1
0.668468442979489 1
1.04599057735872 1
1.49237554844833 1
1.12194911743524 1
0.910939559888691 1
0.936914693783652 1
0.459067267240688 0
0.878228557118538 1
0.577048814924244 1
0.783623427852482 1
0.938330539907234 1
0.970306483960578 1
1.01709067686354 1
0.936404539337145 1
0.73050597861135 1
0.904202720313909 1
0.332175031538687 0
1.58293145303905 0
0.755564752212692 1
0.780973284073986 1
0.497863609546171 1
1.22512081731886 1
0.88185857865142 1
0.9786771825574 1
1.08938540158971 1
0.918592607829088 1
0.748477420563001 1
0.871639699798945 1
1.46448264733398 1
1.12678355460752 1
1.00848813548934 1
1.07034811811262 1
0.783882034773562 1
0.741207080371385 1
1.56868696331332 1
0.919046330522782 1
1.0666369241427 1
1.1701256013187 1
1.12600718673206 1
1.18957749761686 1
1.15446685488211 1
0.754042634419742 1
0.816977063288083 1
0.947310128674406 1
1.00010819688754 1
0.636807336046159 1
1.22104399756184 1
0.939941674288466 1
1.18589954130036 1
1.05571628024767 1
0.612715441008156 1
0.863299302129447 1
0.797797921800972 1
0.758642893136174 1
1.09641322861447 1
0.986179917356517 1
0.776474301664983 1
1.53438186103446 1
1.08130551076527 1
1.14490491173119 1
0.560478347944939 1
0.882392384550144 1
1.01450875384382 1
-0.0537047973828637 0
0.747686836875777 1
1.29032373801955 1
0.990179079709842 1
1.10819858318534 1
0.854446212396753 1
0.838413245487681 1
0.622156279729514 1
0.660116703784456 1
0.904361240671604 1
0.939888927776625 1
0.973846767341947 1
0.988780816934764 1
0.765441081810596 1
1.13249216983544 1
0.553553387782005 1
0.919829667257025 1
1.11647244940278 1
1.02623319088596 1
0.882605148152864 1
0.90291096949168 1
1.0591492114449 1
0.986440989399977 1
0.679801425930706 1
1.09422764949675 1
0.879090922824335 1
0.769713065522148 1
0.714897599124702 1
1.11326438775277 1
0.51222221257087 1
0.524200556729638 1
0.607152833972146 1
1.01315038460098 1
1.02175005004996 1
0.762016041483032 1
1.14634770427148 1
0.816170622656175 1
0.965652904374234 1
0.852186066890728 1
0.762080142139655 1
0.705077190235386 1
0.821612391999953 1
0.884766449254749 1
0.707721932728628 1
0.795763271082918 1
0.933854137442794 1
0.722468563344561 1
0.8469294401281 1
0.899381320846254 1
0.790202818457825 1
0.89114439713944 1
1.20405744559546 1
1.23798785503768 1
0.624197581840673 1
1.03501533983145 1
0.588851768362238 1
1.36959003427499 1
1.00388490441449 1
0.963306693333849 1
0.888066384001206 1
1.12377152617351 1
0.742689564622315 1
1.25439862938145 1
0.875869243112447 1
0.860031033830903 1
0.55766363268662 1
1.1371370556065 1
0.856527066828217 1
0.232256346063702 0
1.245693345113 1
0.856727875388754 1
1.18737091340722 1
0.763563031162487 1
1.00157273572742 1
1.04107964016096 1
0.973172371955747 1
1.42055917454329 1
0.703827228455755 1
0.678037934352721 1
0.428060756325447 0
1.18053465157008 1
0.948718865528241 1
0.673152957585118 1
1.26669337920663 1
0.787302081200823 1
1.12212948861297 1
0.963691156919654 1
1.02088496928893 1
0.452557379447926 1
0.72900343718219 1
0.551318022583714 1
1.03283664737192 1
0.707335980252872 1
0.893995405381844 1
0.701225284156814 1
0.616873124810043 1
1.37243841550086 1
0.446495328747844 0
1.15275170132026 1
0.705475141469268 1
0.953127437052243 1
1.21804813348506 1
0.33630172630214 0
1.12989805041736 1
0.444001099585488 0
0.844843559036448 1
0.954956610207761 1
0.979048377430029 1
0.837461762728494 1
0.392933161088152 0
0.280072362999097 0
0.35107633727258 0
0.702531100832041 1
1.13295020168735 1
0.818112864902607 1
0.745793072728845 1
1.04224700640916 1
1.0904955332872 1
1.25036164447148 1
1.26384304036637 1
0.758211685554636 1
0.775514804799946 1
1.12620410074417 1
0.843268081725689 1
1.06593237446096 1
0.762056424170301 1
0.482445530771946 0
0.783572728626335 1
1.10748245325909 1
0.849765273439409 1
1.21630316813774 1
0.7113626638624 1
0.917595968387408 1
0.841384403078714 1
1.25433080242746 1
0.747004564855353 1
0.868341799617516 1
0.982505154353257 1
0.977102835599791 1
1.02221709001882 1
1.30067431289131 1
1.02794509195954 1
0.954015783041314 1
1.3194116086707 1
0.235211252055879 0
0.622146120146655 1
1.14557627842664 1
0.359077696850415 0
0.869708878385571 1
1.11827056871609 1
0.952505219226106 1
0.649760475225652 1
0.879450885799998 1
0.874207233769205 1
0.493041574028256 1
1.73019151898793 0
0.938847582148811 1
1.0151733818155 1
0.765908437107654 1
1.25162471208664 1
0.851665683782813 1
0.603570994122292 1
0.967610784954824 1
0.856388262082408 1
0.954467117320104 1
0.39791388415361 0
0.862045031747867 1
0.887262004140091 1
1.35031488817657 1
1.44605141356869 1
0.94022774167449 1
1.02960062211894 1
0.872478054972197 1
0.421280430833975 0
0.724276357392138 1
1.27236624212868 1
0.644377297448366 1
1.24576284766127 1
1.34183056865663 1
0.711601444461534 1
0.808336101096482 1
0.758686314431082 1
1.27052529464576 1
0.777007322823792 1
1.10199143954342 1
1.05191356149345 1
0.726482703561798 1
0.661183262532307 1
1.13343145031771 1
0.857924323796178 1
0.648821610032204 1
0.704409210533395 1
0.946222094327349 1
0.890988918310067 1
1.0859007953289 1
0.862933121288517 1
0.873138106009954 1
0.843428681661395 1
0.676140666224442 1
0.935748558884336 1
0.959455923131033 1
1.45082208384495 1
1.09560022395082 1
0.989012828684255 1
0.727215177438011 1
0.729424271452549 1
1.31134796788715 1
0.858520085471194 1
0.488020540825179 1
0.913074964435772 1
1.148206366853 1
0.455340108790009 0
1.1100240616505 1
0.356603169059631 0
1.10379332376491 1
0.828605960523299 1
1.32820223184427 1
0.575492059691512 1
0.963369038345764 1
0.855342376570036 1
0.985218572387106 1
1.15159321666916 1
0.971214714286804 1
1.15888604907324 1
0.953349804211274 1
0.875660873209481 1
0.486238927271855 1
0.800632959686066 1
0.299734603154633 0
0.879250592285072 1
1.39345358891927 1
0.88453066190217 1
0.929831934835114 1
1.01653666169934 1
0.371093269184633 0
1.30682798746082 1
1.69654191139225 0
0.546690622919796 1
0.216018899151216 0
1.35251767686304 1
0.529325628494442 1
0.938714361415927 1
1.21284484677323 1
0.609595918545102 1
0.632586610735355 1
0.753349847317506 1
1.02531919821361 1
1.18334038158562 1
0.951769868066968 1
1.1496063067054 1
0.424696298803518 0
0.751423773700218 1
0.842362253070664 1
0.695736661784212 1
1.06326478009875 1
1.01161291085447 1
0.305878343769441 0
1.03920310053768 1
1.14008351959823 1
1.02928699586283 1
0.693895011110787 1
0.801782988174217 1
0.159175465825599 0
1.02851124929525 1
1.25805049852581 1
0.957102247586255 1
1.34514919208388 1
0.665605731138894 1
1.4114043821881 1
0.869057338721511 1
0.884344528631491 1
0.835171012753049 1
0.881574749323491 1
1.143570346971 1
0.928487144492282 1
0.987691493248674 1
0.734096361590562 1
0.695790692000269 1
0.683881943903286 1
0.829154114268994 1
0.632957406278547 1
0.533770525752934 1
1.31479269900625 1
1.10644919289772 1
0.446235314073216 1
1.40380987842616 1
1.29992133502472 1
0.714374720562202 1
0.910404879703658 1
0.785346352838185 1
0.830275064739005 1
0.768180334986539 1
0.812858112689608 1
0.69684062121417 1
1.21204635467875 1
1.32105986060621 1
1.31590824846956 1
0.258065417326509 0
0.734299121835775 1
1.15507073904617 1
0.954037041250595 1
0.866017676470346 1
1.07818828988944 1
0.984869905145307 1
1.03452439359096 1
1.0264388678369 1
0.430115487338363 0
1.14352391442116 1
0.929021515389194 1
0.713910699330472 1
0.941098211185236 1
0.930204350532197 1
0.862612046982473 1
0.762282078477233 1
0.622984459568896 1
0.641586813645164 1
0.984262403217029 1
1.0383147733541 1
1.27547940316921 1
0.59382909832366 1
1.10828836337125 1
0.765690627695879 1
0.948660743178672 1
1.42305766023472 1
0.83755449393848 1
0.748877043499879 1
0.879121430673561 1
0.731004869672391 1
1.26018626702069 1
1.11065845962804 1
0.715039276703389 1
0.571467182509998 1
0.6045769031697 1
0.50904155745509 1
0.12028132896661 0
1.34484818712363 1
1.27332523580472 1
0.583329069986142 1
0.766381458332996 1
0.699656709685759 1
0.803545094150526 1
0.517225436303374 1
0.887123993757416 1
0.904253762522866 1
1.32208284438608 1
0.806145496998749 1
0.888224301143516 1
0.747386725567922 1
1.05087379364017 1
0.663880995255448 1
0.894572511894576 1
0.534244770967214 1
0.741907171282552 1
0.958619306292603 1
0.931759899470986 1
0.682839041860586 1
0.890370242109099 1
1.09224145609066 1
1.12166002720127 1
1.0208381785733 1
0.617206212902478 1
0.88728331035286 1
1.22359427640268 1
0.502864305954618 1
1.02022162869562 1
0.644204125063151 1
1.03362919978154 1
1.47186800388615 1
0.853169855844103 1
0.705559709052513 1
0.735314972031389 1
1.49549489090962 1
0.7922920024183 1
0.512800168601707 1
0.743710815260143 1
1.01693571524727 1
0.960895523463519 1
0.835777604278752 1
0.53595843458165 1
0.802278831663753 1
0.830388234942099 1
0.948481979123773 1
0.597883327721601 1
1.53114457406127 0
0.69031205800025 1
1.04180406849879 1
1.07903819951313 1
1.29321668769285 1
0.920729782325209 1
1.17467855186423 1
0.690006186523149 1
0.919451225375521 1
0.820166313504816 1
0.981719216942129 1
1.42769805206868 1
1.2231643529835 1
0.743276442765226 1
0.840226192577192 1
1.42768493594615 1
0.524000661735896 1
0.933089816487544 1
0.536534452652708 1
0.884325735966063 1
0.0269186363520793 0
0.728038557463231 1
1.21275415449843 1
0.673415682549452 1
1.21498829690916 1
0.223630260795827 0
0.824999810901561 1
0.800004748011332 1
1.14472119898551 1
0.967082207593004 1
0.974173998164511 1
0.405329899627728 0
0.590583692031974 1
0.955997096270912 1
1.12341127732063 1
1.17600453824299 1
0.602049969405991 1
0.991369732704019 1
1.12508263167536 1
1.64966002330824 0
1.09973409268496 1
0.556532565590494 1
1.16053998063187 1
0.799474589505384 1
0.817851944082162 1
1.08767084985084 1
0.878129959778929 1
0.746963125126109 1
1.0917096793364 1
0.706189283264331 1
1.42103704792313 1
0.84487175764915 1
0.745398343807802 1
1.05619258766659 1
0.811132575801485 1
1.18285748575374 1
0.77480905330971 1
1.22370876721679 1
0.596042838878133 1
1.00947844984884 1
0.914127485255692 1
0.668642976524825 1
0.902175684204201 1
1.23062672044346 1
0.793927311337948 1
0.72678989564249 1
1.00313480844687 1
0.826877661406619 1
0.712913601180486 1
0.882497110963581 1
0.8607534186979 1
0.795202042210407 1
1.13855390373883 1
1.40839909635025 1
0.995314150768809 1
0.571021405577491 1
1.30908039029017 1
0.62846435404497 1
0.792454278437149 1
0.187593256600479 0
0.897381604827101 1
0.941549538776616 1
1.0983824765024 1
0.885075039691619 1
0.771121055043939 1
1.0072800611963 1
1.24518731454132 1
0.752414250460451 1
0.9837310570439 1
0.885735459438776 1
1.14176797242948 1
0.733337863099745 1
0.589903011865897 1
0.621436846093499 1
0.38946537531438 0
0.474676008421975 0
0.538202726198675 1
1.17035111906758 1
1.09921005052771 1
0.979634704553396 1
0.81324510531579 1
0.694998782891275 1
0.932569716058 1
0.933248253005389 1
0.852318976652002 1
1.12040235374023 1
1.14652404029372 1
1.09742236720507 1
1.06751075574126 1
1.08566904178453 1
0.81135621097464 1
1.04981573647078 1
0.0747634582509045 0
0.901399618106236 1
0.672984418723962 1
0.699061490831068 1
0.743423018198548 1
0.796698914346606 1
0.65866725870006 1
0.984564143722 1
0.744547745439547 1
0.937057431795067 1
0.955026452804099 1
0.807297533851761 1
1.05540949255704 1
0.766018083836402 1
0.757202169200935 1
0.802312965552145 1
0.993180261828317 1
1.21675434966588 1
0.950259059457711 1
0.658849124079963 1
1.10493166382793 1
1.14840394046871 1
1.2226254447221 1
0.849028372481122 1
0.927014036718729 1
0.891235085295451 1
0.750997992252138 1
0.774443417373777 1
0.927196394976962 1
0.799850503289988 1
0.608487331811644 1
0.5527249937776 1
1.08363397131432 1
1.01653450905882 1
0.812887421415917 1
1.13194430785814 1
0.663483685412808 1
0.849740999224973 1
0.570673051829778 1
1.18826580272546 1
1.14765063279676 1
1.05762541486369 1
0.917998017591834 1
0.502124754879317 1
0.907400235762207 1
0.604559151021541 1
0.895774414486925 1
1.25502229673622 1
1.04429764036545 1
0.722634533312199 1
1.02116037538655 1
1.0831691697707 1
0.679793572786825 1
0.672826467269245 1
0.528490214946789 1
1.06146412853886 1
0.74066669031102 1
1.21561001298217 1
0.952270440163264 1
1.11631395150091 1
1.04895007961813 1
0.666345200752682 1
0.941873128801769 1
1.17838344325577 1
0.944004208868201 1
1.11355120988144 1
0.562544187957037 1
1.14117356129601 1
1.3059500596538 1
0.798722460920427 1
0.88249150534401 1
0.903862237006959 1
1.4207156889136 1
0.901511847517921 1
0.803703138566094 1
0.542083972298038 1
1.038201214789 1
0.923968659019492 1
1.1497639584898 1
1.25129202849221 1
1.089357364963 1
0.63015628810216 1
1.50695316105222 1
1.33003871284128 1
0.614203491174238 1
1.25062319596083 1
0.958867779545017 1
0.948773779188491 1
1.11043240402671 1
0.783547256146466 1
1.24488629028868 1
0.740207290824726 1
1.0691217612448 1
1.18270771131995 1
0.157529322029527 0
0.985901593249351 1
1.34397353051014 1
0.509491810545521 1
1.08111674359811 1
0.666305259785799 1
0.952550786211571 1
1.03419147375123 1
1.00176718619936 1
1.30258513518723 1
0.823989309959611 1
0.743387543054772 1
0.706408005365415 1
1.03136766641079 1
0.980510169380389 1
0.92977576222497 1
0.737796218400913 1
1.16981039216551 1
1.16509796640152 1
1.01730063825512 1
0.824366295249224 1
0.62841188828191 1
0.949157760961143 1
1.15732610642344 1
1.11482452759311 1
0.485299913683967 1
1.04708230831566 1
0.676256028899301 1
0.607630896743072 1
0.718044496071246 1
0.772648648620136 1
0.974838899646884 1
0.841407455707611 1
0.373018180155157 0
0.838055633973576 1
1.05758397141823 1
1.17179058660821 1
0.851370355299262 1
0.765588310278377 1
1.33662765008628 1
0.587695364823269 1
0.929254368989269 1
0.856224645362763 1
0.860970805418046 1
1.17755632426554 1
0.305408977301995 0
0.702940347715002 1
0.936824130246337 1
0.746384945769541 1
0.960476255250827 1
0.790753712980635 1
1.26639359175753 1
0.932973974497816 1
0.765443479543765 1
1.06022067547145 1
0.953693116789113 1
0.569466343169408 1
0.866721935381801 1
0.627756988761206 1
1.17275264246605 1
1.02939096202813 1
0.779775307933663 1
0.923921285684301 1
0.491347663023441 1
0.75027616817641 1
0.739220287157988 1
0.740956400665525 1
0.681948145044514 1
0.634035492996429 1
0.79627937233785 1
1.01412172669283 1
0.767435484651588 1
0.926829064488905 1
0.871932831598345 1
0.707689280123908 1
1.05170499880227 1
1.10794281607594 1
0.975335936296108 1
1.12809631144308 1
0.798696995764844 1
0.749180880926929 1
0.832090328248261 1
0.856655068362198 1
0.879004276015366 1
0.459783410099549 1
0.978468932305506 1
0.950412603648272 1
1.00508555200665 1
0.629157546833674 1
1.40875153073903 1
0.936879453959101 1
1.05834720079757 1
0.815933307642009 1
0.90422657847122 1
0.972289203037868 1
1.00798480595192 1
0.543553232122643 1
0.921510169074198 1
0.60623273050493 1
0.979789827023282 1
0.562014085655912 1
1.19468846644225 1
1.06690826147437 1
0.863916954425549 1
1.20865308093396 1
0.810998503008019 1
0.726381828275175 1
0.890202142907577 1
0.889724723090483 1
0.902944235718831 1
0.884605827173457 1
1.12228946195057 1
0.866086730736079 1
0.879506237713604 1
0.753022492168197 1
1.29882259310686 1
1.0132310488237 1
0.76060462031115 1
1.04578407846353 1
0.752555667320613 1
0.916636641763527 1
1.38606128734978 1
0.773175737555511 1
1.15519317459022 1
0.728872564982962 1
1.03883713666582 1
0.789707901611877 1
1.25604847276834 1
0.901887092868109 1
1.0461172302022 1
0.772455780985262 1
0.399282077574183 0
1.4138473926118 1
1.11341319438543 1
1.57595706021449 1
0.7601064843993 1
0.959124014722013 1
0.829629787130813 1
1.2218976915426 1
0.85687810463596 1
1.14632245741996 1
0.840575687164916 1
0.476472418033487 0
0.866436506631454 1
0.857421148964293 1
0.841948161119115 1
1.13756658910331 1
0.532217425581531 1
0.894364713888284 1
1.34923336567526 1
0.83638262018471 1
1.12006315038072 1
1.01678999580555 1
0.57301895918281 1
0.461386236870989 0
1.1719038607379 1
0.964438688641468 1
1.07643302253767 1
0.76225529620331 1
1.18855234624372 1
0.98134544172082 1
0.80985866189087 1
0.897501397991641 1
1.05895562010434 1
0.779458755776911 1
1.21849963417652 1
0.480151516782814 0
0.698018044116418 1
0.688266614705553 1
0.811449067380785 1
0.805109175689696 1
1.50928579207129 1
0.941093362985599 1
0.835791383558601 1
0.760242681658236 1
0.752457554797309 1
1.52999234029711 1
0.637988123332466 1
1.07213622203059 1
0.686533762184314 1
0.786723305509311 1
1.05161363789874 1
1.13983475996106 1
0.606208252571129 1
0.708080314467491 1
0.707447845508383 1
1.076598576546 1
0.548999015331962 1
1.0052980582596 1
0.565997247716277 1
0.662351566485959 1
0.369125056313494 0
0.875997772510153 1
0.946527635353545 1
1.15517058829506 1
1.08023794287682 1
0.651367505856519 1
0.843467369888524 1
0.899680727744524 1
0.847077574930922 1
0.693497552737747 1
1.32516083890341 1
0.676361885992136 1
0.726871714520878 1
0.689472694119961 1
0.99397298737626 1
0.8777612457052 1
1.24446891070651 1
1.3682650773794 1
0.84257222139308 1
0.93500432547348 1
0.378196721277706 0
0.961108204719413 1
0.825271089562083 1
0.957156856493589 1
0.970684660208819 1
1.2286738711431 1
0.959597873735449 1
0.557135480168025 1
1.2138466998148 1
0.967445752376565 1
0.938514275999898 1
0.942168665907737 1
0.688509784789594 1
1.5570681859628 0
0.882682894217993 1
1.13572026759016 1
0.271324963674981 0
0.96868355350719 1
0.791940546110771 1
0.869211816053809 1
0.908937785454505 1
0.652645141902592 1
0.404731191529149 0
0.922060165705012 1
0.979198619206683 1
1.22371951117396 1
0.813969752946515 1
1.28860698226754 1
0.388301009458769 1
0.799158134406451 1
0.537874093428443 1
1.08518776655997 1
0.467405930313895 0
0.797982056091614 1
0.501649768425178 1
1.00730259591732 1
0.705489952512425 1
1.06719396493531 1
1.42458186601733 1
1.10291119843361 1
0.871087830045643 1
0.96748569282001 1
1.08500286921635 1
0.891928908760673 1
1.43923402550443 1
0.899744127986848 1
0.657341744208976 1
0.768491639495466 1
0.765703976714269 1
1.04276734183968 1
1.31717800606553 1
1.32915615945416 1
0.19072749025956 0
0.814871012506312 1
1.08438896467224 1
1.31898025180375 1
0.875913614845181 1
0.786278446512088 1
0.658799561658455 1
0.56584271446723 1
1.23135047562377 1
1.21030370106014 1
1.02125031857812 1
0.876996106662482 1
1.18155134781619 1
0.962184826173412 1
1.08400813992309 1
1.123574482043 1
1.02729067452204 1
1.20334411225854 1
0.544464649564632 1
0.943280032105748 1
1.39355996104068 1
0.608281462973883 1
0.500765311599385 1
1.1148362889543 1
0.511603471280505 1
0.939118476989702 1
0.804970135652886 1
0.663459091497638 1
0.922326320378087 1
0.820443846069418 1
0.849175973748877 1
1.10013082730895 1
1.10865843222346 1
0.844167713891792 1
1.07017702270595 1
1.13200742563321 1
1.02645432359395 1
0.859027768976314 1
1.09946435474368 1
1.17744572458943 1
0.910408801337361 1
1.77902021047872 0
0.802341356225956 1
0.740607466657549 1
0.815807723968225 1
1.36480557381838 1
0.982910334248875 1
0.921751179449025 1
1.09670930426358 1
0.877557860281128 1
0.757266818138347 1
1.10937989696475 1
1.09530598107877 1
0.800342700582114 1
1.22551532004072 1
0.895545608743819 1
0.750156505838135 1
0.598613082678016 1
0.708768427070014 1
0.653763131085866 1
0.930896378515174 1
0.78638695649548 1
1.2106012166804 1
0.848234246232693 1
1.03842121584263 1
0.202134432406809 0
0.815912076639462 1
0.470616514255538 1
0.918161473025181 1
0.549284990076543 1
0.678492352285222 1
1.11204602148812 1
1.25673521037698 1
0.126452291165727 0
0.839303917896534 1
0.780053966833386 1
1.10493363386731 1
1.11146955488986 1
0.844464519483051 1
0.793941029508199 1
0.41847619402348 0
0.73867257205837 1
0.949425723386569 1
1.38492299967578 1
0.992382336878671 1
1.03050676869627 1
1.41143074783946 1
0.657537061008449 1
0.507752111181893 1
0.510160959473502 1
1.19957647100833 1
0.608372185975022 1
1.06063869046315 1
0.689347649933056 1
1.02016091510693 1
0.578417539176176 1
0.649358699426645 1
0.961656552273432 1
1.0591820113477 1
1.14414414418441 1
0.870579305229734 1
0.878039947256815 1
1.10079037072652 1
0.92570376244645 1
0.955998360737047 1
0.661298150522873 1
0.678953807487527 1
1.08193004084809 1
1.08442454662423 1
0.858089663398964 1
0.983474811501733 1
0.875402741737163 1
0.489608994841502 0
1.15144913308271 1
0.582799688492524 1
0.942466374439315 1
0.727796111358185 1
0.787777243873086 1
0.893979348982926 1
0.578097197957753 1
0.772714072144264 1
1.00216170772287 1
1.19813324593517 1
0.721325173050359 1
1.1550671801029 1
1.15029677600024 1
0.49778834194086 1
0.795047790767613 1
0.934164704440058 1
1.05541030618329 1
0.956624029192161 1
1.25416729526361 1
0.443998679976291 1
0.602458193037251 1
0.834178868380523 1
0.737010229420648 1
0.998125720075389 1
0.37833475493104 0
0.599384650107269 1
0.87263158794994 1
0.743668527670881 1
0.668793418246371 1
0.589013764135208 1
0.900666753642694 1
0.318226793923551 0
0.951971144127985 1
1.04683575174111 1
1.01606045628979 1
1.17968848717458 1
1.53010898231335 1
0.680197967452675 1
0.934338430639232 1
0.777612667836387 1
0.567433298016213 1
1.15552200542843 1
1.03660944039274 1
0.964264496403562 1
0.780393978372051 1
1.40013854520841 1
1.05192303521118 1
1.32401706504315 1
0.978810100818321 1
0.885849687913887 1
1.08869158700264 1
1.11054040636525 1
0.908553258467344 1
1.32264101623415 1
0.941061368495342 1
0.771576626657555 1
1.13294643897618 1
1.18622627774871 1
0.773843362009535 1
0.699304349927699 1
0.469007230257309 0
1.28535605677809 1
0.687045410218358 1
1.07414423759002 1
0.912829742542533 1
0.41165683764851 1
1.25706536658525 1
1.40619322581569 1
0.443518505571566 0
0.673203942198115 1
1.47967949577652 1
1.40062607604153 1
0.90178239750375 1
0.907129809275676 1
0.78752521817791 1
1.28526786063442 1
1.15341048682664 1
1.39756687289916 1
0.75522929146996 1
0.972541736085616 1
0.729183332831905 1
0.922489209518661 1
1.01334174336593 1
0.314389984801999 0
1.06068508602269 1
1.13136274031529 1
1.44387796531934 1
0.637328658117405 1
0.853274820443688 1
0.435174563552092 0
1.02161047322313 1
0.42505952827734 0
0.853252278381839 1
0.748927390663735 1
0.632460366700409 1
1.02487696206943 1
0.796399726979908 1
1.05795499984302 1
0.971752195172528 1
1.15060664078197 1
0.612707503117053 1
0.839317181492023 1
0.851277439330502 1
0.790494246649035 1
0.824506497705222 1
0.595197502532241 1
0.434932421357063 0
1.37867797570498 1
0.540541200258061 1
0.858469310638503 1
0.708729308670149 1
0.725358500920231 1
0.965252624375366 1
0.705640514337161 1
0.457594677106547 0
1.10586066167749 1
1.05193944918218 1
0.61392456647801 1
0.682282177445149 1
1.06147029055142 1
1.13370578278173 1
0.687503081707094 1
1.53095783127653 1
0.6559984851102 1
0.834105184011449 1
1.07091169153591 1
0.863749604917585 1
0.93971074513084 1
0.720000726447654 1
1.26714139620006 1
0.951639594950812 1
0.704243209600373 1
1.15905783242448 1
1.01326782883909 1
1.29999803209666 1
1.03133917765403 1
1.19284836616872 1
1.18830386688979 1
1.33933821643538 1
0.648495847665231 1
1.01193222942531 1
1.09337533162572 1
1.22156482083893 1
0.752653383588396 1
1.13350482446503 1
1.62417575023679 0
0.978695605631541 1
0.868435327415069 1
1.17980057423992 1
0.47351008379541 1
1.28471927513658 1
0.849637800730711 1
0.47999062827978 1
1.09500427027619 1
0.889030570342972 1
0.730287204592018 1
1.01246672492536 1
0.90545806464729 1
0.89317102978243 1
0.775361200244911 1
0.806977121302126 1
0.407265761827219 1
0.976736714976111 1
1.09364729634377 1
1.59836030653624 0
1.0766577757718 1
1.25228842828909 1
1.13529491002355 1
0.680867929702976 1
1.07590596312508 1
1.32660946927639 1
0.767558060686998 1
0.772914926075212 1
0.997721694428036 1
0.608645020932099 1
0.826124042425837 1
0.539429280211611 1
0.932080432249909 1
1.06844417471571 1
0.54796229636371 1
0.865946593881366 1
0.978692092684964 1
0.584645226242937 1
0.590539058499577 1
0.943344091715192 1
0.582985240526488 1
0.62320962078764 1
1.10039867570626 1
1.18927768388059 1
0.499535663036558 1
1.22972903923455 1
1.32267469188054 1
1.10525129968187 1
0.979145762318321 1
0.57923763251203 1
0.911383626382723 1
0.957087228373171 1
1.07539867618653 1
0.898035824486953 1
1.09279050078452 1
0.806151381906037 1
0.620733242197048 1
0.804899076292378 1
0.701645873255867 1
0.559982252309639 1
0.515962596891122 1
0.455142126337543 1
0.734413660045052 1
0.920393143041877 1
0.6794548571413 1
0.764491980324865 1
0.680569024934307 1
1.16194385998326 1
0.945572599590192 1
1.07088117281101 1
0.821542670469788 1
0.305512725723578 0
0.916279157459809 1
1.02972534404216 1
1.07515478827868 1
0.803899460040607 1
1.34935810028817 1
1.06166206663773 1
1.39498707216427 1
0.915796189102584 1
0.851342291938322 1
1.06801988308234 1
0.519521393679842 1
0.611772384415221 1
0.70054921792046 1
0.875597690115557 1
0.817298798072167 1
1.06274178373735 1
0.822451954882762 1
0.940506054208776 1
0.223774757354636 0
0.791755530235754 1
0.862978452922304 1
0.951018402764925 1
1.41492229595719 1
1.05184864153927 1
0.517505953470045 1
0.515436793282745 1
0.747254082206617 1
1.08036665652544 1
1.03494611775412 1
0.662100293218475 1
0.655238067499476 1
0.905343350709193 1
0.83571885597686 1
0.948847950539844 1
0.924859772275689 1
0.955714790390671 1
0.878842318645112 1
1.01648747437198 1
1.14095957829092 1
0.498614132024668 1
1.44887874004324 1
1.22949442941626 1
0.738522427761053 1
1.09478170709807 1
1.12189853323965 1
1.22587303394451 1
0.994209327394949 1
1.29211631459987 1
0.68126115660013 1
1.23191587910547 1
0.734570058795174 1
0.944421575955672 1
0.302685012386588 0
0.603532709962774 1
0.9988317036841 1
1.3162496735209 1
0.888834560177371 1
0.764636515373586 1
0.853102817491437 1
0.905990233319439 1
0.473206977842001 1
1.27234572085587 1
0.981923574200183 1
0.542203746451246 1
0.904135103934507 1
1.14954091786252 1
1.03353149640304 1
0.987543578049096 1
0.958015573209563 1
0.996114718592797 1
0.750310901521554 1
0.84237109668085 1
1.04445801696482 1
0.800931878586798 1
1.05175249618158 1
1.08916431176405 1
0.939632440870528 1
0.782909476597261 1
0.933251960445724 1
0.768091233240011 1
0.883931067127448 1
0.658970127203691 1
0.526403571975652 1
0.773434213500513 1
1.14170731689833 1
0.802066808744775 1
0.606725217423524 1
0.882091434186816 1
0.968279830053791 1
0.615786816088582 1
0.595432437801317 1
0.375235827595898 0
0.986117741389576 1
0.916372498822089 1
0.577593145632031 1
1.01078910019817 1
0.800611469525248 1
0.810928403991761 1
1.10361925783325 1
0.714279445199801 1
0.355650772494564 0
1.03807906166098 1
0.63186877874526 1
0.983156701297814 1
1.53013821173543 1
0.757926255756868 1
0.900500158193163 1
0.655072248954219 1
1.20621887378798 1
0.802000226601096 1
0.815515979301011 1
1.35518376302936 1
0.895853812352545 1
0.557840009625849 1
0.675090611607447 1
0.75151522632776 1
1.22308438533604 1
0.258816991524184 0
1.10154003507771 1
1.1505706937045 1
0.984521656457122 1
0.843683109219778 1
0.693606614897633 1
0.385793793248678 1
1.10112197353042 1
0.884205971178114 1
0.41892545654238 0
1.11316457720432 1
1.26695861244221 1
0.937894218209901 1
1.13569480008942 1
1.30310415271569 1
0.543002729621448 1
1.32281293767794 1
1.1213506109647 1
0.861968872035968 1
0.801044547250181 1
1.05316686079802 1
1.26400339603082 1
0.503682889902872 1
0.89659357927121 1
1.05374678078954 1
1.01015062126185 1
1.46066871778128 1
0.718918824059454 1
1.13072774767709 1
1.74999363929061 0
1.33713781261941 1
0.541475638595684 1
0.417455384125269 0
0.704362815258474 1
0.693231552625044 1
0.782555753280402 1
0.66224855223904 1
0.970896844850505 1
0.759674078318248 1
0.73120569347216 1
0.71839127795864 1
1.3319650710834 1
0.585204341923119 1
0.791723151067274 1
0.973885141397168 1
0.81341955772935 1
1.07900573025127 1
1.11866562650774 1
0.678011981707672 1
0.881269871680818 1
0.895537166697076 1
0.742165861700505 1
1.09399943932933 1
0.868806675704116 1
0.877516484047951 1
0.88781880482986 1
1.01027878253466 1
1.12826522571027 1
1.00094069698839 1
0.588106827060685 1
0.989079171451728 1
0.980416249877046 1
0.744663187757831 1
0.774450808198147 1
0.770506029199467 1
0.799365522114434 1
0.720003983814843 1
0.880142494107514 1
0.759832552051222 1
1.37962153222894 1
1.0196156518613 1
0.421681636209824 1
0.79285675922942 1
0.994305180562392 1
0.622970910753989 1
0.90625715408659 1
1.1114501243099 1
0.538940450401 1
1.1092928223356 1
1.00920124409709 1
0.816044857533929 1
0.997649993269767 1
1.28876691817999 1
1.20846586404852 1
1.06961080637657 1
0.872351549927412 1
1.01573979078624 1
1.04934840265827 1
1.03997463607677 1
1.07280572980734 1
1.20318552269499 1
1.12500992083485 1
1.2525966429718 1
0.681434260117433 1
0.81587113717574 1
1.07911934174972 1
0.804063018345472 1
1.20765068526494 1
0.596067656743979 1
0.532106752282574 1
0.690079537192418 1
1.38746878351463 1
1.19515406802894 1
0.794636803592382 1
0.751129221771003 1
0.80347459004741 1
0.835462197819802 1
0.89806305287912 1
0.709139597948594 1
1.25345171713621 1
0.795145243584116 1
0.752489091145227 1
1.20162114558981 1
0.742474452039001 1
0.62279209748053 1
1.27865364603739 1
1.17669004353742 1
1.1869733154851 1
0.551303898566064 1
1.23538491427398 1
1.03594547088659 1
1.23348405827786 1
0.345570018459889 0
1.19309518762889 1
0.971307831721943 1
0.962322994360936 1
0.981291535485904 1
0.563346398000664 1
1.03272335266087 1
0.969956916303911 1
0.931776212631295 1
0.852482888841752 1
0.754995378992254 1
0.61661137500083 1
0.711834205285159 1
0.967837879389648 1
1.30827021859927 1
0.798768847054795 1
0.577962727958243 1
0.632623114717898 1
0.922014148072546 1
0.813454046820966 1
0.593918747964382 1
0.815518468105161 1
1.0820797143929 1
0.526137133057571 1
0.584254137677103 1
0.844929597024363 1
0.486064560237455 1
0.833480375057096 1
1.13252826922843 1
1.12881519290715 1
1.40223347621286 1
0.735624423455909 1
0.896660094526007 1
0.477499498138824 1
0.998373537951845 1
0.681130407103022 1
1.21181186909549 1
0.852883565942708 1
0.684208777383148 1
0.680951086174375 1
1.27005043216307 1
1.12178176542627 1
1.35562033943613 1
0.452017767988532 1
0.875063062313647 1
1.13295426855128 1
1.03236691711223 1
0.84697201446573 1
1.20854877441996 1
1.14625229803417 1
1.28459687949659 1
0.771731501320577 1
0.8673948686204 1
0.375910016726105 0
1.17225186813909 1
0.880089214706995 1
0.733668952986572 1
0.999192943024435 1
0.682769603069183 1
0.953151551714111 1
0.395374208745307 1
1.29216702428893 1
1.07746225715884 1
0.830707829112531 1
1.02448923485342 1
0.673599587442001 1
0.593269155681073 1
1.6154081211269 0
1.49547721346713 1
1.05851690715019 1
0.933090280111757 1
0.927594330523251 1
1.05787694759583 1
1.42674060487326 1
1.20301845003097 1
1.15770651874055 1
0.716998737190634 1
1.24448322916449 1
0.876331917286343 1
0.920031991791283 1
0.821705135462825 1
0.736851808163812 1
0.97477473304066 1
0.78550280832882 1
0.600134343436499 1
0.706271558776617 1
0.911181374333616 1
0.555944413878906 1
1.36546091748354 1
1.07036771771748 1
1.15927762258431 1
1.06553919546895 1
0.612335623857671 1
0.91826733006733 1
1.09834474954433 1
0.48686017352631 0
0.548825290693833 1
1.32777735437933 1
1.11326747218844 1
0.780921560645807 1
0.793424115895892 1
0.999100769886872 1
1.19581961959065 1
0.629888092566207 1
1.17488550325938 1
1.0487580472313 1
0.89367484554651 1
1.18793260649955 1
1.32592135253279 1
0.653447845001872 1
0.742715278688154 1
0.839259655646262 1
0.636738885596126 1
0.670226428955396 1
0.997315336228253 1
0.793784912712362 1
0.736159844680203 1
1.13674026097852 1
0.811818040049318 1
0.613463155493392 1
1.10466529241576 1
1.10660602644452 1
1.2522516295716 1
0.666923196783427 1
1.082195662583 1
1.07070276862182 1
0.783997865155048 1
0.849254135358377 1
1.35552468789611 1
1.22997783172564 1
0.436179066078886 1
0.74243729537182 1
0.783134809878805 1
0.772231248241427 1
0.688414175461611 1
0.827583054568217 1
0.973978161824054 1
1.0845247439315 1
1.16803213049447 1
0.848477177138825 1
1.01887996695797 1
0.655211195943208 1
1.27734504427377 1
0.918751058245425 1
0.743612951440421 1
0.597858575193744 1
1.14148262735453 1
0.786219283633145 1
0.774915710024693 1
0.801738769943843 1
1.0620793136272 1
1.03602946120174 1
1.11196541630776 1
1.30141924705581 1
1.3543611667674 1
0.875470453942995 1
1.10917048108301 1
0.810672868962809 1
1.12011165627057 1
0.75513649359419 1
1.10300202198031 1
0.782392328544969 1
0.948648939079679 1
0.797135532348623 1
0.191644437253957 0
0.614100192579895 1
0.597845446114156 1
0.973990954730261 1
0.858403103581946 1
0.552240625437809 1
0.884392952050752 1
1.07737452358343 1
1.15457340607852 1
0.765646003759617 1
1.19378397214272 1
1.1829390792191 1
0.75502710932367 1
0.551802388509955 1
1.60665556166202 0
0.711983462919567 1
1.0958984726947 1
0.406409103281393 0
0.827150311140012 1
0.844119054099321 1
0.889635143917837 1
0.750851583658601 1
0.622401208333883 1
0.83325340150269 1
1.09394878296291 1
1.2428462958271 1
1.1340665656233 1
0.799099429132545 1
0.687876564423119 1
1.03797793845055 1
1.1472327575786 1
0.965585224299769 1
0.773983384036787 1
0.759201980685551 1
1.02997633250417 1
0.811799952363681 1
0.537791836767084 1
1.16591794133745 1
1.61043167616181 0
1.12589432585434 1
0.818913942088313 1
0.902768741263813 1
0.945883879311413 1
0.533724420723027 1
0.913165830949488 1
1.29289818228115 1
1.00684005609018 1
1.07424668824772 1
0.274801924263584 0
0.838565551805113 1
0.92503202420417 1
1.09337283489345 1
1.04787674519923 1
0.415039433300419 0
0.366719775599215 0
1.48543445853759 1
1.03308794684462 1
0.990371206311344 1
0.751999673452646 1
0.804716621374429 1
0.587285132886679 1
0.486311019208673 0
0.23250809522439 0
1.28366871534498 1
0.880865604287086 1
0.479577594788097 1
1.02386191355318 1
0.97407069640368 1
1.07407804151788 1
1.45528533394609 1
0.992972764390782 1
0.306786838288225 1
0.884745289718334 1
1.34936879046713 1
1.11950934764888 1
0.846473186882356 1
0.836729403557377 1
0.666298439963799 1
1.1055271147149 1
0.789472040789239 1
1.03850430017324 1
0.543068798873931 1
1.0812530363088 1
0.569338228782349 1
0.732843646171007 1
0.918927701909239 1
1.1611236558834 1
0.591303295448772 1
0.726004856766758 1
0.869835431467337 1
0.526232893449801 1
1.20438955170627 1
0.648684701159785 1
0.682812756912232 1
1.29398709132399 1
1.10500843400737 1
0.842752597982711 1
0.903451691341119 1
1.01041709418782 1
1.15718978248515 1
0.883127450065461 1
0.680166867602046 1
0.726881137328361 1
0.588442160751486 1
0.946368883926884 1
0.735341622767462 1
1.27209469542704 1
1.24964310887802 1
1.28804342582946 1
1.54282665800394 1
0.956776488339619 1
1.04950459761263 1
0.412914354175993 1
0.78472672913611 1
1.19320953117587 1
0.893785187498723 1
0.672218711806243 1
0.642042821226377 1
1.00501868302007 1
0.764066654374073 1
0.759507795111771 1
0.90992693035038 1
0.989727889507247 1
0.618941817177333 1
0.775116891073271 1
0.910757530600123 1
1.00116128706129 1
0.932039129071009 1
0.936606802532068 1
0.997360972686044 1
0.645405806887421 1
0.652807185134302 1
1.24571801236898 1
1.04054137776954 1
0.542151775061412 1
1.15046613241053 1
1.11568796779836 1
0.652874073442235 1
0.641829879761349 1
0.73814736496564 1
1.04307496876416 1
0.906763469746867 1
0.69518385238361 1
0.668625466658779 1
0.8076201249936 1
0.80830286068652 1
1.04675343873404 1
0.563826665660622 1
1.17262928486625 1
1.17265918180328 1
0.687901166798849 1
0.659555700928142 1
0.76148526577303 1
1.19768225657194 1
1.07392456151611 1
1.19287025064614 1
0.76179655107673 1
0.774340651905368 1
0.820048674654957 1
1.12194585184003 1
0.922424727950814 1
0.626974806123036 1
0.754909283555888 1
0.884382274019103 1
0.81301260228134 1
0.762183103466498 1
0.952897705010462 1
0.421822953687808 1
0.787362408002737 1
1.02496383654818 1
0.882578843366256 1
0.711699927024496 1
1.18323303127948 1
0.721597415527323 1
1.02415847420599 1
0.878724458350631 1
0.840685429431198 1
1.01445948891841 1
0.884602604877144 1
1.02403515201163 1
1.15444030246431 1
0.892297768147544 1
1.08247256325889 1
0.748943333765955 1
0.931835698859237 1
0.814175188676456 1
0.77250353736613 1
0.537427548604557 1
0.792813371567064 1
0.932943397380359 1
1.32342456167949 1
1.18601147740252 1
0.731817292783084 1
0.90486976991376 1
0.888478471103953 1
0.937578366093017 1
0.995055680153378 1
0.962060995968483 1
0.917423570262976 1
0.930716420323376 1
1.10571843178173 1
0.867689480189923 1
0.56413275999003 1
0.423009869253423 1
1.29399765695496 1
1.04642112516358 1
0.705755745869798 1
1.36777041864086 1
0.381494357170145 0
1.34694942451209 1
0.943897049890822 1
0.661179000936329 1
1.12345488651535 1
0.860631481432448 1
1.25070331850511 1
0.342923021253406 0
0.547600691776459 1
0.931585850375438 1
0.557459776507763 1
0.867505467340066 1
1.20898786857689 1
0.871363097069721 1
0.938738299266693 1
1.05140789640883 1
1.31143911911674 1
1.0287285978384 1
1.13088745026219 1
1.2043884195161 1
0.868831057558121 1
0.99445431033336 1
0.70420040140269 1
1.16436566334043 1
0.714763406869891 1
1.32093721548108 1
0.750424450154802 1
1.00138492167567 1
1.67841832315638 0
1.27052276696526 1
1.34260528209573 1
0.725540028831918 1
0.894051753493275 1
0.985749476843271 1
0.948637860447134 1
1.21412776732247 1
0.967867534903344 1
0.776394928573139 1
1.16068374184246 1
0.706040773433949 1
1.17240000372505 1
0.985212250034269 1
0.773025395793219 1
0.918822249730334 1
1.2224449701613 1
0.908104869233924 1
1.27682290107594 1
0.556030211572714 1
0.887736715573387 1
1.25574602853158 1
0.665603998999282 1
0.66935528544273 1
0.729400212466778 1
1.06779682729025 1
1.43623372612417 1
0.616629163851897 1
0.795384021711363 1
0.540947405636272 1
1.07482447682471 1
0.745006015686347 1
1.37089208374017 1
0.966051129740136 1
1.12920058546481 1
1.01470012787134 1
1.21323272147943 1
0.669177582690045 1
0.969045908344549 1
0.737492578078176 1
0.619304720249259 1
0.763732951753768 1
0.916238186115838 1
1.07597707942989 1
0.63580127814724 1
1.11316383910528 1
0.756960128248375 1
0.516672096137083 1
0.952528131834071 1
1.32166720281743 1
0.934056937836922 1
0.584570576779317 1
0.963347863488596 1
0.896289970389302 1
0.742459997231233 1
1.04723389759376 1
0.716522158646421 1
0.595441755938417 1
1.17542110036199 1
1.10430517669471 1
0.622005371342031 1
1.07593044163704 1
0.894029084245711 1
0.988056275474719 1
0.589419413263059 1
0.798993241139515 1
1.07205592081669 1
1.2655149745618 1
0.559059101766191 1
0.939775055430588 1
0.522576424820924 1
1.01244731728417 1
0.822830456098346 1
1.05328245738688 1
0.757772641341864 1
1.20539996178595 1
0.781972357265271 1
0.780082934472808 1
0.642802121662248 1
1.08317629754857 1
0.389706921560296 0
0.991993135054489 1
1.15362964146039 1
1.23607563485925 1
0.846869401581479 1
0.829927620528291 1
0.330996539076366 0
0.598099365344079 1
0.917316707253577 1
0.660743364731554 1
1.12051166591006 1
0.973002645593991 1
1.23627864665883 1
0.849946794944731 1
0.966690190809371 1
1.38976502414479 1
0.956104795205779 1
1.02433146160346 1
0.997539954247172 1
1.06218505922993 1
1.52402802500672 1
0.731034449536046 1
0.864230095418415 1
0.54953379244612 1
1.03347022390199 1
0.856302415848956 1
1.09128138606841 1
1.2350867916571 1
0.871228879432242 1
0.92988562550526 1
1.07381880868957 1
0.941225150643027 1
0.880728640836465 1
0.960098518054947 1
0.672287982925471 1
0.557487847748867 1
0.612375609285089 1
0.776280506875806 1
0.846644088746227 1
1.23514183556376 1
1.06789992336761 1
0.536546041201783 1
0.660768054902017 1
1.00569169718588 1
0.831873188840112 1
0.297523994773409 0
1.00721167352944 1
1.02294169190401 1
1.225574577318 1
0.58546198960671 1
1.05191529666289 1
0.966506183875427 1
1.49944610375681 1
1.17107180982018 1
0.917166901091536 1
1.35526768143607 1
0.764823684610137 1
0.978256626007947 1
0.566361526175019 1
1.14634485097785 1
0.6388428655502 1
0.76026231388489 1
1.17539189131772 1
0.952168985108783 1
1.40658771173359 1
0.312475761297522 0
1.02929499046521 1
1.07487663982981 1
0.962593541495629 1
1.1927570549301 1
0.329423103017646 0
0.879210088314657 1
0.605677537869808 1
1.2323318910485 1
0.785423442240125 1
0.394189472741156 0
1.24130308553933 1
1.27563672640544 1
0.83894414785586 1
1.12398856074966 1
0.99799764968174 1
0.756756646531415 1
0.64246627128955 1
1.26343565847253 1
0.846745180938952 1
0.982232958528925 1
0.938985787692263 1
1.02238821532696 1
1.08798128443147 1
0.831857303989098 1
1.31563696444241 1
0.738882590803251 1
1.42107910343253 1
1.25978721601688 1
0.976913299573526 1
0.629111928040384 1
0.937435798952636 1
0.850476821121432 1
0.889896497066424 1
0.724074551148425 1
1.06596791623981 1
1.04248250326406 1
1.39167467818212 1
0.736780979136969 1
0.531726581151857 1
0.673121084158323 1
1.16794977853577 1
1.05671718898373 1
0.785857658220607 1
0.699099319757098 1
1.09320386239875 1
0.993984961424675 1
0.789549598187152 1
0.421598243924466 0
1.11207415518908 1
0.724158629626322 1
0.638835165843546 1
0.90909460875578 1
0.933540040288044 1
0.971203902746346 1
0.945122061851911 1
1.24076984286444 1
1.08859484768451 1
1.26336156385783 1
0.790792214925063 1
0.54951568193654 1
1.23810327054228 1
1.68478187951889 0
1.00391353439841 1
0.70648781355269 1
1.0339195931442 1
1.17780719857437 1
0.754960704806855 1
0.942893651302176 1
1.0145072883283 1
0.881061710729474 1
0.829151503369297 1
0.577935581883798 1
1.15548067718467 1
0.749057233945819 1
1.0005253494203 1
0.668667770161919 1
0.893913983524248 1
1.43797904577627 1
1.3428560060349 1
0.913029429392991 1
1.03430354390365 1
0.825954480565406 1
0.81743843018623 1
0.762088958267168 1
1.31195517153833 1
1.03566162713158 1
0.955376419471168 1
1.05350616155936 1
0.677250838122817 1
0.951931950667786 1
1.00565940803942 1
1.4824793348642 1
1.21989951470677 1
1.28393339985702 1
1.10659320195066 1
0.807980862444638 1
0.460762648959462 1
0.606537602149167 1
0.805597746993979 1
0.912529331467728 1
0.767285465169465 1
1.01708231567093 1
0.540302808090201 1
1.11093361821991 1
1.1580430982146 1
0.957870143310124 1
0.915597521689095 1
0.632732729910073 1
1.31883546970835 1
0.922465508170384 1
0.753481009885932 1
1.1256381175884 1
0.495933935995285 1
1.26701617192594 1
0.793850807732584 1
1.19710198845133 1
0.984826022301193 1
0.752056282878248 1
0.667849753926807 1
1.11348125085888 1
0.794314230431874 1
1.01863523425069 1
0.843045909432662 1
0.730137804894815 1
1.20125380304148 1
0.78083491679793 1
0.77387084858755 1
0.994647242442331 1
1.00108538653209 1
0.709826154922464 1
0.804749567063345 1
1.06185392619995 1
0.754138677797936 1
1.12760652791463 1
0.475075063440427 0
1.11012607861734 1
0.957324840228911 1
1.1533655918025 1
0.491191390242455 1
0.688961336297149 1
0.881034385945507 1
0.672166778543425 1
1.01819013036507 1
1.01960110268491 1
0.760456020750832 1
0.201736655817883 0
0.885918076805752 1
0.456309854422096 1
0.616582463406977 1
0.958746283664707 1
1.02680749473852 1
0.846200613326312 1
0.966816466813873 1
0.887872988788223 1
1.08336562105429 1
0.584055439896045 1
0.724237246144171 1
0.760007506534496 1
0.753091656569352 1
0.92508695440771 1
1.06436522517702 1
1.04412254293831 1
0.422471748438466 0
0.929056746830883 1
0.785880339146704 1
0.508700172062057 1
0.766716163329784 1
0.42464913880584 0
0.795625955021561 1
0.97943683847552 1
1.12573530442425 1
1.40877240873234 1
0.665236222571584 1
0.786020184530858 1
0.72568372737522 1
0.776374024283313 1
1.2525279515038 1
1.31905811761498 1
1.09020222376135 1
1.15515291526632 1
0.864462325356169 1
1.16340553497134 1
1.25511806940646 1
1.29812467512267 1
0.62224950087814 1
0.558391827554562 1
0.603571270170711 1
0.666747141832647 1
0.823092139696478 1
1.36904366577879 1
0.743492650815745 1
0.862164153061542 1
0.806298797620752 1
0.985274484135608 1
1.06865735571497 1
0.198031956984891 0
0.791944252133774 1
0.840301741090575 1
0.50680902447273 1
0.642262202652031 1
1.21988918159207 1
1.34861735857033 1
1.29979477171993 1
0.723145180922553 1
1.06469921325111 1
1.45439600203418 1
0.80894038666506 1
1.26915137736395 1
0.880243226796784 1
0.788001207004712 1
1.25309636917414 1
0.899793667308833 1
1.12259342813681 1
1.0000820673 1
0.8938004979036 1
0.881205380239327 1
1.15808017249577 1
0.778063003146986 1
0.758700218452053 1
0.982213899557597 1
1.04849722613496 1
1.20798796285428 1
1.4143617748885 1
1.08736715896933 1
1.12486966334995 1
1.32231533380513 1
0.728698211744072 1
1.19308461128901 1
1.30754323068372 1
1.57562967781376 0
0.571482447074476 1
0.938598252336433 1
0.408219478792438 1
0.647303677700879 1
1.02670138154072 1
0.817584672646089 1
0.810112148758017 1
0.964492090982163 1
0.87924285604544 1
1.51236171748839 1
1.0255394433771 1
0.551732193125922 1
1.09417842340599 1
0.851406728560311 1
0.931915526152015 1
0.760557441011885 1
0.612372878217147 1
0.985289414123868 1
0.904967869784488 1
0.887905812626616 1
0.998267569708867 1
0.627988314302239 1
0.896562775527027 1
1.31586787861636 1
0.977904331680042 1
1.16771910288322 1
1.08548536005953 1
0.774347633564027 1
0.852868597179161 1
1.11754659483893 1
1.25617011286089 1
0.862643776614681 1
1.27155890695546 1
0.883403509204957 1
1.07282937875886 1
1.12857473923648 1
0.899406776309612 1
1.01371431893795 1
0.665428668105576 1
0.769377351882236 1
0.49780029438452 1
0.895432348726222 1
0.99722265671913 1
0.777237077063751 1
0.719740634192463 1
0.886825848362119 1
1.11820574207019 1
1.69429568096492 0
0.583377217381528 1
0.598736078257804 1
0.993027859940046 1
0.804623555017023 1
0.986833339150718 1
0.972319068148898 1
1.06984380591869 1
1.26647077436491 1
1.03131180986642 1
0.964768237752267 1
0.662904054963191 1
0.667419840841282 1
1.74379943659618 0
0.427849740099582 0
0.698307170312435 1
0.508970917241359 1
0.582058622568639 1
1.04118548082167 1
0.852556635913717 1
0.898897714433419 1
0.99433215392674 1
0.713418627445353 1
0.712149638882832 1
0.810430794644625 1
0.929466986874608 1
0.991446759369339 1
1.30944840546036 1
0.689627237589376 1
1.07294007617498 1
0.441478993164839 1
0.672805290672277 1
0.597059996178155 1
0.580814707822984 1
0.834995718572636 1
0.64046684115549 1
0.772536047150503 1
1.22786823348559 1
0.842798288820995 1
0.622637346899489 1
0.993021851850602 1
1.26916830267038 1
0.986283068506286 1
0.645508402149757 1
0.796934351954431 1
0.971174633510999 1
0.948028419107952 1
1.11762783295175 1
1.25261363960375 1
0.425278465773257 0
0.897503763025237 1
1.01261688657815 1
0.879984111876917 1
1.09182065747845 1
0.140015662120715 0
0.864607618753584 1
0.825778915915435 1
1.01146475282196 1
0.862733215547911 1
1.02303357937854 1
0.82115781102318 1
0.693080645249729 1
1.03241332290234 1
0.531736015853799 1
1.02138532937736 1
1.30587851071009 1
0.479472879792762 0
0.77203994725961 1
0.809650189916109 1
0.963814219548989 1
0.603010161622853 1
0.77757114011074 1
0.562061969353149 1
0.5819335652486 1
0.732255373776668 1
0.907088195475076 1
0.883602104910509 1
1.03304164607572 1
0.609549578563257 1
1.03089796679793 1
1.14057988838173 1
1.31605084507385 1
1.1935194895851 1
0.406793027191962 0
1.28180709893048 1
1.58428907983067 0
0.668905428616305 1
0.649703021647407 1
1.06565464637845 1
0.906986122488229 1
1.16044698246194 1
0.756021445889532 1
0.724273620277669 1
0.75703314478271 1
0.925455450471654 1
0.671284904437742 1
0.975619814637203 1
1.06930055234541 1
1.01481823383109 1
0.723010340073056 1
1.11902457156705 1
0.992901195755636 1
0.727900706456556 1
0.855892200695893 1
0.480123378204646 1
0.888884127862077 1
0.856048885955307 1
0.895095765168436 1
0.584808842473947 1
1.07394352882133 1
1.23054601097166 1
0.706828588117882 1
0.679140081396443 1
0.71063646771451 1
0.716576551009959 1
0.524114039263011 1
1.14048416397846 1
0.830130149681934 1
0.580043627087255 1
0.697397116686573 1
1.15887565521467 1
0.731305028886181 1
0.650380158277911 1
0.961238334803726 1
0.613510490294824 1
1.21296710318383 1
0.618880766312816 1
0.931152570230481 1
0.525999494706318 1
1.08449563479795 1
0.628337701299092 1
0.562419492570461 1
0.767448865156285 1
0.709054491015357 1
0.982197477606552 1
0.901653768851322 1
0.984207762231957 1
0.753194624656133 1
1.11916389976111 1
0.882007340352779 1
0.425188537114356 1
0.760513958769688 1
1.25692399204499 1
1.18859846860679 1
1.54517552174633 1
0.068837041523973 0
1.17837681430232 1
1.33279886166044 1
0.978014629662525 1
0.796148381957345 1
0.836706993744956 1
0.928636369957561 1
0.917416174764052 1
0.434316589889861 0
0.633964594654134 1
0.829862115331621 1
0.563470241950928 1
0.710655982591592 1
0.522153074621891 1
1.12370955196922 1
0.357193327942523 1
0.790868707669041 1
0.711807217054007 1
1.49502284466491 1
0.97725145709967 1
1.08389295000785 1
0.921234759788961 1
0.944902571024623 1
1.21578950859032 1
0.919376047071487 1
1.05019897538499 1
1.21945768504236 1
1.11819426877459 1
1.02352639677916 1
0.913635902658902 1
1.16040044249437 1
1.24224086143315 1
1.03347554598929 1
1.1023779361212 1
0.524026286037747 1
0.990539487208069 1
1.08843118035866 1
0.754115723685981 1
0.938775320163236 1
1.25367765750782 1
0.919113211732719 1
1.21745354354142 1
1.0987319807298 1
0.575364424275568 1
1.00055122805048 1
1.08830817173036 1
0.818871882550645 1
0.977566357015686 1
1.28009996482797 1
1.26116111917263 1
1.03641366473548 1
0.58106398104488 1
1.26516070196215 1
1.2604312109783 1
1.17429531841055 1
1.16739246131455 1
0.773978257623131 1
0.946748290735817 1
1.27585306854553 1
0.782660639939848 1
1.15330615258487 1
0.785289754348413 1
0.862465069217177 1
0.681110823371913 1
0.739453892612075 1
0.495165401219382 1
1.61991634016999 0
1.10183395224584 1
0.268309235394717 0
1.28993018366495 1
0.622457807019101 1
0.93155082607853 1
0.885876379910436 1
0.797911963849731 1
1.08956499176539 1
0.743374594741248 1
0.81159433326977 1
0.585547416231097 1
0.856560182805721 1
0.766247887868576 1
0.756447844491624 1
0.771214766996082 1
0.344633749317087 0
0.790199002838017 1
1.41259276048618 1
0.864547323148031 1
0.94388637094451 1
1.07625431251633 1
1.38286649182564 1
0.927060838686011 1
1.52412550620026 1
0.631969705269503 1
0.698183396157894 1
0.925762789187432 1
1.12109538952205 1
0.662331303641121 1
1.09412924445505 1
0.590607467539469 1
1.17944400962595 1
0.719648305967176 1
0.562151561867426 1
0.680358234306089 1
0.705715514832579 1
0.988169046015534 1
1.27879318977789 1
0.805578202065532 1
0.495883167885253 0
0.827351205316941 1
0.757723971739751 1
0.928904331617582 1
0.900238008084804 1
1.04568635169798 1
1.21022038145849 1
0.753505959899272 1
0.791625721846223 1
0.712233524025419 1
0.892693837067735 1
0.730457533753159 1
0.826909505858372 1
0.556827543003498 1
0.822215594601344 1
0.575821050032145 1
1.32440649904813 1
0.857144593487283 1
1.1566371652312 1
0.688757176552279 1
0.672390424702677 1
0.991985762669289 1
1.11155428524602 1
1.12417448674511 1
1.26155770008151 1
0.924691194427205 1
0.690860482990777 1
0.809798412895922 1
1.19084150669504 1
0.680807735882665 1
1.09716295426481 1
0.874295438956039 1
1.31340792654972 1
1.18759902269689 1
0.894271849168379 1
0.596812957956385 1
0.898156676213744 1
1.00423352399986 1
1.27823672027412 1
1.10704904281533 1
1.01948928545435 1
1.03212530339521 1
0.524837168165802 1
1.24557001636667 1
0.391798608841364 0
1.21193023345959 1
1.59341863410634 0
0.887038769277159 1
1.24568202416244 1
0.88360410582436 1
0.944177063723313 1
1.04354820939942 1
0.858594548851975 1
0.653351546028418 1
1.10496390508035 1
0.803324844608692 1
0.989439863719501 1
0.48211019130439 1
1.37122172954452 1
0.34307515563817 0
0.83776060505513 1
1.16678575656239 1
1.1138309525528 1
0.852573259480843 1
0.747433043546295 1
0.799578816228682 1
1.1082603475449 1
1.0681288885315 1
0.885681961095891 1
0.88757109007319 1
0.584391095607774 1
0.779703675175935 1
1.16507496920302 1
1.30889227096302 1
1.23551050098319 1
1.04446845642395 1
0.563793747379693 1
0.970636434757182 1
1.17637777099807 1
0.611966865374113 1
0.878116834227372 1
1.03257231079016 1
0.677606837414173 1
1.00946897563024 1
1.02647622135729 1
0.709584695820579 1
0.965198793432289 1
0.721706364432297 1
0.682070912026639 1
1.07162333648262 1
0.657341299833969 1
0.930451958971603 1
1.11241475250594 1
1.31805403833416 1
1.25447552184181 1
0.557523333758047 1
0.988642951509923 1
0.744121390658133 1
0.700367351346795 1
0.718384289918603 1
0.627116761120861 1
1.36557886636507 1
0.843553249135216 1
1.41252291215655 1
0.627665926645878 1
0.769161775226807 1
1.08959787111428 1
0.530129453917325 1
0.887340276733813 1
0.690648658738699 1
0.85955245800752 1
1.27745215937492 1
0.559813643029778 1
0.717856696901637 1
0.948044778892194 1
1.24787654486562 1
1.1280588023742 1
0.825008069732055 1
0.898839991870145 1
0.83537676524633 1
0.791585949034242 1
1.09113320860824 1
1.11668131123544 1
0.484159054415224 1
0.881758739862469 1
1.0292711574139 1
0.19176319318886 0
0.859401501248625 1
0.81055282063214 1
1.34792891976807 1
0.741426505758063 1
0.994311469609502 1
1.6499780594527 0
0.698552690551353 1
1.59933516116059 0
0.368403103268033 1
0.634749263591408 1
1.24330696494921 1
0.409220627871492 0
1.37053940821083 1
0.929805607264018 1
1.2626162114206 1
0.598249389693509 1
1.05477446355134 1
1.01397312811733 1
0.821614672181429 1
0.66359685283897 1
0.857488965449832 1
0.74918881029948 1
0.722756969170649 1
0.790749255080613 1
0.800125357474694 1
1.34831384066265 1
0.895289266963052 1
0.868129482341494 1
0.803924159345717 1
1.09253868231188 1
0.665914722259195 1
0.85705055662028 1
0.740554715162068 1
1.16125505551785 1
1.05207380711716 1
0.8478429889103 1
0.569885428446816 1
0.499524635381799 1
0.579058907544347 1
0.454935198645609 1
0.855629191797464 1
1.00299998707307 1
0.873629923480309 1
0.582897977694728 1
0.911778378059101 1
0.953451259292316 1
1.48892357976413 1
1.25580172599037 1
0.684073273903249 1
0.647807626927846 1
0.821407327434483 1
1.01613870569769 1
1.02535203751043 1
0.905605236385877 1
0.688921015990446 1
1.22589561183257 1
1.24435523685666 1
1.02910617760978 1
1.0428447339227 1
1.04039181437941 1
0.975545654258549 1
0.316527041116 0
0.737139676542712 1
1.32333998892776 1
0.997962154384978 1
0.791034251796965 1
1.14794259305027 1
0.879250037402608 1
0.746261415548516 1
0.979336854034436 1
1.13397421772244 1
0.861595197473717 1
1.00794713899601 1
0.770766949179756 1
1.28872694199002 1
1.14867247754453 1
-0.0227032883378284 0
0.865458612506055 1
0.80040625519015 1
0.770092051162735 1
0.81525180821154 1
1.22014049146267 1
0.869994461671182 1
0.488402240129502 1
1.08191184152791 1
0.357927563809336 0
0.602710110048809 1
0.78767081757507 1
1.00308056641868 1
0.909737766663565 1
0.824900793417035 1
0.81896648031212 1
0.741990032668362 1
1.53241248924453 1
0.744325732651692 1
1.15229123070352 1
0.730712150877842 1
0.65581179347115 1
1.3967704366826 1
0.998555552243497 1
0.640707159128675 1
1.1118626411526 1
1.50908375477985 1
1.21267471531643 1
1.04479837950114 1
0.986005961384786 1
1.01650628676628 1
0.899439863396792 1
0.676410677643441 1
0.85558917287678 1
0.829895015317371 1
1.03676008423652 1
1.00194030466586 1
0.724784591051786 1
0.68965546655505 1
0.598969293733036 1
0.880045492478317 1
0.884267114749144 1
0.809134572335171 1
0.715911000089678 1
0.498539299540431 1
0.911553906158396 1
1.3729722540597 1
0.300831317132414 0
1.16335526209521 1
0.845742904913602 1
1.24815563097981 1
0.92570769224553 1
0.913050017829262 1
1.09110526768521 1
0.920753275130089 1
0.890000215881239 1
0.897084446500878 1
0.354084372841313 1
0.506216738036208 1
1.1211704005069 1
0.525452843476359 1
1.01308450287956 1
0.937164507654029 1
1.25170939138645 1
0.78707348533208 1
1.34279950380298 1
1.06573364314833 1
0.461967438713465 1
1.14417885513215 1
0.972639779211988 1
1.08310808768827 1
0.635786198833239 1
0.657491316181549 1
0.699450140121063 1
0.962237969635434 1
0.687808042665166 1
1.05783226873878 1
0.907348199209919 1
0.945481970633229 1
0.988040051676816 1
0.287900189486895 0
1.39782080672927 1
0.843478970357594 1
1.18129356292611 1
1.20940964942517 1
1.03555502196562 1
1.12266111822101 1
0.954256891467822 1
0.792236399163231 1
0.847747042416041 1
0.582121723014974 1
0.868195533443633 1
0.861575405611069 1
0.859970570201331 1
0.865717482984975 1
0.517584798319224 1
0.800251179809477 1
1.12517669157039 1
0.483708983028261 0
0.858353141379379 1
1.21870078959212 1
0.855267345298791 1
1.10672514738729 1
0.819742495925382 1
1.32102232959247 1
0.640079390648472 1
1.08848252772007 1
1.22249994708844 1
0.780243082358115 1
1.16237282438725 1
0.844684396939195 1
1.18061781678464 1
0.728654531299103 1
1.10937397707753 1
1.00684600243318 1
0.728332646360122 1
0.960793966864111 1
0.948809132916484 1
0.749349125956932 1
0.817909450191225 1
0.805239171806052 1
0.656745793309774 1
0.661407394163676 1
0.570021235568532 1
1.41895268015568 1
0.829680800905831 1
1.19917648339323 1
1.39936347851162 1
0.54605947227142 1
0.784568637897953 1
1.3774450846096 1
0.902899548044857 1
1.26409849126891 1
0.463754381027219 1
0.721938298470805 1
0.79645634267905 1
0.761531794633027 1
0.74974238459177 1
1.37601487435156 1
0.506866917370593 1
0.825860415147701 1
1.08049502773833 1
1.1273751067037 1
0.675611411367865 1
0.931532683217616 1
1.17711272000805 1
0.834223762610215 1
0.837390694258777 1
0.993819270069077 1
0.981336091557568 1
0.647100148415685 1
1.09169714817263 1
0.770591721332496 1
0.904349329555235 1
0.60528194352058 1
0.903414309209563 1
1.14936054247561 1
0.966144786352129 1
0.764424264720509 1
0.635623015601796 1
0.777716877957977 1
1.05976709890813 1
1.24559058534611 1
0.860766974667588 1
0.996174726722108 1
0.845507047295625 1
0.53407544403965 1
1.24773071593241 1
0.753071451718169 1
0.865790155092606 1
0.433908539751281 1
0.568672310489155 1
0.300137727771719 0
1.05914422373091 1
0.593015044236185 1
1.22307441058548 1
1.26887522632777 1
1.06120495577894 1
0.842035719571467 1
0.886624666179366 1
0.375748420955704 0
0.935408988288506 1
0.845080667968792 1
0.604846420307359 1
0.740130413598856 1
1.1011231622701 1
0.832495048422882 1
0.56129914366094 1
0.807182407679287 1
0.889531438068437 1
0.689546334779588 1
1.33197135254383 1
1.20533083289104 1
1.01535978544954 1
1.01079897913314 1
0.926897081863066 1
1.0767946035069 1
1.0106589122198 1
0.862412497920794 1
1.02165755504272 1
0.722179363474013 1
0.843070820762007 1
0.974259338523518 1
0.967000994981587 1
1.16580107414554 1
0.607808583167997 1
1.11351170332485 1
0.789541228141005 1
1.06736955589003 1
0.554089193282934 1
0.968191792987178 1
0.926919300067365 1
0.478082168483659 0
0.533125800611385 1
1.00778823889664 1
0.758121318274879 1
0.569193782774052 1
0.565423888856042 1
0.906132704979982 1
1.37678863123936 1
0.563829875976616 1
1.21027899480594 1
0.850208566934557 1
0.976145591943311 1
0.858363921948116 1
1.08146248778224 1
0.578856241377535 1
1.06327415669038 1
0.642104108728451 1
0.786088055272681 1
0.893814286884871 1
1.21815722264789 1
1.29103727453348 1
0.731868207170728 1
0.874182107158802 1
0.794542784250598 1
0.610845269556022 1
1.15717841090947 1
0.732169359376099 1
1.11319327442974 1
1.13759138035482 1
0.700923507010962 1
0.743033020210637 1
0.814502575360843 1
0.485888362348648 1
1.12367622021242 1
0.658544618017261 1
0.687452863983676 1
0.799373123518648 1
0.458423178690225 0
0.724144736123637 1
1.25325468879646 1
0.950416067137316 1
0.500543668064887 1
0.975619049414348 1
1.11121346592136 1
0.565256092008863 1
0.968029429606843 1
0.58580335746198 1
0.850617060504404 1
1.14538688071763 1
0.668852620701689 1
0.880874492075615 1
0.808968466865418 1
0.946835256597963 1
1.02178086904133 1
0.902435914364959 1
1.49455049069818 1
0.877106723081844 1
0.36486844039261 0
0.419063893499409 0
0.896037037188498 1
0.733802793663562 1
0.735462754721542 1
0.91151077569114 1
0.935347139223565 1
0.623221496719778 1
0.579106410115306 1
1.42023156969541 1
1.1609563781311 1
0.592860925422859 1
0.888835964918286 1
1.20924263773087 1
1.08751585882236 1
0.888942619795464 1
1.32702745249743 1
1.29616473333771 1
0.801963281792348 1
0.980769436631357 1
0.772820040094551 1
1.16404930665014 1
0.997691650715223 1
0.746830216062081 1
0.992775017289653 1
0.932847361291364 1
0.985978167324005 1
0.891790418356937 1
0.804656974862265 1
0.766185973694515 1
0.664349284082329 1
1.18559955147922 1
1.29185682640157 1
0.898361427948405 1
0.527705684421623 1
0.713559141463776 1
0.740029647488582 1
0.800757546285072 1
0.486333406332454 1
1.09493126995809 1
1.23269855833464 1
0.782973917455225 1
1.06677632312946 1
0.587706007497949 1
1.58308619077802 0
0.901544788432875 1
0.76650490120977 1
0.830704736680469 1
0.624144966594112 1
0.9182305581644 1
1.10241444607053 1
0.834501039916598 1
0.533489482210558 1
1.1189451036772 1
1.15644794459432 1
0.856675014066532 1
0.707773896849951 1
0.656118338188217 1
1.35832855165831 1
0.793288580900121 1
0.762165599717646 1
1.17149995359624 1
1.01876543784817 1
1.09818692859574 1
1.17221811697339 1
0.831200608624998 1
0.992777337817516 1
1.51320677203578 1
0.826265859211839 1
1.0833847342859 1
0.636827090008145 1
0.638586201383939 1
1.16002212082887 1
0.956191090516402 1
0.82186934233309 1
1.00716657000471 1
0.583063904175845 1
0.845745068871312 1
1.14498659231963 1
0.607784183476413 1
1.07919962386164 1
0.638940680385517 1
0.972669707353211 1
0.131720095465878 0
0.749675271402457 1
0.904588299327472 1
0.910031465240466 1
0.652922890570293 1
1.02431467330699 1
0.939718791020682 1
1.05732653413487 1
0.531346246271857 1
0.704582697707206 1
1.23465227679491 1
0.926183009072098 1
1.13034958882343 1
1.14305844615063 1
0.586102660790722 1
0.791248453609063 1
0.503914655759705 1
0.75449415679425 1
0.88882417054431 1
0.961097947973535 1
0.593303104828453 1
0.869503817475569 1
1.14468425031808 1
1.17661114403334 1
1.27626000701089 1
0.911937374332085 1
0.993567294708313 1
1.00603086861984 1
0.575207080614799 1
1.00207496120081 1
0.512819021383752 1
0.979077641847947 1
0.828746338290103 1
0.889088382565406 1
1.03459741018841 1
0.741400779081899 1
0.988673804833184 1
0.661588650822088 1
0.757149239958842 1
1.03849917514552 1
0.979778962261677 1
1.01790453747527 1
0.642970192768801 1
0.946861334289191 1
1.02831388618289 1
1.26555953698713 1
1.41818987200985 1
0.688395688979503 1
0.644778806306395 1
0.519601165344359 1
1.22856888653661 1
0.85395155586039 1
0.957807347490024 1
1.37256561163897 1
0.570952111260434 1
0.882434552754298 1
0.617825426519536 1
0.996974259864428 1
0.662136053732001 1
0.650303810751651 1
1.21680933210998 1
0.987098362496031 1
1.20423184749782 1
0.906301097323796 1
1.11330247553079 1
1.53214370293359 1
0.993930910274837 1
0.547078780160361 1
1.32398740705951 1
0.625263059824014 1
1.00902048720509 1
1.17016039323647 1
1.10567119314926 1
1.27828051049111 1
0.566087395602861 1
0.512391388604041 1
1.37610555158158 1
0.748969857803441 1
0.740859326180133 1
1.36377222316722 1
1.27922408846593 1
0.770420040614708 1
1.09976226404216 1
0.781690029114818 1
1.18803567849232 1
0.957554023936477 1
0.842860713263445 1
1.09858411931943 1
1.09108357048767 1
0.767204997678302 1
1.04024702082181 1
0.751538357120143 1
0.978906996010596 1
0.906372415275283 1
0.58319120160173 1
0.639134196501817 1
0.640125105817954 1
0.916128045005959 1
0.462743480857563 0
1.08035070107112 1
0.998131519971304 1
1.2473809040801 1
0.832650503415125 1
1.06919231517803 1
1.29453855289804 1
1.37333304914578 1
0.922588030956626 1
0.635527446977978 1
0.880497240543542 1
0.745322637329237 1
0.747254989532538 1
1.20655027138689 1
0.889439889736542 1
0.952506225316599 1
1.05974015545239 1
1.08197530774345 1
0.641802017763763 1
0.831132502402261 1
0.726103997794352 1
0.843881170692724 1
0.983596235652077 1
0.37389588037205 0
1.17606111694155 1
1.02581346571763 1
0.860710172342536 1
0.557545206264354 1
0.721074873165637 1
0.777355822742395 1
0.947453911095694 1
1.13829476653222 1
0.712519138910565 1
1.47712882675435 1
0.834341783840807 1
1.28030853632213 1
1.27411134583025 1
1.13833897965166 1
1.55599037887396 1
0.935290992405675 1
0.622446572968696 1
0.838160911685812 1
1.08158193956987 1
0.578936558619131 1
1.31189149232319 1
0.543811645647723 1
1.16792702468167 1
0.887958117357446 1
0.998888714186789 1
1.20772998829642 1
0.97576501680992 1
1.08023516783486 1
0.731348832332451 1
0.797874352541292 1
0.800695570101176 1
0.779015763749478 1
0.985211422412692 1
1.05331861263733 1
0.961318642368824 1
0.374239310114793 1
0.980512840352616 1
1.63880687985214 0
0.611363813424522 1
1.34310023388021 1
1.12360418150915 1
1.12868071948545 1
1.07942310845683 1
0.403971160614627 1
1.44861835769442 1
1.10700936772104 1
0.627257128339293 1
0.50338742631016 1
0.89313951041736 1
0.681988060702221 1
0.753599146308735 1
0.990337660503909 1
0.683270544975631 1
0.285089496145919 0
0.642942193900962 1
1.08773058092046 1
0.843060415305446 1
0.709164976788277 1
1.17855195026218 1
0.823097334755227 1
0.609050405523202 1
0.947555588634043 1
1.03980341321625 1
0.924418436134319 1
0.981429773894784 1
1.02486869128813 1
0.88197219540723 1
0.530845526054635 1
1.29814029712843 1
1.11765666118079 1
0.475039003389312 1
0.31478009832161 0
1.27183321449618 1
1.30822862865609 1
0.662860294923359 1
1.03400404590465 1
0.658916574924817 1
1.12173668760021 1
0.777803303231119 1
0.929556628598205 1
0.971140784719593 1
1.19828025796948 1
0.84284271189723 1
1.10482439237185 1
0.770731070259711 1
1.28318518695287 1
0.451327535445354 0
0.993878245108977 1
0.501058508419233 1
0.401511990132689 0
0.45867581616665 1
1.30680893991218 1
1.25028249238964 1
1.23872140601085 1
0.567495816975619 1
0.463240434490583 1
0.86506013324007 1
0.908610019537776 1
1.07300652186583 1
0.840399632363534 1
0.686027123653036 1
0.913604367600628 1
0.759727722088758 1
0.525191657670742 1
1.4304371284083 1
1.09874669481507 1
0.935321365518811 1
0.804668078883248 1
0.815891977104699 1
0.752018919163709 1
0.71320258438849 1
1.11683821377341 1
1.37602626951289 1
0.778445044281036 1
1.07430153363743 1
1.20107058994361 1
0.966344006074078 1
0.931340831535286 1
1.20248024662146 1
1.00667072574455 1
1.23548143958845 1
0.520126090207306 1
0.607496463427601 1
1.13449368002121 1
0.945156697628831 1
0.816171334995125 1
0.987089867373247 1
1.33831632873583 1
1.06348234139994 1
0.86266968077279 1
1.31417494044887 1
0.960343659820408 1
0.883712227059464 1
0.954271572223263 1
0.958363418928617 1
0.748236069977242 1
1.0020629728651 1
1.01525577036233 1
0.826876883225935 1
1.13409130788857 1
0.504250041634143 1
1.26226936071892 1
0.931384813532236 1
0.925598376575227 1
1.37057938032982 1
0.830834434516312 1
1.05003323296442 1
0.919713304821531 1
0.788511944810444 1
0.984276597074023 1
0.96351821594425 1
0.798799368675253 1
0.764811886020063 1
1.14181571662071 1
0.952585837008356 1
0.931236233992239 1
1.05817823099641 1
0.864987494667834 1
0.896081535830184 1
0.799307795139806 1
0.634624506544111 1
0.544533917896919 1
0.701421306725617 1
0.780181531868211 1
1.05012088566401 1
0.931136484802963 1
0.898524091650951 1
0.653929458171602 1
1.58933820572409 1
1.22011277284628 1
0.812060479192741 1
1.23989255968785 1
0.836680713352821 1
1.18631659961619 1
1.14445729073123 1
0.738279221721514 1
0.826158143688078 1
0.620686598719061 1
1.10537223204858 1
0.779976424957923 1
0.978096773369942 1
1.38209699012341 1
0.941020319272771 1
0.866224774845985 1
1.01513477286896 1
0.939794878242748 1
1.32078537777396 1
0.895772864869484 1
0.647894788230981 1
1.49325169607549 1
1.09918017547556 1
1.20140595369615 1
1.20845904744655 1
0.446860614021217 0
0.76013300233847 1
1.15421991482356 1
0.996157269057777 1
0.992673684550289 1
0.762087154798014 1
1.18952571921105 1
0.97185510761076 1
1.2188182155721 1
1.07475911993917 1
1.21206422278236 1
0.544766331545458 1
0.912779409645961 1
0.547391951248652 1
0.664419843949452 1
1.24932115732833 1
0.497436550800892 1
1.62537410948546 0
0.285977368523368 0
1.2991602925731 1
0.435251446166982 1
0.992908975081245 1
0.772618395165314 1
0.771339206681219 1
0.452332228742695 1
0.646182302157317 1
0.493495974255753 1
0.826997737917887 1
0.759857505700472 1
1.13299314910465 1
0.740013249906922 1
0.392642377874092 0
0.974758250655371 1
0.928441415310533 1
0.495907904798718 0
1.14553355875858 1
0.812781715322075 1
0.995714092073963 1
0.804949950684752 1
0.465004803320214 1
1.0782365928405 1
0.59798097407132 1
1.02157951802505 1
0.714260441709691 1
0.952096271708 1
0.62018810546257 1
0.900374626448488 1
0.733535347667138 1
1.18151455637498 1
0.959835059418134 1
0.785075826370737 1
0.959652079494235 1
0.912980870798736 1
1.10964781920201 1
0.90560220762917 1
0.681929805380237 1
0.78822984282884 1
0.679262774074909 1
0.903618792793096 1
0.831890013902193 1
0.740083017064157 1
1.14492994555059 1
1.22237374231196 1
1.3907283920003 1
0.891370658637392 1
0.771364765541968 1
1.21779672897378 1
1.06644649968485 1
0.690499547841722 1
0.514819246235438 1
1.30974064943078 1
1.35302065145338 1
0.793663892112147 1
0.866196827464059 1
0.629441508188912 1
0.808086693552533 1
0.493648565042769 1
1.36270161488145 1
0.974746282201771 1
0.686681458317865 1
0.800415745314614 1
1.03778283531608 1
0.83811446159755 1
0.973586728862032 1
1.17984557060594 1
0.70590920132586 1
1.10697390763296 1
0.646868190007976 1
0.95935661579405 1
0.806250608369163 1
0.90129515200955 1
0.678890415207686 1
0.699535418122511 1
0.443194523409927 0
1.34001878809274 1
1.11456742008627 1
0.236690518548989 0
0.873356735398457 1
1.0121881778482 1
1.30787378100498 1
0.92901547954214 1
0.971154524727955 1
0.503122160314342 1
0.693438562593126 1
0.911272971443241 1
1.03317410806839 1
0.688571846384289 1
1.1727326468777 1
1.00933426228965 1
0.889910906891452 1
0.406585346197652 0
0.889346348265041 1
0.84095284131145 1
0.924596419574594 1
0.577545899669867 1
0.438273827383476 0
1.25282117128126 1
0.930402865991015 1
0.921374405270121 1
0.83305364193662 1
0.720189983932954 1
0.72904147833524 1
0.907771740864615 1
0.657574010528874 1
0.929465370030241 1
0.975267538384237 1
0.840471358669541 1
1.27630281426863 1
0.891187455265005 1
1.00033922088184 1
0.714021285873013 1
1.72152310011103 0
0.947432021458509 1
0.875029700646839 1
1.07671966072017 1
1.0063093605403 1
0.521110988312973 1
1.24076740925419 1
0.210023943619161 0
0.546894111607709 1
0.622823206582358 1
1.29033898748001 1
0.995184669938607 1
0.919374182649073 1
0.843099861238502 1
0.900865947387775 1
0.812501184544776 1
1.19425935404433 1
0.996935621163032 1
0.919547077967387 1
0.765681002145362 1
0.615944441765161 1
0.764940888375175 1
0.946571678586697 1
0.854847996211463 1
0.748965929240521 1
1.19370860500184 1
0.927052794930668 1
1.56272997469056 1
0.684736425043721 1
1.54322399479025 0
1.04223928566598 1
0.95631724749833 1
0.559169764746667 1
0.62855493959788 1
1.16876406014987 1
0.773389318107071 1
1.26776786628553 1
0.864569007717508 1
0.907157290346224 1
0.604447957039926 1
0.981195890329031 1
0.922893504732359 1
0.976336150999382 1
0.902813293641576 1
1.05967090633275 1
0.975814036500258 1
0.670331748470594 1
0.438544248302992 0
0.905689212166706 1
0.717744412488988 1
0.956275793455218 1
0.759028037105537 1
1.15573007016465 1
1.25958084553761 1
0.686600253396821 1
1.03084156359162 1
0.476432182340325 1
1.13088529149923 1
0.958648555364425 1
0.855355814062611 1
1.03678415045141 1
0.77131105711799 1
1.32097379677857 1
0.899722655966244 1
1.52680559765469 1
1.14555141674059 1
1.00279707255221 1
1.49716877656964 1
0.629879580093949 1
0.523991251446733 1
0.682963844926943 1
0.800213693690414 1
0.670535453415482 1
0.91895308640628 1
0.9259159404109 1
0.906734299031754 1
0.904367108222328 1
0.993256428874251 1
0.94926847421832 1
0.907621948459477 1
0.750159678459501 1
0.929191547251814 1
0.951602742847647 1
0.860852532515579 1
0.63164893856754 1
0.752198043220998 1
0.833237820642724 1
1.211710164749 1
1.29815189249907 1
0.96659992027274 1
0.833574896308612 1
0.470627678351209 0
0.965584246516448 1
0.830002297919384 1
1.07613146714359 1
0.829583831915669 1
0.994921861926719 1
0.704434074498295 1
0.816268235269396 1
0.854864910444884 1
1.00289588671763 1
0.855021308750348 1
0.755678024891341 1
0.864514015290074 1
0.746919471162926 1
0.627688021026393 1
1.31295616987838 1
0.795189794642137 1
1.1245886846403 1
0.847694951612751 1
1.35544097331847 1
0.859001105014588 1
0.294915467411026 0
0.994348318521279 1
0.616042514839407 1
0.999058780524831 1
1.06827791676413 1
0.653846613207244 1
0.887655672980043 1
0.965244842432659 1
0.980401274845443 1
0.641510014799306 1
1.21222632642031 1
0.515350772016808 1
0.52984187522233 1
0.927479299873152 1
1.08559288116131 1
0.623408355126294 1
0.653517688551017 1
0.747192211078859 1
0.862513602189867 1
0.975441429324562 1
1.44662881982868 1
1.02388948067921 1
0.850369427340388 1
0.643963263490971 1
0.728950279234833 1
0.782075171805781 1
1.33209659971638 1
0.444947080085844 0
1.15289885780309 1
1.12160115681937 1
0.82630315558064 1
0.997290985769281 1
0.891924884913632 1
1.08881650595364 1
0.860427072581943 1
0.745043154427573 1
1.03559168336715 1
0.578506655992778 1
0.829321826349579 1
1.2336908242167 1
0.555475385872851 1
0.975300811798761 1
1.04788606917559 1
1.23417180953228 1
0.953440450561132 1
0.653767435060058 1
0.484394793578187 1
0.747352718267707 1
0.944234002147134 1
0.886832977724035 1
0.703885243477267 1
0.765475964102855 1
0.602068439672842 1
1.07472317937916 1
0.824805020974916 1
0.892887167450937 1
0.937574646156726 1
0.814994045095256 1
0.583997917497679 1
1.03318823594096 1
0.986598590464136 1
0.379050428230293 0
0.33521480549847 0
0.944079077565471 1
0.556665994268928 1
1.02878539821686 1
1.07988059489728 1
1.10362766844173 1
0.871405614281935 1
1.08206118253758 1
1.31868694411835 1
0.668913260803197 1
1.17987970183896 1
0.571065698132773 1
0.878958294559249 1
0.804078830415336 1
0.805526390065414 1
1.32949293056539 1
0.845651154474371 1
0.565623732984082 1
1.26808146764999 1
1.04484080600802 1
0.611934287674166 1
1.09483672767312 1
0.957692393218906 1
0.645456695634025 1
0.574223181341756 1
1.41436134964346 1
1.47903668524591 1
0.959288196108329 1
1.35242755953571 1
1.10382177529159 1
1.37575125769788 1
0.851913742755826 1
0.222557810349955 0
1.26990003437919 1
1.17479990695005 1
0.924583594696966 1
0.677245950785874 1
0.778901464833352 1
1.25773643287396 1
0.77958906643858 1
0.725149565915682 1
1.07322779125666 1
0.948492264836878 1
1.10225558205853 1
0.763891646831828 1
1.74103384690128 0
1.0849330657625 1
0.638079971510214 1
1.03579916313328 1
0.981698879950693 1
0.908746378718996 1
0.783789810364939 1
0.817044739546245 1
1.13713341240643 1
0.997144319096103 1
1.06839242885477 1
0.904230354907543 1
0.702272124675858 1
1.02363111373045 1
1.01341120228854 1
1.57618506272492 1
1.04710725531427 1
1.25273874020855 1
1.39416840009599 1
0.577038302228737 1
1.03743317216316 1
0.889200477774528 1
0.564480603833056 1
0.946057474931255 1
0.68199722813307 1
1.02103910834907 1
1.00919034895173 1
1.29837376176518 1
1.19118874822778 1
1.62849038491443 0
1.04418709754811 1
0.655361003186307 1
0.699337815311445 1
0.535066051980097 1
0.750915637868947 1
0.641520729003381 1
0.9612232651864 1
0.993154188673419 1
1.00258533514641 1
0.982028076655121 1
0.959705509401998 1
0.947111187595143 1
0.96362868896184 1
0.990422772415214 1
1.01570716363171 1
0.814414086343481 1
1.27791768608187 1
1.00453893781856 1
0.641121251201905 1
0.895842799451085 1
0.711192605305916 1
0.901522126514715 1
0.652903870321488 1
0.842252524771477 1
1.02159043717834 1
0.841528952961234 1
0.843035955028126 1
0.663442164188388 1
0.591012184630322 1
0.786756222155976 1
0.598062445372461 1
1.00220816842433 1
0.713659180107329 1
1.05436441788211 1
0.863117074301895 1
1.24599932535614 1
0.674604166948101 1
0.91220250117499 1
0.641714670639889 1
1.24777364763589 1
0.374295645026307 0
1.17738277186171 1
1.33624089199012 1
0.948557738379961 1
0.734755323240857 1
1.00237557598387 1
0.764895381177106 1
0.714863573208609 1
0.404832822425491 0
0.800731091540761 1
0.987856262366919 1
0.90132251906979 1
0.76899954310275 1
0.810219360806362 1
1.17851477930923 1
0.744371132914619 1
0.900888446133534 1
0.887981530777861 1
0.838905641287628 1
0.845500924360291 1
0.606524022572608 1
1.55685751494459 1
0.82178170634263 1
1.07682504251384 1
1.13185028259263 1
0.597904635381637 1
0.884486541902677 1
0.701205740046716 1
0.823644055283122 1
1.20601533023325 1
0.548861996712741 1
1.28605792579539 1
1.06278698363412 1
0.782774702284253 1
0.698185277968655 1
1.30214438797273 1
0.626482933806713 1
0.617562764318837 1
0.812019956855646 1
1.03284095389073 1
1.1864566956523 1
1.16974028717373 1
1.27919385731253 1
1.21536958723088 1
0.661018226128524 1
0.673087032291667 1
0.989277558956919 1
0.412790983419673 0
0.833233635915231 1
0.727247971836586 1
1.08445490008147 1
0.548159640559073 1
1.01957581551992 1
0.838542276687614 1
0.977688477903567 1
1.00923970424969 1
0.808496096653956 1
0.677402108999194 1
0.845032427571329 1
0.444940776015622 1
0.00560355386235772 0
0.804609321180111 1
0.991899245370859 1
0.846395204329822 1
0.732192981004848 1
1.48846646200244 1
0.977327710268106 1
0.942484794034957 1
0.893445547831297 1
0.988533905075809 1
0.823878951390164 1
0.77307427666503 1
0.655042131876356 1
0.871417127605174 1
0.445084948581098 1
1.14243354829206 1
0.775126785727062 1
1.13697750796989 1
0.306083697004339 0
1.12280135272136 1
0.540648871640233 1
1.44052756039025 1
0.89536628558987 1
0.905542467112633 1
0.881038058929307 1
0.761232686569344 1
1.26051305272145 1
0.836109135618864 1
0.64428649717117 1
0.899535118142522 1
1.01620644597849 1
0.567688897945551 1
1.08565394158818 1
1.12807397791257 1
1.02361180540178 1
0.984810079919443 1
0.93103839974201 1
1.04901256928719 1
0.951320473734973 1
0.706319265765533 1
0.610683996404883 1
0.704524974917727 1
0.70556213764054 1
0.950831425123247 1
0.951418327970225 1
1.16301900398727 1
0.943473403314212 1
0.721420892590674 1
1.05083555506501 1
0.521715210981035 1
1.16128187387667 1
1.08685139699796 1
1.05406911651264 1
0.662440074435758 1
1.89055246750833 0
0.538495192093801 1
1.04401743254943 1
0.668717491290358 1
0.522311384531019 1
0.37069154269644 1
1.05036435607095 1
0.633761404759149 1
1.12584244944564 1
1.03068181967084 1
0.88325699142854 1
0.917106821373499 1
1.44972299166208 1
0.856830097774372 1
0.818730478303073 1
0.57945767535393 1
0.680331681080697 1
0.716264511500438 1
0.590446757304511 1
1.09273269924344 1
1.07919370880172 1
1.020071003647 1
0.539050580028908 1
0.817897379255065 1
0.70305507661251 1
0.632247689991856 1
0.574286325313281 1
1.05237976128678 1
0.823489447528374 1
1.07611961491127 1
0.843018062819698 1
0.876272331706917 1
1.06240123267702 1
0.650174995383261 1
0.933143839739447 1
0.719080148683711 1
1.00420687565167 1
1.43436623083218 1
1.22038557878003 1
1.08062986921163 1
0.791130761564135 1
0.920915883320047 1
0.879061844041927 1
0.675195223783222 1
1.22695105223929 1
1.38249037786843 1
0.54180906766232 1
0.868501705371479 1
0.960478532213374 1
1.0636224586238 1
0.984396740766161 1
1.09424787145763 1
0.615600023506007 1
1.14470970887173 1
1.10804655022684 1
0.440308619548561 0
0.463067717027269 1
1.31995074623261 1
1.17425212702227 1
0.684932263250936 1
1.00871310479253 1
0.699226542461592 1
0.875768646732677 1
0.641939406925333 1
0.854895344439059 1
0.925610141597781 1
1.17402117269486 1
0.49895385446978 1
1.31787317771026 1
1.20071432901216 1
0.769387958646303 1
0.708617417197704 1
1.54721056259017 1
0.958052982230023 1
0.961798674689831 1
0.891033987933338 1
0.835155683169655 1
0.952673606384746 1
1.2333920702925 1
0.938317600235464 1
0.77051300959552 1
0.953792733211716 1
0.798980413060493 1
0.737275895190003 1
1.23552803619211 1
1.09197517368181 1
1.04273947950518 1
0.499349628426987 1
0.850238119339373 1
1.24258233817411 1
0.413389862253634 0
0.672816417970299 1
1.2111376067545 1
1.054472121914 1
1.22358317946509 1
1.10550279024875 1
0.991769897722259 1
0.596731973305297 1
1.2482417519812 1
0.568397009408782 1
0.76343375645751 1
1.06353119703224 1
0.732254338520533 1
0.547445956105124 1
0.944647487605437 1
1.07658614817345 1
0.94895874548855 1
0.820249783136386 1
0.80550373513285 1
0.537238819526703 1
0.995299786664374 1
0.39010691658676 0
0.825665748324393 1
0.613535499513768 1
0.52603372258288 1
0.661538864244023 1
1.08131858972419 1
1.12980061124332 1
0.70324096529886 1
1.02732794087228 1
0.975129779145521 1
0.3901211692856 1
0.916319114990367 1
1.32385342597183 1
0.942734698689978 1
1.15639824352793 1
0.504592054839338 1
1.64635213364957 0
0.715275078991931 1
0.404334720295455 0
0.798721234093631 1
0.928773075604888 1
0.592311347261177 1
1.31478644606429 1
0.905365243375378 1
1.02182724198255 1
0.962237606312354 1
1.04435725095077 1
0.546184305669078 1
1.16746050475906 1
1.25775108601917 1
1.17733699503595 1
0.921514571832331 1
0.774341956411187 1
1.07868928069077 1
0.786684444272746 1
0.306828195763078 0
1.09235367635472 1
1.02449289178239 1
0.983804896746035 1
1.32978819285015 1
0.591946084339756 1
0.989582898483673 1
0.654387223972384 1
0.984102720641108 1
0.893930989832222 1
1.12369416503837 1
0.964686941168013 1
0.555539244016992 1
0.298729670245292 0
0.753631827497686 1
1.12200209435446 1
1.16826896639986 1
0.637720520540323 1
0.776338797563287 1
1.17324835340293 1
0.960807381509861 1
0.581472724744053 1
0.511042799408062 1
1.09979638967567 1
0.718862097639294 1
0.686633187819841 1
0.766982972653537 1
1.03149152801028 1
1.01108903576576 1
0.499614415213978 1
0.884672995971379 1
0.647557091682404 1
1.26131493687981 1
0.847406709963723 1
0.516271275960394 1
0.845574965910429 1
1.04007079314345 1
0.973075014442412 1
1.00197275193507 1
1.12961924296013 1
0.786812514236122 1
0.836345910741339 1
1.19555484937609 1
1.21349870822535 1
0.435549507442323 0
0.798910484073989 1
0.891409056720985 1
0.637289207285753 1
1.06828788671388 1
0.847152607725033 1
0.828408537848528 1
0.289563977867989 0
0.52527646578991 1
0.705302641158502 1
0.811743209483454 1
0.693639177471195 1
0.907348815834753 1
0.910093805416583 1
1.0131082799814 1
0.859613298337064 1
0.723998552700411 1
0.509458645561616 1
1.1240265244346 1
1.59612688247685 0
1.13648469793823 1
0.867074239436251 1
0.731576624456448 1
0.903168093092894 1
1.20185037945412 1
1.05210537403411 1
0.545713233056058 1
0.744683346653388 1
0.809991179579114 1
0.784927008426855 1
0.839131421395829 1
1.23332318817879 1
1.36820575315662 1
1.38754671232594 1
1.27638940736929 1
1.00984818570974 1
0.850074441120034 1
0.696225421287046 1
0.14725047155928 0
1.01745846351634 1
0.713671257693233 1
0.743512401550101 1
0.75266597111496 1
0.745527379223901 1
0.926423295591537 1
1.62351176058027 0
1.31135710120068 1
1.17984419553834 1
1.00968498298802 1
1.36933331855788 1
0.513182610113946 1
0.83712460003093 1
1.67066216597133 0
1.22086570351602 1
0.939038520062989 1
0.68581618110553 1
1.28401668285845 1
1.31586877767191 1
1.09246465159772 1
1.25758110599055 1
0.946063773463907 1
0.766413086209404 1
0.943028490189287 1
0.473098107508679 1
0.998092985361305 1
1.0419615731832 1
0.965713960458922 1
1.09341164373821 1
0.738456229836308 1
0.893876228662623 1
1.11851714279159 1
0.440309846093382 0
0.435351924633586 0
1.51442821787465 1
0.655293878807638 1
1.40112035058586 1
0.701481685328159 1
1.06299631132211 1
0.927305373635509 1
0.972825294164808 1
0.672328301314428 1
1.18753853142137 1
1.30882196005548 1
0.789838692911195 1
0.826231412538098 1
0.790996406218017 1
1.03769842192951 1
0.831385236664182 1
0.674462906794858 1
1.22106168473662 1
0.520766879852843 1
1.34351640730947 1
1.1040096517443 1
0.949951159130242 1
1.04420737897458 1
0.571550838543858 1
1.05154105587162 1
0.650686403034723 1
0.906800697905195 1
0.491425346394872 1
1.03364584426729 1
1.24897763738364 1
0.859576920138467 1
0.814852796296947 1
1.36361986426304 1
0.913961417555357 1
0.862653321618802 1
0.750175372963384 1
0.510657070166067 1
0.97882414714766 1
0.974999734232575 1
0.748412271250107 1
0.457295004341786 0
1.23273002774569 1
1.15153764773854 1
1.00756651313081 1
1.00647480824861 1
0.86134802562266 1
0.550162663063402 1
0.846253667528713 1
1.21951317070762 1
1.52633638374277 1
0.92613403896921 1
1.39972615432913 1
0.601353129442968 1
1.03607762609865 1
0.548345001450773 1
0.801300830128929 1
1.19916580709894 1
0.6200508319609 1
1.12387033445438 1
1.01514311426431 1
0.70469423668548 1
1.02332462700521 1
1.04390191584148 1
0.951702503698456 1
0.450820670077554 1
1.1117600131111 1
1.00905810788399 1
1.04769764972891 1
0.748523954711105 1
0.48496873378772 1
1.2376100950356 1
0.443345458009353 1
0.756412560049913 1
0.881555085839845 1
0.637460891943215 1
0.906666654552204 1
1.36668428305786 1
0.891082912721207 1
0.571782605651818 1
0.688628851349909 1
0.779843211457697 1
0.735546919175879 1
0.686849915883181 1
1.23279628208224 1
0.962933960751183 1
0.914734431911588 1
0.991464301443931 1
1.08470158792474 1
0.486395408063027 1
0.651581197133985 1
0.425929144995395 0
0.860837906762453 1
0.891766714483212 1
0.521269538844095 1
0.512535445543377 1
1.08996170500088 1
0.93192786802487 1
0.816510068128618 1
0.609032983048583 1
0.406717593505433 1
1.17114622746328 1
0.915165584004637 1
1.30846434554696 1
1.02646187092973 1
1.3722967050014 1
0.858419856999743 1
0.675893881311366 1
0.788210949084511 1
0.937267455636923 1
0.698218085553929 1
1.46960854678029 1
0.560707607089937 1
0.827640507076656 1
1.01838265815591 1
0.827536277139321 1
0.961147246060249 1
0.581101062051806 1
0.629057420629654 1
1.01109065185822 1
0.996424632697479 1
0.736655195224092 1
0.799542821307727 1
0.7435909425967 1
0.59952635541009 1
1.105552794916 1
0.753194702864445 1
0.414920131565882 0
0.733977502961951 1
0.750803863554018 1
1.08843346230914 1
0.669265369360628 1
0.378737020820758 1
0.935211088295238 1
0.781271544092018 1
1.06434016268427 1
1.52047500381294 1
0.798412931402668 1
0.911553490385656 1
0.910906192403517 1
0.707308656702989 1
1.42413655596701 1
0.881716900511005 1
0.79503422031985 1
0.783383192112733 1
1.01457512914603 1
0.92875945159436 1
0.889039350503785 1
1.40034861413534 1
1.113836514864 1
0.842797652687905 1
0.957255112145597 1
0.841817396781523 1
0.727748687943088 1
0.673350116758254 1
1.54367486625343 1
1.0571790746228 1
0.966292762525004 1
0.911597189014221 1
0.702521045203805 1
1.13572217039994 1
0.490929306477684 1
1.33370999400018 1
0.625826594055619 1
1.41084076018187 1
1.02272820170865 1
1.20929201680292 1
1.01649180568279 1
0.509583826849864 1
0.796253391714817 1
0.685610464491398 1
1.15345945937348 1
0.530652925070213 1
0.713203969851026 1
1.0026295845614 1
0.437451150356486 0
0.701121591303397 1
1.39342287247733 1
0.727711525752567 1
0.712813684414994 1
1.23731072817092 1
0.885284234895872 1
1.11010854920929 1
0.427932611557923 0
0.488432380218921 1
0.798914274198763 1
1.35833503009387 1
1.00161995242261 1
0.902010683980576 1
0.332687591960223 0
0.871536364571628 1
0.998819357114132 1
0.633384194322996 1
0.393543045538233 0
1.10533203585342 1
0.899282182709902 1
0.98519479822951 1
1.26611978282686 1
0.953416681620618 1
0.71907790786452 1
0.907708422928622 1
0.624294313325353 1
1.13366613877872 1
0.750082733382412 1
0.753631154100442 1
0.893897451110769 1
0.57330405629898 1
0.796649519446599 1
1.21673918412332 1
1.04806621300058 1
0.538642568006486 1
0.681120435193009 1
0.621271634137727 1
1.02326118910598 1
0.791879945861256 1
0.567206323518911 1
0.891745711433077 1
0.393104782262805 0
1.04312180629749 1
0.727911600633343 1
0.797013364657806 1
1.45506223634939 1
0.708939612746773 1
0.580571893967654 1
0.871448520221453 1
0.50385486439595 1
0.75944462963653 1
1.0528139198856 1
0.912521548392056 1
1.05077696988835 1
0.661343564170996 1
0.827346963470115 1
0.991132444032835 1
0.848477416925387 1
0.956098549219431 1
1.02221152444173 1
0.909529592546019 1
1.0872150050744 1
0.858375944561818 1
1.10602387732734 1
0.602694603018797 1
1.02545202495757 1
0.600066177203962 1
1.01563123331336 1
0.490739699985643 1
0.848783875603656 1
0.836620012065562 1
1.07799346479486 1
0.750882978059066 1
0.837024973954447 1
0.75900731547651 1
1.14328836174701 1
0.959186906443074 1
1.23857130722834 1
1.23416908738299 1
0.989401111866231 1
1.42369595262593 1
0.708796040544696 1
0.771798677355343 1
0.817399773103837 1
0.985729505424921 1
0.823922007956186 1
0.388694880489828 1
0.96127397222656 1
1.01517378515152 1
0.573163786772588 1
1.47225336519097 1
0.987782959860317 1
1.26253560731845 1
1.3218125200787 1
0.777727417641062 1
0.821891514186489 1
0.721563831512857 1
1.300844612484 1
0.603581199563859 1
1.09250553209796 1
0.951258103852185 1
0.772113457291336 1
0.791576907406581 1
1.16051605667361 1
0.68744239687423 1
1.32678057035173 1
1.19079088646454 1
0.899950938760723 1
1.13450331932628 1
0.748128259741141 1
1.07916696210033 1
0.601063965640773 1
1.10238000793441 1
1.23892111046586 1
0.459155992122702 0
1.32458621171199 1
0.862874629529144 1
0.913485554316233 1
0.841632442892386 1
0.594861811194058 1
0.755838405356163 1
0.933548174094114 1
0.636387435092957 1
1.04337302313527 1
0.731690231029802 1
0.877053120324633 1
0.475356706766069 0
1.31545575216369 1
0.61517834437 1
0.987149790830137 1
0.641812174522055 1
1.21641163765183 1
0.767285404690407 1
1.28126331419928 1
0.867031871173009 1
0.652950522954263 1
0.926807146150447 1
1.19917833808205 1
1.24012294572271 1
1.08191825108727 1
0.497835671439926 1
0.61229296563358 1
0.623389521624964 1
0.812622850006011 1
0.661381058796367 1
0.288233707205427 0
0.887945444883296 1
0.739447268927003 1
0.96741598004639 1
0.748307057549912 1
0.84977741346365 1
0.857529210904746 1
0.552628064983295 1
1.35986283500087 1
1.03851454481485 1
0.92702696897542 1
0.717072909324698 1
0.969894232384057 1
1.50719548365136 1
0.997618892165144 1
1.19681432111808 1
0.882409323183339 1
0.717095438129849 1
1.16360152101456 1
0.976200679762832 1
1.27503316997544 1
1.15020244623702 1
0.721598723949853 1
0.81297683267849 1
0.667120834542007 1
0.813021984867638 1
0.907243561620138 1
1.37376901925866 1
0.817779074806928 1
0.56347730100423 1
0.595206427740082 1
0.681645221973051 1
0.956709312706882 1
1.37513593362541 1
0.392410659471827 0
0.564547398215155 1
0.784908769595306 1
0.854944774229168 1
0.684805780669534 1
0.629655211513371 1
1.16622053183413 1
0.914741939921679 1
1.25982331300856 1
1.57623284834526 0
0.875580544050715 1
0.892853720975559 1
0.775076227476784 1
1.26334999171093 1
1.24590261117243 1
0.984705245717239 1
0.814545067178566 1
0.577375998634683 1
1.04588793448713 1
0.782823104974268 1
0.884079436645074 1
0.849313309224894 1
0.987619162630693 1
0.663441537605785 1
0.679941028723014 1
1.24277655560059 1
0.740892677039942 1
0.910342375158897 1
1.0076848094098 1
0.99449512255384 1
0.914155247467688 1
0.627358484556394 1
0.696012145937611 1
0.661029055404853 1
0.326354061047099 0
1.0986587688511 1
1.20177534307787 1
1.22407048825042 1
0.895734686129748 1
0.942534486870909 1
0.747953748716182 1
0.799956940340831 1
0.734215938371695 1
0.928465717047818 1
0.36883140974437 0
1.04329076706712 1
0.893481696419465 1
0.942885695220874 1
1.11388070506706 1
1.29394762380102 1
1.25104302630145 1
0.854660621958819 1
0.877924945488924 1
0.797693345933013 1
0.82998158203346 1
0.911312063069694 1
1.0247490739613 1
1.90766921679998 0
1.1922395655704 1
0.449476452706128 0
0.806226937737942 1
0.632961885465349 1
0.977326499434109 1
0.786205736335119 1
1.32165767025024 1
1.03666377118622 1
0.736861749247695 1
0.997486967278456 1
0.649196033418678 1
0.690511910345498 1
0.90744067491402 1
0.611280245553725 1
0.873364984006515 1
1.13303105585979 1
1.00359428795488 1
1.0540823030892 1
0.549942482740374 1
0.868608722426603 1
0.97117200199351 1
0.800729059694375 1
0.952788924434337 1
1.38201476483029 1
1.04291609534417 1
0.778100936200577 1
1.03038659631339 1
0.888376050843886 1
0.670998208421405 1
0.99907998377116 1
0.245307716531591 0
0.617362242080221 1
0.462412291058597 1
0.780605844266387 1
0.706445513476685 1
1.01700921563747 1
0.84124092620514 1
0.9031205853689 1
1.11121996878831 1
1.44225604227507 1
0.785386177661805 1
0.559040366974103 1
1.0199067737513 1
0.601986197571499 1
1.14817169286072 1
1.08739084611176 1
0.71974298443496 1
1.1583938242948 1
0.520625532331201 1
1.17349163353514 1
1.10857058681806 1
0.884554848101788 1
1.20920628148417 1
0.735726388112003 1
0.508958517455249 1
1.08443357943236 1
1.1322339279537 1
1.45221632090552 1
1.25214400174708 1
0.769149960420595 1
0.904919268472853 1
0.61744821283817 1
1.44976570077639 1
1.37478989885356 1
1.26582329218014 1
0.646108946588293 1
1.17327795422166 1
0.861938651329802 1
0.638280647402687 1
0.920301301058888 1
1.04560772263434 1
1.10081682972615 1
0.646630274852159 1
1.01594500542296 1
0.403660375050102 0
0.799790774400963 1
1.07583938450651 1
0.857118155677602 1
0.759878587047969 1
0.707206254375223 1
0.956851514904672 1
1.06182692839963 1
0.389753819965384 0
0.959705332851832 1
1.01884827661339 1
1.43762430141458 1
1.04240011760476 1
0.736787281213656 1
0.664872482889106 1
1.05383546550549 1
1.17785902939119 1
0.748005463347821 1
0.444807542205713 1
1.29136419891494 1
1.14158005594281 1
0.856233516932846 1
0.789132346203214 1
0.717870815608054 1
0.994722154177433 1
0.80926136702286 1
0.91572865856374 1
0.4746670451178 1
0.881503518927161 1
1.17400023143832 1
0.703146064311297 1
1.17570853198619 1
1.01099001478969 1
1.11778577898545 1
0.629807822309486 1
1.21737121998549 1
0.852908584630906 1
0.810436437562079 1
0.672445983548309 1
1.00461912154329 1
0.662201836443673 1
0.929102771086847 1
0.85332943033938 1
0.687496532247657 1
0.867106933297072 1
0.883825130011411 1
0.977425248138301 1
0.841049199987752 1
1.03948893006752 1
0.937890109968134 1
0.869735256249435 1
1.20661342984128 1
0.853437268804879 1
1.1334568283525 1
0.744814957642536 1
0.788810353333618 1
0.596621992609781 1
0.552626062307051 1
0.928242951940852 1
1.54203177221642 1
1.03419168338538 1
1.11525699383858 1
0.860518731276276 1
0.708948743392257 1
1.30682520710049 1
0.778025677889789 1
0.947268229653365 1
1.71516617643438 0
1.02337060094752 1
1.3489989625014 1
0.8192616791137 1
1.22618505384188 1
0.902830670112104 1
1.02859889354084 1
0.785825606815302 1
1.06437144468526 1
0.730337627616992 1
0.627584111528871 1
1.02968063784812 1
1.2540538926305 1
0.992362910898788 1
0.152511668674926 0
0.981771403202248 1
1.00066096205713 1
1.17583858240944 1
1.10615646065862 1
1.54684621582908 1
0.519537619700343 1
0.675823350866987 1
0.862775764120879 1
0.99798840474548 1
1.02004432321514 1
1.04039802661185 1
1.20015135340413 1
0.730108263431932 1
1.27453328205325 1
1.027446011382 1
0.564802106836383 1
1.06780245638158 1
1.21392740170659 1
0.69240012000646 1
1.34291888590109 1
0.879901360721284 1
1.21196825620431 1
0.942254902825904 1
1.00640175529734 1
0.82524830064063 1
1.01456718606726 1
0.457103419462066 0
1.21683225897591 1
0.753710543945742 1
0.860549165039929 1
1.51134534161664 1
0.717655509824828 1
1.15800206181053 1
0.853177836874117 1
0.922739571668237 1
1.45938222097257 1
0.881271941961044 1
0.840060484190064 1
0.773462984639294 1
1.0334679795355 1
1.03930004312107 1
0.957222940206221 1
1.22009166650139 1
0.696812597232297 1
0.948317989321785 1
0.81236420106344 1
0.680101003091372 1
0.699256873775684 1
1.01217391205472 1
0.930444577389949 1
0.493646854602819 1
0.953111726570474 1
0.473797452188337 1
1.43781281779926 1
1.54278822540494 1
0.823213629104001 1
0.867798089842925 1
0.88817175951032 1
0.513111269579699 1
0.844814796862684 1
0.793213898899749 1
1.13621113021733 1
0.625580263949608 1
0.943935584476477 1
1.41295542942143 1
0.80756316156024 1
1.17076122921225 1
1.05332315153854 1
0.246804614454609 0
0.935569306934908 1
1.43923226805544 1
0.645278693607852 1
1.25593466965173 1
0.59787941529989 1
0.829854983366294 1
0.988479563050411 1
1.177398977808 1
1.09901552522446 1
0.767436664392282 1
0.588250135287086 1
0.892710262116664 1
0.672678870840812 1
0.444250540838567 1
0.561127622810613 1
1.36075882955036 1
0.900661184565197 1
1.079012551814 1
0.897396844491449 1
0.752374193741431 1
1.03531969374145 1
0.947963567675458 1
0.999826252584219 1
1.19103489841092 1
1.19630222283128 1
1.02795571566391 1
0.903413352436648 1
0.497620319914919 1
0.728153574428937 1
0.855705501450781 1
1.39026333688453 1
1.22963560847178 1
1.20808439440397 1
0.894557246292987 1
0.530782784605166 1
0.677262181965692 1
1.10502425313589 1
0.362251156361823 0
1.06877899652965 1
0.840219255290322 1
0.73315503446816 1
1.0753280208802 1
1.26893053657248 1
1.11170992002253 1
0.764929666967807 1
0.920856912491173 1
0.991914179357687 1
0.740869380176544 1
1.36444626749294 1
0.688419785973793 1
0.996795577659404 1
0.583630992840629 1
0.72119131333657 1
0.731192633803364 1
0.88778675930703 1
0.549251805512311 1
1.1368384395612 1
1.07933421233908 1
0.552935538923524 1
0.97095418051994 1
0.783180511780048 1
1.24685884772418 1
1.27289576933466 1
0.754219010585773 1
1.04661871211731 1
1.35250874369984 1
0.367213970636139 0
1.00854083953473 1
1.01108928371877 1
1.34156852948787 1
0.963913389999029 1
1.02505806457559 1
1.23934350448099 1
0.794461718364378 1
1.49087328320672 1
0.913282362655678 1
1.00227021905927 1
1.17297164464139 1
0.832219277655602 1
1.26902400346778 1
0.546500369816487 1
1.03898029050476 1
1.00493394976802 1
1.24267349281775 1
1.39458795537232 1
1.35732075250438 1
0.939952928984427 1
1.12164895963127 1
0.709806968802595 1
1.0463587354111 1
0.953771352339547 1
1.08431692104069 1
1.45016717336955 1
0.956195873559359 1
0.661360706831082 1
0.391560717528492 0
0.948783894232148 1
0.682357850560476 1
0.666117009069114 1
0.715982220153514 1
0.980099388923469 1
0.612355525955632 1
0.313871500074504 0
0.749581157161095 1
0.878887146442914 1
0.915945103343463 1
0.473942354361952 1
0.745326409401692 1
1.10953972846105 1
0.707660088009268 1
0.805897661637411 1
1.01053075873077 1
0.933268876544954 1
0.919569053696609 1
0.882944256288639 1
0.731465688556888 1
0.976214261196265 1
1.02064854534621 1
0.457286436079716 1
1.03455625950654 1
1.02534903836734 1
0.415281036988868 0
0.938164420891376 1
0.92624698784601 1
0.731445676675109 1
0.714485963513395 1
0.655883164523605 1
0.711916144684434 1
1.07745343280465 1
0.833652228832034 1
0.688351197755674 1
0.650560059603634 1
1.24131438724627 1
0.892170387666335 1
0.92969148774287 1
0.985637480170793 1
0.991281124150964 1
0.87339563487209 1
1.04114665167763 1
0.910799483349004 1
0.435738404239462 1
0.800327942906455 1
0.869284399701306 1
0.610829264372962 1
0.329672430261146 0
0.621894928264289 1
1.09743952081769 1
0.266514756804878 0
0.524911136085428 1
1.34858310875713 1
1.23605547547406 1
0.947870365155324 1
1.45881972619191 1
1.40392869839586 1
0.968011759003702 1
0.863050359923078 1
1.00048922645763 1
1.03513322447039 1
1.40727885185676 1
0.993199578978976 1
0.726916459168506 1
0.689611472088213 1
0.814718682359917 1
1.0459286264984 1
0.74962977946298 1
1.04270328140024 1
0.879200971835364 1
1.03562388788046 1
1.13893739558402 1
0.396856098588356 0
0.836983876181639 1
0.795473322169587 1
0.952800887415352 1
0.919349804978024 1
1.47647630759622 1
1.05497429041493 1
0.517752162156011 1
0.696758727255158 1
1.55715253536979 1
0.854792359707578 1
1.30161346766981 1
1.05289906189426 1
0.926220891323938 1
0.885001994216048 1
0.199082648095567 0
1.41811555712 1
0.983101460068322 1
0.514286114023049 1
1.12625008731752 1
1.1781817820359 1
0.782277461825749 1
0.512540285119068 1
0.878398631810868 1
1.21214003191748 1
0.533001650884106 1
0.923426324006763 1
0.909132757992941 1
0.882950591173302 1
0.891095254283534 1
0.569497719287766 1
0.937271982633486 1
0.733431627671977 1
1.27183361971768 1
0.820482253627948 1
0.727351959386996 1
0.807473543758996 1
0.806132989293424 1
1.01671888596571 1
0.483796108543864 0
1.07838531643246 1
0.914744887208386 1
1.08622327115413 1
0.863366887887656 1
0.883241670002229 1
0.799168299392339 1
1.02215425289857 1
0.827337952913394 1
0.907968517619897 1
0.628061034210288 1
0.319420308108112 0
1.10287015829949 1
1.01658728230423 1
0.637753128851758 1
0.680606158573799 1
1.01733218718741 1
0.672538343863943 1
0.682889235904046 1
0.797121531264789 1
0.560292580324149 1
0.730622015543953 1
1.1429656643424 1
0.929679431249323 1
1.19100417140068 1
0.574569207240192 1
0.802967621983447 1
1.10957673976398 1
0.925881061424882 1
0.742309077169069 1
1.08087998669026 1
1.35517093389901 1
1.22558782461019 1
0.752810154497814 1
1.32548778516647 1
1.04527375935077 1
0.800108203233425 1
0.594839814615027 1
1.25111407278447 1
0.93854928647152 1
1.00588848847122 1
1.12885792631476 1
0.447144333839615 0
1.12950305032988 1
0.911638259003887 1
0.940085752908228 1
1.24789946976461 1
0.791566895342503 1
0.889177233890805 1
0.845539967687478 1
1.15048128829004 1
0.834261229550427 1
0.74065742332155 1
0.797665066659637 1
0.884607138053819 1
0.696022208091239 1
1.1067356740589 1
0.829548142470601 1
1.27417401759022 1
0.648874509542089 1
0.653465088698958 1
0.884573226717126 1
1.26941839866709 1
1.06948680845698 1
1.2530481944166 1
0.950375129717829 1
0.785240762179862 1
1.10117666323904 1
1.10182759758907 1
0.932525548153498 1
0.815000041798454 1
1.1266530698588 1
1.20931378176657 1
0.911941040101568 1
0.668208595449119 1
0.861989656460696 1
0.408392188647869 0
0.757906026477841 1
1.08411369606347 1
0.854841332281333 1
0.870185032898208 1
0.930140071718718 1
1.13757964559341 1
0.449955136428512 0
0.735926608288657 1
0.830969817346949 1
0.761875186710011 1
1.09586475485875 1
0.539297684191423 1
0.940106882246122 1
0.891625213560128 1
0.767385828654104 1
0.984450197938466 1
0.801036582568747 1
1.51653429407103 1
0.934318393552639 1
0.915719055210765 1
0.98809261570083 1
0.783758191059473 1
1.18931188954209 1
0.570190777394428 1
0.734607745712532 1
0.818402868674519 1
0.860182142617751 1
0.853585764733762 1
1.12405455526857 1
0.793837322202239 1
1.37065932112359 1
0.672355865330488 1
0.890279015014602 1
1.28951872366682 1
0.957674120884876 1
1.03836969873925 1
0.999467749166952 1
0.637925454753283 1
1.4125649847735 1
0.493301658796308 0
1.19773559260564 1
1.13362090852579 1
1.01601288424032 1
0.788145980468449 1
0.921595029209236 1
1.29765547395047 1
1.19948093497646 1
0.806350276703462 1
0.514687750019863 1
0.907573622667709 1
1.33182101300114 1
0.922264504348662 1
0.476369235953883 1
0.830962931295137 1
0.947684368499945 1
1.00335614063881 1
1.23140049626177 1
0.692719798303774 1
0.633288960701592 1
0.380805044406658 0
0.934720043346929 1
1.20011437289133 1
0.747987402467331 1
1.21898534942512 1
0.681375631843149 1
0.470080027868858 1
1.13298477564151 1
1.04781755534322 1
0.811033884080094 1
1.05413582738102 1
0.945033179061884 1
1.21208641131734 1
1.00256249449405 1
0.355701979882017 0
0.762418298488169 1
0.866832844396277 1
1.38727839403265 1
0.771740830461134 1
0.891145495469851 1
0.946708125244727 1
0.751702748215804 1
0.951404626317254 1
0.75760529897783 1
0.867517887054064 1
0.503072835580132 1
0.787349530272964 1
0.550222886957067 1
1.34160524834716 1
1.21822814598944 1
1.01075464909198 1
1.09450573276318 1
1.06955135827453 1
0.778218907928376 1
0.915836355449051 1
1.16360138530175 1
1.51773431260567 1
1.30765524806859 1
0.960352522483958 1
1.05638169389135 1
0.965807716635131 1
1.15985931640253 1
0.62130606340251 1
0.401481218784245 0
0.975689821140307 1
0.64362094312708 1
0.675799245866361 1
1.06584756836898 1
0.84856406905721 1
0.652008421381443 1
0.90443070815967 1
1.19940998840178 1
0.862962254168424 1
1.09546067412121 1
1.26663996216703 1
0.550511585441124 1
0.378412245720448 1
0.722594118409017 1
1.56347433381828 0
1.06069111898654 1
1.17409767652222 1
1.00202312027023 1
0.77760997020411 1
0.887333025333602 1
1.06191384434258 1
1.02600985256006 1
1.16231264190989 1
0.453711374289999 0
0.699756204654962 1
0.686188682312756 1
0.175114242857955 0
0.861362433596896 1
1.14353864784398 1
0.461295861500876 0
1.35827296178694 1
0.852153043472111 1
0.668745637772891 1
0.805282367358835 1
1.18925222764738 1
0.673580891691349 1
0.741239802165363 1
0.99461270094846 1
1.15940460505728 1
0.720277944866045 1
0.575384333727643 1
0.885804405245269 1
0.436402131667135 1
1.13625033734821 1
0.593613192707628 1
0.575603986025866 1
0.827911100927558 1
1.22645760701378 1
0.982033110257578 1
0.708393303575217 1
1.2908173245438 1
1.29914150976231 1
0.996171800778185 1
1.12604910352392 1
0.588845330345301 1
1.21920187825923 1
0.771929201652621 1
0.672069788438508 1
0.910120283448547 1
0.664264920517818 1
0.611794084814858 1
1.4507548388111 1
0.678593933836874 1
0.947434690147649 1
1.11980725314508 1
0.823592959487153 1
1.29114249490572 1
1.03090651997144 1
0.565470948784188 1
1.24877559489988 1
0.579568137833597 1
0.680144426714007 1
1.14132389919793 1
0.756849687375831 1
1.12741488301756 1
0.816759917933745 1
0.567556684929174 1
0.802572368137927 1
0.719519828662348 1
1.11289703265329 1
1.05809946885113 1
0.774658063879433 1
0.709343254504024 1
0.767295481130192 1
0.633025381244635 1
0.710691193241895 1
0.634628663478018 1
0.915366092748678 1
0.567412589216733 1
0.817107197018499 1
1.2398370850996 1
1.4345865498538 1
1.17761695398671 1
0.914248033216599 1
1.0695645261447 1
0.624382024901447 1
0.861924595807552 1
0.968004397926996 1
0.971382498246931 1
0.93251929951225 1
0.882586134748551 1
1.11540263095537 1
1.22904180128991 1
0.829761521030605 1
0.746730182863084 1
0.631979858100176 1
1.13221698079478 1
0.919104644277903 1
1.19255080524056 1
0.631471112265185 1
0.833842748305916 1
1.39415731734714 1
0.519538823605161 1
0.902688346661511 1
0.980752065859648 1
1.01596976818303 1
1.08592335613058 1
0.941049682583201 1
0.528855828036023 1
0.770772887233699 1
0.492878973686347 0
1.12534644042305 1
0.460078973492117 0
1.20482481975474 1
1.1587150258523 1
1.06917741773463 1
1.21892880151785 1
1.04357621459583 1
0.743153013879883 1
0.779570570488819 1
0.385475445818536 0
1.10994979200121 1
1.0901347949129 1
1.09325546564156 1
0.624893660777102 1
1.08255729727355 1
0.95199351380722 1
0.589376261638684 1
0.823072106987432 1
0.743666326458163 1
1.17021148347193 1
0.826586488685909 1
0.538372865542574 1
0.611129245994757 1
0.924914038531335 1
0.997939459023206 1
1.00533032217926 1
0.99970032997073 1
1.02829661678682 1
1.08730160795399 1
0.804741360268384 1
0.644890137473334 1
0.592771691931423 1
1.00938096714639 1
0.67547755136881 1
1.38165390950454 1
0.936904202035709 1
1.51239450477417 1
0.378007405781567 0
0.574889282435029 1
0.716245157313485 1
0.912483871253205 1
1.01372597441026 1
0.887725330620952 1
0.924538661121862 1
1.17912293913872 1
0.808280734854903 1
0.921541620442101 1
0.953555471843081 1
0.957277284095408 1
1.19495637825674 1
0.784531849026857 1
0.71336928487138 1
0.3887203020592 0
1.06016758406713 1
1.42072873596585 1
0.391504172417971 0
1.08363563455398 1
0.6523007828565 1
1.21054673385616 1
1.32726707225842 1
0.965953294758698 1
0.444099384456461 0
0.869149816116203 1
0.249139414054152 0
1.14637559800895 1
0.501550438916062 1
1.03525570617528 1
1.05371611977151 1
0.571561189109062 1
0.929290792757478 1
0.824974790181605 1
0.612005816939138 1
1.29856209112762 1
0.815900332447624 1
0.924439453519672 1
1.02567434405316 1
0.677455295402734 1
0.962956886633402 1
0.989122107878864 1
1.14078089921242 1
0.693655255861713 1
0.957349748866207 1
1.0618896419116 1
0.809561072518695 1
0.907309079087382 1
1.70822273606202 0
0.885301757838976 1
1.00989737290185 1
0.878601543365185 1
0.534268365402044 1
0.603015477138505 1
0.957858990403336 1
0.609302847909513 1
0.843290443623626 1
0.646667498347602 1
1.21919814129101 1
0.560877948835351 1
0.734173775138409 1
0.575149981951845 1
0.771344099631247 1
0.887265531363658 1
0.942286954458993 1
0.824248698493053 1
0.908849737498733 1
0.832461970798821 1
0.989805738262437 1
0.783145582840711 1
1.19970258253574 1
1.14457709244241 1
1.34478545952292 1
0.690793989212761 1
0.932590017835631 1
0.524531873151042 1
1.21749430314466 1
1.0777947004433 1
0.854185086751978 1
0.960370744234594 1
0.744433184025903 1
0.903728262353196 1
0.602246979999481 1
1.2555207405093 1
0.969141610042536 1
0.762508967689429 1
0.940464888559972 1
0.893447143461099 1
0.566445512264654 1
0.982994822199178 1
0.670003455205912 1
0.558970598497 1
0.902486345603905 1
0.850700267982103 1
1.22404916421857 1
0.96125300478998 1
1.15987162289106 1
0.790535525201396 1
0.763748363010277 1
0.873387687437438 1
0.325023588263792 0
0.635878036329472 1
1.36190752115283 1
0.717917423533879 1
0.778778110013947 1
0.971485737687685 1
1.01748303330621 1
0.918615393982733 1
1.31703186626243 1
1.23663874810086 1
0.732974324478065 1
0.79656991294586 1
0.620975603559727 1
0.743919991195904 1
1.07606860305225 1
0.916728525733251 1
0.700349814247266 1
0.757276787736887 1
1.0577696182322 1
1.16834882115736 1
0.789237122025283 1
1.1097315823942 1
0.878481666229669 1
0.9440229015018 1
0.286609658561031 0
0.453655085740884 0
0.768652019381764 1
1.02325718452075 1
0.759788207827045 1
1.09710406771729 1
0.773913229949054 1
1.09126422901576 1
1.0648937698222 1
0.968319915793196 1
0.274295348323575 0
1.08519489408768 1
1.04936459371893 1
0.875168398558198 1
0.508540037412573 1
0.978600765632381 1
0.720683656550277 1
0.947473274784838 1
0.802449356614583 1
0.633731840341659 1
0.919282623977925 1
1.12067171895756 1
0.71572643056449 1
0.825113916035928 1
0.86193018016782 1
0.775249500345185 1
1.37515038021546 1
1.14992835110724 1
0.988812592055772 1
0.802244852939426 1
0.411359198486463 0
0.858788935572277 1
0.951048247905175 1
0.672263904268488 1
0.78732761858002 1
1.2114218814738 1
0.463186254909581 0
1.12804684402295 1
0.83261304627863 1
1.00936647610788 1
0.678111800210208 1
0.61712189629883 1
1.03143561834702 1
0.593751141062125 1
1.30819341463536 1
0.977871923777874 1
1.18571192437926 1
0.970643274562374 1
0.790095118943318 1
1.19591064955932 1
0.597592743352386 1
0.519993377744921 1
1.01792664992976 1
1.02386031830509 1
0.739524599846259 1
0.966119684180087 1
0.606944882576053 1
0.789177154001302 1
0.913056719324192 1
0.835235326497791 1
1.02649102687144 1
0.745156898617936 1
0.844912613889933 1
0.847109018683871 1
1.11730093006387 1
1.03874369308965 1
0.642216880103881 1
0.410715757056719 0
1.2607164656719 1
0.842098965482205 1
0.80939657992279 1
1.14969395113636 1
1.03907255463882 1
0.903267755979009 1
0.720887264302793 1
0.813842152328064 1
0.463584932637456 1
0.92229562911952 1
1.02124026400535 1
0.937515067105788 1
0.919688632700735 1
1.38138240204557 1
0.924265878224759 1
0.953240592405071 1
0.796168912129484 1
0.536615527960983 1
1.04084332465427 1
1.21843774887975 1
0.235312050743503 0
0.643608547657634 1
0.928725845114191 1
0.841667738728953 1
1.05526495284896 1
0.824833425182818 1
1.17800995026824 1
0.959840485353038 1
0.624136383002095 1
1.34700139869336 1
0.810992765434941 1
1.33839352414756 1
0.547507200606889 1
1.27773457985016 1
0.70447589385432 1
1.10607268744634 1
0.78600697321389 1
0.453169002978962 0
1.11268803694497 1
0.682590215202305 1
0.518128060229964 1
0.993790946508816 1
0.919619468837502 1
1.14751425140773 1
1.13838153488319 1
0.971138664612001 1
0.779497231558205 1
1.08337696244343 1
0.829349484972587 1
1.03507453999041 1
0.84462540525695 1
0.987610472900022 1
0.815087469278006 1
1.26449234581138 1
0.448043655248458 0
0.794758111573295 1
0.677273858342125 1
1.3092909785147 1
1.08724156137433 1
0.998424384472346 1
0.91934673602561 1
1.13847564502819 1
0.502782405237508 1
0.931181650463652 1
1.12187835823529 1
0.872755428641231 1
1.04025222790466 1
0.869229103732597 1
0.9042322242648 1
0.802878890580674 1
0.377114618020356 1
1.08574780236114 1
1.08218755572533 1
0.960952774233911 1
1.1260582895058 1
0.764046299891147 1
1.16906592141092 1
1.28147357174771 1
1.26433117745013 1
0.570707619748584 1
0.742780499801297 1
0.933940866585958 1
0.983311812245876 1
1.04743416980717 1
0.728901435951537 1
0.832489757117531 1
0.985852898236182 1
0.875171510961568 1
0.895340905946011 1
1.25305728954276 1
1.19440128588743 1
1.1898940069248 1
1.32122111600383 1
0.776321448411024 1
0.340395279245558 0
0.776500141244162 1
0.410555049051108 0
1.17712288746294 1
0.936745035562066 1
0.976624425349673 1
1.4469665261013 1
0.677394770649107 1
0.992801750374748 1
0.78501213916233 1
0.861356380355155 1
1.45887687601798 1
0.897197452544521 1
1.2565497099657 1
0.793783655041669 1
1.05151615950677 1
1.22602645516708 1
0.872586977012062 1
1.08339186767241 1
0.423322261329028 1
1.00163406452193 1
0.902895077165077 1
1.16855260841329 1
1.23663085992247 1
0.739340850122858 1
0.622824193277824 1
0.632960491337497 1
0.936656872198329 1
0.937211504187794 1
0.532653376152565 1
0.554555180294607 1
0.777881248242937 1
0.90981966003547 1
0.288342797018928 0
0.566774318341452 1
1.10498750316576 1
0.685270711258791 1
1.33617133170528 1
1.17642931652651 1
0.611315660895938 1
0.965345194973309 1
0.872368920298321 1
1.15763166234282 1
1.34341224658741 1
0.60895009488041 1
1.20852383662169 1
0.875219361332261 1
1.28504213004339 1
1.2288711128023 1
0.604714259837626 1
0.823829211121092 1
0.854511989906237 1
1.10793505656125 1
0.860329327220487 1
0.858855477452931 1
0.747603600087323 1
0.653469239165797 1
0.774746512187524 1
1.02436440315078 1
0.81799989289035 1
0.873602392519408 1
1.20927103727645 1
1.13709224474691 1
1.11289734077931 1
0.997973991644547 1
1.0938090825881 1
0.83783119308994 1
1.13920809973497 1
1.05194350132158 1
0.945805661521637 1
0.851658731450501 1
1.09261985077789 1
1.29519155461372 1
1.34526765364952 1
1.15036720520834 1
0.951169302884993 1
1.23707169956633 1
0.624431404572298 1
1.27342606842199 1
0.957687745176952 1
0.983416442070962 1
1.08268851216119 1
0.836364433213706 1
0.9964832181844 1
0.434369302206592 1
1.078828744611 1
0.636490779015668 1
0.992488321976344 1
0.886657925768023 1
0.568160131395722 1
1.19124642929963 1
0.61297542271008 1
1.06770227422061 1
1.06814585576314 1
0.266411105577867 0
0.856292669706622 1
0.964538961212157 1
1.20393869780782 1
0.890358984341203 1
0.674257534308147 1
0.862762110710062 1
0.389701868616621 0
1.10184470973826 1
1.38260725581323 1
0.91145991573377 1
0.933937838269758 1
0.671277535662811 1
0.761951973601738 1
1.40172166572432 1
0.816666095535995 1
0.477740423871351 0
0.981175999988014 1
1.01414947040076 1
0.685951612482393 1
0.79877286610496 1
1.14687514510665 1
1.11601994151568 1
1.00582453067437 1
0.89486393353881 1
0.293833925019196 0
0.933537739955496 1
0.844956580265215 1
0.641688516724569 1
0.80309227855271 1
0.973893642644757 1
0.828544530928608 1
0.514209407274859 1
0.790582338387007 1
0.521458989120068 1
0.655231461331378 1
0.7636573549465 1
0.517776800917285 1
1.25512900509698 1
0.530664091988849 1
0.524704218425428 1
1.06826310247384 1
1.11369150019263 1
0.799023739361693 1
1.20946828590498 1
1.03239027539917 1
0.969590481101422 1
1.48693905818149 1
1.32070393119432 1
1.05059773464461 1
1.3035591834272 1
0.795552664210462 1
0.685941299107092 1
1.08202201865284 1
0.95919792006999 1
1.03428596362995 1
1.14435841647961 1
1.09621671841702 1
0.784657947608069 1
1.0831554123966 1
1.04731682943678 1
0.597815191960763 1
0.985120648462035 1
0.968417693164099 1
0.597742498714018 1
0.928724463736069 1
0.850207087349669 1
1.301837742004 1
1.09927720810509 1
0.353428303486062 0
0.616664559694734 1
0.668558404446422 1
1.03242404820284 1
0.634353752331264 1
0.950513946687806 1
0.767886071126281 1
1.03145451955201 1
0.901647296088174 1
0.460776145141274 0
0.906810003556508 1
0.890250048035839 1
1.15178880484874 1
0.777817561568805 1
1.23741218941896 1
1.13131590637288 1
1.08665346486186 1
0.728167182735878 1
0.908847449186922 1
0.523019638488368 1
1.03174698260891 1
1.39285988291964 1
1.4408541760741 1
0.706790436078657 1
1.45619931985968 1
0.855032561587874 1
1.0637301932137 1
0.544117152993522 1
1.22039602864622 1
0.859526437172536 1
0.91885865787858 1
0.422638486133683 1
0.865077316765574 1
0.663071053683442 1
0.95636672995761 1
0.359448960776891 0
0.56974480985248 1
0.741602609150126 1
0.877620923142819 1
0.468491329863244 0
0.788887330464609 1
0.757940460679335 1
0.853997897341167 1
1.15024555212676 1
1.22842772942527 1
1.01899585320363 1
0.588623440522021 1
0.93141417728451 1
1.49849736798744 1
1.12475690461282 1
1.08784377075799 1
0.477995844459533 1
0.782579124154144 1
1.07475952498993 1
0.827748518865637 1
0.896177592971149 1
0.598082419633986 1
1.05970818684984 1
0.442186473601127 0
0.885223659312984 1
0.930271911629885 1
1.40728856268509 1
1.05686151971819 1
0.833121953178705 1
0.792193077966575 1
0.996764555035538 1
0.48232843929166 1
1.42380364828936 1
0.99766346137139 1
1.20927345898351 1
1.00980087056104 1
1.00937811442729 1
1.00016321374747 1
1.3266739000231 1
0.787294518387322 1
0.793689994146578 1
0.537319034408384 1
1.18814600005277 1
1.28771206537631 1
0.990667121905244 1
0.855097302206935 1
0.924827055956394 1
0.947419521689218 1
0.990129048228994 1
1.04020096089364 1
0.807090434193646 1
0.987352695321531 1
0.915761164103904 1
0.885725964361984 1
0.704264491643502 1
0.842262601624746 1
0.699805104456034 1
0.803445256171405 1
0.655930906564621 1
0.909760130707341 1
0.960976732673297 1
0.53571352475954 1
0.809562663666056 1
0.923517741424843 1
0.868919234946163 1
1.32379046503855 1
0.987623331792305 1
0.883184595704104 1
0.863089734077569 1
0.694029384055667 1
0.940992705285699 1
0.546180893476573 1
1.1759233975851 1
0.978930026465875 1
1.17890983075337 1
0.943917683083785 1
0.944296432814794 1
0.995514892817956 1
0.927322348714124 1
0.970731706171835 1
0.967764210788718 1
0.706015470912176 1
0.977735532116053 1
1.2220246988667 1
1.2442721387406 1
1.0654390982878 1
0.923503367169989 1
0.863954084727855 1
1.60279981989398 1
1.12709877275409 1
0.677593048260606 1
1.22736943372926 1
0.749976901790725 1
1.03931280300136 1
0.991557306076171 1
0.827523434551117 1
0.496063694619856 1
0.826600418607168 1
0.773766193665909 1
0.672036761793403 1
1.21755552306316 1
1.15225019647692 1
0.752896895652564 1
0.944277769064393 1
1.0798457941811 1
0.672749594531397 1
0.57087701316824 1
0.944181822885125 1
1.02146248886422 1
0.904197702646281 1
0.832352017629953 1
0.701020749065575 1
0.611056821825005 1
0.523312488898672 1
0.98404414957217 1
1.02950713997961 1
0.801209631271639 1
1.48436653821745 1
1.27530397257287 1
0.531034390087295 1
0.959395184925287 1
0.934989104437839 1
0.835923178264087 1
0.907535643968066 1
1.09675557685246 1
0.951158127939931 1
1.1842548271236 1
0.604930306555617 1
0.992126397349371 1
0.503342679539066 1
1.0490666854609 1
1.24970728266009 1
0.95627677158788 1
1.19812412506615 1
0.865447298643605 1
0.753133062457023 1
1.08019687643044 1
1.01769384272321 1
0.593882222509019 1
0.342857662952043 0
1.34515026772789 1
0.704948085456571 1
0.892195292547026 1
0.67775025176543 1
0.733415440941856 1
0.611122359523601 1
0.804561446849298 1
1.13593170858421 1
0.899041513082452 1
0.947796549337548 1
0.705112440956985 1
1.50775549202953 1
0.680730876256321 1
0.926576705919215 1
0.971647203943405 1
0.961586934162784 1
0.873687440700183 1
0.855295979261418 1
0.321069714503562 0
1.09550695468846 1
0.930831035431902 1
1.13085578652088 1
0.470365019703601 0
1.21266052701149 1
0.901736286104703 1
0.889227905581301 1
0.631975760721224 1
1.249078512881 1
0.810476822139573 1
0.740309582113109 1
0.732351002791376 1
0.748525911059364 1
1.0073308909972 1
0.207598649871807 0
0.830574072451155 1
1.0533481907208 1
0.550073471257639 1
0.871762641599775 1
0.498262419360458 1
0.97196611144579 1
0.825356595478409 1
0.604067362212729 1
0.500461247816362 1
1.05153215220983 1
0.540708781824316 1
0.578589285401108 1
0.756552898609614 1
0.553394527080723 1
1.18998582675131 1
0.84630982811046 1
1.16592633025537 1
1.0450344934988 1
0.831725757645068 1
0.911025507654235 1
0.753530802458124 1
1.19206502760427 1
1.33916147598411 1
0.46958906300759 1
1.28415234504703 1
0.562266633186956 1
0.77502207079476 1
0.650366688393133 1
0.916291337946847 1
0.932293830112733 1
0.849499897579307 1
1.46600778294589 1
0.879927457735626 1
0.587943792847873 1
0.44917825870743 0
0.826405534688776 1
1.18011716079097 1
0.800361794496441 1
1.10022577741143 1
0.815169763910483 1
0.52782770129213 1
0.818844912036843 1
0.977745270197053 1
1.38782405711753 1
0.895897072869979 1
0.999314111195303 1
0.668673960673268 1
0.625218523381343 1
0.484434016425008 0
0.489454309284601 0
1.03644253418616 1
0.712902978574371 1
0.687668519833177 1
1.16653333846039 1
0.618344841266962 1
0.511363832129664 1
0.629994430186821 1
0.838783930339406 1
0.801394986402896 1
1.10287081957996 1
0.17438726214003 0
0.9852697901846 1
0.963655120274952 1
0.907831758796106 1
1.02908808249629 1
0.740475725041481 1
0.620029773260984 1
0.933734050868491 1
1.56128321374894 1
0.672323280280708 1
0.850741034352384 1
1.14562568927272 1
0.538886559593577 1
0.804513741498572 1
1.39979532461977 1
0.696767263491439 1
0.914564638283688 1
0.956071955634909 1
0.819102476664968 1
0.816702164504448 1
0.84732264404934 1
0.843667410813854 1
0.818248714650871 1
0.753282559735515 1
0.655455177652087 1
0.835082863578784 1
0.973007313549106 1
0.616966496441353 1
0.73995180123303 1
0.929844381142394 1
0.997481851551886 1
0.933150053171472 1
1.26491973033365 1
0.465702558776461 0
0.7387261479105 1
0.961636459494561 1
0.81390521113044 1
1.19684917573781 1
0.95755481978272 1
1.26669510504592 1
0.636528861671874 1
0.823000606939081 1
0.849550697290054 1
0.698623195692727 1
0.541063506887768 1
1.06433310991838 1
0.804942507012581 1
1.01782223500495 1
0.854468634119134 1
0.887048447759912 1
0.970098381825659 1
1.10847526860079 1
0.88342017020283 1
1.13788520254308 1
1.20591658605135 1
1.07804979243022 1
0.577476225455087 1
1.20441975197092 1
0.787818905475986 1
0.930375534745067 1
0.97700833219252 1
1.16021925266955 1
0.661622106619292 1
0.689867539375005 1
0.971499047253913 1
0.897406559218354 1
1.07971438046825 1
0.52525892131243 1
0.830876191697031 1
0.684579645912817 1
0.718696935393249 1
0.782159695186539 1
0.914824539775289 1
1.34709636275837 1
0.601969464439592 1
1.02639793056513 1
1.53085709851958 1
1.04316061021103 1
1.41211688454901 1
0.922241061720898 1
0.636626817307694 1
0.482243484593135 0
1.35015019329485 1
0.759544223217382 1
1.07718843562412 1
0.945966563330388 1
0.988758111013159 1
0.704472524998657 1
1.33168424597631 1
1.11013386241905 1
0.999174915575248 1
0.696774702460303 1
0.61419984294708 1
0.805588391885098 1
0.955311511440567 1
1.03720207096679 1
0.613835574745721 1
0.675468805720689 1
1.01661073916248 1
1.06792647661102 1
0.925538727044186 1
0.975914952352284 1
1.20594880033402 1
1.03012373507126 1
1.22119688943545 1
0.940930937256456 1
1.13804392184581 1
0.917909639513151 1
1.09438370470082 1
0.78126471665991 1
0.760125313282938 1
0.507319864138342 1
1.2562571840069 1
0.71256777788816 1
0.821256871009404 1
0.956079650270865 1
1.10071212521984 1
0.94023132864936 1
0.66860848992848 1
0.703346378495058 1
1.38519824272306 1
1.47667935104322 1
0.766673184055157 1
1.21758140180875 1
0.68303007238018 1
1.20303058244367 1
1.02786987360918 1
0.581751113409371 1
1.26544794044312 1
1.04358867309498 1
0.891053211865509 1
0.960269108184968 1
0.61921064087685 1
1.11419992536932 1
0.916454086329521 1
0.725175848204997 1
0.888046028482825 1
0.756342065645106 1
1.17208422691644 1
1.10375569348272 1
0.896027910383986 1
1.56127566281109 1
0.740938632446225 1
0.844560590794891 1
0.887948411696443 1
0.574696965625387 1
0.924784309998209 1
1.09452086093777 1
0.780084327551176 1
0.847895186230208 1
1.3139749569926 1
1.20837731516789 1
0.68906848690788 1
0.659879663777473 1
1.16028643239579 1
1.14441661673417 1
0.548643461424841 1
0.816984929575767 1
0.953951255783036 1
0.824975356486718 1
0.837964104636967 1
0.476184644480278 1
0.932348303596266 1
0.95082235412297 1
0.670269849055923 1
0.842349750199935 1
0.967062925026245 1
0.72255354939049 1
1.21803303570689 1
0.610403582700096 1
0.649012081805109 1
1.10935613303462 1
0.961904984543223 1
1.1118095440735 1
1.0715090814403 1
0.540870514690814 1
0.804947331047854 1
0.801524741043905 1
1.13536358735986 1
0.672227415243083 1
1.06475183465354 1
0.360324434267462 1
1.00261734220748 1
1.07463245227095 1
0.957234956766814 1
0.861946529994918 1
1.32365116360917 1
0.770775560432108 1
0.836814578734134 1
0.698242596872748 1
0.77928510866091 1
0.834770045947886 1
1.1967172148961 1
0.829057544690176 1
0.773662992626602 1
1.05349720921127 1
0.520077228435547 1
0.921186084054606 1
1.050683817397 1
1.24385494084553 1
1.09486927284518 1
1.07705061421074 1
1.22634597103525 1
0.498100965679956 1
1.00139058922836 1
0.925628710846917 1
0.484817669353034 1
1.1226855314228 1
1.19150208977012 1
1.13477022602765 1
0.870389043341578 1
1.40064054181069 1
1.09320816780817 1
1.12498308989742 1
0.78869722924732 1
0.736169094781726 1
0.993550589394407 1
1.03240273953222 1
0.564779238533974 1
1.09479932719626 1
0.99871221194268 1
0.764492070685621 1
1.3385652505683 1
1.51436342575267 1
1.07012286875961 1
0.429836713894338 0
0.766576871675142 1
0.912334125684848 1
1.29013641761676 1
1.12019516967597 1
1.04117973292028 1
1.19608527183692 1
0.828390187598073 1
0.910204471592535 1
1.33711959773559 1
0.695830097386515 1
0.550575735363082 1
0.64744057396378 1
1.03477949259658 1
0.769086848556666 1
0.761899247665093 1
0.449699578925818 0
1.02036306930536 1
0.474433773209876 1
0.773511582389622 1
1.06384577440243 1
0.574268534144731 1
0.887252567558302 1
0.348428874555227 1
0.395603627814877 0
0.858332286930443 1
0.51536693700518 1
0.72251105058038 1
0.605635784157737 1
0.668885837532728 1
0.681545260083197 1
0.790974573567578 1
0.830239241649536 1
0.868145523426071 1
0.85440813343243 1
1.26450010791565 1
0.607575213289172 1
0.940663678273013 1
0.847803131211906 1
1.32221395929854 1
1.14873965528558 1
0.605848505082121 1
0.863657689556348 1
1.03014636435674 1
0.943381918430657 1
1.20792531711103 1
1.27642303762942 1
0.765457101586302 1
1.06963339583989 1
0.959887202389168 1
0.946860547550983 1
0.706670012533308 1
0.669790463319253 1
0.66475867052363 1
1.22453281835745 1
0.919362833101579 1
0.560097248155988 1
1.00652320857527 1
0.802095267444637 1
0.826445480019301 1
1.41108818782651 1
1.26316846136194 1
0.932345301559733 1
0.92122855209713 1
1.09513691813338 1
0.553268340654947 1
1.09777745493881 1
0.88980651308576 1
1.33920661971016 1
0.874603884854122 1
1.4014811635199 1
0.886720250337174 1
0.673337709124249 1
0.646613834012847 1
0.577094816888265 1
0.834658878507904 1
0.977816698361068 1
0.982081053332529 1
0.277048074301253 0
0.542377999652727 1
0.960186262031366 1
0.955381306638964 1
0.962496410528359 1
0.434907783212403 1
0.614790970876248 1
0.910132743788489 1
1.07404333398528 1
1.05840874802032 1
0.607038441808127 1
0.765556113168931 1
1.45352985381567 1
0.738732920330127 1
1.15614483696449 1
0.673728391804812 1
1.0552148234002 1
0.537694820292163 1
0.432490572716225 1
0.922571015894262 1
0.962665082316839 1
0.995110795441702 1
0.856462375988781 1
0.901151333999946 1
1.29847800707622 1
0.602748947373272 1
0.69772315983147 1
1.06512390565936 1
0.513184651701155 1
0.943205543237124 1
1.00122455102835 1
1.17676028920731 1
0.868886185805761 1
1.0730250637274 1
1.21544508544979 1
0.860005885970488 1
0.879635371987409 1
1.01514158861913 1
0.42370691188625 0
1.17539803288961 1
0.583898082852171 1
1.13524986393582 1
1.07264727230783 1
1.1419463106544 1
1.03384495703762 1
0.640439635955077 1
0.778755218950816 1
1.04233180994344 1
1.4056954336403 1
1.17531902686404 1
0.736982385588328 1
1.41751182485368 1
1.12651487176928 1
0.726249456366395 1
0.630643453949488 1
1.10766330963197 1
0.969039121575764 1
0.448491096410064 0
0.877580793049569 1
0.997606686197253 1
0.577927819610249 1
0.738603699906362 1
0.536967671433097 1
1.09813718290818 1
1.01462558587638 1
0.982433955016473 1
0.719712879730891 1
0.714628176372751 1
0.887443767602193 1
1.16875152578507 1
0.819515805919601 1
1.02393087564276 1
1.06018885736454 1
1.11409656097538 1
1.03052712685365 1
0.297410088127842 0
0.999408423921879 1
0.896643140375788 1
1.00591703346073 1
1.06637425647042 1
0.963661574992032 1
0.618785468268112 1
0.337198581510548 0
1.03875026266084 1
0.695192263769979 1
0.969093976570835 1
0.856512909034044 1
0.510660557592425 1
0.730237786492755 1
0.767064525887997 1
0.958690381396719 1
1.05155641455961 1
0.470276337160435 1
0.993253961112389 1
1.08057624794941 1
0.870628474095171 1
0.694890843370693 1
0.734584672673288 1
1.5134374911148 1
1.18416561001467 1
0.962910469463342 1
0.955959514179069 1
1.31648345790435 1
1.58749016400205 0
1.42403860190998 1
0.888168269123923 1
1.41761022123178 1
0.825466236384581 1
0.954088226677834 1
1.12265954731084 1
1.009642716164 1
1.28215066501244 1
0.953101389555389 1
0.820744358802876 1
0.923689298246319 1
0.926464933166476 1
0.908793997512212 1
0.66082196593599 1
1.08552735198997 1
0.930634012634468 1
1.11000604477037 1
0.320329300077089 0
0.94394213629372 1
0.628912702037521 1
0.953630857988153 1
0.86908499514884 1
0.919870204215953 1
0.464114223167125 0
0.864993901857774 1
1.28161547978442 1
0.994353762570244 1
0.989312666005843 1
0.757133568286114 1
1.03575083594838 1
1.3834735112124 1
1.07699321564712 1
1.12344958161788 1
0.458281040645141 1
0.952741868336491 1
0.669175007701564 1
0.557875471857982 1
0.667076277781006 1
0.971882384579659 1
1.07858284527313 1
1.051144862086 1
0.928468292771393 1
0.772414841617232 1
0.965401659340591 1
0.850108776823091 1
0.750588530639574 1
0.931011909262335 1
1.41816148219292 1
0.946786293255143 1
0.634702941641583 1
0.829934320627654 1
0.867660995541159 1
0.76351894762102 1
1.2919269273982 1
0.756872483972312 1
0.61920638431449 1
1.35752753913331 1
1.03981640345108 1
0.868974964838061 1
0.54228245943585 1
0.812524838849213 1
0.8437363587672 1
0.795916446821511 1
1.09781473401638 1
0.861918097955045 1
1.10290093309938 1
0.966652999353491 1
0.998847236991343 1
1.05923397313305 1
0.813980031761148 1
1.0678740794705 1
0.590728913964212 1
0.664727039934596 1
1.00355323603303 1
0.770074366104289 1
0.617156442486997 1
0.861277894525778 1
1.05314779970343 1
0.632013409142118 1
0.815548833219958 1
1.04704024746963 1
0.971856467359197 1
0.943158123324078 1
0.927883697255822 1
0.70073612468104 1
0.649955959073875 1
0.792999009477986 1
0.820336295090585 1
0.84986267932713 1
0.50360378929209 1
0.730031443904399 1
0.647174734962261 1
0.844904666373228 1
1.18027247625695 1
0.629474567122265 1
0.959893431897365 1
0.790965390537395 1
0.998165643062571 1
0.600759758421825 1
0.655305146469807 1
1.07560138379687 1
1.14622391033624 1
1.01622013529025 1
1.16093537799368 1
1.11047530283608 1
0.617692760303342 1
0.480565963390047 1
0.761611057972437 1
0.969559407163714 1
1.21827883734613 1
0.698419674357508 1
1.00059742995279 1
1.0013980420761 1
1.12740758038408 1
0.559383428180812 1
1.02490427649977 1
0.855678140280591 1
1.09379761508114 1
0.835828633497095 1
1.02037106226183 1
1.41920163612458 1
1.47825847858088 1
0.598326951926119 1
1.22283213279289 1
1.04709333942788 1
0.781245764252667 1
1.2879010681747 1
1.09578283205539 1
1.35537703752892 1
1.11175121951291 1
0.858064452226771 1
0.931637478861361 1
1.05774578088006 1
1.1232497460484 1
1.02605053730278 1
0.559094839990993 1
1.00331189294365 1
0.686697107857255 1
1.51745767228709 1
0.870288324915374 1
1.05827536763511 1
1.16772855623192 1
0.87391813245633 1
0.698988845712742 1
1.55684682032267 1
0.795600140609861 1
0.477173059496787 0
1.52401160706907 1
0.965753375361349 1
0.91395748095623 1
0.812814721151377 1
1.11220272708261 1
0.73467159799852 1
1.08311926837165 1
0.883882063550182 1
1.20403682925946 1
1.03015265221751 1
0.796716568160484 1
0.897647074815081 1
0.889471174292052 1
1.1579146932197 1
1.29701868999055 1
0.903196882392509 1
0.971629978270165 1
0.53453094891976 1
1.08785962894066 1
0.414205948242254 0
0.983321689987869 1
1.00421986660605 1
1.31957903656062 1
0.780227037778565 1
1.11631782401684 1
0.869906313420854 1
1.01022468418892 1
0.826928936373163 1
0.747272647850551 1
1.00288977324526 1
1.061444361451 1
0.704691196489968 1
1.05646250641265 1
0.690293366147852 1
1.01581308239987 1
1.42876715753187 1
0.650482144630935 1
0.599509541541766 1
1.12443584878511 1
0.973520986170884 1
0.427411146325595 0
0.857401644277308 1
0.954637479176619 1
1.58111396547991 0
1.11376894183515 1
0.495970420110334 1
0.818436913575581 1
0.623628976321738 1
0.858835190449539 1
0.826321100448267 1
1.30767367167629 1
1.0252363663589 1
0.875576068339261 1
1.10268274326316 1
0.96966548420192 1
0.569852900846016 1
1.26030850934205 1
0.654293196752383 1
0.5373629476781 1
0.675521975554351 1
1.28687533986371 1
0.802297822156766 1
0.966287035877708 1
0.716783938370549 1
1.03995642685742 1
0.734775051005764 1
1.06927809244363 1
0.795462975870485 1
1.07121176644007 1
1.32523102529356 1
1.41945614229385 1
1.02256667960988 1
0.699724254464078 1
0.826979743082653 1
0.998114460183988 1
0.850090595857036 1
1.14291266971362 1
1.22034939755192 1
0.329690932810142 0
0.899611886621118 1
0.529860906398065 1
0.831133665351398 1
0.690120572539877 1
0.869785116478032 1
0.871031116845872 1
1.26132244726187 1
1.02446976184843 1
0.910617594319174 1
0.948449322173919 1
0.72522537078281 1
1.0472078218367 1
0.978393823083109 1
1.27836775393449 1
0.795677415595831 1
0.940702307322137 1
0.686352953348083 1
0.9862608785637 1
1.51350456549302 1
0.928684326745639 1
1.25649249222349 1
0.367204008766839 0
0.72515901013793 1
1.00961636542528 1
1.20938982159475 1
0.766558127321784 1
1.09454513495528 1
1.11208411422126 1
0.650591126371495 1
0.981674971585493 1
0.811653200163371 1
1.51826598851112 1
0.819853367578299 1
0.458859671421355 0
0.728172779830615 1
1.03787513007691 1
1.0906138567809 1
0.657509468808882 1
0.974609231773189 1
1.11108312354798 1
1.20461325595593 1
0.875195981684646 1
0.462810566285902 1
1.30053051467763 1
1.09392132990163 1
0.733955508447837 1
1.17546801744099 1
0.960012537976599 1
0.983114443150884 1
0.820071637782515 1
0.660474602256022 1
1.10487316620445 1
0.721056662170166 1
0.442591354762331 0
1.00997839766185 1
0.960680769197718 1
0.746214550964317 1
0.860003270601959 1
0.448030563738165 0
1.16917513921555 1
0.515972584565747 1
0.985062038820587 1
0.401830623385196 0
1.09379015102593 1
0.647071301941681 1
0.579428713782575 1
1.00944913149042 1
1.43072921800638 1
0.786088428251593 1
0.744903565777216 1
0.650181126750992 1
0.877698648099219 1
0.543007102432474 1
0.910895390310708 1
1.06000599483599 1
0.867723945863208 1
1.00112254098164 1
0.670489884619465 1
1.05715876423425 1
0.755980749952844 1
1.06619664055108 1
0.311651230281289 1
0.942542221106893 1
0.377212731887364 0
0.243973155087435 0
0.824491578425724 1
1.00621624511093 1
0.817970778035382 1
1.01816009147014 1
0.71903536952901 1
0.567472149524416 1
0.805091576739195 1
0.781330743160655 1
1.14087330260867 1
0.486248101675077 0
1.06315116849969 1
1.43734517637288 1
1.10846997141829 1
0.945786608106884 1
1.240358655902 1
0.76347682323715 1
1.2512111191167 1
0.246890849504185 0
0.538128948729927 1
0.973624746933961 1
0.861559582095034 1
1.04801684998623 1
1.15756760048661 1
0.555108429040352 1
1.5470642369616 0
0.88511568886304 1
0.844771683033374 1
0.426474332207357 1
0.930220822182106 1
0.506971295231719 1
0.908358267086473 1
0.422392166664746 0
0.823570622232248 1
1.08704296534734 1
1.20444615536398 1
1.10587872612314 1
1.1288597546702 1
1.21510616697368 1
1.0644524651494 1
1.07558683445989 1
1.33730739897081 1
0.9646612367462 1
0.260806651248257 0
0.926846718983063 1
0.622438489551638 1
0.897798919390115 1
0.89438245615841 1
0.984748928381599 1
0.528048699485806 1
0.333787545693795 0
1.21723197406752 1
1.11752238397865 1
1.34836688855916 1
0.511829801027092 1
1.54171040346237 0
0.449467474637756 1
1.0552599548053 1
1.39350452827838 1
1.02002867877861 1
0.620710812858221 1
1.47518223197217 1
1.31995534052991 1
1.49267556548168 1
0.923823080223247 1
1.02067039425962 1
0.890913755570052 1
0.69202483810131 1
1.03973445152719 1
0.966069053249727 1
0.663623655087344 1
1.04935579458766 1
0.560271618020681 1
0.754487263400048 1
0.864289819271937 1
0.958214064549129 1
1.29620123076274 1
0.957061316450221 1
0.896387608427109 1
0.776632934258801 1
0.421254684380435 0
0.667886889341748 1
1.02237449175017 1
1.09791458942208 1
0.839475824992915 1
1.17909314377119 1
1.4709726933228 1
0.928724419396147 1
0.540688512815278 1
0.560446654152058 1
0.910699317755135 1
0.986989976230282 1
1.36555318898656 1
0.736303634392745 1
0.824120497442696 1
0.760459195832954 1
1.27974076645968 1
0.803439836988116 1
0.958067055183378 1
0.761866206297456 1
1.25230329242695 1
0.705911742753521 1
0.819962099593064 1
1.03642130085656 1
0.667447966335292 1
0.854540588665326 1
1.20478917138282 1
0.816495914862 1
1.04569888611487 1
0.688499061979888 1
1.09230192256021 1
0.615540567801223 1
0.383611313360386 0
0.987532127392733 1
0.644973059900871 1
0.825248803535451 1
0.886594574635017 1
0.854909347085571 1
1.07786751417058 1
0.740000517036107 1
0.971338667474527 1
1.31475645121392 1
0.752782080483456 1
0.86275580644834 1
0.926347549181332 1
0.952915319464077 1
0.731761937415369 1
1.0297365331964 1
1.39454749530734 1
0.990548926304156 1
1.28899603295768 1
0.843271649869999 1
1.19613242846519 1
0.535416968630065 1
1.10461696276291 1
0.668426453132459 1
1.02234342989864 1
0.78166718533966 1
0.807822165762677 1
1.00391655392194 1
0.557655418093249 1
1.21942117118065 1
0.897286113036432 1
1.02525713957034 1
0.997784079605069 1
0.712866632419601 1
0.806238151031671 1
1.42648070308873 1
0.660688181937966 1
0.659809995569917 1
1.11717040660688 1
0.797134188374114 1
0.555088124182259 1
0.773330370988953 1
0.744772739380764 1
1.04147889940445 1
1.20018467917136 1
0.758654770113146 1
0.819423222503373 1
1.13927648607522 1
0.975904087947591 1
1.19650516808015 1
0.64912382171063 1
1.02031721472432 1
1.09126601181179 1
1.0245596952574 1
0.73818499160596 1
0.930887777795764 1
0.727447201394137 1
1.22668781842149 1
0.94894571896638 1
1.01944123828443 1
0.733378726341163 1
0.990096149719281 1
0.779990208788895 1
1.15470499533568 1
1.02730085088486 1
0.654864186927584 1
0.603771130009539 1
0.874267580595119 1
0.750462569550865 1
1.15289964618913 1
0.772910558219415 1
1.21629592722578 1
0.942211358173119 1
1.18205220553536 1
1.14538991194346 1
1.23536305569265 1
0.895498236730364 1
1.04491088360773 1
0.470397691895295 1
0.846549926537562 1
0.641026709386902 1
1.29698144723631 1
1.11710139605922 1
0.950731624738285 1
0.806060366304581 1
1.03310040113262 1
0.770100649884941 1
1.12088910521736 1
1.28552803697418 1
0.958781008216212 1
0.486529754166921 0
0.932539456189764 1
0.867833300237776 1
0.723893199146572 1
0.902090965557477 1
1.05597176161 1
0.894086877066861 1
0.744834611734936 1
1.13969051573443 1
0.475141260433558 0
1.22911723255938 1
0.901853686646783 1
0.947911833335745 1
1.37875639575921 1
1.10524964495752 1
0.998990468024129 1
1.18837423065855 1
0.984992967792467 1
0.919114902907779 1
0.487936873319858 0
0.728180204124612 1
0.918630203061944 1
0.0798127683555674 0
1.54836895243432 1
1.07987842102956 1
1.24632127350965 1
0.668142282697325 1
1.02047452646429 1
0.88409196050083 1
1.47135869342235 1
0.930104538514382 1
1.67556556336173 0
1.10690225595348 1
1.29786447310345 1
0.4713778236271 1
1.19463697071833 1
0.869870492331369 1
0.987885460717238 1
1.02654494878722 1
0.488623026985083 1
0.898671375665662 1
1.27353861762192 1
1.07328049411059 1
0.563272956582445 1
0.803250713444818 1
0.615698115654931 1
0.781553379689044 1
0.71927017936582 1
0.677650613073216 1
0.946555937285971 1
0.850431711212626 1
1.16495637730538 1
0.730353955744055 1
0.720464460874144 1
1.18448991733757 1
0.892271790508994 1
0.799185837641445 1
0.46161655003316 0
0.689267934324319 1
1.34502413758027 1
0.765674978078376 1
0.92128924949369 1
0.790121151171763 1
0.524782161342594 1
0.694822956871277 1
0.572770689417076 1
1.09330359967854 1
0.820064994573185 1
1.10494720081152 1
1.11553924599406 1
1.08577061022708 1
0.675035425998848 1
1.00610025479673 1
0.536562793684631 1
0.843801467246355 1
0.619534145220414 1
0.528577711562091 1
1.04269670357252 1
0.899780288969495 1
0.754808204782925 1
1.2276631532092 1
0.765077723489489 1
0.877079856417166 1
1.38082497409865 1
1.04694585387865 1
0.732912628506945 1
0.953434661892292 1
0.876317526785946 1
1.04224613241647 1
1.17606038094263 1
1.05974923485202 1
0.392044126881825 0
0.75985600787286 1
1.01712199450786 1
0.820611575243272 1
0.775942623516085 1
1.16902047069885 1
0.883014894942653 1
1.01182300585574 1
1.12808618179539 1
0.435306972107088 0
1.12237564903908 1
0.775442838931637 1
1.18069884845943 1
1.36792354781974 1
1.29838114368637 1
0.780600937659624 1
1.01426121373818 1
1.05175203039934 1
0.885898231153688 1
0.561302544613619 1
1.26748417209837 1
0.976545315119381 1
1.23975141924322 1
1.07585225700913 1
0.963145910513862 1
0.735337567538757 1
1.0566672046884 1
0.407380141497759 1
1.08049862259735 1
0.961857855689012 1
0.802083029309666 1
1.07155332862035 1
1.11624385438332 1
0.818528101989737 1
1.23340882775546 1
0.830078664378981 1
0.887011339635076 1
0.998850864659025 1
0.922570956373381 1
0.702034659630728 1
0.916232689980526 1
0.971813127499758 1
1.11990536846406 1
0.651710365463432 1
0.836433869573942 1
0.786828172952241 1
0.728260357117689 1
0.622616389967258 1
1.2791738164039 1
0.476834891094301 1
0.648784670426731 1
1.03498466751022 1
0.843334103367073 1
1.00936516478435 1
1.39750195850435 1
0.764232042017431 1
0.942462907127212 1
0.733742576497638 1
0.731687786517425 1
0.649203167186868 1
0.600626611473695 1
0.998551297994689 1
0.728006157864316 1
0.888961549528979 1
0.449043640948197 1
0.689779096210712 1
0.915790742101548 1
1.1308818003284 1
0.791692648388492 1
0.936188256522091 1
1.10487210131166 1
1.18204165331415 1
1.40850275777115 1
0.903490177582095 1
0.830384617239964 1
0.501284661177365 1
0.985625501727746 1
0.834897124372514 1
1.02697396542083 1
1.39429899279532 1
1.32284145175862 1
0.95922702862843 1
0.742171967531519 1
1.29271537882232 1
0.88490621717596 1
0.702675602798822 1
1.40393005464548 1
0.636597932819562 1
0.853920961384853 1
1.08500071311291 1
1.20167986274089 1
1.00145770678341 1
0.987259039919082 1
0.948853003083663 1
1.17052462622557 1
0.776774405784142 1
0.824296728729962 1
0.629364720126817 1
1.01554145472442 1
0.917818403659948 1
0.823949291532718 1
1.95265166713869 0
0.839480195412465 1
0.963844130310956 1
0.789081841841278 1
0.708233690746095 1
0.926089580524332 1
0.791313600707527 1
0.756232561572707 1
0.628474275925617 1
0.879545821465228 1
0.780805234265847 1
0.958484611608334 1
0.8742946007191 1
1.07270640337134 1
1.09228035786285 1
0.878478593802454 1
0.342100359448316 0
0.79039790028962 1
1.3328569977998 1
0.764927068343811 1
0.560913784297226 1
1.29711484703078 1
0.807295890890717 1
0.74515720720288 1
1.28172090504063 1
0.767542957868007 1
0.877468750203995 1
0.870059439609978 1
0.896965541084745 1
0.515086671115763 1
0.593926906732475 1
0.811823676890864 1
1.06292814669961 1
0.821866353833815 1
1.46067270970386 1
0.311794613485173 0
0.959218809629101 1
0.659873142736936 1
0.842792848503483 1
0.824052651192938 1
0.959346498029911 1
0.907238553919689 1
0.68998760654392 1
0.872700766676445 1
0.475924467122147 1
1.00777520266837 1
1.12916782592549 1
1.03896883984309 1
0.88612313557843 1
0.560826404594445 1
0.545152126730408 1
0.5968591438747 1
0.485947165985726 1
0.603395570023121 1
1.20074800592742 1
0.905652074494509 1
0.778381926576578 1
0.453029646727615 1
1.00433688753703 1
0.601901224695243 1
1.08513327509805 1
0.904124703688974 1
0.636098750665998 1
0.871638552840105 1
0.639683010572592 1
1.12777127370133 1
1.03227019815856 1
0.812640384317223 1
0.740703822600241 1
0.913092852578325 1
0.926664005174288 1
0.93646514009359 1
1.15245094036858 1
1.1275309427715 1
0.738354530664416 1
0.732185817230853 1
1.00847698249807 1
0.489438719382539 1
0.840058295416972 1
0.997692972112184 1
1.22678407640181 1
1.08648503589614 1
0.572585368053011 1
1.11808051146487 1
1.14981234750227 1
1.39203192667224 1
1.29914212230562 1
1.14229659960114 1
0.999678447223662 1
1.09816129254435 1
0.952674476062963 1
0.673900108351911 1
0.965151638274792 1
0.724277232910019 1
0.494291054810194 1
1.04974725576374 1
0.358911756307287 0
0.670761587107 1
0.968185821599863 1
0.744787687923047 1
0.992629217321063 1
0.896130805897982 1
0.526089504428105 1
1.13673781584492 1
0.983131941942059 1
