# Supplementary material for: Bias caused by sampling error in meta-analysis with small sample sizes
Source: PLoS One. 2018 Sep 13;13(9):e0204056. doi: 10.1371/journal.pone.0204056 (PMC6136825; doi:10.1371/journal.pone.0204056)
Supplement: S5 File — (ZIP) [file pone.0204056.s005.zip › results N = 20 theta = 1 tau = 0.5 sz = 100-500.txt]

"dl.theta" "dl.cp"
0.955661447213491 1
0.880754386187141 1
0.952836726038987 1
1.06088070804936 1
1.01108798847612 1
1.19263204215387 1
0.942315135477212 1
0.73998344402066 1
0.852230648635908 1
1.16421413682242 1
0.865108675473967 1
1.12204939051694 1
0.922367913510409 1
1.09385426732187 1
1.23222828841839 0
0.793436847681601 0
1.11200758465102 1
0.861378338057585 1
0.908745376280258 1
0.899592861810734 1
1.00460048098662 1
0.908485626803772 1
1.06975943855503 1
0.972622820605745 1
0.952174624949711 1
0.893137207396845 1
1.10209658033981 1
0.851179122651062 1
1.14418227656487 1
0.919881331552384 1
1.2486202145831 0
0.853889762271248 1
0.975479695460637 1
1.08164676184636 1
1.16389920454863 1
0.784702510853935 1
1.08501427527863 1
1.33895072800598 0
1.05330142368757 1
1.03428797606412 1
1.16366384660318 1
0.715780708196009 0
0.917107131467753 1
1.00761198414377 1
0.905510855250834 1
0.901674362601342 1
1.09175929621941 1
1.06983886240561 1
0.862481628636171 1
1.09862259551999 1
0.975740912403629 1
0.858821198501017 1
0.987976811439031 1
1.23881163592939 1
1.02249471007335 1
1.31951441834629 1
0.937767709800331 1
1.07231008136158 1
0.969044481416746 1
0.862626160892218 1
0.979379925932588 1
0.992275042055557 1
0.841907716475081 0
1.01498530678552 1
0.735802793432778 0
1.08367479504097 1
1.18658986711475 1
1.16583529026335 1
1.03581749965729 1
0.781796853053316 0
0.769039684466287 1
1.12181675360319 1
0.910522227252273 1
0.805951858353539 1
0.991642720560673 1
0.781903688450372 1
0.952078006719359 1
1.22578994834582 1
1.06687176729985 1
0.877347710071575 1
1.10295062142438 1
0.836842521743598 1
1.05575723180352 1
1.15794136632196 1
1.03828263168462 1
1.0389783840016 1
1.17574764964912 1
1.29883951102821 0
1.00123819653049 1
0.976862291880726 1
0.971715885944345 1
1.05368470135828 1
0.937659951771951 1
1.0910161608609 1
0.838023441748909 1
0.836180224433599 1
0.825245188083048 1
1.14722921279941 1
1.11294484502617 1
0.776425021639102 1
1.05399502439259 1
1.11932764672941 1
0.979633196314266 1
0.97354163966891 1
1.01622975713691 1
0.997119832184637 1
0.886696779018233 1
1.17424467528729 1
0.757336996651633 1
0.856814118936131 1
1.15398085224869 1
1.09278334936067 1
1.00866883037797 1
1.12450005749398 1
1.12661621723644 1
1.22067368300831 1
1.14992764702736 1
1.10968174165018 1
1.14950914024603 1
0.912164335236642 1
0.947591318506975 1
0.999606341906554 1
0.972503166454567 1
0.964822640517059 1
0.849289008375074 1
1.05728075546686 1
1.10105785526603 1
0.729704636270227 1
0.971879926770265 1
1.05197539416004 1
0.938222000443948 1
1.05307928704919 1
0.885438860340197 1
0.910135161869575 1
0.982663312629951 1
0.856612697497545 1
1.1093431668171 1
0.960198187601247 1
1.0621576733219 1
1.1307078179472 1
1.09579505405252 1
1.33696514400104 0
1.08741191453704 1
1.10730515033751 1
1.15819844094206 1
0.930294319139971 1
1.03793620682204 1
1.15017490793897 1
0.993792190367388 1
0.747518160860507 0
0.993093670715282 1
0.984550763336586 1
1.13074139538995 1
0.939777230139216 1
0.942086658922017 1
0.924608661962846 1
1.09454584259615 1
1.09264582334119 1
1.04346285589663 1
0.973259217428403 1
1.08058441696499 1
1.11449603978477 1
0.970694053545344 1
1.19125767855751 1
0.887680889857653 1
0.982594677756613 1
1.57377995262604 0
1.13897413272643 1
0.978859130274679 1
0.847200702710146 1
1.02617441375667 1
0.820028840941962 1
1.05676763108302 1
1.23814553451427 1
1.01567330458399 1
1.02656899072152 1
0.944311817349461 1
0.916643784784597 1
0.820615855357338 0
0.71588339253509 0
0.81883749073387 1
0.859196386926141 1
1.23391271477377 1
1.03380402618603 1
0.911534210046286 1
1.13933737879593 1
1.06950816355629 1
1.01296988829724 1
1.11362040840362 1
1.00465524831899 1
0.93201718954864 1
1.22599212148983 0
0.88073468860748 1
1.24116891579073 0
1.09578680965378 1
0.802745605295255 1
0.95484225567805 1
0.894052481746347 1
1.04001004802575 1
1.21184772054199 1
0.794044783035747 1
0.752660229059359 1
0.981823519338437 1
0.891252706531681 1
0.84346952849267 1
0.91214850154786 1
0.881851538744516 1
1.00781443036213 1
0.93825314749349 1
0.855242861495122 1
1.04881954770933 1
1.22465367613697 1
0.919646327388654 1
0.965939462412733 1
1.0144066295854 1
0.829817822006204 1
0.95415392021656 1
1.07259241738248 1
0.750091118187236 0
1.2058922080761 1
0.908850335090529 1
1.01083673479377 1
0.886214251651781 1
1.01448805464625 1
1.0606240503238 1
0.918094994794653 1
1.08345580175293 1
0.804419057355122 1
1.21962769333168 0
1.11663854652026 1
1.14959468387888 1
1.01428190157137 1
1.02940061064313 1
0.895830391017988 1
1.01851084159249 1
0.962324393140203 1
1.07143352557257 1
0.934953451227215 1
1.16147483657339 1
0.958965540129536 1
0.927955780160071 1
1.14928409488897 1
1.04777814734779 1
0.857938306933457 1
1.12219381944371 1
0.9154939789874 1
1.14804441318519 1
1.15733559641058 1
0.994998388485552 1
1.05452360909109 1
1.18033838710581 1
0.913575152432182 1
0.77218640274429 0
1.41693362573236 0
1.27457940453303 0
1.11324804578465 1
0.898331691511433 1
0.980162986327606 1
1.06053573472494 1
1.05474615505911 1
1.01741314164523 1
1.06466819069031 1
0.992691387102685 1
1.21091097227181 1
1.07372934181845 1
1.06433964427058 1
0.894226058624577 1
0.974583142893655 1
0.826134197170384 1
0.941362896699458 1
1.00785074071115 1
1.12439504064932 1
0.98304918980285 1
1.01935512481726 1
0.892675828166298 1
1.05221230251518 1
0.933604436925968 1
1.05588286198503 1
1.26880048355067 0
1.00276751672109 1
0.974991018310982 1
1.01695877687315 1
1.03504277721262 1
1.18481117212432 1
0.852995433315132 0
1.08848589586719 1
1.0385961471603 1
1.09406979874443 1
1.00341328417815 1
0.962968438402353 1
0.845329469845639 1
1.13035117341262 1
0.807682028479159 1
1.05522886106941 1
1.03082017145039 1
0.776080106345196 1
1.26108999318409 1
0.93815481753307 1
0.989176983374323 1
1.06857816310619 1
1.08340182206356 1
0.945800631532728 1
1.23327884928495 1
0.953240350156813 1
0.843898962448323 1
1.14252601668733 1
1.05909148074949 1
1.09708565546206 1
0.833790480097403 1
1.0702425689351 1
1.00976045234198 1
0.961223540917039 1
1.15675291906223 1
0.931353443189131 1
0.949544451098352 1
0.858073175047389 1
0.876569109308537 1
0.953649516521109 1
0.852344740930744 1
1.0814001924122 1
0.957821678064861 1
0.848733836497829 1
1.13095790845156 1
1.14390408239055 1
1.06516571982605 1
1.08935395459038 1
0.889402284403318 1
1.13640818259815 1
1.14491046108068 1
0.956014633040781 1
0.964653666573076 1
1.1213222164497 1
1.03885063783091 1
1.17380210293855 1
0.858965550581713 1
1.21107397622342 1
1.13274278244689 1
0.915129624102496 1
1.18195206748353 1
1.14694385434603 1
0.971663846455634 1
1.03721322519951 1
0.770496667142898 0
1.10353094758694 1
1.03001959697126 1
0.943594170427609 1
0.894777913350436 1
0.648553576334927 0
0.880378766738219 1
0.996358554500009 1
1.05792855858076 1
0.766636136339162 1
0.853724946432334 1
0.78265946674976 0
0.711398423037633 0
0.847100175994383 1
1.04136743424962 1
1.08290317457262 1
0.867169684963941 1
0.959305195969143 1
0.885934983557279 1
1.06604456718706 1
0.978359411904727 1
0.925712029711635 1
1.08294589629398 1
0.984671206144487 1
0.972890106926662 1
0.94939346081941 1
1.12362965510643 1
0.866220980937613 1
0.969004920627481 1
1.01625312973626 1
1.19002422237341 1
1.15904351326128 1
0.810907091809376 1
1.16236781337164 1
1.06764818441512 1
0.983444518583699 1
0.893628144313794 1
1.02084387159533 1
0.942694570997087 1
1.00930521676998 1
1.13816219976519 1
0.807453779857904 1
1.01292072928877 1
1.0491629716299 1
0.906295072643605 1
1.03358642967275 1
0.749502970518626 0
1.05716041547347 1
0.957551535101673 1
1.19393961827889 1
1.11729453726828 1
1.02840414749014 1
1.05810671924158 1
0.942948921364363 1
0.845673967891921 1
1.06439404332205 1
1.17600429569514 1
1.07529110432663 1
1.17450186534038 1
0.80431128594058 0
1.10920589247305 1
1.02920113242003 1
0.937169152657976 1
1.09118572118911 1
0.799071602865792 1
1.16169679944012 1
1.02489999368559 1
1.16007805355456 1
1.14195467694117 1
1.1732982757414 1
1.0189258912615 1
0.696248737611592 0
1.0373189291453 1
0.974947233073439 1
1.1067204569322 1
0.959722275935149 1
0.900776514601996 1
1.00421084896211 1
1.02254783870349 1
1.07495745197805 1
1.01330156986789 1
1.02041564017872 1
0.868074476791854 1
1.1527010854538 1
1.13746915754585 1
0.82508363125858 1
1.0665731350304 1
1.10409852773735 1
0.934694125374966 1
0.706396212687455 0
0.992430965176048 1
1.12269522219353 1
0.995349338013156 1
1.17086906651782 1
0.818391842236485 1
0.823278893576977 1
1.01452891879653 1
0.811673837051281 1
1.0872147904103 1
0.883780516132562 1
1.05333556743726 1
1.15099307316313 1
0.946307253910514 1
0.882796578392374 1
0.957357983847196 1
1.13890101741686 1
1.00195745407659 1
0.821647582093495 1
0.903337457341632 1
0.894205814825087 1
1.14366448770213 1
0.824987837151043 1
0.915317803212805 1
0.946686373067385 1
0.685631996712381 0
0.966595416558499 1
1.10910391090338 1
1.07278884294932 1
1.08633148238458 1
1.06045743069551 1
1.22127887365702 0
1.10776988444074 1
1.19128778049612 1
1.21279623864795 0
0.935279017374503 1
0.879717419518584 1
0.769081286544825 0
0.688091878715927 0
0.611395667875179 0
1.16105590208568 1
1.10303862414696 1
1.03079281463196 1
0.914326385638957 1
0.933045853389734 1
0.986538856971673 1
0.790633667003886 1
1.0105717391041 1
1.26587073221235 0
1.02837512624452 1
0.926852343145145 1
0.91958579762239 1
0.941578699545229 1
0.899581139450061 1
0.788285032638695 1
0.95969078769149 1
0.969738532864476 1
0.867094706353064 1
0.846309208200707 1
1.11626379068392 1
1.13556527995698 1
0.877077058323268 1
1.04953523708832 1
1.11573796877435 1
1.13459878205741 1
1.0476073353413 1
1.05316447086755 1
0.972370406351568 1
1.01136408738152 1
0.936105757708858 1
0.822304652132752 1
0.951969759813352 1
0.880890898204779 1
0.836826470949412 1
1.10017607940702 1
1.01244233189464 1
1.10716224525975 1
0.94488949819689 1
1.04230949587476 1
1.12859357105518 1
0.842856744198134 1
0.979121733865972 1
1.07178452187639 1
0.991223138545104 1
1.11542994774806 1
1.05689128952653 1
0.971421297647177 1
0.961194071053116 1
1.26963582618422 0
0.984509709109946 1
1.03748857103999 1
0.977881182874573 1
0.955324736687791 1
0.75124591556005 1
1.13082524971615 1
0.862001922598556 1
1.03022100100725 1
1.03346439504383 1
0.976126526157702 1
0.812070342931339 1
1.12463517104314 1
1.05905652540546 1
1.07239773610716 1
0.942130225306759 1
0.809290876799998 1
1.25577950123027 0
0.805718340039848 1
0.765347063154543 1
0.956397040476197 1
1.13646736646344 1
1.14721405557543 1
1.02683582637492 1
0.985589267184597 1
1.02169764511249 1
1.04687224630973 1
0.848235791247518 1
0.940743772669822 1
0.925335169077427 1
0.905327409353698 1
1.01208996251382 1
1.29977803046181 0
1.15089815591098 1
1.36252515194042 0
0.919028777315315 1
0.80783691321018 1
1.04766913327589 1
0.724080656680221 1
1.1586003518372 1
1.04222630092915 1
1.14614358399808 1
0.899345853039366 1
0.934754308951051 1
0.84831051014127 1
1.10889697867898 1
0.981306044939156 1
1.00219757571585 1
1.08579219748577 1
1.1426786636617 1
0.815967542713631 1
0.97239985704458 1
0.812510888679424 1
0.953547018444129 1
0.85889768579838 1
1.14396681398088 1
0.963192472814926 1
1.04485991652259 1
0.999970242588017 1
0.98122441534768 1
1.12962464830221 1
1.02655420842546 1
0.72778490145053 1
1.13014559397422 1
1.18629327249813 1
0.930682611383101 1
0.913394832747922 1
0.901932553475084 1
0.865367190543262 1
1.13624734311171 1
0.879590770149691 1
1.03642566020135 1
0.978344739070802 1
0.934736452906335 1
1.14030284892834 1
0.909309046634966 1
0.928864914041054 1
0.979109785634457 1
0.988834407609893 1
1.02820146976253 1
0.852402011908591 1
0.932264204102423 1
0.887034386993093 1
1.13727998652631 1
0.893047745860464 1
0.992079857175513 1
1.02232369504543 1
0.923950776272025 1
0.995107711183614 1
1.03391535089844 1
0.866704594251189 1
1.17653620702226 1
0.866911539841427 1
1.06760739062968 1
0.99503481693881 1
0.963389383457543 1
1.09787131651111 1
0.805968833496381 1
1.0526731445669 1
0.978662837016342 1
0.828301719074127 1
1.0596506866826 1
1.13907340419208 1
1.03898887264159 1
0.855475547903787 1
1.27063350527341 0
1.10988890719092 1
0.961461838138992 1
1.08581376918593 1
1.17223100011069 1
0.852371307211623 1
0.985493143056099 1
1.23641650314564 0
1.02033965158548 1
0.931903126514458 1
1.14644295648891 1
0.948332741958798 1
1.09821976399648 1
1.01169745693523 1
1.0599578330996 1
0.965427642183982 1
0.730531929501134 0
0.944466715677087 1
1.34808743836274 0
0.963428371909947 1
0.951142642656001 1
0.881804454164367 1
0.809323624820335 1
1.26759680211469 1
0.888618126839252 1
0.864484206437243 1
1.01086100159104 1
0.953344321977931 1
1.03293513651248 1
1.00262266699215 1
0.972511663923661 1
0.977298372311567 1
0.901327882982512 1
0.885613471044224 1
1.01344118050905 1
0.982038409492994 1
0.940629438440304 1
0.922841778803926 1
0.963055049869956 1
1.11994930577643 1
0.996083199621594 1
1.06759185961713 1
0.939943394870127 1
0.950198814486885 1
1.22233471522337 1
0.987024145990968 1
1.0199354372685 1
1.02350298118846 1
0.798411782149599 1
1.1133205276334 1
0.808062395624233 0
1.32373889021534 0
0.975514190187572 1
1.06382994494851 1
0.872752022820437 1
0.942819110322754 1
0.741403140644227 0
0.917555881398801 1
0.918348227684104 1
0.800450013726544 1
1.03821467526806 1
1.10187426230874 1
0.998909912858514 1
0.832087040746507 1
0.834451154470712 1
0.797193304555019 1
0.99539445807845 1
1.06032863219052 1
1.16942622529169 1
0.847128427617961 1
1.11205937040231 1
0.874818318480825 1
0.853829593563001 1
1.05935996933302 1
1.06141823251035 1
0.730251201368894 0
0.985297327793817 1
1.04200808373476 1
1.18512767214532 1
1.1135103586416 1
1.09840366585728 1
1.06933611226545 1
0.991338969194417 1
0.987527174751868 1
0.98857193384629 1
0.948359077759508 1
1.04551895828966 1
0.814643700586828 1
0.806015327419451 1
0.956512203948391 1
0.888262195689662 1
0.791832807357449 1
0.939207598684964 1
1.17163845947971 1
1.01242513448548 1
1.03744611862271 1
1.13277141852304 1
0.947855111750718 1
0.921496360620003 1
1.01674115392053 1
1.00568398270441 1
1.00504779776426 1
0.939492662616004 1
1.06669788516017 1
1.13694948087857 1
0.795769934137568 1
0.838276206893615 1
1.07618385033644 1
0.980702532419811 1
0.964605592312023 1
1.11316254017343 1
0.764748553925577 0
0.872470862710983 1
0.922408938282617 1
0.955615484837347 1
1.00407524476834 1
0.962447236766119 1
0.853756338121606 1
0.69913260395058 0
1.02367504030381 1
1.13056351694523 1
1.02829985209403 1
0.908427957290249 1
1.12969611249544 1
0.943869076194305 1
0.899850146777496 1
1.0337377134637 1
1.08458551980768 1
1.09477348587315 1
1.12959846549961 1
1.04999858397219 1
0.981910234941024 1
1.08080769760315 1
0.688681170056054 0
0.871383602773631 1
1.0068765294464 1
0.962116572955421 1
0.863549873032363 1
0.925344718233274 1
1.053228280107 1
1.22505775156925 1
0.926362669828491 1
0.89537300235965 1
0.872050330472058 1
0.858279009390945 1
0.880612284974695 1
0.903331977316547 1
1.0905529941023 1
1.066346850503 1
1.18402143880326 1
0.755662256013575 0
0.846248253049368 1
1.15389248879804 1
1.04508818216315 1
0.971541244996743 1
1.11088784587979 1
0.922773109201282 1
0.893836084559911 1
1.20558161286709 1
1.02517217504542 1
0.90088728407719 1
0.740781745668984 0
1.13396999132341 1
0.840916620464045 1
1.02249045570389 1
1.15074256201006 1
0.972428882080904 1
0.977508192437856 1
0.973068026115619 1
1.21512622288515 0
1.29970068128064 0
1.09694558518679 1
1.01555335348976 1
0.933102774977563 1
0.824722713352836 1
0.955606009068435 1
1.08126624270844 1
0.955650705629886 1
0.814457931477657 1
1.0556010490283 1
0.955277834140671 1
1.02569839155495 1
0.797344733294472 1
1.04035184338332 1
1.16865424344783 1
0.968929438223664 1
0.965558582993343 1
1.11625708576603 1
1.09605618058434 1
0.995695724792838 1
1.02122735020603 1
0.862630822518159 1
0.984527677808142 1
0.892334541097798 1
1.1847448321336 1
1.03999155225471 1
0.919423285850333 1
0.832694282975749 1
0.940294269662519 1
1.02664132894838 1
1.02037136720724 1
1.01241980029229 1
0.871055197667916 1
1.14676690909521 1
1.23789638766537 1
1.10505088607501 1
0.978315210505792 1
1.25603318065888 0
0.838554281489753 1
0.757987840105099 1
0.8892694636167 1
1.30860072537169 0
1.25633256586309 0
1.04600651249249 1
0.969602366112418 1
0.703283203955826 0
0.857627856716816 1
0.839945991280143 1
1.02370344961617 1
0.943500779554226 1
0.81618103015307 1
0.929213283365492 1
0.976854950080045 1
1.03119041702438 1
1.03765176831434 1
0.895010114628021 1
1.2059110390644 1
0.748848996595975 0
0.977897994766058 1
1.10279813785434 1
1.21739974580176 1
1.12380271690054 1
0.737508378578468 0
0.944539119585309 1
1.0578599723127 1
1.1998593315808 1
0.986360285574473 1
1.2252266316229 1
0.907329394918465 1
0.905586578942039 1
0.715551297634714 0
0.770835385376773 0
0.913298218002631 1
0.841722724564209 1
1.06595584679253 1
0.975369727956934 1
0.998646115329136 1
0.906705808873291 1
0.966097603439449 1
0.815982870412492 1
0.982982870465185 1
1.05199902619174 1
1.04093798560941 1
0.963086061401563 1
1.10887172363876 1
1.07883635680251 1
0.919019244616799 1
0.750511971447591 0
1.12321599438996 1
1.00358837749608 1
0.718239147936537 0
0.832299069882286 1
0.785142013614165 1
0.999026865916885 1
0.861439439878337 1
0.961947675171039 1
1.00782859866128 1
1.18050543837401 1
1.11488556644452 1
1.03275179758313 1
1.06704604507417 1
1.09006885379928 1
0.867874237099665 1
1.07499093870616 1
1.17532994983663 1
0.971106374053105 1
0.964724020476921 1
0.95239084435452 1
1.10133780434445 1
0.930104174899011 1
1.11289830433746 1
0.995046911783914 1
0.959314748574578 1
0.968429433543241 1
1.21043117313616 1
0.947788178525182 1
0.96820942282565 1
0.973129428308017 1
1.20700535217109 1
0.758590125131571 1
0.901193997439361 1
1.2306732277532 1
0.922868822611713 1
1.06591422547264 1
0.970158867628775 1
1.01810882154505 1
0.739599639937776 0
0.99474511188979 1
1.11230587247347 1
0.971390629462975 1
1.0196269520408 1
1.042346720143 1
1.11146915514383 1
0.851823341579576 1
0.984621042318119 1
1.05030001918145 1
0.845233940404938 1
1.04101950472143 1
1.15643277525114 1
0.828054512456086 1
0.953228516435626 1
1.013164068416 1
0.877923157758544 1
0.900987178040749 1
1.06536401071304 1
0.829082317710146 1
1.10624712972545 1
0.96234165097278 1
0.994074846917662 1
1.24121977460026 1
1.04583412655589 1
1.15852314281682 1
0.894834314830466 1
0.947988107269883 1
1.05630735781282 1
0.965345130990085 1
0.999258829534069 1
1.02235152615326 1
1.19047982144532 1
1.05253042705423 1
0.880291180713095 1
1.012802692581 1
1.1810162142374 1
1.02088614104376 1
1.17334144247422 1
1.00905245610002 1
0.931794156100388 1
1.06731881988556 1
0.87091997151644 1
1.10774937111475 1
1.0158289864491 1
1.27278933529547 0
1.03959090576186 1
1.0032744710997 1
0.850595826762263 1
1.00639087750851 1
1.00789121440154 1
0.960926962291197 1
0.93276673867293 1
1.31475752021608 0
0.993646963286833 1
0.90187529537171 1
1.05146165665439 1
0.872076834676389 1
1.3214458091573 0
1.14761506066843 1
1.03959252153829 1
1.17309894194145 1
1.07591335489162 1
0.957557360388178 1
0.993425458356527 1
1.18168115929141 1
1.07364898699214 1
0.971299825636643 1
0.978948699941584 1
1.10334736607465 1
1.09549622687997 1
1.01352463183988 1
1.00846938213951 1
1.0175533070965 1
0.879330205445591 1
1.04500494716482 1
0.95680561243297 1
0.902449086768215 1
0.856368989319977 1
0.997652237417179 1
0.823336537873603 0
1.05293735672504 1
0.962343592011837 1
0.941796330680394 1
1.08747763660041 1
0.95638049298261 1
0.798058556588454 1
1.24400973195353 1
0.832936386841409 1
1.21025602879537 1
1.03854516656963 1
1.23997000284194 0
0.87566347552352 1
0.90902722793107 1
1.05975591435459 1
1.22701684331926 0
1.05954816699929 1
1.28342567680017 0
0.708961508099847 0
0.862409750356163 1
1.13447273749089 1
0.911595602356921 1
0.880576753243664 1
0.902379657598023 1
0.884040746460458 1
1.20877892311519 1
1.03207075524616 1
0.909432319612505 1
0.942463317033013 1
0.923659007732403 1
0.88031443051085 1
1.26908113549707 1
1.0250440786154 1
1.05144331461362 1
0.981571852120662 1
1.21462293201306 1
0.983985904096276 1
0.891486192985632 1
0.932288644677536 1
0.848272678119484 1
1.17598979034197 1
1.01459819234551 1
0.894809312530404 1
0.697959133145074 1
0.986956571790386 1
1.073849914662 1
1.02458365608439 1
0.926065044773088 1
1.12089617506873 1
0.960438942810612 1
0.989162175288251 1
1.43374658975612 0
0.889553694950717 1
0.998692052374548 1
0.918638539098774 1
0.966797914794697 1
1.04620485393841 1
1.02410207856175 1
0.861634580870805 1
0.905642544787365 1
0.944970529118588 1
1.00427030788694 1
1.00016966121897 1
0.977163245139816 1
0.937034372184897 1
1.1131616776223 1
1.12656846514004 1
1.01124272774256 1
0.94444232017515 1
0.981256440582451 1
0.977623274455406 1
0.984289913387587 1
1.05211728426413 1
0.955043543835335 1
0.998301265757718 1
0.883988984510532 1
1.14530743148192 1
0.926205169744665 1
0.7649975509283 1
1.10607326639396 1
1.09200553842334 1
1.02098551624247 1
0.979291204330591 1
1.03407023237962 1
0.97007372107446 1
1.02401041780436 1
1.1512012910275 1
1.07891049810544 1
1.04135690337508 1
0.916429523229256 1
0.956168306806849 1
0.971319604049337 1
1.02035207115478 1
0.925903871487699 1
0.929376991300556 1
1.1244668257268 1
0.902802931742347 1
1.05596304012411 1
0.989421114834689 1
1.03959147285937 1
1.05502333330755 1
0.782427608419094 1
1.04895501524026 1
0.971094058562422 1
0.886344079858606 1
1.04104217205397 1
0.953897657571905 1
0.957548581104667 1
1.16712024955687 1
0.988791372522664 1
1.07203420442277 1
0.890194109117323 1
0.965799725612963 1
0.977296210201401 1
0.928413003458687 1
0.891479437542506 1
0.903056274716837 1
0.894771259208978 1
0.904372877148596 1
0.951779706432898 1
0.840251059867411 1
0.877550643011444 1
0.89154893254131 1
0.943917630411882 1
0.936423068906119 1
1.11411179334656 1
0.758447877611909 0
0.952973909056771 1
0.892891946893225 1
1.05494139034417 1
0.946986300829786 1
0.748218549574588 1
1.02710698367666 1
0.786688425945573 1
0.852115946429774 1
1.05913710168796 1
1.01374784046341 1
1.03606028694238 1
1.01634851404911 1
0.974043775261055 1
0.999149159531018 1
1.2195107338883 0
1.06179660772877 1
1.02312302915439 1
1.11426145197424 1
0.953054551647046 1
0.970426316277377 1
1.25067557782573 0
1.01723887331638 1
0.992780978840003 1
1.02192703586749 1
1.02926867407931 1
0.979976247428833 1
1.19285607754891 1
0.990103910970654 1
0.719113743962827 0
1.02552781921672 1
0.978299831512892 1
1.09533667984289 1
0.663271396973567 0
0.934800215125825 1
0.919961240417364 1
0.885992983263452 1
0.974924782479738 1
1.07087974408387 1
1.08299129570818 1
1.05589990883403 1
1.08838953105264 1
0.991233091445668 1
1.20600814075393 1
0.998721518207545 1
0.792468280105891 0
0.881957360491865 1
1.02971125654482 1
0.93958979900018 1
0.840791678125833 1
0.852167510864461 1
0.966614796858925 1
0.951025056952367 1
0.994468951565965 1
0.961687741450713 1
1.07460249017212 1
0.86000139944558 1
1.02635332718871 1
1.06455509947906 1
0.915281364166505 1
0.97605406428986 1
1.14515394265508 1
1.09198294028914 1
0.829105836958411 1
0.881577629095038 1
0.834069996480789 1
1.13563407653112 1
1.10985379090658 1
1.11057415802221 1
1.06054902808202 1
0.939355210394557 1
0.963511766004681 1
0.986951515573908 1
0.909688511987484 1
1.07293986369932 1
0.714990592614608 1
1.19236897399204 1
1.20969359018179 1
1.01097627884812 1
0.894489644024455 1
1.06079290240083 1
1.08140556848325 1
1.03292471831855 1
0.859538300977576 1
0.881100017400503 1
1.03920439792278 1
1.1528935439644 1
0.845323354175766 1
1.05985285690072 1
1.06020378002403 1
0.927197239366507 1
0.986751979854231 1
1.06154996588296 1
0.981269456337138 1
1.06274567898869 1
1.12445025143028 1
0.909234634133452 1
1.09932387525371 1
1.15041648891376 1
0.958280898993068 1
0.876498876340635 1
1.10872643685383 1
0.781887908583515 0
1.02859450666735 1
1.06172466317743 1
1.04466728766482 1
1.02526008343341 1
0.833454036504172 1
0.90057115113872 1
1.13294482918742 1
0.967252644445347 1
1.12389446125781 1
1.11827774011178 1
0.881064083515944 1
1.04942739773872 1
1.01336512709053 1
1.19108736884847 1
1.01242359127182 1
1.07911463150643 1
0.817389135827771 1
0.951316451652148 1
1.01173379098904 1
0.81674959962821 1
0.862542410278022 1
1.05643712640914 1
0.917134805183371 1
0.998042098912897 1
1.11082290548991 1
1.03249240990367 1
0.857034843113856 1
0.963140807099318 1
1.09579690913258 1
1.07466466224897 1
0.77591836090654 1
0.829923230677979 1
1.02118211035034 1
0.942515918211355 1
1.04272117976942 1
1.12094942465473 1
1.04438514801179 1
0.925972800553661 1
1.00458354233944 1
0.968714037353798 1
0.87007376144488 1
1.30229604111988 0
1.09178705487357 1
0.823060487103919 1
1.19459120082943 1
0.993056004453028 1
0.958515662854577 1
0.967029703832711 1
1.00094602671571 1
0.99782070948278 1
0.814880819819851 1
0.957503731418215 1
0.772221012098932 1
1.22547948984077 0
1.13415634488469 1
0.987709443514849 1
1.12695907258836 1
1.08488303946213 1
0.86960474641799 1
0.649024343373621 0
0.949516305128132 1
0.700726592172103 0
0.980899651474936 1
0.978640843927763 1
0.770299757786327 0
0.911503011143805 1
0.845403511292402 1
1.09627122975238 1
0.669460191450773 0
1.15192493192375 1
1.13921646694151 1
0.918462320342237 1
0.960320165775475 1
0.934708386379194 1
0.915723691363048 1
0.650987777513073 0
1.2351714040119 0
0.916365254460611 1
0.833970704817298 1
1.09037522166057 1
1.03183449051748 1
0.728420760903627 0
1.10586699797116 1
1.17732534180849 1
0.972936573614207 1
1.00440315840409 1
0.888111578064722 1
1.12301904374521 1
0.961475132910309 1
0.924648479638853 1
1.02495489646333 1
1.06626176052628 1
1.22610286102885 0
0.905447057841032 1
0.925457339065642 1
0.978986160996217 1
0.966908533683905 1
0.936378943339052 1
0.999414183763798 1
0.94637599982387 1
0.933744226999762 1
0.973286981140704 1
0.966348824616983 1
1.03268024615114 1
1.06601178481132 1
0.729797400493934 0
0.853837108101662 1
0.93789196976851 1
0.860496933329412 1
0.93557779123939 1
1.0782915780131 1
0.991736736012454 1
0.938755850404792 1
1.03650613012032 1
0.904227479746532 1
0.861494223995299 1
1.02001872788726 1
1.16292134651566 1
1.05966039684214 1
0.958488460353165 1
1.02507828521045 1
0.964588347009865 1
1.11431345537475 1
1.00931187813284 1
0.859641482765002 1
1.01444125085954 1
0.824134417382072 1
1.04109532308595 1
0.85125277268435 1
0.83317707196874 1
0.942342534683303 1
0.916654706159548 1
0.985759069720808 1
1.14132249586359 1
0.986085917359959 1
1.07191299218429 1
0.871286563376052 1
0.867952820872167 1
0.825571063689147 0
0.926244958392076 1
0.974002269984686 1
1.18368593832532 1
1.3647338508304 0
0.825212629487206 1
0.974970291721245 1
1.13057923664118 1
0.940646162098247 1
1.13633085129699 1
1.09288261496924 1
0.901700959512233 1
0.919431027059208 1
1.0806816294336 1
0.907974712084639 1
1.3898609740008 0
1.17459537431341 1
0.821070624019667 1
1.13844172195755 1
0.966653204922914 1
0.940452095829102 1
1.02822959427462 1
1.07027167557735 1
1.0110683238795 1
1.01683246601755 1
0.868171263903725 1
0.995344890431915 1
0.982226691091251 1
0.970848686856644 1
0.899398224577025 1
0.940634029833951 1
0.912854004226611 1
1.12560529790907 1
1.07519483532936 1
0.964865228132776 1
0.865771538142254 1
1.15503130936963 1
0.82100905148403 1
0.963870219350173 1
1.05225340850493 1
0.901455434635624 1
1.02717257991947 1
1.13029259076849 1
0.90504774325881 1
0.837117526857553 1
0.960187828427037 1
1.20410470677767 1
0.845742139879873 1
1.29275197171354 0
0.959264895880406 1
0.989975242512198 1
0.989776050302087 1
1.00689567345973 1
1.21741606124832 0
1.07214633154112 1
1.027071109154 1
1.03806464698269 1
0.799679132891763 1
1.03819567505321 1
0.776486851791217 1
0.850004793700187 1
0.729888606811341 1
1.09771796402157 1
0.882964639868954 1
1.10858752658677 1
0.730058021454463 0
0.939794188369028 1
1.11422685654589 1
1.00137710505133 1
1.0238850533376 1
0.94090423879638 1
1.16345320299494 1
1.10958011972203 1
1.01092886957646 1
1.04719603151499 1
0.982069116902668 1
1.01525480276199 1
0.983216777182873 1
0.877386151376002 1
0.866286810021407 1
1.12187471098264 1
0.933772190382343 1
0.926171108712019 1
0.843959204881986 1
1.26857837263939 0
0.750320208651217 0
1.17308490399271 1
0.961632053536187 1
1.0991439683682 1
1.25573529212305 1
1.13363998513902 1
1.19258897603358 1
1.01363124872342 1
1.12533028037609 1
0.721859404932824 0
1.099045465311 1
0.993654139872756 1
0.812316811992038 1
1.00489028523482 1
1.12805863962578 1
0.958273002288662 1
0.905124482819491 1
0.992873355888681 1
1.07539079739979 1
0.944331103854371 1
0.831776937462458 1
0.936604967314379 1
0.96150318578307 1
0.767343722929034 0
0.918318416210753 1
1.09412556631114 1
0.950800961420341 1
0.876679302001008 1
1.0186362529353 1
1.04699908529311 1
0.939749467395175 1
0.895041952344655 1
1.093491526409 1
0.845613379340297 1
0.91409193339023 1
1.1709080828265 1
1.02664523349298 1
1.12834201829786 1
1.0307688357091 1
1.15894779542646 1
0.747620416744205 1
1.01623690246629 1
1.11395679815185 1
0.911357704289088 1
0.774206138215851 1
0.794342937762349 1
1.03955897013998 1
1.00760060712422 1
1.04791433898365 1
1.06285622848118 1
1.08249938931855 1
1.20569197569571 0
1.09557022093447 1
1.0273197987747 1
0.917853474573115 1
0.928546986539347 1
1.08671419605647 1
1.13228811034615 1
0.891606497387121 1
0.880615711737554 1
0.868421224321929 1
1.10642330751701 1
1.05150192432453 1
1.13681942169595 1
1.11801581200761 1
1.04370976421631 1
0.874605780428046 1
0.75642494991293 1
1.11044918853788 1
1.06543902442074 1
1.03587679977021 1
1.18305419501179 1
0.999158991819695 1
0.833715565683029 1
1.2786248467718 0
1.0317453953437 1
0.866999614329219 1
0.984481725764438 1
0.959082930432324 1
1.0474642899552 1
0.894978300187265 1
0.924430776395337 1
1.16387262193539 1
0.91264098251949 1
0.83822801736771 1
1.15434629307206 1
0.959682065551238 1
0.897283997354091 1
0.69291081087347 0
0.796396276286536 1
0.95113375103124 1
1.33326101593979 0
0.989692905473018 1
0.8476259985317 1
0.869709295005267 1
0.871644026504586 1
1.02138825469915 1
1.13551648075146 1
1.4611775890311 0
1.09549992549317 1
1.01874766166605 1
0.948454007820467 1
0.962609665336714 1
1.05941996119253 1
1.00828710873616 1
1.04085831125029 1
0.95498453761056 1
0.847170022800434 1
1.02374435726222 1
0.93872370876591 1
1.09353358587369 1
0.953734720056093 1
0.922081678903333 1
0.910185215890244 1
1.06165175793866 1
1.08128291864377 1
0.980548155935145 1
1.01492851186698 1
0.902081988534678 1
1.03003609348802 1
0.806216881165811 1
1.01389313932711 1
1.09000948008358 1
1.13319712320705 1
1.07788863018598 1
1.04949870792515 1
1.05875372232752 1
1.05711531650152 1
0.884164684306414 1
1.03425185906506 1
1.00018752889795 1
0.892078288027312 1
0.959859201497902 1
1.07856559083291 1
0.965985109862188 1
0.835413867566191 1
1.05160014114503 1
1.11382362507953 1
0.912416577048576 1
1.02793646046699 1
1.09378851040867 1
0.914613181610156 1
0.963655757120785 1
0.898605236483436 1
1.09594905065299 1
0.806939529989152 1
0.707990261624772 0
0.975942518589577 1
0.999989165455565 1
0.887990250634305 1
1.14976655827258 1
1.34338948691563 0
1.18126723272584 1
0.889818992594289 1
0.821813299046368 1
1.09266884757056 1
0.992633423638474 1
0.795296546251829 1
1.06815594844867 1
1.10449062139208 1
0.896762189757393 1
1.09944959553621 1
1.04012930309419 1
1.02989147751084 1
1.09978154635688 1
0.855680537952375 1
1.00499254710604 1
0.841881838123414 1
1.03000242463065 1
0.823790311256891 1
0.942730265980997 1
1.01034624938471 1
1.07216200318526 1
1.14470407056798 1
0.808020744106522 1
0.902088364666139 1
0.905983624020126 1
0.951768871558106 1
0.919971658123939 1
1.0489543979241 1
0.880052425015882 1
1.00866229306855 1
1.11271833452416 1
1.02525271732965 1
1.17813840614343 1
1.05092857660509 1
1.19043424432911 1
0.804481440483106 1
0.93989322557264 1
0.960679427198025 1
1.02311516009413 1
1.09501176441277 1
1.19945811123794 1
1.05611540213834 1
1.11342383301324 1
1.11623914931118 1
1.07491938962089 1
1.260654305741 1
0.906178014945038 1
0.835425889658928 1
1.05171495764112 1
1.09245766271335 1
0.908428972923051 1
0.848879950149419 1
0.838680259665183 1
1.2186417423644 0
0.835935861166986 1
1.02475402055805 1
0.848289813882539 1
0.906108054503947 1
0.996444967445634 1
1.10501341353755 1
1.18147658728394 1
0.898114144277153 1
0.987702023149066 1
1.13861145921857 1
0.992497894102137 1
0.966511595268428 1
1.09684883854463 1
1.22101223867309 0
1.04603226293751 1
1.03414754915973 1
1.12418153005806 1
1.22379577303927 1
0.952051397465412 1
1.22548470170652 0
1.30227889005438 0
1.28742881787007 0
0.973391837172922 1
1.04763645133359 1
1.12487247035476 1
1.18322308491801 0
1.1103627996849 1
0.957810255630256 1
0.986203133655902 1
1.24574667827041 0
0.915779378642679 1
0.751821320968357 0
1.0265261082335 1
1.19894423934524 1
0.891334004832452 1
1.29054694737133 1
1.0730267498918 1
1.05948764713019 1
1.17153262633827 1
1.04764465309044 1
0.901002141345521 1
0.756858009560067 1
1.08822137091352 1
1.0014614497252 1
0.971472282074342 1
0.862202694708536 1
1.06969514814451 1
0.982309790239289 1
1.10015546222393 1
0.857122405918667 1
0.841384423871695 1
1.06752484783149 1
0.899419292596942 1
1.00857409946509 1
0.990289706214582 1
0.988566859177328 1
0.665640593519023 0
1.11316590972089 1
1.01457769221188 1
0.957889322165794 1
1.04048631229494 1
0.865607481172324 1
0.918225389957306 1
0.971169306614333 1
1.34790390690998 0
0.810144482960066 1
1.06253148945179 1
0.896833523789632 1
0.933693446732867 1
0.798276340299255 1
1.07507132326027 1
1.04691202844851 1
1.26402448792411 0
1.04428936769125 1
1.03262014490028 1
1.07500419207263 1
0.954441640273239 1
1.03371291283468 1
1.14235506774611 1
1.20577361344328 1
1.14127551647931 1
1.27737853381582 1
1.06662025743065 1
0.948583503386038 1
0.943930136480303 1
0.930936562925267 1
0.687984403272046 0
1.05168968927497 1
0.964286196294173 1
0.974695444011346 1
0.884834363006058 1
0.995957197901564 1
0.936565117099148 1
1.0252079460683 1
0.986699202355861 1
1.26866783653451 1
0.860921969153721 1
1.16484864300578 1
1.04105464487891 1
0.849087836827654 1
1.02711051380602 1
1.16721321624784 1
1.05540573913403 1
0.901436018992201 1
1.19701116255156 1
0.818251676788804 1
0.963698263636577 1
1.06683716716856 1
1.01396914858786 1
0.903146755979442 1
0.932151813001371 1
0.955017093472963 1
1.14560467085082 1
1.11917165953217 1
1.11896186910421 1
1.0279590612609 1
0.915995253402006 1
1.28494388531601 0
1.21052895503091 1
1.02514972082832 1
0.91682375634679 1
0.764166640724038 1
0.968887249042595 1
1.00381361539667 1
0.912168428230808 1
1.05778150467617 1
0.883142662605108 1
1.12900519862637 1
0.98062037679732 1
1.26323643504646 1
1.06571191285036 1
0.73191916520432 0
0.915060186851535 1
1.10406708336831 1
1.12644299658168 1
0.9652651280864 1
0.847565207417167 1
1.05763331280496 1
1.1455288134745 1
1.01170125072498 1
1.0353897708799 1
0.938356507109635 1
1.06518083812697 1
1.08704869878226 1
0.971982015135434 1
1.01557890811384 1
0.922579876949323 1
0.983856507114749 1
0.818972524653638 1
0.789989554784956 1
0.957268996390812 1
0.772859873714077 1
0.914338720836209 1
1.00589440596587 1
0.838456534610061 1
1.03821992383991 1
0.987168731827027 1
0.751197255980849 0
0.805893032152511 1
0.800331661128199 0
0.703437430292511 0
1.01778568780198 1
1.00815991569349 1
0.729983760374263 1
1.12434596639059 1
1.03339306903597 1
0.790876357377937 1
0.997798917138016 1
0.807532268243291 1
0.934271017090573 1
0.988286433793035 1
0.772639176423337 1
0.944680101905022 1
0.985627143829246 1
0.878052400041668 1
1.01399759809617 1
1.00061754532481 1
0.912224556116133 1
0.701802756369939 0
1.09664728165933 1
0.871781443613365 1
1.16661512617797 1
0.88183960174676 1
0.711588155114792 0
1.04390523321592 1
1.05015386296639 1
1.08732621409947 1
1.17205272118037 1
1.33562587455251 0
1.09472229904931 1
1.09255249265355 1
1.06111105702916 1
1.23247814325121 1
0.842825780201854 1
0.864017379416413 1
0.889543647113263 1
0.984467136498138 1
0.865937902067098 1
1.02251855999574 1
1.06411772580335 1
1.02489951861945 1
0.943115744917181 1
1.17521411493934 1
0.951950239736674 1
0.959113973447031 1
0.81965367534565 1
0.889376631741588 1
0.95852887827326 1
1.08558707533112 1
0.890344114326406 1
0.922831523152538 1
1.14081236603549 1
1.10590358524401 1
0.954321639847103 1
1.20612217932519 0
1.08835926773735 1
1.08061114956943 1
0.946805029260464 1
0.883076061460493 1
1.03421587840287 1
0.989507460372036 1
0.84761020767291 1
0.820425842896288 1
1.06767495649891 1
0.893356757650204 1
0.749629494556685 1
0.760574575819748 0
0.958763148595656 1
0.600045505700794 0
1.02047406846451 1
0.766996449282518 0
1.13826656981069 1
0.741170270168584 1
0.809786250475324 1
0.943305097210723 1
1.00624714043087 1
1.12746591018708 1
1.08813668576208 1
0.915533360594398 1
0.927452482525889 1
0.904902470944916 1
0.981136662141953 1
1.02418888353257 1
1.14730349492969 1
0.796271970479403 1
0.739494028297018 0
0.826151218048501 1
1.08434374121238 1
0.778439511769277 1
1.15821583963045 0
0.990322388399394 1
0.912701416357462 1
1.1596590144491 1
1.01676613287617 1
1.08123087949957 1
1.02845874351513 1
1.05943773479084 1
1.13338754223315 1
0.753527276881927 1
1.06417827608927 1
0.817697813206242 1
0.891917591714375 1
1.05365086255986 1
1.07148383872863 1
0.919195349776856 1
1.08172603384446 1
1.00402646538389 1
1.01344591319544 1
1.04846561055844 1
1.06822623327241 1
0.911692528977775 1
0.945524973932678 1
0.94173840209949 1
0.77476578591234 0
1.23573942525798 1
0.916005699945675 1
1.17579774670153 1
0.782584019403384 1
0.904650373640999 1
0.979007391314483 1
0.872359220845057 1
0.777860365492939 1
1.06254801008579 1
0.649107378652835 0
1.04474401403876 1
0.953565731163504 1
1.03289833533834 1
1.13746095906403 1
0.859555972772093 1
1.05339135440983 1
1.00024358872875 1
0.960232603819203 1
0.928016281715755 1
1.09658463163181 1
0.93820594235162 1
1.00160030156095 1
0.961363897768148 1
1.11787754340282 1
1.09499866959406 1
0.809798945670765 1
0.976540891084592 1
0.705361758407992 0
0.86304288655128 1
1.19859883554716 1
0.784472335351183 1
0.927197610139021 1
0.821300959228906 0
0.939956872242245 1
0.943409699094865 1
1.13468966523748 1
1.12424142412325 1
0.889846672937156 1
0.733869599978505 1
1.20938662629413 1
0.863097661736497 1
1.12842201634344 1
0.957399035792423 1
0.779582373362748 1
1.13300170135701 1
1.05872856808127 1
1.07032107194258 1
0.934102062248994 1
0.85017862719102 1
0.995398735446941 1
0.870636973825826 1
0.863700672619385 1
1.21128388591645 1
0.792356477246664 1
1.08333460479629 1
0.772548957357969 1
0.948916462251173 1
1.13456862870637 1
0.899412443882837 1
0.897288463232089 1
1.07615029540124 1
1.10434369925964 1
0.985464098977323 1
0.895925930562076 1
0.883286827931688 1
1.10642489878062 1
0.913782924526459 1
1.06292999698492 1
1.0115163842613 1
1.04753895131834 1
0.915726694322252 1
0.796085814747667 1
1.02082336337125 1
0.870674114899294 1
1.00174570927411 1
1.39740038743003 0
0.913243688280658 1
0.943076817928227 1
1.02655135526927 1
0.99457321786046 1
1.20922162674287 1
0.839708123024709 1
1.02049287890429 1
0.765687555631543 1
1.11682368472815 1
1.12822476665557 1
0.775953717583679 1
0.929952395382842 1
0.870769364303382 1
0.968127492580194 1
1.08126529018555 1
0.847758042556148 1
0.955400794580128 1
1.09793629292508 1
1.05270145605455 1
0.948993764544494 1
1.09421703000902 1
0.991968271554604 1
1.12472089225134 1
0.99957694523573 1
1.12243960047803 1
1.03232800053238 1
0.771378765857405 0
0.878443159922332 1
1.15862057126002 1
0.843512379826515 1
1.11324874679487 1
0.880865298489435 1
1.16869325164965 1
1.18072345221336 1
0.863114730026154 1
0.9761036074735 1
1.05525814164481 1
1.01038598185919 1
1.01686641388759 1
0.962066306982734 1
1.05079039877025 1
0.881113856381936 1
0.834972422724177 1
0.901918650123302 1
0.904211731881266 1
0.871207625158725 1
0.926999690036769 1
0.800777877298816 1
0.856433096302298 1
0.695594651674151 0
1.27695299125339 0
1.090993752232 1
0.985686807173747 1
1.15645923059289 1
0.674521490829428 0
0.989755278794089 1
1.23744143222686 1
0.995231432196411 1
1.01561567449691 1
0.971705246183432 1
0.917841566361044 1
1.09389681537024 1
1.12111660559218 1
0.626002351533609 0
0.910289235865043 1
1.08918274628268 1
0.896831220343589 1
1.03963863861064 1
0.884341390568824 1
1.06624656246368 1
1.10112476463648 1
1.07484607505453 1
0.700653906696463 0
0.899560590183387 1
0.834858738799925 1
1.06675959973783 1
1.10291748028022 1
0.847508943247688 1
0.965247397365777 1
1.06247376825626 1
1.12776968755753 0
0.927666349780661 1
1.07460719096491 1
1.05712344686035 1
0.862174564651491 1
1.17575926777533 1
1.05019534117301 1
1.09861747595696 1
0.999556605145197 1
1.13845781884329 1
0.894307849644837 1
1.14941923975316 1
0.836308886647924 1
0.971498678012924 1
0.975527544938976 1
0.863691743782537 1
1.02912049685004 1
1.06727278334519 1
1.05180712109891 1
0.86294788305012 1
1.17046156224063 1
0.983237228393401 1
0.822948360229675 1
0.858616653754649 1
0.966715002035345 1
0.727898886414554 0
1.33811723994712 0
1.00128877422093 1
1.06814561630802 1
0.941457007853112 1
0.96592670761082 1
1.07253221830199 1
1.01144169084083 1
0.840190889444638 1
1.20806107986505 1
1.0519313535268 1
0.863730841839405 1
1.0829740912055 1
1.17434494184506 1
0.979240983870195 1
0.938178134365453 1
0.925254035908932 1
0.916887940884113 1
1.01094104527695 1
0.802023981747726 0
1.0145848599127 1
1.08429521798049 1
1.01390198070192 1
0.83921823621617 1
1.11421499335637 1
1.06264166286633 1
0.908350055690859 1
0.9947712529168 1
1.10939885656728 1
0.998166953184115 1
1.21117076780275 1
1.00016048941249 1
1.21493608889009 1
0.96945840307268 1
0.783752682510551 1
1.15267003345664 1
0.851528768120089 1
1.01948721886545 1
1.10953731343018 1
1.03705651647869 1
1.20026283670139 1
0.986562277713057 1
0.827022087246684 1
1.00421629432798 1
1.03159674717029 1
0.916005102683533 1
1.30501731385918 0
0.922004473531369 1
1.22373213911707 1
0.978206979148342 1
1.09325374728838 1
1.17029542038993 1
1.11310254119658 1
0.92003194984093 1
1.17474369804847 1
1.00434409784409 1
1.16517121547905 1
0.879345789466249 1
1.08162716747372 1
0.755787021917925 0
0.871462311576625 1
0.874163560348327 1
0.97377160780199 1
1.08474724404756 1
0.844428991219037 1
0.946073459947493 1
1.1351712053432 1
0.956020923158243 1
0.91129303049058 1
1.11744560868007 1
1.06800417676742 1
0.953262234051469 1
1.02624923359215 1
0.974112334255035 1
1.07609611773214 1
1.10047118896478 1
1.06495694415816 1
0.986757524839692 1
1.06788651060685 1
0.98621657199972 1
0.740611329798541 0
0.943001784359345 1
0.8708255338751 1
0.865977102304533 1
1.00147119948117 1
0.977306139552204 1
0.943666612011659 1
0.728918018350511 0
1.06318344874467 1
0.919081520435486 1
1.10878412953954 1
0.840934418615711 1
0.99598590816989 1
0.69832369448853 0
0.771553586678096 0
1.03303733086761 1
1.07983123688804 1
1.05203838618065 1
1.20693599792438 1
0.896752022309607 1
0.795875304533489 1
1.02525107238569 1
0.951780283917033 1
1.12391895177256 1
0.86093896092448 1
0.933428055568444 1
0.968675242525154 1
0.887499520183911 1
1.01051642255168 1
0.826133850396184 1
0.985812673223141 1
1.0348355638717 1
1.2244575888349 1
0.967079065753334 1
1.01018905529262 1
0.925006014781468 1
0.940638791574329 1
0.804099828454194 1
1.03621002538707 1
0.907019689027542 1
1.12463083384816 1
0.839268775127727 1
0.922888852893747 1
0.988359811586737 1
0.860935662536212 1
0.863578985918276 1
1.02883372695636 1
1.03228788547445 1
0.7920226799221 1
0.960776554813886 1
0.923918884074568 1
0.95197264228692 1
0.865855688758066 1
0.921685288016901 1
1.01748106523495 1
0.833559372768482 1
1.12071547431687 1
0.956622366540943 1
0.86060889083176 1
0.953238533862136 1
1.12718732445072 1
0.956712139600858 1
0.923335201938914 1
1.0210010316925 1
1.00248181701361 1
0.985273454405675 1
1.10653361313484 1
1.01932977101076 1
1.07358946293915 1
1.00464225489611 1
1.05098143465217 1
0.600461871721794 0
0.881315567609282 1
0.97506577587572 1
0.953039726199805 1
0.738698839660435 1
0.956834619808597 1
0.867268606962937 1
1.00443885893617 1
1.07360712842934 1
0.975593649565584 1
0.960517218681139 1
1.00583078838015 1
1.15774595201662 1
0.945121492102027 1
0.901631188092327 1
0.959469519929678 1
0.792663177269232 1
0.855658566969422 1
1.03198128267195 1
1.11347574032662 1
1.22020521002315 1
1.14928780660609 1
0.942156444487884 1
0.946359209683251 1
0.976519521361775 1
0.900855420698445 1
0.958833018584294 1
0.920909610160163 1
1.01894408495078 1
0.835271816009296 1
1.11592522143744 1
1.10763591583978 1
0.818176243234802 1
0.930243182749097 1
0.935972320382595 1
0.851484406972218 1
0.982213005324759 1
0.879680518274654 1
0.954888756952616 1
1.08679045261681 1
1.06179824900328 1
0.810529715500865 1
1.03297431966295 1
1.08911400965458 1
1.12050278768006 1
0.851068679811439 1
0.951819176542005 1
0.874853701037282 1
1.13569953861776 1
0.954070974971317 1
1.04863608246976 1
0.791699837348038 1
0.832597994951535 1
0.887104044374993 1
1.12189798220232 1
0.913372316450073 1
1.0991087736857 1
0.92804875982044 1
1.11744092451148 1
0.966251223418117 1
0.947232396732162 1
1.05098819105791 1
0.913496757400226 1
1.19519716532126 1
0.89605345264543 1
1.11453518069511 1
0.939858838731366 1
0.875453742822478 1
0.977104356968346 1
0.922801673935133 1
0.989917060925214 1
1.01113819096519 1
0.903010811437593 1
1.0570440937843 1
1.05946275316085 1
1.09465592299027 1
0.825650486970136 1
1.17576634331553 1
0.847600533193052 1
1.00093414410396 1
1.00594706201392 1
0.852354317845538 1
0.77062404787617 1
0.877363373233396 1
0.986201946488927 1
0.785758622872385 1
0.966960391437513 1
1.0547456893376 1
0.791033472618783 1
1.01400855630559 1
1.19419212919349 1
0.927534297452226 1
1.04773255280889 1
1.00172795858557 1
0.920826739957083 1
1.02933682645075 1
0.733494605759384 0
1.16613709517375 1
0.870033022222662 1
1.10070153884975 1
1.15367648437932 1
1.05602553749039 1
0.993270822892666 1
0.901254152643599 1
0.992778055551645 1
0.965541711849765 1
1.03713394134276 1
1.11591352504121 1
1.05511755272178 1
0.934601221463953 1
0.770117420094069 0
1.05338110527594 1
1.02321917692443 1
0.848194580920036 1
0.886971868725999 1
1.00414269497257 1
1.19384625218016 1
0.885918514754367 1
0.981994438537445 1
0.879935766498916 1
1.06878263297782 1
0.839641490712778 1
1.11049565244687 1
0.876398142752903 1
1.02069808479809 1
1.13067535804768 1
0.962172008653219 1
0.952913972982103 1
0.954746888162387 1
1.09206309739138 1
1.00136828202784 1
0.932360933011992 1
1.15769660309996 1
1.03677366882585 1
0.987442343842817 1
1.05484460701401 1
0.833893747018678 1
1.011088875688 1
1.01773027161769 1
1.0696543088378 1
0.831501797175222 1
1.17496755520197 1
0.897961065640556 1
0.962299637071507 1
0.885210911208182 1
0.982202584610518 1
1.05917578754093 1
1.00752238474809 1
1.30283775145903 0
1.07757238496087 1
0.992865381029823 1
0.769925271769105 0
0.871801345850544 1
1.13180703594586 1
1.00044351524378 1
1.13140672181077 1
0.815321135590655 1
1.07504607513693 1
0.930832598676043 1
0.981127354148732 1
0.943349767519357 1
0.86823165374314 1
0.804588844540011 1
0.918865182169182 1
0.895069647291492 1
0.957241514807256 1
1.11691306818956 1
1.06970884116446 1
0.969650241677373 1
0.975473320067812 1
0.926253162660584 1
0.921922589487291 1
0.92571038338818 1
1.00853376769398 1
0.892270084803632 1
1.00094846216927 1
1.19959395260248 1
1.11999376650558 1
0.949461047007253 1
0.844335000592651 1
1.18452851102957 1
0.996713709110636 1
0.790874785556242 1
1.09256914795213 1
1.05064047230652 1
1.13336127312071 1
0.925410211747396 1
0.948131315962487 1
1.05314803960397 1
1.01489951560567 1
1.10562893321254 1
0.95425082334229 1
0.990473818467208 1
0.695196379365925 0
1.26061145144373 1
1.14660033404616 1
0.734439688165952 1
0.914320116676738 1
1.00373687883257 1
0.960330327163884 1
1.04036618397912 1
0.982492220398983 1
0.943714273948648 1
0.94493749680807 1
1.04823327004301 1
1.2462491964825 1
0.903467422757456 1
1.0662183920227 1
1.07000700032202 1
1.22844973883769 1
1.07518022752256 1
1.27214307933736 0
0.849166133366052 1
1.20177788934634 1
0.90983428989891 1
1.02301454056599 1
0.885686638527959 1
1.09072759865713 1
0.940263557924687 1
1.16651520343323 1
0.933751211548517 1
1.04015529174263 1
0.973187482868065 1
1.03560270422814 1
1.08742367879028 1
1.03977057716137 1
0.963790371674539 1
1.08700447125196 1
0.807778578897288 1
0.959878369206234 1
0.893502542051928 1
1.20356418810476 1
1.11850372741682 1
0.967333560416954 1
0.914786105367711 1
0.988559543552427 1
1.09081440822325 1
0.917259928415585 1
1.11652515488152 1
0.991437506648339 1
0.774194608843841 0
1.13318885846447 1
1.00824774916594 1
1.03080365290489 1
0.847796186968935 1
0.899997627511629 1
0.835028089424526 1
0.986165189834355 1
1.01717832715467 1
1.10599894163842 1
1.11904031499327 1
0.822268502103219 1
0.952414906720065 1
0.951861138242822 1
1.20568844312405 1
0.94303423487125 1
0.953450762419194 1
0.987521257089906 1
1.03683064904555 1
1.04843851282262 1
1.02288002839317 1
0.873869797007973 1
1.02693317589097 1
1.15462536446015 1
0.813878389144523 1
0.968957942981339 1
1.00458451655023 1
0.776357934208975 0
0.959873032940563 1
1.14130546033503 1
1.09106003262475 1
0.935563385983634 1
1.04612022800148 1
1.04316110893485 1
0.904847459332106 1
1.11352325803218 1
0.812348279653288 1
1.06467595331715 1
0.878877018989365 1
1.00103502297743 1
0.937990287765805 1
1.07022190649126 1
0.963390847162452 1
1.07372519193493 1
0.913823762363584 1
1.3577022688861 0
0.864774101065828 1
0.949536245215858 1
0.975269723496565 1
1.05063835800434 1
0.924819665060584 1
1.2632562640323 0
1.03638623101503 1
1.04307737320082 1
1.14564816769349 1
1.01021269548068 1
1.076189607739 1
1.1097374222871 1
1.03355136889702 1
0.970803423210767 1
0.953483352244902 1
1.14511249635661 1
0.849906545314534 1
0.927559087236231 1
1.12715325681188 1
0.852321501651971 1
0.81313284806331 1
0.817739996635004 1
1.08627163805308 1
0.879906049568186 1
0.943880788999766 1
1.13635927343604 1
1.07565694703038 1
0.876426532528235 1
1.05659670875578 1
0.761971741780291 1
1.02247448994537 1
0.825272387436803 1
0.92341747904107 1
0.973291060388583 1
1.02035132625537 1
0.971696199584389 1
0.959195141354581 1
1.03858934310737 1
1.19011214523251 1
0.800738382723649 1
1.08039837728959 1
0.996127302611031 1
0.834569287145801 1
1.05629672577572 1
0.935641776347424 1
1.07110280761917 1
1.06259844340034 1
0.954225882265526 1
0.956834018124064 1
1.08342696904102 1
1.05603492374869 1
1.02586335294289 1
0.974674882563884 1
1.11256235371149 1
0.860716184003443 1
0.918834104304105 1
0.971353578559147 1
0.900789553139777 1
0.953009125080775 1
0.9068271904716 1
1.06755496520737 1
0.888905397058892 1
0.751356257101519 0
0.989090818389871 1
1.16780911600344 1
1.03911154210436 1
0.899327022560723 1
0.986896013248673 1
1.08086775431773 1
1.06431544661577 1
1.11624722298597 1
1.10110540375791 1
1.15877669683133 1
1.06134427597516 1
1.2186113353051 1
0.990348962514068 1
0.627168783251661 0
0.797439999343056 1
1.02333980776604 1
0.900598750362244 1
0.945457412875475 1
1.15641589191035 1
0.832792090343672 1
0.899084176764888 1
0.845944699535164 1
1.01301539841739 1
0.973070599717988 1
0.758275039598455 1
0.862609751018972 1
0.903894291802706 1
1.14798967542327 1
1.01009232576465 1
1.17473846738117 1
1.05309514211439 1
1.28129614879034 0
0.868690196429918 1
1.22254712836356 1
0.863451214900637 1
0.85805001540796 1
1.02548439340444 1
1.04947724553271 1
1.01702151200962 1
0.86205271343251 1
0.876103449473436 1
1.01350158949924 1
0.856838726386809 1
0.910180336713949 1
1.00640021877231 1
0.855761267139055 1
0.888535353979022 1
1.03666752032612 1
1.12163148757376 1
1.00424552757652 1
0.861186824784752 1
1.10420282524104 1
0.882511195722168 1
0.924292509364483 1
0.942736563304785 1
1.24609171751929 0
1.14264411487528 1
1.05956112310183 1
1.06199456099145 1
0.956131696502282 1
0.957654507167293 1
0.859266315723491 1
0.862444131333132 1
0.966432083361217 1
0.876964586437837 1
0.890694456907736 1
0.955582084873984 1
1.12071650636466 1
0.945041106476294 1
1.18525499503609 1
1.00570438788052 1
0.965104109785494 1
0.92898540705258 1
0.891947603200462 1
1.31957756183152 0
1.01187944533051 1
0.855930528176939 1
1.04716291720822 1
1.02639943011776 1
0.889310069297922 1
1.11847836428899 1
0.903763642802718 1
1.07266638147519 1
0.977641173108278 1
1.10520943398955 1
1.05222498361379 1
0.92679205924519 1
0.951125642775089 1
0.819134900461393 1
0.996709675205355 1
1.01433736899025 1
0.857341274944529 1
0.973991792429261 1
1.10199386905301 1
1.176894132963 1
1.03027531550932 1
0.875305392074444 1
1.23696579037362 0
1.11055700216364 1
0.825112196950031 1
1.05771210857309 1
1.13896332417106 1
0.842815446928409 1
1.02254967450111 1
1.09136864582822 1
1.1145239864017 1
0.877945225766333 1
0.892494007345114 1
1.02606109853473 1
0.702455674138331 0
1.12621544369599 1
1.11729845075285 1
1.00592348019338 1
0.95627679459972 1
1.17193370678702 1
0.950144825942524 1
0.94809126352562 1
0.822163344680594 1
0.835918716782912 1
1.01571973542824 1
1.00874405324566 1
1.02129572234003 1
0.818686230336039 1
1.05298389735022 1
0.933640581197384 1
1.12341110414838 1
0.88892335553503 1
0.985396397727434 1
0.956146929270886 1
0.924783383118577 1
0.853798089600557 1
1.22090970377269 1
0.845814645240424 1
1.12139504644419 1
0.984419945112959 1
1.02664957212175 1
0.860876334060096 1
1.04920996045752 1
0.786022588405695 1
0.857824262724166 1
0.890830973373251 1
1.15406699075017 1
1.09608597243983 1
1.11221003417199 1
0.961977911753707 1
0.952633600157975 1
1.03173608116632 1
1.02594860023534 1
0.905191897740904 1
0.807549944766821 1
0.889914942735216 1
0.91938715312269 1
1.18006111785773 1
1.0439228451622 1
0.976486821817007 1
0.803008963497166 1
0.765123284040631 0
1.06817335736597 1
1.01039568128332 1
1.08126040557415 1
0.846634998040862 1
1.16428300484787 1
0.980694624578601 1
1.2172107757741 1
1.1100952565509 1
1.07913768067282 1
1.11518284196229 1
1.04983645379938 1
1.03206106250794 1
1.01949731141397 1
0.939536993048972 1
1.20966271758819 1
1.00836547907875 1
0.881654756552682 1
0.820714212171863 1
0.946746147262216 1
0.993837392107236 1
0.914744615477406 1
1.27496353112723 1
1.08506612038225 1
1.13795852234261 1
1.13151464813532 1
0.932792209909822 1
0.945536451999979 1
0.897106499374977 1
0.951174128579317 1
0.915531576661243 1
1.11668267486899 1
0.723357879322753 0
0.913431982713722 1
1.04151423107384 1
0.898826080394957 1
1.24044550950205 1
1.01910401282109 1
1.19711964557223 1
1.09104816372466 1
1.01428940544951 1
0.747281903798129 0
0.967126842208038 1
0.856186339736713 1
1.09213705385767 1
1.19424234407033 1
0.921156986651523 1
0.918900401930745 1
0.792299195420029 1
1.0753780704511 1
0.983166453487644 1
0.942780655263003 1
1.09650084139728 1
1.06730171468733 1
0.96505607364084 1
0.990208599626814 1
1.01117264049038 1
1.10045367636062 1
0.903153916926036 1
1.06528881687138 1
1.02723922873244 1
1.10499000762553 1
0.865041104163054 1
0.937912426686722 1
0.949377867935078 1
1.04476062401788 1
1.22403502694394 1
0.886335049482903 1
1.00729108677351 1
1.13359843848516 1
1.20615294991876 1
1.1082103696546 1
1.23480178636794 1
0.842519348760304 1
1.02346220680436 1
0.945107290316313 1
1.14751139956681 1
0.879835387901903 1
1.12635583335189 1
0.928642382218251 1
0.962817069969297 1
1.19767613634226 1
1.14493965741569 1
1.03097582459972 1
0.986623328551328 1
0.93804159286323 1
0.772992837598019 1
1.03294431054577 1
0.746179244095184 0
1.12922373240222 1
0.937084376607693 1
0.980040693860548 1
0.919268207498079 1
1.16139713181367 1
1.05006413735639 1
0.864501559138003 1
1.33819466685993 0
0.863989642393112 1
1.23573010034661 1
0.900366471933948 1
1.02051532313504 1
1.06263190866795 1
1.12059554593603 1
0.803478849936815 0
1.13184616713538 1
1.16816521141139 1
1.06068356681107 1
0.753867527576352 0
1.07917682852743 1
0.966188021934271 1
0.935451825389485 1
0.827389118439554 1
0.788810392297398 1
1.0200809014952 1
1.05711760179298 1
0.993576475109462 1
1.10823346594989 1
1.03694562330892 1
0.863326159633758 1
0.891432021900686 1
1.07550545033983 1
0.95191162452998 1
1.02428899777101 1
0.992488188121355 1
0.999992381875531 1
0.835822899149116 1
0.855035581315721 1
1.01405769266003 1
1.03177137065866 1
0.942337597046497 1
1.00232638528313 1
1.1168968891863 1
0.995527838798183 1
1.13071864877275 1
1.07974364869798 1
0.956114552815973 1
0.953342830999343 1
0.942316149805483 1
0.913895231299358 1
0.954818524951062 1
1.01010839014435 1
0.988947303279258 1
1.06641266304897 1
0.875403642903241 1
1.03155961622963 1
0.926610440020107 1
1.15077374957515 1
1.00990993183405 1
1.02919276692482 1
0.940301760638544 1
1.04083946332462 1
1.13673466773499 1
0.896211758095416 1
1.04582020513514 1
0.920033110367439 1
0.839907784368477 1
1.04737930471461 1
1.04560022489968 1
0.96685474528097 1
1.0680961971011 1
1.0151756145815 1
0.846967212111958 1
0.900840809250902 1
1.07300221658715 1
0.906352578363296 1
1.20569190474106 1
0.89167056605364 1
0.899263273441111 1
0.953153599265454 1
1.12708263926284 1
0.904108159318717 1
0.797610284030954 1
1.04601312821186 1
0.96767159237428 1
0.795235485709355 1
0.91537533917698 1
1.13888007934735 1
1.20009400626293 1
1.00984933920809 1
1.13137379163301 1
1.04572134671694 1
0.93731055463004 1
0.90257577290235 1
1.1414243366343 1
0.867894359476877 1
0.902948922086762 1
1.04494484959852 1
0.790357273271187 1
1.26354878417152 0
1.14938677282254 1
1.02786385146952 1
0.976488581246446 1
1.22513780692729 1
1.0401082800514 1
0.986192089920325 1
1.21133330932832 0
0.907647466086298 1
0.966018304474565 1
0.893348853258677 1
1.00410644788495 1
0.903619797360097 1
0.871952089535213 1
1.20175785137573 1
0.972277274280114 1
0.942630416242169 1
0.954215443488035 1
1.17007367474172 1
0.759371645291438 0
1.19149727180854 1
0.747973588514293 0
1.00258020183665 1
0.959653329529336 1
1.02484490116241 1
0.833989462069933 1
0.764384974149342 1
0.851839063956454 1
0.972150631489583 1
1.00257136905695 1
0.845124831785851 1
1.25517717479309 0
1.08176216844684 1
1.04733317783325 1
0.995320992562027 1
1.10590942421282 1
1.05132574340305 1
1.03127909581598 1
1.11230514704374 1
0.91639424621482 1
0.93617699869276 1
0.866495032481821 1
0.990377611122333 1
0.943634668680559 1
0.756921981881141 0
1.00366925875517 1
1.02127793813864 1
0.92382832636188 1
0.984399471249586 1
0.94881610399837 1
1.19044369623691 1
1.15768621911433 1
1.05652658169269 1
0.611865232797512 0
1.06197861336995 1
1.07343244692693 1
0.967167385769055 1
0.782243805982702 1
0.859468076289438 1
1.07185762429418 1
1.10651325718899 1
1.30325386082745 0
1.06971536302654 1
1.09106275270551 1
1.0561970871306 1
0.886211361176308 1
0.826717475311884 1
1.23254650019394 1
1.06146980001234 1
0.797540214179853 1
1.0969473170177 1
0.850632158504146 1
1.02163875198981 1
0.952511575034143 1
1.04740837787383 1
0.923470705671031 1
1.15551032446426 1
0.936141087377113 1
1.03246598656608 1
0.957147885241184 1
1.27574448944543 0
0.998944871315512 1
0.667689018315544 0
1.03241499797373 1
0.819233319357247 1
1.23180874315275 0
0.994072573957406 1
1.05272554089813 1
1.04159573521238 1
0.952818200861011 1
0.946904362754031 1
0.95325924523904 1
0.957108974398012 1
1.09549036293156 1
1.11250253783023 1
0.822140109326917 1
0.913495868005631 1
0.842166041691743 1
1.00151663827595 1
1.0105215608201 1
1.00425422181525 1
1.16288039251533 1
1.03391272487295 1
0.878757747230365 1
0.929645070545405 1
1.06309979401117 1
0.737905347617303 0
0.919337660679087 1
0.957761859940536 1
1.08887653522963 1
0.999730920844366 1
0.921673111943014 1
1.39157305424747 0
1.1744068070482 1
0.819608444547294 1
0.861214915015351 1
1.00485725495496 1
0.937558736048728 1
0.887617115166025 1
0.880287584528699 1
0.856798461018316 1
0.886249632974177 1
0.88381688901977 1
0.837924208191255 1
0.922595298244565 1
0.936381751637498 1
1.001792845016 1
1.05176636578289 1
0.686578562927087 0
1.20670602696037 1
0.997948204200771 1
0.900617234758627 1
1.12416123703298 1
0.984358150345482 1
1.10953754321811 1
0.724225254254703 0
0.96069748681499 1
1.23515977406942 0
0.916392446833623 1
0.90495489545238 1
1.13565994457191 1
0.78763011208637 1
0.807013084993159 0
1.2120292773689 1
0.682540399264578 0
1.10311392349568 1
0.950994574388589 1
0.996274907454008 1
1.04384203595282 1
0.928028341194006 1
1.07026791501075 1
1.09120093513041 1
1.18710333846412 1
1.13797441707217 1
1.12676511659556 1
1.02962948031443 1
0.88901508947562 1
0.879442435078119 1
1.04884606558397 1
1.17140932815938 1
0.727311027998397 0
1.04846363409481 1
1.07735530760563 1
1.07667098870057 1
0.928386275065248 1
1.00570985914049 1
0.865432008925232 1
1.08299830259518 1
0.727619744180336 1
1.04075644892491 1
1.19895872664755 1
0.940221406182026 1
1.11507886376936 1
0.831972748676023 1
1.00201560720175 1
0.834517526539434 1
1.14255099126601 1
1.01082615164381 1
0.950021157375514 1
0.804151879005756 0
0.872947185950281 1
1.08098335587966 1
0.995818727881741 1
1.16726070115594 1
0.76195854997666 0
1.0242385116242 1
1.01951472656368 1
0.968924847574294 1
0.862459682684849 1
0.87471156730162 1
0.941131784502536 1
0.772360051455656 1
1.0368995591583 1
0.967330359208993 1
1.00638580909105 1
0.876454279268492 1
1.00783719081112 1
0.788744030618642 1
0.923301593666859 1
0.873917735123874 1
0.942965611924462 1
1.0061093544887 1
1.00205654693861 1
0.906946375731657 1
0.916332887795179 1
1.10377758753043 1
0.898715942720087 1
0.885832714588164 1
1.15884732145246 1
1.08312143652325 1
0.91052683737348 1
1.02835759802352 1
0.807709698710964 1
1.07616953929 1
0.998116844689006 1
0.992241030141185 1
1.17368844529843 1
0.894061049460732 1
0.918739949298367 1
1.06130607122864 1
1.01197964113784 1
1.09565271903642 1
0.942792724896747 1
1.07940611940402 1
0.979023297622185 1
1.07616715815595 1
1.0582573227288 1
0.986236399749737 1
0.825217388343365 1
1.0671665640257 1
1.02957173438853 1
1.09822514522015 1
0.988482414314549 1
1.33697780264801 0
0.894617156420758 1
1.04389606139463 1
1.00024685655341 1
0.748672253198776 1
1.13986403660735 1
1.08489549843167 1
1.02234702151785 1
0.942497969474633 1
0.826264197174325 1
0.907764482436077 1
0.961620648293286 1
0.951208432897859 1
0.986482831405613 1
1.01168083547515 1
0.74710300165173 0
0.891131123217794 1
1.23360954269437 1
1.15039909041139 1
0.885553195654352 1
1.2084075692268 1
1.03188692180011 1
0.91122956131811 1
1.07024560731406 1
1.12213642338774 1
1.12267345137544 1
1.08066031606448 1
0.882446194625856 1
0.781348261823525 1
0.889768817011195 1
0.813310713983178 1
0.884419308565402 1
1.33022743943726 0
0.98216337660946 1
1.0675258325957 1
0.874791162078174 1
1.1257897668811 1
0.931447074279753 1
0.926398586008775 1
0.812653785248529 1
0.794028263361464 1
0.82956324567698 1
0.995782228070011 1
1.15430555777926 1
1.03674338469781 1
1.25186619554587 0
0.906444744807369 1
1.07834390937324 1
0.823783523708699 1
0.921378192662241 1
1.01377441685232 1
0.822623302884361 1
1.06093757521198 1
1.09044279405334 1
0.960893551955248 1
0.974131225224112 1
1.00088203611781 1
1.02778220021975 1
0.978051263196115 1
1.06015640301294 1
1.04909624319373 1
0.811075005777226 1
0.945844026983742 1
0.854142429687668 1
0.928714602563814 1
0.862732577727979 1
1.2165211428948 0
1.11664917789296 1
1.04717223165449 1
1.10080426161883 1
1.01557687995165 1
0.933970731546853 1
0.783381336425544 1
0.920360506309514 1
1.12271311910936 1
0.946209929925595 1
1.00479527403868 1
1.09677154541334 1
0.946543126100931 1
0.930158527343634 1
1.10432004929526 1
0.816922818624958 1
0.903559825156254 1
0.990088392297151 1
0.978703699824989 1
0.937688117059184 1
1.1725164883664 1
0.870204246206095 1
1.05387437835934 1
0.922012055583034 1
1.32048043797194 0
0.898473392537663 1
1.01766609937628 1
1.07916216098311 1
0.879767508183423 1
1.19832199273179 1
0.828915008137117 1
1.09108305332619 1
0.960857894984127 1
1.25608561011812 1
1.14459310459492 1
1.17317347566293 1
1.03912167823311 1
0.753118432436928 0
1.06025334483786 1
0.995130453050346 1
1.03240072069064 1
0.859719518783428 1
1.15499369748578 1
1.21203638736911 1
1.126865920843 1
0.909813271326293 1
1.08406734751584 1
1.13330081642584 1
0.960390402713903 1
1.04593986853368 1
1.08343605142462 1
1.05169567934885 1
0.991070672008714 1
1.05774669107937 1
0.942343071140482 1
0.692852167670175 0
1.11412528782776 1
0.969657041684937 1
0.868223330235208 1
0.938571149476767 1
0.805782880111437 1
0.896735407531567 1
1.13297377657023 1
1.05845865225867 1
1.22883907289871 0
1.00744110126067 1
0.815976294253438 1
0.985023098763301 1
1.08489614440895 1
1.08470062420933 1
1.0199648620653 1
0.990901877823172 1
1.00280068945898 1
1.07224151978 1
1.00267001730902 1
0.828032719725521 1
0.818594875942942 1
0.826341098460125 1
0.899369565951318 1
1.19232022573722 1
1.07767492236868 1
1.02963925182085 1
0.877811037697109 1
1.00302997485307 1
0.968742867143555 1
1.01253468055196 1
0.950658894454287 1
1.04486207759306 1
0.918693873855512 1
0.801632438470371 0
0.85326124450507 1
1.22742609540759 0
1.09801594499728 1
0.808644139173773 1
1.16409276500391 1
0.860209184500893 1
1.10659651189217 1
1.10756486794681 1
0.913177948718282 1
0.799505357841609 1
0.956902181863097 1
0.893625309719274 1
1.08704513205727 1
0.818230178300116 1
0.887677647117005 1
0.798049274619421 1
0.978652918548994 1
1.07885588538813 1
0.921819841392666 1
1.14288075597396 1
1.08619582484751 1
0.871965775873426 1
0.892194112721406 1
1.02714877856079 1
1.14550128199577 1
0.912124895163135 1
0.786974992029141 1
1.11549364253379 1
1.035375318719 1
1.12561442547864 1
0.95630635418477 1
0.778298616306772 1
1.01588564649492 1
0.947119502929033 1
1.01372362502493 1
1.11045876062843 1
1.13344064320057 1
1.00862719672334 1
0.941459764273526 1
0.981329512201647 1
1.16394016547238 1
0.969360288218351 1
0.897197165931278 1
1.05649069664099 1
1.07635927867801 1
0.859174676085041 0
0.873042276110102 1
0.946296737174175 1
0.981779049318525 1
0.929260290220002 1
1.02509722982544 1
0.975584903528729 1
1.04726632611848 1
0.802940306104605 1
1.25570390487472 1
1.12097777632638 1
0.896929392065848 1
1.1166009820362 1
1.06581457282118 1
0.879886578612093 1
1.18879251313045 1
1.04847893430563 1
0.847630871351777 1
0.87468759220033 1
1.13061802564377 1
0.85565682830736 1
1.22997496864165 1
0.991007402397055 1
0.917225218601594 1
1.28958972312551 0
0.918746868857359 1
0.865278828654644 1
1.06892061579519 1
1.0026411148519 1
0.941439014918468 1
0.797954481167172 1
0.976862253326251 1
0.968329708179433 1
0.898476075914841 1
0.868616334241635 1
0.953089549015417 1
1.03413643458305 1
1.03768739385405 1
1.08887151836421 1
0.843099792173898 1
0.8194294694885 1
0.922450903782926 1
0.984588221087423 1
0.984451142584024 1
0.897238539039898 1
1.01856311370689 1
0.856295551918764 1
1.28693646396198 0
0.993534060850293 1
1.05840106509807 1
0.966711527679342 1
1.14476327343077 1
0.913624648809999 1
0.923862205870837 1
0.959697184233598 1
0.916485722085937 1
1.12636487297689 1
0.900127796662422 1
1.12267840855135 1
0.936402190128101 1
0.958843259697409 1
0.978216559511315 1
0.931594042400254 1
1.11407647685428 1
0.769717000680304 1
1.00295421750062 1
1.12771555677915 1
0.918722341599103 1
0.970886434423776 1
0.931459333769599 1
1.02912095801401 1
0.924497594291252 1
1.0713554882504 1
0.879645187380351 1
1.05239591936159 1
1.02412128763898 1
0.963773324713922 1
0.849836341236822 1
0.852035215908966 1
1.00966823421199 1
0.991801948371442 1
0.693802555713963 0
1.00361665948321 1
0.953984367026466 1
1.03333836256102 1
0.960599886985826 1
1.06610459486315 1
1.00864438043977 1
1.04019652206499 1
0.981989801667471 1
0.904258032184856 1
0.927090753602151 1
0.816822741540377 1
0.977617740969069 1
0.806778804968975 1
0.85902666137155 1
0.937105357030858 1
0.911996647883618 1
1.12884434612283 1
1.01707216116349 1
0.835731422998433 1
0.911221208070961 1
0.950493664876058 1
0.726111494663216 0
0.913477020488384 1
0.934530289854146 1
0.952333405453174 1
0.898147407663843 1
1.05354487110979 1
0.98815795241375 1
0.864212541976458 1
0.936251857739897 1
0.949005743906732 1
1.00004076966094 1
0.851443273253549 1
1.05925447481409 1
1.03525663567968 1
0.804009876869876 1
0.787811472398014 1
1.16488480718344 1
0.773744014338729 1
1.16192648019995 1
0.845038580193621 1
0.799783309799388 1
1.07676119768652 1
1.04211051829779 1
0.937552216462159 1
1.10793058115184 1
1.22065811185149 1
0.850261674188879 1
0.980872878555505 1
0.952444126283812 1
1.21442828037084 1
1.05874528026295 1
1.03749651482831 1
1.00308236590576 1
0.881408109011731 1
0.914708113830933 1
0.919591579663975 1
1.12093886070449 1
1.08231888319584 1
1.22493330175061 1
0.95309013112541 1
0.930586092408933 1
1.05709551547331 1
1.17285012075349 1
0.961265535330362 1
0.851383861432036 1
1.18000692816886 1
0.941632403266086 1
1.08168970433145 1
1.21383970985465 1
0.809886797816691 0
1.09641343025553 1
0.919033653761007 1
0.804966041171544 1
1.08907331674105 1
1.10518861926673 1
1.19576634536299 1
0.870756305848499 1
0.844199096698057 1
0.612271443874656 0
1.08706311814636 1
0.965298724626342 1
1.18712712829591 1
0.911763107899504 1
1.01288369546935 1
0.857451231765693 1
0.845433600971167 1
1.09431226606541 1
1.08330636418698 1
0.939696060551496 1
1.03386622095714 1
0.952333752190437 1
0.692569785931908 0
1.10695582981024 1
0.963462718118459 1
0.854830656611699 1
0.954691516519357 1
0.917483148061436 1
0.959857929674164 1
1.05974202181291 1
0.882707509489554 1
0.910221437530576 1
1.01873817490936 1
0.998804516958778 1
1.04883441791565 1
0.88069578229086 1
0.994260987033735 1
0.931184500236812 1
1.09735232605677 1
0.898038566745092 1
1.15024806347327 1
1.04466568037151 1
1.00784776446729 1
0.907330325128692 1
1.15861745206651 1
0.942724083029643 1
1.05422233516213 1
1.11694669793953 1
1.01951314582679 1
0.823206513963142 1
1.01737216889679 1
1.14699958262176 1
1.03833386098551 1
1.00718343689734 1
1.17911351568496 1
0.661956084030876 0
1.00820597036576 1
1.07190915252455 1
0.993752652140592 1
0.773914603847813 1
1.079587376757 1
1.00654109216172 1
0.932081732828613 1
1.26874571695957 1
0.933313847216298 1
0.924572554425458 1
1.04665472959988 1
0.844401177630929 1
0.896866556997302 1
1.06417415508105 1
1.19586662888997 1
1.27176413253393 1
1.21784178909289 1
1.15246548900466 1
0.862666180928756 1
1.08172621181583 1
1.12032744183956 1
0.951127604779419 1
0.875625362350053 1
0.995428052935641 1
1.04114058214014 1
0.803204896305859 1
0.960209394933299 1
0.990005399537976 1
0.795189766189283 1
1.02775916394702 1
1.19367206046982 1
0.966811278615603 1
0.901570940675728 1
0.968469540031642 1
0.92195156784993 1
1.08657698956311 1
0.906670815273324 1
1.01271803230111 1
1.17699315648006 1
1.13991332106604 1
0.805567340993126 1
0.838268506372631 1
0.988908006712618 1
1.12188327176121 1
1.00372501010886 1
1.10219553665687 1
1.00857999807326 1
1.10057401969677 1
0.802982726417829 1
0.892149931314116 1
1.01302180490405 1
0.909785219574355 1
1.00158457239081 1
0.913117660410777 1
0.984853899800593 1
0.727497919618076 0
0.705326414983506 0
0.883656754002669 1
1.08843743047729 1
0.946328007472191 1
0.978955388257501 1
1.06518263354003 1
1.09645061447477 1
0.746346808660472 0
0.864449589220369 1
1.06245588366223 1
1.02841432760111 1
1.00055169177218 1
0.805130285909393 0
0.983089101229633 1
0.99889668855299 1
0.893134392615418 1
1.00419595354348 1
0.898774308742698 1
1.17151357988332 1
0.818527733298187 1
0.938063744597774 1
0.82320635952684 1
0.86623848389456 1
1.08894511654203 1
0.954741771040227 1
0.838136724449784 1
1.05718130209301 1
1.12066533620361 1
0.733367920369149 0
1.15813190510573 1
1.01487840793164 1
0.745422360856276 0
0.773470829533828 1
0.883181180168453 1
1.04649728773969 1
1.02159050339331 1
0.981530907010176 1
0.985445705949122 1
0.885516970008643 1
0.964977206324801 1
0.955682269413967 1
0.811869686795907 1
1.02697777781987 1
1.06166747960676 1
1.09123716535084 1
0.967282969708349 1
0.99932917331936 1
0.972227124924199 1
0.925557684990951 1
1.18940783272778 1
1.03829247380832 1
1.23566978772192 1
1.16884170079483 1
1.0008949272664 1
0.931996204203129 1
1.22792614014996 1
0.955760031136416 1
1.0865998877212 1
1.10393774605401 1
0.695855311936485 0
0.90377300900555 1
1.11960881370099 1
0.928299996638998 1
0.874475341425065 1
1.20968780800956 1
1.06510623240739 1
1.1513403285769 1
1.07089839056513 1
1.2489745691647 0
1.04536873661828 1
0.80989360971834 1
0.969401171759207 1
1.03913342150194 1
1.1003115838485 1
1.07691674796857 1
0.851027544692172 1
1.06545665314557 1
1.10426674925659 1
0.80852963859706 1
0.918640093040175 1
1.08386709912696 1
0.821500506598515 1
1.08691308136436 1
0.859469404985251 1
1.04494704832022 1
0.902543440231844 1
1.19846521200332 1
1.11891171730199 1
1.00643807921275 1
1.00604301510346 1
1.02184634745661 1
0.99387578186305 1
0.685507353617202 0
0.972093302885458 1
0.82381470241113 1
1.07278910884207 1
0.855909200331994 1
1.07630777917184 1
0.990391418284315 1
1.05026830239395 1
0.92245769315393 1
0.839405822586212 1
1.23241671927402 1
1.03189524089574 1
0.695458581161831 0
0.826960129971839 1
0.984614650210244 1
1.16878063933091 1
1.2263852439702 1
1.03701041604622 1
1.02728521076708 1
0.923440134247949 1
1.0446318535785 1
1.13049853142082 1
0.86036963241798 1
0.947959081263624 1
0.999158775273094 1
0.879461216377184 1
0.973411334450741 1
0.83406475201454 1
0.797101362485678 1
0.988367361130412 1
1.02757662675272 1
1.04939411679306 1
1.26948519536246 0
0.794408246062812 0
0.944970531928467 1
1.11002260534189 1
0.74221295230704 1
1.02311537084854 1
1.04448077323178 1
0.775052966724596 1
1.00535069916862 1
1.3381587667727 0
0.899755036396567 1
0.960913224318106 1
1.02612692146601 1
0.872608480413527 1
0.876583114037024 1
1.00794447717646 1
0.938431344495206 1
1.24691134276235 1
1.08082319914689 1
0.713600254053217 0
1.15446482979768 1
1.0848357569163 1
0.882246462943973 1
1.00606206620158 1
1.05724237037201 1
1.10280170986596 1
1.08216022400434 1
1.17976011642192 1
1.04212251943426 1
1.282414705998 0
1.07130499726336 1
1.00451964091976 1
1.002281639143 1
0.912310159969869 1
1.13675836335748 1
1.12454560986005 1
1.07246698442398 1
0.914902585339039 1
1.05995739116991 1
1.00144725312006 1
1.08918506354804 1
0.889774782002653 1
1.16124557491797 1
0.918735326421721 1
0.982107555575375 1
0.914394865753643 1
1.0368122764862 1
0.918244278043421 1
1.18584307398353 1
0.914782196522247 1
1.12481720868638 1
0.921295058827125 1
1.18078136376739 1
1.07889220624267 1
1.10935233836046 1
0.926948750198265 1
1.14501246409562 1
0.884725528948249 1
1.1803854652692 1
0.994576645413607 1
1.10288523560725 1
1.0286321824482 1
1.27044439210666 1
0.932840742493119 1
1.09116033396832 1
0.951442782259019 1
0.993384696415921 1
0.926797115081088 1
1.14501317882278 1
0.801710116827048 1
1.04272150265509 1
1.02705075031855 1
1.17154917598738 1
1.13255343599356 1
1.09295381875258 1
0.967769396141933 1
0.977952834662729 1
0.950208857279286 1
1.24070397726483 0
0.778378740951879 1
0.79670544098891 1
0.942655609591084 1
0.926763588450412 1
0.943253185027549 1
0.964410903750494 1
1.13892760277308 1
1.29545805211956 0
0.954698018855562 1
0.976661431438958 1
0.782402246925157 1
0.907654715046727 1
1.0032715337352 1
0.987239364074193 1
1.01678429457343 1
1.01519204846171 1
0.896898654665546 1
0.989619771075418 1
0.973307341521057 1
1.16484806976118 1
1.12217995816298 1
1.02084479538931 1
1.16600370137197 1
1.13927387882299 1
1.0139529641884 1
1.26608631094477 1
0.998948177087861 1
1.26419440548704 1
1.01999211636473 1
0.868202502240189 1
0.929964147595023 1
1.04934080039371 1
0.897935534069974 1
1.05296714641159 1
0.675199303187939 0
1.13601889887626 1
1.16439624659335 1
0.947877095917369 1
1.10911698997056 1
1.03445383755427 1
1.06730776162464 1
1.05191702533398 1
1.09920854678095 1
1.12526611352687 1
0.902597381356699 1
0.999291484514452 1
1.02205691778045 1
1.12030733413245 1
0.979762780184002 1
0.810721753740244 1
1.03004169464184 1
1.21688853818057 0
1.01099808323795 1
0.856091889621176 1
0.842534509114075 1
1.0654569346753 1
0.890058346952425 1
0.999185798348551 1
0.884292722795844 1
0.958750435596284 1
1.04059446583798 1
1.1494726036983 1
1.01094551521133 1
1.12941053123469 1
1.06385690669442 1
1.02703599570407 1
0.942071972966597 1
1.00489024786966 1
1.12755065450092 1
1.01565156564633 1
0.999608234858203 1
1.12186102680667 1
0.853795861345123 1
1.10250455294972 1
0.981936470038144 1
1.04591453604164 1
0.75161668521947 0
0.961083397325521 1
0.923281744213641 1
0.952293343085096 1
0.824927807887401 1
1.02067861241233 1
0.890318903294636 1
1.19375204402242 1
1.16987051474069 1
1.07442730580315 1
0.946222601654413 1
1.20452798988353 1
0.941764253537398 1
1.19791946823955 1
1.14015495051357 1
0.987438894789783 1
1.02953473386515 1
1.28429152639037 0
0.989984662776475 1
1.28021130172837 1
1.01739366259956 1
1.06632048082432 1
0.875394454891702 1
0.815883103835537 1
0.994820270162587 1
1.1955104647098 1
1.05437859977674 1
1.16346631025937 1
1.05737088266182 1
1.01524652682056 1
0.956286685813912 1
1.09907340506185 1
1.06867884890391 1
1.00375636842884 1
0.875612579262137 1
0.913265678659369 1
1.10277179864738 1
0.864905447053747 0
0.702063280316667 0
0.929315797879859 1
0.973697173876045 1
0.688481856964935 0
1.05192768422003 1
1.07137554205258 1
1.08913413460763 1
0.828526675621371 0
1.13406874575109 1
0.954544834284979 1
0.771390965008695 1
1.00051787927829 1
0.958002356705763 1
1.00787943175631 1
0.917954614095042 1
1.12482780445044 1
0.961301819053623 1
0.904055183050342 1
0.987928123541723 1
0.93835462812417 1
0.868042456574286 1
0.815397874292705 1
0.935490349889706 1
0.956491803044617 1
0.765963438716805 1
0.914756316591302 1
0.854383888563754 1
0.928798043228659 1
1.12807386140091 1
0.940453741939437 1
0.945845136551643 1
0.894933731450346 1
0.922560708184746 1
1.012018061108 1
0.965576930601626 1
0.831080319858041 1
1.14781658559939 1
1.03568658644502 1
0.849180905736243 1
1.01087817478981 1
1.09252448830772 1
1.05178855157327 1
0.953055295202966 1
1.08815919731271 1
0.782036826050899 0
0.936070075955027 1
0.9068518597999 1
1.06426850426611 1
1.28028637749772 0
1.0582586140258 1
1.08344748674819 1
0.835154303276958 1
1.05604305630562 1
0.936598371705182 1
0.986391540508586 1
0.852323133701182 1
1.19849822640923 0
1.0770782467507 1
0.97863412439911 1
1.15014944995558 1
1.11607118663642 1
0.979681165166214 1
0.864925680155863 1
1.07949080951653 1
0.791366655170559 1
1.17956186939499 1
0.892279931423051 1
0.853039305619798 1
0.912468617458958 1
0.990452604057684 1
1.15548662640754 1
0.935985519155478 1
1.17634768528066 1
0.933752701925558 1
1.15051658193345 1
1.2239760880905 1
0.930767220265037 1
0.847985179194779 1
0.875593028184726 1
1.13652257000573 1
0.881657680147413 1
0.8987856995908 1
1.18526498494977 1
0.890462485185235 1
1.04455469016903 1
0.970870481531964 1
0.798117180622118 1
0.970538215498472 1
0.96252717214819 1
0.9257718702276 1
1.10344888224279 1
0.941101624577632 1
0.878143847989821 1
0.959658702338578 1
1.17752567840133 1
0.984130285830308 1
0.865141367239983 1
0.929179785179069 1
0.923324318982277 1
0.817669308967131 1
0.880282662778326 1
0.977881178063478 1
0.953014189677073 1
0.99947200550547 1
1.20375456779343 1
1.11866223219816 1
1.19700684418181 1
1.10236836910807 1
0.771510610453313 1
1.21393395031801 1
1.06760387601449 1
0.862569074768274 1
1.11292636187199 1
1.10011576740145 1
0.921469655568689 1
0.986009062807707 1
0.883012708838791 1
0.837028796051572 1
1.20185884618575 1
1.07101788208564 1
0.873918280348572 1
1.04605892026407 1
1.18313675271181 1
0.945199526317979 1
0.981593683378542 1
0.903558360966993 1
1.04098731894629 1
1.13223882860163 1
0.892396186939227 1
0.959439615300917 1
0.768233148398955 1
0.939490282815837 1
1.14560618379317 1
1.04873396736631 1
1.02859782577159 1
1.17503099737958 1
1.01143523032279 1
1.16425417957994 1
0.96409688306175 1
1.05607810229594 1
1.04579403715939 1
1.18356767134035 1
1.20241426289218 1
0.839507543977275 1
1.01128380183553 1
0.893719611231346 1
1.16773679990457 1
0.883139560062109 1
0.903297114164041 1
0.849804108922686 1
0.936519799855733 1
1.05357182465694 1
1.07723711325503 1
0.854728390941555 1
0.988486591094461 1
1.15581037703734 1
1.15857515744956 1
0.798733378463109 1
1.0684444947531 1
0.772380865683451 1
0.772348537461881 0
0.852041857336335 1
0.823206910894495 1
0.898430378342528 1
1.0566987192086 1
1.14707794803536 1
1.03325172886138 1
0.782390726069515 0
0.978378402716655 1
0.911265046888592 1
0.98745109811296 1
0.985996808442876 1
1.12878535036176 1
1.07906554153168 1
1.02097287115388 1
1.12956023243888 1
0.789393001454836 1
0.890461901894813 1
0.964845935742083 1
0.947751972606421 1
1.02120899206892 1
1.03724279630404 1
0.799097825148003 1
1.25278737063198 1
0.996163172205851 1
1.12168276087761 1
1.03925053401532 1
1.01291382088334 1
0.955049436688154 1
1.15549541134148 1
1.15273110454659 1
0.928912649010631 1
0.678896086376481 0
1.34830323726043 0
0.941256622480811 1
0.845044276149263 1
0.925542361114461 1
0.905335187991529 1
0.863519134365939 1
0.988896531823145 1
1.21678852215863 1
1.10218281469493 1
0.810405791563758 1
1.01400818956307 1
0.801152049638941 1
0.97026815578329 1
0.891220955662332 1
1.22888658472786 0
1.02594549802397 1
1.02659188728518 1
0.857699570250528 1
1.10472713184633 1
0.974527445343236 1
0.8952691250337 1
1.04717875375841 1
0.953775814523863 1
0.995064897486195 1
0.978858583241162 1
0.880592814933683 1
0.99486390814715 1
1.04321230127265 1
1.13377859860909 1
1.16464567242088 1
0.977324365112067 1
0.819607532157269 1
0.937145980193708 1
1.02775072797621 1
1.0029631743778 1
1.0219298903852 1
0.827405045944259 1
1.17710633864158 1
1.0451820224726 1
0.986148646102619 1
1.00437482933605 1
1.03351493029858 1
1.11264795012359 1
1.12262616892514 1
1.02848611282984 1
1.08348939211613 1
1.03327646826664 1
0.935247603948823 1
0.975419973285199 1
0.95605554408127 1
1.05922015067249 1
1.10888346071948 1
1.20100274425404 1
1.08113932938971 1
0.951999705743419 1
1.24439225777068 1
1.12232627584937 1
0.89678765520076 1
1.08340826868779 1
0.954713912711501 1
1.17954695393122 1
1.0226944735121 1
0.990202102489052 1
0.794685434926855 1
1.02137323437975 1
1.12973352606529 1
0.837680567617275 1
0.856108454579352 1
1.11300242664161 1
1.03145737964635 1
0.731709514395241 0
1.05752128445305 1
0.979015622573656 1
0.921570697841589 1
0.880881738956809 1
0.983095651444991 1
0.927911472052692 1
0.837676797997824 1
1.07819992164499 1
0.950861789603781 1
1.24074390488853 1
0.802944000602168 1
1.08039497723827 1
0.872138306063535 1
0.964044216797602 1
1.06418971408404 1
1.04576461797392 1
0.712836686565014 0
0.872888839032953 1
0.935607158766711 1
0.982490623371697 1
0.950489006753458 1
0.956505151815222 1
1.06716595877233 1
0.995426182223232 1
1.07900023803857 1
0.941668219734255 1
1.04825134296438 1
1.12388457597147 1
1.1518576002823 1
0.899808482676047 1
1.12343098914538 1
1.13069954332595 1
1.25283948317608 0
1.00138661554724 1
0.731305733983513 0
1.15597013870549 1
1.0141839722513 1
0.98621140949408 1
0.897056619475855 1
0.894300622574562 1
0.944144859648343 1
0.637987618386998 0
0.697116839310333 0
0.877965770600625 1
0.859454716324741 1
1.13210893236061 1
1.00207645426887 1
1.0699929974824 1
0.974440454851049 1
1.05117535513546 1
1.1756553656447 1
0.952033650401544 1
0.953742847825297 1
1.16428731339999 1
1.02385222449946 1
0.937045176092746 1
0.988378032937076 1
1.14011803625501 1
1.1946233441865 0
1.09263130202579 1
1.11969868661942 1
1.07381239888788 1
0.934147488921912 1
1.04238672485879 1
1.04481576186379 1
1.0510449152134 1
1.11148552539491 1
1.02000829127078 1
0.919026390773821 1
0.907755042115725 1
0.698374169599359 0
0.636762751319337 0
0.857732638819364 1
1.04358682770944 1
0.982746307547173 1
0.841996496708773 1
0.829169343482108 1
1.04924323021089 1
1.09956112217343 1
0.949839103508845 1
0.726475426205472 0
1.05200583638993 1
1.16080675630455 1
1.18461028115414 1
1.05686051904936 1
0.969819488803345 1
1.05497000573771 1
0.947579734018653 1
0.764764987405835 0
0.87098825019818 1
0.871613068781701 1
1.05213979208304 1
0.967281030628306 1
0.878356438400507 1
1.03628547118306 1
1.08262145168528 1
0.951382112171212 1
0.912165137014433 1
1.03009351404824 1
0.777473155600625 1
0.995545000473649 1
1.09886489419396 1
0.965814334180802 1
0.897137338492155 1
0.949666737258558 1
1.0781350243496 1
0.83205955804884 1
0.899593964297515 1
1.2299078640082 1
1.42180095216811 0
1.15299245696005 0
0.811029841550829 1
0.940725048685887 1
0.959330949889423 1
0.974724595508816 1
0.865768251874683 1
1.22925151102815 1
1.10514815422141 1
1.10783274428293 1
0.858952351982671 1
1.00955463571956 1
1.07327256566959 1
1.16136935551697 1
1.05930424345813 1
0.914572213318308 1
0.830231610907458 1
1.29556588087388 0
1.14165262751958 1
0.907216262559819 1
0.82846050445729 1
0.734251404458301 0
0.933414018647474 1
0.804131307559844 1
0.848301695385478 1
1.02566939755432 1
1.10839336480978 1
0.954838955127835 1
1.10347994194694 1
0.927945034453252 1
1.06052405661624 1
1.08533055997256 1
0.95330460960264 1
0.906038499246621 1
0.839031939313132 1
1.28778552115204 0
1.05937542920918 1
1.19856093642952 1
1.10185544215523 1
0.771822341346587 0
0.896592229163927 1
0.762523417256299 1
0.85242596687477 1
1.11907343623261 1
0.937396605895949 1
0.993748976515158 1
0.89623788739676 1
1.00803076317615 1
0.99402260544311 1
0.765816317565732 1
0.990050433280844 1
0.972785462616537 1
0.962203510420147 1
1.10258649972322 1
1.05795030982258 1
0.87604033824342 1
0.945607577588922 1
0.732764522608297 0
1.06127619213113 1
1.14631658426809 1
1.06182854680731 1
1.08717859316556 1
1.0000252564739 1
0.789660587552258 1
0.987988299240487 1
0.978623826120849 1
1.21071419874924 1
0.967879907362029 1
1.00013826411022 1
1.31305349276054 0
1.08402107052579 1
1.00644212504075 1
1.01871189449178 1
0.937044001180081 1
0.951518649586389 1
1.19755882545784 1
1.14040195335348 1
0.999905830293935 1
0.950800514198877 1
1.09577578050248 1
1.06848288854813 1
0.864675854608312 1
1.04208598329886 1
1.09334223436692 1
1.25125906476003 1
0.815007534119335 1
0.919705274332824 1
1.02211709157792 1
0.939116130787777 1
0.930711545583522 1
0.879335585183356 1
1.02459017185929 1
0.938604150354354 1
0.620886745942842 0
1.22973327159722 1
1.1000941261893 1
0.703191010754671 0
1.04079243709696 1
0.888287653358754 1
1.13220174904345 1
0.919104699314705 1
1.07909456327266 1
0.956782605960086 1
0.952598819188727 1
1.06349410469916 1
0.959057902349835 1
1.14730983427614 1
0.713185828176495 0
0.991507471938691 1
1.02805134204309 1
0.845066335717445 1
1.03688380556561 1
0.893368492184992 1
0.88142095704986 1
1.00188048190062 1
0.908686603578616 1
0.775940701128562 1
1.32467709742177 0
0.878920945166864 1
0.822239692058195 1
0.951641747249298 1
0.89687538181233 1
0.998488382830113 1
0.794282630738904 0
1.16778157214957 1
0.779981421940061 0
0.947797255139294 1
0.95989975078713 1
0.813071522608385 0
0.91711441166522 1
1.01247805540336 1
1.11023250931321 1
1.03694918232177 1
0.810675517095924 1
0.798534478617149 1
0.805971212028948 1
0.95906558788455 1
1.08605915406908 1
1.05501614649675 1
0.918568814274438 1
0.989169667040975 1
1.28150622003852 0
1.04832754007319 1
1.05440926439672 1
1.04773432511659 1
0.997922335881417 1
0.903142504294163 1
1.01295574079003 1
0.929764618372921 1
0.828082041738418 1
0.903272551439603 1
0.985922007135977 1
1.04631257418789 1
1.10555959996782 1
1.11099055107792 1
1.08376665508495 1
0.904525198437351 1
0.997732422022606 1
0.859968274618097 1
0.977274198238866 1
0.946813751808738 1
1.04342128688937 1
0.96097064084877 1
0.923579863667355 1
0.707101589142714 0
0.861768740970121 1
1.3125489214481 0
1.07906650018136 1
1.05466565889285 1
1.07537784447785 1
0.96816807162415 1
1.14146619745894 1
1.07829919169283 1
1.1953192531527 1
0.743964361874947 0
0.907626442771393 1
1.28980042811124 0
0.839647078412904 1
0.915471069870534 1
0.807035142217357 1
1.03164005843059 1
1.04963329817944 1
1.06042210245415 1
1.12598740697037 1
0.966436917434076 1
1.16966795859607 1
0.868382287812193 1
1.03988430060866 1
1.08417973216145 1
0.974488885325774 1
0.748646967155315 0
1.12692827319081 1
0.838480722613855 1
1.04371224383393 1
0.902712535290653 1
0.937832256876563 1
1.17509149072643 1
0.98376372550541 1
1.23368173467199 1
1.00273955987074 1
1.13724257417335 1
1.10167438106746 1
0.947715951541435 1
1.04941917985063 1
0.862734850889127 1
1.03217891125996 1
0.840450649811924 1
0.823517731695157 1
1.10121660320721 1
0.932922569749075 1
1.15620119848378 1
0.947432570252387 1
0.955752729103536 1
1.24968202302488 0
1.05500659852783 1
0.928755701811469 1
0.945156774296216 1
0.80326243504437 1
0.958467264527027 1
1.17291126391382 1
1.01342668134605 1
0.74282168778311 0
1.06904132385356 1
1.12900355380827 1
0.979130443756342 1
0.716533843994108 1
0.844223220261194 1
1.09553421447075 1
1.09743453069085 1
0.88207634342883 1
0.855984113271487 1
1.02106754928294 1
1.06567295892416 1
0.848312800892834 1
1.20597145128005 1
0.876921189887782 1
1.00635754802066 1
1.16795467523137 1
0.917817694981786 1
1.06595526960922 1
1.10532580054301 1
1.0303044473235 1
1.39139988744773 0
0.875601937392613 1
0.783362098242385 0
0.953842139635278 1
0.873639797194195 1
1.14779638081334 1
0.865115882949581 1
0.995105062561427 1
1.02032223428371 1
1.04427489711383 1
0.925117064601972 1
0.90735678631331 1
1.00702575277357 1
1.10341573190573 1
1.11930453428762 1
1.1000975792803 1
0.912623036399767 1
1.1418310729745 1
1.13947620391157 1
1.05146425214008 1
1.08571768052164 1
0.963613075788558 1
0.852206065503631 1
0.987394048291318 1
0.917166266183087 1
0.967488662131381 1
1.14302459631184 1
1.03898819729475 1
0.984532869791389 1
1.01983403838703 1
0.835309457044953 1
0.857192291099447 1
1.03343172317285 1
0.911797252747083 1
0.947889925133001 1
1.04882962380119 1
0.848403682591977 1
0.949461330333782 1
1.02796690012679 1
1.14289416094876 1
0.878748042153764 1
1.08632504148181 1
1.1646898858029 1
1.02052233664402 1
0.781572037956258 0
0.982089569300009 1
1.04913453844612 1
0.816147104580997 1
0.786382383092401 1
0.923524917313772 1
0.79219004842209 1
1.04809372565143 1
1.04283326897203 1
0.934375651855777 1
1.23082267070351 1
0.996803301465103 1
0.900295101229608 1
0.989599223016174 1
1.14288825200891 1
0.894971669803594 1
1.05145159945015 1
0.919610952742396 1
1.0735138239454 1
1.06293938949698 1
0.99786878531779 1
1.03901061575013 1
0.950661347593664 1
0.954788612117285 1
1.01200699478952 1
0.97419938431591 1
0.789292227724043 0
0.861059060770691 1
0.99962283162495 1
0.908851484226764 1
0.987259461231712 1
1.02603296399817 1
1.07255592867541 1
0.761100818932221 0
1.07525431633166 1
0.946337580205174 1
0.889488681465518 1
1.07919285793368 1
0.968426319696155 1
1.00712470285369 1
1.13777343723969 1
1.01231749531196 1
0.823446212004264 1
0.82896638460259 1
1.13210278061096 1
0.970562008522779 1
1.05065404011764 1
1.23260362017923 1
0.862867507468102 1
0.796784187115692 1
0.984642654570641 1
0.918227196655897 1
0.969497806956842 1
0.879361130935828 1
1.10444582832263 1
0.881498573711466 1
0.996209705293288 1
0.903327999604415 1
1.01406296849392 1
1.09323731625162 1
0.898491278053947 1
1.06864704367443 1
0.861858183417253 1
0.943988769135874 1
0.918396900097473 1
1.05666256180062 1
0.919992872809188 1
1.04481495249891 1
0.958758944761879 1
1.16483618002359 1
0.836466329947118 1
1.03338166777088 1
1.21002086612595 1
0.853456770606352 1
0.903540025771072 1
1.11098405833745 1
1.01124757653973 1
0.880098191070847 1
0.78943458918345 1
1.00554167936683 1
0.973985061957939 1
0.919064801543899 1
1.0925677759773 1
0.903881955101187 1
1.12458004304718 1
1.00667798393851 1
1.20451911496036 1
0.813914069564236 1
0.978328817760867 1
0.914843805820194 1
0.892317285149007 1
0.817448287971289 1
0.841322440840958 1
1.0795732536825 1
1.0582745943053 1
0.791761446003575 0
1.09315017068448 1
0.899167672525905 1
0.844809332759693 1
0.914862805306699 1
0.926973265776523 1
0.931409279791068 1
0.842823823504071 1
0.978693405004964 1
0.817751376126724 1
0.930303378788313 1
1.02393053907 1
1.14519124095804 1
0.987498583748283 1
1.08704801284205 1
1.05693587848213 1
0.902084814119575 1
0.730048182056735 0
1.0577372242457 1
1.25488814635815 1
1.12654651045558 1
0.905624603255601 1
1.21076358993945 1
1.02700844854975 1
1.01666357644567 1
0.889448304618567 1
0.897329510141807 1
0.975537412419018 1
1.18578267846556 1
0.951318586761798 1
0.830314507426278 1
0.951173379076864 1
1.10533652262497 1
0.924939221715478 1
1.03184923252621 1
1.08555956041988 1
0.940190160678374 1
1.04889101311636 1
0.933686094236945 1
0.929862331819682 1
1.12475169592039 1
0.879036965262218 1
1.26941783390946 0
0.863228103771464 1
0.883838870257503 1
0.895276081204606 1
0.906831506077913 1
1.16884732248527 1
1.21612911251885 1
1.0996643195111 1
1.02317186759919 1
1.04800997428063 1
1.06564856315921 1
0.810624397805867 1
1.02074771684533 1
1.08481668430849 1
0.945545088152357 1
1.02736130449903 1
1.02269874677139 1
1.04740065169184 1
0.725980018253893 0
0.969277837019249 1
1.0349429867063 1
0.87971506602648 1
0.708880487091584 0
0.857781819711967 1
1.20743632572461 0
1.01617265278388 1
0.881409981930812 1
0.837047339795848 1
0.878914547257816 1
0.980098635315314 1
0.988401682960542 1
0.889905580518367 1
1.05989913665527 1
1.02619673997184 1
0.923020875768919 1
1.12759853926303 1
0.992852311202745 1
0.807230387991706 0
1.09300020375901 1
0.824907590574634 1
0.939033903578289 1
0.843781011217607 1
1.04674032142793 1
0.977932334710164 1
1.1381941630912 1
1.05198006808314 1
0.757176786002219 0
0.704271461681641 0
1.31567379657162 0
1.27633577161725 1
0.865989855992086 1
0.944403881196088 1
1.08489727848327 1
0.898574792581635 1
1.01006397717279 1
1.07885905598164 1
0.980897573495361 1
0.997515558285725 1
1.13697318838329 1
0.741691344342881 1
0.828769102417143 1
1.03795862737367 1
1.00856485576017 1
1.26159437949941 0
0.910124359791 1
1.03916064652717 1
0.824589473584772 1
0.882385918877666 1
0.921447043777087 1
0.977461278298447 1
0.974538810046362 1
0.974234609347986 1
0.83883125528398 1
1.02281655851513 1
0.894031295861097 1
1.03825400686244 1
0.813158002918252 1
0.98287950630345 1
0.933335465732372 1
1.06737366442698 1
0.902053051133748 1
0.914001393988774 1
0.941317651994235 1
1.01762970045155 1
0.946582854162835 1
0.957237055414255 1
0.920571187904813 1
1.00981500699007 1
0.829291134442325 1
0.868447563542225 1
1.09019804323361 1
0.688698371041772 0
0.896859442369405 1
0.936394411962038 1
0.938673262643273 1
0.862431515477796 1
1.01174944001205 1
1.10359160662022 1
1.00090801119432 1
1.09077896091423 1
0.965048698505576 1
1.06904543361256 1
1.11125685460177 1
0.969725327977669 1
1.1593660071587 1
1.05169619271026 1
0.709165256246935 0
0.967067771714168 1
0.913585477141233 1
1.02612139171807 1
0.982847435491095 1
1.02593362042851 1
0.88957559254105 1
1.04229538533057 1
1.1626346583649 1
0.892514652903711 1
0.843871071091503 1
1.11865940189366 1
1.10629784604577 1
0.943143286040169 1
0.923795772072548 1
1.03778223317513 1
1.17695924023137 1
0.930713162335619 1
0.857565029136045 1
0.963306752932451 1
1.05773047690945 1
1.03394807182465 1
0.773880923438015 0
1.10683597874621 1
0.798989815669411 0
0.903912378401312 1
1.18003227168264 1
0.943239903093535 1
0.957809342392206 1
1.02830073456315 1
1.20304749472623 1
1.0732235630024 1
0.930043793333273 1
0.980737167087617 1
0.962019626790917 1
1.17006941503106 1
0.80197952633558 1
1.02521839242593 1
0.986352350724945 1
0.916681748024247 1
1.20101960564132 1
1.05480631810064 1
1.02679719104241 1
0.946438739993768 1
1.03747329218726 1
1.08220299258061 1
0.985303270071569 1
0.80895797145915 1
0.900367354104124 1
0.97160432003728 1
0.896878412934431 1
1.03107243822921 1
1.10743220990064 1
1.03682786964889 1
1.23805891484617 0
0.936435444450725 1
0.725790137135594 0
1.07990297916315 1
0.944116825099331 1
0.770440112692361 1
1.150565283285 1
1.07227256408982 1
0.943021885975513 1
0.93004711101817 1
1.10332883920031 1
1.12326856742466 1
0.922838437294912 1
0.93537484085119 1
1.15100746931427 1
0.988944268712662 1
1.15775371808699 1
1.02305713041412 1
0.952133422997337 1
0.984281580643276 1
1.15054920345726 1
0.989197508369138 1
1.03069174465666 1
1.18922198632068 1
0.94437262438295 1
1.10097051862111 1
0.956407735414574 1
1.01342750506903 1
1.19548934456421 0
0.791284698763534 1
1.11739014192049 1
0.892305192423439 1
0.934540621364264 1
1.01513898958335 1
1.11723789571488 1
1.08486377140638 1
1.06936263252959 1
1.21443536224728 1
1.2266446246779 0
0.837988624607255 1
0.923732811569272 1
1.05162185239859 1
0.958698738122309 1
0.926814199356917 1
1.05026334482187 1
0.922774903426523 1
1.13354900381254 1
0.903170831727053 1
0.888976201020354 1
0.824742063245009 1
0.973898542995323 1
1.14205774759138 1
0.9836404623698 1
1.00260613821548 1
1.02153303591537 1
0.93626897581943 1
1.03702475572863 1
1.11417984496129 1
1.16841389113511 1
1.19215977755006 1
0.970814818904942 1
0.903340313080649 1
0.889683770435296 1
1.03792309367941 1
1.05212798326832 1
1.09188279311243 1
0.938508497644571 1
1.07826445734304 1
0.923928232571205 1
0.972648016699953 1
0.942722832991083 1
0.744418520694853 0
0.857855980310835 1
1.03812047653651 1
1.14453556702121 1
1.02565171482392 1
1.03906627196743 1
0.755758373662487 1
1.03696306966283 1
1.09204101527033 1
0.80050401476587 1
0.91061171655249 1
1.2643693877268 1
0.794080816199627 1
1.05650430011464 1
0.97289201115311 1
1.12812478634619 1
0.792861886930561 1
0.823989767451137 0
1.02684852112415 1
0.785917001290116 1
0.806488486555622 1
0.880974811896776 1
1.03117154599054 1
0.941694867207372 1
0.971754925895246 1
0.926429064080434 1
1.02937237899826 1
0.644415927393579 0
1.01024379455404 1
1.24705056719398 0
1.0844515496859 1
1.01654572887126 1
1.15594500201695 1
0.85753957460404 1
1.08404253420758 1
0.93539817070937 1
0.973437881713865 1
0.892646734556005 1
0.740355551701888 0
0.854209153732716 1
0.769561861886436 1
1.07804546720987 1
1.0194878369973 1
1.00271262273683 1
0.942645787317898 1
0.971363197226749 1
0.990014746523557 1
1.04556708987511 1
1.3174517321467 0
1.00702834736303 1
1.0687090537407 1
0.952060101177065 1
1.13641778882961 1
1.03843552847709 1
1.05224007307248 1
0.867677756389566 1
0.912806721398275 1
1.03646220979508 1
0.912011461820501 1
1.09481669387265 1
1.02414418587447 1
1.1963291114535 1
0.845732719672546 1
1.29431928631451 0
0.820316856426395 1
0.885817284547063 1
0.885909926463541 1
0.808282573290728 1
0.970522275746066 1
0.962853445724247 1
0.89624251322641 1
0.769535277725264 1
0.83285248520605 1
0.855330706498295 1
1.04204862552088 1
0.885250119646158 1
0.964862201664975 1
1.08193947835851 1
0.827868959065979 1
0.988195773341159 1
1.16153744870281 1
0.986942802278266 1
0.98253380103627 1
0.911871812970382 1
0.957058053239682 1
0.812907237851052 1
0.925042540933624 1
0.989585548520711 1
0.995130294669622 1
0.970154937170839 1
1.0892456333291 1
0.660247021312762 0
0.978875442775625 1
1.01001897758269 1
1.25705992785125 1
0.965993623346517 1
0.916912734997845 1
1.03184075644616 1
1.10027616738607 1
1.01455368298268 1
0.854310616347728 1
0.883154598507821 1
0.810248863775113 1
1.12654088857228 1
1.00752801656869 1
1.18639807999915 1
0.874968968981532 1
0.808096136153728 1
0.908857504819545 1
0.900655157675276 1
1.08769742958805 1
0.983936430367475 1
0.872941551064998 1
1.0091111685911 1
1.05760044928059 1
1.05728704065828 1
1.18311800959337 1
0.942535863287472 1
0.719416246644613 0
1.06702828296085 1
0.963253490149603 1
0.768143555803896 0
1.06842323724913 1
0.998949948540413 1
1.07768756819752 1
0.951128472241756 1
1.03672461158494 1
0.733762475580532 1
0.878647298249952 1
1.41175030863189 0
1.15710783386737 1
0.861490322362287 1
0.969819075528692 1
1.09568822622665 1
0.698911795540231 0
0.886274449740228 1
0.713608707485843 0
1.03624173207947 1
0.980492205949982 1
0.938791271510818 1
0.878432916274871 1
0.771203909893854 1
0.964055180650117 1
0.941651423604828 1
0.95810367271818 1
1.00807212597407 1
0.801545932803058 0
1.06891479351505 1
1.04791581100432 1
0.981648455240163 1
0.977760277069065 1
1.10498977805203 1
0.963751212302209 1
1.13050442595034 1
1.11422397571215 1
0.845633821608118 1
0.954491325966868 1
1.06067386155447 1
1.19680901659166 1
1.09186769773447 1
1.01340206390675 1
0.9841365126025 1
0.803274013164297 1
1.05402103741812 1
0.900044460446803 1
1.11024106246999 1
0.986075073571779 1
0.8267960148178 1
0.881801143531001 1
0.927016238718061 1
1.17107090157769 1
0.809167487932569 1
1.09729775545395 1
0.972363103115276 1
1.05646697331686 1
0.862342080271436 1
1.02980976793825 1
0.83991801849272 1
1.04001910929191 1
1.221698368157 1
0.826722870248131 1
1.06886779574458 1
0.955482225610821 1
0.986063423122855 1
0.741373100964791 0
1.03912154926893 1
1.09091149277177 1
1.05023443408119 1
0.801752213039907 1
0.961818561696619 1
0.999716808112311 1
0.968260428721608 1
0.930840303877073 1
1.12964451812662 1
0.968637992303725 1
1.00291577944934 1
1.04299063499161 1
1.00369029053717 1
1.0089911477793 1
1.016233319662 1
1.16257485476501 1
1.05858981031143 1
1.07520023195037 1
1.03830665506076 1
0.901068316788379 1
0.915811741929341 1
0.65200877367322 0
1.00124886581266 1
1.21378569420597 1
0.893785352858978 1
0.98929994930488 1
1.12105940269157 1
0.969999096105525 1
1.06506541552697 1
0.99809199057041 1
1.03991272430702 1
0.896275263609793 1
1.05579143024358 1
1.01850974695665 1
1.12115154810712 1
0.87098484574769 1
1.09676158243756 1
1.04286103637007 1
1.10065450359029 1
1.15823936114115 1
0.849726355031341 1
0.994381173719078 1
1.09031259589912 1
0.968126142930199 1
1.03511177181986 1
0.957485824736886 1
0.909634790288993 1
1.13925576163812 1
0.988757990726807 1
1.0847823306412 1
0.99534054258052 1
0.975214966258262 1
0.941455502147743 1
1.04326130649518 1
1.25191802927858 0
0.896731701254849 1
0.988883029017139 1
0.970354197135052 1
1.04379861264637 1
0.937175373277754 1
0.991858647409226 1
1.1261351688472 1
0.955330387764885 1
0.899290155835928 1
1.01745208279544 1
1.07712392912791 1
1.09945245147108 1
1.08912637709832 1
1.01437354331899 1
0.832934648778827 1
1.24593060004134 0
1.07850549898568 1
0.927067838484842 1
0.985321296826988 1
1.01730924757113 1
0.930018592764914 1
0.86529710534074 1
0.954334179115087 1
0.857175720928427 1
0.93947174791405 1
1.04660547334599 1
1.13240998713467 1
0.935393942098336 1
0.979760561256339 1
0.980642050814966 1
1.14140407396514 1
1.02541482411671 1
0.929579739286682 1
1.07119328434003 1
0.844104068891846 1
0.97389585481072 1
1.28020489875932 0
0.725814378129816 0
1.08486257284115 1
1.06448563476815 1
1.33004136629356 0
0.939502899425015 1
0.940239473790418 1
0.959029700121948 1
0.822227025350704 1
1.02575956193947 1
1.0110632593252 1
0.979437923922978 1
0.903249271011224 1
0.76580942716991 1
1.04557070104252 1
1.14715343704956 1
0.999031859394917 1
1.04044402230747 1
0.802311624941481 1
0.956285328047881 1
0.957437787039191 1
1.02337506076746 1
1.174725748079 1
1.01676905815756 1
0.882809502587498 1
0.75562361645112 0
0.868642940994212 1
0.963902826332139 1
1.18095273895362 1
0.761063506757711 0
0.98379930139841 1
1.07871776234134 1
1.04636374576979 1
1.09734453520298 1
1.12880548658325 1
1.16922036174772 1
1.04733379127852 1
0.916684549283275 1
1.09437127481795 1
0.848534840002762 1
1.20244704643226 0
0.937345765140987 1
0.933267774318973 1
1.175733110258 1
0.91509666892125 1
1.05292359878282 1
0.836933533262247 1
0.82112919658673 1
1.1983311155466 1
0.879361782232815 1
0.763186537746323 1
1.00267661699962 1
0.720947338938178 0
0.979536701326514 1
1.24560778677528 1
0.851574086707073 1
0.896300557223431 1
0.813555431986382 1
1.07320489172944 1
1.05280581092356 1
1.06054974454526 1
1.03426952413077 1
0.945495914072861 1
0.984052749451475 1
0.879264969301571 1
1.03513936590277 1
0.998947835329081 1
0.984840845352879 1
0.88538310379212 1
1.02372018309188 1
0.857823366068448 1
1.04814003325981 1
0.900698073805927 1
0.960242896680985 1
1.19544448725125 0
0.737763302762478 0
1.25391554395015 1
0.922260841598796 1
0.929613154576386 1
0.99437873911816 1
1.03235738488118 1
0.905643002872032 1
1.05212786486497 1
0.966434150721648 1
0.947913277684615 1
1.37523198864077 0
1.07434052701935 1
0.65251366439475 0
0.92086843267613 1
1.03528596748313 1
1.00005436387635 1
0.888507043191849 1
0.924690130465167 1
1.102002538317 1
1.12535436432575 1
0.875163773993356 1
0.832427244422991 1
0.938157621019365 1
1.01309487277482 1
0.956860261866189 1
0.867652910621803 1
0.822389929999402 1
1.01963276136166 1
0.805059198310203 1
0.948244729062731 1
0.815151305220636 1
0.999860655313075 1
0.967870041575648 1
0.97402791520658 1
1.151281448682 1
1.03000016761102 1
1.02122653363915 1
1.01154639468612 1
0.986913943499042 1
0.992542686684545 1
1.05315780977212 1
0.998135792216369 1
0.995792072925709 1
1.14190347721138 1
0.957244955671173 1
0.914773259218598 1
0.904441750926 1
0.993049191303804 1
0.982175761551896 1
1.01825226450826 1
1.2107428269425 1
1.10430755259752 1
1.0941951399428 1
1.15734723353266 1
1.07599168812407 1
0.792154080590948 0
1.17199301846166 1
1.05250429186154 1
1.20387288430147 1
0.78264870610873 0
1.01386346455527 1
0.893707335881037 1
1.00271396863482 1
0.972932236971833 1
1.15572409762152 0
1.14209202434994 1
0.961467236855229 1
0.901839509513022 1
1.01809235993371 1
1.11545745479107 1
0.7210622048233 0
1.06976802766577 1
1.04957416279341 1
1.01152354346321 1
1.03549404311176 1
1.03689559494793 1
0.767207077504507 1
1.1424814742212 1
0.994271117998888 1
0.738945325953048 0
0.942481330164843 1
0.884812135828629 1
0.995785556525833 1
0.987514219882917 1
0.97680533814659 1
0.877968084434795 1
1.18579289461635 1
0.974645351133009 1
0.881328751162127 1
1.01947527849685 1
1.11236923563871 1
1.02178177277913 1
0.999756847068409 1
1.06296316925603 1
0.769359525748889 1
0.94547181189214 1
0.937333836993233 1
1.0437135512063 1
1.03477439659102 1
1.02090583749794 1
1.21454683855306 0
0.972119811934105 1
1.01123411293887 1
0.896145196276164 1
1.00433520263756 1
0.887748991146104 1
0.938723015833167 1
1.02908013179972 1
0.720148318580983 0
1.00397987446936 1
0.90837321336087 1
1.00991434899899 1
0.902330924173816 1
0.98406139577279 1
0.891181563000808 1
1.08846614087158 1
1.21914355882723 0
0.764248570327567 0
1.0541043208255 1
1.01968584920671 1
0.910855267162244 1
0.99407355271214 1
1.05170086379443 1
1.06283372851811 1
0.917735608916229 1
1.29582106413449 0
0.973257464724767 1
0.994763187361854 1
0.934382289390045 1
1.01580731036245 1
1.16838840141455 1
1.16081828664066 1
1.13576484480025 1
1.11759940341821 1
0.867284856040611 1
1.07638985703498 1
1.05785719174754 1
1.12469755578243 1
1.18305077937384 1
0.980760374436448 1
1.00215616538215 1
0.817963027937587 1
1.04693427282143 1
1.02946322406559 1
1.24652428350574 1
0.679348640896645 0
1.07933282920754 1
0.890970982518046 1
0.969518572020243 1
0.905136984948076 1
0.984834369226879 1
0.93270539388416 1
0.975244965658579 1
1.06831047157935 1
1.18211400978291 1
1.10833745536068 1
1.03176472385552 1
0.873184470231816 1
0.765571506225937 0
1.14567576885669 1
0.817730215003953 1
1.12555343698376 1
0.889981058664925 1
0.957322760758973 1
0.977636159678185 1
1.12317528887278 1
1.01295511546376 1
0.984663315769673 1
0.720782430473035 0
1.02111451808931 1
1.26866837052341 0
0.902802055452787 1
1.25136333434991 1
1.1936979949062 1
1.25084159537204 1
0.829760632301843 1
1.1324604335622 1
0.893322817989463 1
0.849217920944659 1
1.07711498012838 1
0.924367970516212 1
1.01571168506051 1
1.05861149088015 1
0.983795216716847 1
0.93762946187524 1
0.977603275598046 1
0.942864807098823 1
0.949563494110046 1
1.00868223137552 1
1.09025705532147 1
1.04106669945855 1
1.00189437574358 1
1.11806417792842 1
0.971615547198871 1
1.26291623876069 0
0.952774065277841 1
1.15130835252334 1
1.05589330835291 1
0.736047265479313 0
0.732655258588777 0
0.980662621377871 1
1.0073624640314 1
1.36756644761003 0
1.09936994944604 1
0.86021917320926 1
0.980814767232956 1
0.891212715304588 1
1.04339518699752 1
0.990786684472517 1
0.975652164624744 1
1.00081220264614 1
1.01134997134884 1
1.26944625635213 1
1.09433992161614 1
0.856861841510403 1
0.968684844171985 1
0.861028122648868 1
0.931269581394513 1
1.05737183209818 1
1.14252081042171 1
0.790571382700267 1
0.87787822006392 1
0.855521117825262 1
0.952171792280708 1
1.01863031335512 1
1.29194834475932 0
0.921119509567687 1
0.91814908131624 1
0.949373779341359 1
0.724291496067927 0
1.02024033903146 1
0.96120236033734 1
1.18138337032883 1
0.868915806317667 1
0.994016562742813 1
0.816799569717327 1
1.11403677080713 1
1.00716852910315 1
1.06648454881604 1
0.983305641703164 1
0.894710431082253 1
0.759131406412981 0
1.0045191633019 1
1.16279475582499 1
1.01414808076706 1
1.15260565349521 1
1.11381353208795 1
1.04031192916964 1
1.1652394872122 1
1.02852303388101 1
0.817465723435188 1
1.14209925242248 0
1.04109972214253 1
0.870381559583877 1
0.938733171663212 1
0.977775591466567 1
1.08220669042262 1
1.06269459802437 1
1.18848316131355 1
1.17081801619389 1
0.888444982607104 1
1.1631497974983 1
1.12905594302245 1
0.919519005194307 1
1.12525182787231 1
0.945342099585663 1
0.923485186190216 1
0.916387955253105 1
0.943635857720388 1
0.910651891278094 1
0.819216097656886 1
1.01407691725482 1
1.02371852286671 1
1.03357782803704 1
0.934113841593423 1
0.779168876192246 1
0.911923729047712 1
0.941941212405442 1
1.0011699592127 1
0.887361946328301 1
1.05342621111966 1
0.919306002405362 1
0.941579382423015 1
0.970084170826422 1
0.994899447909268 1
1.0278350531292 1
1.00319114760107 1
1.0986784283371 1
0.986088456428292 1
0.94513555481027 1
0.94535894452941 1
1.08037868957153 1
1.20306454978589 1
1.00964239759654 1
0.949638679695256 1
0.997442452762389 1
0.815068588782241 1
1.28077435721498 0
0.890744178968182 1
1.08418818627866 1
1.08939427233153 1
1.21511767851786 1
1.05891429813778 1
0.837520043533494 1
0.852952539798477 1
1.07612059484356 1
0.853201427501104 1
0.965772267812794 1
1.0204287592463 1
0.938569091948023 1
1.00678710290034 1
1.08425485133604 1
0.914740257858611 1
1.0644081639741 1
0.929506869281672 1
0.826936866267477 1
1.01695695272757 1
0.959295849562762 1
1.00359500647595 1
0.990089266906273 1
0.827978274828871 1
1.06536207511392 1
1.02738437516777 1
0.940870508898346 1
0.859270956811637 1
1.09188673089629 1
0.941123884458076 1
1.04605209775175 1
0.920809303781306 1
1.01022971691749 1
0.907632306709924 1
0.843682548881018 1
1.01500029485233 1
0.86818062611886 1
1.10729985543149 1
1.08418605916105 1
0.901305998226751 1
1.02736719828101 1
1.01248450794157 1
0.780860444954285 1
0.960222165842541 1
0.757569273147668 0
0.955021651191064 1
0.785797892806369 1
1.13198739716125 1
0.945764334438782 1
0.953125666129514 1
0.936455382623474 1
0.938161866881983 1
1.00828992139162 1
0.643866391777257 0
0.826092205156049 1
0.814795005143381 1
1.08731324321253 1
0.989716752877791 1
0.983915687851114 1
0.96870401322504 1
1.03059464278926 1
0.861232277457141 1
1.14113780042517 1
1.00479945554761 1
1.17365944086347 1
0.865924590419376 1
0.961096123904574 1
0.977219758537403 1
1.04412609922542 1
0.777724908660413 1
0.621545563179275 0
1.03904777870668 1
1.23843279315048 1
1.10170678808292 1
1.14687450164373 1
1.087571946344 1
0.932319019192221 1
1.10838231863714 1
0.940230928932247 1
1.19162605614742 1
0.891087436237932 1
0.844670604230879 1
0.812788250730042 1
0.998256900336194 1
1.06539933223694 1
1.05060096421579 1
1.24835070341267 0
1.14789637809141 1
1.04114567344501 1
0.944670501629651 1
1.11252406173321 1
1.05240948766043 1
1.04632043985026 1
0.812728620111654 1
1.20450574626884 1
0.987094364591845 1
0.951602873918428 1
0.987965971447379 1
1.06298478781834 1
0.821709438694456 1
1.13049675169842 1
0.918752635169701 1
0.842716814507742 1
0.752198046423147 0
0.789896307560088 1
0.948484825029119 1
1.05594985770438 1
0.919545859367782 1
0.912197410904883 1
1.21759337087293 1
1.04400149115345 1
1.08327167693934 1
0.812786164259162 1
0.998426961454825 1
1.00728999246114 1
0.745169059996717 0
0.921134012012255 1
1.00068835942464 1
0.949910723494408 1
1.09370746817461 1
1.13532289923622 1
0.965989035343682 1
0.984526926965617 1
1.07456172995251 1
1.17276676874312 1
0.934866398262403 1
0.696843939310058 0
0.904314028583949 1
0.940757951876912 1
0.941949599156353 1
1.18749958896511 1
1.03673865241348 1
1.0208153465621 1
0.808820359822196 1
0.814678135392387 1
0.932523049126287 1
1.16038974099704 1
1.00405661422732 1
1.07314070533526 1
0.909994524830088 1
1.1466347645134 1
0.814936041096878 1
0.86653673968958 1
1.10525947441719 1
0.995490931048912 1
0.758262390933674 1
1.14955599346822 1
0.93466629362039 1
0.9416883076489 1
1.02321951272961 1
1.04004854080049 1
1.05893914566686 1
0.96270968296336 1
0.839212005927091 1
0.998567221500113 1
0.980067087145478 1
1.00433404902289 1
0.847843300426632 1
0.958508744021257 1
0.814455522366216 1
0.865876534362832 1
0.874891890728394 1
0.847265065753268 1
0.99892785841001 1
0.99387960530184 1
0.912618938919418 1
0.89678930399039 1
0.996676405384162 1
0.931746435882701 1
0.941114121904643 1
1.04500700513285 1
1.03298712908888 1
0.936331625107044 1
0.8708053087045 1
1.09342498088828 1
0.968113324182733 1
0.872300417676738 1
0.80877129286503 1
1.23957084237368 1
1.04987411410332 1
1.13770975394098 1
0.930941231911787 1
0.994272655741765 1
0.952023461944626 1
1.23142859693229 1
1.02236961268179 1
1.09775615908146 1
0.95709271469281 1
0.947204988275201 1
1.02763962591849 1
1.23805000152642 1
1.0666848683649 1
0.937952012464372 1
1.14124320071329 1
0.877613892221608 1
1.03679516921807 1
0.890581201387717 1
1.05875599207419 1
0.894726537092975 1
1.081886884448 1
0.904991860776719 1
1.21718954927046 1
0.931742533579073 1
1.04574023842858 1
0.960404585673917 1
1.14674055452322 1
0.88898703576362 1
1.0434803769077 1
0.930812296988433 1
1.05104162524679 1
1.01591501623692 1
1.25789344364623 0
1.14337732744411 1
1.0343617519685 1
0.773457869751686 1
0.834156838441744 1
0.884659458002763 1
0.985821628063701 1
0.86312455241523 1
0.933311429701052 1
0.860975470393418 1
0.856590827958906 1
0.731959876960353 0
0.811371027295961 1
1.05593134790767 1
0.869897351442041 1
0.954755404003555 1
0.787647883018805 1
0.972966090514714 1
1.13353197521541 1
1.06283510948669 1
0.778532311544727 1
0.857768822436853 1
0.99744085055247 1
1.11558302593085 1
1.01132074005836 1
1.08190288785626 1
1.21086090684896 1
0.786563055358296 0
1.1935176504375 1
1.13262013853539 1
1.04990069009097 1
1.07513475521823 1
1.02869068160281 1
0.813462705464738 1
1.06799719258657 1
0.832082662879924 1
1.07590668868528 1
0.999313734264598 1
1.17367911301923 1
0.916619940151081 1
1.06280216696077 1
1.07207450559565 1
0.856675810615866 1
0.976913861875133 1
0.880423370348935 1
0.937190514421061 1
0.896331788109712 1
1.1128241167584 1
0.947094016261268 1
0.968184643609977 1
1.26602332546079 0
0.890605445578362 1
1.05962232892817 1
1.06046538082988 1
1.00008627399233 1
0.927579387376495 1
1.15980992032268 1
1.1119348982167 1
1.04107551653192 1
1.05816386317785 1
0.985156102840169 1
1.13206397879916 1
0.898961411296376 1
1.26216737031803 1
1.07186569164473 1
1.04195281562119 1
0.756526735627029 0
0.993534346766829 1
0.994982541238433 1
0.833473465041305 1
0.996145295330258 1
0.733751567620216 1
1.00786234695236 1
1.15533362651 1
1.02433358180613 1
0.869200276154517 1
0.97534919517869 1
0.9438652141824 1
1.04431656472342 1
0.940950457754042 1
1.22843447339108 1
1.11799918337508 1
0.788171682278097 1
0.999612078885797 1
1.02520897446978 1
0.84285420538009 1
0.950465232213206 1
0.910343527828243 1
1.00365399472879 1
0.698244888666809 0
1.0020057402444 1
0.925828383850541 1
0.988618645979984 1
1.06473446361991 1
1.09264158521128 1
1.05450762986177 1
0.699907718271295 0
1.11635814693136 1
1.15554440596285 1
1.15262104110672 1
1.06161756579476 1
0.74091666847404 0
0.838921998940249 1
1.10571130857589 1
1.00316847943259 1
1.10135200918512 1
0.946003072223176 1
0.901269725703768 1
0.94745006291603 1
1.03968220925465 1
0.972738590437277 1
1.23351157470464 0
0.891474186911786 1
0.937128949750795 1
0.805015687173394 1
0.944466619504016 1
0.850582910049312 1
1.01583578472623 1
1.09083189912498 1
1.16800631949373 1
1.10844608896335 1
0.944876572131651 1
1.06766731725259 1
0.888941002887906 1
0.747973302648681 0
0.886978724654034 1
0.879756359979071 1
1.0325085179182 1
1.07101152141029 1
0.866932806110917 1
0.936408401188303 1
0.887668616612915 1
1.01349019323473 1
1.09033885572811 1
1.08143739142718 1
0.910177988740958 1
1.01034126410089 1
1.06428780531455 1
1.09980111140542 1
1.17787065355685 1
0.918548423351987 1
1.07798881780476 1
1.040017318166 1
0.806909532059186 0
0.908951180892365 1
0.92063550475312 1
0.876229982224123 1
1.00434081474435 1
1.16088996387774 1
0.882384943991388 1
0.925104632379042 1
1.31952477063119 0
1.04962402658343 1
0.959994972030411 1
1.04127970926754 1
1.05023480397356 1
1.07194699463841 1
1.12367084081682 1
0.900609516234403 1
1.12251132520963 1
0.806890428809943 1
1.15761499262743 1
1.3550376828691 0
0.847407485797191 1
1.12150038118919 1
0.982700539461771 1
1.08253655544194 1
0.883743346824963 1
0.987348909730458 1
0.993093239035629 1
0.610098374712725 0
0.892718952694109 1
0.993672492007702 1
0.977031908407326 1
0.685427839611391 0
1.02870251902778 1
1.07395361958965 1
1.12100875722986 1
0.95024286464886 1
1.00485818441881 1
1.03116620831942 1
1.0500052551835 1
0.949343726781743 1
0.946598764787177 1
1.13891792479129 1
1.11018694188352 1
0.846794423622907 1
0.999466411086431 1
0.945879922651561 1
1.21796506536409 1
1.02912011948303 1
0.943096397554445 1
1.00017009456108 1
0.99598124107602 1
1.05246062546781 1
1.04845589275122 1
1.00378964552643 1
0.944770496444103 1
1.01730424240951 1
0.998183076636117 1
1.04042650592798 1
0.973583076876124 1
0.958518994925712 1
1.03683823569355 1
1.15795560995368 1
1.12212255795347 1
0.978650162869228 1
0.871347992489293 1
1.08183622964252 1
1.1698226149323 1
1.09946536294614 1
0.938776930856403 1
0.939496477199884 1
0.764580368607788 1
1.13697942229663 1
1.05971706226514 1
1.03859207074168 1
0.754817886775558 0
1.01255050715988 1
1.19605659369026 0
1.28454175331446 1
1.08179567076801 1
0.896498904641012 1
1.05835931652711 1
1.08293940727557 1
1.06779454350428 1
0.980277837106047 1
1.12590063151057 1
0.853092092886618 1
0.971146106535309 1
1.02366173541074 1
0.937986237139685 1
0.999960317446125 1
0.899924608811598 1
1.16280585042418 1
0.947881940319437 1
1.17120583133381 1
0.887880605105971 1
0.95579749669572 1
0.958735533509054 1
0.971271939532977 1
0.764090224096718 1
0.92233462690779 1
1.06612493598762 1
1.17679450240408 1
0.930548761393521 1
0.959116867490574 1
0.791352776211292 1
1.15112431914152 1
0.991065658195851 1
1.10499794568553 1
1.12473497632072 1
0.988318543347992 1
0.869841984765978 1
0.995485764661096 1
0.78184216310922 1
0.946093835903913 1
0.850487872919688 1
0.984381141331843 1
0.926861295446782 1
0.893791042160857 1
1.2110761507067 0
1.03462655353133 1
0.797194312709971 1
1.01458143382518 1
0.870815709547578 1
1.01758435630708 1
0.990699012216583 1
0.946836729793243 1
1.0061371432924 1
0.946617488840207 1
1.03263627755512 1
1.02473760555992 1
0.70012697006731 0
0.890997346275458 1
0.974417637197672 1
0.903315319053332 1
1.07493727236287 1
1.19218544601764 1
0.825040782124788 1
0.95728544524283 1
0.962695286743007 1
0.96540873159593 1
1.08568543521112 1
0.999182316306084 1
0.6857068754939 0
0.817619479206151 1
0.960614790364522 1
0.840448261238968 1
0.893778786851077 1
1.21930790251598 0
1.1601394663273 1
1.10650242376708 1
1.13559855067263 1
0.978648616806209 1
1.10839378300313 1
0.897139241126632 1
0.914743173294196 1
0.78893224674984 1
1.11896061783507 1
1.04834120334542 1
0.695364271646341 0
0.984902541182401 1
0.981310792166792 1
0.887716618821955 1
0.820583746874247 1
0.969136470441676 1
0.936487151057824 1
1.00107096226421 1
0.948972999710969 1
0.994406649400751 1
0.863694112910748 1
1.11840731163991 1
1.19698990175018 1
0.998189037887532 1
1.06046637373917 1
0.909968986335792 1
0.931198677744885 1
0.834794183839668 1
1.13208299388572 1
0.954555305956527 1
1.01768287280154 1
0.844959354808058 1
1.16264388970221 1
1.06960271970848 1
0.923922847457425 1
0.772596526198503 0
1.01739072804128 1
0.997306575685037 1
1.00437929349942 1
0.988404782374435 1
0.927713621450448 1
0.876564888390845 1
1.10698319906166 1
1.12096805147836 1
0.785512108488562 0
0.9774352631178 1
1.16767090750703 1
1.11106486283828 1
0.828290194466082 1
1.30586727410988 0
0.977261129136298 1
1.17621237498131 1
0.773011357601884 0
1.21819324057759 1
0.958563334751068 1
0.917975738212582 1
1.15009446264341 1
0.888119034282883 1
1.05253811339167 1
0.911606824251497 1
1.02475358512647 1
0.964192467920729 1
0.99701238211313 1
1.16518007489454 1
1.09082510287368 1
1.08735219592001 1
1.05136348278807 1
1.17445903661778 1
0.924377917685806 1
1.18791619221669 1
1.08303144809653 1
1.04203986639453 1
1.18671922427156 1
1.0397060266169 1
0.920667079255852 1
0.930866111689981 1
0.68781160230753 0
0.809910431541137 1
1.15487557381674 1
1.10312328860186 1
0.970295488359934 1
0.920670213757969 1
1.05853409488258 1
1.136004315404 1
1.04332591661454 1
0.962680362752061 1
1.22624667140397 1
0.816556953602197 1
1.06144724316289 1
1.0094314268137 1
1.22335847614342 0
0.849594289413578 1
0.99555583112858 1
0.853649453327419 1
1.06028467732112 1
1.11671457094213 1
1.0869318428572 1
0.725728363854461 1
0.998188057869985 1
1.09453418678514 1
0.860923724018978 1
0.819856729486858 1
0.916106923457348 1
1.13892579510282 1
1.06711417465812 1
0.889917248501827 1
0.943172005255053 1
1.14698672157496 1
1.04598233014507 1
0.797487749873637 1
1.07851649634419 1
0.84519139825009 1
0.970148422091306 1
0.927299885273372 1
0.911749658851357 1
0.913965881880323 1
0.964984802627489 1
0.974396935171106 1
0.921619718152337 1
0.937372510150592 1
1.00409207386334 1
0.981112865157612 1
1.0824397661861 1
1.04240823304481 1
1.13205791046609 1
0.844595455905965 1
1.00294870255544 1
0.862800446726396 1
0.79594451876168 1
1.06846611691767 1
1.04804352066449 1
1.07292901627785 1
0.922204391323768 1
0.974379712536553 1
0.891978169379437 1
1.04959537666733 1
0.969847544215596 1
0.862554148938873 1
0.645072374881263 0
0.773971027921496 1
1.04643007670388 1
0.811287290099358 1
0.917787692699353 1
1.16415597983731 1
1.00324386724972 1
1.27889878249596 0
1.03398663824616 1
1.10414225343021 1
1.0440698749097 1
0.665357023033376 0
1.19169291349669 0
1.0126977424418 1
1.08908304490862 1
0.961740827605363 1
0.933329124021785 1
1.06447696112899 1
0.842270006582712 1
1.2858810618485 0
0.936205484194167 1
0.837143147971179 1
0.835851286514142 1
0.756790775865961 0
0.994199159375338 1
1.05744402320551 1
1.09176185448548 1
1.2906287335667 0
1.07163038455487 1
0.939654022502806 1
0.87515750498123 1
1.05609239326589 1
1.1419560281935 1
0.953618091433536 1
1.03253203938698 1
1.04480860674074 1
0.874996033831086 1
0.990701532265717 1
1.0623586211855 1
1.13584952414472 1
0.996120510143158 1
0.97173735207655 1
1.34184589127268 0
0.988882027683524 1
0.998836637205157 1
1.11283645244071 1
1.10325986638297 1
1.0337025043258 1
0.927560316471975 1
0.902892899403372 1
0.885888341820472 1
1.12824506926493 1
0.950254609625083 1
0.931642183127918 1
0.896495095135603 1
0.846594000352063 1
0.985005945252969 1
0.911728811918512 1
0.865490905516324 1
1.12318771366411 1
0.838467628458906 1
0.925880892457488 1
1.071032709671 1
1.02650259479452 1
0.811239505756847 1
0.969833176007946 1
1.04549145564864 1
1.07210592517441 1
0.997557658496609 1
0.98453989336335 1
1.02510736672811 1
1.0424818809675 1
1.11477506596094 1
1.02743929903463 1
1.05852301303183 1
1.07098355268264 1
0.963616622311725 1
0.95939236699455 1
0.826798271629328 1
1.17656754417689 1
1.13598039621009 1
0.529800808395419 0
0.964867160434527 1
1.09598400870964 1
0.951676384822087 1
1.17072580908618 1
1.05691201586551 1
0.969964038359686 1
0.910368573601747 1
0.97762730370782 1
1.0047795909905 1
0.970968877116476 1
0.867191438092231 1
0.998548454400128 1
0.816023474454876 1
1.14557243448154 1
1.05286724720282 1
0.671336398814518 0
0.845568300144005 1
1.05886876725041 1
0.735871847039273 1
1.04339302071694 1
0.944583464489276 1
0.881833233260502 1
0.726926420703415 1
0.673321884507932 0
0.99401306294043 1
0.864467734649176 1
1.03222902697905 1
0.918588966739398 1
0.958281215003309 1
0.973689762654793 1
1.09764195949103 1
1.17981031896923 1
0.837586129622504 1
1.03941625437455 1
1.1413453536084 1
1.04448689607445 1
0.825328343843953 1
0.931305988699531 1
0.982808989980497 1
0.947597494314229 1
0.831201712682858 1
0.920610688301296 1
0.885881332983845 1
0.918965841510793 1
0.846964757267816 0
0.77398314524954 0
0.938804980539537 1
0.989830568867091 1
1.11701936989144 1
0.919601921684891 1
1.01542100360121 1
1.19406120115002 1
1.11817787377723 1
1.22906961420305 0
0.747459474453467 0
0.788729367960249 1
1.02952794650938 1
1.11077558562856 1
0.780394713984567 1
0.832570530718589 1
0.71473147069762 1
1.06227198548028 1
1.26403513644801 1
1.10036125696948 1
0.913747526885129 1
0.914151617098667 1
1.08108550087899 1
1.07682413716519 1
1.17890668651544 1
1.00484186305594 1
1.20616303930359 1
0.826348037158104 1
1.21288470907025 1
1.0588117208865 1
0.970632788568804 1
0.94037525481293 1
0.93288511904838 1
0.810417154426623 1
1.15802486173684 1
1.22167531358952 1
0.894067356308177 1
1.1881558992095 1
0.918224516361325 1
1.20538044830164 1
1.18753769887853 0
0.977253679888474 1
0.990154090144411 1
0.921524453242085 1
0.929144699255461 1
1.13741002835234 1
1.0117092498243 1
0.993185877107387 1
0.929023450069865 1
1.28299479429036 0
0.849132799449195 1
1.0090654012161 1
0.776640776513956 1
1.09582918845142 1
1.03455485565317 1
1.05864595541512 1
0.973038842383338 1
0.835776320063733 1
0.93362034493906 1
0.835971368454675 1
0.959408188640667 1
1.05021099669137 1
1.02087366683 1
1.0242277519574 1
0.953787978683524 1
0.852255683584803 1
1.07009486856269 1
1.06348004621226 1
0.962684622470774 1
0.961382043934396 1
0.905963477689279 1
1.01644645731134 1
0.960923472271547 1
0.860103104609665 1
0.7755060221322 0
1.06870076534793 1
0.832996583448503 1
1.03638916232877 1
1.12853278829473 1
0.904019935723559 1
0.7600378019139 0
0.986991167494279 1
1.03927874658317 1
1.03814859462673 1
0.814963965284817 1
0.92014387135599 1
0.938413057392282 1
0.912496377392064 1
1.03104778121745 1
1.21843957626308 0
0.971353034568611 1
1.00688746540816 1
0.830107624533188 1
1.05152388226017 1
1.14542693061093 1
1.25349666126354 1
1.10054411555486 1
0.830639910856895 1
1.00577868448624 1
0.926492003057496 1
0.796067704053362 1
0.800933513376825 1
1.07893861836778 1
0.884399408790552 1
1.14454237853206 1
1.05469813954586 1
1.1403089829446 1
0.760924655926457 0
1.18965152302352 1
0.823546516429296 1
0.930525860673417 1
1.10241397591065 1
0.761329905929612 1
1.11802890405165 1
0.777535410952079 0
1.22788243232085 1
0.828482015186334 1
0.963380305485203 1
1.01072285528113 1
0.931707911007418 1
1.03462756189457 1
1.19878329668959 1
1.14934673778804 1
1.08865760888623 1
0.938743098778271 1
1.13435233269826 1
1.08500848298255 1
0.992847787249814 1
0.637133439248672 0
1.11358620223029 1
0.855604236452573 1
0.99777828144549 1
0.962088728524735 1
1.04283497248701 1
1.07254928515233 1
0.935520501223722 1
0.981501864595055 1
1.07653620928513 1
0.956913958733354 1
0.936264268796411 1
0.744893258086522 0
0.9959411534231 1
0.993686811268433 1
0.983703587377105 1
1.05144477507577 1
0.948198633580787 1
1.0120814115792 1
1.05463986577357 1
1.07066698860021 1
0.805406963085999 1
1.00014381260808 1
0.8772110590357 1
1.07211599646843 1
0.995883304652795 1
0.872729295557151 1
0.959355140108328 1
1.09809786884127 1
0.977109474893405 1
0.989547158977337 1
1.08582327977173 1
0.950306407785514 1
1.00515352051255 1
0.908746472226439 1
0.927770852149741 1
0.920843106156615 1
0.967650869393439 1
0.623801387019988 0
0.986008582714452 1
0.741391439273618 0
0.936419290503472 1
0.87407685764349 1
1.03506512298303 1
0.814748590071533 1
0.997409853254364 1
0.900635172518632 1
1.07196694210022 1
1.03530356941128 1
1.12236165074701 1
1.07034983192504 1
0.781099235366368 1
1.0818610075586 1
0.957826335381534 1
0.906855807710837 1
1.11813173805376 1
0.856725542247867 1
1.00630285639124 1
0.999064165195307 1
1.14333576572106 1
1.09677430125273 1
1.19175992966995 1
0.942615249845276 1
1.08821156613531 1
1.05077594223189 1
1.11375608714101 1
0.919129182888745 1
0.979056081943152 1
0.984355280729716 1
1.08260905920461 1
1.18553475213963 1
1.19657431234762 1
1.0311480233755 1
0.911114536487854 1
1.09081868751668 1
0.957313594207291 1
0.899502791229478 1
0.927381017773708 1
0.949210580214326 1
0.657184563639488 0
1.01343308844032 1
0.827258551759505 1
0.894850053520542 1
1.01832700427051 1
0.940744124021795 1
0.964686960295313 1
1.01959423917209 1
0.926863086814428 1
0.998979974747164 1
1.10503296660009 1
0.940846241888139 1
1.20430758201797 1
1.00598628385861 1
1.10873038093097 1
0.986480518011976 1
0.8627938374527 1
0.81107130945571 1
0.937985484045433 1
1.0035701112116 1
1.01407646011224 1
0.954633528449122 1
1.05897986792678 1
0.839408895680874 1
1.02241535949121 1
1.00183244414051 1
1.00694018434726 1
1.07188679432581 1
0.869512442531094 1
1.11346247741632 1
0.81697387222181 1
0.888036310715611 1
0.901939955179869 1
1.01078675473767 1
1.00146802151847 1
0.966712981867046 1
0.691229629601769 0
0.864041966582959 1
1.13801911972715 1
0.997456953692492 1
0.949432705851446 1
0.888721705721424 1
1.02075576970154 1
1.04311980424353 1
0.894955880903102 1
1.16346133749306 1
1.3117703727442 0
0.988604637126884 1
0.904070362042711 1
1.00577910755386 1
1.1131202980429 1
1.05229070952775 1
1.22608495319994 0
0.955796415988908 1
0.986524412843237 1
1.16776344437102 1
1.09850186557698 1
0.990476999557318 1
0.95231969276274 1
1.16465227328935 1
1.00018627066698 1
0.823419935031878 1
0.936893904328585 1
0.912587916188606 1
0.904828110467575 1
1.13436588934369 1
1.11320091639909 1
1.35853849603582 0
0.812473296323029 1
1.09884672644906 1
0.812928494113057 1
0.773408320637108 1
1.04123254209377 1
1.30418193220218 0
0.9338351187484 1
1.16216451832025 1
1.215850138314 1
1.01145369008378 1
1.08371117398742 1
1.01897221566178 1
0.998631955414243 1
0.887833003264427 1
1.01163432654957 1
0.843106439180763 1
0.813979443764423 1
1.10600919971531 1
1.08481364554523 1
0.94379213717304 1
1.083706204832 1
1.02788098756738 1
1.05809269754861 1
0.702787344146928 0
0.902763634582301 1
1.2204545391321 1
0.922641233482706 1
0.99537268651518 1
0.944088760767709 1
0.949275049564316 1
1.13496688616858 1
1.00731930715964 1
0.797737109492927 1
0.992861016131116 1
1.03922697666687 1
0.952739557395343 1
0.958810294063515 1
0.946434366254892 1
1.0424582823139 1
0.956332178603762 1
1.11539490311851 1
0.913792511268452 1
0.981776327977373 1
0.846252957091906 1
0.831014449668455 1
0.908833817787157 1
1.03429234255664 1
0.980008431699481 1
1.11410524578518 1
1.3151257933058 0
1.09908105084421 1
1.01959505616112 1
1.03501307600633 1
0.957502030842748 1
1.09080145484265 1
1.06959606737766 1
1.04146144191219 1
1.11922105726422 1
1.0959810908308 1
1.02456722648106 1
1.16252784522673 1
1.1154915666471 1
1.16332586119961 1
1.03234679279267 1
0.829480817294581 1
0.892116899443651 1
1.14060421895537 1
1.03320660070863 1
0.955688464954208 1
0.946618583166365 1
1.01895326649772 1
0.984323624469661 1
0.884493704324252 1
1.10391621023439 1
1.20919184801174 1
1.01791720446611 1
0.957374620644449 1
1.07560023418818 1
1.15196463139386 1
0.905954462393691 1
0.977973820136999 1
0.942195764843055 1
1.11644656148214 1
1.00989409284731 1
0.941250001051947 1
0.958028280084744 1
0.968599120656352 1
0.997097345706718 1
0.967313751095612 1
0.989754384238138 1
1.00831619832581 1
1.04171944008576 1
0.982230321808088 1
1.00592818090101 1
1.01896662030934 1
1.11365686009901 1
0.980688215990064 1
0.786337842444218 1
0.988373322720137 1
0.795955969313838 0
0.865421277229521 1
0.867100066715047 1
1.0176989099015 1
0.965491200378972 1
0.90245897400627 1
0.933915352610559 1
1.10281343711779 1
1.29934160221296 0
0.944411363259938 1
1.00779132679932 1
1.06774736011357 1
0.975976137583044 1
0.838725203923104 1
0.99023936035075 1
0.658337120795833 0
0.887437375182685 1
1.04290248911449 1
1.11824526437586 1
0.827114013183159 1
0.801828584539511 1
1.17521113646462 1
0.981074607148576 1
1.29945239358331 0
0.93894728906595 1
1.0483230219285 1
0.849115672330477 1
0.716504980531108 0
1.2331978820904 0
0.788689113119705 1
0.869951275370235 1
0.875118047166234 1
1.05516853071676 1
0.971114862345987 1
1.0322894513189 1
0.680569339285545 0
0.93916691183101 1
0.983266308698326 1
1.00797598614743 1
1.013763315342 1
1.06365408037793 1
0.831850207439556 1
0.933918571296299 1
0.993455039842782 1
1.03798330479555 1
1.03740168441411 1
1.09481994625633 1
0.971757996170777 1
1.09279853777349 1
1.02809404444209 1
0.784446667990927 1
0.730817284984893 0
1.12113221877382 1
0.702200818192295 0
0.890795240247975 1
1.11532764587105 1
1.15121912424644 1
1.05145743252183 1
0.949050704133513 1
1.06486802814406 1
0.934014028331561 1
0.85728448407594 1
0.84156275564557 1
0.952425088342276 1
0.978472342092867 1
1.10698068573898 1
1.13552450913171 1
0.971020383618941 1
0.949466319750739 1
1.13332132266745 1
1.21153805423163 0
1.04101348200366 1
0.946095197714703 1
0.99432698855656 1
0.595927553598344 0
0.953393701838401 1
1.18206042409297 1
1.24653722466147 0
0.960548574809803 1
0.844664571064346 1
0.90420216892785 1
1.07421573793942 1
0.931915337460752 1
0.918250519802225 1
1.2133081004134 1
0.880253488467039 1
0.804984619728927 1
0.98221569080518 1
0.830269901779007 1
1.0068047111045 1
1.14045614750704 1
1.09948894079971 1
0.960507414276441 1
1.09371758777594 1
1.14918029968661 1
0.908594455789092 1
0.792182515305837 1
1.15616469201429 1
0.975375647615821 1
1.29385662457656 0
0.879691330565787 1
0.864911641673425 1
1.11720129374834 1
0.962194329647868 1
1.03584592216449 1
0.964219404811333 1
1.05670107838966 1
1.0105482880239 1
1.01059292347425 1
0.910381624780531 1
1.0549583035705 1
0.964557003403071 1
1.01445626008898 1
0.926960025999738 1
1.20759885108142 1
1.07733073157666 1
0.94490337945896 1
1.02632315938478 1
0.99878634733999 1
0.817755944292568 1
0.753621786389996 0
0.832519881992148 1
1.02310697968977 1
0.79748208615025 1
1.07085170793977 1
1.02386309073951 1
1.09735911391384 1
1.17833001220209 1
1.06743147959532 1
0.974951031010122 1
1.04363308361687 1
0.961366032969742 1
1.05190844520605 1
1.02973377193898 1
0.812797837434633 1
0.908020458491811 1
1.00036121944634 1
0.899991582422096 1
0.926253456225477 1
0.952317745884161 1
0.976013025574723 1
0.974865279909827 1
1.09874433115788 1
1.11397382384873 1
0.854221453726408 1
1.08656813437269 1
0.833113850687439 1
1.18758619228807 1
1.23003109439209 1
0.943168162252796 1
0.944808454050522 1
0.824408748902251 1
1.0991466331445 1
0.968958902848911 1
1.12455705251967 1
1.07920919299159 1
0.902033414224079 1
1.06861052032893 1
0.959212949376608 1
1.08012030665363 1
0.922711364557807 1
0.969610044898365 1
1.01069851728301 1
0.932325324407117 1
1.03954032956288 1
0.82975363415569 1
1.00063416448149 1
0.966864992605635 1
1.0363587883881 1
0.888137812685481 1
0.781969755324548 0
0.983057510242756 1
1.09754725895813 1
0.71317157909691 0
0.913800131988681 1
1.03172553456764 1
0.957305199484037 1
1.00114009328149 1
0.959680541568709 1
1.13276488150435 1
0.982593984879856 1
1.06275450728586 1
0.870572024795264 1
0.937118483450837 1
0.807218931915009 1
0.869836170640067 1
0.820757810782949 1
0.860529903874843 1
0.904246324578669 1
0.914930515881925 1
1.03271969378328 1
0.90769414151761 1
1.0426751175447 1
1.08397208108295 1
1.01213164555309 1
0.737485951211475 0
1.01748069508466 1
1.20703274796248 1
0.939655090743173 1
0.895047293255442 1
1.11670114240219 1
0.777098895857093 0
0.921271838629603 1
1.07904625056306 1
1.14432287399949 1
0.718993777797172 1
0.986808547863424 1
1.1708212608682 1
1.05780090572329 1
1.13752390466315 1
1.00916019983972 1
1.00072181839399 1
0.881537127658645 1
0.948622562476029 1
0.811518891092364 1
0.782176158563392 1
0.78992920267073 1
0.905302545755155 1
1.07686457541158 1
0.850251724158332 1
1.06870572082007 1
0.953397215117783 1
0.753514927569832 0
0.880998330840284 1
1.06258268027665 1
0.845353833282014 1
1.16128023587261 1
0.781191568886629 1
1.05406957289882 1
0.887354923331384 1
0.934779136525498 1
1.07905338241337 1
1.12475220122056 1
0.947071704501875 1
0.983916782254494 1
0.751157382344784 0
1.04869784122565 1
1.02364800988522 1
0.823612203763568 1
0.945133297447464 1
0.971120316977447 1
0.876274535229326 1
0.959166304786713 1
0.939969301716873 1
0.980310707965264 1
1.19997504761413 1
0.986775943522333 1
0.879955901390923 1
1.09686563165872 1
1.00689440865563 1
1.13882112954143 1
1.22156744048739 1
1.03190321560377 1
0.904727982810836 1
0.950959513413969 1
1.10572600807073 1
0.9374548670954 1
1.11523583904776 1
0.870935963469566 1
1.1160530309337 1
0.932174490500615 1
0.877759145538134 1
1.1460454539263 1
0.980583008210975 1
0.997218283384882 1
0.846728870135097 1
0.964671037007645 1
1.01044640638163 1
0.934864580018967 1
0.991919386211419 1
0.899026953150438 1
1.03563869477915 1
0.922789627840811 1
1.01609108361652 1
0.88022169761698 1
1.10740085384393 1
1.02302694510574 1
1.11512765076528 1
0.944719733224588 1
0.766963977154917 0
1.03646075484083 1
1.45692148013801 0
1.03433130728221 1
0.735313347660089 0
0.794847184599487 0
0.930411104628283 1
0.91684920395043 1
0.913015377487673 1
0.965377544986047 1
1.05641742756983 1
1.05470646272893 1
0.899424584374159 1
1.05835131970195 1
0.891557502952535 1
1.11555670637457 1
1.09234834415645 1
1.07822160196108 1
1.09441371606581 1
0.953125797989347 1
1.03518211804036 1
1.09160876773698 1
0.726875267370738 0
1.10966642206826 1
0.939260072833408 1
1.1024630087599 1
0.773271156663003 1
1.04060606712019 1
1.06230653358214 1
1.03907446262554 1
0.875936694689268 1
1.13313869355295 1
0.863559241595945 1
0.842132378139123 1
0.925925815414108 1
1.10136198924404 1
1.04325768579372 1
1.00190731059638 1
0.945940428266466 1
0.852714849531868 1
0.777763141675206 0
0.858440780660923 1
0.88292832902509 1
0.928931116203733 1
1.00957287787003 1
0.794070697293767 1
0.89767989775142 1
1.01693118392442 1
0.948029441410626 1
0.889956196232092 1
1.09391953682957 1
0.862673211410286 1
0.941443452246111 1
0.899074600313064 1
1.19620860094554 1
1.19692136126864 0
1.03174970291852 1
0.860251858650024 1
0.886211374776152 1
1.09132138607821 1
1.00293222911494 1
1.09616820546347 1
1.14303138503678 1
0.993582847281986 1
0.996866667528428 1
0.986364439701217 1
1.17369984031766 1
1.23432239185508 0
0.95798696981684 1
0.943027344978616 1
1.15250313996671 1
1.04026715967096 1
0.856520047039852 1
1.0872762179077 1
0.939775832854629 1
1.02107328217765 1
1.02712836469504 1
0.95999756898258 1
0.745567169835303 0
0.87814160465704 1
1.04943286760063 1
0.801392349652682 1
1.08285649082042 1
0.919174766390798 1
0.9104285679852 1
1.03142739523149 1
1.00382987863739 1
1.05987237543757 1
1.13182250359692 1
1.12638184157248 1
0.876364184810119 1
1.1293621904324 1
0.67236793142138 0
1.03086462943428 1
1.04243283938035 1
0.732666277948212 0
0.798556795586595 1
1.19902339597592 1
1.03823148802663 1
0.82649569910234 1
1.31393898902529 0
0.94340877603272 1
1.03391908421093 1
0.676298729579596 0
1.20635022602917 1
0.98856798332143 1
0.917087678373566 1
1.07358052772908 1
0.809222204546867 1
1.12988985644945 1
0.874640581698582 1
1.15562657547859 1
0.887601186464801 1
0.940058884186305 1
0.978422740020728 1
1.26433477667956 0
1.00105141232641 1
0.935603664397971 1
1.03942183327279 1
1.02010620938395 1
0.763525156129291 0
0.965850724848066 1
1.18970768412246 1
1.18099070134746 1
0.821608730521038 1
1.02359565718512 1
0.947296738326872 1
1.07771562447425 1
1.23190843266692 1
1.065686471898 1
1.07890335993609 1
0.885640425388129 1
0.98043554229478 1
0.93359621384447 1
1.1766182817194 1
1.05326463127828 1
0.928797190709452 1
0.843835290445519 1
0.962235479193935 1
0.994995127495565 1
0.98075508997431 1
0.980445749730993 1
1.12880947835799 1
0.973752034239497 1
1.06943110993234 1
0.805820899125908 0
0.864386399638117 1
0.864736751974266 1
1.18271099643852 1
1.04824159655587 1
1.00813889116262 1
1.06994945966759 1
1.13838857701991 1
0.93610767861966 1
0.863598479273015 1
1.03452402344812 1
0.976359738402154 1
0.906490226324534 1
0.998551525013479 1
1.12409497643024 1
0.861626461356612 1
0.968414108509277 1
0.915467477297297 1
0.932077046362432 1
0.925051130871993 1
1.06964508639797 1
0.970877577516262 1
0.957346769033744 1
0.887564674479057 1
0.953992701814543 1
1.06552246595569 1
0.935862375297048 1
0.695938679368753 0
0.866578456252894 1
1.08072718748991 1
1.1446191590518 1
0.964211938890433 1
0.880699027647781 1
0.847366306814579 1
1.2691726067042 0
1.00298601723101 1
0.742488242826902 1
1.0605018833763 1
0.907108375277227 1
0.802402218093775 1
1.04408278826215 1
0.976153022583031 1
1.20252089951225 1
1.03628941385622 1
0.986916727747866 1
0.921859242178096 1
0.954772523834629 1
0.94411749154406 1
0.813871522292494 1
1.02812347270931 1
0.927262910087017 1
0.991589810120746 1
1.00055940866651 1
1.08625174050928 1
0.880878321857605 1
0.917575034104839 1
0.842538264396184 1
0.95804732862517 1
0.852688632739405 1
0.729552240113127 0
0.857903522426371 1
0.919069790452145 1
0.993325793543456 1
1.15637545106628 1
1.05864279432836 1
0.970661570638968 1
0.842094466399673 1
0.988798608516652 1
0.862187394931241 1
1.09014559228627 1
0.990697739660596 1
0.891166935878844 1
1.02566389466388 1
1.09677444230169 1
1.0704435855625 1
1.11591711985698 1
0.934875806961438 1
1.08356153469162 1
0.946485171194743 1
0.949981387786021 1
0.984740584861856 1
1.03741622670755 1
1.10522577547074 1
1.13076252504467 1
0.924517497473014 1
0.76259150024148 1
0.954752951887307 1
1.13006708193949 1
1.10634616777391 1
0.948916563492253 1
1.14015981506697 1
0.999007576461341 1
1.0709428019284 1
0.750923985096468 0
0.957470190771701 1
0.856289551507764 1
1.19514871078087 1
1.01240719797933 1
0.86680433425016 1
1.19238159569926 1
1.09657002631116 1
0.896384121510513 1
0.941361674071799 1
1.12712558487508 1
1.06950722346533 1
1.00443645721653 1
1.03613417868122 1
1.1287470931359 1
0.957058123002718 1
0.825226197997655 1
1.0599576207578 1
0.926140699012425 1
0.99857337534686 1
0.881725278918967 1
0.945346310508252 1
0.913498859077857 1
0.912840107098713 1
0.785854873820988 1
0.992503334332208 1
1.05107941889057 1
0.860419379768177 1
0.930995251382603 1
1.09255570406324 1
1.15151975262793 1
1.04048750522502 1
1.15362963475227 1
1.06397268883368 1
0.885977106840913 1
1.06982366695864 1
1.12254045499869 1
0.855999273135513 1
1.17573307107381 1
1.04189815556773 1
1.21011757102806 1
1.02098395603194 1
0.939346340855106 1
1.21275083932896 0
0.928533127266408 1
0.933709938861039 1
0.866765714181393 1
1.05254708734406 1
0.956651118910786 1
1.10463456684311 1
0.778534462015768 1
1.14529526296143 1
1.07841699283296 1
1.08625830324156 1
1.2124427404798 0
1.18071434741423 1
0.914454155468432 1
1.01823842191168 1
0.906331281407926 1
0.922888568911168 1
1.01494022114529 1
0.853561973700989 1
1.02743475817743 1
0.931984134510149 1
0.99524298281459 1
0.91822853605402 1
1.10472204927655 1
1.08192912363184 1
0.912345752420349 1
1.11403600200061 1
0.707611062171622 0
0.986164402741293 1
0.761329207080112 1
0.931689705617805 1
0.92512979119289 1
1.03526613130317 1
1.11258495364595 1
1.0250627960308 1
0.996098601370253 1
1.03449996494388 1
1.10608234600898 1
1.06794082511107 1
1.03306112264122 1
0.747370358496442 0
1.00429044841619 1
0.860022825409369 1
0.919760626458481 1
0.948649226198865 1
1.04729603536902 1
1.13385175494906 1
1.04563317620144 1
0.673298910036888 0
1.08459913443235 1
0.914924253959256 1
1.11362686971072 1
0.779091307455374 1
0.637513947309521 0
1.02453375851597 1
1.10241004444864 1
0.710719639277338 0
0.988557142423433 1
1.15305540866696 1
0.837632955421704 1
0.783673625253797 0
1.09252605008416 1
1.0042258892195 1
0.921125670924041 1
0.918254684856691 1
0.893679511385122 1
0.819495289153491 0
1.04792788251248 1
0.924345901413417 1
0.841164864818408 1
0.928638014827916 1
1.08159554104044 1
0.954074782394632 1
0.934892770151587 1
0.950437324445416 1
1.11046540906017 1
0.885689012320521 1
0.798829329242089 1
1.03096477497211 1
1.05770621067931 1
0.971534603031187 1
1.08864051666036 1
1.2398537595199 1
1.19509680587212 1
1.12297646861746 1
1.10176045737644 1
1.00104348391578 1
0.722917829868308 0
0.926605507423031 1
1.20590405436838 0
0.967101507200347 1
1.08677603663535 1
0.915508377566592 1
0.958124909433024 1
1.02579514336132 1
1.00099178975677 1
1.04073981309238 1
1.00848771845715 1
1.06288869307724 1
0.874779697434891 1
0.924197108848574 1
0.681533681701867 0
1.16100453855225 1
0.764422567233765 1
0.885983071375135 1
0.854153854144631 1
0.934803478928243 1
0.776832338325073 1
1.00875275968008 1
0.970225149717494 1
0.958438896453794 1
0.756761999033276 1
0.876699036165946 1
1.01895582110013 1
1.05800328492119 1
1.09407189192255 1
0.928963703940675 1
0.855593639527718 1
1.08055443132075 1
0.965576331729105 1
1.04810906798192 1
0.988639299976246 1
0.824758619079728 1
0.771229347640071 0
0.875077863502786 1
1.06546717367265 1
0.853416008309489 1
0.840439565989868 1
1.01896567684512 1
0.874122826066683 1
0.845393811215964 1
0.996706251631215 1
0.985928627392526 1
1.14522303291654 1
1.07204156814835 1
0.94448477331659 1
1.01632343561187 1
0.888475206225582 1
0.918320471423971 1
1.11557931653206 1
1.04678163015804 1
1.05995284327874 1
0.856407911974697 1
0.988491565365402 1
1.12472520646722 1
0.976720346146636 1
0.903318757968436 1
1.08016180787524 1
1.02712000479702 1
0.947718928072946 1
1.0227746643306 1
0.961226320696955 1
0.839217992608912 1
0.813538972912649 1
0.831705929418334 1
1.0157592976155 1
0.921055340527274 1
1.27709090532274 0
0.97143650405205 1
0.881125195958317 1
0.936240345382275 1
1.12714655499382 1
0.837680987583382 1
1.08387343772007 1
0.962460726607462 1
1.00070578550909 1
1.00844607205758 1
1.07047919597497 1
0.896317369654746 1
1.06951306104211 1
0.876152338329485 1
1.00955613790351 1
0.855496452876791 1
1.08134181005586 1
1.07118672116438 1
0.843706933630814 1
1.19161042341039 1
0.834894245775988 1
0.999926785788611 1
1.04607098470203 1
1.13866241508294 1
0.980319083295746 1
1.00954569224776 1
1.06658182007038 1
1.1393023741778 1
0.858401865976423 1
0.986250888467909 1
1.11086729462672 1
1.18634451253399 1
0.89168880041063 1
1.068663118821 1
1.03503917409421 1
0.945071370634931 1
0.977572970625889 1
0.940342291028178 1
1.48886106012325 0
1.12479631296996 1
1.25513917439123 0
1.06345421814142 1
0.957105308150259 1
1.04276099063087 1
0.753660919297099 0
1.00644360405092 1
0.717483744040882 0
1.13009875275108 1
1.15974858583573 1
0.894927163845446 1
0.920866048173087 1
0.978992231573245 1
1.02507914075636 1
0.912744017886229 1
1.18103704876855 1
1.14983618661414 1
1.1026660346608 1
0.84695458068543 1
0.901420236602205 1
1.15445101314896 0
0.932439988869998 1
0.915128089934222 1
0.997967822890896 1
0.987788028852689 1
1.04818450037551 1
0.866588695038591 1
1.14961606792616 1
0.998690363206205 1
0.962398784826309 1
0.923739512608692 1
0.99707621367485 1
0.726305478210375 0
0.974558881773381 1
1.196885862769 1
0.951084750124091 1
1.00794286153323 1
1.00027915043442 1
1.2753858944353 0
1.06238771996052 1
1.21359812629103 1
1.08592323464079 1
0.938110536515818 1
1.01000256018391 1
1.21066308990727 1
0.809821522985961 1
0.889605470342759 1
0.831031519011206 1
1.0729495387337 1
1.10369916424707 1
1.03690253696935 1
1.08390722783726 1
1.0058244143367 1
0.871272785497878 1
0.919104784941346 1
0.972767385551233 1
1.40994426921097 0
1.02421343980183 1
1.00967989857732 1
0.804431116637417 1
0.947781061077886 1
1.17288453343803 1
1.15562177343194 1
0.746822451097732 0
1.07582909406361 1
0.874116729384108 1
0.998295846057504 1
0.935673206196893 1
1.01976665057506 1
0.954413937242636 1
1.15619243231366 1
0.837187158038288 1
1.06280835158904 1
0.835787586359741 1
0.871568833991369 1
0.910040039202099 1
0.946504805898645 1
1.07422433315008 1
1.18507556393627 1
1.04894231668054 1
0.926074923728563 1
0.787958849945707 0
1.20802995334918 1
1.00406214570466 1
0.991103195101917 1
0.979930767679499 1
1.12802060035553 1
0.961217652363822 1
0.953228386400221 1
1.10916878849067 1
1.03236978062988 1
0.963617099918267 1
1.15161641835953 1
0.966984231810493 1
1.01992719427199 1
0.682498186348109 0
0.944231255109768 1
0.887786432203153 1
0.878002846034636 1
0.761778733023567 0
1.17703198871194 1
0.939889151775981 1
0.998827652293531 1
0.794407262161869 1
0.890506852704126 1
1.1221422392009 1
0.78381451184032 0
0.799952569323406 1
0.907576042640333 1
1.16766055519426 1
1.11773231599759 1
1.02288858054262 1
1.13590933832547 1
1.00595400704242 1
1.05551219887439 1
1.16688074291828 1
0.886854004523868 1
0.96507500298861 1
1.14360450928293 1
0.926562273104543 1
0.972507262438951 1
0.83918606314747 1
0.775351745091242 1
1.24290172206399 0
0.773735205885111 1
0.712293482043302 0
1.03165982043014 1
1.09489394941757 1
1.01987206004721 1
1.0283248103079 1
1.37758215795544 0
1.06904775920006 1
0.822754273366592 1
0.845351522624936 1
1.07831912895865 1
0.979045133364148 1
0.84774668877882 1
0.978697624044303 1
0.814039722933769 1
0.948475055999878 1
1.07449978096482 1
1.04342031689173 1
0.939266602946566 1
1.02995137392767 1
0.913915651014667 1
1.14139347030738 1
0.705370116639664 1
0.73232552473159 0
0.900265767438718 1
0.798233993686943 0
0.92146697185079 1
1.06963489925202 1
1.01552861763543 1
0.906864761617066 1
1.00207713771443 1
1.32137813810296 0
1.16236582189061 1
1.12473835062768 1
1.06933169426661 1
0.953330693179398 1
0.97827326260115 1
0.939832724058681 1
1.07275442830364 1
1.0189121886498 1
0.901892035706516 1
1.12666973793607 1
1.00443465739699 1
0.776349362532734 1
0.851296307218329 1
1.10011877252052 1
1.03624948879469 1
0.880841678452391 1
0.795749757051083 1
0.983183178631509 1
0.838899961608521 1
1.07817940656675 1
0.881269361956051 1
1.03159614277986 1
0.970895081149412 1
1.11379343583764 1
0.92499153134224 1
0.8479134471071 1
0.955791700619507 1
1.13551813733058 1
0.933596977274582 1
0.894608507382375 1
0.823910341212036 1
1.06658217493403 1
0.968126087014294 1
1.04348993168824 1
0.965276304768695 1
1.16737734037148 1
1.04290756480987 1
0.915238707173117 1
0.934666957381776 1
1.04561083974755 1
0.883689083047562 1
0.885707438441881 1
1.08524166320843 1
0.814204741404659 1
0.835142905968891 1
0.976891099197746 1
1.07361558845548 1
0.81591261115804 1
0.893889449051767 1
0.872272498948389 1
1.1409097258441 1
0.974369864209974 1
1.19946759683825 1
1.04713491321359 1
0.802725929332922 1
0.904944441313625 1
0.988941383152896 1
0.972153427358491 1
1.09364831054227 1
1.15733092961709 1
1.1263722023026 1
1.04121302156771 1
0.816010244588337 1
1.13645107774123 1
1.01052808654067 1
0.819946087648317 1
0.959392599806734 1
1.0750278928481 1
1.13045581335948 1
0.982185778956214 1
1.05614318509469 1
0.827641425532707 1
1.22169621728749 0
1.06791447061278 1
1.18427651409265 1
1.01257770591706 1
0.934763528455727 1
1.21031058298859 0
0.955636750617939 1
0.993573705560884 1
0.825544779847702 1
0.98655080122539 1
1.10060404870047 1
1.14236690302218 1
0.993138486757394 1
1.00428903999058 1
1.03849503248956 1
0.949525927429654 1
1.07350896445042 1
1.05695364224327 1
0.794484302473983 1
0.962300237667965 1
0.923266616535429 1
1.01832046630544 1
1.0340645404883 1
0.896448411796275 1
0.843564249872199 1
1.03597013602502 1
0.944123368295729 1
1.00820318321442 1
1.07685134216488 1
1.03436432820884 1
1.0678239728468 1
0.929249994609149 1
1.28423431853884 0
0.680551183906659 0
0.862919914570824 1
1.01897633119178 1
1.03596173986414 1
1.09617855139704 1
0.993311269976093 1
1.12904395169034 1
0.821959158845737 1
1.00793677874506 1
0.917129971380831 1
0.855808781727393 1
1.21458762463755 1
0.914775731013271 1
1.05419261703631 1
0.845593038692225 1
1.06716633329977 1
0.866962947860341 1
1.01552802209173 1
1.15397088837671 1
1.04966813393056 1
1.0380756430843 1
1.14437265971849 1
0.956334129414397 1
1.14124542296789 1
0.874182847658691 1
1.11178273625406 1
1.07282376031996 1
0.957325921743022 1
0.879536127290493 1
0.952642506820193 1
0.976776404980495 1
1.1178888272892 1
0.884720416486854 1
1.10582070922557 1
1.13213424214562 1
1.10925495876881 1
1.15094560507144 1
1.01939829633463 1
1.07092543572841 1
1.04057195309516 1
1.07239014959587 1
1.16118219218235 1
1.11860181188783 1
1.04147971847452 1
1.12629569023247 1
1.06100058760904 1
0.916173241545488 1
1.05036295125169 1
1.18335336903513 1
0.923057881006639 1
1.05658738905529 1
1.02788512890661 1
1.18471175058526 1
1.13167369456679 1
0.792775990098084 1
1.13291393454652 1
0.994079971569647 1
0.814568223470973 1
1.03981884936749 1
0.924053240746694 1
0.859847953921219 1
0.874554246000388 1
1.15105378043539 1
1.26027552731353 0
1.04066235156889 1
0.721321353692378 0
0.961062230523949 1
1.23876367369946 0
1.17275384761998 1
0.951317556971929 1
0.982971448080663 1
0.761629082215855 0
0.998162048059298 1
0.902899330917809 1
0.826291232683674 1
0.999212773896881 1
0.692479014976581 0
1.13247982932255 1
1.03799357040205 1
0.907447170215447 1
0.861951155058824 1
1.10008057536107 1
0.807673534498468 0
1.15557851859876 1
0.978917423930374 1
0.921422713144353 1
0.660278059372247 0
1.11024785661206 1
1.03723822909889 1
0.796112160534123 1
0.919644252070553 1
0.931433209181771 1
1.1201418768033 1
0.802570106321355 1
1.06772872957488 1
1.08988335941258 1
1.09633103357464 1
1.07166095035039 1
0.978995336259682 1
1.09698080026558 1
0.945590908035613 1
0.93142165372533 1
0.899092746175997 1
0.958488003194189 1
1.03785869445325 1
0.906879864335016 1
1.04115573475917 1
0.931165135507909 1
0.963135017965441 1
0.939531783730662 1
0.761752442061268 0
1.11156269668546 1
1.13114954306578 1
1.01980207106948 1
1.21302654742131 1
0.893015256971654 1
0.867126285340317 1
1.11942750870649 1
1.14949813879259 1
1.17779668171206 1
0.798353333001624 1
0.945551738753136 1
0.830682729039345 1
0.860844796448326 1
0.878831805341816 1
0.826812973951249 1
1.01307407500182 1
0.856280660089243 1
0.945139039037915 1
0.867075881044929 1
0.942294116449834 1
0.863591395820339 1
0.911449931163379 1
0.966653916435183 1
0.951881491460472 1
1.05810958208256 1
1.23421511923374 0
1.11925280524832 1
1.04376624457438 1
0.849719052926213 1
1.10758631812378 1
1.16873528380527 1
0.814357683214581 1
1.00278087486597 1
0.948414571167141 1
0.699590559589439 0
1.06082425656441 1
1.0463931026813 1
1.06672071193697 1
0.993775827823407 1
0.897606227571024 1
0.837493906594848 1
0.978510169009657 1
0.878421048194932 1
1.08704574226915 1
1.10348652436151 1
1.10682654033994 1
1.28408231173896 0
0.776836019871211 1
1.27270205871381 1
0.949011681856362 1
0.907494162680686 1
1.13434536620021 1
0.889779715928357 1
0.909267597995158 1
1.00108963023376 1
1.12472308399694 1
0.97804598124316 1
1.20782583035223 1
1.21706780702316 1
1.13412528947364 1
1.22392098566337 1
0.815481749441185 1
1.05133441945251 1
1.0564559609327 1
0.955686848762898 1
1.01471155578588 1
1.01719715005431 1
0.960403137699565 1
0.998891349549588 1
0.98648620326839 1
1.05800771084658 1
1.01622835675226 1
1.04546966856247 1
0.896695962579332 1
0.869576708114658 1
1.05672373405276 1
1.0140074329523 1
0.879523859735029 1
0.622872382086332 0
0.948466107113877 1
1.07690729272506 1
0.858855431830218 1
0.842372715094494 1
0.987460622783869 1
1.11563303290647 1
1.2939271979129 0
0.920258608905582 1
1.24729534101997 0
1.09496447401152 1
0.98861241441022 1
0.902071082264127 1
1.07369839996818 1
1.11543686424008 1
0.804347743257223 1
0.994479616303405 1
0.900638738252247 1
0.895642676639358 1
0.977186996033964 1
0.96720261786753 1
1.21223098417873 0
0.958123910979791 1
0.955699555578266 1
0.705155982962514 0
0.82334069130219 1
1.24968050171508 1
0.751777713479608 1
1.17174715335227 1
1.04709264635588 1
1.01970195286374 1
1.12827182127581 1
0.997587239154553 1
0.977142593499318 1
0.93030702067223 1
0.81299720246438 1
1.25219505578292 1
0.726445565589147 0
0.934792237183269 1
1.20574146275527 0
0.84207232388127 1
1.0766612868923 1
1.14427455078063 1
0.986524598698153 1
0.958615179620934 1
0.861168316941175 1
0.852489132740284 1
1.1977143095256 1
0.852342671542185 1
0.779854788619928 1
1.02308484168431 1
1.07962886207933 1
0.872743013842225 1
0.940739631727893 1
1.14917064085479 1
0.823432776174675 1
0.931408932174426 1
0.969498942251997 1
1.00567036317142 1
1.16483428591272 1
1.00153453556752 1
1.06068669901696 1
1.13826766333287 1
1.04460739891624 1
1.11098964452618 1
1.06310224396728 1
1.11750703913694 1
0.903105573842963 1
1.15225528533538 1
1.22451808174615 0
1.09529706276104 1
0.859269139547271 1
1.21616078326412 1
0.718625481903664 0
0.698398360073396 0
0.769166289400986 1
0.839879182846323 1
0.994482247939016 1
0.957420673143503 1
0.955217302854862 1
1.13937556815919 1
0.985234812896115 1
1.07962451923577 1
1.04251537026558 1
1.00141926538342 1
1.05921761807691 1
1.01530837559773 1
0.75754551389514 0
0.766224322537692 1
0.997762722785904 1
0.964907625616761 1
1.03237269409909 1
0.750971053436045 1
1.05703765049751 1
1.14751713329073 1
0.922830110468422 1
1.0223690273435 1
0.968662641167962 1
0.928539369300671 1
1.10757183581876 1
0.86447759886207 1
0.979752372671121 1
0.862243627088735 1
0.979791541607148 1
0.882587798782884 1
0.822409247579776 1
1.27238069868608 0
0.719318336455369 0
0.985712543974105 1
1.19673986009075 1
0.962497000622063 1
0.953546186872769 1
1.16756503282002 1
1.0998445327655 1
0.966528535361817 1
0.914624268323821 1
0.744917193191714 0
1.01292057069713 1
0.921750128931432 1
1.0573268501544 1
1.22664320772197 0
0.807966135455171 1
1.01519006783495 1
1.1149790833219 1
0.986321182352586 1
0.947563857973733 1
1.02253609735168 1
0.848460281157472 1
0.902878969146014 1
1.18603955130727 1
0.899758348347623 1
1.0706570028218 1
0.833457206590091 1
1.0537111382653 1
1.13570420900083 1
0.925646149521924 1
0.884662747695346 1
0.767012799611513 1
1.02328051626675 1
0.992255211076061 1
0.862088832352208 1
0.918003775178349 1
0.902700731450212 1
0.991752607725218 1
0.937108829173738 1
1.05039187094534 1
0.934053415437618 1
0.97229573849253 1
0.881677368292407 1
0.998946979486206 1
0.750981325132799 0
0.922012711325633 1
0.716613815079123 0
1.03894988805725 1
1.0375160575604 1
1.00756480729005 1
0.914816346577558 1
0.965958682787075 1
0.95961186350476 1
1.12423848934262 1
1.05708316973499 1
0.938670202228835 1
1.12050724867763 1
0.834655566559759 1
0.928912868484419 1
1.0593781696749 1
0.963494404396791 1
0.973465391316979 1
1.09017388169103 1
1.0771854449413 1
0.949082920566728 1
0.953724269017141 1
0.955476044057324 1
0.735274579192165 0
0.816916373132216 1
1.23085379968491 1
0.96784519221926 1
0.99227560987159 1
1.04634669937419 1
0.951260327868131 1
0.88559364187321 1
1.0706280968399 1
1.04575062080534 1
0.895044987698551 1
1.04930171035426 1
0.966385193657454 1
1.10184595480069 1
0.92052587409518 1
0.94607083094191 1
0.889715592503818 1
1.10281469658496 1
1.06210326167673 1
1.15309010797933 1
0.910143728511466 1
1.03432894507501 1
0.897552655518717 1
0.8788066206821 1
0.743665095089525 1
1.02792891058228 1
1.24446188549632 0
0.992674595345365 1
1.25175367695177 1
1.05139381708367 1
0.961550013442271 1
1.06560351193989 1
0.993565419889588 1
0.894368743521811 1
0.937510509845725 1
0.962932238118139 1
1.0049567595221 1
0.924268427487714 1
0.833319530467551 1
1.16054078871964 1
1.11275378296399 1
0.820562952758527 1
0.911801508530847 1
1.01795183669221 1
1.09442273339641 1
0.966203802378164 1
1.33336943414081 0
1.01445796947302 1
0.829083427729739 1
1.18108213898604 1
1.33592327362007 0
0.833465836278234 1
0.854695625794897 1
0.956763613971281 1
0.889116556625496 1
0.980992084560416 1
0.941578399354407 1
0.909572317284027 1
1.12906511648902 1
1.03446975006477 1
0.832297238750255 1
1.13305916346875 1
0.963343305190189 1
1.05615643023278 1
0.851566011371681 1
0.830304387480639 1
1.07900484823204 1
0.972057827338006 1
1.27059477996063 0
0.993504605360941 1
1.15076156150427 1
1.01350494686145 1
1.05706542246305 1
0.974932799603734 1
0.997783644627473 1
1.0399295242277 1
0.794892258911053 1
0.86529025822685 1
0.882814984077963 1
0.970912458272509 1
0.90621213767818 1
0.975215852011519 1
1.04588851004853 1
0.892460751546994 1
1.24461013286056 1
0.983808814654327 1
0.949660514508519 1
1.2161794346745 1
1.05597902892571 1
0.93219966692757 1
1.01839353016898 1
1.02940310551611 1
1.13333973483055 1
1.02804192115245 1
1.02119380378815 1
1.11260381085947 1
1.16102221689332 1
0.969607008267752 1
0.703433054378665 0
0.887813255779724 1
0.970664435160629 1
0.969257355672793 1
0.737818088596264 0
0.856398972189002 1
1.00729699879795 1
1.15601715018035 1
1.02688422066266 1
1.01474575747577 1
0.960879140495752 1
0.820536294857657 1
1.1106999722234 1
1.05169294173439 1
0.794455773480164 0
1.04187555677327 1
1.09056566458636 1
0.953223700139219 1
1.08369484503559 1
1.10937906358369 1
0.914829441019319 1
1.05248681359777 1
1.01243736976829 1
0.942139950992693 1
0.979814203692458 1
1.19037474613743 1
0.847733839079203 1
1.1212674955098 1
1.08425355706371 1
1.02539426990296 1
1.232274640277 0
0.947769328994143 1
0.926401691237596 1
1.04968551666245 1
1.03630571858491 1
0.946953823671114 1
1.13705315904037 1
1.0503350995442 1
1.05827609797699 1
1.21435288766734 1
0.934261788686596 1
1.00762242136951 1
1.09523229371725 1
0.781544314096974 0
1.03703939277981 1
0.966346884806937 1
1.24711811264881 1
1.15290715886221 1
0.916874646786347 1
0.999076474331245 1
1.05096823033427 1
1.01589992038669 1
1.05558880674073 1
0.900246551753566 1
0.934852962292439 1
0.966995952056558 1
1.04899275924046 1
1.01750061396658 1
0.997776934783013 1
0.936690937631148 1
1.08046641101461 1
1.06141731932527 1
0.990799467029274 1
1.11443745983727 1
0.855577146108427 1
0.950327814315282 1
1.12761745649908 1
1.03616881516489 1
1.18078766349185 1
0.880821220184096 1
1.10554496984622 1
1.13156773536148 1
1.08851353162399 1
0.958712655767494 1
0.764627955653294 0
1.04176946600234 1
1.18136019246689 1
0.921827234451541 1
1.15793289852825 1
0.889589008174099 1
1.02795977027311 1
0.780685256283145 0
1.11891097470137 1
1.02544214540953 1
1.13493611468064 1
1.00418523876635 1
1.1046020742064 1
0.947501151964942 1
1.0190486131666 1
0.851026710926572 1
1.1121614179051 1
1.06348288086826 1
0.821539263527527 1
0.908601748822707 1
0.919484219782982 1
0.997662866701249 1
1.01184243739788 1
1.17589275059499 1
0.740492356182969 0
1.40012527500114 0
1.0519636107971 1
1.01397537897743 1
0.988722561764591 1
1.30771725443566 0
0.92760780702671 1
1.15324063555941 1
1.06227993204495 1
0.876421894135157 1
0.836109141333575 1
0.802193268591938 1
0.89644952828686 1
1.09493852416243 1
1.0918539351412 1
0.972398581720639 1
0.936675050253292 1
1.07613654035417 1
0.89337978724858 1
1.05579854538342 1
0.805468470335851 1
0.597700175453162 0
1.01811781590736 1
0.859637679303985 1
1.02928835086847 1
0.866283056401757 1
1.06435984226475 1
0.870235056192398 1
1.2363816799429 1
0.796642661350059 1
1.14472946455544 1
1.0057248843169 1
1.16105968288664 1
1.11995210587731 1
0.772886570037074 0
1.06033394738541 1
0.81783097222567 1
1.16234552381653 1
0.833127693580299 1
1.0389495485003 1
1.14703027619299 1
0.937794640879517 1
1.04532609643457 1
0.9232170641513 1
1.11349108422055 1
0.874824465432756 1
0.978851644751082 1
0.972602236131802 1
1.08907899015776 1
0.834933940632115 1
0.997944270432525 1
0.89981076384385 1
1.04400100086288 1
1.02718864124779 1
1.03038746938885 1
0.988837905807612 1
0.989322302026956 1
1.005717459607 1
1.03687562715679 1
0.834218880805673 1
1.13192530993463 1
1.11438153048175 1
1.04376630358072 1
1.02862344065645 1
0.87607184529338 1
0.953992877101901 1
1.09577537532313 1
0.93444050900469 1
0.989781743814207 1
1.06463413370686 1
1.02400946826119 1
0.798975829382757 1
1.08434534734166 1
1.09668357148754 1
0.778323445970237 1
1.19369972084421 1
1.13816143285696 1
0.968866608920013 1
1.15581102997314 1
0.928747406170709 1
0.981399711463445 1
1.16252476413701 1
0.953584248646175 1
1.02369444336644 1
0.885997626883181 1
0.812275707940628 1
1.01310906456031 1
1.14242471316917 1
1.04686921718933 1
0.936893230850942 1
1.01043673806627 1
0.885532984493097 1
0.959823954837956 1
0.92992918000918 1
1.05968790892338 1
1.01600527649009 1
1.05122956985369 1
0.903904998595347 1
1.11410413434883 1
1.0291396433529 1
0.722553824943055 0
0.979389959632542 1
1.09145695058585 1
1.24914571841785 1
0.904808441110254 1
1.10055341238831 1
0.947543973908173 1
1.08389249076364 1
0.922115974065329 1
0.899793673894361 1
1.00314102667792 1
1.11512569626284 1
1.11449052228016 1
1.04341909692197 1
1.15181864176656 1
1.08035186998294 1
1.15223819533139 1
1.1447832044829 1
0.980044513440279 1
0.977492261594396 1
0.86592422313398 1
1.07024403994071 1
1.13293987059873 1
0.970881520171813 1
0.79613127650124 1
0.797786940528479 1
1.09853934554493 1
0.925728898402072 1
1.07031935798376 1
1.03577207105463 1
1.10474146163085 1
0.818836694031163 1
1.02614442588385 1
1.04051551464211 1
1.1173500235377 1
1.21475730747223 1
0.984446842145047 1
0.986213536112819 1
0.897983551766013 1
0.948618136604096 1
1.16133710500227 1
1.19267737277548 1
1.10645832022529 1
0.973597268034661 1
1.01633917577171 1
0.805057004327834 1
0.741211268344291 0
0.979701146340996 1
1.07619174351669 1
0.725110281944254 0
0.910801637832781 1
1.02904340491455 1
0.991654729715299 1
0.741406075465115 0
1.10744384963152 1
0.871191569755681 1
1.1464745801846 1
0.925974477697975 1
0.931339374543753 1
0.88490775922019 1
0.987978435197248 1
0.715986834463377 0
1.01316701190506 1
1.1091041641757 1
1.20849428128488 0
1.12652842821207 1
0.792601325290102 1
0.963393321072566 1
1.20470149035088 1
1.11392125914953 1
0.95248969412981 1
0.834023697050363 1
0.877878648331433 1
0.895296744671189 1
1.00445787337788 1
1.04665000535768 1
1.14855726377323 1
1.0573334261516 1
1.16099157776544 1
1.13932708886503 1
0.85907365809463 1
0.972506621746737 1
0.849940333896257 1
1.13985970880679 1
0.976845561842982 1
0.681826336485448 0
1.29847495917531 1
1.19903590426298 1
0.828441958188578 1
0.82106069635563 1
1.00770066389193 1
1.12996473050649 1
1.09003751276792 1
0.858645372519913 1
0.893798616392572 1
1.09915317094718 1
0.903288041607814 1
0.987459059758839 1
0.882214147631585 1
1.06827826219802 1
0.94983069030357 1
1.01890886981899 1
1.01721852524128 1
1.09578583506015 1
1.02234081857479 1
0.947985588807469 1
1.11465948111664 1
0.908596883961473 1
1.18641965521656 1
0.790979050994133 1
1.02285583220605 1
0.678549299594965 0
0.993792024445575 1
1.00202150147552 1
1.0918200522351 1
0.977518130802544 1
0.962281784877936 1
1.00823853258155 1
1.10520544561144 1
0.923522800499445 1
0.757605431989386 0
1.08800110117751 1
1.02970835639754 1
0.775658472288437 1
1.0176244055293 1
1.08935524425836 1
1.11872058101776 1
1.06039253556943 1
1.00598177072032 1
1.08109628171682 1
1.07207971911086 1
1.05116138861268 1
0.857231336143711 1
0.935519901731044 1
1.00321282209602 1
1.1035411056979 1
1.25309288735977 0
1.16539044784229 1
0.817308526163516 1
0.865579303480916 1
0.977247259745621 1
0.973795692765626 1
1.07466795683097 1
1.12279229156432 1
1.20467795871061 1
1.02351704321853 1
1.06699956711386 1
0.936513757308134 1
0.988512670415903 1
0.882078127015308 1
1.08126575886312 1
1.06075778736142 1
1.09847988469776 1
1.18916908337537 1
0.97067702255953 1
0.918663199957927 1
0.826769684332235 1
0.941511494251625 1
0.845117489117749 1
0.847714502604745 1
1.05088786896785 1
1.07806215894267 1
1.19105036796454 1
1.03090155037116 1
1.10123136323179 1
0.836852019814077 1
1.14443455753581 1
1.03594041832799 1
0.980492466354748 1
0.927196453636414 1
1.13669999944067 1
1.14059120586025 1
1.03018743195538 1
0.919628380819738 1
0.997355494254908 1
0.958103935188819 1
1.24908587383462 1
1.06740274036937 1
0.946546755706264 1
1.05636032267328 1
0.961500472562314 1
1.10439997789155 1
0.993072455142881 1
1.0409834504852 1
0.964431255466041 1
0.85442596602745 1
0.877926138174945 1
0.878985888231388 1
1.17489486444098 1
1.16753816905231 1
0.965360708892866 1
1.01574622604207 1
0.964418097369292 1
0.988116683756437 1
0.789926416533521 1
0.948138623692882 1
1.02619120518644 1
0.92170407187023 1
1.02519379596422 1
0.805706675364372 0
1.05783012661848 1
0.939351523500125 1
1.13221919416511 1
1.0449375265233 1
1.02166788800213 1
1.37683754231805 0
0.942893817487246 1
0.889827801468002 1
0.963297158960147 1
1.21903559171561 1
0.916903561814766 1
0.662977844296202 0
1.22448176256749 1
0.97426839819369 1
1.01695620300431 1
0.819715947674414 1
1.08579816617489 1
0.832134807053693 1
1.04265900112775 1
1.03348016991643 1
0.779263373524601 1
0.883422528519293 1
0.972270914570102 1
1.06156449058074 1
1.27185131062967 1
1.29817386371322 0
1.08495725631852 1
0.816920981497618 1
1.03236614522085 1
1.07702584135927 1
0.911600157623593 1
1.0436641603561 1
1.05730550662774 1
0.976914337504806 1
0.912491484489353 1
1.15201374708909 1
0.97241195461873 1
0.744805464126904 0
0.923194311493191 1
1.31695117772064 0
1.00934639675042 1
0.92369878024776 1
1.14514299408508 1
0.917943837995646 1
0.780433422151317 0
0.867292164291614 1
0.880922768346295 1
1.02425327448091 1
0.945816142297496 1
1.00432153037878 1
0.915084991631133 1
0.95553086966293 1
1.04817161725392 1
0.928463319163476 1
0.76650078320625 0
0.892174977583757 1
1.06217059147457 1
0.902761366802139 1
1.01734718740886 1
1.09708601247202 1
1.04602250756573 1
0.857959408052501 1
1.0470987583808 1
0.99732520808751 1
0.977345741422995 1
0.758841888263812 1
1.06202506652276 1
0.997312267179999 1
1.05489750648336 1
0.65995499293949 0
0.822432231673931 1
1.02391917774448 1
0.78335974854697 0
0.877497363408115 1
0.975739788203458 1
1.02742897485773 1
0.852130502971269 1
1.14708948280454 1
1.08185388403078 1
1.02414603490438 1
1.02664819665157 1
1.05986741951477 1
1.10539115863088 1
1.06166185552892 1
1.0266745403551 1
0.824920552046885 1
1.0569668313309 1
0.960773931264587 1
1.1457176143608 1
0.661479826904857 0
0.976039546962674 1
1.05520541678882 1
0.880313593312515 1
1.23492861740579 1
1.01591799027882 1
0.87943906660664 1
0.944120483838634 1
1.09873673663507 1
1.05067425104013 1
0.998621418998887 1
0.97717006857025 1
1.14920657703821 1
0.908078730980975 1
0.976970936989534 1
0.884046212059377 1
1.09225629407554 1
1.01103924022155 1
1.1613963704764 1
1.08956798187278 1
0.962428451664016 1
0.828689693284665 1
0.932532015125686 1
0.832096810355843 1
0.745518624940651 1
1.04057169373233 1
0.951829285865996 1
1.21455286706006 1
1.00775431290403 1
0.821922246142587 1
1.11889095791437 1
1.27796386313376 0
1.08499668677112 1
0.697458730951087 0
1.04559711547396 1
1.08855412841265 1
0.903366944966928 1
0.687080401856363 0
1.14057814834715 1
0.974696765901999 1
0.976077715438755 1
0.97764944218409 1
0.889056825219503 1
1.05137206364208 1
0.96028140036924 1
0.832366662574317 1
0.903542785784428 1
0.999976857589229 1
0.783020302322281 0
0.979225048235915 1
1.08298654881711 1
1.06633412737261 1
1.11437452163987 1
0.971252617949546 1
0.865426809833224 1
0.929888905521332 1
0.912798493287487 1
0.875204974412138 1
1.11890198539134 1
0.901542239034474 1
1.03834737329266 1
1.00447144308507 1
1.16787873164294 1
0.999099783637587 1
0.916935899097624 1
0.911956390485146 1
0.792620840575576 1
1.17590755186013 1
1.09508931324489 1
1.16637745820392 0
1.21290184965262 1
1.0087314891483 1
1.09492656414793 1
1.03000060809469 1
1.02167183705363 1
1.0021551492746 1
0.609411635814364 0
0.894776382565647 1
0.902938543842737 1
0.821984535785719 1
0.935491685522136 1
1.08027487187053 1
0.965749226163842 1
1.0640155904869 1
1.26000631582167 1
1.00464614411734 1
1.10493250700098 1
1.05133832971889 1
1.03569981863971 1
0.754260657697759 0
1.18905548003792 1
0.980639836676712 1
0.904531398746964 1
1.07084738436844 1
1.13180687034481 1
0.801432609431246 1
0.907174347838529 1
0.700474678459222 0
1.00304892839265 1
1.22370425361688 0
0.879057127131619 1
0.790347265120322 1
0.703884520149943 0
0.692013773311886 0
0.706984024219657 0
1.27253075541478 1
0.893344943851213 1
0.965339378411135 1
1.08698232564177 1
1.14698181974889 1
0.979915481329697 1
1.08572101794941 1
0.964348821265022 1
0.762620449601781 1
1.24321561471935 1
1.02025138294905 1
0.93842208588557 1
1.33143623152665 0
0.879332655020432 1
0.876515232526873 1
0.935411338000602 1
1.06875869336886 1
1.15452214256405 1
1.0566966777786 1
1.07350646763615 1
0.982966125448683 1
1.08758096837888 1
0.856849992395945 1
0.95030323658725 1
0.956926987934882 1
0.928685496716456 1
0.990331897146177 1
1.02102728688963 1
0.944630790757827 1
0.994246783399172 1
0.839848919605893 1
0.938659511110719 1
1.22675234649386 0
1.010858980881 1
1.21373284048987 0
1.04856068360672 1
0.906763200785802 1
0.876922174846048 1
1.16570522749918 1
0.847756717071404 1
1.14516635002402 1
0.826130164787194 1
0.834287447710564 1
1.03394793148063 1
1.01346141757499 1
0.871042589039779 1
1.30154853848472 1
1.12464894377913 1
1.16786283560643 1
1.11828015866363 1
0.951745237899105 1
0.957508390287119 1
1.05706081074165 1
1.16703485115606 1
1.06781266434314 1
0.871876007732449 1
1.17078158622291 1
0.999112546098502 1
0.889579113077173 1
0.948284591768896 1
1.03666195424077 1
0.987307615342193 1
1.12050400385216 1
1.13322612545031 1
0.883585560975294 1
0.895104859354719 1
0.830934622805915 1
0.92218947817262 1
1.00296163446278 1
1.08837375406 1
1.04891272854669 1
1.08362313759685 1
0.821632574466729 1
0.968278974632766 1
0.960572626664527 1
1.02037930824138 1
0.859264132194975 1
1.20537077792018 1
1.13676861054282 1
1.12286561825848 1
0.765210683358034 0
0.904647731364564 1
0.863324040415395 1
0.875683074586273 1
0.811729719010955 1
1.11199989520912 1
1.13784942220262 1
1.14802884616588 1
0.791429330863251 1
0.849959862479759 1
0.93514946426444 1
0.896477090700888 1
1.09537609144205 1
1.03690443260982 1
1.04948826496287 1
0.945025114459122 1
0.90090015115833 1
0.863644542262711 1
0.918575801455941 1
0.955657369946613 1
0.994241318431626 1
1.00871769760516 1
0.823815960665372 1
1.05144514957354 1
0.87230537400263 1
0.908759398493057 1
1.14760618185779 1
0.956704857122876 1
0.878219203107277 1
1.04426445559263 1
0.921791915169359 1
0.909206607272265 1
1.05101856021421 1
1.0168698378178 1
0.878895441153019 1
0.98975127641605 1
0.91651267414732 1
0.88825751325592 1
0.932210417447048 1
0.935391130272211 1
1.1205646300067 1
1.05380379528117 1
1.03390594320171 1
1.13429533416676 1
0.931165765858289 1
0.849469799699624 1
1.16115352144788 1
1.20363255731584 1
1.33782127510768 0
1.02843941718915 1
1.11089126440132 1
0.833063676780957 1
1.10709766921265 1
1.01741230451387 1
1.02792717345825 1
1.12198679746855 1
1.09964826808206 1
0.991455573164353 1
0.883494762864602 1
1.09650066402523 1
1.16453725188603 1
0.938643823571188 1
0.996285551646771 1
0.981822060091027 1
1.19567965424685 1
0.7830005138561 1
1.12404796846497 1
1.04218778686261 1
1.06748985070574 1
1.32822818712093 0
1.0724891988667 1
0.974985319111699 1
0.924735222107526 1
0.961090851544731 1
0.947316388317558 1
1.11333633485891 1
1.12571231038827 1
0.832816564087989 1
0.915356577946621 1
1.20669013990477 0
0.793775264506389 1
0.974440675306721 1
0.95056009612939 1
0.793116861771761 1
0.906832630931695 1
0.801934453725438 1
1.38941998514763 0
1.13576031010018 1
1.01134055281628 1
0.826214469560103 1
0.865795087965051 1
0.925675477306231 1
1.01508672467057 1
1.13201020652358 1
0.797109478191932 1
1.04105408364935 1
0.853524309465394 1
1.04618289324711 1
0.795704532027779 1
0.968710446425085 1
0.912645727431225 1
0.924219534578222 1
1.0036829898597 1
0.929533769279479 1
1.14492549683597 1
1.09624547269545 1
1.12591203559811 1
1.12047452337446 1
0.777412787859766 1
0.907593400111932 1
1.01092717704281 1
0.743389222247104 1
1.2308523882378 0
0.996048921469428 1
1.00361702558175 1
0.998876913271473 1
0.994178516941329 1
0.929945428551642 1
0.877096376833211 1
1.0270976000364 1
1.11122875415145 1
0.993128042079467 1
0.993087659594171 1
1.19909700910504 1
0.926755517876222 1
0.786943781037473 0
1.0827483990409 1
1.0723739764282 1
0.803147813403014 1
0.895685411141302 1
0.988881956247155 1
0.836716149893485 1
1.0948465289365 1
1.10792561659633 1
1.11747833673201 1
1.05038912602216 1
1.01965841473838 1
1.14967979237474 1
0.97466718519502 1
1.11296249623383 1
0.730970454218961 1
1.09191974416257 1
1.04575099307432 1
1.20467839735529 1
1.20605529144012 1
0.923051931811433 1
0.966808879373129 1
0.957820958851985 1
0.964887769971594 1
0.916157158250681 1
1.08980399055381 1
0.69826836370486 0
0.736996433946862 0
1.12444391613886 1
1.04420693799586 1
0.894392443815676 1
1.01931813307356 1
1.12955807831329 1
0.968809762412414 1
0.92746704110293 1
1.06379156626187 1
0.999862475617961 1
1.02569484756485 1
1.31557103510424 0
1.00265998094384 1
1.00576069886774 1
0.970481938093097 1
0.976449249602327 1
1.03418837354446 1
0.935233480738878 1
0.847109462200914 1
1.12587857454506 1
0.872079289184617 1
0.900458418163356 1
1.15387037978343 1
0.998749080778102 1
0.913304134889501 1
0.870065825583496 1
1.0193809351644 1
0.89453643429452 1
0.937678814961684 1
1.13073502212972 1
1.1457892457265 1
0.88908094374814 1
1.09598103897356 1
1.05767182543309 1
1.11581702008667 1
1.02368441118457 1
1.06396289056357 1
0.868323197532705 1
0.930582793677612 1
0.831193596123251 1
1.02654036628167 1
1.11656571285723 1
0.88771249472631 1
0.962878303238425 1
0.930855385260087 1
1.05433884518168 1
1.083855318616 1
1.00026136308634 1
0.907632708092327 1
0.878661808621222 1
0.976137899598846 1
1.0387769446898 1
1.01374855893091 1
1.05258372038082 1
1.17734604866443 1
0.952999365494539 1
0.911868261159122 1
1.1149628005415 1
1.01639262431327 1
0.962084770245032 1
0.924128026650094 1
0.929376717544632 1
1.11442517692439 1
1.03824933700527 1
0.991147267326355 1
0.909102034017993 1
0.879504878184082 1
1.07407918570642 1
0.795360802517698 1
1.05369547127842 1
0.779387299301892 1
1.00920480926461 1
0.974294186067514 1
1.12088274586989 1
1.05946009661011 1
0.975366338633112 1
0.849734374815962 1
0.917338980326547 1
1.21256217137143 1
1.08498956553383 1
1.00158712443696 1
0.982063407484536 1
0.991597911946846 1
0.93007896240842 1
1.10122729874595 1
1.04353640792329 1
1.06217367780566 1
0.946267476237885 1
1.01097362775339 1
0.831309446241948 1
0.998313510258751 1
0.91414471993096 1
0.881172005843608 1
0.930683923021296 1
1.11041076655429 1
0.700930010865679 0
0.812969625553957 1
1.22526389708549 1
0.812316709316918 1
0.913658670692636 1
0.957427880211131 1
0.850239256582081 1
1.0302983877643 1
1.15651006097206 1
1.0595363642644 1
1.03623124208447 1
0.737402534487526 0
1.08547294591891 1
1.14844588849529 1
1.00247411221309 1
0.965005711473498 1
1.16363760819446 1
0.910192466399633 1
0.988842247053556 1
1.03893914280195 1
0.971351651279178 1
1.10065187973873 1
0.954924782403822 1
0.8856545581487 1
0.886628180030162 1
0.879732671099587 1
1.01237466032283 1
0.941499617343878 1
1.06161710632733 1
0.847756046405422 1
0.88420405905682 1
0.707959336806518 0
0.870295177675957 1
1.14842716817046 1
1.09499788236823 1
0.917888238421348 1
1.07022114593601 1
1.05874361695974 1
1.18239050933859 1
0.942368918255107 1
0.951545533898955 1
0.883233032670004 1
0.769089183599515 1
1.08829407994904 1
0.887642806705733 1
1.0536224742423 1
0.9664213454833 1
1.07825687450952 1
1.20695380009029 0
1.20788661865311 1
0.87749913321448 1
0.766409050019351 1
1.02281560155599 1
0.980508633210313 1
0.957240486124779 1
0.905371951106861 1
1.02663119361931 1
1.04859123478413 1
1.00707905234912 1
0.991026978464848 1
0.965414932845451 1
0.961292741293062 1
0.759438269298098 0
1.0640335239108 1
1.029146185129 1
1.00559950218182 1
0.840163224943151 1
1.08790579217704 1
0.922602474667843 1
1.15940876856832 1
1.01469470027659 1
1.00587546421766 1
1.17200677168257 1
0.957065582142338 1
1.03516214201893 1
1.15510978539585 1
1.17299898519773 1
0.923850599947704 1
0.956938838885812 1
0.849035574119196 1
0.856961488792741 1
1.15141952835751 1
0.878526059232575 1
0.910429431385244 1
0.912520853813826 1
1.0340942163992 1
0.993640671666809 1
1.02972658483631 1
0.880701672277947 1
1.10606160425832 1
1.02133927809755 1
1.23980940245614 0
0.853378042803096 1
1.02432561746412 1
1.01158030923909 1
0.873668633814424 1
0.839740201545646 1
1.06489231210947 1
0.966135369056639 1
1.01081067358296 1
0.946568328409509 1
0.941527464010889 1
0.852262200367978 1
0.870785974917272 1
1.20480641717978 1
0.903373444971012 1
0.921379659946198 1
0.765944020236206 0
0.949156581377862 1
0.832361551222262 1
0.947085789690591 1
1.01970830825667 1
1.04294661951631 1
1.14973019289514 1
0.856158350149148 1
1.15699648340548 1
1.15238119619702 1
1.23385355292393 1
1.00372574994418 1
0.920320607157778 1
1.03231527992383 1
1.05992704830728 1
0.812745674774345 0
1.04929559436945 1
1.12666778437281 1
1.22384458845346 1
0.784639729861326 1
1.14540028815931 1
0.946542877508082 1
1.01495409143059 1
0.750344472130573 0
1.18163494692241 1
0.885916305846252 1
0.883109660218939 1
1.04920551416868 1
1.11907623157294 1
1.22362666134825 1
0.860618273435778 1
1.04725801578551 1
1.15945427211934 1
1.14873346365828 1
1.12893756571712 1
0.888315502148921 1
1.00683658029781 1
0.988174413334318 1
0.820966033851418 1
1.07495222877939 1
0.908224791044262 1
0.941518968560394 1
1.04443810481826 1
0.931155661839293 1
0.972722747867972 1
0.862476133827388 1
0.910095853350243 1
1.01655718758834 1
0.917887060260159 1
0.936362706305913 1
0.875426469924449 1
1.10169395866589 1
1.16564709460898 1
1.12584893504095 1
0.909373281535392 1
0.956534673164407 1
0.971350150855901 1
0.993146045407019 1
1.1941528227418 1
0.908186300666002 1
0.983026285897297 1
1.01932422296474 1
1.18113577409773 0
0.900481399289463 1
1.03458927840929 1
0.827645615310033 1
0.933002582984298 1
0.810310252122806 1
0.860524548450491 1
0.999625645424246 1
1.03563133732283 1
0.878745097573112 1
1.20548093691309 0
1.18810178798725 1
0.859794253248327 0
0.871719380010017 1
1.03151829087481 1
1.07079340082873 1
0.808425665235926 1
0.893190080982775 1
1.16651628633896 1
1.15220484135683 1
1.08293071094246 1
0.972601845197385 1
0.979668641797875 1
1.06317208337717 1
1.03327848080324 1
1.03448431525241 1
0.903198126338107 1
0.920205998074287 1
0.8024155781212 0
1.21344390720003 1
0.927135297105422 1
1.04311566533917 1
0.926566601358756 1
0.948053292202855 1
1.00951336618953 1
1.10394419125924 1
0.950530642610052 1
1.04523203609641 1
1.12599044266585 1
1.07632673995138 1
1.24694262587515 1
0.824219622754471 1
0.862211923589693 1
0.773588719706569 1
1.01981449825829 1
0.991657438693032 1
1.03763954189117 1
0.902486827140105 1
1.03195975819131 1
0.775762665209364 0
1.19572295105411 1
1.03402716440396 1
0.998692750181475 1
0.79009918833716 1
0.875780221623332 1
1.1031115567724 1
1.1410474940061 1
1.13505222802704 1
1.09194547578138 1
1.01027250468055 1
1.1029212815511 1
0.958824187273819 1
0.850393886546082 1
0.99791298039152 1
0.994004502023027 1
0.886819627388751 1
0.77706700876856 0
0.774895618926343 0
0.837616721177637 1
1.07340812171595 1
1.0182238349222 1
1.06668923367047 1
0.782916057413663 0
1.18348852763246 1
1.09071155544837 1
0.899444403637936 1
0.980895695345843 1
1.00192364317076 1
1.02768339426911 1
1.16636307733635 1
1.05001641921779 1
0.849487607148072 1
1.28117495874065 0
1.09031557802117 1
1.00154180766223 1
1.14951531838327 1
0.878890828914037 1
1.18050107657117 1
1.07959422341343 1
0.949567121947931 1
0.951609969798586 1
0.897457612370186 1
1.1779490637235 1
0.864154830575612 1
1.10739963271616 1
0.945928055988513 1
1.21879623955784 1
0.964359922420438 1
0.887582274945996 1
1.03807568898833 1
1.03021584365254 1
0.80677875900247 1
0.921082396267038 1
0.89729463673088 1
1.15198982479568 1
0.897035319181069 1
0.839689582215606 1
0.908837901854069 1
0.951508291249313 1
1.02794638667872 1
1.08092060189134 1
1.38420240544228 0
0.993523194282532 1
1.15730532941326 1
0.934204048559488 1
1.12692223577826 1
1.0405703604684 1
1.05988343721727 1
0.861481952205564 1
0.992539304485911 1
0.985994984785217 1
0.882473383233359 1
0.944299910101696 1
0.709160208677588 0
1.06813487218336 1
1.08502445940618 1
0.976382779855507 1
0.907699913022806 1
1.06400049342695 1
1.01093180343369 1
1.01503892636583 1
0.888507343724707 1
1.15887652421581 1
0.807278189633844 1
1.19057590636322 1
0.839168706377897 1
0.914624313126984 1
1.2006149191657 1
1.04981940740211 1
1.30468704907236 1
0.79463600763516 1
0.956952352271012 1
1.12951937173941 1
0.825210040019905 1
0.892014885758416 1
1.0256797352966 1
0.880272400111346 1
1.06307475250554 1
0.79072890358864 1
0.872941346064713 1
1.01453988113313 1
1.08368729251617 1
0.918514957121955 1
0.760282832193707 1
0.868742539960022 1
0.821647400413104 1
1.05546444098034 1
1.00660747317482 1
1.15755841716804 1
0.913966577267975 1
0.883125778817931 1
1.16852547155447 1
1.01206951757966 1
0.809528078681912 1
0.947740451713294 1
0.799853082795723 1
1.01829789357106 1
0.928610949102262 1
0.859656542011622 1
0.988991464967871 1
0.849198717971427 1
0.9332472155664 1
1.19185867994502 1
1.02563893068022 1
1.00575843181304 1
0.990590498881343 1
1.16329881946033 1
0.807423456295069 1
0.98692481457593 1
0.783152494897824 1
1.02883098288247 1
0.820172574937575 1
1.03512935624458 1
1.00955366878349 1
0.995289080729501 1
0.980215303122007 1
1.07580632375336 1
1.27917311369996 0
1.12898492124777 1
1.21699034805762 1
1.23731658933686 0
0.895985547269383 1
1.0421082201509 1
0.909830797207926 1
0.838146788562394 1
0.959613043015632 1
1.01500813364741 1
0.917647421752838 1
0.955871109821944 1
0.647264148224794 0
0.848333806449388 1
0.861455873929142 1
1.0369157060927 1
0.880029065498735 1
0.842064300565094 1
0.827289836316606 1
1.09469981463795 1
0.896823821259659 1
1.06896474824165 1
0.789340968081764 0
1.1507470839778 1
1.02054228194128 1
0.908893141713565 1
0.810272420959952 1
1.10863930744862 1
1.10341138445052 1
0.860846490606077 1
1.22884782070912 0
1.00914806666077 1
1.01104150995421 1
1.01193660404878 1
0.876327212029178 1
0.884170827555055 1
1.05194673496378 1
0.923047118189984 1
1.07454135375523 1
0.801820863515039 1
0.929317645378809 1
0.978399862960115 1
1.01788515577135 1
0.952314738310283 1
1.30056635960704 0
0.990546050628188 1
1.02137342498698 1
1.20161711180558 1
1.13581415827867 1
0.806519494064215 1
0.977119661781803 1
0.984922034989016 1
0.997915443202395 1
1.48284289297918 0
1.03243057297228 1
0.954726254116316 1
1.05986543153428 1
0.851080086951281 1
0.990693524399984 1
1.08554137335167 1
1.00175892558981 1
1.09465152913253 1
1.21946623606374 1
0.873011390697066 1
1.00045803602393 1
1.13786482238613 1
1.03169519030438 1
0.868649504228026 1
1.07468037496287 1
1.00887057237884 1
1.19548891538842 1
0.745058622925975 0
1.08135946275821 1
1.04410757248898 1
0.975588981188979 1
1.03256050492978 1
0.887997572938354 1
0.97192656791458 1
0.964345869759161 1
0.949214591435251 1
1.22636318677389 1
0.802208046687761 0
1.04818106799946 1
1.2511209881706 0
0.964699981047946 1
0.717971174621923 0
1.01706043029911 1
1.10859259427426 1
0.838439451033014 1
0.954206072247496 1
0.989393367359463 1
1.02201603838728 1
1.31743188101194 0
1.02887858012877 1
1.08258182615555 1
0.936524651553817 1
0.85278850043476 1
0.839338880645788 1
0.938341266261914 1
0.847564544388969 1
1.17105523373735 1
1.15962474978561 1
1.26252888623261 1
1.15092319267413 1
1.1339695715313 1
1.00127104401807 1
0.976203729156945 1
0.942468666807701 1
1.07627794100102 1
1.15009569944661 1
0.997718233040925 1
0.747266440481493 0
1.0827272997781 1
0.984929411182869 1
0.744511750937303 0
1.09511756954271 1
0.82946429066265 1
0.820757068186372 1
0.876451546191906 1
1.06754255686787 1
0.90958206994089 1
1.03743354977498 1
1.03469547827093 1
1.15572839280257 1
0.945211535269218 1
0.954257143691946 1
1.03054281778087 1
1.02996546254118 1
0.915065357368597 1
1.02710859485428 1
0.915278205432973 1
0.895555488378391 1
1.01821559475617 1
0.987087554767387 1
1.11632612630529 1
0.926352227284206 1
0.81181478236057 1
1.10259319912052 1
1.07812736190384 1
0.866546411628926 1
1.11384654645078 1
0.743494852180837 0
1.0584165745992 1
0.970665316514695 1
0.892226484578547 1
1.1495167357717 1
0.94263908599233 1
1.08009988064506 1
1.07157056354275 1
1.03414898615499 1
0.844360866807092 1
0.770291987213734 0
0.932430216280253 1
0.963004867309395 1
0.812899735285112 1
1.1817007182472 1
1.0810052455303 1
1.00033430210295 1
0.971036176725355 1
0.992774976482198 1
0.85151846808906 1
0.959207867484576 1
0.916522067545246 1
0.887447993942945 1
0.766851481470387 1
1.26049615011351 1
1.07561409679542 1
0.977980159722009 1
1.12198313147659 1
0.884950106847237 1
1.04306686354162 1
0.983224440075705 1
1.02925221038597 1
0.891492330334 1
1.12319001995523 1
1.12352739087783 1
0.874684250296109 1
0.969194927618568 1
1.27544230463388 0
0.969598491497623 1
1.1354558933958 1
0.82904150492623 1
1.08532077687639 1
0.914182625444946 1
0.747224980314088 0
1.21665896261291 0
0.775133024358023 1
1.16009550817717 1
1.00406740403874 1
1.08092417434369 1
0.978602261299343 1
0.760703376268052 1
0.920684931341839 1
1.11141548055095 1
1.04315614255683 1
1.1928352591879 1
1.09633913129296 1
1.09801166243606 1
0.611680208532883 0
1.10657984197747 1
1.02126874587571 1
1.06535143490652 1
1.13492424784049 1
0.951934783517222 1
0.98654122594359 1
1.2144090293034 1
0.902373961029635 1
1.00650907550879 1
1.02578623871701 1
1.11070347954841 1
0.797397695216009 1
1.29098329868294 0
0.814351060806535 0
1.06824599063767 1
0.948401613835153 1
0.974735435966906 1
0.990238554106478 1
0.946501606718948 1
1.14391952096087 1
0.996596911258325 1
1.05063965465585 1
0.9351920855238 1
0.883701617284115 1
1.00974710079511 1
0.734177256939363 0
0.997226397147885 1
1.00266622691193 1
0.972577245983613 1
0.916748260409826 1
0.700541086945496 0
0.888975486993978 1
1.03795262203629 1
1.07956683928191 1
1.02521726834753 1
1.01139281004177 1
0.888206739337634 1
0.885796352205915 1
1.21308727226895 1
1.06376330067951 1
0.867718099606033 1
0.986102205446314 1
0.904342769743778 1
1.10217819221549 1
0.920900726295891 1
1.14844467023697 1
1.10167667415171 1
1.17803570844985 1
1.1505931751443 1
0.866065296240998 1
1.09128611373531 1
1.00431500418358 1
0.958290566138885 1
1.13271557402222 1
1.15420156430566 1
0.890216611200298 1
0.826852525533054 1
0.823382225879765 1
0.925104414681249 1
1.04679175510316 1
0.912253563621289 1
0.963210982125083 1
0.907834151947891 1
0.93974510973721 1
1.08838967587634 1
0.904925780778118 1
0.811292160827092 1
1.02937346023055 1
1.18626727961229 1
0.989867255485309 1
0.941781672553436 1
1.07067683972309 1
0.787761783874078 1
1.06628507416949 1
0.932570678298234 1
1.01043395845315 1
0.971177063863406 1
1.08863043430295 1
1.10869698380008 1
1.0262716165353 1
0.942748480894524 1
0.986647077964231 1
1.10632614229589 1
0.712652234564583 0
1.08561132207429 1
0.860427531512426 1
0.990493192201566 1
1.0289225663091 1
1.07736256059125 1
1.03070484626017 1
1.04072443206816 1
0.984843314768132 1
1.05416708904161 1
1.02810677037865 1
0.719480649169927 0
1.13565793914375 1
0.7902021810211 0
1.06956994007351 1
1.20782671279397 0
0.996933285856456 1
0.979596930758629 1
0.831997964425003 1
1.09549280935881 1
1.14741651143548 1
1.04505640734932 1
0.897624531722624 1
0.924734671247126 1
1.13353085202119 1
0.936139112905421 1
0.93643935694143 1
1.08359970893207 1
1.11940079088043 1
1.14501770503401 1
0.659092993517408 0
0.995237077221532 1
0.974062226693039 1
1.11552266408121 1
1.01011877811169 1
1.11187282686572 1
1.14960519298935 1
0.841209688171584 1
0.896058417094361 1
1.02567361120157 1
1.15498543691618 1
0.726116065538248 0
0.942731185195587 1
1.08698890363505 1
0.953113630202026 1
1.48242575870356 0
1.01874525998239 1
0.905781290346615 1
0.708716689055465 0
1.08936854694017 1
0.989785095990623 1
0.962442261641136 1
1.08072532655879 1
0.981611666376356 1
0.903123642421629 1
0.794283083472636 0
0.663626392665754 0
0.980021410481065 1
0.978353492371644 1
1.16816534572755 1
0.823774846878913 1
0.893182100883085 1
1.15130796586443 1
1.03271583779578 1
0.926610493352383 1
1.13657928630428 1
0.945064762593548 1
1.0846802998941 1
1.05772737136044 1
0.976609040657685 1
0.895705168730282 1
1.09911632424382 1
1.14669153745622 1
1.1948735419777 1
1.1844315534694 1
1.18118033031517 1
1.07969154041367 1
1.08931667859721 1
0.951856393054651 1
1.18806515356098 0
0.904458200350842 1
1.13483257206468 1
0.981839264236803 1
0.91597297081644 1
0.890535390224609 1
0.971935781988479 1
1.13117171864779 1
1.03109703725725 1
1.07580986278828 1
0.972249768325292 1
0.904485116020068 1
0.893066761954551 1
0.981502455871798 1
1.13215758421122 1
1.06955301554996 1
1.22960641742141 1
0.967297175939075 1
1.06696811462651 1
1.1048915793706 1
0.941035018010619 1
0.682367645153044 0
1.00447234099554 1
0.818757377734149 1
0.952331180924941 1
0.890392261151958 1
0.824013052851038 1
1.07966380530595 1
0.903281619077992 1
0.933489701253755 1
0.675804051675015 0
0.894155291445507 1
0.895176245898098 1
0.930696981395382 1
0.958500215486956 1
0.94355161979955 1
0.98547340462528 1
1.05911597662581 1
0.842782654115702 1
0.901153770011959 1
0.923117801170281 1
1.18595733270214 1
0.781294620863283 1
0.759472047967965 0
0.854940078430308 1
0.765493219542618 1
0.87907281089679 1
0.930330300779796 1
0.799030748313446 1
1.02565600636584 1
1.04881665192418 1
1.13043630200458 1
0.781629478577797 1
0.803547687342996 1
0.974732940355576 1
1.04912584545386 1
1.07958034976639 1
0.943304131751693 1
0.93207168863679 1
0.999571866260626 1
1.11583477173851 1
1.13565983291716 1
0.873063268366825 1
0.935396768906311 1
1.01717278539216 1
1.04635580327055 1
0.90639099208437 1
1.26229564095393 0
1.08509753731211 1
0.970777271728771 1
0.912538148296305 1
1.14893766271135 1
0.784466570441276 1
0.907663979951035 1
1.06580195439126 1
1.02046918482276 1
0.980681666964288 1
0.787685968288178 1
1.12438293115785 1
0.987710868329507 1
0.931167185364723 1
1.38247696295514 0
1.2283441787056 0
1.07709548576012 1
0.974276110097339 1
1.19368830765568 0
0.812613631932698 0
0.97672758627366 1
0.995927028908677 1
0.919684389524008 1
1.08012903165475 1
1.01093701797116 1
0.760535535107468 1
0.987995416649506 1
1.04020282666314 1
1.23778067980986 1
1.05193299599358 1
0.930769254508156 1
0.82537394955228 1
1.15770963347532 1
