# Supplementary material for: Bias caused by sampling error in meta-analysis with small sample sizes
Source: PLoS One. 2018 Sep 13;13(9):e0204056. doi: 10.1371/journal.pone.0204056 (PMC6136825; doi:10.1371/journal.pone.0204056)
Supplement: S5 File — (ZIP) [file pone.0204056.s005.zip › results N = 20 theta = 1 tau = 0.5 sz = 20-30.txt]

"dl.theta" "dl.cp"
0.957982255464695 1
0.916435809339805 1
0.979673749234831 1
0.872680469130638 1
0.837170209150221 1
0.979940291716948 1
0.655298475582734 1
0.970063344210657 1
0.93263537417875 1
0.934471863992853 1
0.89372042428711 1
0.871463587205007 1
1.03530083871688 1
0.97300611031052 1
0.920390624079896 1
0.968750913833683 1
1.43079707557622 0
0.835644477231799 1
0.905313763687982 1
0.953128121676719 1
0.839954985426367 1
0.932178598358804 1
1.05167482005483 1
0.906214481285341 1
0.711449923484284 1
1.10961749549837 1
0.981526767056906 1
0.954135745284315 1
0.917584639780396 1
0.920127823386825 1
1.26820439971734 1
1.36018833153969 1
1.06898813354843 1
0.99946918791964 1
1.16320935460969 1
0.571623969318252 0
0.851126938681911 1
1.12061212399917 1
0.784818470924326 1
0.829692256315623 1
0.911335323841573 1
0.905857764941803 1
0.631850257007459 1
0.843608420900326 1
1.16137227713979 1
0.604944967069457 1
0.937783281317724 1
1.06342978192428 1
1.01001963949752 1
1.20392341431485 1
0.884618090222228 1
0.766229362602927 1
1.35516438207059 1
1.1273167989644 1
1.11363474875491 1
0.975122062659011 1
1.28076072368031 1
0.873340169943972 1
0.710929722757531 1
0.872207355983586 1
1.19689853505953 1
0.687444410409695 1
0.673677193899046 1
0.68721079576282 1
0.854766712821859 1
0.929103023871655 1
0.688087850971869 1
1.10066754888726 1
1.08779866136747 1
0.749318996285368 1
0.996068304464177 1
1.06644236651915 1
0.57744596652089 1
0.828662656705764 1
0.863785425415329 1
0.80721890587235 1
0.924230946905781 1
1.08392136180952 1
1.00878920166975 1
0.644444331143307 1
0.761351886714301 1
0.909725175373398 1
0.858491212045019 1
0.821863637855103 1
0.821485408445955 1
0.91615171462563 1
1.35335737625326 1
1.18084562385154 1
1.25117104327729 1
0.629951377624062 1
0.938734373900057 1
0.694717595488823 1
0.929840206170911 1
1.13170022817264 1
0.792408052074382 1
1.05023352215149 1
1.10783804726922 1
0.786089392398081 1
0.977188311309294 1
0.376496064427203 0
0.942156262611029 1
0.968077470128344 1
0.985582743973578 1
0.860449875635525 1
1.07495171698902 1
0.91361897288258 1
1.05636513356434 1
1.33830499738033 1
0.746843232023545 1
0.846038998669039 1
0.928290990102479 1
1.18029133228572 1
1.31838920517564 1
1.05318066375492 1
1.28357691473379 1
1.14627732977866 1
1.60063510308732 0
0.953202378335209 1
0.536262266722245 0
0.753559723231804 1
0.757236165981791 1
0.918352862596835 1
0.968473384129421 1
0.755211250550818 1
0.673302693357867 1
1.11299443528661 1
1.28947032299825 1
0.488843420695654 1
1.07780082775937 1
1.06175896564394 1
0.544240805627232 1
1.08903642120587 1
1.07512728421114 1
0.884676697543556 1
0.756929497086136 1
0.960238862444695 1
1.09826647407538 1
1.07646532489174 1
0.730755286770974 1
0.994470406894919 1
1.01888221859422 1
1.43924874253187 0
0.831803805142052 1
1.33372697635163 1
1.23511791205875 1
0.79806450768683 1
1.07235439024646 1
1.12791420257533 1
1.0429080443934 1
0.803407123166836 1
1.25753023734118 1
1.01775195152176 1
0.953252814706685 1
0.766902335616075 1
0.838885066462284 1
1.0120865115115 1
0.973530443790463 1
1.11669471388483 1
0.97616235658401 1
0.90174322973966 1
0.848537713433815 1
0.961231977800062 1
1.10652582164189 1
1.02560376053549 1
0.665937619682704 1
1.11934910234174 1
1.6497028213846 0
0.91201782995109 1
1.07361049790178 1
1.07377505361901 1
0.925468488593675 1
0.556667552150427 0
1.03494288267937 1
0.992065800653416 1
1.15925016787581 1
1.08681616846234 1
1.05080433965849 1
0.81026438777576 1
0.797709727381312 1
0.877475282679942 1
0.508278799481401 0
0.585409956888441 0
0.99386155469072 1
0.973754545376201 1
0.984723957192139 1
1.18706033385217 1
1.08887977614448 1
1.13885288139422 1
1.09971431833646 1
0.986215987890413 1
0.775952111637288 1
1.12714214191969 1
0.752432055351993 1
1.25719595830639 1
1.09608920405846 1
0.673966097907996 1
1.12483746687381 1
0.876951483849911 1
1.07416022049083 1
1.10216212870213 1
0.822046466830295 1
0.715045865690689 1
1.07717246424768 1
0.757615549356351 1
0.532086431977764 0
1.13274143538934 1
0.868502858513151 1
1.0352228820294 1
0.958187370737245 1
0.660383620268914 1
1.56018775582385 0
0.944535640204271 1
0.940825439302531 1
1.21197701089117 1
0.932170126975709 1
0.608111097865365 1
0.740387592029917 1
1.01046807276009 1
0.64608310062326 1
1.33057641551929 1
1.01743652797132 1
1.4368826754097 1
0.647282463903004 1
0.839613842847458 1
0.937336069140097 1
0.586921714572708 1
0.757216975816732 1
0.68461412540141 1
1.01150623296143 1
1.15792381432801 1
0.68426657569558 1
1.10203834230257 1
1.15296212171344 1
0.943620219810021 1
1.19668416029429 1
0.898802926329685 1
0.961790460718316 1
0.596950367706593 1
0.942399592258419 1
0.949530343862958 1
0.877849082290065 1
0.996359366463238 1
1.05322663812578 1
1.19590960930891 1
1.21523950306482 1
0.79587273040612 1
1.01848565929426 1
1.19440077552234 1
0.973346753962724 1
1.03785225421045 1
1.23504319599466 1
1.02463878804298 1
0.554919237230693 0
0.952138018909478 1
1.28323327149869 1
0.833427704658089 1
0.925192080218163 1
1.1180970603331 1
1.12787111264682 1
0.923888706610093 1
1.07868901748669 1
0.882286324539675 1
0.706283359758488 1
0.919096991121896 1
0.650336182312694 1
0.934632698466791 1
1.07379245274726 1
1.26534639923189 1
0.196821532438391 0
0.968664617662766 1
0.919911406541287 1
1.16294864986765 1
0.650762518442345 1
0.705817631654528 1
0.863686856220085 1
1.28566211803727 1
0.969004940447041 1
0.509391191195339 0
0.782473600046216 1
0.875783576249511 1
0.87378774995808 1
0.781948318187428 1
0.839981496626026 1
1.11031713735041 1
1.06146848578328 1
1.12541522439736 1
1.13776337705536 1
0.693813646475543 1
0.675725427396787 1
0.877497022195924 1
0.783375618265841 1
1.18538271348055 1
1.12640884163542 1
1.11567685636661 1
0.888350461025428 1
0.292564325396671 0
0.770392714447205 1
0.951791410294886 1
1.22325972118783 1
1.11138858512414 1
0.905934654523053 1
0.646244146570543 1
0.958470157118628 1
0.971508633267504 1
0.779383795640979 1
1.26810321823219 1
0.718322518117466 1
1.08855010470078 1
0.915586331930006 1
0.840487821965838 1
0.886285898974387 1
1.12942656940305 1
1.01942376803151 1
0.936240718606624 1
1.0965579346986 1
1.18877099322184 1
0.769536679541339 1
0.98484348051555 1
0.836652468521909 1
0.596070518184117 1
0.75269111805502 1
0.901404778593633 1
0.98308567290108 1
0.937957733641399 1
0.600633071337303 1
1.11602692361652 1
0.905630982114649 1
0.938081843078804 1
1.06482146706353 1
0.684628231734833 1
1.10356543679279 1
1.10809461384573 1
0.775667023625898 1
1.32377369732525 1
0.812424902511198 1
0.863632170858687 1
0.749690937057436 1
1.07960576728333 1
1.00161812649035 1
1.03376750323763 1
1.17094217249732 1
0.934731429393027 1
0.789650456222022 1
1.4489958759599 1
0.902028753621954 1
0.606475660931834 1
0.851140841169013 1
0.706131379596476 1
0.635676455889366 1
1.01232842900475 1
1.03530764766375 1
0.6402370009071 1
1.05068321856858 1
0.716507047174689 1
0.888249577040503 1
0.804297691825146 1
1.01501930233301 1
0.959672221347006 1
0.671839238091735 1
0.821195546333183 1
1.06682940661557 1
0.686094254986277 1
1.13770208646194 1
0.602325306806419 1
0.733706422713835 1
1.03851569384983 1
1.17630871832237 1
1.05894838665517 1
0.977492113446234 1
1.49844825086156 0
0.54378539714508 0
0.446139250581033 0
0.910902480201578 1
1.25760146774897 1
0.740194429399353 1
0.823365241374684 1
0.887412336623436 1
0.894992828689177 1
0.807259358590269 1
0.663330629351457 1
1.20307591722823 1
1.15505736047393 1
0.692254564785969 1
0.955868743644867 1
1.0905999526709 1
0.48634426856804 0
1.06245890266327 1
1.19246703891446 1
0.945053409609271 1
0.680505715394048 1
1.2613940684356 1
0.966837318602074 1
0.849862615243105 1
0.762038481478903 1
0.921128703147036 1
1.19683175412074 1
0.770138040212394 1
0.979575195384665 1
1.18385011370053 1
0.903440545721835 1
0.953157844889767 1
0.705861959815313 1
1.33047793991227 1
1.06697341748845 1
0.849590839158309 1
0.911994932234935 1
0.616546052882289 1
1.11577380057099 1
0.800789693817808 1
0.669895363658076 1
1.20064001790734 1
0.724137375983864 1
1.08693695280162 1
0.567186070184193 0
0.85027034014052 1
0.755115376605767 1
1.29213952254635 1
0.595362227888824 1
0.664230896814234 1
0.614979660868397 1
1.01433626161274 1
1.0923922830955 1
1.03593454998689 1
0.851037213060299 1
1.08844768493709 1
1.02758984492553 1
1.46159904569554 0
1.24199076155652 1
1.08196510012067 1
1.22403457015597 1
0.906998760127568 1
0.686229552123118 1
0.893338839334696 1
0.580258896832143 1
1.28423928925876 1
0.836089094853171 1
0.802173340726137 1
0.987618157331367 1
1.00056261508047 1
0.581539924911851 1
0.870418927423644 1
0.542869128107852 1
1.1805361550462 1
0.914229734689331 1
1.04123753288821 1
1.03648380102379 1
0.813638447071294 1
1.07810020663567 1
1.05714027628442 1
0.760177548848857 1
0.657272209249847 1
0.564421797359644 1
1.04797673397131 1
0.806345398766862 1
1.03214247470602 1
0.607539331209711 0
0.821276707844913 1
0.93353582295657 1
0.956487298303496 1
0.960361599731449 1
0.830393604542754 1
1.14649583616863 1
1.10499663964889 1
1.00448373591505 1
1.18557225725944 1
0.880480169535112 1
0.978472818206214 1
0.928094713021289 1
1.01429952336863 1
1.21499925506023 1
0.610019784492126 0
1.21772100434664 1
0.859935216775213 1
0.744597858008349 1
0.851866520343317 1
1.0232931348686 1
1.0385717444225 1
0.843192373993928 1
1.13847214604815 1
1.44507135553428 1
0.781564884801552 1
0.976290620083634 1
0.8721053376592 1
0.840202863812794 1
1.10405620199274 1
0.736184621038895 1
1.07189710957805 1
1.00262332849147 1
0.394444735113876 0
0.785276211044831 1
0.990650235282028 1
1.33267494368701 1
0.726662996966517 1
0.934281071170049 1
1.53172231135358 0
1.07060355560616 1
0.61956504486891 1
1.03298518037534 1
0.643839549507392 1
0.921899229915132 1
1.08345862307 1
0.951925485810342 1
1.04322639549879 1
0.775663342024563 1
0.87270513985287 1
0.845974413088697 1
0.882792288096677 1
1.27691058379015 1
0.982690144713458 1
0.988411220378987 1
0.818713276568419 1
0.687115488641565 1
0.912233102850462 1
1.00302355079442 1
0.627361655510874 1
0.928948911926419 1
0.827560916125217 1
0.931018184905548 1
0.988241734402123 1
0.932688181166807 1
0.713252466381744 1
1.16806515476048 1
0.798716184740846 1
0.39028603028656 0
0.83440607161264 1
0.698618285451635 1
0.590156437881345 1
0.718818455408301 1
0.941242060461079 1
0.647352419835222 1
0.870882662920323 1
0.828926315474257 1
0.929146895718385 1
1.16607506276037 1
0.782400713375448 1
0.556310116237399 0
0.985913579197612 1
1.00027780451726 1
0.490855445251036 0
1.05391936366745 1
0.97550052291301 1
1.19634700572591 1
0.671026858216989 1
1.32097177750658 1
0.726202493244522 1
1.18786128096611 1
1.30121278117207 1
1.24835926578203 1
0.871597285483523 1
0.990240792427568 1
1.06260899936564 1
1.2033727933524 1
0.854580992028846 1
0.878382651976977 1
0.744418857170227 1
0.996379272788065 1
0.819556620114318 1
0.676936834458035 1
1.21128743716019 1
0.803453550010187 1
0.896136154297183 1
0.533686248978518 0
0.992969181390044 1
1.1129579354437 1
1.30573461026263 1
0.809897073007115 1
0.862593283720194 1
0.941453515462927 1
1.41841429188433 1
0.668741205698957 1
1.18189689365561 1
0.88095225631653 1
0.972273982237729 1
0.789766166444867 1
1.20723933858163 1
0.929235575348585 1
1.1657974919031 1
0.910717305142156 1
0.643932391065063 1
1.20517046795436 1
1.10412417932339 1
0.685103397887348 1
0.959255834514765 1
0.771252240145199 1
0.734278462063086 1
0.34998806469237 0
0.980306105906564 1
0.184346639914942 0
1.04602221323959 1
0.743846572600447 1
1.27093113765483 1
1.13916152532046 1
0.71939820383002 1
1.27458126703209 1
0.861725128329217 1
0.934937713331215 1
0.873671212715868 1
0.860247491644848 1
1.43726643708014 1
0.883995696269287 1
0.923070954127114 1
0.588490266289633 0
1.2697813922971 1
0.852832579556978 1
1.05586640449596 1
1.12580825002542 1
0.862385549972177 1
0.83208864783726 1
1.08322816824188 1
0.769974420903275 1
0.900068034542963 1
0.855464531218084 1
1.40716721101208 1
0.751812222901896 1
0.903274211310954 1
1.12476664365323 1
1.04738886110627 1
0.994313806556964 1
1.17025424553291 1
0.643448900756195 1
0.719949917561203 1
1.2547893285112 1
0.75324377577013 1
0.751741625613951 1
1.41303335348667 0
1.04341927695599 1
1.09528661312719 1
1.0166165746909 1
0.860349164099951 1
0.685792291426663 1
0.73702214352847 1
1.25383734817938 1
0.922647463889827 1
0.929578536410235 1
1.1495706399334 1
0.912431105169867 1
0.720724548052722 1
0.847631300135787 1
0.933761324342429 1
1.03539590559069 1
0.73038084490804 1
0.864215228959049 1
1.30421952419134 1
0.76006168119935 1
0.910805930483046 1
0.755306346780289 1
0.785657668480358 1
0.971515932182738 1
1.00022596675529 1
0.830928657826028 1
1.21700207054394 1
0.983340714810785 1
0.858761867740969 1
0.879707081024777 1
0.813878782945484 1
0.567438577997717 1
1.01011355211515 1
1.09517306029206 1
0.907600228864158 1
0.893135079230923 1
0.715474947036713 1
0.887273467738707 1
0.895396911190445 1
1.31160289407443 1
1.09689405270105 1
1.13783303744269 1
0.786275182919055 1
1.09806674467128 1
1.32193647041361 1
1.05660293114535 1
1.07801664648644 1
1.08497344586127 1
0.775103804765727 1
1.05068075320332 1
0.991943155947441 1
1.75613562588957 0
0.957600704080649 1
1.28604810599639 1
0.889018179506909 1
1.05868834249864 1
0.711454918834749 1
1.04850502138312 1
1.03019540133537 1
0.637013609798895 1
0.632858961837337 1
1.05563005291514 1
1.13933545976866 1
0.736977080345208 1
0.694945673119689 1
0.812217329295319 1
0.678309844038525 1
1.1082768342231 1
1.33673417233905 1
0.658975890075235 1
1.0104608225603 1
1.01516041300148 1
1.07286435055789 1
1.2720428319381 1
1.2491384923672 1
0.850478644816355 1
0.906423319189122 1
1.17389923232626 1
1.19765371075419 1
1.23812933352727 1
1.13941433849316 1
1.60064146562786 0
0.978122078355742 1
0.826101914220376 1
0.747542488328491 1
0.880931340549377 1
1.29194233469181 1
0.637042700213613 1
1.22248206242458 1
0.819518611369594 1
0.71942005299916 1
0.912298524877434 1
0.747499638824625 1
0.89278877876319 1
0.941780632224631 1
1.41232512434595 1
1.00542337089454 1
1.22667015074634 1
0.790243875579282 1
0.921774380555741 1
0.842316524453952 1
1.02582651321103 1
1.16605118313316 1
0.916722008157319 1
0.824750784026293 1
0.907399002129404 1
0.701918233244854 1
1.06562380949812 1
0.851668945990151 1
0.853604178011811 1
0.918400558078843 1
0.949642325571844 1
0.486661708345646 0
0.891513694326376 1
1.04911822111244 1
0.881894317413079 1
0.843229523238065 1
0.922553455291363 1
1.01838459868821 1
1.22515729965189 1
1.12570230656007 1
0.952115881725407 1
0.858624494982956 1
1.02719653370083 1
1.13264674293158 1
0.85017282973102 1
0.983429047797981 1
0.880639261175025 1
1.15617623561639 1
1.03183135257805 1
0.893592351375592 1
1.01546507786781 1
1.09220992200269 1
0.74768089775085 1
1.48110157922271 0
0.684230407078226 1
1.10097650015927 1
1.02512991744624 1
1.07048689330466 1
0.692208817783356 1
1.37610800246026 1
0.905602824040848 1
0.740660995528507 1
0.922633820254695 1
0.849789460960672 1
0.731022808234107 1
0.882720506185607 1
1.01257630362361 1
0.896020475192731 1
1.18396515218727 1
0.773753555889545 1
0.910862624790896 1
0.543770010934841 1
0.825404582217865 1
0.589230821505085 1
0.861610624338615 1
0.918628852045928 1
0.898544257579431 1
1.01031044204279 1
0.792013973003901 1
0.679611987069165 1
0.442509512886933 0
0.92276205524495 1
0.817404628143298 1
0.938245376578 1
0.817908728359812 1
0.776124557107765 1
0.709412024127856 1
0.918884967360181 1
1.38960882053704 1
1.48699286507605 0
0.889012764589178 1
1.24775137358571 1
0.819067946221126 1
0.915048404490279 1
1.27283509252362 1
0.7117777112542 1
1.05927235887987 1
0.828525664198944 1
0.833045764945482 1
1.28538986512059 1
1.12808263093744 1
0.663393283712021 1
1.16135946152102 1
1.16585285368502 1
0.713579599971963 1
0.910889286071698 1
0.882889604483697 1
0.668641694606333 1
1.1943615541213 1
0.824282450950208 1
0.918173137923994 1
0.919137504487988 1
1.03008767721318 1
0.947098682471088 1
1.08263157106737 1
0.859901175572249 1
1.09583655297318 1
1.21209125651685 1
1.07860470521892 1
0.789211627378093 1
1.3105153832251 1
0.458787449442779 0
0.956423464799518 1
1.25583823295177 1
1.10441980397241 1
1.00414740735635 1
1.61061408958637 0
0.89486877359876 1
0.866539776805723 1
1.13871631315022 1
1.075285146362 1
0.985059020452667 1
0.90429792324197 1
0.712334216553157 1
0.712518322358694 1
0.693034166389592 1
0.566758461243537 0
1.17094281369735 1
0.809534473336946 1
0.995795649426404 1
1.03195730220564 1
0.336451099984757 0
0.923407394376185 1
0.833788429486681 1
0.853055430478382 1
1.26657655315552 1
0.659257355918444 1
0.987359819242779 1
0.808649456938351 1
1.05993112487598 1
1.31992050211618 1
1.28768894490342 1
1.0712697450503 1
0.994368582722267 1
1.20384015356647 1
1.35115283924369 1
1.86563170042309 0
0.856577270186786 1
1.20339119623318 1
0.80332583117986 1
0.35887295237311 0
0.804900898517289 1
0.758775795260687 1
1.16168119261916 1
0.838124228568619 1
1.22662042358151 1
1.13177114871607 1
0.709471889222015 1
0.830721141613242 1
1.18294409014604 1
1.23950661124852 1
0.901349196293442 1
0.737318128357822 1
0.838191970330861 1
0.903751092664901 1
0.73401363108498 1
0.941086418098351 1
0.871692077849393 1
0.967640171987918 1
0.83861009657556 1
0.449013362035479 0
1.15359090937166 1
1.0646291550044 1
0.933455104582659 1
0.828010101062351 1
0.900842646495963 1
1.33118576531007 1
0.855474912586756 1
0.73862090353267 1
1.16500158231352 1
0.952559481661125 1
0.966277758324849 1
1.00556486318142 1
0.86135161233772 1
0.633526245613423 1
0.752631212679722 1
0.975711065151512 1
0.894698575565463 1
0.674075975437932 1
1.08659752166464 1
0.934105466025585 1
0.656682422439396 1
0.642699873959997 1
0.793899060687481 1
0.778856620937685 1
0.785999834399005 1
0.824327096591582 1
1.27278565007715 1
0.807016558902909 1
1.1571722542947 1
1.10972152913428 1
0.574576363392591 1
0.973851915042676 1
0.937841734791932 1
1.3006559763364 1
0.649509083599498 1
0.943322600812557 1
1.13686159345531 1
0.672958578455192 1
0.605111862218551 1
0.949784740573831 1
1.21586183681342 1
1.00606243243899 1
0.982570035694297 1
0.810498029842694 1
1.11795452359652 1
0.920408882879483 1
1.0191014793544 1
0.890371340647404 1
0.761222592421363 1
0.754406531141414 1
0.767408323785937 1
0.444689438117386 0
0.925840158007381 1
0.615646242149111 1
0.932168582626018 1
1.00399082374241 1
0.791855049223987 1
1.21625885783265 1
0.970925470408829 1
1.11078997396831 1
0.92760821208297 1
0.76385104100667 1
0.9752020835105 1
0.991693214886066 1
0.879516036312778 1
0.907900359304308 1
0.892644354573358 1
0.994764520101118 1
0.950317670062035 1
0.850188083720465 1
1.11204751258205 1
1.42870545262176 1
0.966132829802464 1
0.902751102035573 1
0.902868251361359 1
0.898040377158309 1
0.94291047391691 1
1.14523358156755 1
1.1212570706107 1
1.08375602942662 1
0.694312437583677 1
0.975517429405498 1
0.986315690044415 1
0.819180036342551 1
0.85120589547198 1
0.680145477008191 1
1.03422876842231 1
0.864271278387426 1
0.686477742568617 1
0.733950758602402 1
0.835109776338892 1
0.553133553657395 0
1.34449152800044 1
0.993023620959443 1
0.849231359828842 1
1.16393491280951 1
1.30385780797804 1
0.561483971418795 1
0.782639852147363 1
1.41223659316551 1
0.86258700867142 1
0.986403614729256 1
0.541341831229137 1
1.14179714395331 1
0.975946047544453 1
1.00058744749037 1
0.91306557264855 1
0.857554384786896 1
0.689486105062869 1
1.24914816514921 1
0.998408089272639 1
0.73405870541983 1
0.915961665803963 1
0.755343988534488 1
0.712931509003272 1
1.22693917619251 1
0.62499160154907 1
0.79332624445779 1
0.886113482504978 1
0.692797944430396 1
1.07940047109731 1
1.11817406884941 1
0.862743419856421 1
1.23622689636683 1
0.811578922500549 1
1.39673495571948 1
0.758448375990613 1
1.03500983828337 1
0.734383096258267 1
1.03659793465074 1
0.920839917149103 1
1.37858639024041 1
0.659162492856591 1
0.672961554893533 1
1.00626992175139 1
0.704715112826662 1
0.628514833934048 1
0.514494222930208 0
0.359798538283623 0
0.978393667302212 1
1.0724633560753 1
0.652123608749592 1
0.855226472269685 1
0.619668434200186 1
0.862009257573593 1
0.965617686253068 1
0.45854950105918 0
1.04928405753721 1
0.671325281266957 1
1.28550492010593 1
0.954319351530316 1
0.726165649289912 1
0.75585368213889 1
0.634302896361532 1
1.05672507531806 1
0.992758162198701 1
0.825109870987434 1
0.716871186031085 1
0.703088200394006 1
0.910153032988944 1
1.00939395759375 1
1.06899011848757 1
0.900900060790055 1
0.975792859509211 1
1.69243426184901 0
1.27923175297808 1
0.698852041381326 1
1.07263975472719 1
0.819460856582709 1
0.561201264693419 0
0.98293058815138 1
0.577821206172373 1
1.27566079726726 1
1.30753641923165 1
0.856308235284018 1
0.909757508928012 1
0.896446590703927 1
0.526869675051 0
0.849151745229369 1
0.93515733555912 1
0.63899331986451 1
0.706141684797941 1
0.617823754124368 1
0.763039976967561 1
1.05485470073357 1
0.992678672083667 1
0.784309736262049 1
0.782218984136393 1
1.25652578280937 1
0.626539485297525 1
1.0580614422815 1
0.88755718549546 1
0.883176910722071 1
1.12506351971272 1
0.776683454006909 1
0.797926639239502 1
0.581507243687884 0
1.14682856349853 1
0.563674451237413 1
0.953522284362395 1
0.961211441511657 1
1.23576877805189 1
1.33106562185553 1
0.962551188756155 1
0.986902988134154 1
0.706739621207035 1
0.892034402382838 1
1.02532287918342 1
0.773309646130102 1
0.920488507853467 1
1.04351825093728 1
0.973722962206679 1
0.877856280385796 1
0.956028374723749 1
0.883233182960828 1
0.925379129886275 1
0.850965579585258 1
0.697459373968303 1
0.83123700296822 1
0.650670016045819 1
0.637249441048377 1
0.943843460766822 1
1.21070707385082 1
1.1710758144647 1
0.575910470248099 1
0.866809964334393 1
1.1317757621441 1
0.747135954260198 1
0.872376443035839 1
0.589898350817605 0
0.59147907241309 1
0.931188769162657 1
0.837399736228477 1
0.61934683302112 1
0.651464155909297 1
0.675188573484135 1
1.01285451726624 1
0.925681097875112 1
0.820599250502084 1
1.04022893873483 1
0.772335821386259 1
0.832812485296121 1
0.770879481913472 1
1.13345826995203 1
0.7189356975214 1
0.621754306797331 1
0.823907918821493 1
0.602280243271562 1
0.893051236112546 1
0.811886829579904 1
0.657438574067468 1
0.832914286959141 1
1.19503094528904 1
0.543742779364802 0
0.880713047474278 1
0.839033174268758 1
1.41391947125532 1
1.00179873759786 1
0.984043899192088 1
0.60065258675518 1
0.987939455053644 1
1.05345735114222 1
0.91369398406373 1
0.735866188939457 1
1.31399250877159 1
0.613438070400437 1
0.933620524264515 1
0.723467982390083 1
0.962505142882425 1
0.761103248829112 1
0.789263816823382 1
1.03051318718267 1
0.953267499127911 1
0.609744531389076 0
0.70242457073652 1
1.06045278006312 1
1.02242542105952 1
0.801397133203188 1
0.968303625324896 1
1.06581070462916 1
0.80374476917792 1
0.872319026969043 1
0.80738411219869 1
1.29886854696547 1
0.411106883924129 0
0.992983904580776 1
0.866467751215993 1
1.01628305803695 1
0.667350959932158 1
0.852339832753851 1
0.970724559306166 1
1.23738867869101 1
0.909294209684852 1
0.796368008108728 1
0.950776042068643 1
0.787161589420147 1
0.918659713733693 1
1.05284633539046 1
1.10103292309231 1
0.631259057458576 1
0.954201139006448 1
1.69577821307289 0
1.13362869851894 1
0.604521297546859 1
0.970108988277276 1
0.262148125775187 0
1.22807157452953 1
1.30992512141677 1
1.2690593886708 1
0.961101396170247 1
0.247188457832648 0
1.2496368411009 1
1.21730452515089 1
0.952991038884028 1
0.812334846908969 1
0.335397797516117 0
1.14735841746372 1
0.931767540808789 1
1.08086694280403 1
0.965166564387444 1
0.960503772531687 1
0.693441255831261 1
0.634790998058734 1
0.994244564510724 1
0.62120132322797 1
0.987381305539585 1
1.2179569805304 1
0.855069076274736 1
0.961004253529057 1
1.1944644972516 1
0.918500065612061 1
1.33284565196157 1
0.827985624962836 1
0.640989885464832 1
1.0921824239752 1
1.21016747345101 1
0.94116589346672 1
1.12330056774001 1
0.419908701643241 0
0.827699741492715 1
0.833164018813586 1
1.23056299993784 1
0.836308343145531 1
0.976845736467535 1
1.01966288629813 1
1.1489451240496 1
1.0992481880265 1
0.785338405725585 1
0.810451262571042 1
0.89428125732892 1
1.00076277082223 1
0.846266569466374 1
1.11178795528335 1
1.20907694573417 1
1.03997305025807 1
1.00225498736468 1
0.99487177469369 1
1.2542862632066 1
1.15155685958919 1
0.870727485217452 1
0.88772944828226 1
1.2588274736563 1
0.883031768208456 1
0.649003809989423 1
0.727252469351778 1
1.22440490024831 1
1.28149800449042 1
1.10065115774105 1
1.31910403632791 1
1.20646845128923 1
0.916314410621136 1
1.16932122924926 1
1.13549577051307 1
0.546273322426533 0
0.82940571808816 1
1.1943961174952 1
1.04303459542916 1
0.639184800422184 1
1.08733579104158 1
0.513310591287802 0
0.78884377367387 1
1.11706369183351 1
0.97756139668164 1
0.721483298363963 1
1.40079161428933 1
0.763730095515604 1
0.665672585075236 1
1.28273352944123 1
0.993536991750846 1
1.02550034341823 1
0.868077010103684 1
1.18250418230193 1
1.0519894592034 1
0.889380456182262 1
1.28090363383011 1
0.651991684048227 1
1.14550080416295 1
0.947394836253076 1
1.45760951404556 0
0.89105892910093 1
1.14048548815028 1
0.786711628240693 1
0.690067897699882 1
0.687246949426971 1
0.693180394606775 1
0.789393491546844 1
1.0094013064676 1
0.711427715904654 1
0.866309146231319 1
1.03277602554586 1
0.903060418004771 1
0.615777785456029 1
0.766867065162334 1
1.19863228787354 1
0.836329423212587 1
1.27106023633142 1
0.990598746879889 1
0.680216591120472 1
0.573475014427149 1
1.33116203763343 1
0.686450344991344 1
1.00079182943719 1
1.01621554569585 1
0.723245267824751 1
0.812667028423286 1
0.837200624898471 1
0.862282024008573 1
0.980183730213163 1
0.819497479052835 1
0.974524757144145 1
1.07620684434119 1
0.520001515074457 0
0.907787625648298 1
1.10093474828004 1
0.894789591645133 1
0.818296065956501 1
0.78174499785576 1
0.835146712220143 1
1.05102134724988 1
0.967498292050826 1
1.00332348783771 1
1.16185946079822 1
1.04329111578433 1
1.07795248533044 1
0.721153456623592 1
1.14634628974646 1
1.02951179240932 1
1.06172852353676 1
0.619481390833698 1
0.633114330991407 1
0.839573891911472 1
0.72206036067659 1
0.700687502634208 1
0.820741487363079 1
0.587116692373298 0
1.03351930157097 1
1.18500805547056 1
1.31146309563587 1
1.0522286718767 1
1.26237632960639 1
1.33147206858277 1
1.105068266592 1
1.55369829082157 0
0.988033549163671 1
1.26027831368447 1
0.993734368359602 1
1.09130572224071 1
0.539643625759174 1
1.43165552180434 1
0.783597118859491 1
1.05381965414081 1
0.61746443967962 1
0.595855338524666 0
0.986737722177458 1
1.06792521629302 1
0.948136675073528 1
1.03440392366517 1
1.25797703321302 1
1.20129131537809 1
1.08650819608639 1
0.913652099405008 1
0.889112364696273 1
1.01200068734403 1
0.596986941088791 1
1.22875408150235 1
1.15975811939872 1
0.874152978661887 1
0.918375154135829 1
0.624879281369522 1
0.348990097465165 0
0.87494463677026 1
0.613696502093408 1
1.03946550152364 1
1.05503360535603 1
1.0714845251697 1
1.05657475418894 1
1.04579654435429 1
1.48413672510722 0
0.621441983536657 1
1.0317994516627 1
0.929266352958134 1
0.75883139815895 1
0.963147507358324 1
1.02267869731508 1
1.39478125028984 1
1.10743990347708 1
0.919055878287521 1
0.752093428117512 1
0.619583228564614 1
0.86333245590673 1
1.07538079049376 1
0.77151646362776 1
0.910884180737937 1
0.962970651838822 1
1.06246125474092 1
0.79337211254653 1
0.993809196087328 1
0.693826024109317 1
0.875135969252197 1
0.625082890846251 1
0.969806083230007 1
0.799485878672962 1
0.864000497481641 1
1.20357760350205 1
0.982930900567064 1
0.838652771563214 1
0.485166883508136 0
1.19065665163083 1
0.371447457996096 0
1.11098881483395 1
0.952804917781313 1
0.670795069060807 1
0.796671200168612 1
1.16794549097185 1
1.11231071810411 1
1.10854399328659 1
1.01529827535036 1
1.02615676523717 1
1.02427016370057 1
1.25525767010169 1
0.725763498252479 1
0.929640727281603 1
0.549008803043336 0
0.966965799704136 1
1.16758837305105 1
0.950585723029643 1
0.931083089998873 1
1.08141119978043 1
1.13711789915149 1
1.02777663934278 1
0.69996404414422 1
0.53779645254592 1
1.08976982286034 1
1.10630039381659 1
0.761241822846 1
0.932678123555299 1
0.822935361660923 1
1.22705228479357 1
0.584881937399049 0
0.948586504417762 1
0.636971720756725 1
1.15015295738205 1
0.791395289505963 1
1.06977860606963 1
0.623101325453154 1
1.25795901482795 1
0.628031884550787 1
1.28067900206669 1
0.595992661059071 0
0.688916164982816 1
0.963787510329884 1
0.786318481111897 1
1.1745002891782 1
0.977148970472706 1
0.923477252373355 1
0.976633540441553 1
0.767025494352621 1
1.41731473351137 0
0.539460847332307 0
0.716987500709613 1
0.967669332467549 1
0.868230098345482 1
0.996703131666436 1
0.880446471190193 1
1.09614159881 1
1.05922721951845 1
0.918814755629639 1
1.38931431376334 1
0.960492790138045 1
0.456570662001627 1
0.700063670887593 1
1.10929350535628 1
1.12821110428811 1
1.13604850798358 1
1.11380755274067 1
1.15682309075452 1
1.13338527083059 1
0.800281800632046 1
0.911064961108548 1
0.933904509058153 1
0.58604131371675 0
1.19189018031379 1
1.00053811539037 1
0.78378358312468 1
0.741436087505224 1
1.0171313388121 1
0.798867680903788 1
0.946029857700253 1
0.762814080937831 1
0.489779011155892 0
0.841420600009236 1
0.70478158188031 1
0.926719338881508 1
0.904199671073204 1
0.976689351445785 1
1.01149268250885 1
0.93689285236927 1
0.781262155415979 1
1.12048917755165 1
0.915226189813594 1
0.802405674165258 1
0.873492332489254 1
0.556525793115394 0
0.834391533189378 1
0.737051792635868 1
0.820210877929808 1
0.752330604570676 1
0.980796797722069 1
0.863896894747853 1
1.18415728308486 1
1.35693605898959 1
1.03345691336043 1
1.25660196180896 1
0.839293172089816 1
0.78604608493344 1
1.18820800915549 1
1.13718442862625 1
1.04244328061649 1
0.806808203558666 1
0.875933026708255 1
1.3380762369972 1
1.03384244762623 1
0.781689964184668 1
0.809532008960252 1
0.80206452021645 1
0.989041386415102 1
0.907570037363316 1
1.38013228311259 1
1.006883319304 1
1.10815919871914 1
0.932601743166446 1
1.02556460981176 1
1.18912341808783 1
0.48642946022285 0
0.778535175517121 1
0.994616862219762 1
1.00360373545573 1
1.22010288493505 1
0.90832683232481 1
0.676167613125622 1
0.984465239573774 1
1.2043221379228 1
1.02551407644488 1
1.05730999785813 1
1.27568751752742 1
1.31623198123115 1
1.05671347279641 1
0.590325040598874 1
1.18007541358486 1
0.655478643262287 1
0.95869957069046 1
0.803487772823036 1
1.08494707341063 1
0.671365253434876 1
0.752867598126314 1
1.08599218058778 1
1.00877804958187 1
0.921960533683785 1
0.856611101608561 1
1.19278915223708 1
1.1584359587041 1
0.917376009182852 1
1.11793824758283 1
1.31423416966902 1
1.02830051938109 1
0.758662478442456 1
0.632820797730461 1
1.22501924093614 1
0.804513010205805 1
1.17911200888265 1
0.816893073485473 1
0.811450214720192 1
1.29784837658022 1
1.02002098225636 1
0.829111678933557 1
1.41964706239768 1
0.748074624665286 1
0.801688950111724 1
1.06461266553851 1
1.01335490861284 1
0.989062642811889 1
0.725146341815724 1
1.16773693952649 1
1.122736674033 1
0.987425789197951 1
0.981311335771018 1
0.768993075255328 1
1.26530011090235 1
0.751304459777589 1
0.70498404299958 1
1.03625789576592 1
0.598122643487533 1
1.07486051838188 1
0.790429386548746 1
0.863543771956521 1
0.882386220447004 1
1.06487642696582 1
1.24077255739472 1
0.856962048816627 1
0.922142145526291 1
0.942368437877971 1
0.90542974973271 1
1.04796028480783 1
0.762849169138163 1
0.98898705930211 1
0.753348988349337 1
0.466759328892702 0
1.35380443481022 1
0.856669486919533 1
1.01102428733937 1
1.01965270278491 1
1.00793849828555 1
1.2367861935459 1
0.734076025580392 1
0.809617927935726 1
0.780168260610188 1
0.807535278437599 1
1.33903557250765 1
0.936593163103017 1
1.26199433892887 1
0.974929333779423 1
0.836947246164263 1
0.857403047947735 1
0.92600004811661 1
1.00912708087964 1
0.871247389897773 1
0.555893255538168 0
1.11695018412291 1
0.943860091966683 1
0.880192700780881 1
0.982999484213069 1
0.792190278280695 1
0.905407162662693 1
0.868900396581057 1
0.99597934548005 1
0.940797621229071 1
1.13433914253077 1
1.00701197568327 1
0.909346935670452 1
0.819262045025727 1
1.11997126391602 1
1.10190534247089 1
0.971601938049611 1
1.36138266067726 1
1.1808899706973 1
0.896665182020965 1
1.13451093702083 1
0.879162848201256 1
1.21159878171459 1
0.834470234809717 1
0.981634942753663 1
1.12240017119617 1
0.618331810584989 1
0.866793031663279 1
0.733128607610555 1
1.11523896212622 1
0.839536939602692 1
1.29755200992165 1
1.12447399125793 1
1.24968444548765 1
0.95609354496308 1
0.947607279558906 1
1.16870715855254 1
0.774670659216903 1
0.791871399992605 1
0.901485067832341 1
1.17377851308873 1
0.766329522951087 1
1.19540243845501 1
1.30629830424708 1
0.926167279849855 1
1.24115261228627 1
1.4447175341444 0
1.47808317284565 1
0.898380400841718 1
0.777452690047119 1
0.942172136601437 1
0.719803561194903 1
1.47441846948325 0
1.27901444478337 1
0.552476219760195 1
1.07159736259299 1
0.815174800056576 1
0.786188372554884 1
0.939161587711308 1
1.27079786434492 1
0.959644709968116 1
0.910939870195332 1
1.11664616020977 1
1.02478570970067 1
1.06402740396865 1
0.88028241364053 1
0.700978413180258 1
0.72526330641751 1
0.875305988125063 1
0.846782362359702 1
0.928094746049485 1
1.08435880012226 1
0.829149174565797 1
0.700267774605016 1
0.856088232421523 1
0.756628754526973 1
1.02233330827488 1
0.816041315561402 1
0.931581712516734 1
1.59033876519364 0
0.871685480462028 1
0.967428280626587 1
0.624013428182661 1
1.00832090537341 1
1.18784611317905 1
1.18546413750446 1
1.032814037528 1
0.925517995404919 1
1.18726887915633 1
0.798205317423496 1
1.00670925874842 1
0.636902548439389 1
1.13942031352801 1
1.21123062447805 1
1.01849039349424 1
0.762935794995901 1
1.16040491673816 1
0.842819724102101 1
1.3097815782364 1
0.868329924941342 1
1.126570670043 1
1.15310295942957 1
1.09478227058449 1
0.974733253519178 1
0.847991148734952 1
1.10523817615426 1
1.08398116636056 1
1.10918158546392 1
1.15039269250035 1
0.688192616813578 1
1.12930405701278 1
0.865849574436206 1
0.549678302449735 1
0.888468720527313 1
0.895610756190106 1
1.05187660588789 1
0.895650586266191 1
0.846898221316869 1
0.902991792466275 1
0.941827311477471 1
0.972378760583357 1
1.31979963044641 1
1.01650882377756 1
1.05071344233876 1
0.804894061159675 1
0.95224105640205 1
0.796518299205576 1
0.689559504689093 1
0.973034836748469 1
1.02236828815889 1
1.17066715927877 1
0.733534537290656 1
1.15975718360809 1
0.974791715362356 1
1.01828037837196 1
1.26975625512295 1
1.0993226128949 1
0.675087033376327 1
1.12302799022832 1
1.26519286880986 1
1.05001096863509 1
1.20164966282193 1
0.989029998811801 1
1.22256788616154 1
0.910599553947979 1
0.887891474933651 1
1.04995180460753 1
0.429272353334038 0
1.19716865441226 1
0.477640142206988 0
1.07851234487347 1
1.12868579840631 1
0.822508508741837 1
0.909208473659066 1
1.3071426295748 1
1.16306695889857 1
0.851018074318908 1
0.738773651316262 1
0.68886266426066 1
1.34105831889945 1
0.793041351216517 1
0.863666837241301 1
0.802792954874426 1
0.860263160151067 1
0.845063674245463 1
1.0180842206233 1
0.697640326525416 1
1.3355762052682 1
0.94468992857441 1
0.999692309907403 1
0.895993368338863 1
1.23140661474242 1
0.817521230622133 1
0.557455005668849 0
0.776443802140381 1
0.6542977634585 1
0.91399011953664 1
0.574839364859295 0
0.842812444700551 1
1.13801418833035 1
0.825002359775498 1
0.86619689821382 1
1.08400687810123 1
0.922442130109266 1
0.892346406372732 1
0.827556530117228 1
0.622223945603723 1
0.786636042573395 1
0.840816154223653 1
0.464127547872523 0
1.05294603335601 1
0.720771454558439 1
0.668817857910682 1
0.948999461265955 1
0.610609093322541 1
1.03684177013671 1
0.720349105133596 1
0.582652966195584 1
1.02476056429812 1
0.593522225144274 1
1.00092678698285 1
0.903500176209161 1
0.959644547599939 1
1.09583706673221 1
0.736410548965225 1
0.707102666052378 1
0.970452321587387 1
0.93012444735114 1
0.870937522733764 1
0.644577747149676 1
0.811214423556074 1
0.844259407405015 1
1.25806303598172 1
1.18865650064251 1
1.0404718762445 1
1.12247555935738 1
1.25569485896992 1
0.926790835091857 1
0.883282478528064 1
0.61274461634833 1
0.849984902415623 1
0.669037453276087 1
0.933991791398911 1
0.971795993691784 1
0.773701234638499 1
1.11220834629924 1
1.02325229130687 1
0.798209236709243 1
0.845979412684132 1
0.876412906025485 1
0.609620923859025 1
1.15813142564646 1
0.845197631878421 1
1.01471184388229 1
1.11370238834163 1
0.788730736684684 1
0.561136182824668 0
0.857523409574487 1
1.015523763635 1
0.998872798948252 1
0.738740655065475 1
1.29225897522721 1
0.648684725227067 1
0.975718430405484 1
0.897341938091109 1
1.30122976097376 1
1.04070539568422 1
0.9398903806098 1
0.733226107313767 1
1.24689037426038 1
0.985830918722301 1
0.848668639943267 1
1.15763158374451 1
1.0451307545238 1
0.595412098769889 1
1.0273878666963 1
0.786687938100304 1
0.831551857967256 1
0.832809981270157 1
0.733785911545223 1
0.84209581730497 1
0.93214519172959 1
0.947955485885312 1
0.951498783998716 1
0.872830177755405 1
0.957552617441247 1
0.665926088695481 1
0.925192208548163 1
1.10297108865189 1
0.925453100192432 1
0.463069097005422 1
0.76226217780272 1
0.906206741145424 1
0.745352786543951 1
0.659255668466895 1
1.40427340011658 1
1.14822334869004 1
0.712256535146439 1
1.18874893944577 1
0.671383193338884 1
1.23637769009263 1
0.901435833010026 1
1.01103710959332 1
1.0969707424249 1
0.723574662522925 1
1.12336735420445 1
0.827844413500594 1
1.05669987343575 1
1.07946214520486 1
1.26780128465346 1
0.997934671404168 1
1.12730986883407 1
1.08238296652969 1
0.648935045603152 1
0.910450597337172 1
0.928697018641544 1
1.23984893968714 1
0.521442845089367 0
0.880589737538715 1
1.07579860449445 1
1.08112473255092 1
0.777790960952764 1
1.4037624356807 1
0.561665463690963 0
1.13089199620005 1
0.765793226176716 1
0.818482264338354 1
0.68351338820281 1
1.36316403682206 1
0.676491907926329 1
1.36397823086827 1
1.19373464143632 1
1.19415503032069 1
0.854383208313949 1
0.844647165967588 1
0.766669797198776 1
1.14911293466637 1
0.915679110958718 1
0.752951844803404 1
0.768167992251332 1
0.680046497473834 1
0.942578046711537 1
0.851101952861563 1
1.1525188100221 1
1.07288983889366 1
0.528874866008354 0
0.978229279058252 1
0.909865816861851 1
1.10417270346586 1
1.33258332763971 1
0.803919297182669 1
0.836790794838747 1
0.863723782748953 1
0.57227302506623 0
0.807575182146578 1
1.07254463083727 1
1.01229139043252 1
1.02778718449385 1
0.818293948510219 1
1.10046643555231 1
0.626076041439434 1
0.991544330813404 1
1.21216229466366 1
0.853543483493559 1
1.04988729644051 1
0.829628203592213 1
0.938374736721462 1
0.67354085063905 1
1.05804692927309 1
0.815110583833817 1
0.970126042191101 1
0.912431727123295 1
1.24698106008415 1
0.735467888474209 1
1.0899063503307 1
0.841903448537399 1
0.925319049902842 1
1.06961239774844 1
0.858743886131262 1
0.828806531006851 1
1.0852495744095 1
0.913664477592065 1
0.927064423165143 1
0.75388668705071 1
1.26501233697389 1
1.24351902123677 1
0.375371108412197 0
0.932404189362184 1
0.746344347987072 1
1.14072133453731 1
0.864745817399341 1
0.571228492869048 1
0.584343924077386 0
0.761912369034576 1
0.902756233634482 1
1.39469400460082 1
1.02974851628638 1
0.780373591287428 1
0.69040293467733 1
1.0224904632266 1
1.26054184794726 1
1.05857580694784 1
0.736683971787122 1
0.594810491115143 1
0.789459609749255 1
0.897842735298821 1
0.692498400390251 1
0.974162773051259 1
0.870778587434917 1
0.940065203031761 1
1.08533740820433 1
0.895487347631084 1
0.855954504180333 1
0.811434799471192 1
0.897728155504331 1
0.724124933026692 1
0.940031167141945 1
1.20343697854655 1
1.03650034899224 1
0.985300995541353 1
1.05237298875996 1
0.983283971104947 1
0.715515371121122 1
1.02145660472051 1
1.42068076795947 1
0.899634346808586 1
1.00578471209349 1
0.663347656831617 1
1.02878331648788 1
1.35147692336081 1
0.820568716341145 1
1.17642899069833 1
0.86641695502549 1
1.07532067939688 1
1.29103514247356 1
1.12310133023477 1
0.954471259482188 1
0.858292274236377 1
0.709467963464594 1
0.735646690628946 1
0.974399941134881 1
0.773204068367573 1
0.716383995543684 1
1.00051692180035 1
0.879494652003315 1
0.85226247844536 1
1.06825909169361 1
1.20777498846293 1
1.04034296005641 1
0.898067527197941 1
0.697362612396894 1
0.90882549166255 1
1.11519484853331 1
0.873340235226744 1
0.853914947665071 1
0.745099703230517 1
1.16753161152653 1
1.48864789726662 0
1.05565775862457 1
0.320564925998737 0
1.31216639718235 1
1.13277183678782 1
0.786683640923112 1
0.945387410631492 1
0.740603733914771 1
0.972529679429106 1
1.27511156839059 1
1.01809851200486 1
0.773856393604219 1
1.06860715924123 1
0.800172380106341 1
1.02868062481594 1
1.25225017193155 1
0.878089457055994 1
0.995738413219626 1
0.901666921448782 1
0.976168355628774 1
1.05008048568298 1
0.945508996039062 1
0.615888490693337 1
0.928976190399572 1
0.997276255118165 1
0.947470525414207 1
0.751599200210525 1
0.954169709772278 1
1.06081156675297 1
0.981501320087422 1
0.881328352588862 1
0.900422257514474 1
0.74171095231344 1
0.825183874109915 1
0.915843970814417 1
1.06194860328982 1
0.974122234818648 1
1.07158672582145 1
0.935655650406018 1
0.692668749278857 1
0.986325158555822 1
1.03014207009839 1
0.951121497197373 1
1.17507816653023 1
1.02877979512584 1
1.5610148524457 0
0.939122028491476 1
0.822259430082913 1
0.689965678312427 1
0.803598385785826 1
1.07076265381272 1
1.17022082047191 1
0.868779989831069 1
1.10922756459549 1
1.09664156634809 1
0.96320405919261 1
0.624661275305861 1
1.02602873813948 1
1.07264794676214 1
0.882716679504665 1
1.08075735247968 1
0.625352955063936 1
0.802222781783602 1
0.705073088948162 1
1.15819533179113 1
1.16022678403527 1
1.37489703735054 1
0.713662026564047 1
1.02346446183141 1
1.25444334273086 1
1.02409955568748 1
0.971558132163405 1
1.10801460719622 1
1.29876664908553 1
1.45022363450854 1
0.694559590066423 1
1.0504162060207 1
0.72737133484971 1
0.529845777245432 0
1.11386854104607 1
0.849020280737901 1
0.976324472695991 1
1.03029866633193 1
0.948169399546667 1
1.24194750256188 1
0.928622287716268 1
0.680701705660904 1
0.977467352305724 1
0.731527334173996 1
0.801116002164424 1
1.14847497837461 1
0.964554367110865 1
1.24678012347857 1
0.51837270396633 0
1.16758965443241 1
1.09352681999627 1
0.854231289891084 1
1.12509838154788 1
1.1972574587133 1
0.695438489625275 1
0.925561150521874 1
0.734246568604638 1
0.93027512106466 1
0.790460755717152 1
0.845727552754986 1
0.812341053805728 1
1.1828090987031 1
0.954211253940765 1
1.06334462766452 1
0.845847192551793 1
1.37837626651823 1
0.885815196829551 1
0.811309168528555 1
1.0125459605497 1
1.05702106641737 1
0.813409118661515 1
0.698662911385152 1
1.1628822597396 1
0.963627278228428 1
0.999537446478392 1
1.08680620337665 1
0.817462444818058 1
0.732462523596162 1
0.703509168570965 1
0.633107769802644 1
0.762917890718212 1
0.932306911617571 1
0.609793633113555 1
1.60301997076152 0
0.852462579854948 1
0.858718793433853 1
0.643363298033999 1
1.0985836200549 1
0.889329311548563 1
0.839551165106665 1
0.885712180585865 1
0.584763481199236 0
1.0100352507179 1
0.92437505242694 1
0.880607863605612 1
0.652845328672043 1
0.670888244937457 1
1.04875659273902 1
0.657681513794718 1
0.551223089248519 0
0.860983845670446 1
1.02657323489082 1
1.00144053970735 1
0.801668928199418 1
0.803114834426009 1
1.39676168446294 1
0.867043284539526 1
0.782130782017204 1
0.615451633616875 1
0.932952801900695 1
1.3104323544917 1
1.14186388641533 1
0.487674986194971 1
0.952332540440144 1
0.861073209291931 1
0.793042159940964 1
0.922579578711366 1
0.785582092193748 1
1.29470633261576 1
1.06185376037969 1
0.837133735966003 1
0.872479130081933 1
0.998350234802286 1
0.986483985406173 1
0.853774677492566 1
0.976377526359973 1
0.892654188903379 1
0.678574750552869 1
0.685784951815797 1
0.902800492115438 1
1.19917976968825 1
0.395518333462492 0
1.00418840439795 1
0.81410575953345 1
0.766422902760242 1
1.12253166261462 1
0.964878366508878 1
1.17526270125231 1
1.26788339922329 1
0.907285621606845 1
1.00404084042439 1
1.01390466881823 1
1.14200324222546 1
0.930013978472962 1
0.640389645851668 1
0.785017097046738 1
0.802613175430706 1
0.79766157377129 1
0.951961035311712 1
1.0128533934198 1
0.38549155921793 0
1.08244606281401 1
0.607898247800235 1
0.762967048856957 1
0.932084565387763 1
0.747735377756918 1
0.963832360795043 1
0.917330591565696 1
1.0326371597924 1
0.858728658678063 1
0.837540383362119 1
1.10773087779473 1
1.05509818569088 1
1.25478825968134 1
1.01722897280058 1
1.1903726527614 1
0.646250020105169 1
1.01874019099089 1
1.0450698037238 1
1.22134343204431 1
0.912401120933875 1
1.33363711215001 1
1.12295108655498 1
0.703768104316099 1
1.09216430055057 1
1.0364673429509 1
1.02392844527973 1
0.705910355946 1
0.966558110865658 1
0.775649529392253 1
0.673116965597351 1
0.834426697688695 1
0.452342119320913 0
0.69400955459786 1
0.815217892640311 1
0.68146975279506 1
1.28263156449901 1
0.551167167712042 0
0.64219304274257 1
1.0418619535357 1
1.20935663255948 1
0.633707296542495 1
0.686787556717004 1
1.00612719886882 1
0.955779390659636 1
0.621137323498852 1
0.868465103672781 1
0.848274161288899 1
1.15023762617991 1
0.752452805831799 1
1.07920654268531 1
0.759990603007212 1
0.992315386018189 1
0.542070766390445 0
1.23993179544346 1
0.983074495542363 1
0.874789611757817 1
1.02186569513661 1
0.558249324711441 1
0.914309662560526 1
0.866887889799283 1
1.24154359776577 1
0.954033890686165 1
1.05271856079599 1
0.749974214589232 1
0.979244845054374 1
1.36532227282037 1
0.68262691846575 1
0.858356576559898 1
1.04431359487742 1
0.967191189890081 1
0.74229246727855 1
0.548427790333232 1
0.934149378300272 1
1.01875500002276 1
1.0448140755871 1
0.967613232343527 1
1.03459331373567 1
0.926938543647248 1
0.793721189427439 1
0.652550829924288 1
0.598008819824041 1
0.703850515560945 1
0.88544468908219 1
0.811661339673543 1
0.709974412802882 1
0.570247972799356 1
0.551768369073304 1
0.758455007436919 1
0.924392440593236 1
0.771693140971325 1
1.07929881491951 1
0.929928244948853 1
0.823243706412102 1
0.94021517985193 1
1.13372673710246 1
0.66676817954121 1
1.21485832883285 1
0.816812395389064 1
1.12307846585066 1
0.888396947666711 1
0.995156784604463 1
0.860219188424737 1
1.11128643497959 1
1.15988028247321 1
0.41298188211269 0
0.804677033831834 1
0.773440637021646 1
1.23171829104667 1
0.809139190565356 1
0.438646706737534 0
1.23473278056316 1
1.29080184770173 1
1.0532520145686 1
0.784559166721967 1
1.06381916846592 1
1.27674620005355 1
0.865803821986895 1
0.986323654615547 1
1.00343794886797 1
1.01389839485871 1
0.723854025006967 1
1.28075093642147 1
1.08882283606708 1
0.7084877405639 1
1.00163443572396 1
0.672787928625112 1
0.753386348031558 1
0.420083015501379 0
1.09329094469738 1
0.709072419535904 1
0.910307817365262 1
1.11755435002956 1
0.664343322679782 1
1.09877978277385 1
0.956445861947113 1
0.516202633412754 0
1.3005028295324 1
0.954538924956353 1
0.861367858749517 1
0.776299815650129 1
1.24069397305754 1
0.77558157428209 1
1.18491682399065 1
1.11365358613773 1
1.05973875189371 1
1.07163411779305 1
0.769505044233801 1
1.01971743923992 1
1.29209763194712 1
1.02374654291245 1
0.854230019027128 1
0.64017443703021 1
1.1260511950522 1
0.878751907239246 1
0.825050922549965 1
0.813958600573565 1
0.567483623388494 0
1.06720444226173 1
1.06561825913188 1
0.866288959668518 1
0.560485247848539 0
0.774135699187701 1
0.651493289146211 1
0.953300367891015 1
0.957478631718521 1
0.898236703330578 1
1.09126476888289 1
0.893653508166688 1
1.19497041539401 1
0.733495249379711 1
0.786902913933364 1
0.844111875128614 1
0.866679151939659 1
0.560670276653587 1
0.543571617107999 0
0.990507896672632 1
1.49565053536638 0
1.08501894119029 1
1.18703312378804 1
0.666297983272527 1
0.744339970145393 1
0.890908582765661 1
1.34231845683486 1
0.701884516436687 1
0.944878464320954 1
0.613082501321334 1
1.19085329909175 1
0.888773657796892 1
1.06077417232095 1
0.841612882511965 1
0.502451994270067 0
1.20401397801982 1
0.871309588434985 1
1.22501994020472 1
1.27560162364893 1
0.501846125064865 0
1.0186757747148 1
0.682846406325973 1
0.872102335446973 1
0.862602733024171 1
0.991091670861142 1
0.760772780173387 1
0.643507094592005 1
1.22937438359802 1
1.06995588452291 1
0.734049529115198 1
1.15228786851988 1
1.06539919239988 1
1.27807858636607 1
0.87004787657323 1
1.56743346734083 0
0.762115413869542 1
1.15284257575631 1
0.611186989135217 1
1.0517040836442 1
0.952819784712447 1
1.08063571842452 1
1.04705082616017 1
1.06057106156097 1
1.05745395033604 1
1.17781103365756 1
1.17494449351935 1
0.725584896114967 1
1.2817905703143 1
1.03443045114863 1
0.814797855306881 1
0.841030914532453 1
0.531733933530808 0
1.22950032137845 1
0.947055326289388 1
1.0625689213894 1
1.30831934827869 1
0.897299465652179 1
1.37294266356854 1
0.624357396731062 1
1.15974387992608 1
1.18011852730599 1
0.990341065432812 1
1.11179075486636 1
0.632518273086981 1
0.979636721422519 1
1.20465110426922 1
0.543788935391396 1
0.770049849380473 1
1.08705486052786 1
1.04114370938565 1
0.815545682490172 1
0.775987093557006 1
0.91802428784498 1
1.15810574294961 1
1.09653657267491 1
1.148349293731 1
0.963074454074335 1
1.04002857883439 1
0.599900095467199 0
0.882390102749109 1
1.02185947157821 1
0.705637798913054 1
0.941215435428519 1
1.13695319228149 1
0.627797886369589 1
1.01598607469444 1
1.19442756615307 1
0.645478551673942 1
1.1379708063446 1
0.768709328470714 1
0.827577238320872 1
0.778543753212098 1
1.44111953653817 1
0.7535362438423 1
0.951082734200643 1
0.833262447470717 1
0.634174705805192 1
0.818639745027853 1
0.945868581469956 1
0.699029327264269 1
1.03533742579397 1
1.19434778382412 1
1.11741659903338 1
1.01193616321574 1
1.03520596812929 1
1.06127188372996 1
1.08439387676689 1
1.04232190922533 1
1.15126602423792 1
0.538874385136509 0
1.12326455417208 1
1.01555878506092 1
1.17383903175753 1
1.0300502069123 1
1.22977545522059 1
1.18895837036891 1
1.08911239693691 1
1.05230015609171 1
1.33610571009859 1
0.973939880335914 1
0.966041928201595 1
0.539755096886177 1
0.909728468699134 1
0.784886467539435 1
1.3089705770645 1
0.561474156951576 0
0.886915549263233 1
0.615104758178135 1
0.837956232671128 1
0.776226860925529 1
0.964753529163288 1
1.09971503117106 1
0.748953124856955 1
1.11234394799154 1
1.11728506126988 1
0.784011618454641 1
0.745707118777296 1
0.802104454970552 1
0.886270365592567 1
0.532433466705987 0
0.875341883763824 1
0.736474018848586 1
1.05257518342072 1
0.605325203745509 1
0.869225889487546 1
0.759511405788129 1
1.06618104460919 1
0.863384504384637 1
0.835476461887755 1
1.15202016295591 1
0.803911753011509 1
0.608417827624219 0
1.27659115180373 1
0.3790792449729 0
1.2418603809113 1
0.95866501265273 1
1.00761073947273 1
0.778150179474483 1
1.16452829801074 1
0.810910776643965 1
0.978135739869983 1
0.419265848337165 0
1.11086349922886 1
0.736381289828796 1
1.09183445904911 1
0.91613113378153 1
1.01912880015518 1
0.801375799697951 1
0.981481770810686 1
1.10844736923044 1
1.28596954759361 1
1.07192869269992 1
0.978577364179265 1
1.1851655367317 1
0.992084542787485 1
0.433897191988135 0
0.996947696938925 1
1.15949795956824 1
0.948421467964352 1
1.15838707352887 1
1.17783208600765 1
1.39669619422435 1
0.721833508412441 1
0.932382674013043 1
0.843399027982148 1
0.549831835300975 1
0.531244094743242 1
0.62672744554675 1
0.960868322287056 1
1.34147284932732 1
1.1784616695708 1
0.674004335100923 1
0.878284855284852 1
1.19439062228424 1
0.926390694386802 1
0.547051209135999 0
0.771492834924985 1
0.460445418682698 0
1.06150275200672 1
0.942455175075388 1
1.384040026306 1
0.944918041177249 1
1.26337583791014 1
1.51693397812689 0
0.868505140189189 1
0.947560483588085 1
0.868523238727132 1
0.789897485334634 1
1.07063168982839 1
0.911556924572906 1
0.956383536609238 1
0.896170719400022 1
0.807588724039344 1
0.686516275579064 1
0.904716129636413 1
0.674197569714552 1
0.823487255625018 1
1.0163823495455 1
0.609469434478522 1
1.03777880270367 1
1.49895952133188 1
1.0530974005272 1
1.01026490717742 1
1.09870809571495 1
0.494835378501389 0
0.953322402335255 1
0.683018871838186 1
0.893333455148813 1
0.9114343673996 1
0.936972161995654 1
1.10442895407063 1
1.0498329738692 1
0.718288884457319 1
0.874061042831244 1
0.444704776878164 0
1.48834529127485 0
0.729926182505626 1
0.971830279551888 1
0.568270833819791 1
1.22696699537419 1
0.954750986649989 1
0.919381726890506 1
1.26317192488901 1
0.938487269160341 1
0.705087943318492 1
0.808521747239586 1
1.40253331233607 1
1.10464447752801 1
1.00037029782702 1
1.02699791748625 1
0.785972721075469 1
0.751519452051732 1
1.36395530415508 1
1.04480869656469 1
0.960348678049569 1
1.10307489116507 1
1.06264874341622 1
1.21224649764578 1
1.23230177162592 1
0.870801905793442 1
0.872089882240563 1
0.894183462472658 1
0.977061452825347 1
0.618417018285049 1
1.17658904402407 1
1.03982185456421 1
1.11851911386815 1
1.11804857398323 1
0.718406618050446 1
0.890008260405351 1
0.783333050114537 1
0.768530454134588 1
1.24591679354499 1
0.959545389747358 1
0.85521927179729 1
1.28873913492449 1
1.14177364851581 1
0.991085188224547 1
0.713269200059876 1
0.869467643676433 1
1.05227340807287 1
0.191556673593345 0
0.922615589145288 1
1.32056188780601 1
0.916400842562377 1
1.15723767541605 1
0.884070279726632 1
0.876399363568883 1
0.715339882305861 1
0.636287237685227 1
0.838800295113566 1
0.932713575199532 1
0.974460491993251 1
1.04501274296011 1
0.693989682382143 1
1.14314326304699 1
0.568971318558909 0
1.06494596398607 1
1.04181573108873 1
1.03262899007327 1
0.921746960480412 1
0.975090832068468 1
1.02281359255065 1
1.03761451455073 1
0.797171665246476 1
1.08854516108175 1
1.03538050419269 1
0.743409580145036 1
0.757343994078272 1
1.03690309311166 1
0.512342782011905 0
0.635043740877574 1
0.727194364253964 1
1.02705217335967 1
1.12059410506021 1
0.817684879098002 1
1.20007572990558 1
0.844789490097955 1
0.999978419733144 1
0.966612794950222 1
0.950925293274574 1
0.823845995269605 1
0.829338812428485 1
0.936200638342283 1
0.684152992465048 1
0.894760117777916 1
0.943887055536951 1
0.825713281041846 1
0.846752440049939 1
1.07817207041148 1
0.844561563393057 1
1.01506965545307 1
1.20661808750872 1
1.23880048167267 1
0.802202426395494 1
1.0529677228328 1
0.598417506438213 0
1.42656988071316 1
1.06195520857682 1
1.02250366096194 1
0.960578552753731 1
1.14149897863544 1
0.828933546540429 1
1.14630784291825 1
0.849034501289192 1
0.949308334238247 1
0.632791160843891 1
1.04786753765906 1
0.923092114090037 1
0.449703831575388 0
1.29670647841305 1
0.991518117235143 1
1.24783820870053 1
0.86455153722912 1
1.11121618870326 1
1.01468253155901 1
0.963857685680245 1
1.25771134744021 1
0.795520221328813 1
0.852268884427756 1
0.550718866553145 0
1.07781665586597 1
1.00580302594398 1
0.625478878948911 1
1.19251676810146 1
0.86657653325367 1
1.13688854089425 1
1.00298290187859 1
1.06955842429036 1
0.570049550859186 1
0.753154754672697 1
0.644420885725632 1
1.03091804047473 1
0.847911357233555 1
0.963049905817087 1
0.840888391529444 1
0.660369952104063 1
1.33091289658141 1
0.557673605187393 0
1.27825999909492 1
0.906737750954961 1
1.03136199436499 1
1.13830263288237 1
0.500142500315356 1
1.08558079120211 1
0.645534449798992 1
0.866751916554282 1
0.948893154728029 1
1.04141508488017 1
0.954031640193357 1
0.559430364922389 1
0.420489270443584 0
0.593899191130354 1
0.85506488882118 1
1.03071177986869 1
0.825382157257897 1
0.904693156218084 1
1.04260973407184 1
1.04785810384742 1
1.27099651229639 1
1.33564865847732 1
0.775628363408234 1
0.872541005011663 1
1.14026417382098 1
0.972144905326309 1
1.04014248096469 1
0.826718097514823 1
0.510842405852093 0
0.901381991612379 1
1.04126287099943 1
0.929599796885908 1
1.13875957325835 1
0.656849984328534 1
0.913488255034328 1
0.737935879782345 1
1.15539594099342 1
0.743622813006338 1
0.84240140439188 1
0.761553117915485 1
0.873767559513442 1
1.08622649373608 1
1.28064683316315 1
1.02551648554199 1
0.923213694019142 1
1.36218158726719 1
0.317094309192489 0
0.80564030472995 1
1.09845674610855 1
0.470560637383175 1
1.05938048246077 1
1.20642433075085 1
0.950421499372328 1
0.73185533903552 1
0.966447311584552 1
0.92262801563753 1
0.667857551801832 1
1.56520739210444 0
0.902276098100507 1
1.13051722665286 1
0.823490699615373 1
1.19826724161151 1
0.859472077924734 1
0.677336883636707 1
0.983712462360427 1
1.02813940813972 1
0.982976681195644 1
0.51064261523029 0
0.78614095613207 1
0.937343362933377 1
1.24505065176906 1
1.37288566853086 1
0.869751513220763 1
1.12453252794078 1
0.928945875843546 1
0.472447018163041 0
0.906323758186177 1
1.21683042137655 1
0.717138540306116 1
1.12751821113768 1
1.42701507635639 1
0.778722510632615 1
0.895754704979763 1
0.898116841697378 1
1.25986414960494 1
0.863565829615702 1
1.07764792993202 1
1.07321594566797 1
0.687464688682986 1
0.694506294508446 1
1.08415234139153 1
0.960547641990228 1
0.783751699054667 1
0.728641549194256 1
0.895759640453689 1
0.933361510161559 1
1.22546054175688 1
0.852324474717524 1
0.803619567505563 1
0.835441328987868 1
0.80014091587995 1
0.993326490351893 1
1.02069170329605 1
1.33265338021171 1
1.1715241702678 1
1.0413849734973 1
0.750599617992508 1
0.853499363543148 1
1.44919635772732 1
0.910334621285236 1
0.533762612707532 1
0.859113642900153 1
1.17525318059347 1
0.46991962783386 0
1.09312489129241 1
0.416964089045117 0
1.12151852140971 1
0.791750686637455 1
1.27335185106475 1
0.678315437811764 1
0.865020285561102 1
0.916260708757285 1
1.03904950927842 1
1.02589378539107 1
1.13616215860617 1
1.06759158646493 1
1.0063337081359 1
0.842076904115961 1
0.667802262330198 1
0.848510381041007 1
0.45805831663694 0
0.868065971012447 1
1.39353946559796 1
0.88519601651522 1
0.9735390415145 1
1.16602655580908 1
0.550184393803824 0
1.23651069447913 1
1.49622498941554 0
0.670770101072045 1
0.345842227273532 0
1.22591901762158 1
0.607540293360332 0
0.865641728201543 1
1.11623767007048 1
0.768794466850068 1
0.671425450478604 1
0.867236473458272 1
0.907396258720044 1
1.14652795531614 1
1.01904409727073 1
1.03124995549666 1
0.684588929081786 1
0.890112802353439 1
0.835547225392135 1
0.907966992132042 1
1.004743682321 1
0.975191703670882 1
0.488387600610483 0
1.10444771573288 1
1.1174343743775 1
1.07978332790249 1
0.839082236693508 1
0.844428050784087 1
0.316641095974665 0
1.11464747328143 1
1.09455979193242 1
0.884763470301701 1
1.37254023920335 1
0.72422200011074 1
1.39923672078407 1
0.971886665471513 1
1.03871427550313 1
0.779484694619867 1
0.91240249655195 1
1.13560093024616 1
0.844302814897472 1
0.990889325433451 1
0.702639045365753 1
0.791607336191027 1
0.833721445891225 1
0.890638925487427 1
0.830962987836585 1
0.747879208445704 1
1.18122920872558 1
1.07639996500239 1
0.625001706720112 1
1.27206268935908 1
1.34283404786498 1
0.929788006149257 1
0.875018822464697 1
0.787197510886953 1
0.866439086415333 1
0.781568482817461 1
0.835723527931397 1
0.718495078955904 1
1.09679202489959 1
1.24611165898114 1
1.25688312986998 1
0.497797580359592 0
0.770073955248092 1
1.13900564469068 1
0.966145168918448 1
0.868747121802538 1
1.16998878132967 1
0.936445432082089 1
1.0061842944187 1
1.06451650446929 1
0.521851204155814 0
1.18996280690103 1
0.817719233671238 1
0.810985748522079 1
1.02140350611863 1
1.05002061937395 1
0.998033573770563 1
0.780049107616879 1
0.655621357355637 1
0.763768042561328 1
0.979833374839465 1
0.873425449196159 1
1.1913159151525 1
0.631154974325903 1
1.12850303143875 1
0.863785357238944 1
0.995415032953488 1
1.38074075208833 1
0.87562259756726 1
0.924730293361164 1
0.891147230706786 1
0.7607243926149 1
1.19691119679009 1
1.13291416222776 1
0.619261457691924 1
0.721229381256937 1
0.789444372459481 1
0.7121224191552 1
0.316135738593459 0
1.21937878044358 1
1.19556598885679 1
0.686388264882043 1
0.87234671133833 1
0.804910019053104 1
0.95479360148059 1
0.529343081448166 0
0.941821727549607 1
0.8873338550105 1
1.284353775513 1
0.843321132926944 1
0.835184931686303 1
0.959852884937339 1
1.13124093825536 1
0.634282893840091 1
0.980782536486923 1
0.731211472474362 1
0.799874274396525 1
0.962207443258693 1
0.999136618410033 1
0.761660756608892 1
1.00933598424614 1
1.00429668901625 1
1.08851362651557 1
0.907646105707292 1
0.735455818602754 1
0.983196510864769 1
1.22150542667599 1
0.564401771373904 1
1.10455144231654 1
0.701850237589746 1
1.11374032131937 1
1.27345856455419 1
0.946426332707777 1
0.784083730211638 1
0.80933672755412 1
1.2221830112269 1
0.938187079730538 1
0.56866146182622 1
0.792085503701715 1
0.914042375527857 1
0.940762519747576 1
0.772376348129019 1
0.711669399485363 1
0.752784593415081 1
0.893851135665867 1
0.997677544808315 1
0.737698364659173 1
1.39711893101447 1
0.847968582250692 1
1.0738347493259 1
1.04919524105286 1
1.32428446670918 1
0.966481465440491 1
1.19745193401633 1
0.87108091656253 1
0.981876721631381 1
0.834897780717928 1
0.872072145146671 1
1.33986417138634 1
0.945984361828891 1
0.710956926563131 1
0.981099974337366 1
1.38495940832342 1
0.586473311064138 0
0.97441599380773 1
0.574461555030031 0
0.963349511784968 1
0.278350753444269 0
0.867123750917149 1
1.19086339046712 1
0.730498685735174 1
1.19317563702107 1
0.506388757684982 0
0.85748673898931 1
0.804825555876247 1
1.02202512596754 1
1.02777890955619 1
0.907007233421521 1
0.520164799220126 0
0.724188097131694 1
0.93423773644865 1
1.13958068739797 1
1.18575060761424 1
0.623339425884932 1
1.05248610107678 1
1.12651798209157 1
1.40371345872818 1
1.1217324769222 1
0.724422929348307 1
1.1429784685183 1
0.897825345684567 1
0.982117508015471 1
1.14088759058301 1
0.970409512704108 1
0.732818790096068 1
0.939856288216043 1
0.660913319855455 1
1.40918490508134 1
0.890950833111328 1
0.719146180349712 1
1.06884066360424 1
0.860455497774854 1
1.14245384832768 1
0.799846578515062 1
1.22963079908546 1
0.647690552219477 1
1.03536232358694 1
0.962279276967253 1
0.772907885828329 1
0.867910682545505 1
1.2085818932588 1
0.695841922491066 1
0.802169807250079 1
0.949077370363799 1
0.917421972597903 1
0.82828501636106 1
0.810092247932179 1
0.798016916650895 1
0.834210569686936 1
1.20610842235636 1
1.34133676123327 1
0.972738544436471 1
0.656270818934363 1
1.32043034516463 1
0.78266070534636 1
0.825387133650054 1
0.42152520189434 0
0.97114286748645 1
0.997749691558891 1
1.05466040209114 1
0.897251463603582 1
0.818329858764424 1
1.0287416415765 1
1.28419207510406 1
0.856533074237809 1
1.06581654261912 1
0.836011839189672 1
1.06552589807014 1
0.765437657723191 1
0.699679384999837 1
0.655730046342756 1
0.383669893628319 0
0.596984598773219 0
0.575565146891505 0
1.09602025160929 1
1.13594886717151 1
1.07611340522694 1
0.853606403230525 1
0.727268810089784 1
0.96336064091309 1
0.944485218155726 1
0.93436650942714 1
1.0646144660206 1
1.01567464800372 1
1.06240153426283 1
1.00962969999987 1
1.05777932976175 1
0.931053096452691 1
0.899903494398047 1
0.254757328233368 0
0.937939891587349 1
0.84398965457771 1
0.757870545717025 1
0.755339562042778 1
0.903021143999782 1
0.7454303365863 1
0.903824600860893 1
0.804557882535385 1
0.937258480205035 1
0.925846222034282 1
0.767875857162518 1
1.04160286848075 1
0.836492686249469 1
0.747025790375868 1
0.875573305510219 1
1.13055097268433 1
1.14899972224796 1
1.02700576843275 1
0.755832080708304 1
1.09317340504122 1
1.08512885013916 1
1.05247744118063 1
0.912344802558072 1
0.932188585053181 1
0.915125367836297 1
0.980620821350953 1
0.899055209950855 1
0.959281039957154 1
0.714175960914352 1
0.663143225699515 1
0.661773770864712 1
1.05198397932666 1
1.03425553887207 1
0.828022220391266 1
1.20834015366141 1
0.643032502672868 1
0.797391938414053 1
0.566226590807237 0
1.18983845163238 1
1.17410388824008 1
1.04662022175458 1
0.967710490727196 1
0.725223856446056 1
0.896601876024369 1
0.664955654107092 1
0.946319556581301 1
1.16859070221187 1
1.18240578058025 1
0.84632840783217 1
1.12284660112765 1
1.09695060257524 1
0.795480356848848 1
0.790944684751183 1
0.629288583555312 1
1.09245570533341 1
0.812615934894765 1
1.07226506928538 1
1.00289139514626 1
1.17822468549732 1
1.02896039758001 1
0.799553581986577 1
0.919227804066025 1
1.19076630036845 1
1.00308214601975 1
1.12241308664507 1
0.697167055537994 1
1.22427896581007 1
1.37028276046105 1
0.735025972114056 1
0.97555745020358 1
0.86698703221171 1
1.37484342202104 1
0.907440664842958 1
0.97649855704103 1
0.650153970204144 1
1.08336228947921 1
0.999420453552053 1
1.17313947235195 1
1.15180576653213 1
1.07265011722031 1
0.650784041110679 1
1.56669669212576 0
1.25266300430631 1
0.711080520949702 1
1.21840393110817 1
0.957144695839925 1
1.0499373338164 1
1.01063573852138 1
0.792866523657228 1
1.26992096747883 1
0.870983796396176 1
1.03109139662404 1
1.19383024338476 1
0.403791790020577 0
0.965501832695713 1
1.3036699279177 1
0.662163299526556 1
1.06104528299191 1
0.695220604888052 1
0.944326396280552 1
1.14583357782317 1
1.04833387554426 1
1.30133909617126 1
0.875430007254129 1
0.637682068677519 1
0.72280705880355 1
1.15619269540527 1
1.04686904188208 1
0.884721855282742 1
0.725334263831089 1
1.15777718968797 1
1.23406512681425 1
1.08585933482247 1
0.810615075864263 1
0.619605339465028 1
0.952997474848934 1
1.11470448746079 1
1.20154462507844 1
0.605360747894352 1
1.10353007002878 1
0.822968260967828 1
0.744095353246268 1
0.853505005656236 1
0.898693970755201 1
0.950214372096205 1
0.964599202912383 1
0.468824955133561 0
0.832198170562495 1
1.03349805768361 1
1.16196374803893 1
0.965371469902088 1
0.868290575363346 1
1.31918033366415 1
0.570574615994763 0
0.86416158696545 1
0.88511845443381 1
0.847926381851113 1
1.2131996109564 1
0.499050650313713 0
0.788875811298993 1
1.03730607032067 1
0.771188755900704 1
0.971932361562005 1
0.834047277140511 1
1.16182512354109 1
0.9436588048887 1
0.824088907346714 1
1.09421179077004 1
0.975677636603304 1
0.649472205709965 1
0.820879305996412 1
0.680996514122856 1
1.32064727398608 1
0.951037602120814 1
0.815802560201479 1
1.0226459798577 1
0.615120526508372 1
0.815827492799447 1
0.727000088161734 1
0.739006832469978 1
0.660920457833441 1
0.734942574583961 1
0.74187370148456 1
0.881082151733411 1
0.818474278756218 1
1.01153385205359 1
0.920927178666687 1
0.777361640718851 1
1.10016116831298 1
1.06275040014867 1
1.07710254855137 1
1.02911036978614 1
0.82890407570696 1
0.846452321480914 1
0.840019407711471 1
0.869724127354287 1
0.901604867301916 1
0.576192561953204 1
1.00371936457502 1
1.04934418492468 1
1.09808079190331 1
0.695855798231474 1
1.43199768657501 1
0.934689257186786 1
1.15856981570885 1
0.955176750247457 1
0.920624721093258 1
0.957670834131592 1
0.967659374885774 1
0.596965731347503 1
0.927268369465588 1
0.729978833682292 1
1.04527358988546 1
0.563643588590256 1
1.17820925778537 1
1.16566318954678 1
0.925572093958774 1
1.24739112062251 1
0.826968007327648 1
0.756330209044755 1
0.871702367854605 1
0.957095325477707 1
0.888979177702494 1
0.917209097350963 1
1.02991308629487 1
0.871650689264107 1
1.02543963027881 1
0.856434991151239 1
1.37669051225353 1
1.08743735974422 1
0.863094688847448 1
1.05561149727169 1
0.867735034852829 1
0.840176693031996 1
1.21293535853179 1
0.847344761995755 1
1.11127791852743 1
0.821933576396455 1
1.03480212627813 1
0.825179008594859 1
1.25570899550176 1
0.992681636534938 1
1.09874363695692 1
0.746073778139646 1
0.442781621174889 0
1.22482045565805 1
1.03431880383281 1
1.49991532905656 1
0.86372831921896 1
0.889070616871681 1
0.825274581975738 1
1.29134226691111 1
0.947156667335122 1
1.06094368288834 1
0.906384069429339 1
0.516804535868476 0
1.01550363855953 1
0.863224186605624 1
0.814377532862491 1
1.03152770187412 1
0.617532633608794 1
0.891301903068497 1
1.23820766574414 1
0.946755679095364 1
1.10086818918084 1
1.02809341443922 1
0.607820226831041 1
0.710389715505604 1
1.21176146081399 1
0.985975610547845 1
1.08208109513704 1
0.824671294236878 1
1.2792012710899 1
0.969575404250179 1
0.900737630403066 1
1.0596440324735 1
1.11029927889251 1
0.844359210433034 1
1.01010582394759 1
0.565156046425524 0
0.795448006258374 1
0.831736783749909 1
0.781788600063915 1
0.859927298009841 1
1.41158401690404 1
0.959777964445378 1
0.848541167819459 1
0.840821126473758 1
0.721237571658452 1
1.50968265594507 0
0.662018464675939 1
1.00137800169167 1
0.809126459210255 1
0.777064300455686 1
1.15849864016348 1
1.18468778646382 1
0.587252839415442 1
0.788579134685628 1
0.75438247262395 1
1.01822629289878 1
0.528283505608481 0
1.03112515072422 1
0.777294661352569 1
0.781996859385548 1
0.468850335807123 0
0.909558254237142 1
1.01319785892129 1
1.00166075956645 1
1.08149039242541 1
0.71992689148383 1
0.781945384517404 1
0.821266485960178 1
0.839442786232974 1
0.694673509680887 1
1.25838031331987 1
0.732768106967697 1
0.718100884418159 1
0.682851242002292 1
0.940735777154918 1
0.821754077629708 1
1.23845634505971 1
1.3910177996817 1
0.763736797483466 1
0.964490558577227 1
0.596964225938359 1
1.12849251835467 1
0.948024877581749 1
0.946152086485143 1
0.96519839897908 1
1.15197397615285 1
0.971815043822309 1
0.668035309007381 1
1.13204046152072 1
0.899710772928559 1
0.937540045958833 1
0.954720639482914 1
0.768757851493358 1
1.30756144981086 1
0.878389076153927 1
1.01565844232447 1
0.479791147148806 0
1.07820606106797 1
0.901652500575271 1
0.849173148885463 1
1.08315833072004 1
0.631949365831689 1
0.550043103068804 1
0.94387340951239 1
0.968105665410533 1
1.24923204524006 1
0.904352122757917 1
1.22640445586512 1
0.55710379932848 1
0.842123380782148 1
0.61006606499866 1
1.05084191679332 1
0.562342400051494 0
0.881901708711496 1
0.676582252477588 1
0.874333504698307 1
0.684229694191115 1
0.927178055087821 1
1.26502843874214 1
1.08285874702965 1
1.00398761335398 1
1.08076549897177 1
1.01443330265604 1
0.84018021154646 1
1.33031100268319 1
0.870419890492451 1
0.808062264404471 1
0.732324544116312 1
0.860431440061841 1
1.07741205060472 1
1.39227106481353 1
1.30895196253728 1
0.389259023263748 0
0.832161626178901 1
1.07170837951493 1
1.25569888026653 1
0.891195311193044 1
0.888602932666906 1
0.797250819265019 1
0.626384200833281 1
1.22866683822227 1
1.11443109874183 1
0.921639051384022 1
0.877397447793995 1
1.10050757537277 1
0.921094830965694 1
1.07394540977295 1
1.19552955147907 1
1.00951751260738 1
1.23360870315513 1
0.696381504023938 1
0.94261141316845 1
1.38449237198097 1
0.715107722734076 1
0.711635799622378 1
1.13940108308395 1
0.592802740981934 0
0.982424834231495 1
0.805464329403678 1
0.797877157055229 1
0.979905191113956 1
0.820538389538199 1
0.914210055089381 1
1.14963304991755 1
1.0834534422685 1
0.80774135847547 1
1.07856285843378 1
1.12225984610486 1
0.965047613658273 1
0.870325478241914 1
1.08098379601994 1
1.11754140293539 1
1.05256028937135 1
1.74213756737224 0
0.894328640578211 1
0.770934916715136 1
0.728912458989945 1
1.38838055236904 1
0.887314520276555 1
0.878096359804313 1
1.00683625373497 1
0.969360173274859 1
0.851603469555048 1
1.14579944424736 1
1.01226875432807 1
0.81475694827853 1
1.23138548260052 1
0.959852685890813 1
0.869278256772464 1
0.614375913707104 1
0.772071712979975 1
0.680129448087859 1
0.961724664725882 1
0.830729313917877 1
1.20396261356844 1
0.908353934666251 1
1.06752402290288 1
0.393828332102851 0
0.784276304192311 1
0.573023072823078 1
0.87478798577136 1
0.654172807012736 1
0.822266262021688 1
1.23517746573087 1
1.17339981772604 1
0.362840186462284 0
0.839707185771029 1
0.903094205604341 1
1.0674260360885 1
1.15336886702842 1
0.942281139507227 1
0.840587481741778 1
0.54464455873762 1
0.647862368058556 1
0.949321332836944 1
1.25393295390779 1
1.1286795800007 1
1.09299069334876 1
1.39765885292857 1
0.709513382247391 1
0.641116454423979 1
0.617737361595186 1
1.207929124198 1
0.75892296925782 1
1.04997591617513 1
0.802687036865909 1
1.0536078883321 1
0.690375782364097 1
0.74424826461135 1
0.899187163094574 1
1.09785031267141 1
1.15146865651976 1
0.890003245620736 1
0.934541694171308 1
1.11471624106168 1
0.907488125063463 1
1.0374471259441 1
0.749409772943785 1
0.778466691119179 1
1.07470610650281 1
1.07789399307076 1
0.83873249134645 1
1.03691102234984 1
0.874811369822075 1
0.551120318640672 0
1.09542366254649 1
0.646766123867679 1
0.964365040654041 1
0.777646463533295 1
0.837273408935081 1
0.880543159461782 1
0.624596000644934 1
0.754675485708835 1
1.10393975177932 1
1.26599101925126 1
0.766433445715132 1
1.2076536288804 1
1.19673318639834 1
0.625658312939283 1
0.939289958331329 1
0.985518709825166 1
0.937046174417099 1
1.02966499618479 1
1.21015762194847 1
0.637681713572107 1
0.685611608089577 1
0.993276352014442 1
0.822893022256446 1
0.986833317986143 1
0.469045994963855 0
0.649268712320026 1
0.901313140900224 1
0.641726217494313 1
0.676179153377619 1
0.724619740244663 1
0.927694289265902 1
0.528545469788216 0
1.00353914734391 1
0.955529716345756 1
1.03201377412645 1
1.15167899930838 1
1.51899697104533 0
0.730199571705135 1
1.06954228080837 1
0.771588711447655 1
0.776083636186119 1
1.24482237237784 1
0.936296862555806 1
1.01119217884651 1
0.829357330044159 1
1.26051495272028 1
1.02635769676162 1
1.26668894823786 1
0.907907625477285 1
0.905890635298821 1
1.05095413971348 1
1.10553124322892 1
0.970973262815738 1
1.10190478921098 1
0.923330895527826 1
0.958970064345505 1
1.11102459498176 1
1.1154582135021 1
0.826498325316251 1
0.815945791733824 1
0.524800740145975 0
1.12584963861177 1
0.712325074124029 1
1.06968226526832 1
0.927607789193313 1
0.572114637317791 1
1.27803522861872 1
1.24252272430675 1
0.472750812869455 0
0.723829224044019 1
1.41958956801048 0
1.5056751661381 1
0.8909070001633 1
0.913452526152274 1
0.87996159156308 1
1.30498142206558 1
1.27381165147121 1
1.41215409781704 1
0.745035161813931 1
0.86403169301205 1
0.757254977226448 1
1.00418718134935 1
0.899330732103697 1
0.474738627529364 1
0.97635302622162 1
0.979423988359125 1
1.30579055899347 1
0.713879226213432 1
0.743253485463492 1
0.564106701003564 0
1.02741287605001 1
0.580636499286026 1
0.913193806742972 1
0.7438273770451 1
0.68740697009443 1
1.00400667733021 1
0.810168194029993 1
1.12444282321234 1
0.932887461299427 1
1.03273502526616 1
0.667890746148838 1
1.02046856070463 1
0.90678157360527 1
0.743336103605661 1
0.89781253530336 1
0.733205368817781 1
0.575954223963445 1
1.26458769543965 1
0.540081596309693 0
1.09510645032269 1
0.846396053821852 1
0.689833166925032 1
1.01506962152131 1
0.792786329763027 1
0.667348006820481 1
1.07955137823669 1
1.19252751559962 1
0.659025242149594 1
0.799929153658842 1
1.11881018936108 1
1.13824849608951 1
0.812422776392074 1
1.3243219151861 1
0.766244903863063 1
0.855224013943604 1
0.974028633012028 1
0.940760344681019 1
0.992586395280006 1
0.779708677548622 1
1.18471896094377 1
0.927559226820152 1
0.728478318319172 1
1.16883531643895 1
0.926018160990443 1
1.25062399853317 1
1.05694984034264 1
1.20118835464964 1
1.07451119853218 1
1.20006195190401 1
0.645930837197792 1
1.1060627530765 1
1.08266473651983 1
1.22552279702484 1
0.824825695003268 1
1.12867399200291 1
1.54631047398394 0
0.979118575366092 1
0.952798439098979 1
1.20742577194527 1
0.594269318317576 1
1.46201260071638 1
0.888638511945375 1
0.624319495011639 1
1.06169345387632 1
0.932411618583981 1
0.713230347023647 1
1.05888784987799 1
0.965119593006841 1
0.886457939295141 1
0.733563521262701 1
0.79803776690576 1
0.439150862345838 0
0.925085933587896 1
1.01800158432289 1
1.42731721956437 1
1.03094915312723 1
1.20332044174127 1
1.20395874611577 1
0.81659598566607 1
1.21756425100091 1
1.2329220488415 1
0.757351998285887 1
0.798707540129611 1
1.00117344649011 1
0.696841811753189 1
0.750145841169328 1
0.665994514348336 1
0.961525972843155 1
1.11798920473151 1
0.670320467627762 1
0.89309463273753 1
1.00656012273208 1
0.65165393522424 1
0.613950273176974 1
0.958073723855969 1
0.757528032688927 1
0.747381643609945 1
0.931492936559563 1
1.03620455776379 1
0.643028503699594 1
1.18831680355791 1
1.29751139193366 1
1.0140549271274 1
1.00606792758608 1
0.691337725682213 1
0.983883679588394 1
0.992362223238892 1
1.24129201073731 1
1.12632707761182 1
1.05286734041999 1
0.983310348829319 1
0.848570609219544 1
1.11365609058182 1
0.66605212575252 1
0.6735892349009 1
0.656095050657134 1
0.57242720432728 1
0.944624131063734 1
0.978529306716067 1
0.768273670795804 1
0.878254437525594 1
0.75768190464007 1
1.11215898141769 1
1.10792143323738 1
1.09112833364891 1
0.876551941473338 1
0.456912627438542 0
1.0103794430245 1
1.13040921670398 1
0.996317049084748 1
0.874304440673486 1
1.27553997468371 1
1.03240184865389 1
1.2998869107846 1
0.916890431336454 1
0.859651106905245 1
1.00632815230942 1
0.665206960568779 1
0.846883631646403 1
0.771243214037544 1
0.931775969465846 1
0.771633377581707 1
1.04144506108411 1
0.819568993909275 1
0.967855300147798 1
0.350476277598795 0
0.906295896088419 1
0.865922315627239 1
0.930327779644024 1
1.38573371854533 1
0.979145136017326 1
0.706472769837955 1
0.500194784532975 0
0.698565675771425 1
1.04597339110572 1
1.019898284379 1
0.747661696446883 1
0.678421304829567 1
0.892951556330045 1
0.824542681396831 1
1.01354921905324 1
1.0270681449707 1
1.00035919805195 1
0.774932541248927 1
1.00651034597944 1
1.0454626419871 1
0.637451296678847 1
1.36727865287629 1
1.19858715402677 1
0.698626040007702 1
1.14867889627527 1
1.1027518712386 1
1.23669611479804 1
0.919285030079567 1
1.33755923822255 1
0.771845407230595 1
1.24997296620161 1
0.884376015693126 1
1.04579867411921 1
0.512510973001198 0
0.636898052566317 1
0.948049684096582 1
1.37220127185876 1
0.89976761207136 1
0.889160449089833 1
0.859890702241891 1
0.938859784827123 1
0.542683256907365 0
1.15945548872923 1
1.00445829806702 1
0.71691134215782 1
0.914557407979804 1
1.14114740662684 1
1.17138480222849 1
1.00169314224327 1
0.94404883362274 1
0.931117605960931 1
0.776558870689658 1
0.870800109389295 1
1.08825912751132 1
0.93684339896877 1
1.05933577674178 1
1.08208915022657 1
0.906254772511624 1
0.836163289211956 1
0.904355822416035 1
0.859426839544584 1
0.930635943199232 1
0.811256591636929 1
0.665138201590872 1
0.880497444428739 1
1.16073991481561 1
0.931962446142303 1
0.792598953908097 1
0.836939655769622 1
0.927917097403801 1
0.795855821238822 1
0.765137418675711 1
0.536369794263069 0
0.999061319581847 1
0.959522333613016 1
0.649999118454228 1
1.03503750271729 1
0.91795302529746 1
0.881409065959738 1
0.976083450692516 1
0.871706800772521 1
0.504842477266318 0
1.07957640955824 1
0.657597097762339 1
1.03008353977474 1
1.44112292920081 0
0.987626642609432 1
0.862338183633632 1
0.766962079213951 1
1.17750619611488 1
0.797881729356614 1
0.903531506408686 1
1.21168936033347 1
0.985152876229181 1
0.736815894539689 1
0.728458255657898 1
0.865949985120607 1
1.26407644823215 1
0.473157672218421 0
1.04072475539005 1
1.10385480258788 1
1.05082086573488 1
0.816778789517812 1
0.848252246172447 1
0.464837454248494 0
1.04731934692581 1
0.924214713048171 1
0.528089312180878 1
1.12348271026728 1
1.10620925468417 1
0.98324882573756 1
1.0595474376293 1
1.26509790492653 1
0.679115518898595 1
1.32204602521803 1
1.12145220616197 1
0.861253879031501 1
0.764347706620136 1
1.06247957498447 1
1.10942458267918 1
0.580401960900598 1
1.0068343505842 1
1.04975799866573 1
1.04905192686332 1
1.39841959480916 1
0.689181700327864 1
1.11170375657202 1
1.57661525790089 0
1.26960572148325 1
0.577263850804077 0
0.480636019555064 0
0.829296745264776 1
0.767191870110208 1
0.84896152342691 1
0.751774468871595 1
0.907073421449661 1
0.8369640077274 1
0.719046518142763 1
0.882532354698257 1
1.3041780567782 1
0.705834559767843 1
0.839409055058685 1
0.919400832313351 1
0.956358069794313 1
1.11019248711624 1
1.07867211920864 1
0.677127085206028 1
0.913766614358179 1
0.860276661960561 1
0.781813509704919 1
1.13306312183717 1
0.947934523223078 1
0.904677014602241 1
0.869605397865971 1
1.04347458765618 1
1.08453620879803 1
0.942822024703621 1
0.584663436109055 0
0.948717718278703 1
1.01968161216615 1
0.892911243073328 1
0.951168187895131 1
0.851117908713861 1
0.880837430606867 1
0.804378338870513 1
0.807505425861873 1
0.685126114087028 1
1.32950914924539 1
1.05926488820613 1
0.562640466889544 1
0.777763107733197 1
1.080789369566 1
0.811181788214732 1
0.783344478141027 1
1.02448010659304 1
0.686525064424318 1
1.09006886557689 1
1.06427158766202 1
0.874361217650044 1
1.0013189627886 1
1.22046962058742 1
1.26786798511816 1
1.20755381010268 1
0.798931084120522 1
1.04233424309963 1
1.01051038125679 1
1.09463562427335 1
1.11902425470017 1
1.1401890226163 1
1.14535927522417 1
1.26418689732275 1
0.803831130858271 1
0.869776585136537 1
1.13990756782781 1
0.791451831824875 1
1.13354436614789 1
0.706525878407242 1
0.607654528588078 1
0.839594501498393 1
1.38923054864659 1
1.05308254667893 1
0.916058922287113 1
0.78522898473974 1
0.87219623559677 1
0.91011698455185 1
0.870134188845661 1
0.812379228491652 1
1.37076800106618 1
0.729822597709037 1
0.720532508251331 1
1.09344068446548 1
0.888591237922009 1
0.694710376887897 1
1.2643534615237 1
1.2038964828841 1
1.23713608649691 1
0.562334561008048 0
1.12597174487026 1
1.10143185610082 1
1.2496735530909 1
0.529448717969236 0
1.14614011349503 1
1.07745381298592 1
0.902527822234111 1
1.06856271111712 1
0.744915652860048 1
0.94928618377724 1
1.02941326720781 1
0.981727423261031 1
0.888658061069885 1
0.704920647114282 1
0.652457005955211 1
0.863960547118996 1
1.07302778261652 1
1.25732768558331 1
0.9063382494939 1
0.723280820823229 1
0.75574081303207 1
0.913384836948036 1
0.957907133435458 1
0.587736879497008 1
0.900403574781343 1
1.15417171926565 1
0.704128774266455 1
0.730749597679298 1
0.8541265943758 1
0.661587238353031 1
0.942403758994415 1
1.12142855840204 1
1.08541434072274 1
1.41191654449517 1
0.76569957606107 1
0.986035369840476 1
0.627166135212247 1
0.974057254733314 1
0.737806017832308 1
1.26576342737679 1
0.901266249547362 1
0.796660800151807 1
0.74440142526475 1
1.17586701163915 1
1.190673377531 1
1.32263885307194 1
0.55858799969469 1
0.865316151923752 1
1.21725852417499 1
1.0528378915722 1
0.891136170255283 1
1.34605155837929 1
1.03173997265706 1
1.27186694234201 1
0.893901616916315 1
0.956031326937612 1
0.450416578743 0
1.09114228328455 1
0.928866813550361 1
0.879920815614258 1
0.965545547992851 1
0.758051495772253 1
1.0664017388232 1
0.571613870507281 1
1.26935447981441 1
0.993668560100703 1
0.930829299643555 1
1.2048433647233 1
0.805052788001798 1
0.654677888326837 1
1.45868808879653 0
1.37185302950821 1
1.10308307755905 1
0.988292249366356 1
0.900008020025767 1
1.01839542861199 1
1.37818921787246 1
1.1300778486517 1
1.15602431609937 1
0.8035959667638 1
1.2545876709566 1
0.925564780185071 1
0.925297906306435 1
0.815163062559415 1
0.882864928112873 1
1.00927289509583 1
0.923635784311216 1
0.792527281231831 1
0.633022160808141 1
0.869090894154874 1
0.800245233253635 1
1.26105577913802 1
1.02414282623612 1
1.16571089362848 1
0.984349537303019 1
0.546398670242117 0
0.901510657417083 1
1.13187604914997 1
0.547414902038157 0
0.745211029616549 1
1.23324408826563 1
1.26779688902946 1
0.833848675209131 1
0.905338690426252 1
0.89939449102308 1
1.34214531195412 1
0.597469975720112 0
1.20544418647032 1
0.976568696818542 1
0.918898957413578 1
1.19643574475808 1
1.39470002908029 1
0.697425997692151 1
0.743810081104377 1
0.929463325348442 1
0.658872701189168 1
0.744644237378335 1
1.02057085478923 1
0.887619748608229 1
0.834141580816417 1
1.10507649229868 1
1.01232660470462 1
0.775011633831158 1
1.09830298252355 1
1.09338176988224 1
1.13647072152777 1
0.709930615721211 1
1.05049770514381 1
1.09797397235546 1
0.850104121759186 1
0.823861567572425 1
1.23001769704512 1
1.22498968579094 1
0.649327482769159 1
0.840168193612877 1
0.842246531129611 1
0.885098863835436 1
0.889751497092967 1
0.795814425307504 1
0.975462559346911 1
1.01077327164741 1
1.13124075232826 1
1.01540370992366 1
0.99794317294125 1
0.747069250192134 1
1.22700104366104 1
0.935284567647774 1
0.765960341201059 1
0.612978932665497 1
1.08770006890208 1
0.944060912537067 1
0.879531001907798 1
0.866521847423811 1
0.970053528513096 1
1.1413452856609 1
1.03789413212828 1
1.23316481157685 1
1.29665400200685 1
0.901921747987219 1
1.03090252136493 1
0.838607250263282 1
1.15318699175689 1
0.986284321447645 1
1.06565447700266 1
0.860007752716686 1
1.00892388712406 1
0.810265178859828 1
0.438992026239603 1
0.667393531240006 1
0.720754727976619 1
1.09479684688964 1
0.814310236230147 1
0.65342280573289 1
0.943733462795958 1
1.04769473013926 1
1.09908040869702 1
0.82211976830381 1
1.06258179538481 1
1.05427246141819 1
0.79460862412437 1
0.662660152658507 1
1.36060656765925 1
0.898977093699228 1
1.01183352952528 1
0.417399406611321 0
0.816302123966791 1
0.921389133010339 1
0.95712186771731 1
0.702335101058586 1
0.636891056716216 1
0.895535296468354 1
1.10592916678645 1
1.12087635251499 1
1.14090183655869 1
0.871098249251923 1
0.681625710194066 1
1.02633156837785 1
1.08102393645391 1
1.03708593664359 1
0.78887152185295 1
0.824977244751396 1
0.962503479288705 1
0.844839048802114 1
0.641172270327186 1
1.08547155249642 1
1.47598184949449 0
1.13623268142229 1
0.897664121165306 1
0.878522163897712 1
0.985252071000324 1
0.643062957877214 1
0.931184751625203 1
1.39455707263588 1
1.05175368222561 1
1.10025429858099 1
0.365884291365927 0
0.834749752082059 1
0.990725571028981 1
1.13856730620656 1
1.15756853385917 1
0.467917431290247 0
0.514518542653535 0
1.54980744181667 0
0.963315292047409 1
0.92593208150593 1
0.790002461298983 1
0.787252482274261 1
0.72393280008607 1
0.546285408136504 0
0.424281875211699 0
1.27965364243007 1
0.879592773707853 1
0.56744080897559 1
1.13727500649853 1
0.921370727960832 1
1.11283616439146 1
1.3858858008604 1
1.04216272883637 1
0.445284128026284 1
0.789278617442838 1
1.30946816305351 1
1.19377968505649 1
0.92917579896339 1
0.97530733329368 1
0.758545587578199 1
1.02336956217113 1
0.811244853594591 1
0.960477049564205 1
0.755909802327076 1
0.988936658570898 1
0.608644658174936 1
0.754411015893579 1
0.885292282488202 1
1.29101491721048 1
0.61328309156517 1
0.851280175996558 1
0.842538792763165 1
0.568571759693313 0
1.15196059657137 1
0.757838697119654 1
0.665768609169367 1
1.14209961015115 1
1.06837713555348 1
0.915399850164466 1
0.948099669079363 1
0.987290639405076 1
1.12348590954117 1
0.919380196499784 1
0.768129433651993 1
0.824776752089121 1
0.738893559990302 1
1.00458972356481 1
0.740123192869716 1
1.30363324714849 1
1.30123651776332 1
1.15491960263465 1
1.52558733060916 0
0.984629992231563 1
0.968641234899645 1
0.516381914319325 1
0.790824458410336 1
1.23341371784823 1
0.901905590682742 1
0.758360297113546 1
0.731049303618845 1
0.928493302338445 1
0.933877992771938 1
0.859577247283057 1
0.939186682550228 1
0.926063096085808 1
0.718281809263446 1
0.800526870748596 1
0.980938720524066 1
0.962419420841781 1
0.966753856036696 1
0.940458466661127 1
0.999218279476755 1
0.618204291895499 0
0.626321636329301 1
1.24102472611157 1
1.10391259693221 1
0.605422689816022 0
0.996346930884056 1
1.08396043659809 1
0.854557965859077 1
0.690760936962715 1
0.823210600383539 1
0.915850802378755 1
0.865405501582316 1
0.640080829762426 1
0.831961071793651 1
0.870266915408206 1
0.892759508369719 1
1.00649943992335 1
0.734242538474802 1
1.06223388736018 1
1.05151861663876 1
0.711350812069699 1
0.696801064743445 1
0.764141114328415 1
1.14808593799295 1
1.0172957740632 1
1.17571538070164 1
0.791410229353926 1
0.722924303317493 1
0.732428583639876 1
0.984712273476176 1
1.03008780536021 1
0.738525061197339 1
0.934471224428576 1
0.843790714335196 1
0.84551044834707 1
0.844595567551713 1
0.844691182371292 1
0.532792097571682 1
0.835490382347947 1
0.96671001254587 1
0.8967519625909 1
0.703837667570866 1
1.02591292112014 1
0.787863164846902 1
1.05698218410667 1
0.936439058812038 1
0.85598708837976 1
0.977601533168823 1
0.98135986833643 1
1.00366657719803 1
1.13818411527297 1
0.86410583521173 1
0.994054843300131 1
0.821097440655168 1
0.933249373664854 1
0.833705653418594 1
0.708459589963783 1
0.527343019624591 1
0.878139565068735 1
0.914193477997026 1
1.29350627186633 1
1.08899485858581 1
0.818374293855106 1
0.998425572813809 1
0.952325988039166 1
0.901137560353733 1
0.992660769259228 1
0.982275190567964 1
0.939304295290645 1
1.01168618920141 1
1.02872359514961 1
0.952754922584637 1
0.592523124378234 1
0.515396054975425 1
1.36368590715967 1
1.24713551497666 1
0.729489372822245 1
1.35208691869667 1
0.586057416630184 1
1.21821637557785 1
1.05212921202676 1
0.816324398059234 1
1.04769733992639 1
0.878244236847682 1
1.28229851921294 1
0.556656847890763 1
0.560666737453098 1
0.9158563629166 1
0.687814228399703 1
0.984905039142683 1
1.13870309528466 1
0.998026237532844 1
1.00014065785044 1
1.09374691088835 1
1.21114474574895 1
1.05122370708136 1
1.08020734868793 1
1.25369502601821 1
0.773525070881483 1
0.883139349094074 1
0.706388245800813 1
1.10240227923563 1
0.696307495515549 1
1.22158428438895 1
0.870026647821072 1
0.999476000444076 1
1.55273657264364 0
1.1662055670842 1
1.23542410164894 1
0.741352558455281 1
0.974167611023752 1
1.02604769864663 1
0.930997275694669 1
1.18462267672354 1
0.852011287476544 1
0.841667754917073 1
1.15533633303812 1
0.737146641729712 1
1.1202088199239 1
0.979846946185778 1
0.744256786508367 1
1.01315777766942 1
1.19483273486204 1
0.88270707064829 1
1.18157019058143 1
0.821479503882213 1
0.822675922634831 1
1.16511160079336 1
0.751250093345873 1
0.716415798924028 1
0.70440963853595 1
1.03590609862859 1
1.34035138841053 1
0.706925599787822 1
0.842347322900772 1
0.691294959446748 1
1.0171937381694 1
0.724272583018972 1
1.33690558220661 1
1.05813690737885 1
1.13473228955836 1
0.922017044269567 1
1.10957040497957 1
0.673872559981039 1
0.96223949108071 1
0.887430240085623 1
0.74465992680915 1
0.866810069534468 1
0.972744175733059 1
0.986042162428276 1
0.779607765865375 1
1.12008104913809 1
0.726569180131597 1
0.551629727218507 0
0.991315771107641 1
1.30641196537634 1
0.941392352309119 1
0.716398916795101 1
0.991817090768497 1
1.02561367291541 1
0.787018565710156 1
1.04922017184196 1
0.737661848782028 1
0.710847564489708 1
1.13774895481714 1
1.1111330665868 1
0.813074345756465 1
1.13425690990008 1
0.85704969316888 1
1.05783191734879 1
0.698442301737914 1
0.771724665853654 1
1.04949868609357 1
1.26449108507539 1
0.616122302185293 1
1.00745233943203 1
0.740845433873174 1
0.990651165027856 1
0.886453498635595 1
0.941911584331733 1
0.752810014790371 1
1.16079435389748 1
0.854057886626066 1
0.813933036014736 1
0.721781300220292 1
1.05739146823093 1
0.428088858162291 0
1.10881481735533 1
1.11991957477238 1
1.11789690580644 1
0.857410557204051 1
0.909548820787708 1
0.48363825809406 0
0.711513974147175 1
0.871360240328715 1
0.776139985597098 1
1.10006598891523 1
0.91260986007398 1
1.20374004804208 1
0.974199670629618 1
0.883051486979555 1
1.25722454178261 1
1.03772524861846 1
1.11040371098927 1
0.961686534399587 1
0.939000517820578 1
1.33783449690735 1
0.746749373314609 1
0.761351301014783 1
0.711288419786267 1
1.03802381236354 1
0.914002568943545 1
1.11992110574307 1
1.26649844292403 1
0.844039010169086 1
0.993387491764379 1
0.991448677710601 1
0.976878693763688 1
0.886831460274093 1
0.935331666988233 1
0.628444796690515 1
0.638277301865308 1
0.822897499379672 1
0.76413106434865 1
0.983630744780128 1
1.17990318426992 1
1.12980388091357 1
0.770701443052187 1
0.754723075457364 1
0.999733483461678 1
0.864318559457327 1
0.564861657468351 1
1.0393899735373 1
1.03209350463282 1
1.19465171306422 1
0.69336780007412 1
1.06865746736373 1
1.03449345335729 1
1.46843574224636 0
1.0434230329047 1
1.07430765593259 1
1.39532422707853 1
0.716174207837781 1
0.958759550749975 1
0.808755556667288 1
1.28662798509673 1
0.73942744437944 1
0.752048123398379 1
1.12704414652316 1
0.88285986331207 1
1.18734180660197 1
0.498919774433436 0
0.960399647211961 1
1.11759472817756 1
0.904325954166195 1
1.16631068352392 1
0.364161465652517 0
0.890189574989545 1
0.634603157988022 1
1.19292053848851 1
0.805619931643566 1
0.643564834556247 1
1.3128828699747 1
1.32062135418937 1
0.988171910238282 1
1.03758645362656 1
1.08091369560699 1
0.678818177793358 1
0.709245279798208 1
1.26898968259755 1
0.924235902670941 1
1.0131996937388 1
0.939025121835917 1
0.998278448963101 1
1.06103664382121 1
1.05067761970147 1
1.13602469536531 1
0.786778770109071 1
1.33911497704643 1
1.31798209111932 1
1.07826950789917 1
0.631084908198397 1
1.0363205825355 1
0.861826494341584 1
0.92886670547638 1
0.850516304750848 1
1.01591364815232 1
1.14208501056236 1
1.27731162093832 1
0.767464951599819 1
0.815757260574631 1
0.778137353788597 1
1.03613811851393 1
0.959015113823066 1
0.821317617515809 1
0.81257898814787 1
1.03668716441539 1
1.05758599834492 1
0.866331761616234 1
0.531836531581086 0
1.05195018306215 1
0.821553672197217 1
0.6927925860523 1
0.909666128301924 1
0.912765777265631 1
1.04307142569266 1
0.825566211037722 1
1.15604011379821 1
1.11622841382939 1
1.21639116451743 1
0.832255021876795 1
0.679352676019057 1
1.16112653508656 1
1.48389418250747 0
1.03768561816334 1
0.752247804338725 1
1.0215304298524 1
1.23007001249181 1
0.866785148287908 1
0.953732068548763 1
1.01540027377061 1
0.89675703392448 1
0.834157730089302 1
0.622975916800283 1
1.21920081767348 1
0.771569145726264 1
1.07663657969719 1
0.797925378605676 1
1.03393740281009 1
1.34806191688951 1
1.27537921486053 1
1.01534881037899 1
0.962282476228714 1
0.861919188309596 1
0.82083326448661 1
0.879503017299233 1
1.27665278177998 1
1.154042056264 1
1.06352268584975 1
0.949142941291039 1
0.758286957229504 1
1.00210273840553 1
0.89945448926265 1
1.45870150153787 0
1.36604012019489 1
1.2702492336958 1
1.14798316587257 1
0.921963308870918 1
0.586066542159918 1
0.61435467347562 1
0.792313169224308 1
1.03298263377679 1
0.80965151622459 1
0.959042808268797 1
0.557621057320723 1
1.17675526225652 1
1.13710801082238 1
0.957764335568092 1
0.946420607613383 1
0.808884757703606 1
1.16718371054192 1
1.00355477389351 1
0.800046770319609 1
1.08322611594662 1
0.646916452098968 1
1.2161149917583 1
0.886069070829331 1
1.1007655613297 1
1.00267056204006 1
0.829877202929621 1
0.769331374522973 1
1.17419600253237 1
0.817272705132943 1
0.963277221685378 1
0.864912563988539 1
0.747996710069667 1
1.15373388463086 1
0.811017135239 1
0.815125185958523 1
1.06389917251268 1
0.95701816811632 1
0.844477061766337 1
0.898833013759655 1
1.09595954919031 1
0.841320130028433 1
1.12102412930031 1
0.553130231449353 0
0.98442070780902 1
1.00470876382837 1
1.12492707581705 1
0.469796744378297 0
0.79045490571211 1
0.950871703956823 1
0.718871498602851 1
1.11188913964448 1
1.01244921567875 1
0.773287972005248 1
0.273105730313952 0
0.793079798233443 1
0.619337263719227 1
0.805261382872292 1
1.03064237813578 1
0.859872885696708 1
0.957620057290201 1
1.01373237996471 1
0.844684999533611 1
1.10809629602997 1
0.703992080109043 1
0.808870440020544 1
0.857401184843446 1
0.77659321266875 1
1.00282867626396 1
1.07426229469214 1
1.0239211047651 1
0.540347350698841 0
0.942484449108957 1
0.921852786594663 1
0.52409284869863 0
0.723331199037197 1
0.550298816933397 0
0.805373937875071 1
1.10263661476659 1
1.08678417582079 1
1.29857278991321 1
0.728003137964836 1
0.687848682420512 1
0.772616172047304 1
0.801638543577828 1
1.23877696593278 1
1.23060994175596 1
1.05242210040787 1
1.09201587074447 1
0.875841328327472 1
1.09222680563115 1
1.35789421240038 1
1.17576574124114 1
0.73168110027124 1
0.57000406095721 0
0.636980645019532 1
0.706554721807 1
0.87744870415746 1
1.31972363792498 1
0.845713110124854 1
0.904511105220941 1
0.82504355946787 1
0.959524075153475 1
1.03243440772128 1
0.415028038627102 0
0.829853552142663 1
0.950318600969143 1
0.64506938196501 1
0.736584180898398 1
1.13730035883375 1
1.3508959754246 1
1.27369319739855 1
0.709639394257607 1
1.10880559620435 1
1.38230863322491 1
0.95436490087972 1
1.19142519007911 1
0.906537834255171 1
0.809691426561422 1
1.15810220468462 1
1.1008832751987 1
1.14181841477364 1
0.991773714583011 1
0.883373529760227 1
1.04037100934276 1
1.17495154600989 1
0.894356294607669 1
0.690807683435906 1
1.01226550683663 1
1.06838015792559 1
1.06068559691847 1
1.28890894896248 1
0.987507257959494 1
1.08931916276185 1
1.34949033941683 1
0.802282799705778 1
1.11490829111114 1
1.31836468000515 1
1.45348588208667 0
0.741152672184362 1
0.975843161688469 1
0.567899442829874 1
0.746777433702428 1
0.981038390329036 1
0.826930493078115 1
0.846436745856405 1
1.07674275602195 1
0.995033965809713 1
1.51907376136225 0
0.964521995744312 1
0.694379191622176 1
1.14054994125742 1
0.970667256833013 1
0.856685459375624 1
0.851721546329419 1
0.682250175975377 1
1.02754112355078 1
0.938352007624926 1
0.83636817803682 1
1.0266815073397 1
0.772690869575021 1
0.976994414146716 1
1.3721520636237 1
0.95485286042707 1
1.12460349170455 1
1.12536639159247 1
0.897779672645841 1
0.932444875154145 1
1.13715351084049 1
1.16564051277637 1
0.867502914152646 1
1.36170179130277 1
0.934098697876264 1
1.1524273936621 1
0.984025506713519 1
0.899344987893811 1
1.09030898392478 1
0.63162256746479 1
0.822381069470761 1
0.617374194736061 1
0.893148165665236 1
0.978611819539924 1
0.77405173421974 1
0.858909947950384 1
0.965100607398051 1
1.25004112075757 1
1.45907375486133 0
0.563270525536359 0
0.694034788637643 1
1.11589138914151 1
0.986676915482938 1
0.981182134264191 1
0.89989306530851 1
1.02684669399087 1
1.2240567673138 1
1.0944934312678 1
0.85994466485368 1
0.66478559106945 1
0.782165997168867 1
1.51812626412428 0
0.517763033140771 0
0.807870753801002 1
0.615751691019953 1
0.619034328234382 1
1.08165837812295 1
0.892700653821466 1
0.977265864185342 1
1.13054045872506 1
0.755945058193353 1
0.833148986079621 1
0.811161106617967 1
1.04543144054324 1
0.938242540111758 1
1.24716392420504 1
0.635455099994452 1
1.03028011702833 1
0.61943297336369 1
0.720812824354998 1
0.630202027878875 1
0.590674810595832 1
0.786529956981443 1
0.769255223497055 1
0.844290983280636 1
1.13644133290348 1
0.860837752080125 1
0.698259734840549 1
1.01543854321229 1
1.26910877419784 1
0.995420399113544 1
0.789850353588044 1
0.892488433158758 1
0.941705817290545 1
1.00955811161991 1
1.01456788740249 1
1.2693994815795 1
0.605324549135727 1
0.843921422036302 1
1.13897958953461 1
0.820253785108953 1
1.08265603775493 1
0.365990985428118 0
0.9100091504765 1
0.802803437505601 1
1.02781500531213 1
0.956882824179259 1
1.05415854451727 1
0.851170246801154 1
0.710355289613009 1
1.15475216807312 1
0.629387190997433 1
0.855586336629765 1
1.23808542804694 1
0.543044533878704 0
0.899920179418553 1
0.847356133224544 1
0.980443198865392 1
0.793220930802289 1
0.812263550200334 1
0.556883814897123 1
0.739771436390517 1
0.824793817228145 1
0.881465224459612 1
0.958080724710288 1
0.950933829878516 1
0.736749825856212 1
0.95615563244583 1
1.15070034860304 1
1.16808317955794 1
1.21922877145973 1
0.524299981025383 0
1.15526348582279 1
1.48523183287765 0
0.712535085100913 1
0.756073963790221 1
1.12687088771906 1
0.93706306949572 1
1.08240229916507 1
0.898109908119776 1
0.767143172353669 1
0.852084408091166 1
1.0047775360696 1
0.796963568738706 1
1.08165788203387 1
1.01735329454543 1
0.927799767897928 1
0.770409723103021 1
1.06592069643467 1
1.01406663552592 1
0.851194984866497 1
0.876913822211068 1
0.517001093211423 0
0.869793524822619 1
0.760413794573302 1
0.962874838465742 1
0.66499275946605 1
1.10964378739621 1
1.25378568791853 1
0.679026347264983 1
0.731972860446357 1
0.760348074323525 1
0.73955638746171 1
0.713495319698007 1
1.17858520265067 1
0.917384417236736 1
0.520859571795498 0
0.781289569540657 1
1.08337187907134 1
0.743546920278217 1
0.643588869766891 1
1.03948282885237 1
0.679261128500883 1
1.1352713506287 1
0.712906260654966 1
1.02273783574098 1
0.6573896829202 1
1.03913086706887 1
0.550292024595026 0
0.661768343765151 1
0.855335730784618 1
0.786633341478777 1
0.954631865699061 1
0.875089381280828 1
1.02368808094136 1
0.759535732418982 1
1.12029918835438 1
0.863610415264295 1
0.470037290476453 1
0.802627716982955 1
1.1220976227446 1
1.14078700663166 1
1.42508753991665 0
0.412034526318994 0
1.05083747729612 1
1.36582792353394 1
0.989605682994387 1
0.952692185022979 1
0.890435077667296 1
0.91575479601499 1
0.996771662155029 1
0.522816022060998 0
0.686046137649276 1
0.897446955478269 1
0.731602640043768 1
0.865289227090731 1
0.737882368038745 1
1.00413337737666 1
0.506206167427537 1
0.777496614730887 1
0.746657968779391 1
1.28895675947359 1
1.04964574541034 1
1.07187261890398 1
0.987443394897212 1
0.833529810029889 1
1.11532462043969 1
0.862781343131513 1
1.00263264047526 1
1.03226405329521 1
1.08146524832124 1
0.987198679135861 1
0.896949732064012 1
1.19831365136941 1
1.16523744070077 1
1.05829397209095 1
1.03916596042979 1
0.576719888246075 0
0.990912135623446 1
1.08607607722249 1
0.887888142636837 1
0.994039618810291 1
1.1666205079692 1
0.911895867485709 1
1.2135267867084 1
1.08174971279308 1
0.577279772507686 1
0.927841882522972 1
0.90931918254907 1
0.985053227128933 1
0.984727697187807 1
1.22509106130721 1
1.29530173767953 1
1.04333482766559 1
0.701524849975137 1
1.16352367566741 1
1.2714623243213 1
1.06509840286923 1
1.17511283632371 1
0.903631136506955 1
1.05551158681836 1
1.15304346880926 1
0.843940090688441 1
1.23431290852356 1
0.811448151509533 1
0.904128632454116 1
0.755614815843708 1
0.81037205260159 1
0.56313600762619 1
1.52846168649912 0
1.03935874656112 1
0.437505261933404 0
1.23782630343616 1
0.722518153931937 1
0.879229444465857 1
0.97120562473408 1
0.90226116984669 1
1.06876687117857 1
0.815265495119608 1
0.80119935040097 1
0.645511531259444 1
0.774606016152559 1
0.779876647061703 1
0.918960446752123 1
0.874625191889741 1
0.538016717221012 1
0.899285110500153 1
1.33929471348613 1
0.88985576655422 1
1.04027898657521 1
1.03123701685361 1
1.31682279460962 1
1.19151530054153 1
1.51536973741365 0
0.701941101019193 1
0.686274482975271 1
0.970890028119942 1
1.07564689488119 1
0.690356124563337 1
1.23490038733076 1
0.699920549478268 1
1.08856924306156 1
0.854172730445762 1
0.556631595916002 0
0.724409150516955 1
0.754145249290044 1
1.00229237054317 1
1.22539813244299 1
0.842302998461333 1
0.458150838702805 0
0.926200971508955 1
0.839842595852878 1
0.954328202288315 1
0.893833802863336 1
1.11094304403417 1
1.14818549875741 1
0.800201030511401 1
0.86275993157885 1
0.814035015614565 1
0.931814013161654 1
0.82152261585518 1
0.913833265537533 1
0.585979825452266 1
0.907213568489805 1
0.745051155416469 1
1.32084931103478 1
0.940513233287776 1
1.12232991886182 1
0.765497427878934 1
0.781884907448925 1
0.981266199008093 1
1.14065663839519 1
1.08090504173109 1
1.14474072630293 1
0.918458463779073 1
0.732748481442021 1
0.904838784709915 1
1.14952781027071 1
0.745820161385275 1
0.993196314888205 1
0.985407036971244 1
1.40048367444237 1
1.15489406643881 1
0.87964716414848 1
0.726477352582222 1
0.905235651576308 1
1.15495805237886 1
1.13487899669101 1
1.0738750379155 1
0.970454159303041 1
1.00279232969219 1
0.681717496943143 1
1.09424801298225 1
0.507688454920349 0
1.2167210920849 1
1.48104410317401 0
0.919776950665898 1
1.1953568380256 1
0.951409043424557 1
0.880512997108788 1
1.06291281725793 1
0.927348568383307 1
0.754610408409334 1
1.03077695923131 1
0.814465773906069 1
1.05477188441056 1
0.595983101103295 1
1.30295488673354 1
0.365810266154854 0
0.920269330701992 1
1.07290979387573 1
1.19875502026525 1
0.920527961163829 1
0.752986971636031 1
0.920619129873132 1
1.0974525886612 1
1.01094423023968 1
0.942405380373014 1
0.94123114003755 1
0.607833490117552 1
0.799019870776608 1
1.14298342226764 1
1.28719178525764 1
1.14617279299245 1
1.1035561804604 1
0.469356385862492 0
1.12425463017461 1
1.20392670796978 1
0.61091403916241 1
0.959936428581767 1
1.0398717048423 1
0.707682529825041 1
0.942733354381863 1
0.984587897129387 1
0.722710582100779 1
0.931849407778716 1
0.70710255303307 1
0.735663153006489 1
1.07857257305123 1
0.814177836623761 1
0.935000985191441 1
1.12618877976253 1
1.29098017753341 1
1.18290710252676 1
0.520298955765506 0
0.998515153779514 1
0.848845724183982 1
0.723064768565008 1
0.734053899746989 1
0.7783921080274 1
1.26339554494497 1
0.8464026906312 1
1.28051942795731 1
0.604736364654175 1
0.836399469914801 1
1.10916575144916 1
0.623207149419446 1
0.833172583425312 1
0.835184714755429 1
0.834042228210615 1
1.25978306317417 1
0.689721692777919 1
0.656934595249075 1
0.934844896921027 1
1.03984527053947 1
1.11706625681579 1
0.898359324379729 1
0.959832286493001 1
0.897981684440019 1
0.903179046626879 1
1.0912643627097 1
1.13284822306419 1
0.633428799795541 1
0.947033958368653 1
1.16595380601707 1
0.411436916933267 0
0.951743976572889 1
0.775131384362095 1
1.23152101875637 1
0.762979551277244 1
0.916731291081381 1
1.55520456989791 0
0.648819124700362 1
1.49841155983184 0
0.471553095294273 0
0.74231581625497 1
1.24708566431474 1
0.555989912115973 0
1.20212482993347 1
1.01741765121169 1
1.22231560431278 1
0.626877415381049 1
1.07155522867157 1
1.00341021196455 1
0.689919546797818 1
0.709845516889582 1
0.97779971708908 1
0.760050044514786 1
0.741379516672657 1
0.919785442782282 1
0.778512526618793 1
1.43513638629744 1
0.903999079711372 1
0.813742500920655 1
0.800633839820992 1
1.09329948187977 1
0.728027542840964 1
0.786638305060496 1
0.781131280020299 1
1.04601694388908 1
1.1239206374788 1
0.831323394156253 1
0.506437792627809 0
0.650859216978061 1
0.752405188521145 1
0.543646984977129 0
0.965032373122556 1
0.9832724218726 1
0.854140815181466 1
0.709462761429534 1
0.856292048129001 1
0.967636557935821 1
1.44308920153506 1
1.24766071168577 1
0.841487051180428 1
0.771882657553167 1
0.89643454071091 1
0.916156973087464 1
0.97822370482371 1
0.825066052624381 1
0.720835775695146 1
1.17726861647375 1
1.29724611513026 1
0.941686084660475 1
1.11350212090645 1
1.08916890069747 1
1.04024890395407 1
0.493149605305579 0
0.904256520062044 1
1.1893465879534 1
1.22952673310677 1
0.815289631955414 1
1.1042209057104 1
0.893259669923247 1
0.741751300755808 1
1.03040628031024 1
1.14665452459253 1
0.978394351557561 1
0.974018785722807 1
0.726467184549555 1
1.16645957576104 1
1.10812541895414 1
0.153095749060291 0
0.939087651843477 1
0.751631597448535 1
0.933226621284109 1
0.924563242580812 1
1.18073065182319 1
0.906640924738232 1
0.584345432420135 1
1.00258910930871 1
0.420516013310539 0
0.73942006556064 1
0.843085466440176 1
0.987537805833767 1
0.895142364364753 1
0.890579943696362 1
0.787412271773768 1
0.822097670160533 1
1.49465675346148 1
0.702651374723085 1
1.05987088764903 1
0.790288258687794 1
0.722753261845139 1
1.39430410904405 1
1.0450031693188 1
0.696372231802012 1
1.09324492107001 1
1.30200184311484 1
1.23272506577835 1
1.06075231716081 1
0.976176112811836 1
1.02562923674181 1
0.943731629040786 1
0.847251306324208 1
0.920600923752069 1
0.800032005160912 1
1.05674186966379 1
1.12290576531407 1
0.81814690269242 1
0.561954489316084 0
0.739950388174014 1
0.877094831796112 1
0.902492090225058 1
0.815693442940388 1
0.762853735717766 1
0.567145430381385 1
0.98866156963608 1
1.42043697440134 1
0.495148066725476 0
1.14297548954067 1
0.968308081313101 1
1.11140304840298 1
0.990134977924089 1
0.875834392179336 1
1.04244764716575 1
0.910745640668382 1
1.08018833642317 1
0.933028304985131 1
0.529410409953852 1
0.61050201058063 1
1.1973692583973 1
0.651462784897085 1
1.07169442331605 1
0.913144004046124 1
1.1862337156009 1
0.876728805160352 1
1.25578232516858 1
1.08602209426358 1
0.730916317018601 1
1.0920102414049 1
0.998786573225068 1
1.29166509779025 1
0.720539472630121 1
0.863713687007971 1
0.808681206726182 1
1.08785360378379 1
0.665113098970106 1
1.20265980386749 1
0.937809763189141 1
1.06699645924918 1
1.06928300390311 1
0.477015274661939 0
1.1029803601485 1
0.849340231322677 1
1.18009988724469 1
1.24452195956954 1
1.07321743206476 1
1.04316865288231 1
0.896761751837028 1
0.798013357575553 1
0.96352127917844 1
0.647910082892276 1
0.96637269907182 1
0.787708635191807 1
0.923900311066878 1
0.807546035016506 1
0.548555923893581 0
0.858337327560052 1
1.10120954528773 1
0.563551860109336 0
0.967847897354458 1
1.18839374126177 1
0.890673767410452 1
1.13031826678866 1
0.91728549516652 1
1.45606643136388 1
0.689256317155994 1
1.12067733260342 1
1.20563889812184 1
0.752573059179335 1
1.26172473137567 1
0.881019483006835 1
1.22373102318137 1
0.797214456380657 1
1.14059077363352 1
1.05377458421254 1
0.801776869188252 1
0.954536161647319 1
0.920094214981768 1
0.846376756840563 1
0.907319271321505 1
0.819815796677053 1
0.789257912443987 1
0.791918507641989 1
0.664600736841091 1
1.4690172523559 0
0.902891614983649 1
1.17090415894006 1
1.39932505854234 1
0.652857030046122 1
0.828152562372023 1
1.3188416802631 1
0.953582372482556 1
1.21630294814197 1
0.635171087694367 1
0.757984577375642 1
0.827930918749688 1
0.905955501910864 1
0.758945101619129 1
1.28242165762986 1
0.598855269019079 1
0.950064054605895 1
1.1567685717392 1
1.03330064795368 1
0.776967370094192 1
0.921393710854945 1
1.09834188254523 1
0.773199300238875 1
0.887101224302756 1
1.02512350152739 1
1.02530838092653 1
0.678082877302099 1
1.07557597999292 1
0.772672632726236 1
0.92397224451974 1
0.752799802962693 1
1.02147304110154 1
1.15640831606478 1
0.950864888527045 1
0.882260047293659 1
0.705216240761477 1
0.843214143430755 1
0.986368634525535 1
1.20992724350188 1
0.902976706460329 1
1.04124302257743 1
0.878973420011414 1
0.751670184500946 1
1.10922275416042 1
0.931541477259111 1
0.907566275195674 1
0.492407533895599 1
0.620993349229226 1
0.5794515439963 1
1.14251492867445 1
0.66222629174778 1
1.16378134826882 1
1.23955218728793 1
0.983305693441894 1
1.03412673027565 1
0.89676904286238 1
0.597130168070685 1
0.965583511937627 1
0.823834956297077 1
0.669043713065945 1
0.780676422389391 1
1.06159026978876 1
0.939991756840209 1
0.685617796008255 1
1.01011230023789 1
1.02410223007478 1
0.918829508432774 1
1.27385989470838 1
1.15373523938756 1
1.07586537898542 1
0.981052842388641 1
0.930408317448301 1
1.0636756231354 1
1.12661266017944 1
0.875365542390102 1
0.968374873557384 1
0.734682098878209 1
0.883391083589565 1
0.914656908245787 1
0.957652925294457 1
1.12432309367578 1
0.665649040742851 1
1.04287585227118 1
0.847696382529059 1
1.09391454780374 1
0.715642068643064 1
0.963265590580239 1
0.986397634333946 1
0.511190320453046 0
0.60667980557989 1
0.94097113199899 1
0.742322672396355 1
0.652301337475107 1
0.657119810254823 1
0.93871265602127 1
1.25025661623823 1
0.706134795867435 1
1.24183578527344 1
0.925669983688651 1
1.00877326648516 1
0.975673439975546 1
0.982263839882848 1
0.629303267435852 1
1.0712992739321 1
0.681777280858151 1
0.801661381917435 1
0.95330120659346 1
1.16805449080465 1
1.28533234034291 1
0.733298829615438 1
0.842478018681846 1
0.785746354867816 1
0.679971809949816 1
1.09744471517679 1
0.888417930879969 1
1.13208021866331 1
1.03862265369586 1
0.841123276884103 1
0.804049100837155 1
0.81199129830994 1
0.631469002925965 1
1.18062794614216 1
0.778730268717955 1
0.825654723765829 1
0.806583251670202 1
0.545199742554903 0
0.744568541629754 1
1.16271658939047 1
1.03358277350193 1
0.647096476749786 1
0.975393695389234 1
1.13012387472928 1
0.622125937086131 1
0.991805916288222 1
0.711292066503301 1
0.894506628216059 1
1.04327212627083 1
0.630662583208769 1
0.969989658564449 1
0.854755054509695 1
0.998372560985851 1
0.963987446928899 1
0.857092083785762 1
1.43880938196078 0
0.971590103739171 1
0.516984081294789 1
0.547615638401693 0
0.889693314745733 1
0.834706700507364 1
0.760567594173095 1
0.951830518143573 1
0.950569005960358 1
0.665966055467917 1
0.731037455187272 1
1.27819576879599 1
0.964325635585072 1
0.606101265658228 1
0.878705108798716 1
1.11022089111198 1
1.01403879631395 1
0.886812356484992 1
1.2235151378336 1
1.23630702911173 1
0.911045116048792 1
0.972784946407909 1
0.822090419871043 1
1.07728421504144 1
1.10110158866251 1
0.758118019989255 1
0.968473274485777 1
0.927730943278579 1
0.929316459190216 1
0.906253610408973 1
0.820317767073211 1
0.788338710455848 1
0.776480071140841 1
1.22234739021261 1
1.11204744132885 1
0.943691215054062 1
0.619305872144429 1
0.784094513451342 1
0.835559329768629 1
0.892047808784848 1
0.587662239655606 1
1.07830474181032 1
1.15470909074454 1
0.895391047848725 1
1.05715908353504 1
0.676100892017476 1
1.5053077020533 0
0.993526000389034 1
0.858795736069146 1
0.881782313704444 1
0.801411835240175 1
0.851762803679743 1
1.16730007227916 1
0.79572829420493 1
0.794850841827855 1
1.1304588648691 1
1.13012918558188 1
0.850845427675647 1
0.815274855905886 1
0.707677445698371 1
1.22704979275428 1
0.873436533085734 1
0.743604526489227 1
1.14581129891713 1
0.986484827569453 1
1.1329104755012 1
1.06791919754942 1
0.90368288914582 1
0.969570004969579 1
1.41632379539265 1
0.903880618586265 1
1.24835677047153 1
0.629901864816741 1
0.692755627124261 1
1.10201212576122 1
0.921077901061438 1
0.830641584987931 1
1.01798611122649 1
0.809122300182453 1
0.844388069153476 1
1.1350650523268 1
0.786117984727113 1
1.01213228804738 1
0.825682302393215 1
1.05181437793943 1
0.333921312024634 0
0.748527260059023 1
0.904281597764102 1
0.983698869015721 1
0.721428514424658 1
1.02404368430147 1
0.936304589999188 1
1.02236913390835 1
0.69914884495381 1
0.793555036158003 1
1.22496303521751 1
0.987194140057417 1
1.25677135976314 1
1.096469278825 1
0.694289479889405 1
1.01146847695618 1
0.596713318873456 0
0.78453999074001 1
0.938416227916005 1
0.941087456471092 1
0.683835752110518 1
0.893254024665943 1
1.07254985436409 1
1.17040884075836 1
1.26238117237705 1
0.932372447875008 1
0.92157478890512 1
0.93376090718229 1
0.688721690666516 1
1.0347254931765 1
0.588290681533307 1
0.930705499725153 1
0.937302486702295 1
0.884319774562306 1
1.06710028964683 1
0.773658983313569 1
0.927643087298307 1
0.697249114675303 1
0.79995376427454 1
1.03467601968615 1
1.00670532002364 1
0.98028730193797 1
0.767652886363858 1
0.890605538459203 1
0.948696169079183 1
1.30811947463972 1
1.26506203689103 1
0.810464951298438 1
0.677614820032079 1
0.729114498082124 1
1.33267875799403 1
0.886456848521102 1
0.881654666176343 1
1.24600855399648 1
0.624311439754846 1
0.925317863753236 1
0.67386166025144 1
1.06380873195026 1
0.774561117072969 1
0.759530119503716 1
1.22693412673909 1
0.905733938953836 1
1.05902937307334 1
1.02785062423806 1
1.15762610436316 1
1.51046419679893 0
1.03190303672689 1
0.672931217772375 1
1.25251628022752 1
0.675680183856594 1
1.03101119026781 1
1.0954941354901 1
1.15823468076442 1
1.26090300132092 1
0.718559113182274 1
0.586430047857309 0
1.2766434541456 1
0.954195622733455 1
0.887954791465918 1
1.3097008445601 1
1.23391549988148 1
0.752472660856425 1
0.968106311700742 1
0.731146088051802 1
1.14998486646104 1
1.05834903613488 1
0.981811920938327 1
1.07500652740109 1
1.06312684598094 1
0.820072589248381 1
0.991981843923231 1
0.77183728143742 1
0.90191109220717 1
0.916240239881395 1
0.667920789850174 1
0.737749861943231 1
0.696725081488664 1
0.84251350273037 1
0.552424609665188 0
1.12767615139252 1
1.04113318080819 1
1.24443280959391 1
0.762827197641258 1
1.10500326437856 1
1.33195218845842 1
1.20420420700886 1
0.874155999112242 1
0.726011721156022 1
0.962402285032977 1
0.778331080097914 1
0.93381875558264 1
1.2689378850724 1
0.952741682660188 1
0.841661594336971 1
1.25805334389783 1
0.984263029307531 1
0.576913706707553 1
0.846593221030915 1
0.872977524782155 1
0.748915867984461 1
0.909505262058553 1
0.546424318804091 1
1.13728463919994 1
0.992418268312065 1
0.967837179179102 1
0.650154758776788 1
0.777749320187511 1
0.828221982127584 1
0.914722879982486 1
1.16056300914369 1
0.732877621866294 1
1.30895685859309 1
0.890443007454926 1
1.23385536613653 1
1.28587400667485 1
1.1198213997359 1
1.53747316513965 0
0.813716674058339 1
0.685401112854825 1
0.838030967174984 1
0.990057754179678 1
0.608266173060642 1
1.26270149167884 1
0.651211446874868 1
1.21988880651062 1
0.906436050925563 1
1.09214484011337 1
1.21015232937752 1
0.97497474427685 1
1.08936907093777 1
0.792119390145039 1
0.860942701417592 1
0.911096012084731 1
0.817032386533667 1
1.01970413569907 1
0.982826231902621 1
1.08062755253672 1
0.422042748367163 0
0.869652463151087 1
1.45435313150363 0
0.702371047862595 1
1.26898802761686 1
1.08968591032571 1
1.14671280769773 1
1.07316514495876 1
0.596432254318781 1
1.39572075541662 1
1.0519092024855 1
0.62744588375712 1
0.632443713061033 1
0.936770392377234 1
0.723575901652623 1
0.800054926821769 1
0.956286222921357 1
0.700951692557129 1
0.403005864617005 0
0.783629995077595 1
1.13340512975672 1
0.934678795086296 1
0.765832348759672 1
1.1197449536374 1
1.02957456784863 1
0.606807141212776 0
0.956370452313727 1
1.04455431383947 1
0.953730394282684 1
0.943403502702786 1
0.910745560038327 1
0.855261889610056 1
0.650094265354459 1
1.28410454651778 1
1.14422164343521 1
0.569337560037884 1
0.518101657792847 1
1.21936405198841 1
1.1469369526927 1
0.726340857012508 1
1.10634135856476 1
0.789873730533303 1
1.18877047413122 1
0.677910566795482 1
1.08926339178029 1
1.01830526096783 1
1.13107562582682 1
0.898172127288755 1
1.04506416412446 1
0.860274155402329 1
1.18788928980666 1
0.561824018371614 0
0.801469776792851 1
0.561603744656128 0
0.558990430395456 1
0.471726014829727 0
1.13526641318728 1
1.22754863432334 1
1.17208369060977 1
0.680766980980535 1
0.609183569005589 1
0.907701329438188 1
0.933677170181546 1
0.96192430453263 1
0.869138183407651 1
0.684932524653472 1
0.943545407911092 1
0.934437834132467 1
0.645371990827738 1
1.27083065208724 1
1.04124975481766 1
0.939417160576847 1
0.777767906351981 1
0.900891813690831 1
0.767332007995913 1
0.692134185485625 1
1.21095998084414 1
1.30530032450833 1
0.780577595587259 1
1.06333964991041 1
1.32963187878316 1
1.02067698721901 1
0.888304273338527 1
1.28136637831105 1
0.936893692179328 1
1.18440785124463 1
0.681258347269212 1
0.728364630820635 1
1.22124849221371 1
0.881645604380863 1
0.881722710344997 1
1.08745044613586 1
1.34266132487479 1
1.00528049078099 1
0.92957730186043 1
1.21219783992312 1
0.933417685904009 1
0.9281679107269 1
0.893235584942553 1
0.930498258150864 1
0.768464594565293 1
0.981941613477461 1
1.1622321286344 1
0.850264774188649 1
1.01693715207828 1
0.600800732647276 1
1.30280438418396 1
0.98200019723194 1
1.0398826115124 1
1.35985290027389 1
0.769313786805269 1
1.09397420684321 1
0.931748433305892 1
0.86559482730152 1
0.916891211547138 1
0.956761306394981 1
0.825390122716562 1
0.825335542991558 1
1.13125443514761 1
0.930373019010224 1
0.907438305660289 1
1.00871599705965 1
0.985001641451859 1
1.05393148633819 1
0.871433568526301 1
0.71818920092722 1
0.673939211662175 1
0.807232895035471 1
0.806677670545827 1
1.17351841646662 1
0.910751705430314 1
1.00568300201543 1
0.721051794393512 1
1.58267244859113 0
1.19751694747185 1
0.89314973274212 1
1.17086735283357 1
0.83535911406607 1
1.21140323042959 1
1.0521458234377 1
0.863892367764692 1
0.920580412819685 1
0.719449671387085 1
1.12822810172156 1
0.840437179170678 1
1.02755483506324 1
1.23384621285479 1
0.990533801488456 1
1.05792709654179 1
1.03735301148729 1
0.999844598311053 1
1.24191890601637 1
0.963439330985815 1
0.669292520315078 1
1.53267704485642 0
1.06682910980635 1
1.21482722811873 1
1.11963068868382 1
0.562234113116751 0
0.907394955964354 1
1.21893061270369 1
0.968674470632366 1
0.989069451670077 1
0.727677669997574 1
1.08164340436773 1
0.947242644692972 1
1.10361329492254 1
0.996589073328914 1
1.21804802551209 1
0.693848085491148 1
0.862532907402892 1
0.718793538077954 1
0.789714737275832 1
1.10139481493397 1
0.631052582219579 1
1.43698060393559 0
0.376508977262054 0
1.35456092015018 1
0.713715156559883 1
1.07408065603876 1
0.910758784840324 1
0.901095619393665 1
0.537097734208522 1
0.606741893264779 1
0.533043345197904 1
0.845234258788867 1
0.749964957309036 1
1.05116532996027 1
0.878109249165562 1
0.636440289601834 1
0.994088532380687 1
1.04341705437263 1
0.55708867325887 0
1.10721842614759 1
0.897461671143426 1
0.972548724035001 1
0.837944828996872 1
0.691577265805972 1
0.964302851048068 1
0.737928967802681 1
0.974039552691026 1
0.789992506291615 1
0.867423073602752 1
0.727820062247649 1
0.968964694640537 1
0.745887772329744 1
1.1133480835324 1
1.00166292230895 1
0.748220242027057 1
1.03025470293864 1
0.926287524327819 1
1.0697278982719 1
0.999509995558436 1
0.73068709852605 1
0.82472197974786 1
0.788004018581767 1
0.867939519098158 1
0.934563561800607 1
0.784279185003705 1
1.0881284370861 1
1.2339754689465 1
1.26904176901372 1
0.947367617237714 1
0.835669201088681 1
1.05551632793499 1
1.0169165911091 1
0.733990716060519 1
0.63302650596461 1
1.24502901818498 1
1.3905244243925 1
0.761464221540921 1
0.981435496594916 1
0.675604603268657 1
0.874733281186509 1
0.55262623651034 1
1.33587824882333 1
1.04749715532568 1
0.713574871132969 1
0.922128267672161 1
1.0200857666388 1
0.894633191503515 1
1.02467466345112 1
1.15808936546538 1
0.687159328115839 1
1.06504286387979 1
0.702179275938748 1
0.939627739627779 1
0.950659014819249 1
0.899731501105909 1
0.856683225929219 1
1.0000807593449 1
0.70282225025226 1
1.31656311646331 1
1.10436744797029 1
0.359581142445919 0
0.878177284355085 1
0.984757840268835 1
1.19272564157555 1
0.885213414027643 1
1.01202426472867 1
0.630852423431542 1
0.782904305901203 1
0.94492604494145 1
0.965296330506836 1
0.678238552409612 1
1.12975516798127 1
0.953455553749567 1
0.923221676277199 1
0.513321877486854 0
1.00479017429329 1
0.866759242384011 1
1.01015568671791 1
0.625309001596948 0
0.678174200492865 1
1.24852463152962 1
0.878405308649183 1
0.926327309190131 1
0.790044856097185 1
0.828597417693961 1
0.707330225086706 1
0.931778577649647 1
0.622042548113054 1
0.978784822847288 1
0.968163038725314 1
0.878321433841161 1
1.23881603503865 1
1.00372778060568 1
1.17143161596341 1
0.798054134676258 1
1.58033213353874 0
0.911730434781906 1
0.943498482715504 1
1.09555394915812 1
0.866070808096852 1
0.606505275685302 1
1.07875887256424 1
0.350886415978205 0
0.655185603584804 1
0.805242373812587 1
1.25182286660287 1
0.956108296608423 1
0.919811985219323 1
0.964485486476645 1
0.991595447151782 1
0.907811801824393 1
1.21079065097189 1
1.07034469435627 1
0.882287372675451 1
0.807162633632653 1
0.777444834883367 1
0.940707151238383 1
0.896023395818913 1
1.00391973050458 1
0.832867351162586 1
1.27905607859297 1
0.961300653571846 1
1.50511390226416 0
0.65767872138883 1
1.39776068125468 1
1.11602272105738 1
1.00571499593449 1
0.525899324121931 0
0.730298003067562 1
1.21796151699388 1
0.895046710254523 1
1.1577179189273 1
0.829950853834115 1
0.856987564692911 1
0.758905941065818 1
0.990372047432318 1
1.08297766233824 1
0.958328655581885 1
0.941063143604164 1
0.97783632503207 1
0.855168309028817 1
0.6911578908038 1
0.535801129536431 0
0.927408974259961 1
0.823983399639351 1
0.941250875792377 1
0.989458656240669 1
1.02521079020104 1
1.32477022515093 1
0.846485483843059 1
1.04834064770627 1
0.576152549348224 1
1.08744209622419 1
1.02262005063733 1
0.771890468051719 1
1.0124179606398 1
0.84542548928519 1
1.31437664854267 1
1.03951713437783 1
1.35998632241683 1
1.0695164686417 1
1.1394081831685 1
1.48108498618535 0
0.662297649036007 1
0.523056697945225 0
0.705684343106785 1
0.896489226576917 1
0.738258170802721 1
0.87812998327879 1
0.966451429459377 1
0.966031491646902 1
0.946899408429723 1
1.08043867955391 1
0.903401947317712 1
0.988246964541017 1
0.746921860411407 1
1.00121564223769 1
1.06073236512699 1
0.952999079273505 1
0.725766171678161 1
0.823916157093019 1
0.82486237361194 1
1.13755222148647 1
1.2038943520322 1
0.917336883191206 1
0.811782190726746 1
0.626363016308797 1
0.881590961477755 1
1.04402067321311 1
1.14443901916789 1
0.897530537936336 1
1.0843575265345 1
0.829198178092105 1
0.751752893620039 1
0.822713046352641 1
0.951805168888635 1
0.935291622743188 1
0.855830510868553 1
0.870108241981185 1
0.847832884124063 1
0.629728397128478 1
1.31211832329114 1
0.924672328945159 1
1.15886106972359 1
0.898830415118464 1
1.20620192366487 1
0.979191964571057 1
0.483550337365502 0
1.00586574529771 1
0.718412825873429 1
1.12486875965859 1
1.13803414708762 1
0.770134485658738 1
0.804474420205662 1
0.821566646285583 1
1.01337763842517 1
0.786235992505251 1
1.15969378405278 1
0.590456629921039 0
0.569884688827936 1
0.887931051365697 1
1.05277632896775 1
0.647436314294833 1
0.716675675438851 1
0.777322433006335 1
1.01030623663514 1
0.989870605975211 1
1.5601480865334 1
0.926029529214498 1
0.815978476794124 1
0.689444016665607 1
0.733768193131304 1
0.762762424054116 1
1.33324819739355 1
0.547452010038376 0
1.09842018638435 1
1.01542158787448 1
0.84791781682552 1
0.977976993556697 1
0.91888408331478 1
1.13037676506751 1
0.943299641832524 1
0.721977248635287 1
1.02612981432451 1
0.69721957973175 1
0.796280167691492 1
1.15489417492696 1
0.638856767391185 1
0.988249738285722 1
1.00449942630548 1
1.13666112645438 1
1.03871109983596 1
0.647300208827501 1
0.710704825975061 1
0.899679238122005 1
0.907281086575058 1
0.933294500368551 1
0.771349853397801 1
0.773833581272402 1
0.676422885852624 1
1.0716627686306 1
0.959064389624613 1
1.00034610267099 1
0.974006268919048 1
0.850355699587291 1
0.646307777159691 1
0.871092674031546 1
0.909695037369476 1
0.58263658944871 1
0.379737307170577 0
1.00963206726258 1
0.712218956890104 1
0.921126214806119 1
1.0188119145245 1
0.967250710923153 1
0.887555902765603 1
1.03353747712279 1
1.31008827455416 1
0.734934753339342 1
1.21851776004466 1
0.764309168004358 1
0.980765757363736 1
0.856423358426551 1
0.763805370358724 1
1.3044052862573 1
0.851131384173151 1
0.634981460727111 1
1.19575198355794 1
1.03617584404356 1
0.691342425896002 1
1.05992338618757 1
0.912800293214813 1
0.684531192295753 1
0.755825194761579 1
1.26663740050944 1
1.19602535935906 1
0.96075916072242 1
1.3047847575961 1
1.11542952339231 1
1.29301491310944 1
0.880819795138162 1
0.324332557730928 0
1.198207325876 1
1.21102284497452 1
0.90949833510971 1
0.721938518570375 1
0.892279166949385 1
1.21620162923776 1
0.903359900038854 1
0.783508504219757 1
1.04497772262807 1
0.982361130756491 1
1.14321641379524 1
0.827095753645666 1
1.54586987699858 0
0.954761053851287 1
0.64267851714961 1
1.03513340894765 1
1.03917931460552 1
0.995924902362849 1
0.912777677200446 1
0.846080454108864 1
1.13937793149281 1
0.926575667459268 1
0.995287679012154 1
1.0318614732581 1
0.765918521978831 1
0.94804797552392 1
1.03498456840958 1
1.39652998192828 1
1.15795729862162 1
1.12858155460858 1
1.26919975074491 1
0.665766602627527 1
0.945245133788023 1
1.04302858209223 1
0.680229956572062 1
0.88264053771281 1
0.756817792622489 1
0.952778634604568 1
1.00827925567965 1
1.29832889087237 1
1.18689633245895 1
1.58325422618586 0
0.92887777514559 1
0.651026298692273 1
0.762424181200067 1
0.649026119715141 1
0.874398008968256 1
0.776963433936371 1
0.940754697120395 1
1.0494773848601 1
1.08472029756291 1
1.08042338111382 1
0.974597910734973 1
0.964685285504729 1
1.03877321059787 1
1.07785103722342 1
1.06449084207896 1
0.857308703381152 1
1.20841188534382 1
0.993015029618656 1
0.717280990463577 1
0.946311253214524 1
0.756350684678623 1
0.96719984369819 1
0.769011815079568 1
0.758308620341169 1
0.988689079048089 1
0.834258856398603 1
0.812255839907355 1
0.752079340017057 1
0.752022271496055 1
0.712181518420465 1
0.72750339517911 1
1.00686526645172 1
0.814685361426914 1
0.97261996143505 1
0.871211663730328 1
1.21598194296189 1
0.810882267512938 1
0.9563553353793 1
0.706088452464062 1
1.05872778265107 1
0.603957990817564 1
1.20447231163184 1
1.32199968254246 1
0.933311086703716 1
0.802362047015035 1
0.915557375336054 1
0.817340457156214 1
0.752074423061835 1
0.502625157525953 0
0.919725701412794 1
1.01664075245184 1
0.941524765193947 1
0.901156985696758 1
0.776239818130398 1
1.1737609359096 1
0.655694695999595 1
0.92432050725924 1
0.898583442128381 1
0.820752366490138 1
0.839111302932046 1
0.699304046982891 1
1.5447371998945 0
0.833043129243455 1
1.06807056482311 1
1.10485127510172 1
0.629079641737162 1
1.00266044249603 1
0.872818338682678 1
1.04546182374443 1
1.13365981227403 1
0.614473073962271 1
1.27073034034171 1
1.08641560158832 1
0.85534284488542 1
0.604028616494812 0
1.2547092900435 1
0.722034150162698 1
0.735303097816306 1
0.899221437543147 1
1.07961081178305 1
1.11547571810502 1
1.00797358966213 1
1.36384267779888 1
1.21022623154386 1
0.734224570193155 1
0.725564757993505 1
0.885228873754821 1
0.628588136230917 1
0.87335081131168 1
0.733196277838225 1
1.06722291646198 1
0.664653595256326 1
1.12694492429084 1
0.94026176422601 1
1.08831415556156 1
0.881275210868579 1
0.889361691493771 1
0.657945989804874 1
0.949228193784863 1
0.544920391120807 1
0.240529594269901 0
0.889079931064261 1
0.98313432730166 1
0.805093655815198 1
0.790641059817281 1
1.3310925706238 1
0.918621907865407 1
0.92027442133296 1
0.996596592352916 1
1.09319312595589 1
0.812259232489818 1
0.801138771597334 1
0.693533659276695 1
0.820344575336285 1
0.451169676475115 0
1.07307244381319 1
0.745492660369915 1
1.02878659467306 1
0.438960112828953 0
1.20288961177363 1
0.666954822767208 1
1.36811849451316 1
0.976287130906592 1
0.89526538809257 1
0.915513606686993 1
0.890406153354937 1
1.13222474209072 1
1.0021842694021 1
0.717832876596489 1
1.04519235288133 1
0.874333878224532 1
0.762903301071922 1
1.09905703186298 1
1.10177162529237 1
0.959538846923666 1
1.07221728253627 1
0.812908306685989 1
1.10837079643757 1
0.964360294636069 1
0.787774278740142 1
0.765812552712317 1
0.791627021887146 1
0.814478826625091 1
0.95167979425717 1
1.02860926235856 1
1.18606697219558 1
0.937109172315225 1
0.754977560803109 1
1.0398431818286 1
0.682637670148755 1
1.06216375994096 1
1.09378901581372 1
1.16761803319965 1
0.68063977733963 1
1.85843130917974 0
0.631853088407264 1
0.942089724545523 1
0.675936905290404 1
0.658817853335126 1
0.495094514544012 1
0.9508896614508 1
0.707289332561448 1
1.02010756344635 1
1.03030037703824 1
0.90506162269799 1
1.00569222555516 1
1.37423395352816 1
0.949775409538136 1
0.890583958859658 1
0.577643211861842 1
0.623544930997957 1
0.830791869111035 1
0.789128049027501 1
1.03632225947408 1
1.11090959392187 1
0.981644732643138 1
0.742018859245069 1
1.09469468077219 1
0.793759513074898 1
0.728768175517282 1
0.646093620827246 1
1.00534390170561 1
0.983179486192664 1
1.04687177676727 1
0.943078490819103 1
0.840984471329918 1
1.16307113891601 1
0.679927876414163 1
0.909769425803036 1
0.731404725671072 1
0.791435614544363 1
1.44360388977994 1
1.21854947166649 1
1.15660057582953 1
0.838830560786179 1
0.969202359189848 1
0.957068035308733 1
0.76349115900581 1
1.08687197667364 1
1.41652881885638 1
0.546814144235772 1
0.85907580686671 1
0.894645952080951 1
1.09559330362453 1
1.03426877042387 1
1.21669657433639 1
0.762409616604288 1
1.09754763745728 1
1.18671773802776 1
0.529053316643438 0
0.609506425545668 1
1.22361151695687 1
1.19228238820007 1
0.729388173037296 1
1.11571025453759 1
0.810853401217817 1
0.838250847997682 1
0.744931851272325 1
1.03308503073843 1
1.07706925971474 1
1.3209183214781 1
0.501055648490195 0
1.27802114247671 1
1.18909051177498 1
0.724202176437926 1
0.882226333511577 1
1.41379377188154 1
1.00423009800699 1
0.9445474946199 1
0.910658215613425 1
0.907659076385569 1
0.95208055291759 1
1.19549300418694 1
0.884042489816006 1
0.818503442040976 1
0.915971107931544 1
0.845828357613002 1
0.85986226375984 1
1.05724944907674 1
1.11071750953807 1
1.11356930134414 1
0.7020204853258 1
0.944232502850869 1
1.1759504706734 1
0.428799363500271 0
0.798104076745956 1
1.11610847176352 1
1.07865409749102 1
1.1739972023778 1
1.01735299427057 1
1.05413580314052 1
0.686815258022138 1
1.22143599135807 1
0.573661392456066 1
0.842424394694331 1
1.06825043685232 1
0.876649094303012 1
0.617330890320293 1
0.992496000836063 1
1.02491981892347 1
1.04725438471127 1
0.889769131536211 1
0.864799082531245 1
0.532206010077217 0
0.968889346039481 1
0.462497090245194 0
0.937753632379072 1
0.685266410407519 1
0.691478728395006 1
0.820989675160354 1
1.09495289335736 1
1.18310224955972 1
0.793759299964621 1
0.937397707320609 1
1.03269301808586 1
0.59414643166175 1
0.897173482308809 1
1.16542048239223 1
1.00960938360435 1
1.0933104498133 1
0.614955487349462 1
1.50901115621939 0
0.777969284533055 1
0.633650896737399 1
0.794018592990872 1
0.931902400869965 1
0.756999196139855 1
1.35913670602915 1
1.03395394505166 1
1.03867161662644 1
1.01678890469319 1
1.10946605369628 1
0.660131552856324 1
1.0848126543122 1
1.16354155796828 1
1.17536752463547 1
1.00442746722404 1
0.742072506051369 1
1.13430550893679 1
0.881337675427888 1
0.408690133487769 0
1.02321154233403 1
1.15394632030868 1
1.00550409787764 1
1.23336309439402 1
0.63298547000134 1
0.911150432734032 1
0.69315139070343 1
1.04121612097303 1
0.93784791761343 1
1.06983747784731 1
1.0310599538922 1
0.656526163423499 1
0.437585404499174 0
0.801434718276065 1
1.15349837320655 1
1.05014475377784 1
0.654267795795158 1
0.777124590399476 1
1.11653458276612 1
0.944449683760463 1
0.68520130191354 1
0.596085269536276 0
1.12236784088276 1
0.811106118937408 1
0.684900099417822 1
0.871609817149609 1
1.0685390577803 1
1.07923983598528 1
0.610812442130815 1
0.884804512379684 1
0.863717801515793 1
1.30111091312022 1
0.838416569291852 1
0.705466925957032 1
0.721887385076288 1
1.07523566720755 1
0.990734985096668 1
0.977116734238215 1
1.00416966434915 1
0.896423605355619 1
0.872162565106471 1
1.07295711813387 1
1.2744630596967 1
0.606890270434562 1
0.866436939327507 1
0.792851413866268 1
0.663935935190705 1
1.07702333054518 1
0.872684436358126 1
0.744515286804458 1
0.383843985853099 0
0.6032817724643 1
0.768424773486419 1
0.778825951386762 1
0.788208519395458 1
0.920683979589283 1
0.91667186547455 1
0.909477493286586 1
0.810278074848203 1
0.753244532801915 1
0.654745494947524 1
1.0104769018189 1
1.34167215644151 1
1.03838290832663 1
0.861274654717453 1
0.833532265389616 1
1.00655990051719 1
1.2322935837199 1
0.986735223168838 1
0.620883025450731 1
0.675809150754033 1
0.984597382993543 1
0.768860342877502 1
0.854490878352903 1
1.18269112247584 1
1.34376270773366 1
1.39012390252083 1
1.16842660487696 1
0.943169032631375 1
0.876461401483066 1
0.797240653813811 1
0.408123488991153 0
0.986942839069555 1
0.75659984303212 1
0.980240889081199 1
0.90601282661752 1
0.853364245380066 1
0.890946922514349 1
1.53904734728794 0
1.19248286017041 1
1.23402438928623 1
0.987533389433217 1
1.37204044342946 1
0.525504230546831 0
0.964468575915875 1
1.58074294377619 0
1.21090904250377 1
1.00872548329544 1
0.80264767914682 1
1.22338498014936 1
1.24165046282716 1
1.11679341960664 1
1.16340316773898 1
1.05018558002129 1
0.756455820160805 1
0.871447108226956 1
0.585243761012097 0
0.852934457568744 1
0.970455513845499 1
0.951009452483416 1
1.09436900373027 1
0.787810712289984 1
0.955040771271508 1
1.13572298492263 1
0.390168559873769 0
0.636679078965874 1
1.49113907119712 0
0.772026698044796 1
1.44631732219787 1
0.597722301653941 1
0.951561703325979 1
0.927797264665167 1
1.11441906805776 1
0.792349694973023 1
1.10378125718744 1
1.32105051795014 1
0.766614206037429 1
0.825535426837994 1
0.886191462842062 1
0.865442213650598 1
0.842547531582535 1
0.729864466759581 1
1.1027558370622 1
0.670674220263459 1
1.34750429643027 1
1.12980440162081 1
0.888427532454358 1
0.946755694348825 1
0.52851838071329 0
0.95688844272523 1
0.726415345310365 1
0.932104102617548 1
0.573436933824352 0
1.11792360877305 1
1.18579665002404 1
0.867314248252492 1
0.824410229383762 1
1.36895164525978 1
0.821001098705863 1
0.840919942582302 1
0.823946335910015 1
0.578567149456395 1
0.988697520043922 1
1.0129289674426 1
0.809585691538941 1
0.607980930404007 1
1.22962020199718 1
1.09740641179048 1
0.97508883076554 1
1.11322292623067 1
0.991396718520464 1
0.726915847532887 1
0.871807289428816 1
1.13835197738794 1
1.31200786189907 1
0.883852151251491 1
1.35329439889022 1
0.704596251585652 1
1.08050815649335 1
0.663998754382946 1
0.821210072574331 1
1.14485127634525 1
0.655726669112851 1
1.10915331349204 1
1.11201761734142 1
0.769527192362619 1
1.18401589513042 1
1.02325379282466 1
1.02560309290907 1
0.58531244391147 1
1.25993620245506 1
1.24105440499769 1
1.14940736326656 1
0.836584308462323 1
0.633770824062065 1
1.26435534600232 1
0.626012888886473 1
0.808380290391662 1
0.83461718183803 1
0.737245469511648 1
0.914024006625106 1
1.32077302259426 1
0.834867977388022 1
0.544451343746614 1
0.868983930210201 1
0.911544459171177 1
0.785909665544089 1
0.863586736665643 1
1.22972740864885 1
1.04526430739341 1
0.969758954339818 1
0.992686079397282 1
1.09961937751473 1
0.614702354917883 1
0.642857969289147 1
0.583822817379457 0
0.850923951244944 1
0.788958926334441 1
0.675331189731362 1
0.597386524273557 1
1.05810211123577 1
0.932809954425176 1
0.972797267998127 1
0.705165928164327 1
0.50324753244538 0
1.09450765420517 1
0.928629989211508 1
1.30676108263002 1
0.98361562727798 1
1.3872459154528 1
0.868442901517012 1
0.698575201401822 1
0.818362329166183 1
1.01035531360816 1
0.766645032168764 1
1.34381687640926 1
0.637991309783928 1
0.863733205341084 1
0.959251353123633 1
0.834374875577158 1
0.939035575967094 1
0.712469659806043 1
0.797049759027133 1
0.945751763924725 1
0.952739916126331 1
0.713056841659376 1
0.824432419992536 1
0.844464705344624 1
0.629494919853759 1
1.05260378678754 1
0.776266928660108 1
0.512823539133638 0
0.763545070292939 1
0.820541775282892 1
1.06006082201853 1
0.730300611951471 1
0.568922829297638 1
0.982455831564783 1
0.87599727738085 1
1.01279795295422 1
1.39219822538678 1
0.80949999039286 1
0.844979768783356 1
0.878635571596686 1
0.752242573632107 1
1.41547946679525 1
0.933868596333017 1
0.822115334158107 1
0.759258554997208 1
1.01773048065324 1
0.999515697365472 1
0.847490582815933 1
1.33084718418926 1
0.969589403252202 1
0.904112004209152 1
1.0818574360485 1
0.878357518326789 1
0.776793896193106 1
0.711909103552874 1
1.44828435231108 0
1.06393051546495 1
1.02933166689938 1
0.903661737674817 1
0.769753424314637 1
1.20378070850857 1
0.656991901782991 1
1.2303043452672 1
0.70439707667106 1
1.31009284984365 1
0.966239201283206 1
1.0868419892959 1
0.999874242453308 1
0.626062630139772 1
0.919267041665558 1
0.630138544946792 1
1.17363922804917 1
0.614074647792894 1
0.694246142577202 1
0.998685629232675 1
0.565153452892905 1
0.79075156068919 1
1.39185879218754 1
0.827830754868133 1
0.929688300683215 1
1.25117611425673 1
0.968791923366318 1
1.031262522746 1
0.543763529395216 0
0.564701100750522 1
0.915861979146758 1
1.36169623708264 1
1.03872766274349 1
0.880338438153312 1
0.423880489551204 0
0.93791161487226 1
0.879336883592322 1
0.673304015196047 1
0.522602029857077 0
1.11075858848668 1
0.884537687632067 1
0.930003985150578 1
1.17762274463519 1
0.999309330169144 1
0.797361633339365 1
0.864518569288881 1
0.828243548627243 1
1.21822636002822 1
0.802929078075828 1
0.901379634487722 1
0.853510556035222 1
0.511331684456188 0
0.860866445622853 1
1.1567266039317 1
1.10575157990492 1
0.607116462153262 1
0.774855859807346 1
0.818505730843088 1
0.939656352718513 1
0.943444629463881 1
0.724318095388824 1
0.875431940854599 1
0.625492080756169 1
1.01263381288495 1
0.753889858537179 1
0.683005691592146 1
1.42953094467532 1
0.800409986833281 1
0.65051028668731 1
0.831120253384791 1
0.468234237996313 0
0.735626569773306 1
1.11053679045795 1
0.983027606850318 1
1.02184256286095 1
0.842673453264044 1
0.872284397755772 1
1.01140042337653 1
0.909647724328605 1
0.976213216881706 1
1.01203496750622 1
0.810463265587046 1
1.14632728794016 1
0.883213914462666 1
1.16274374978811 1
0.714513609720601 1
0.954076708911858 1
0.716392424857908 1
1.04387300079272 1
0.643530584194476 1
0.956217712040653 1
0.877981937203951 1
1.00313658158554 1
0.883768892762319 1
0.844344273033834 1
0.924602758781012 1
1.10343487484411 1
0.895246392508434 1
1.06455708187183 1
1.13754622199664 1
1.13732821829189 1
1.30718800344209 1
0.773031013014789 1
0.776181724537584 1
0.826559570220961 1
0.898621622795739 1
0.773369696132974 1
0.502114722957281 1
1.02822964180404 1
1.10564271513943 1
0.584170231863538 1
1.3189181850926 1
1.022435589194 1
1.21338832918274 1
1.33572791598289 1
0.833529547723577 1
0.881797203799271 1
0.804397299645706 1
1.17074075736061 1
0.567535142971989 1
1.06039498589722 1
1.00449725576672 1
0.867356803584038 1
0.879987365006566 1
0.925917463039626 1
0.742865162595411 1
1.376366947169 1
1.1962481003466 1
0.888429418919217 1
1.16630633241016 1
0.842154928673792 1
1.09880763485027 1
0.748971414268344 1
1.11185140846513 1
1.12431214529085 1
0.595452627912639 1
1.19322659130238 1
0.868822306667497 1
0.94372911805148 1
0.929378922719296 1
0.704642407686445 1
0.869055212491872 1
0.884578075016371 1
0.765618457927259 1
1.12009024037693 1
0.815748056637785 1
0.865173848337873 1
0.518470591751661 0
1.37049316719957 1
0.734849818890473 1
1.07042844386493 1
0.729973215417048 1
1.18802335415857 1
0.821876542204836 1
1.302410187424 1
0.841047480175773 1
0.722192900204836 1
1.09572298429892 1
1.38072306574703 1
1.16244040678649 1
1.05597308341834 1
0.635526731738789 1
0.723941262610631 1
0.695225089843944 1
0.905703914681276 1
0.731453298735715 1
0.440850246560648 0
0.930962276495834 1
0.705245963284098 1
0.954127638931528 1
0.793902794268838 1
1.00880228873456 1
0.879815178884735 1
0.668577969431747 1
1.20384310707032 1
1.01614134937929 1
0.936954936577362 1
0.760305251197925 1
0.892642696169508 1
1.30098336239398 1
1.0556518353977 1
0.967729056331435 1
1.01069776143036 1
0.696490695941336 1
1.18219627578352 1
0.981972136767548 1
1.23529541350584 1
1.11585337910754 1
0.914009925514856 1
0.883654101583114 1
0.684140074370438 1
0.749249525595946 1
0.974090228747159 1
1.24838704784143 1
0.861648460639338 1
0.673258310580177 1
0.728186701614743 1
0.707371088630993 1
0.916441254883095 1
1.19497970692708 1
0.585311424897478 0
0.595919258879067 0
0.859372290149203 1
0.933716143826791 1
0.699490845846558 1
0.807845280524976 1
1.1559596780295 1
0.966394603002818 1
1.2348208477743 1
1.41381543478011 0
0.828615276053276 1
0.968831119183497 1
0.79933033824414 1
1.16976542436145 1
1.26859672059371 1
0.95508805112376 1
0.957572389779275 1
0.710677248502092 1
1.13619580153437 1
0.813786116457594 1
0.995654013796508 1
0.860555454627526 1
0.905781951430969 1
0.814036743215559 1
0.686902162526076 1
1.23242374099424 1
0.873607796154181 1
0.901844877233216 1
1.02243010802752 1
0.996785831813908 1
0.904023219744479 1
0.739529774109469 1
0.783716544498332 1
0.650749752166202 1
0.506021291644737 0
1.09763110223718 1
1.1138271626716 1
1.22921268876568 1
0.909512616006929 1
1.0723517104707 1
0.75069698916763 1
0.764984062544573 1
0.853641522617644 1
1.00535399021233 1
0.565281935950908 1
1.07371204691237 1
0.942434893423979 1
0.893970260667696 1
1.2535602408072 1
1.32960918501535 1
1.0405468463751 1
0.824932105797357 1
0.827309803750392 1
0.870007749391833 1
0.900750572474556 1
0.883030589055268 1
1.01633153988336 1
1.70711417563906 0
1.2823858253685 1
0.556174131350344 0
0.852318239258617 1
0.796018482537451 1
0.99066006758085 1
0.851773562650557 1
1.27121038434474 1
1.11628869118409 1
0.798921907555939 1
0.881021794365801 1
0.676202177112154 1
0.762769128220351 1
0.988368808335101 1
0.83784795665625 1
0.78061002894362 1
1.28628244878269 1
0.954711485205995 1
1.07780777784848 1
0.626998415313464 1
1.07004231942831 1
1.07688140689918 1
0.81207787595824 1
0.915733942305109 1
1.30033934124437 1
1.14316385432375 1
0.737448490607337 1
1.01263052211291 1
0.955922611690916 1
0.792535550542902 1
0.942736050304044 1
0.383705114727794 0
0.745940305443304 1
0.444629201040601 0
0.862340006452371 1
0.687997453814161 1
1.06250089461216 1
0.903807775359031 1
0.870279314534291 1
1.21071135076744 1
1.38391901753529 1
0.903366825068725 1
0.686576701008113 1
1.0029202427012 1
0.622046389997948 1
1.12041056670952 1
1.12890602143744 1
0.704665199188501 1
1.12806072226603 1
0.693383898446778 1
1.03344515419099 1
1.06029368951834 1
0.813733036114147 1
1.27184329570307 1
0.856514478094698 1
0.52378309549779 0
1.01575173408236 1
1.09583312506404 1
1.4034766756952 1
1.2817926830356 1
0.847733612078288 1
0.999614463979171 1
0.69830191980319 1
1.44547846604471 1
1.36151652612307 1
1.36972282964124 1
0.786390505008456 1
1.13868621218624 1
0.806180393524995 1
0.727730954104268 1
0.984792311047363 1
0.995038458014573 1
1.03675729601492 1
0.651068723363636 1
1.04136073070653 1
0.528530598231291 0
0.886535387093456 1
1.12988365768837 1
0.817855468243873 1
0.872375418205662 1
0.757684539424234 1
1.03547765975471 1
0.93743131097073 1
0.520591728734998 0
1.03261724509726 1
1.05302551654842 1
1.5070383293433 0
0.939925280557264 1
0.843390456588111 1
0.85241498472969 1
0.984974290397352 1
1.04061834832964 1
0.80415448639933 1
0.552909596216587 1
1.35804818472916 1
1.05397259407568 1
1.07013149168935 1
0.818153238418617 1
0.830252031714554 1
0.930578387388493 1
0.950030491427866 1
0.92870171012472 1
0.686275501493735 1
0.966462121091409 1
1.19997379257657 1
0.732518106594881 1
0.974876568643903 1
1.0790392076659 1
1.11222060926594 1
0.623318510574673 1
1.2325698573324 1
0.884944503547209 1
0.947293207801445 1
0.79466939937805 1
1.06559901286298 1
0.7072492267724 1
0.836022620433802 1
0.818693801945435 1
0.672963983037065 1
0.773438135848714 1
0.887005490929812 1
0.994057840393049 1
0.88000443693048 1
1.05300379132944 1
0.990307282663439 1
0.947491214352177 1
1.17146018525188 1
0.999909749987416 1
1.09019010621211 1
0.738301378531671 1
0.85063905195113 1
0.696329286084291 1
0.666728663436699 1
0.89698024523195 1
1.35980976353827 1
1.08237876005105 1
1.27122069884953 1
0.951375800249198 1
0.858407759753479 1
1.315230356797 1
0.775186670397492 1
0.93997876166178 1
1.51004801310398 0
1.05601928431494 1
1.16188984810394 1
0.876527393358914 1
1.17276891355744 1
0.892808871536083 1
0.978707161596833 1
0.978470089495499 1
1.00050763981724 1
0.828820217293218 1
0.690342631047179 1
1.13962927117508 1
1.30963360019259 1
1.01990047499348 1
0.264861011248129 0
1.03304025747163 1
1.09882256109135 1
1.12851689895832 1
1.00950594560703 1
1.38235792100041 1
0.530469833127791 1
0.678088221119279 1
0.903167436777938 1
1.02898302429873 1
1.07145195501945 1
1.13517648458918 1
1.15143316912034 1
0.791047167160476 1
1.24139960181384 1
1.04204817671199 1
0.618697484617433 1
1.09460266320823 1
1.16576022713388 1
0.748560343570683 1
1.19042996148747 1
0.908968095101558 1
1.26786869358551 1
0.752927190264425 1
1.03483673093421 1
0.885503432549014 1
1.09568329635919 1
0.655474688095146 1
1.26905781930825 1
0.783616938089059 1
0.955633283151516 1
1.49110674552664 0
0.852014756556864 1
1.04684741258597 1
0.787558049043347 1
1.04967542078427 1
1.56363434217226 0
1.12045797593021 1
0.794142799170009 1
0.764471998882607 1
1.15215658065078 1
1.01169275075951 1
1.05906740702184 1
1.23416329760499 1
0.862065526372119 1
1.02479737256512 1
0.751246489784398 1
0.824585243633113 1
0.750203602505797 1
1.02303571729477 1
0.995706160915933 1
0.734182207242141 1
0.928563602662791 1
0.552744759591248 1
1.39192828028026 1
1.35245991440087 1
0.845377481885321 1
0.826115805345652 1
0.958071676137322 1
0.521044636159872 1
0.864319155250031 1
0.829274827801217 1
1.24619922441569 1
0.753172897601873 1
0.956813118461218 1
1.23900728339064 1
0.919521971302633 1
1.17489671044459 1
1.11390666468098 1
0.483341649044321 1
0.983778826700325 1
1.27374858720879 1
0.634972104081142 1
1.42329407915393 1
0.621595253372078 1
0.820149273928326 1
1.01723835375509 1
1.20117076504178 1
1.18973993382789 1
0.794465430474961 1
0.656025715579676 1
0.89699843582937 1
0.761131174216603 1
0.555277346224761 1
0.608943314056398 1
1.36250704698045 1
1.01486854706463 1
1.16192255767356 1
0.946121153286527 1
0.806227116286799 1
1.08959807252831 1
0.923389919394906 1
1.16760380706728 1
1.19088649464298 1
1.17868975422711 1
1.12691160233931 1
0.947782847063288 1
0.584088843412838 1
0.807811451702346 1
0.908985909341301 1
1.22524976808151 1
1.09708539687302 1
1.1780770731328 1
0.928916454953364 1
0.679455775638521 1
0.767354578973222 1
1.0554037065056 1
0.351352322297011 0
1.07658244625304 1
0.902998068399817 1
0.869600168057164 1
1.03940970625033 1
1.2649030571886 1
1.17345728391357 1
0.861703917690764 1
0.907785704860234 1
1.00532106966209 1
0.806515898984405 1
1.33352086267828 1
0.790538943353968 1
0.983678509400629 1
0.708725610376466 1
0.599552857515138 1
0.793615672117058 1
0.978915187944377 1
0.62516965238153 1
1.13420304656352 1
0.960347509716947 1
0.529357033452587 0
1.00625767472833 1
0.835703529465162 1
1.21674739081592 1
1.23285294348497 1
0.897826356942818 1
1.03027530359351 1
1.22086385570104 1
0.577890164666287 1
1.08627988560397 1
0.939601405579932 1
1.14974275187278 1
0.98847060286313 1
1.04222135933269 1
1.36602153365838 1
0.8016729156392 1
1.44793037592044 0
0.899794173037351 1
1.04213533515863 1
1.10219621165052 1
0.82185275518885 1
1.31269282747817 1
0.664907370423845 1
1.09295620006908 1
0.980742060319741 1
1.19928644536628 1
1.47308227480271 0
1.38801572993988 1
0.891759094700942 1
1.20737730842746 1
0.776283339545312 1
0.984790419757604 1
0.91240239207152 1
1.16207618876019 1
1.38494893867365 1
1.07371976230068 1
0.715040116336381 1
0.599516505628709 1
0.934966620209099 1
0.745016240047455 1
0.744205326292589 1
0.71356164918348 1
1.10237091329504 1
0.76708895368854 1
0.429698963292924 0
0.819637314975786 1
0.802392966397173 1
1.04557114984321 1
0.548083480298883 1
0.826572030563282 1
1.23286045830216 1
0.822645664672098 1
0.87470849242763 1
0.950241846409559 1
1.07529860567797 1
0.937431923015686 1
1.07895912424296 1
0.836387266534116 1
0.998646967554265 1
1.04919206119392 1
0.567320785610041 1
0.970787210827113 1
0.92957436852361 1
0.518080380341981 0
0.979894496740463 1
1.08999410073629 1
0.810080595139215 1
0.882959469671946 1
0.782328623760751 1
0.755992299440228 1
1.08343995140784 1
0.740946649613311 1
0.708548508477678 1
0.793686407385102 1
1.30358228828725 1
0.962313493295276 1
0.974927993829181 1
0.97022988595146 1
0.951382841042257 1
0.872043652362183 1
1.04666934327305 1
0.986546867276379 1
0.603763279574651 1
0.917033681224682 1
0.939089329652824 1
0.725342986346732 1
0.386289353084342 0
0.632159509273835 1
1.21196891492548 1
0.437648485255125 0
0.632809693262817 1
1.19773293410568 1
1.21980687964235 1
0.953332494430934 1
1.36733123394054 1
1.30037128502661 1
0.965123371406956 1
0.907794984878035 1
0.927717539146464 1
1.20154680628294 1
1.26671269801366 1
0.969336715178827 1
0.767833769323168 1
0.751951872300973 1
0.792362804386478 1
1.02253696807851 1
0.903894997678347 1
1.02084438053071 1
0.918683674392927 1
1.00353316649623 1
1.29008821527358 1
0.444854836285727 0
0.839707319802462 1
0.807092589546386 1
0.940986684588406 1
0.86124384630622 1
1.34327685126648 1
1.00964071355088 1
0.690493894666664 1
0.7763994375432 1
1.44788209639349 0
0.84830208569341 1
1.33923896108642 1
1.08790139707048 1
0.919580476964886 1
1.00639626979588 1
0.420067739064436 0
1.36873320236448 1
1.04828202720382 1
0.708305854708413 1
1.12203539571149 1
1.17054432997983 1
0.876764660934849 1
0.58562883655976 0
1.00391587009561 1
1.17458396837639 1
0.681576844769801 1
0.893187240110183 1
0.899402207231154 1
1.01112667987956 1
0.888625194168482 1
0.679435681930374 1
0.846225064078439 1
0.890695693468942 1
1.14689780354955 1
0.838713405751558 1
0.822494887239712 1
0.851469472266412 1
1.00694060078964 1
1.05920698081306 1
0.67604752714189 1
1.08163001912704 1
0.93312670735545 1
1.07571514155598 1
0.928502262492969 1
0.885035573825727 1
0.890072890592264 1
1.01994723904875 1
0.874294941500459 1
0.822032747217189 1
0.661300427560476 1
0.541319812554782 0
1.06348642739912 1
0.951195709304489 1
0.684681825952497 1
0.765033851254471 1
1.16283546162656 1
0.737075904693278 1
0.673369596886984 1
0.82790980520629 1
0.673508336011197 1
0.895227784827061 1
1.1597715869733 1
0.911307062453068 1
1.24101785911788 1
0.570013710425692 0
0.898496009477944 1
0.975950587956561 1
0.960978158757671 1
0.853945188619342 1
1.12466021972562 1
1.40306855072399 1
1.10175102316545 1
0.912988052314154 1
1.49109766041188 1
1.0964297885787 1
0.760341295742988 1
0.709781837033459 1
1.22101236930888 1
1.01690088240521 1
1.01264674112136 1
1.09570538959102 1
0.571511426680004 0
1.14284042236043 1
0.912160938871191 1
0.991613199674955 1
1.19634844077354 1
0.872135363068229 1
0.911110858363912 1
0.938864922554259 1
1.02707306085266 1
0.793976686534235 1
0.843109652670747 1
0.841240510196311 1
0.895059161312207 1
0.765412762572571 1
1.09414579602059 1
0.835877819861674 1
1.28316157189874 1
0.854316977267037 1
0.808303777476687 1
0.900403882828752 1
1.23992854753688 1
1.03824886959758 1
1.19347912497165 1
1.08773565992798 1
0.737006495943304 1
1.20889124241938 1
1.13161513499131 1
0.966484535865536 1
0.941305952674156 1
1.07520581406323 1
1.18808042852778 1
0.824316166674819 1
0.736365452773094 1
0.945443172897507 1
0.498112908724617 0
0.760977882004011 1
1.10464667576733 1
1.00031572570541 1
0.959679716638673 1
0.941711662484827 1
1.11387805588401 1
0.605756655482897 1
0.864006137298113 1
0.859974376680826 1
0.748225722300408 1
1.16338576521791 1
0.634319410915139 1
0.904924949708882 1
0.875803520369635 1
0.783721924430763 1
0.988707633153305 1
0.855008534619574 1
1.37128582978079 1
0.970016434388945 1
0.93571520737836 1
1.01631678288626 1
0.78825593839309 1
1.21063175069866 1
0.643679766205135 1
0.861357977628187 1
0.902081369189655 1
0.873823072841386 1
0.865517450660596 1
1.16216323083496 1
0.867832692452987 1
1.30828909899729 1
0.776554799653027 1
0.988693751948055 1
1.17416582833468 1
0.981302794357118 1
1.1154579083345 1
1.15768601149622 1
0.706369651839182 1
1.38659309493272 1
0.509567681452029 0
1.17554786911054 1
1.16016779197652 1
1.11268562850093 1
0.813281927864919 1
0.895181785189575 1
1.35643848739239 1
1.05797457702342 1
0.904656356481491 1
0.615338427829814 1
0.915525434556514 1
1.27464445489304 1
1.03823670474456 1
0.604238660594288 1
0.952313080653493 1
1.01672021490041 1
0.986509718530187 1
1.11343210164694 1
0.719832181353523 1
0.704357703512529 1
0.449845805169229 0
0.883053629942537 1
1.19652738722602 1
0.870070239844769 1
1.07599223412669 1
0.718988499177929 1
0.558717963367781 1
1.17775302408247 1
1.0247806719119 1
0.853910653975613 1
1.05672232954241 1
0.958837605392784 1
1.30541862670365 1
0.905724788325322 1
0.456090975325899 0
0.829962687148966 1
0.76372709590141 1
1.39435077907265 1
0.917391308098106 1
0.915680493160377 1
0.994961608815316 1
0.852003991986536 1
0.903994739625011 1
0.806428809882802 1
0.859719817690749 1
0.51024767043068 0
0.85663036182204 1
0.617976378745159 1
1.15289147827164 1
1.04218656806568 1
0.837069671237046 1
1.07617244481303 1
1.05095825405841 1
0.803475547844709 1
1.00246412100214 1
1.01599771034552 1
1.41422650964665 1
1.21730856116569 1
0.981976494385886 1
1.14086689410261 1
0.912796296075612 1
1.08099696098553 1
0.676820508444341 1
0.591389681124938 1
0.998199548663785 1
0.768901850326563 1
0.793377654308199 1
1.11425777717423 1
0.821913691742776 1
0.774513448221506 1
0.914223555703284 1
1.27261246477462 1
0.858438928116609 1
1.04749183256915 1
1.26068079355962 1
0.685847551320639 1
0.516682565866169 1
0.828113496691105 1
1.49572746920911 0
1.097816676589 1
0.997085415113393 1
0.912716416440756 1
0.775227409611558 1
0.832118600766637 1
0.931196599438728 1
1.05134351529052 1
1.22997598532538 1
0.516211937227756 0
0.745226131397407 1
0.808368695258157 1
0.369837877952699 0
0.753249947266823 1
1.1410428574639 1
0.585085947429424 0
1.20505037581347 1
0.865555730262898 1
0.845722288619349 1
0.895077713140427 1
1.23702344408257 1
0.70966890087823 1
0.756166167018081 1
1.0254761459605 1
1.10529907869123 1
0.82516883971718 1
0.758885526644614 1
0.862786045949539 1
0.69584918817545 1
1.25440576063156 1
0.7169796941318 1
0.751787439687038 1
0.896647293193835 1
1.10208491090505 1
0.961258957184118 1
0.83949412531573 1
1.29815272222264 1
1.25783586554775 1
0.9366196942373 1
1.19548360977551 1
0.71755151352881 1
1.16844373582817 1
0.837099475056502 1
0.683111604628712 1
1.00960079731366 1
0.763931624217463 1
0.758773941862233 1
1.38175966446354 1
0.71500223438136 1
0.941946383557824 1
1.25945960106103 1
0.919630372168909 1
1.16693945542267 1
1.09221458795781 1
0.647696501082479 1
1.17192076247317 1
0.743868960057935 1
0.726629775953094 1
1.07017096575046 1
0.64018235872528 1
1.02046784694986 1
0.863901739055488 1
0.662868244957342 1
0.932918873456498 1
0.900542090460982 1
1.11513751470137 1
1.08893449067915 1
0.781788785074685 1
0.761982737171906 1
0.837765334879391 1
0.678197353122459 1
0.735229716777755 1
0.626487614012719 1
0.897905642263966 1
0.614540775626462 1
0.736884334861246 1
1.15212872540936 1
1.39145741313758 1
1.12055894408462 1
0.975150719658092 1
1.16511853270978 1
0.739012422854788 1
0.977666501652984 1
0.900205535113654 1
1.03224732859692 1
1.03051846291531 1
0.907989237917324 1
1.27474433785322 1
1.07024325002537 1
0.90022242337488 1
0.717948062996533 1
0.680830643435887 1
1.12506969509616 1
0.926012667777787 1
1.10052792323024 1
0.578158743290836 1
0.830599359690118 1
1.28845373559395 1
0.511913700591293 0
0.895729354615596 1
1.00143575344766 1
0.929120987025091 1
1.13459634565509 1
1.08864854565645 1
0.671229980378473 1
0.818583622296602 1
0.534782623579979 0
1.11564642286808 1
0.651968361600262 1
1.1467809930435 1
1.07070573152387 1
1.02386181361039 1
1.1457279811605 1
0.980914377885417 1
0.912420522316008 1
0.837311200956387 1
0.473944608339273 0
0.999590337612518 1
1.0957848816227 1
1.13994098998713 1
0.663988901688858 1
1.20170929998919 1
0.994372918869564 1
0.662956999721623 1
0.770365736313537 1
0.758596198865065 1
1.09871949543924 1
0.861734160110568 1
0.562735484058054 0
0.607660167754271 1
1.05204307407893 1
0.954593004328124 1
1.00259718035347 1
0.937469433181812 1
1.10485211993706 1
1.0841073886597 1
0.906841790063534 1
0.820345349838888 1
0.792580671395924 1
1.09960646067899 1
0.971874352432618 1
1.2732647617909 1
0.913235932434104 1
1.48902590622337 0
0.493180967255871 0
0.580188212014538 1
0.851098284857815 1
0.93155008190579 1
1.07836807105112 1
0.867183786296811 1
0.904560745887266 1
1.16717914629371 1
0.870935606348198 1
1.13834892025427 1
1.06520141844062 1
0.966878542411855 1
1.14157323668563 1
0.847367351531456 1
0.77020516365301 1
0.485743557980933 0
1.0324710605036 1
1.26046060245164 1
0.591235157727769 1
1.01823203569416 1
0.676032098049446 1
1.10084451331831 1
1.34408359406622 1
0.98666074480549 1
0.617972158883268 1
0.85186536781739 1
0.400267113326759 0
1.07163786791899 1
0.569867491744697 1
1.03005655710321 1
0.984215064696246 1
0.654582994345741 1
0.861394233657584 1
0.948750526727685 1
0.709232237489581 1
1.15993382101059 1
0.878173859239468 1
0.902811192637358 1
1.07770967776634 1
0.808767118896959 1
1.01259198712578 1
0.838004573439887 1
0.948577939471971 1
0.684969739607717 1
0.975654707976137 1
1.07013974335692 1
0.826395512015685 1
0.901472826268582 1
1.55029431188064 0
0.923447085863546 1
1.0565927153518 1
0.987049922116185 1
0.555753645302803 0
0.693348173840194 1
0.959687664695265 1
0.70805045320217 1
0.774700017435215 1
0.753572394257724 1
1.15602437377648 1
0.694403817534187 1
0.795043757200659 1
0.60191245562184 1
0.836739400804591 1
0.93635809117288 1
0.962183339785205 1
0.864448189214515 1
0.90744248216862 1
0.901658521818347 1
0.980718410255092 1
0.847938053761098 1
1.16622735027305 1
1.1285149621398 1
1.20780248754904 1
0.741809362309521 1
0.902639568154797 1
0.643766447078066 1
1.15159998822349 1
0.995514721242437 1
0.883800230472361 1
0.924122558540992 1
0.844337716118356 1
1.01369632445662 1
0.625593856784812 1
1.12837753252374 1
0.951915692841615 1
0.774339314761812 1
1.00119488256898 1
0.922495316451511 1
0.714024380260499 1
0.898888880637881 1
0.770963044056949 1
0.740783291005749 1
1.06007619049397 1
0.891895624892257 1
1.15386043303061 1
0.986156707408315 1
1.1395684658871 1
0.82988251437518 1
0.717658042850657 1
0.881415682076447 1
0.472520671245417 0
0.749405957422843 1
1.32180179137025 1
0.858290926333822 1
0.764591776352058 1
1.01947578388766 1
0.931645313703697 1
0.97635837857234 1
1.08628483685941 1
1.32658229717667 1
0.746055685772357 1
0.786724738051778 1
0.726999603283329 1
0.843675058682817 1
1.04116373950388 1
0.866313639090934 1
0.654207239702763 1
0.766558919745094 1
1.0725749420574 1
1.10759114709504 1
0.912486382776093 1
1.05575353912174 1
0.833393782850295 1
0.950876152173089 1
0.250234662937944 0
0.606553302759192 1
0.889782649681412 1
1.06380706284947 1
0.861996688755015 1
1.05852237037134 1
0.796972523851221 1
1.05590186896736 1
1.05515607925042 1
0.942703974446715 1
0.422368566390073 0
0.969578275318357 1
1.13585310914593 1
0.893741012925662 1
0.592855312405145 1
1.09628706431428 1
0.760453489559369 1
0.985941182514154 1
0.821610937242846 1
0.709335958379247 1
0.954535899354515 1
1.16840780581119 1
0.867835304487853 1
0.764549378843754 1
0.862074818144228 1
0.923121457171189 1
1.36393372001244 1
1.19097647669118 1
0.98624987784008 1
0.844413518202476 1
0.553799501681961 0
0.803087165286928 1
0.945016710934899 1
0.77774167548838 1
0.784486195710474 1
1.19179765055726 1
0.63687933239944 1
1.2183431435589 1
0.846771750165791 1
1.1080448422334 1
0.826951795260933 1
0.612120382684783 1
1.04778756971031 1
0.654377459791733 1
1.43626955678747 1
0.971854646464894 1
1.18249364605578 1
1.00114198446031 1
0.876661518904596 1
1.10365787730389 1
0.748012695749951 1
0.634785954456969 1
0.949470520618808 1
1.02051168078132 1
0.769765932781242 1
0.899794441579177 1
0.637398343755897 1
0.763915286644663 1
0.95616715302976 1
0.766659654850062 1
0.903977019345623 1
0.861834316842395 1
0.996250287705094 1
1.03852102816313 1
0.979264196907971 1
1.07434453156879 1
0.779399990070894 1
0.487833376169502 0
1.13803494961131 1
0.838921689777261 1
0.931221993357544 1
1.09530223199482 1
1.19061743463068 1
0.94254569517886 1
0.750067865444023 1
0.767553120421325 1
0.487493291976666 0
0.855426975650957 1
0.94799903438217 1
0.899009207752311 1
0.884542019709716 1
1.31343094275617 1
1.01483231251688 1
0.955889122690094 1
0.864206388754499 1
0.562251747660175 1
1.10126458297018 1
1.22008429431245 1
0.396596651912065 0
0.676601973654133 1
0.926566140705303 1
0.871158797448319 1
1.1205436933065 1
0.830882624749103 1
1.11202272070942 1
0.968762420854204 1
0.761664095948748 1
1.31357401394749 1
0.858413656832116 1
1.31588300948074 1
0.675318610435018 1
1.30211647537896 1
0.892459277708941 1
1.21124837682787 1
0.762022051476539 1
0.600740775602378 1
1.10376301917731 1
0.816744739308782 1
0.610224693643752 1
0.991527480875114 1
0.952746536642771 1
1.16095737801055 1
1.21773475706586 1
0.990856094035993 1
0.805350467684453 1
1.09994231327391 1
0.94002035207984 1
1.0811274131915 1
0.91595846294111 1
0.898665817112548 1
0.923427696658506 1
1.26325864748439 1
0.455035125097225 0
0.884721924747058 1
0.895853142129641 1
1.30265703218389 1
0.93396494445141 1
0.896501843389531 1
1.02078371873373 1
1.00444555528811 1
0.601938225323854 1
1.07510327696291 1
1.09445677890457 1
0.975644439768241 1
1.05679252308113 1
0.885895193837917 1
1.03203357969656 1
0.899626515503927 1
0.573892262093376 1
1.2121954462348 1
1.0641131311432 1
0.974650463053223 1
1.07156939381436 1
0.791570303584338 1
1.14869965586651 1
1.23540364524116 1
1.14478067080815 1
0.687957347745029 1
0.75324339259465 1
0.965504167391949 1
1.09680789305776 1
1.07002243889987 1
0.920952884415008 1
0.815536786445344 1
0.933621232999236 1
0.971101805380996 1
0.870429777914546 1
1.25580888657169 1
1.25085913029646 1
1.20365388293869 1
1.2548819519149 1
0.888315840338201 1
0.520728501668623 1
0.786050191326853 1
0.542215659160168 1
1.16615408508504 1
0.940383082294428 1
0.973295509452557 1
1.34524907960425 1
0.70369134046973 1
1.04662460035557 1
0.991315894762935 1
0.842633252946187 1
1.4624965945041 1
0.862637264282608 1
1.20679035535543 1
0.83684887178894 1
1.01054923909469 1
1.07316382240948 1
1.00075172170758 1
1.13980265934226 1
0.425190151686488 0
1.00434292472509 1
0.871626960675544 1
1.11261377133512 1
1.23722077512869 1
0.987259209689535 1
0.642453509400101 1
0.701615729027528 1
1.02447413267159 1
0.856256243648924 1
0.608365647095401 1
0.588793942871429 0
0.766261817800146 1
1.01605213086806 1
0.406198718433175 0
0.70371387211475 1
1.11678939222508 1
0.866701831560077 1
1.25519066960323 1
1.19136588419698 1
0.592566838017325 1
0.891792683248355 1
0.916963079773814 1
1.21227627104662 1
1.2639757121956 1
0.659073277203507 1
1.23665226816071 1
0.845919379542408 1
1.32654854026391 1
1.19590796325425 1
0.745767822473969 1
1.01130666032364 1
0.931102600270333 1
1.08813969849977 1
0.904887118395535 1
0.955741832208512 1
0.794846742563748 1
0.683759740561469 1
0.923712019037026 1
1.04048400327227 1
0.94506580576922 1
0.96271911791718 1
1.09764623930069 1
1.06787620049196 1
1.15065317240531 1
1.00125223958563 1
1.0525254099793 1
0.741358986858045 1
1.14884404457937 1
0.895026440291612 1
0.941946789595847 1
0.918707573206044 1
1.19524938914343 1
1.21549559842694 1
1.19482922914193 1
1.05684871449034 1
0.979217108075199 1
1.25718508010444 1
0.612302491775803 1
1.27485078644163 1
0.97289934265902 1
1.08560053374388 1
0.909730135061162 1
0.937436886125966 1
0.976758417443347 1
0.458846968974942 0
1.14351428697288 1
0.696620131769285 1
1.03298045087983 1
0.885009594180011 1
0.788376493378667 1
1.15216657900299 1
0.837555240610208 1
1.06033495435295 1
1.11186981535374 1
0.309005402053603 0
0.839502607420855 1
1.10593404191474 1
1.16446860414237 1
0.804797430367063 1
0.720253803073499 1
0.84589749931454 1
0.506169161629208 0
1.15319758658429 1
1.27462114495701 1
0.967095876645995 1
0.96166002704814 1
0.824519389460976 1
0.806227173592766 1
1.42190878136655 1
0.890196661784674 1
0.568235043362273 0
0.976391600523608 1
1.0442536981653 1
0.819806433090386 1
0.863126619467989 1
1.15246132754833 1
1.08545605887393 1
1.04520462892777 1
0.898603672906314 1
0.491893541416787 0
0.988090693793346 1
0.949230224606594 1
0.707957905474265 1
0.819961300144243 1
1.00397529583227 1
0.849207061978238 1
0.690452034109833 1
0.798436422096251 1
0.704562323887328 1
0.721804763699079 1
0.783403620022178 1
0.811014126903883 1
1.21543881303658 1
0.585583956425045 1
0.543608875139811 1
1.03335778021884 1
1.01431084356671 1
0.901819030286228 1
1.14967682299462 1
0.985203501017555 1
1.02979930528184 1
1.27426388713244 1
1.21487187193884 1
1.11190455863112 1
1.40254297400152 1
0.791188063397222 1
0.688962773995186 1
1.11935085113135 1
0.964349240333015 1
0.974094749880661 1
1.1773175116408 1
1.01561777812692 1
0.953008896753295 1
1.04831153823695 1
1.05352310912942 1
0.651500555849943 1
0.915065466170572 1
0.907640243255938 1
0.688331769339599 1
1.00666558035668 1
0.836277484037276 1
1.20749730285774 1
1.0006131707504 1
0.452763164444856 0
0.765654419790772 1
0.757146447225345 1
1.00759906243665 1
0.749349189214561 1
0.949720421549267 1
0.844137272563472 1
0.963147990705427 1
0.895752383659503 1
0.479705018696289 0
0.972601389699184 1
0.955436947268192 1
1.17054272685528 1
0.741111941054364 1
1.26909229366607 1
1.0895597960745 1
1.01492676631067 1
0.749741137372294 1
0.859471267069722 1
0.63205788052826 1
1.10012506634779 1
1.27185274902123 1
1.49437705433043 0
0.853270352205115 1
1.40133917451857 1
0.978015203362226 1
1.07153277227059 1
0.514028298089407 0
1.14983224835901 1
0.937315156952199 1
0.948218675938831 1
0.601243335512334 1
0.881228505931457 1
0.792209573667435 1
0.865574548658041 1
0.515535842742174 0
0.62521248119536 1
0.721473398226443 1
0.91603418027949 1
0.627767970785508 1
0.726097547904427 1
0.755025930327746 1
0.930063441019484 1
1.14436439485755 1
1.09357555411748 1
1.08968667933051 1
0.722269986002023 1
1.05260956909597 1
1.38490481553222 1
1.17265678162459 1
1.1260231111004 1
0.64824636993867 1
0.818069287768308 1
1.24859743785514 1
0.804364687085114 1
1.00275148722413 1
0.574398688328499 0
1.0289933943805 1
0.435198372002516 0
0.878233691442937 1
0.872290275637297 1
1.29692434954957 1
1.07692565881853 1
0.831571947678009 1
0.816542839847093 1
1.0018600262998 1
0.589009066347906 1
1.28988460848831 1
0.994610480879493 1
1.180763521519 1
1.01506820350756 1
1.02332831574531 1
0.898364635438675 1
1.27575398698764 1
0.770639753798634 1
0.821159071719078 1
0.563794172536298 1
1.18086308666371 1
1.16578520198698 1
1.07535886909623 1
0.801219357350207 1
1.06008064889095 1
0.969803411297371 1
1.12132471735568 1
1.11332948506889 1
0.805193511192883 1
0.995325263635946 1
0.853987896451818 1
1.10644124106438 1
0.770077515529111 1
1.05030411010796 1
0.842997865786611 1
0.857692313031108 1
0.752632642482083 1
0.968512651495278 1
0.931103319178054 1
0.559852992171318 0
0.842410981092112 1
0.933670327137198 1
1.0371056129505 1
1.27266809212041 1
1.04030907445887 1
1.03764096828989 1
0.862849022191374 1
0.775772543178987 1
0.922771393006727 1
0.594413937498114 0
1.25909657462743 1
0.976566202419448 1
1.05684229862067 1
0.931200271334095 1
0.8605141704742 1
0.908821730115262 1
0.952641881533761 1
1.05927459744133 1
0.892620835690951 1
0.876323811396442 1
1.00096889934053 1
1.18547851193012 1
1.17499469581413 1
1.07560680679791 1
0.933457056449161 1
0.906639267527121 1
1.60059110707837 0
1.1050068312913 1
0.749387943181174 1
1.05160388538948 1
0.89803484237704 1
1.07984115375217 1
1.07664217267278 1
0.885472306329959 1
0.60969697011404 1
0.831762516743815 1
0.857755855100224 1
0.820662205605343 1
1.14041980373367 1
1.12713202454398 1
0.757565988609901 1
0.976143487804294 1
1.1320769754095 1
0.867575244152652 1
0.648248676134179 1
0.967313733033303 1
1.05563611845292 1
0.949092790712046 1
0.936770155766508 1
0.703326674470747 1
0.728131961289121 1
0.655641370723137 1
1.04141682644473 1
0.921621129267629 1
0.898245590108082 1
1.48488272955593 1
1.06569392446077 1
0.626840039538899 1
0.97108169945733 1
1.00949320570734 1
0.815441351647357 1
0.982519217230767 1
1.04880263064262 1
0.927703919515024 1
1.12467259185402 1
0.781126176351128 1
0.884882470087211 1
0.580311886665091 1
1.06718450032443 1
1.23666127418939 1
0.850412328258054 1
1.1754363017442 1
0.908061412208602 1
0.780081187320544 1
1.17811821020145 1
1.06057792708444 1
0.773906011627665 1
0.432796819497252 0
1.20935892731719 1
0.942633698384844 1
0.819247999641753 1
0.657885235533512 1
0.891578885623713 1
0.725877174092233 1
0.8408327733554 1
1.0120541631288 1
0.996094880814437 1
0.874771365620657 1
0.824280783892234 1
1.50706318753062 0
0.717711409374555 1
0.902251311898101 1
0.906143839836345 1
0.928934696816865 1
0.820589862635645 1
0.898619531356011 1
0.523018235688651 0
1.06796986130966 1
0.86738135723307 1
1.05318504689726 1
0.507622751838599 0
1.12351356607261 1
0.93040520537572 1
0.901521502679682 1
0.707450609564074 1
1.09316721925283 1
0.85773806344068 1
0.760278739410883 1
0.760423530748692 1
0.83415566028454 1
1.05375859311767 1
0.262932341740559 0
0.902781002433882 1
1.04765447816543 1
0.648381587281395 1
0.929441351854293 1
0.663041503796958 1
0.984524966826188 1
0.863110768642839 1
0.614542163134224 0
0.571905460590837 1
1.04867088280681 1
0.664338538902751 1
0.647721707097261 1
0.879766578336148 1
0.658556094795306 1
1.13497380296668 1
0.852256061188793 1
1.04139667447741 1
1.06926253822741 1
0.873680701069948 1
0.980849300203997 1
0.826731174775265 1
1.13669759911326 1
1.242304376292 1
0.570121718598465 1
1.20110547370674 1
0.59824893361267 1
0.892397015538192 1
0.575263091523423 1
0.988072936279637 1
0.944228424516031 1
0.897438201481167 1
1.44859404325086 0
0.755410582712487 1
0.74311011012083 1
0.558271689677329 0
0.901731684843605 1
1.02436459606999 1
0.889785009744755 1
1.11506832174594 1
0.930929463176677 1
0.69063111724994 1
0.876733153459523 1
0.914758671955116 1
1.12204878854781 1
0.935367734424882 1
0.941048305433102 1
0.821631924802306 1
0.797584362248897 1
0.525369533433135 0
0.594471658606021 0
0.969985967494269 1
0.798143533871913 1
0.815228730164916 1
1.09899630634479 1
0.649737973067811 1
0.568051894459305 1
0.807481818921863 1
0.884772516976241 1
0.864640167436462 1
1.08606645813857 1
0.321638914047673 0
0.939580700861834 1
1.11266271592767 1
0.864770807431618 1
0.937653073183815 1
0.931544883024819 1
0.61432307858743 1
0.92819553812377 1
1.4557720805401 1
0.63680295393022 1
0.960302977536905 1
1.18600825695969 1
0.652714673638332 1
0.806107866593262 1
1.25298908754123 1
0.708140407854911 1
0.946985854204398 1
1.02113019139991 1
0.877911584410488 1
0.812558584011242 1
0.944812638023472 1
0.828223363616042 1
0.878446061108406 1
0.837562709096192 1
0.64848807018533 1
0.844900564588333 1
0.987988819763167 1
0.758541388394194 1
0.820216280297695 1
0.871079848710278 1
1.05598945669058 1
0.971039276263761 1
1.18416885119054 1
0.531818420153414 0
0.928176113604301 1
0.865029597041053 1
0.946699151333761 1
1.13732983559416 1
0.902275896733664 1
1.25470617099755 1
0.679863568116383 1
0.796599640999498 1
0.838948004309369 1
0.756638431945286 1
0.645347168038944 1
1.04353224407615 1
0.757397750854903 1
0.914149904437112 1
0.841186382227304 1
0.971567605376157 1
1.01547971603862 1
1.15317707698093 1
0.89813811054009 1
1.06318611887497 1
1.21135197772135 1
1.10891411094283 1
0.596393439880242 0
1.18181974360619 1
0.897069945259659 1
0.935151553636729 1
1.01570081426574 1
1.14847924970596 1
0.73389954226418 1
0.663477593550046 1
0.857238892142673 1
0.870724945514766 1
1.14603647302646 1
0.566060855185525 1
0.745412132059157 1
0.636458151252224 1
0.738840136296352 1
0.821351679345595 1
1.02119762920174 1
1.32971432474249 1
0.697574911253583 1
1.04260949297578 1
1.54265875844145 1
1.169776720533 1
1.53165763752692 1
0.928946846524002 1
0.792520073573946 1
0.625631191910365 1
1.3605457786327 1
0.767999292246148 1
1.04578585105111 1
1.01332245059902 1
1.10613113212686 1
0.732555827752456 1
1.32459689788076 1
1.0823663211535 1
0.989507812626674 1
0.658235689801934 1
0.636840412258501 1
0.848945910092406 1
0.989235874488749 1
1.23688849135699 1
0.631764072371866 1
0.736272011758376 1
0.938670567366135 1
1.06362827421405 1
0.865628354029678 1
1.06673405852875 1
1.15386757932609 1
1.13096078678585 1
1.29519148364212 1
0.949022766124407 1
1.25754720548559 1
1.04104340514147 1
1.02905943621724 1
0.887390839067443 1
0.929544293647053 1
0.600079784542367 1
1.19442669481345 1
0.779320666283474 1
0.835028194347684 1
0.979722990924807 1
1.11386440057896 1
0.851122821316965 1
0.835560752116469 1
0.848131256601169 1
1.36799190625615 1
1.38685603978921 1
0.692308876665516 1
1.14698218511164 1
0.69192197707798 1
1.21316152840576 1
1.109880125406 1
0.634457471527255 1
1.23267611499495 1
0.964499219207518 1
0.942976048297443 1
1.01294056791307 1
0.787005938645443 1
1.14643247283045 1
0.961417769977901 1
0.880721606829211 1
0.865801132678881 1
0.846059790401353 1
1.14984721443125 1
1.09520362862002 1
0.918882060640674 1
1.49910776556778 0
0.850897625776279 1
0.896815340558872 1
0.772664066506995 1
0.650902523815967 1
0.93405982801076 1
1.08782724577907 1
0.764522549985723 1
0.940821666419506 1
1.25565651519623 1
1.19134578421585 1
0.682896502394309 1
0.783951246762698 1
1.1208929210072 1
1.17337655598997 1
0.549647520464871 0
0.833630979724556 1
1.05276270173364 1
0.86752122646364 1
0.83107595433409 1
0.639589492089736 1
0.80377542696405 1
0.888124613895584 1
0.791442175612837 1
0.93032520270459 1
0.908569698639979 1
0.800714660503604 1
1.16422846037809 1
0.616903459473836 1
0.750681351302778 1
1.10521741888404 1
0.919073851308466 1
1.13747216502995 1
1.01661691729614 1
0.735550389666178 1
0.849073940473932 1
0.788155470227359 1
1.20466136877063 1
0.749032529185664 1
1.00068402014121 1
0.482204470518352 1
1.0246422575309 1
1.00515437736218 1
0.983129491513669 1
0.927616647886108 1
1.20261134705031 1
0.807377752019307 1
0.837939370341489 1
0.790083966890961 1
0.89432741280258 1
0.874906514515085 1
1.191107874513 1
0.855434057904168 1
0.882788357708769 1
1.04662762644107 1
0.484039015414805 0
0.92976419986859 1
1.0867285945469 1
1.24542527662605 1
1.03794871066899 1
1.15739265135703 1
1.22796727687792 1
0.654095196171623 1
1.07181058926885 1
0.893515066807869 1
0.536371635494241 1
1.01208326748268 1
1.25136969231535 1
1.13473499768505 1
0.834888732577336 1
1.33138873594555 1
1.12769036522749 1
1.06862272873798 1
0.938804387674159 1
0.823351595193223 1
1.13464889462202 1
0.946469855538974 1
0.685812460340108 1
1.12373730905125 1
0.968748740877797 1
0.923679878462487 1
1.28633393358984 1
1.37870937954531 1
0.929538944705406 1
0.540018756933473 0
0.950005802748476 1
0.918620574245798 1
1.25752736206284 1
1.080037113729 1
1.05487875654547 1
1.18923782698937 1
0.796889252693462 1
1.05340663751817 1
1.28815618475544 1
0.671841996731574 1
0.636418707480248 1
0.779752266967275 1
1.25483505453171 1
0.890914582846995 1
0.820249091004865 1
0.573134915728852 1
0.870023468546452 1
0.602648375174008 1
0.910900495707387 1
1.05779995897915 1
0.629324626262881 1
0.962375510284977 1
0.616146459273308 1
0.57199138101875 0
0.897750939804934 1
0.648684967819303 1
0.76196822855732 1
0.686836181398564 1
0.804981773134931 1
0.694023902106567 1
0.849438399739866 1
0.854549736487664 1
0.906781325406373 1
0.845959866322571 1
1.17215931519399 1
0.716489434954792 1
0.989559550547005 1
0.905090434122784 1
1.31474142794801 1
1.24229535570236 1
0.612774927504242 1
0.777214648176053 1
1.0008921345611 1
0.977949726755273 1
1.15818885648714 1
1.38836370619597 1
0.82638237423268 1
0.997858196219209 1
0.940574364900267 1
0.931086716014542 1
0.683335795944299 1
0.714918682955543 1
0.800592243764027 1
1.12744303106677 1
0.925708981164691 1
0.750253619157548 1
0.964218894678622 1
0.720517684689132 1
0.960338114164003 1
1.39440993679945 1
1.17204217049278 1
1.01424303705866 1
0.89446255908306 1
1.01321961460041 1
0.583937437395948 0
1.08393733070809 1
0.978526662371112 1
1.15649294025491 1
0.846265238166644 1
1.34487788329832 1
0.90352273746993 1
0.632896302043926 1
0.724601843416765 1
0.628625457274033 1
0.917098246533076 1
1.03688584294363 1
1.05496959896287 1
0.420997426024166 0
0.576057286162156 0
1.15002870525108 1
0.993540339123267 1
0.960013670107328 1
0.605336991155816 1
0.795677846023277 1
0.959489605988208 1
1.10844641109383 1
1.07931459435456 1
0.733023556988703 1
0.766706261475253 1
1.36474536596794 1
0.817237444040119 1
1.11345116059236 1
0.803897895398921 1
1.02774329624869 1
0.720232174068303 1
0.563986629867177 1
0.80144617123004 1
1.04817540397679 1
0.846327770219214 1
0.808961459163746 1
0.968194004390154 1
1.2166063420434 1
0.664241373542278 1
0.834307041544944 1
0.961929418064038 1
0.719415740839324 1
1.0098517310541 1
1.06272807196045 1
1.20414884689038 1
0.941570972956198 1
1.12087052987844 1
1.25998821391494 1
0.918301114477339 1
0.907461152446453 1
0.999734402784561 1
0.492230897641775 0
1.12609485660453 1
0.637249112647151 1
1.10925530067226 1
1.0847976167418 1
1.18024686128571 1
1.02532668044551 1
0.678537513934866 1
0.858961396679467 1
1.04340406420165 1
1.34968123975728 1
1.07894815498845 1
0.819720952606641 1
1.41907258155695 1
1.05745052314448 1
0.815608561900312 1
0.745125540103135 1
1.09732409221836 1
0.91584802344456 1
0.55030127186373 0
0.938157165316683 1
1.08928311341399 1
0.64340954554779 1
0.831806170744724 1
0.686395977685726 1
1.10725860762396 1
0.9961316712823 1
0.953587373469966 1
0.7730964146117 1
0.624224563776313 1
0.976088551303572 1
0.994558351416776 1
0.886998415642821 1
0.901118012503959 1
1.02465817480088 1
1.03140823694131 1
1.10204591119063 1
0.4544397554756 1
0.94131344991863 1
0.843695049163983 1
0.961357534102351 1
1.07617589091196 1
0.978172242377237 1
0.728341210578585 1
0.53234855538182 1
0.903317410249451 1
0.834390195751337 1
0.978572664864405 1
0.782935204458164 1
0.505336748856336 0
0.801897853926848 1
0.92689801555205 1
0.895582771486395 1
1.15786574975412 1
0.629184296007738 1
1.0822258182585 1
1.1131622143538 1
0.823422583484932 1
0.834960602074101 1
0.703106825527652 1
1.46759962353792 0
1.12596110258785 1
0.895299468454208 1
0.95769708169196 1
1.37305434300925 1
1.44956193891785 1
1.32704047105985 1
1.0645721605774 1
1.31584368301615 1
0.843673656269281 1
1.01628005858262 1
1.14643889237444 1
1.03928528402349 1
1.25731415331172 1
0.968801808680011 1
0.777153788593571 1
0.844431400137326 1
0.96711607328015 1
0.955982489997289 1
0.703712011911565 1
1.01325689255941 1
0.858481975057803 1
0.989956515729736 1
0.404169700382942 0
0.80739495403432 1
0.721245398597934 1
0.935189586188981 1
0.812970884677154 1
0.996262509340056 1
0.476820195487704 0
0.923941384705285 1
1.14373537863134 1
1.03269236141074 1
0.990705740424209 1
0.907854978881415 1
1.07222535926424 1
1.35528660711195 1
1.03951733792791 1
1.1404877620861 1
0.52495118201105 0
0.902124861465036 1
0.749928534942489 1
0.571578764131655 1
0.707672930514203 1
0.889101148846882 1
0.989484392369523 1
1.06484403651147 1
1.0924404116514 1
0.826863951216662 1
0.897720110334423 1
0.850835379238051 1
0.772770044512121 1
0.911661953932003 1
1.31976994018406 1
1.0967837020011 1
0.667159903054248 1
0.787327442061537 1
0.951751292646801 1
0.837873580255071 1
1.16869634315916 1
0.817771608269553 1
0.642490683601161 1
1.41831414038154 1
1.12073304321692 1
0.89422188845642 1
0.707881970725368 1
0.881021813053638 1
0.877371096777799 1
0.781010044574221 1
1.19900175667771 1
0.844648431514518 1
1.10198681049718 1
1.00479945878857 1
1.11163022392225 1
1.09089767264014 1
0.870227467142495 1
1.01646482423897 1
0.72124586947794 1
0.742296645149421 1
1.09410044904146 1
0.868024568828211 1
0.652910826028733 1
0.887665990063923 1
1.1044480232598 1
0.774093930095789 1
0.787241396013512 1
1.05619301218366 1
0.990190642480987 1
0.935352393766216 1
0.98166388971681 1
0.769831929054213 1
0.763244875022666 1
0.845889476603007 1
0.84644212948445 1
0.960666946886674 1
0.648107690762764 1
0.796557310817235 1
0.813971703571577 1
0.881189058088685 1
1.19694016175295 1
0.756360936443866 1
0.902525307069824 1
0.847808213523472 1
0.889780300363827 1
0.623824002683267 1
0.707624753071185 1
1.00204439249407 1
1.12788378238657 1
1.06257315125981 1
1.17799803983852 1
1.07990964858273 1
0.721117722782226 1
0.543893947814899 0
0.805864515224903 1
1.10652791987228 1
1.15519538850152 1
0.721163243195661 1
1.10307730662118 1
0.905601278299862 1
1.0912099323419 1
0.501545005096712 0
1.14643628961802 1
0.964095703941615 1
1.02522678069263 1
0.905026991417729 1
0.949155103455854 1
1.29156511570454 1
1.32918838756744 1
0.739853182700467 1
1.22818272409885 1
1.05384671898673 1
0.860462388528253 1
1.23110639333677 1
1.0831905178697 1
1.34104636470092 1
1.09294700439066 1
0.896394240541672 1
0.981686058667377 1
1.09310884792845 1
1.21094603880715 1
1.05736848181415 1
0.685543229779323 1
0.889167688831331 1
0.765827577915846 1
1.39427571642603 1
0.881389364267858 1
1.09332428566447 1
1.0605184804932 1
0.961839388722879 1
0.841190608975697 1
1.36196524364459 1
0.825966431970557 1
0.559586500097123 0
1.42812321010122 1
0.989255870977017 1
0.929489863677449 1
0.903058631079037 1
1.05433376132472 1
0.828325902347514 1
1.03942756086936 1
0.973872843539097 1
1.13230489907176 1
0.957414336061628 1
0.764724425661744 1
0.828573465181399 1
0.987081181974373 1
1.22200787466908 1
1.25855324039624 1
0.855567457852472 1
1.05125660737349 1
0.570664133812312 0
0.983749203831293 1
0.528858152350159 0
0.998637304333033 1
0.94888877891703 1
1.18460804003766 1
0.756253710386278 1
1.01983131643102 1
0.899062738278285 1
1.03736421224976 1
0.849913346906586 1
0.864924185777014 1
1.08256224858429 1
1.02112266194285 1
0.825205342855229 1
1.06588300402624 1
0.89402244874423 1
0.940753320675302 1
1.51003629301248 0
0.78596899380795 1
0.667648497204004 1
1.0394427900905 1
1.05335208558631 1
0.523631628751363 0
0.894149552520169 1
0.849006748197839 1
1.53524495262245 0
1.03482067793446 1
0.589996874819439 1
1.03371831564067 1
0.728658532290366 1
0.936027035632023 1
0.956911354658644 1
1.16705137832368 1
1.08218023268279 1
0.957268827934759 1
1.16653813115492 1
0.985388691165474 1
0.574842161192255 0
1.13422621248065 1
0.759541853503084 1
0.678576317523393 1
0.785062579757551 1
1.18598007740345 1
0.867564563473386 1
0.937050756820273 1
0.720345076194556 1
1.05390626099454 1
0.786497423679293 1
1.02687920845233 1
0.882312821292882 1
1.08898039573151 1
1.26072548363791 1
1.30731191991722 1
0.965529282485639 1
0.744919827941827 1
0.921038336650607 1
1.1618312901735 1
0.830605555365126 1
1.08759921028919 1
1.19120549962691 1
0.486911658205496 0
0.911059334647403 1
0.623822111526471 1
0.727687842756049 1
0.753994741230401 1
0.891538033986967 1
0.928854582443579 1
1.36009345014528 1
0.851653622393045 1
0.909562592772962 1
0.936889385062719 1
0.810381306029008 1
1.10337791772961 1
0.991520751745714 1
1.25366212461779 1
0.899065474270293 1
0.990070836054904 1
0.721875959070257 1
1.09776691047106 1
1.38631148102848 1
0.911823464881849 1
1.27583072181673 1
0.549713013805463 0
0.934519569650182 1
0.994754236441019 1
1.15294859505559 1
0.985907577595509 1
1.13011794497326 1
1.09413976420807 1
0.725465204823412 1
1.0592116637941 1
0.764073738413928 1
1.31851379688863 1
1.00553053532846 1
0.569842738374616 1
0.751102012508274 1
1.07412670786791 1
0.987681524392948 1
0.668222766483973 1
1.03357977010219 1
1.10883028777573 1
0.99515925662803 1
0.876903290878045 1
0.640299999433988 1
1.20178146820524 1
1.02012894566179 1
0.744353454962695 1
1.17231914555512 1
0.961651754059315 1
0.996281697320605 1
0.907851244274633 1
0.869838711507629 1
1.20665971466576 1
0.780728803703178 1
0.578838436141418 1
1.02835063273635 1
0.860553991648947 1
0.716959273522173 1
0.889622602346398 1
0.571256232986069 1
1.08037981072394 1
0.640167078053501 1
0.950515748473542 1
0.55379507481932 0
1.10001703773928 1
0.707036235193025 1
0.720210710007762 1
0.898290334987513 1
1.40355593948419 1
0.814449833803172 1
0.870485202015966 1
0.765138835492472 1
1.06097753094163 1
0.623495155832428 1
1.04142069871733 1
0.993108522072915 1
0.828565225382763 1
0.980357273083857 1
0.782755367494049 1
1.02610779862279 1
0.813611843011702 1
0.967525761329492 1
0.507899049918681 1
0.958029318621244 1
0.467834755453659 0
0.322402166672639 0
0.76742790962279 1
1.0246988161082 1
0.825293030202152 1
0.952909871934674 1
0.67309549578404 1
0.699845695787739 1
0.867434572306362 1
0.807274063786483 1
1.12828413302768 1
0.526849298830594 0
1.06710202628755 1
1.42318203914057 1
1.05949437847166 1
0.987820096794623 1
1.19375324457551 1
0.819728025623866 1
1.20590084535477 1
0.467674379288964 0
0.668381758330605 1
0.949681945164112 1
0.824623351974505 1
0.989442233811231 1
1.17450469217115 1
0.641179855720086 1
1.41387424426732 0
0.817775732427825 1
0.978223784923156 1
0.536711551900894 1
1.0058840160236 1
0.685659449584406 1
1.06330819396296 1
0.505213713264603 0
0.800018700509715 1
1.00000807218901 1
1.20981223586899 1
1.25195372187087 1
1.08620477749917 1
1.31502787026057 1
1.13054614704255 1
1.01327591605779 1
1.31362768810809 1
0.883277034744293 1
0.442055417357104 0
0.980655673130121 1
0.720064629596251 1
0.919043342229855 1
0.92107176514366 1
0.872416855821193 1
0.729146299188104 1
0.435372179928228 0
1.18559594613415 1
1.11749338068225 1
1.26061108248305 1
0.434655729072153 0
1.4114799314949 0
0.539803128775692 1
1.07051942200467 1
1.28436995464003 1
1.07543269373014 1
0.763441450836979 1
1.51884078102765 0
1.18090599212863 1
1.38014284829492 1
0.90950856888363 1
1.11021201965615 1
0.893695328465046 1
0.658274913593007 1
1.06829694567055 1
0.963643436788026 1
0.69250252394398 1
1.06551305183841 1
0.696167425936404 1
0.858512459457033 1
0.870835376548895 1
1.05681954214518 1
1.26233179394915 1
0.912307525518012 1
0.962004767105022 1
0.844757167617296 1
0.539365536755984 0
0.703819558521141 1
1.095054854233 1
1.01825532095503 1
0.93597211706028 1
1.17823323868448 1
1.43671790353299 0
0.853508007852778 1
0.629614456066489 1
0.682305874582176 1
1.05913452444289 1
0.971986644106372 1
1.18913827270637 1
0.865587941890815 1
0.8038736356655 1
0.772533569862057 1
1.22814356621792 1
1.02413429211768 1
0.898649925283992 1
0.77955503634492 1
1.25216015430777 1
0.744204042696761 1
0.903105721087559 1
1.08886075967287 1
0.700256639758652 1
0.831341334328325 1
1.14729278561065 1
0.852381352610158 1
1.01285068796352 1
0.70820796793628 1
0.960825912469286 1
0.76293617119098 1
0.556399483787065 1
1.04583857540024 1
0.686243649629667 1
0.960413235674139 1
0.842268082273023 1
1.02274112264327 1
1.14771219734959 1
0.822896681402823 1
1.0056395300371 1
1.27197505302909 1
0.886403169838063 1
0.823299973846826 1
0.978136918326474 1
0.930895171308117 1
0.749274783491585 1
1.06999868784676 1
1.42193656625032 1
1.04402251788783 1
1.31278766699107 1
0.973665002818385 1
1.24549756793952 1
0.62798308963561 1
1.08547052948273 1
0.605698319859973 0
1.04777580686987 1
0.743218386705382 1
0.878844401017022 1
1.06794782534092 1
0.726462009386544 1
1.0407545299154 1
0.954763879516402 1
0.991711572565174 1
0.905546678812168 1
0.723660954896197 1
0.853577875678995 1
1.32976892031874 1
0.7916004953019 1
0.57268159990069 1
1.05275351015595 1
0.804102776217101 1
0.581910674857286 1
0.814149537512023 1
0.768375438126487 1
0.952165570554951 1
1.12244330238866 1
0.845412358141881 1
0.908549144458132 1
1.09101972063394 1
1.07749113698175 1
1.20199648209299 1
0.663714233083848 1
1.02623185186196 1
1.05863022056413 1
0.982826288822327 1
0.763499616691525 1
0.996501804329006 1
0.669396969409447 1
1.11666563452267 1
0.970421168293958 1
0.982948343587714 1
0.845046332798764 1
0.931430755372682 1
0.799046016526175 1
0.948070046113377 1
1.06088237998551 1
0.711936242124633 1
0.743493345108 1
0.860944047556945 1
0.871275839627404 1
1.04988488415149 1
0.86320274533547 1
1.29695358317395 1
0.884835931817618 1
1.16064260478323 1
1.14835644611359 1
1.19548064998214 1
0.840254311973899 1
0.987198332405489 1
0.472321646104608 0
0.936969945421176 1
0.857978769673126 1
1.20902022015348 1
1.19284235431896 1
0.922293393010171 1
0.801305359174208 1
0.913041416154558 1
0.760484181894478 1
0.996868964170314 1
1.13978782401523 1
0.898069614365537 1
0.607873356780914 1
1.01669885593838 1
0.883456712416582 1
0.7645832971468 1
0.920526643058299 1
1.11558188631068 1
1.01330645266018 1
0.750416840989939 1
1.05300172765535 1
0.576610562549154 0
1.24964739792203 1
0.8717715418974 1
0.923398853361172 1
1.28230644629603 1
1.12236375573706 1
1.00276689960153 1
1.20351839195273 1
0.997386185563136 1
0.974060309431786 1
0.623318204147958 1
0.790281262666483 1
0.963692597697997 1
0.311373968540461 0
1.35106010709246 1
1.04212962063395 1
1.25040829015409 1
0.61528766464079 1
0.972229344940775 1
0.78390986524157 1
1.58240122517758 0
0.972037654997742 1
1.58523924106617 0
1.06230945375737 1
1.16186920742741 1
0.62144043918774 1
1.0939187156364 1
1.07066410563294 1
1.0088751289872 1
1.16724315331916 1
0.583674997512032 0
1.04625279010024 1
1.28761791201777 1
1.09016660545026 1
0.662532959786951 1
0.741227387651834 1
0.645329132383395 1
0.824675017913806 1
0.798678569489966 1
0.609385709528763 1
0.969870818817783 1
0.862629278007818 1
1.11134839292389 1
0.9036649111655 1
0.845281214630546 1
1.15712423258641 1
0.844912694302631 1
0.870751828736989 1
0.630499521940805 1
0.842306997701914 1
1.1903972896302 1
0.652914318822291 1
0.964276602942092 1
0.799177969008179 1
0.646509217477208 1
0.6058966493364 1
0.610804451325034 1
0.979131235144123 1
0.806082745610117 1
1.11320064910088 1
1.10983820502392 1
1.09505042521636 1
0.764831010696173 1
1.02509107790908 1
0.708527555813967 1
0.863108077691511 1
0.775059227573879 1
0.654102679546907 1
1.06741473244583 1
0.934749371204238 1
0.876516905001873 1
1.20941558531285 1
0.844512189211168 1
0.989717777159877 1
1.19451291410016 1
1.04845279269167 1
0.808000446828911 1
0.878211548944433 1
0.886325032262278 1
1.16523177159675 1
1.1916538164447 1
0.993073736744157 1
0.495444253785189 0
0.697621754413436 1
1.08368135904059 1
0.874112440702486 1
0.798977019684096 1
0.995068537610269 1
0.931327414461482 1
0.947471043377065 1
1.07386256660011 1
0.60966154326387 1
0.990129542607142 1
0.806153640968605 1
1.21463960155238 1
1.32130121288157 1
1.26619836915245 1
0.79988949826452 1
0.978041344183649 1
1.09779476649467 1
1.05789988979632 1
0.686080622845079 1
1.22108531088112 1
1.02025485075651 1
1.12006126060674 1
1.08229976100183 1
0.972661631537361 1
0.790106833753841 1
1.08471078894372 1
0.493382428007953 0
1.02247476262474 1
0.944472031743449 1
0.806732892866483 1
1.03735012738405 1
1.18222673431447 1
0.823882928285541 1
1.18699045503313 1
0.906820544753896 1
0.972861233587094 1
1.03686671150009 1
0.877779769597765 1
0.822057294776337 1
0.990157996134377 1
1.06943730391233 1
1.11587464504576 1
0.820946458185892 1
0.993258989503034 1
0.828300277665903 1
0.836630755533194 1
0.714422349612064 1
1.19545106233385 1
0.707184973778894 1
0.767211979763189 1
1.09473283500375 1
0.840003364872296 1
1.07708707076009 1
1.22538607721461 1
0.968236301294752 1
1.11474347578253 1
0.760975210432303 1
0.789042786110245 1
0.686594957722744 1
0.786205036513491 1
1.08237012199736 1
0.717713655622345 1
1.05453107965261 1
0.502957288698189 1
0.818025073824624 1
0.965682288098573 1
1.1817376692219 1
0.894194551357488 1
1.00916432710798 1
1.02013338318199 1
1.14176535797663 1
1.34608079576928 1
0.98520929036154 1
0.839749983934482 1
0.538094760080074 1
0.958932117183381 1
0.902126957282529 1
1.0527699698764 1
1.37250932067047 1
1.25301706298718 1
0.921371281660845 1
0.806606948550812 1
1.12143235618334 1
0.91011929827525 1
0.777245852558365 1
1.38792551729599 1
0.708815151413882 1
0.836168779792364 1
1.1408663209343 1
1.23340031553684 1
0.920311364220322 1
1.00104655172985 1
1.05102633480097 1
1.43879347573449 1
0.83430556785399 1
0.903508853616487 1
0.667333275790285 1
1.01065566130343 1
0.963816590626174 1
0.911027950679093 1
1.85620706743161 0
0.914053332839962 1
0.994330511182602 1
0.905316786165855 1
0.823145004715924 1
1.04014734321898 1
0.869168951213886 1
0.752858990459764 1
0.695512298025663 1
0.790041514070137 1
0.786657205570321 1
1.05699155512544 1
0.890802843650569 1
1.02906337346959 1
1.05138807017834 1
0.894639433284052 1
0.507744269077615 0
0.716170577730027 1
1.1688312627295 1
0.82581722012044 1
0.636470275322504 1
1.21406560138631 1
0.78598299116006 1
0.891295120238869 1
1.44614974420548 1
0.921407868339593 1
0.865326493662977 1
0.907898086657844 1
0.867744880674268 1
0.557220682545363 0
0.674642526834809 1
0.834401495632543 1
0.954141806682736 1
0.968268572483745 1
1.32478779244646 1
0.460329642464022 0
1.00180298308093 1
0.78060938900284 1
0.921238059366622 1
0.896839106326474 1
0.932977403150925 1
0.954550493514857 1
0.767884999397446 1
0.871813502176311 1
0.529231201399585 1
1.00198455967928 1
1.11926745829776 1
0.958402116418841 1
0.960114032782802 1
0.658921452628564 1
0.677114687892806 1
0.599014073048643 0
0.577698703736681 1
0.781717379693281 1
1.10857838263422 1
1.02848048126192 1
0.715117201387651 1
0.54555772109758 1
1.00248672334476 1
0.745552793905451 1
1.0093608897583 1
0.933349105853528 1
0.779118261045093 1
0.899715892657482 1
0.749160673807979 1
1.18563508647079 1
1.17266460791065 1
0.791041683545977 1
0.768249936240711 1
0.944594270022075 1
0.947010540117246 1
0.976338879381097 1
1.16751649677596 1
1.08677422308911 1
0.815818515610164 1
0.730908061819277 1
1.11908483207692 1
0.569518243379033 0
0.862422487056704 1
1.10509064156964 1
1.29838890216427 1
1.00483429519897 1
0.661245444546707 1
1.00065297609505 1
0.966879806554487 1
1.20915405228065 1
1.18572724043451 1
1.1689698348508 1
0.982216707593505 1
1.01312441728414 1
1.05852690532833 1
0.868348087895046 1
0.966128006747868 1
0.700751407598673 1
0.606833946514855 1
0.99847515082234 1
0.470831863873347 0
0.660777124755858 1
0.984427503545127 1
0.801695223653454 1
1.03908281863812 1
0.892014704889193 1
0.57367469872536 1
1.09942855565459 1
1.03403951283736 1
