# Supplementary material for: Bias caused by sampling error in meta-analysis with small sample sizes
Source: PLoS One. 2018 Sep 13;13(9):e0204056. doi: 10.1371/journal.pone.0204056 (PMC6136825; doi:10.1371/journal.pone.0204056)
Supplement: S5 File — (ZIP) [file pone.0204056.s005.zip › results N = 20 theta = 1 tau = 0.5 sz = 30-50.txt]

"dl.theta" "dl.cp"
0.938451035849125 1
0.944279589832373 1
0.971481976658971 1
0.806011542294636 1
0.817169364281518 1
0.970266877060652 1
0.663823932941608 1
0.943927982447219 1
0.926378768308739 1
0.988062574365364 1
0.946092831671682 1
0.908361215658564 1
0.971379102201647 1
1.01542936434147 1
0.981945350113952 1
0.959466155029454 1
1.33341502994283 0
0.868204382261243 1
0.846974730810157 1
0.90578236899115 1
0.905118469008792 1
0.895517573055573 1
1.1110533668474 1
0.999660109915508 1
0.802631952236616 1
1.07750611793062 1
1.02337304120735 1
0.997753058479021 1
0.971369961614651 1
0.993010860386246 1
1.26744804992998 1
1.2442207765588 1
1.03294967505445 1
1.06630919067109 1
1.13243103384089 1
0.672663003196738 0
0.900988841273763 1
1.15589410739529 1
0.865792022691454 1
0.902751620140171 1
0.944205287047783 1
0.915714213786192 1
0.75833293276646 1
0.863301288208421 1
1.11519610086614 1
0.677865615206607 1
1.07486095718258 1
1.11004561103771 1
1.01646861902112 1
1.20946441157132 1
0.892397171141359 1
0.794065091500797 1
1.38516522676924 0
1.08468345650776 1
1.05319412571284 1
1.06312176486064 1
1.1388754908683 1
0.930130890423513 1
0.862746409359958 1
0.891406036431552 1
1.1550864171237 1
0.719289111584623 1
0.729910219942027 1
0.766842981579647 1
0.861442717777695 1
0.967819037584985 1
0.779841690981988 1
0.980613792973255 1
1.09331736908671 1
0.796928408640421 1
1.03066240718711 1
1.11121434114238 1
0.63128575362388 1
0.848804196363031 1
0.933108894847162 1
0.862993851657562 1
0.950471077024338 1
1.07263794265119 1
1.03424563616508 1
0.616723447176823 0
0.901342114595004 1
0.915486546673956 1
0.884484914755904 1
0.891347737042297 1
0.836465437133968 1
0.939915083079398 1
1.30674007782504 1
1.2488007753175 1
1.18285907688076 1
0.724812688497603 1
0.976200370500098 1
0.723083228801195 1
0.907688060220084 1
1.12020157212527 1
0.846703042075089 1
1.11864742896749 1
1.03504574076673 1
0.853504986182433 1
1.02666082901593 1
0.439813800613378 0
0.993361081998923 1
1.02481362237403 1
0.996785103800156 1
0.867028123638189 1
1.14439528148904 1
0.973500203792101 1
1.00936987108661 1
1.22214291357495 1
0.794560020516677 1
0.915500332175054 1
0.904694148629187 1
1.18764722966955 1
1.25149853049141 1
1.06304563781937 1
1.25844028021629 1
1.26564747483501 1
1.57952691788089 0
0.954722371387477 1
0.682539596998497 1
0.791443605942958 1
0.843541829051605 1
0.964045420099064 1
1.00602385867932 1
0.812747066677904 1
0.724816393356164 1
1.07187449698513 1
1.20880779457135 1
0.595582365885728 1
1.01995003246625 1
1.05503949828348 1
0.652667172558926 1
1.13439523929832 1
1.10981127291272 1
0.903588550714448 1
0.744044815207169 1
0.846024674579205 1
1.10148505110866 1
1.06509287045007 1
0.791728775540629 1
0.959128676975382 1
1.0642669280591 1
1.38295691952366 0
0.919693754249163 1
1.35003405841891 1
1.14640259326563 1
0.854618400873948 1
1.08970800347845 1
1.10209993934401 1
1.00311753865757 1
0.81668481762183 1
1.17244815537527 1
1.02773843702053 1
0.997675603576804 1
0.772685582919889 1
0.825162248464362 1
1.00263553546911 1
0.987808565687791 1
1.11170244340344 1
0.971188687324298 1
0.950035495579826 1
0.909934400824744 1
0.950720903688351 1
1.11492129005157 1
1.05539196279876 1
0.766276619898636 1
1.06367687558863 1
1.73136574137652 0
0.986749155176735 1
1.12008271532928 1
0.974147494648335 1
0.966415622628074 1
0.620521608496231 1
1.03892290769004 1
1.06611263953759 1
1.20284485947226 1
1.07685052043769 1
1.07250808659247 1
0.830589247284533 1
0.863219590790216 1
0.907651052936805 1
0.59735530458211 0
0.645757771503916 0
1.07277799469583 1
0.997855209427828 1
0.972256000305596 1
1.14493632659868 1
1.07821818289504 1
1.10473189530648 1
1.12183666557539 1
0.989838740440909 1
0.833166522067577 1
1.1950050489586 1
0.743700791836808 1
1.29420756324181 1
1.12287993115023 1
0.676869310900565 1
1.05831105181354 1
0.880204259180066 1
1.0503363059191 1
1.06307068203616 1
0.836662351076273 1
0.728268966984358 1
1.05911709939843 1
0.810626648333244 1
0.52592704846255 0
1.13312799412136 1
0.872493699778437 1
1.0088161549935 1
0.918595219651112 1
0.657930098475707 1
1.57098181718696 0
0.991420818249451 1
0.929793828417974 1
1.16510461740205 1
1.00027628691712 1
0.617782910142797 0
0.854808312799065 1
1.03677776290881 1
0.673416969940847 0
1.34671468100049 1
0.968840113607898 1
1.36589945248041 1
0.73353352927834 1
0.889214048631257 1
1.04349021754308 1
0.622366803365642 0
0.906738483191754 1
0.786322380392964 1
1.09646316435945 1
1.14522003015507 1
0.845063096257413 1
1.0552169247052 1
1.09193454326627 1
0.9744630059206 1
1.21826238532476 1
0.945518307463326 1
0.992852462401294 1
0.65941046513318 1
1.02358865995457 1
1.09629988945004 1
0.928546989729571 1
0.984960978312952 1
1.0376229755228 1
1.09291228693528 1
1.21867604824219 1
0.828502437025888 1
1.02172331742924 1
1.16077911236681 1
1.01289129299646 1
1.03025832823876 1
1.19235301660516 1
0.99988301136935 1
0.601244696784615 0
1.00872591627348 1
1.25410939116608 1
0.943309555229212 1
0.97197710926322 1
1.03207323341916 1
1.17338641479685 1
0.97246272479739 1
1.13766570663551 1
0.965838508052945 1
0.794486574556328 1
0.993655839132455 1
0.755845567566474 1
0.899599991703233 1
1.00174317143451 1
1.22153803062124 1
0.361324931363065 0
0.926260317666701 1
0.999844046946432 1
1.08213207676325 1
0.731666248280166 1
0.747638932734402 1
0.916971051539152 1
1.24556249327293 1
1.05602796055578 1
0.617482874204325 0
0.861742322290283 1
0.852819962983946 1
0.938089898269735 1
0.81137598742351 1
0.906223394104889 1
1.1285447339786 1
0.951501680285606 1
1.12243838518286 1
1.10751152316246 1
0.746035849270342 1
0.820747304073246 1
0.900024713658344 1
0.800632191900778 1
1.18615336756513 1
1.09827133358336 1
1.05035706276793 1
0.894171339215764 1
0.406507423237951 0
0.829531005181829 1
0.97169827425898 1
1.158257015518 1
1.12250052458094 1
0.916853200327131 1
0.723071292876506 1
1.04192917838262 1
0.922862299846176 1
0.791078553296492 1
1.27397001456846 1
0.737479160775296 1
1.06240150091767 1
0.906877195915249 1
0.847641905925713 1
0.969786177662372 1
1.01098291755963 1
1.05875812860479 1
0.925693280750247 1
1.00758413484313 1
1.11495459457248 1
0.81701519935913 1
1.04096729119104 1
0.856537088512164 1
0.737350174322051 1
0.84833386779042 1
0.905301568949362 1
1.01877712168264 1
1.02645912704328 1
0.714448224654872 1
1.07534524704848 1
0.920927600690956 1
0.980099917845692 1
1.00478880720469 1
0.710404422833927 1
1.05678913147621 1
1.11789576068394 1
0.800834197703496 1
1.29957555559358 1
0.845204144181802 1
0.935901108218755 1
0.868899484156824 1
1.05591661526615 1
0.985976507535818 1
0.985884807089158 1
1.11590486854892 1
0.934757263551337 1
0.795199817269763 1
1.3488164926221 1
0.910032529002083 1
0.710712810949268 1
0.863357183445421 1
0.747441752362055 1
0.730861192545857 1
1.00653788989602 1
1.13665932775798 1
0.665906840380014 1
1.00098187972002 1
0.786164344768732 1
0.846622640615729 1
0.832016280264036 1
1.01711879474332 1
0.9818593127786 1
0.788876654986538 1
0.874135832628904 1
1.04732303738494 1
0.773145254409307 1
1.12473713169971 1
0.692330076919122 1
0.760203465894236 1
1.06640394437373 1
1.05039240001503 1
0.97669194590363 1
1.05820828995336 1
1.34785127047064 0
0.639591201906721 0
0.597158305010548 0
1.00422394080035 1
1.2812954722442 1
0.817881504013949 1
0.970941816591724 1
0.935720611280198 1
0.909860943138805 1
0.874870687497668 1
0.66315376305722 1
1.13394776661777 1
1.20842538975495 1
0.821547500257849 1
0.988476373243828 1
1.14452944076615 1
0.622095597032373 1
1.05566028062669 1
1.09368681039921 1
0.92278049450625 1
0.72601139853917 1
1.19431378490038 1
0.984637508124381 1
0.859479492005802 1
0.830440934919265 1
0.9308706887698 1
1.17160858283435 1
0.745507948788265 1
0.931120367465569 1
1.14893486185386 1
0.968710731535353 1
0.95163776894641 1
0.778557967975001 1
1.31472269658874 1
0.983751698885254 1
0.870745920595103 1
0.974401647234984 1
0.69466572815955 1
1.12595959648507 1
0.871697555854075 1
0.721773143514381 1
1.17570095438285 1
0.83777796119871 1
1.07308689268531 1
0.593553538830072 0
0.908129360528795 1
0.842521768999132 1
1.21682614554554 1
0.751401914767428 1
0.739996856528155 1
0.615196223359568 0
0.977460600471485 1
1.18459099243218 1
1.0549117871895 1
0.881711702893249 1
1.11494265473407 1
1.04670637223311 1
1.35640168627517 0
1.1676241616561 1
1.09599088829214 1
1.19830902517867 1
0.912902581467547 1
0.661772394249224 1
0.832029543740687 1
0.664040588261593 1
1.19663701523292 1
0.837081499359429 1
0.795620994375406 1
0.954680212040431 1
0.960483551942927 1
0.704517136239465 1
0.830672396267733 1
0.641153407866805 1
1.16791530053484 1
0.970302422909782 1
0.988714443928252 1
1.02930509702827 1
0.801725746358503 1
1.14004452438245 1
1.08296934062495 1
0.812955060414351 1
0.748896560827529 1
0.678476102574762 1
1.04698602431489 1
0.83333992632861 1
1.02162476858281 1
0.708618620586819 1
0.812166954064023 1
0.883576816920676 1
0.930642598275967 1
1.03059531245969 1
0.856352417003346 1
1.15073545531398 1
1.13783547033724 1
1.06224397898183 1
1.24410205850424 1
0.96048581564614 1
0.989744610615688 1
0.910729854763108 1
0.927913935623447 1
1.13016373274793 1
0.643361228182052 0
1.16081442980639 1
1.04495357087031 1
0.815164941548897 1
0.838383655123448 1
0.994407373694706 1
0.96890425349967 1
0.884532146172982 1
1.02986270881457 1
1.43429756023152 0
0.819332460916196 1
0.955828485416297 1
0.901154239794693 1
0.929276961715793 1
1.03472599618187 1
0.750692630427227 1
1.02705288922264 1
1.02171075518445 1
0.572208133718361 0
0.789451340980155 1
1.00826033784391 1
1.30566848579838 1
0.809940270400718 1
0.930551509205818 1
1.45707993088309 0
1.06067920684511 1
0.720424492040803 1
1.02562895038081 1
0.688853621429831 1
0.98321440845497 1
1.01180921585547 1
0.904571730526525 1
0.99761592103938 1
0.824865998073653 1
0.891427733265495 1
0.896847259266557 1
0.892498201366112 1
1.29566198671199 1
0.99035600933654 1
0.97093014299097 1
0.850415304509558 1
0.795431850731429 1
0.893865983583883 1
1.01391484542903 1
0.726277428958344 1
0.999447042727145 1
0.917912434376159 1
0.866162782405492 1
1.00981156538539 1
0.965008268119348 1
0.820178384506652 1
1.11768091968769 1
0.884279587293718 1
0.459992442994954 0
0.914928841590013 1
0.82890531088039 1
0.709663385664029 1
0.842925193213312 1
0.975983490129471 1
0.722417760295994 1
0.920854941296137 1
0.923763100985062 1
0.954171897795869 1
1.16981636030086 1
0.795041614054078 1
0.621462653089877 0
1.06677372474823 1
1.00810968104788 1
0.557648792204978 0
1.02807919121799 1
1.03083698826311 1
1.18444069931469 1
0.762671494024717 1
1.18880214885722 1
0.817448685623672 1
1.1727033532294 1
1.21314602115868 1
1.21366093782691 1
0.931472206494547 1
0.96437062328516 1
1.05475159986557 1
1.1586747591821 1
0.885643531966778 1
0.9688762038157 1
0.837303937588799 1
0.909341227029906 1
0.859957779101844 1
0.74197521608353 1
1.19343109891037 1
0.891068523632869 1
0.960386046275587 1
0.6635059396169 1
0.984885763876504 1
1.06549134501652 1
1.24173094426743 1
0.86397335641085 1
0.891958093034389 1
0.960700653908565 1
1.30660969618769 1
0.680639575924347 1
1.11926822008261 1
0.865731289728282 1
0.952132378918153 1
0.853549903503419 1
1.12551218871231 1
0.999500861088728 1
1.08084093502557 1
0.858084593588304 1
0.654417974937075 0
1.21124788454595 1
1.03623944602487 1
0.713589243698284 1
1.00601282598677 1
0.881400898090713 1
0.819564620145982 1
0.515816854712855 0
1.05207785747329 1
0.295863052696047 0
1.06397202876481 1
0.805604625400849 1
1.16751184508617 1
1.1029587971632 1
0.835071027075916 1
1.35456922260627 0
0.908492294636848 1
0.959784033047654 1
0.9299171654855 1
0.895527363901574 1
1.35096296495702 1
0.990641517878356 1
0.970605561942591 1
0.635313520754242 0
1.2253096328551 1
0.881085385816993 1
1.11982457099994 1
1.09722357404647 1
0.869327800952022 1
0.850393563412325 1
1.07499519176391 1
0.777837339277388 1
0.991418478444219 1
0.919052152969852 1
1.335655070409 0
0.850256534622342 1
0.89060535428168 1
1.05235438507583 1
0.981658472296835 1
0.945428589395203 1
1.15143151929003 1
0.757375203227297 1
0.768814231305519 1
1.17865690353493 1
0.81785659489445 1
0.806211975550771 1
1.31604480330718 0
1.17728426352528 1
1.0561518522082 1
1.04276211785648 1
0.891379747127899 1
0.726735797685587 1
0.760900315298094 1
1.2221344922661 1
0.949860983819584 1
0.895324194310045 1
1.16758060295015 1
0.963592303424397 1
0.82308105355242 1
0.838558826543588 1
0.978510697117221 1
1.01246906537258 1
0.734091160124382 1
0.918228040322865 1
1.31623916239285 1
0.831343533809555 1
0.952535588192253 1
0.839409613080128 1
0.766171715199955 1
1.07739309987885 1
0.994342668550555 1
0.872192254371717 1
1.26744696777696 1
1.01072035546373 1
0.958743535226461 1
0.912507079253736 1
0.879205986544035 1
0.669826293419368 1
0.988523526228999 1
1.04163534421566 1
0.976610634418725 1
0.931313580464859 1
0.765142288550966 1
0.892443409236106 1
0.961686805712004 1
1.32065288259377 1
0.99778201020942 1
1.09085880697609 1
0.855518061704982 1
1.12595537559644 1
1.20632568703083 1
1.07125440405494 1
1.05067755914845 1
1.07961254144189 1
0.763753253250485 1
1.0425496259849 1
0.919344485182318 1
1.5520303455061 0
0.995620871459992 1
1.21217657861959 1
0.857251745189937 1
1.03033678525217 1
0.78293748916815 1
0.999848833464108 1
0.955763506477199 1
0.641435845846042 0
0.782981131667854 1
1.09033145170903 1
1.05317534472718 1
0.721466041540025 1
0.759210414421254 1
0.87361952768158 1
0.676523635010987 1
1.16156956490353 1
1.337023924301 0
0.726272262352144 1
1.03717799594876 1
1.00358861011545 1
0.971844615588744 1
1.23458199576468 1
1.25554571296122 1
0.841218424620143 1
0.917818683223662 1
1.15173445417621 1
1.15010708544632 1
1.28308569565012 1
1.16970311791644 1
1.40180992690356 0
0.98462787973301 1
0.816310409092063 1
0.890395643442091 1
0.889341217918693 1
1.33177945559543 1
0.693778460939693 1
1.08564681684088 1
0.823376748075012 1
0.769848450471004 1
0.925460287986515 1
0.746233655003218 1
0.939945667608169 1
0.876912637192781 1
1.39276436396317 1
1.02708845062897 1
1.15142911608262 1
0.824711661719214 1
0.927338395996808 1
0.8394124490136 1
1.11359483208026 1
1.18280434340976 1
0.941557488879225 1
0.891475604248518 1
0.90994624646227 1
0.707306398142601 1
1.0500888431185 1
0.900044685445592 1
0.931717021721799 1
0.998187393673716 1
0.937475302448549 1
0.616653872203582 0
0.862466025520571 1
1.09124934103031 1
0.925955736938233 1
0.916507237350021 1
0.920834225836 1
1.0382057400356 1
1.17435405846899 1
1.13136825262197 1
0.991899253567229 1
0.892951103717737 1
1.07066121647048 1
1.04083979266017 1
0.861587925536166 1
0.94214939449231 1
0.970073577734054 1
1.11486863377586 1
1.08387936466008 1
0.862690153760868 1
1.00502745042447 1
1.09309960049219 1
0.791718833812873 1
1.33540285840063 1
0.715739260555941 1
1.14229181619644 1
0.959081283732491 1
1.10534910198499 1
0.749903692831552 1
1.39112686067329 1
0.940565137538804 1
0.75493588943642 1
0.923133053727544 1
0.931655367866436 1
0.877992231492727 1
0.911943126548872 1
1.04312628985206 1
0.946083810305913 1
1.24674260064592 1
0.757498169515911 1
0.868155259589885 1
0.632658267588654 1
0.924308081253171 1
0.708355617448283 1
0.918338377453472 1
0.857338016408346 1
0.899979422578602 1
1.10592271441767 1
0.84614337047492 1
0.69545890525124 1
0.535398894771987 0
1.01341866301514 1
0.81007766877695 1
0.917784310639606 1
0.855793496032374 1
0.792691024977196 1
0.828691703530099 1
0.925607171392806 1
1.34833918682582 0
1.44819554579554 0
0.964856920215141 1
1.29701622249497 1
0.927301240459905 1
0.874552274618953 1
1.19709624365601 1
0.833190374559443 1
1.04761540606565 1
0.834539103853538 1
0.852315339351554 1
1.23802726441937 1
1.11858196281334 1
0.702277873030101 1
1.16771445111513 1
1.26370782466438 1
0.783742877315928 1
0.978978020604711 1
0.954515321609695 1
0.749803164052793 1
1.09368334127177 1
0.898994850279477 1
0.946681320684162 1
0.88271663634324 1
1.03558925030536 1
0.96593241671756 1
1.02369084873222 1
0.897646980447902 1
1.05801865602264 1
1.18206736562249 1
1.0898000677443 1
0.898441670383245 1
1.19187177452649 1
0.566267253738067 0
0.953429477356843 1
1.22451936880116 1
1.16560440079306 1
0.989421380269082 1
1.55746598519936 0
0.84053263862916 1
0.827957513331847 1
1.14759275634863 1
1.16976689866564 1
1.06404039183917 1
0.866816227622733 1
0.769220161377891 1
0.671080956964916 1
0.804081411846325 1
0.5985563191935 0
1.16348444529396 1
0.822508692251598 1
1.00207558279006 1
0.996044642784859 1
0.514275106626232 0
0.940912367115893 1
0.852656230558278 1
0.871418491438679 1
1.26849844265878 1
0.678753715934525 1
0.931445393974335 1
0.819959779553603 1
1.09986604270306 1
1.22556604860547 1
1.24559583020301 1
1.00393465295669 1
0.985523742137452 1
1.22227902563621 1
1.16686249996922 1
1.64619686482843 0
0.891629510496665 1
1.14546543697923 1
0.840395001201273 1
0.453200126106312 0
0.811093473300529 1
0.79958016411101 1
1.17857826190794 1
0.963395937239325 1
1.1560413853128 1
1.00247126152098 1
0.781894288430361 1
0.807240136357917 1
1.15497524453508 1
1.22488183038222 1
0.973830841085229 1
0.791476048787574 1
0.87133094141818 1
0.893967966409112 1
0.712680500629951 1
0.944714885745237 1
0.942289856224673 1
0.919153778405782 1
0.841368055199378 1
0.527169877722541 0
1.10934858534727 1
1.03764640727299 1
0.871105715239817 1
0.863536134519625 1
0.974439462672127 1
1.34819226981918 1
0.977228972628174 1
0.802203499432691 1
1.18832370540863 1
1.06328327882208 1
0.981122799154688 1
1.0366442307462 1
0.889865098594652 1
0.793712277475271 1
0.875006062309746 1
0.932976951926039 1
0.883882965308895 1
0.703263032687988 1
1.10225734569743 1
0.983196843416466 1
0.69645742443461 1
0.690881143031172 1
0.826266023249774 1
0.847895385263446 1
0.794720439860602 1
0.804970237620992 1
1.28711159573662 1
0.775119171666153 1
1.06362644221784 1
1.15563730878683 1
0.661226489896827 1
0.97741246413796 1
1.01015863500467 1
1.34572492843529 1
0.693258046008282 1
0.963892049500712 1
1.13086613563738 1
0.728958574591929 1
0.723339174558526 1
0.938742769982773 1
1.24239437225883 1
1.00133368713341 1
1.05582209864513 1
0.770270210860598 1
1.11626187598526 1
0.901116713946432 1
1.02456589692884 1
0.915730526492498 1
0.836533600557731 1
0.748933126163356 1
0.797724369418816 1
0.527480351741854 0
0.911578032094275 1
0.706835388109671 1
0.996627974071673 1
0.961817795139292 1
0.857615969803835 1
1.21184064467698 1
1.02057534102342 1
1.084193166953 1
0.941851212022559 1
0.828012155008014 1
1.05256074114621 1
0.99929003228638 1
0.877005132139328 1
0.918445840690105 1
0.965698130864306 1
1.05374125295584 1
0.983388668759976 1
0.946438820147629 1
1.17620871409249 1
1.3541366210948 1
0.958638728894478 1
0.904907230438918 1
0.815191139952852 1
0.868302415764879 1
0.964266934782899 1
1.13580234867568 1
1.029812388712 1
1.17119106227835 1
0.687579688153426 1
0.9382731166202 1
0.968114621944434 1
0.832887384585874 1
0.886494643046838 1
0.772132529607833 1
0.989274418222036 1
0.88500683355646 1
0.724079513336503 1
0.844430119220964 1
0.903771417610767 1
0.613356763400466 0
1.36935708828635 1
1.02272664303017 1
0.87701418802881 1
1.10550891298826 1
1.21623496235138 1
0.665515330729721 1
0.756164620817631 1
1.40261259447773 0
0.898630973983455 1
0.987028015588662 1
0.618782158056982 1
1.10823714989491 1
1.07108402108272 1
1.05445742158717 1
0.94271694489092 1
0.807851214408557 1
0.786790254419043 1
1.34579538821646 1
1.00135896610417 1
0.803429196318644 1
0.932154064854525 1
0.877046234583666 1
0.824566719075537 1
1.26551921134473 1
0.675623985214172 1
0.820760509559681 1
0.910523666305435 1
0.793723744982529 1
1.0146417264542 1
1.14064992717922 1
0.849449095938974 1
1.18852026976347 1
0.817998376672583 1
1.370561912364 0
0.754899977688604 1
0.979671878267579 1
0.798446945653857 1
1.05948487945571 1
0.83786339439619 1
1.30716839686963 1
0.664634680804493 0
0.743734086558658 1
1.05411917520064 1
0.652388015091698 0
0.699577875314734 1
0.593955997441407 0
0.442244623357402 0
1.09939357565781 1
1.08958477294128 1
0.759306152054077 1
0.843659268165581 1
0.709911691730102 1
0.879532025008285 1
1.04363953276266 1
0.558382370685614 0
1.03810465870417 1
0.705802771410509 1
1.26303939006996 1
0.982504248581556 1
0.800982826878182 1
0.816690971372399 1
0.692756059269133 1
1.11263094446809 1
1.00762413294305 1
0.843021218842632 1
0.718493193341554 1
0.837374606580067 1
0.96443385351491 1
0.989068363344051 1
0.976829208561145 1
0.90593394331084 1
1.09874362751309 1
1.56112719144123 0
1.31239124933419 1
0.787804197318179 1
1.11672040254641 1
0.863961976335897 1
0.668248322450824 1
0.976268125281384 1
0.732269498822521 1
1.09896315931808 1
1.31863976270074 1
0.819356626785378 1
0.876386785230866 1
0.914213556466921 1
0.618615151081971 0
0.873039479554918 1
0.934192174560542 1
0.729606748450632 1
0.736849149861257 1
0.682499432818607 0
0.799764716119155 1
1.08944968908266 1
1.02780806082197 1
0.860465650689524 1
0.843568619722205 1
1.2820723922589 1
0.612991770825954 0
1.15100407712426 1
0.905823910832601 1
0.915013708919243 1
1.14176932348973 1
0.81575954242229 1
0.85434743502301 1
0.70648279778884 1
1.17248573628195 1
0.568681615742014 0
1.02118900237249 1
1.04200488220609 1
1.10602303743005 1
1.22254555344333 1
0.958270758462027 1
1.03551518075383 1
0.826708526455033 1
0.973891822607175 1
1.0207757759436 1
0.865065750646623 1
1.00831461030583 1
1.0366939970841 1
0.973008880296526 1
0.926039082090588 1
0.998198474623895 1
0.895493931776667 1
0.875753397176107 1
0.858831646577975 1
0.74472777120882 1
0.88581919751381 1
0.738616887570864 1
0.755222158931084 1
0.934960160763139 1
1.23042741507553 1
1.12437798507988 1
0.713070335304301 1
0.899497830255207 1
1.09581154733296 1
0.845654927533754 1
0.951142998936872 1
0.697924379549728 1
0.701972096390399 1
1.01417273181552 1
0.874536438285457 1
0.707651912388747 1
0.739268534525277 1
0.682795943625298 1
0.940087335391236 1
0.934116990082748 1
0.805800267290828 1
1.06408155553308 1
0.761660855198243 1
0.840456676132495 1
0.832965656430714 1
1.03565445322104 1
0.709229551658997 1
0.639354660163384 1
0.866928560632683 1
0.605837477784193 1
0.852311193879313 1
0.857019532379064 1
0.774336060657758 1
0.882203760584317 1
1.18948989925948 1
0.712988507862333 1
0.908073447040136 1
0.879379482174539 1
1.33717395198666 1
0.982375005034714 1
1.01027867081354 1
0.759332751474641 1
0.980195864543864 1
1.11724008644176 1
0.959975074323177 1
0.81809208611165 1
1.20451937586127 1
0.705223732145849 1
0.993134070194733 1
0.821274407537541 1
1.00958393519539 1
0.814396483505889 1
0.806659312111317 1
1.01502914655685 1
1.02589898209647 1
0.636212464768824 0
0.766995897477617 1
1.03124698185135 1
1.03206516810186 1
0.845462570142981 1
1.02674571623074 1
1.08393064622507 1
0.808139562668814 1
0.916091908846082 1
0.835765146715075 1
1.25584081711193 1
0.464120264894068 0
0.966035954552019 1
0.913841396017803 1
1.07109775628191 1
0.658151945491762 0
0.863853752284809 1
0.934338582582492 1
1.20868928802487 1
0.929543713613506 1
0.825825829558325 1
1.03531431582194 1
0.851628305197875 1
0.918561045140496 1
0.977885084713992 1
0.991228579765447 1
0.754664224313642 1
0.97051117409912 1
1.55397567634587 0
1.17309476070861 1
0.670727912901715 1
1.00251249928265 1
0.38108145783562 0
1.18134439682983 1
1.24215916712284 1
1.29925064861791 1
0.928681258741259 1
0.365485289256022 0
1.22884170607745 1
1.19412403976959 1
0.9376996693196 1
0.817604384763145 1
0.426299132352773 0
1.16315032281097 1
0.923677723973851 1
1.04166892900315 1
0.944595462123978 1
0.983466329763039 1
0.724397024395363 1
0.669221559415247 1
0.968827562671515 1
0.68720942360513 1
1.13519955025805 1
1.13155705281717 1
0.749688262140808 1
0.917830218956354 1
1.21620085453448 1
0.85241784755143 1
1.24675364936778 1
0.902579781131042 1
0.710402746210936 1
1.05482670629606 1
1.34438846023597 1
0.915899157175597 1
1.12400334051371 1
0.480955025436128 0
0.892964696900124 1
0.845537587284295 1
1.22331508910149 1
0.904135850459969 1
1.04598059132791 1
1.08324051448294 1
1.10795323782021 1
1.06784845959391 1
0.819421167925006 1
0.914443906165328 1
0.912132994730486 1
1.00706376542102 1
0.894942499518504 1
1.10626995921158 1
1.22447479678405 1
1.05227965544392 1
0.986435127459418 1
1.12250689887107 1
1.23314505513296 1
1.09264650695181 1
0.925258693189852 1
0.936100360980142 1
1.18306375588091 1
0.87809927061228 1
0.679406159642567 1
0.780208333975062 1
1.18527191909827 1
1.30885237086916 1
1.12349763025037 1
1.22488132950933 1
1.18536801648986 1
0.919337758167613 1
1.1561094343884 1
1.04835871679445 1
0.621997480882426 1
0.841459815593981 1
1.17206188481946 1
0.943566780288442 1
0.729683145608275 1
1.08020284688046 1
0.630284725194154 0
0.837598732096843 1
1.0688641932041 1
0.993139965307137 1
0.756696487064888 1
1.35820908840522 0
0.87514712867047 1
0.748291698543544 1
1.23975024163777 1
1.02532195503635 1
1.01297896704333 1
0.898082532145993 1
1.14767641189141 1
1.0323374718987 1
0.889473184464296 1
1.20768378916669 1
0.646683954209229 1
1.23568852623461 1
1.0085967606262 1
1.38032024884076 0
0.95728580535657 1
1.1577012824283 1
0.802018410341065 1
0.680366881498521 1
0.760347964670295 1
0.699006836217396 1
0.868884070932301 1
1.00504061725065 1
0.784787282151172 1
0.839799726475818 1
1.00987428630907 1
0.963397630661312 1
0.634844484548565 0
0.879632696839484 1
1.23671019628302 1
0.816464738902045 1
1.31022734883306 1
0.996901093001662 1
0.724595135207538 1
0.634973699607572 1
1.36371288472085 1
0.767110609002243 1
0.937159302423627 1
0.973517903004658 1
0.818214786974231 1
0.787401875274932 1
0.953958454563635 1
0.94013482053382 1
1.01036478220424 1
0.861834547907008 1
0.940278335634713 1
1.08269670737756 1
0.535687529933892 0
0.860004193571551 1
1.06786070282534 1
0.899248644744124 1
0.870025090901587 1
0.878099375305351 1
0.854497614545337 1
1.01483120580313 1
0.98600436523056 1
0.951107927739293 1
1.14289515112066 1
1.04453981945997 1
1.07274700827288 1
0.765615766453027 1
1.05146049982548 1
1.11260846124289 1
1.06632043471771 1
0.611331791691541 1
0.781276307346361 1
0.901167124706998 1
0.737478946822795 1
0.769340716244483 1
0.859199829329323 1
0.681694390299928 0
1.03642514281667 1
1.16827422052604 1
1.28633562485736 1
1.00498380910349 1
1.28562338248995 1
1.36665890903862 1
1.05453464190911 1
1.48651279858678 0
0.971531202261436 1
1.14070185396146 1
0.975109184403763 1
1.14675963001555 1
0.609659324367478 1
1.31790615007755 1
0.871432631822387 1
1.03812741693772 1
0.75180596436481 1
0.586200732321455 0
0.984494276862972 1
1.10065945609794 1
0.997903681166435 1
1.00270664939775 1
1.15431458338547 1
1.24365316218442 1
1.07928869852341 1
0.887426431180064 1
0.906523296998759 1
1.04116633407587 1
0.674516749596956 0
1.10874354609061 1
1.25893177335724 1
0.907992481588153 1
0.87810663226312 1
0.698661215380139 1
0.447440996760124 0
0.954076496593784 1
0.797717854873765 1
1.11364244283757 1
1.07071164108943 1
1.17610475151272 1
1.12329927170898 1
1.15780084061682 1
1.32860330989593 1
0.723388192304799 1
1.03415641122843 1
0.934882315614212 1
0.747142722729757 1
0.947237926625054 1
1.08512111114532 1
1.23884561309173 1
1.03542757201464 1
0.933225987571845 1
0.830259556646004 1
0.752264307143022 1
0.88040946132643 1
1.05001080184023 1
0.787624796334435 1
0.894985416392148 1
0.983764945543419 1
1.08198516332735 1
0.807836296965642 1
0.991275322457038 1
0.824112769996239 1
0.846427987928481 1
0.727420977197485 1
0.99083137789925 1
0.816202511767717 1
0.892920268585713 1
1.15805570274147 1
1.03792801686431 1
0.824987461423525 1
0.630525676305336 0
1.18677375715199 1
0.469532160710661 0
1.14501091589423 1
0.942948635286159 1
0.655707328407959 0
0.82074759102572 1
1.13444042921691 1
1.18255174442334 1
1.04776841212525 1
1.02162296636868 1
0.978971745924604 1
0.949339239896135 1
1.20641746766022 1
0.758918423467821 1
0.929502909568363 1
0.571213962917221 0
0.987986097359103 1
1.12966412815178 1
0.992384907500138 1
0.910000701741508 1
1.07526442175575 1
1.19764724710279 1
0.994633141047589 1
0.710882125853096 1
0.63936724042747 1
1.09586507234252 1
1.08452598850544 1
0.806641867858627 1
1.02286393831012 1
0.894378530619102 1
1.2763165481941 1
0.653085557370063 0
0.936543892786375 1
0.736527305019628 1
1.11550876174352 1
0.802146475999981 1
1.05838726555096 1
0.732070219540365 1
1.27398535338906 1
0.65112391086301 1
1.25350977510932 1
0.610555806352931 0
0.779884770927077 1
1.04484678654377 1
0.841574966777006 1
1.11542036798515 1
0.984960144522007 1
0.926862749909262 1
1.00033174186296 1
0.858806459170772 1
1.39435814473892 0
0.547904348773919 0
0.832177942467925 1
0.971867951558287 1
0.852676461890539 1
1.00962729248023 1
0.94690931778854 1
1.07828612213923 1
1.05949634559329 1
0.911979857257324 1
1.32295270806491 1
0.928467500967955 1
0.571377038106961 1
0.72329737393869 1
1.07467604698273 1
1.06790483761133 1
1.13028757579538 1
1.05142862411817 1
1.08308197056612 1
1.07776219701017 1
0.91446837365334 1
0.948812847149245 1
0.902094339258617 1
0.679017631490901 0
1.15352840015048 1
0.961635524544015 1
0.818368900678729 1
0.822015338269241 1
1.03692852595048 1
0.851817475991001 1
0.963393201980522 1
0.849233426232236 1
0.603547435374417 0
0.883995968398796 1
0.694323584941654 1
0.951055600791415 1
0.949175406328658 1
0.950931121527371 1
1.05030528184256 1
0.967188459474011 1
0.886716745116517 1
1.12928040078845 1
0.897291759633233 1
0.846659975199941 1
0.966332416950537 1
0.688533403285703 1
0.877448628154659 1
0.729247224327315 1
0.853090401280554 1
0.782185745392465 1
1.01936180751695 1
0.875896184771134 1
1.21378282997047 1
1.27043917358277 1
0.989835203524883 1
1.15364568917818 1
0.818650634053232 1
0.835809537945602 1
1.23412423549528 1
1.15880911750507 1
1.06870658958036 1
0.860183280099804 1
0.891055716942121 1
1.22033501269896 1
1.12201872025839 1
0.793208652585901 1
0.80950020242685 1
0.896760191366016 1
1.02746187099111 1
0.980612942578511 1
1.18093730869782 1
0.981281946382488 1
1.07199302633249 1
1.01072773943532 1
1.03548104232101 1
1.18025193844036 1
0.52343156960415 0
0.776157379073973 1
0.916999610658071 1
0.922121260443929 1
1.21348659077228 1
0.908828170398888 1
0.749625165097473 1
0.997397668140864 1
1.12782098705859 1
1.04535018161088 1
1.05966528687315 1
1.30754468453389 1
1.29593643162346 1
1.04752938703656 1
0.611087934560882 1
1.09929084987625 1
0.708831518024985 1
1.01355938643304 1
0.853834336264205 1
1.10149519077626 1
0.767864240859214 1
0.820823026283585 1
1.09748551486159 1
1.02557989370334 1
0.849468600785533 1
0.853383526037215 1
1.14076311816593 1
1.19628718188847 1
0.982928821533351 1
1.09974279991397 1
1.29985581601112 1
1.02461818413655 1
0.88930896243257 1
0.651884028885152 0
1.2384053946969 1
0.839276203206752 1
1.19905806618477 1
0.867732988636838 1
0.912000402144275 1
1.17912363961021 1
1.01487981629149 1
0.91757825260475 1
1.25625808425799 1
0.777685829931686 1
0.796413218029072 1
1.05925719522046 1
0.98922438564678 1
1.03858206166508 1
0.732266678327399 1
1.12175716220383 1
1.17501550519364 1
1.0035107541375 1
1.02715594840801 1
0.833530113060004 1
1.2240056976547 1
0.803224219843614 1
0.759598686036023 1
1.01061339886022 1
0.620321199613877 1
1.05972668544783 1
0.84346565818284 1
0.887387231306377 1
0.901093976882917 1
1.09392916702089 1
1.2929099619695 1
0.951018379338554 1
0.90432786077213 1
0.886059463729786 1
0.916980397162858 1
1.04658942055235 1
0.805764583585245 1
0.933012261802565 1
0.895745971848105 1
0.576700560517163 0
1.25293864454649 1
0.871795146321076 1
1.01789336260393 1
1.0632981056009 1
0.979806343915342 1
1.18319228256017 1
0.793474308205207 1
0.803089784934435 1
0.769411324333863 1
0.825165972792961 1
1.26779987634399 1
1.0327838713312 1
1.28001358944498 1
0.878456257180194 1
0.909278978658111 1
0.881396678309452 1
0.947019916225273 1
1.01769323628871 1
0.846587723028466 1
0.63158823512008 0
1.16238781173907 1
1.01627410876416 1
0.956541076067636 1
1.02419551715656 1
0.886844018163765 1
1.00037120646885 1
0.83918811215852 1
1.04741778501347 1
0.953334700948082 1
1.11884916604059 1
1.14598749180481 1
0.967476279435566 1
0.897607026588157 1
1.10263023897027 1
1.08988575569092 1
0.975817097230937 1
1.38374630171569 1
1.1850015524934 1
0.887407617791968 1
1.01385596136131 1
0.860873286813023 1
1.14271413228371 1
0.931297065656393 1
0.996283389633571 1
1.16988675388774 1
0.618578799218923 0
0.892193428616013 1
0.790025503529745 1
1.07421121979002 1
0.940458177881712 1
1.24340228712904 1
1.12942731110275 1
1.23552577827601 1
0.85519367472377 1
1.03597525430275 1
1.15055704536787 1
0.778431834579746 1
0.863429959976683 1
0.994629411009259 1
1.18440861093083 1
0.88252346007347 1
1.18832804940718 1
1.21714290416475 1
0.902598203866786 1
1.25807100783052 1
1.42054920673686 0
1.43444928559921 0
0.943128232891169 1
0.837834977313012 1
0.975503441190906 1
0.862595295446318 1
1.37692024384875 0
1.279645989527 1
0.697047358938654 1
1.07861546061008 1
0.867635548660553 1
0.886187134718908 1
1.04982705157288 1
1.22184714976266 1
0.987376435810164 1
0.999661657399548 1
1.11267967427645 1
1.03312903810451 1
1.03699042624053 1
0.967866600958285 1
0.728263958801463 1
0.719368307792646 1
0.967337724770058 1
0.90132518143489 1
0.975151456897385 1
1.07500227803455 1
0.905274760586517 1
0.729213352739027 1
0.952236518308124 1
0.809360746209868 1
0.937382975001581 1
0.876755349285576 1
0.998461638910614 1
1.40964648969402 0
0.955359870974151 1
0.954851345327467 1
0.601144279475298 0
1.07391372266648 1
1.16812052540589 1
1.11034897536046 1
1.00125552136746 1
0.870327808776205 1
1.21373106325183 1
0.911440161164065 1
1.03411976546781 1
0.654320238825394 1
1.17264791440687 1
1.10138394092676 1
0.972176564374178 1
0.786409867039031 1
1.13230693644008 1
0.885435952329553 1
1.4397391865607 0
0.981884712958175 1
1.05185671436264 1
1.19488262240831 1
1.11365603437302 1
0.967088797494222 1
0.90684818283956 1
1.13208957643872 1
1.07832540639247 1
1.1102224774418 1
1.1632633076685 1
0.786991362876392 1
1.09133192275537 1
0.913585604601677 1
0.548470423523872 0
0.915540451112692 1
0.828771625812034 1
1.09259752034123 1
0.880499791703587 1
0.87966180905587 1
0.893924355119341 1
0.998435120439643 1
1.0112334750125 1
1.30478151810067 1
1.10157642674232 1
1.12712755511819 1
0.892384079675028 1
0.987280008234996 1
0.846842753661168 1
0.831708815364164 1
0.998538217421875 1
0.975690706553453 1
1.13810053430743 1
0.759785795908117 1
1.17036271620673 1
1.02608410211041 1
1.03504509777315 1
1.2570946089932 1
1.09756198464178 1
0.748210332577514 1
1.16034699593471 1
1.27751076469277 1
1.09684384511705 1
1.20810404781329 1
0.966477556650548 1
1.18181195494802 1
0.876040132765618 1
0.894141000270481 1
1.05244118393925 1
0.528291468906347 0
1.22395151666968 1
0.67637718881204 1
1.03114612461434 1
1.1413245947299 1
0.851360435996628 1
0.976159929108422 1
1.27716644978482 1
1.13182642297239 1
0.937968958605087 1
0.846409155296352 1
0.729390703977076 1
1.28786547579454 1
0.863797702442517 1
0.886394479554742 1
0.777837544782952 1
0.987963814973523 1
0.880655990107356 1
1.09140392531299 1
0.793724856221161 1
1.31099577997147 1
0.970899401165414 1
1.06204620350882 1
0.936170888627526 1
1.20182365180769 1
0.867007857954192 1
0.677406833748196 1
0.834355486634618 1
0.713700371014546 1
0.988547475932084 1
0.54883194896454 0
0.780958766026967 1
1.0894201041386 1
0.804962614382767 1
0.92885131002385 1
1.08107336485636 1
0.857607082553267 1
0.879910519385986 1
0.888941778537856 1
0.62712432687235 1
0.874827145502088 1
0.851273996823571 1
0.585025321022175 0
1.02055955172973 1
0.775283985279068 1
0.625065640131041 1
1.01994535681733 1
0.689042822843932 1
1.00782126453773 1
0.742790070812271 1
0.653947371913858 1
0.931040596493135 1
0.586732631058718 0
0.99257246577697 1
0.880030313153994 1
1.00295404589605 1
1.07760303993893 1
0.711729814473875 1
0.764760849212778 1
1.01982849553064 1
0.979660771373128 1
0.911590533412275 1
0.63465208320239 1
0.869312872789282 1
0.930420779409042 1
1.26155516823695 1
1.19585483221071 1
1.09994839007581 1
1.05640962176427 1
1.26273000198507 1
0.935652568444956 1
0.887055333123178 1
0.771458863483816 1
0.928736416933243 1
0.68295547349589 1
0.977532841513305 1
1.00516352607468 1
0.781818875218839 1
1.07412703862709 1
1.09402165215818 1
0.822196377386036 1
0.922630287405769 1
0.889489799259293 1
0.747096266383083 1
1.0777641763826 1
0.919290760894537 1
0.950512975849021 1
1.06288297943002 1
0.843286296991435 1
0.663467781053061 1
0.893288931378244 1
1.03192642933071 1
0.959174522119279 1
0.779108945072981 1
1.29125336890373 1
0.761501621652825 1
0.949133839771562 1
0.888737693668462 1
1.18659886958949 1
1.10094994960222 1
0.907906257489946 1
0.767597011771471 1
1.26276374475294 1
0.964156839917137 1
0.81735205228897 1
1.05344978154421 1
1.01754412826024 1
0.68879852177525 1
1.05437602709643 1
0.795737188953006 1
0.932138709476913 1
0.806950676749145 1
0.663162524542779 0
0.885168949404701 1
0.97590366174088 1
0.928760711248898 1
1.01101839575059 1
0.900067495073522 1
0.909500843326483 1
0.719441674666821 1
0.94060760081739 1
1.13454729748723 1
0.90853114541564 1
0.513260551010128 0
0.789238884521662 1
0.855248343855179 1
0.867414257186719 1
0.741064808655053 1
1.29635757160518 1
1.07878672695198 1
0.723777275489768 1
1.17981265101944 1
0.839621395123207 1
1.21672899142564 1
1.0365777229673 1
0.998638908055834 1
1.11671797832036 1
0.779416724399768 1
1.07043976669864 1
0.790409959135304 1
1.06032892864319 1
1.12668470040821 1
1.28137794192401 1
1.00972024337109 1
1.10106779615566 1
1.09041157487698 1
0.697768675915711 1
0.945097012508456 1
0.938920630940805 1
1.20162181625082 1
0.59981399692921 1
0.952774725369201 1
1.06492759039425 1
1.10560385133872 1
0.811098598266598 1
1.2903759241742 1
0.619769439475166 0
1.03822883469155 1
0.789791445123256 1
0.90425085636136 1
0.737446942838079 1
1.32677586306772 1
0.71897936188391 1
1.26557777146994 1
1.14154259700761 1
1.26893908969364 1
0.93543396477918 1
0.843769341017657 1
0.778642298318112 1
1.10198168324254 1
0.96550362350573 1
0.758502149046953 1
0.809101022355692 1
0.844060873461826 1
1.00137822694574 1
0.878949559586996 1
1.23814446670809 1
1.12248456489318 1
0.619194502917788 0
0.960360611151026 1
0.870139239319472 1
1.11307406067781 1
1.28394256253337 1
0.801853014753576 1
0.872611523495842 1
0.819604578358334 1
0.659242516203007 0
0.873560685441939 1
1.02153810961853 1
1.09163546628211 1
1.0554077873891 1
0.781110236037788 1
1.08301582643125 1
0.748972057705234 1
1.05976350823862 1
1.12324431752792 1
0.841757648111745 1
1.05523457923122 1
0.875394849586126 1
0.974848052708844 1
0.74376179130351 1
1.0920529728299 1
0.91058238749221 1
0.90801562631985 1
0.921172653878871 1
1.23440101901973 1
0.76792361853987 1
1.14681862351277 1
0.883181063024503 1
0.951689046823684 1
1.07353147211147 1
0.826370972164815 1
0.822886345196729 1
1.05351822944591 1
1.03632880698561 1
0.976081210102687 1
0.827894086728879 1
1.21991353489254 1
1.19567959376235 1
0.561774573826508 1
0.962162914155089 1
0.845065003069525 1
1.07643166307614 1
0.895185032661334 1
0.629821385496698 1
0.686221695552605 1
0.789189038201687 1
0.992034849543174 1
1.36194402961645 0
1.02751594234383 1
0.842699702603289 1
0.735358913299317 1
1.03016454707069 1
1.26962315058161 1
1.00117761943802 1
0.766044151692251 1
0.645890354028392 1
0.861121089038538 1
0.942882072529217 1
0.76974374590718 1
0.963009853620915 1
0.856353807611667 1
0.947632606304512 1
1.14028390675392 1
0.90037134380043 1
0.876747283086292 1
0.967933362258642 1
0.931765998582487 1
0.775568192877293 1
0.940730291269475 1
1.084481920956 1
1.07195234369549 1
0.990630423163612 1
1.0560413069729 1
1.01825692075404 1
0.752771491062032 1
0.949750301180967 1
1.3746398426852 1
0.854944748890562 1
1.02209212696938 1
0.808485056744762 1
1.08787530764789 1
1.28884663834599 1
0.891686174160747 1
1.1438822682878 1
0.969190261009402 1
1.08487515459345 1
1.27520443570765 1
1.14405372786882 1
0.89241901561987 1
0.890972843998017 1
0.789774161393917 1
0.73369732703433 1
0.98181404695069 1
0.833283847387971 1
0.84387258660959 1
0.98867524950463 1
0.960377118292819 1
0.898340242895984 1
1.10771646535666 1
1.13737188160825 1
1.04754564080776 1
1.02866217331993 1
0.598153797217252 0
0.997569169002767 1
1.17741614407177 1
0.947683737499615 1
0.852992595460895 1
0.866705258456461 1
1.11788722823478 1
1.36615514950872 0
1.07013114220152 1
0.448269345038581 0
1.19239067853082 1
1.11573152131935 1
0.826068549569145 1
1.01454294400183 1
0.806188650068483 1
0.96254391030238 1
1.19259816717125 1
1.04705643354884 1
0.757118174741038 1
1.08393883657493 1
0.822782997070469 1
1.01752153268468 1
1.21483957118375 1
0.869952016549769 1
0.956315692064401 1
0.943641305638144 1
1.06224000008183 1
1.03441532534298 1
0.982554171450814 1
0.719702871717296 1
1.02658523827944 1
0.991501659896269 1
0.876423473315436 1
0.774686163396341 1
0.948175844276826 1
1.04250367939368 1
0.996187143024542 1
0.986938723310856 1
0.97189552115636 1
0.745081319168674 1
0.829660323265166 1
0.966659781250705 1
1.07744924012494 1
1.05123338519676 1
1.08707249723743 1
0.874491639874594 1
0.852511571528783 1
1.00001830616021 1
0.986437518591469 1
0.970422456454938 1
1.05191953570003 1
1.0192293790043 1
1.49705426110016 0
0.947417776512328 1
0.912560727741469 1
0.801110612302006 1
0.811941499763774 1
1.13095545415694 1
1.06914605436557 1
0.851157220594477 1
1.1057917341831 1
1.03226435801247 1
0.97379520735479 1
0.736536633163895 1
1.04565943065958 1
1.06054952127155 1
0.906245623971348 1
1.0024574022255 1
0.702918051102732 1
0.854907343987952 1
0.72622308049131 1
1.18532401862322 1
1.14082129394335 1
1.28943549607018 1
0.769579722201787 1
1.18989115092443 1
1.20166113760006 1
0.948665415874725 1
1.04228015183506 1
1.0785666374025 1
1.16382046706827 1
1.46886342950708 0
0.752087562601502 1
1.01676721233698 1
0.842102158774365 1
0.60693012577347 0
1.05181331868477 1
0.918902843183052 1
1.05709720920616 1
1.0687149452801 1
0.990205158565026 1
1.22524299542128 1
0.939362647976274 1
0.755748416063384 1
0.940111211107715 1
0.78455370148052 1
0.891954704682575 1
1.15061321796106 1
1.01031829176564 1
1.18458929309275 1
0.672354176956497 0
1.17504665385678 1
1.11854022823416 1
0.875275377538291 1
1.13275280651062 1
1.20405545661481 1
0.785231761375422 1
0.950072406199759 1
0.784954875212597 1
0.92301169209968 1
0.823189014415102 1
0.857523882667422 1
0.801640795292663 1
1.09373541256632 1
0.927942595444782 1
1.04888087340996 1
0.858426433358578 1
1.30648319006789 1
0.871166183349492 1
0.846324225757145 1
1.03947911132034 1
1.08504191323198 1
0.954273815991259 1
0.79075312492372 1
1.10317416629547 1
0.880795337530988 1
1.09685494780851 1
1.03559913884218 1
0.827222206613343 1
0.780983964615384 1
0.787298533942153 1
0.712069342240419 1
0.876027378021166 1
0.958915988436398 1
0.694345552995846 1
1.43650117778918 1
0.824168197950034 1
0.845698832042588 1
0.67589116887764 0
1.13140482479613 1
0.897560363949621 1
0.889007759388032 1
0.918806097402954 1
0.617202952976098 0
0.951119298494294 1
0.872850311447215 1
0.960379907126085 1
0.734079768563252 1
0.759746016809791 1
1.03340782958952 1
0.717254121459119 1
0.595999018265543 0
0.860037908767903 1
1.00411092569031 1
1.02858819082976 1
0.819887059070912 1
0.836604906877101 1
1.35461185553068 1
0.906598527624591 1
0.820893857905466 1
0.66369894361806 0
0.925237826820272 1
1.2368544745325 1
1.15355893727732 1
0.557698275872715 0
0.958709310376223 1
0.919455982627222 1
0.849865315993175 1
0.858546407289079 1
0.915649498608982 1
1.244264675918 1
1.05097218260606 1
0.915270220180827 1
0.968757317131212 1
0.986711395623516 1
0.904239838198311 1
0.844748728784691 1
1.01227589789693 1
0.965995040987622 1
0.760866353382138 1
0.757716066972886 1
0.867174441906417 1
1.12071598927056 1
0.456861835882231 0
1.03051030845757 1
0.858806727508181 1
0.821699081649797 1
1.14678794901462 1
0.905329325548599 1
1.16237709607271 1
1.21741012311528 1
0.956234953229028 1
0.959890800254229 1
1.0383154457997 1
1.14024770606581 1
0.948342518664026 1
0.737463085589982 1
0.879411984458687 1
0.858021044475196 1
0.893178187816084 1
1.03609986973723 1
1.05497362095546 1
0.453468767678863 0
1.09093162971036 1
0.69693736183846 1
0.884573675044066 1
0.898234615916852 1
0.849348153290034 1
0.890381599061111 1
0.899938332412607 1
1.00032412427725 1
0.916901736606342 1
0.873655957020766 1
1.01524771982698 1
1.03613516343112 1
1.20387443229191 1
1.01444012565279 1
1.19892662516346 1
0.681381825626644 1
0.956831848346635 1
1.08896010601329 1
1.20948101748226 1
0.972420095256032 1
1.33428929383115 1
1.07789347846312 1
0.810664690939318 1
1.02656407565711 1
1.08063449061281 1
0.989256648046327 1
0.723702843821595 1
0.973809573939428 1
0.792458505365515 1
0.759597106671513 1
0.864177558126148 1
0.541046541856372 0
0.755088290747622 1
0.808370783577388 1
0.714704748470832 1
1.21086862504392 1
0.662966582419489 0
0.579072327314411 0
1.07020087285608 1
1.17235275720845 1
0.649475116162907 1
0.776127168015976 1
1.06882754653935 1
1.01371893844289 1
0.69582774982742 1
0.846019881122445 1
0.801725621184078 1
1.14809024874089 1
0.785733210235808 1
1.13648382501478 1
0.812724391329052 1
0.954920623728681 1
0.67330548162486 1
1.28617613065075 1
0.960875588768489 1
0.950228073567599 1
1.07864905872677 1
0.625100250581545 1
0.998940768471869 1
0.89691724006965 1
1.20666713780337 1
1.00576786378157 1
1.05903860139682 1
0.773804930414161 1
1.03599909914376 1
1.28255080099547 1
0.759387863332053 1
0.910097787221985 1
1.05862907242957 1
0.964837883129135 1
0.784906020178381 1
0.632344307685725 1
1.02684863759132 1
0.977743886664311 1
1.11918851479824 1
0.903975695931494 1
1.08627143599475 1
0.913838646975675 1
0.881661592980823 1
0.79383918000434 1
0.624812633678667 1
0.74254745895753 1
0.884459611311836 1
0.816450580827794 1
0.773992847869997 1
0.71224256683168 1
0.717762670646306 1
0.759855373512934 1
0.994313578420437 1
0.974659589205542 1
1.07148434457001 1
0.994163271769457 1
0.848837086203048 1
1.0124173732523 1
1.18901470616408 1
0.714488689857535 1
1.19414832593037 1
0.820110170160259 1
1.10650934492803 1
0.924073257860842 1
1.04813777091656 1
0.963060346794508 1
1.08457221554388 1
1.058531983899 1
0.495383884844176 0
0.896170131010073 1
0.850769655236386 1
1.11459100048885 1
0.873466104697825 1
0.557237673370431 0
1.21999455787564 1
1.18298137975052 1
0.956718615718357 1
0.845756290774359 1
1.05413709985881 1
1.27833218583559 1
0.851009653910774 1
0.917885206612665 1
1.01044783924247 1
1.10003239571615 1
0.76901381115532 1
1.28441983785777 1
1.09874256189697 1
0.779260454656531 1
0.977631326307332 1
0.746056347782217 1
0.85679822907275 1
0.509302552876098 0
1.07764872471317 1
0.83906514414459 1
0.989587280846458 1
1.19688667200839 1
0.818036072471905 1
1.03009955418597 1
0.933934391834233 1
0.546451748469291 0
1.19911080908836 1
1.00640218801365 1
0.869419513881754 1
0.819363455563766 1
1.19572178467542 1
0.878100097091067 1
1.13662079843355 1
1.04544032638651 1
1.06695863144593 1
1.03261875971501 1
0.797659485458881 1
1.09142927281713 1
1.24573000060419 1
1.10657598018493 1
0.845275338218037 1
0.714911042113163 1
1.20251660833341 1
0.908238588472148 1
0.862507854184577 1
0.856777004552777 1
0.706131262587547 1
1.01284051559138 1
1.05697156528867 1
0.886181522250241 1
0.587564181344467 0
0.768945565336119 1
0.727373071583965 1
0.925730338963697 1
0.918870810694973 1
0.965136911236097 1
1.07883213627837 1
0.955718208777223 1
1.11828645982176 1
0.81513963960993 1
0.782125341414085 1
0.892400510859901 1
0.885074966337161 1
0.615707546114249 0
0.632208533872308 0
1.0848172226257 1
1.38347809309595 0
1.03949091305123 1
1.14036364566909 1
0.796873039111159 1
0.767009910504028 1
0.80179038240761 1
1.33118937229687 1
0.822187353783195 1
0.942486259373165 1
0.714375981791231 1
1.19024371231411 1
0.925386934059622 1
1.05444072982224 1
0.906485435464703 1
0.643583906125341 1
1.11142594305526 1
0.831558510930507 1
1.23057757260015 1
1.25802611855832 1
0.511296179632497 0
0.976617375237256 1
0.747815556831904 1
0.814150647128028 1
0.946050381945952 1
1.01497637945912 1
0.788367415297569 1
0.712725073927016 1
1.15866208364039 1
1.14670205716645 1
0.747861675889733 1
1.15652717232239 1
1.07690208140984 1
1.26538398649914 1
0.927637299442621 1
1.51806023244027 0
0.8028875298758 1
1.20010990468018 1
0.663624567872619 1
1.09949567195137 1
0.893787169224296 1
1.07872081594467 1
1.03959126851922 1
1.04393091380492 1
1.08891352403407 1
1.12089779227161 1
1.15995514477533 1
0.821652592677533 1
1.27262382785534 1
1.08788117364498 1
0.868585834948656 1
0.884360339786237 1
0.587520661588479 0
1.12405927266006 1
0.997751991332248 1
1.05121909996045 1
1.34942459524068 0
0.975696845043526 1
1.18390089356733 1
0.772744483363758 1
1.14997795383805 1
1.13027439508285 1
1.06546787114065 1
1.09466958511327 1
0.668048582967712 1
0.998654809846523 1
1.16731601990423 1
0.655442908156389 1
0.794963788504754 1
1.11115141584055 1
1.02985945291829 1
0.818925023581906 1
0.857960710868401 1
0.980444951039771 1
1.10056054766419 1
1.07915881211996 1
1.12933504050823 1
0.954805996755549 1
1.09694870186963 1
0.697078613595777 0
0.931941310373677 1
1.0079645489075 1
0.762241721642197 1
0.952156500157481 1
1.09396448550929 1
0.725254828670633 1
1.07871465748836 1
1.16856097238863 1
0.707712010416324 1
1.20230537123566 1
0.771328485831362 1
0.838939757930472 1
0.877189038985007 1
1.49008060876044 1
0.828284909133805 1
0.895727894561773 1
0.938337808345125 1
0.73091860463972 1
0.819913032436431 1
0.952412741678803 1
0.707483625898214 1
1.064084710127 1
1.12783961946565 1
1.10836043986199 1
0.982099199457042 1
1.05482160606429 1
1.05118829682172 1
1.1258891345458 1
1.03401756044659 1
1.16795668322164 1
0.582381743289281 0
1.12913394904076 1
0.987650246188098 1
1.17801942883433 1
1.04888592078809 1
1.25032823552259 1
1.12151621013694 1
1.09633458906621 1
1.09478226287489 1
1.29120292528906 1
0.992556904241999 1
0.987565183279709 1
0.616972749989223 1
0.948365462119983 1
0.837723491697705 1
1.30266521516511 1
0.627495702579239 0
0.942733946356067 1
0.7163438135831 1
0.802592514219903 1
0.812178847727487 1
0.885156089316054 1
1.11108076893245 1
0.751620826259127 1
1.10459774966247 1
1.06988171478686 1
0.870607773735277 1
0.827455481987471 1
0.87300376943946 1
0.947703227177836 1
0.637654502161793 0
0.835011661234669 1
0.821050754840844 1
1.07768879241919 1
0.703268276612445 1
0.878548250882582 1
0.708840472147887 1
1.06372953010105 1
0.873029717737084 1
0.889012919206838 1
1.08832563710943 1
0.894804593709869 1
0.651524257428419 0
1.24623611158449 1
0.438203998625041 0
1.2695626644302 1
0.984816517835592 1
0.997030392953847 1
0.794927646677418 1
1.1808777910515 1
0.877855469668045 1
0.973927576206425 1
0.517069149112303 0
1.09183420868237 1
0.740887363371165 1
1.09667943172148 1
0.87778173199581 1
1.05128652853011 1
0.881566172862838 1
0.95688622526037 1
1.13837275381223 1
1.22492065076092 1
0.996464770473015 1
0.942019349246196 1
1.20408745432108 1
1.11333933147451 1
0.541822307272979 0
1.01437937908557 1
1.16585485371909 1
0.981187942011793 1
1.07600631815475 1
1.26829715568893 1
1.32645260116521 0
0.784490051472965 1
0.990393908712984 1
0.822037105954609 1
0.737263835442491 1
0.544255202797426 0
0.72695776955316 1
0.962386099000645 1
1.28129827671895 1
1.15838138399443 1
0.756588119044092 1
0.860495993080325 1
1.14667293938934 1
0.927216187475984 1
0.628347013286239 0
0.907410563672208 1
0.507574126107153 0
0.958461738426486 1
1.00939358074667 1
1.30878107633828 1
1.01746287754616 1
1.17933101676066 1
1.50625740496558 0
0.862147980015646 1
1.04440946256387 1
0.911897518670859 1
0.843629831275893 1
1.07330239317362 1
0.951111801158959 1
0.94349139440578 1
0.870061408343204 1
0.853863368892504 1
0.823244684425225 1
0.941863150310418 1
0.771505421977512 1
0.829880624603621 1
0.978770544047147 1
0.733020399846938 1
1.03827901393993 1
1.47388811045584 0
1.11843169583553 1
0.94748533042424 1
1.01801443600096 1
0.605438626448427 0
0.860273031846099 1
0.750258650788698 1
1.01894093035425 1
0.98815891183823 1
0.969791016527729 1
1.10140229717173 1
1.0218378920676 1
0.706897897929687 1
0.888015187977997 1
0.547883994374061 0
1.4283764303788 0
0.763349041366349 1
0.942273783832144 1
0.666911106212868 1
1.1384115950549 1
0.943827207922343 1
1.01952729394766 1
1.14202275341868 1
0.910340010754991 1
0.719776854045057 1
0.859445861472394 1
1.37237411947667 0
1.09654410207573 1
0.987281177409271 1
1.11494289080075 1
0.856913328646347 1
0.82698239415445 1
1.39147056212347 1
1.04538333607741 1
1.00595365103569 1
1.11645310908575 1
1.10306873159662 1
1.17422210007474 1
1.19021855874522 1
0.914869970807627 1
0.910380332763661 1
1.0251296177442 1
1.0690090432524 1
0.647113276957008 1
1.13893095286541 1
1.00978679964829 1
1.13185006257514 1
1.1675348280666 1
0.732963352850131 1
0.990561971943868 1
0.940695043321201 1
0.815833213740997 1
1.20857548067194 1
1.01363819859911 1
0.824072099261096 1
1.31623925406614 1
1.12658276740013 1
1.05590213392406 1
0.754462841877509 1
0.897650534552979 1
1.01306528344381 1
0.298504085927442 0
0.952304998075267 1
1.28083180601025 1
0.916001745563926 1
1.11265583588037 1
0.94035038069955 1
0.916614937949856 1
0.762496868977442 1
0.700857731970518 1
0.859874337846076 1
0.988371895769188 1
1.02387761517206 1
1.04245327800186 1
0.742461923811311 1
1.18020096207284 1
0.641680619932852 0
1.11686313485029 1
0.974882785977087 1
1.1310141113823 1
0.964521218122435 1
0.944037999496486 1
1.0112851981885 1
1.01188817592471 1
0.789486471259988 1
1.12920807386786 1
1.01235524553386 1
0.812397297157258 1
0.782659506319929 1
1.0489662869717 1
0.600995721269713 0
0.644667001050057 1
0.721568766617562 1
1.00019971498276 1
1.11530363205327 1
0.896729890831081 1
1.14161957976008 1
0.945518991830053 1
1.08855828881483 1
0.951380680583685 1
0.883309080174024 1
0.850378337230152 1
0.854239913353769 1
0.925980958418406 1
0.793866081673982 1
0.918503126464694 1
0.984893067600068 1
0.80242461305391 1
0.83692995521016 1
1.03239765872823 1
0.892770618109104 1
1.04185321870375 1
1.20046255709767 1
1.22044863249182 1
0.884835677563046 1
1.03345577009826 1
0.723585260493728 1
1.35811361699474 1
1.06599553855034 1
1.03873747321197 1
0.980490795545386 1
1.18103653514948 1
0.78558010802953 1
1.17435671740198 1
0.957968876157116 1
0.90773430841107 1
0.61769972009844 0
1.03421899317878 1
0.943669132180125 1
0.541770380159452 0
1.29648682396324 1
1.10623157236442 1
1.26588322162049 1
0.966359708056639 1
1.06512544278652 1
1.00070540763695 1
0.977984900586556 1
1.18202371470907 1
0.821066538309942 1
0.891999019248758 1
0.574134978948766 0
1.11266078531979 1
0.975726539246115 1
0.68930602015678 0
1.23619537440312 1
0.936284656199735 1
1.0916992899203 1
1.07576414792635 1
1.0742255912246 1
0.717079352848465 1
0.836772474415026 1
0.738991785548567 1
1.15030053873478 1
0.868074856223652 1
0.953000548470715 1
0.912238153923777 1
0.743598261569588 1
1.37559717150343 1
0.654323789011283 0
1.26024888362726 1
0.936554958744707 1
1.06823839598458 1
1.05388703167297 1
0.575852350852248 1
1.00093081404276 1
0.708325740505124 1
0.919347714348047 1
0.965303542767328 1
1.03569936563841 1
0.968608339120711 1
0.699719450757457 1
0.469979717830456 0
0.663737838431405 1
0.848005993352535 1
1.12344440439046 1
0.8580371475296 1
0.866897387624157 1
0.96366789736701 1
1.11717977124324 1
1.20076896355368 1
1.29892390525432 1
0.810639393065493 1
0.892952048235144 1
1.124246465365 1
0.976419545387927 1
1.07666830273509 1
0.918744522348252 1
0.5663985018681 0
0.955715482651307 1
1.14050884211667 1
0.969490306941678 1
1.07987085044704 1
0.758184106496403 1
0.921997340488655 1
0.794729406198895 1
1.167409226985 1
0.80156725795217 1
0.911190984339702 1
0.801528630091687 1
0.914257839015918 1
1.0409351119036 1
1.29518766901368 1
1.112806967892 1
0.907062879344667 1
1.32416316563866 1
0.397708390501014 0
0.839185396318973 1
1.110419183774 1
0.570970178529397 1
1.05041938315071 1
1.23360716420255 1
0.956584952076255 1
0.819155411811115 1
1.06075578796454 1
0.961492507891092 1
0.648467710254044 1
1.50253647651507 0
0.926864213385026 1
1.07333276377069 1
0.893113309563083 1
1.12904882187795 1
0.889153084838843 1
0.743352941493304 1
0.94631850192296 1
1.03416863614547 1
1.01644154063759 1
0.598009510578081 0
0.855945980024523 1
1.01133959951705 1
1.17134783648665 1
1.36048505479844 1
0.911815713769525 1
1.06866216802295 1
0.945811410845193 1
0.601564534293893 1
0.926910782516913 1
1.19855353205497 1
0.78505676289306 1
1.11614021704518 1
1.34035940902067 1
0.857448820161778 1
0.968170924973187 1
0.987329425924566 1
1.18996433939917 1
0.847118353525166 1
1.04805823494415 1
1.06330854697686 1
0.711973586885021 1
0.796734638328171 1
1.11967742640917 1
0.972820275508239 1
0.785372781357143 1
0.895217242463207 1
0.905020969859151 1
0.925724518291008 1
1.19740635350949 1
0.920427048918914 1
0.854309848692648 1
0.89594340074563 1
0.849985790144738 1
0.983146941974951 1
1.07044206197299 1
1.22390021597417 1
1.07003186168366 1
1.04881374055225 1
0.782872867920543 1
0.878572610639058 1
1.32169183765985 1
1.08056554186331 1
0.617892020479043 1
0.917798635873146 1
1.19840012545744 1
0.611795368769512 1
1.18209532902221 1
0.590587663332964 0
1.09325474681272 1
0.865268387725276 1
1.22389435641942 1
0.727132012845925 1
0.900678923779324 1
0.933482727388451 1
1.01057315076033 1
1.01385272944475 1
1.08902042521695 1
1.00609148218703 1
1.02585384486228 1
0.939580477492735 1
0.714286338120582 1
0.943057876197148 1
0.60114494869083 1
0.865354163881354 1
1.29236279767843 1
0.897544471011605 1
0.992516836134475 1
1.05581701234466 1
0.501835731574244 0
1.24903781939906 1
1.40214389185092 0
0.79738143867587 1
0.519001707404029 0
1.20389326389611 1
0.706843634439943 1
0.884439441082327 1
1.12137422786731 1
0.790978412231049 1
0.757518819233072 1
0.841288050268881 1
1.02570801284801 1
1.10458489237247 1
0.987226131014505 1
1.10062959638923 1
0.716217117151235 1
0.844351003827867 1
0.881896412025714 1
0.912155480562925 1
0.957903925972376 1
1.05107436590266 1
0.54202591990158 0
1.04650043790174 1
1.08228621118156 1
0.995293125185962 1
0.839348839074765 1
0.860732156446289 1
0.418684368543669 0
1.07721740907184 1
1.07637368932579 1
0.843735845444787 1
1.41357120353783 0
0.852266588142037 1
1.31603332198159 1
0.99226139473304 1
1.0170447554284 1
0.840882643367711 1
0.993352226968558 1
1.06803587831557 1
0.923443851019638 1
0.95710614440251 1
0.701996637208515 1
0.827944068163601 1
0.839771141722156 1
0.88565939333968 1
0.884863371054868 1
0.824929031607804 1
1.18667631284043 1
0.984883208645391 1
0.666906290347168 1
1.23912198157317 1
1.26974357845717 1
0.902966352740476 1
0.852797474014843 1
0.838465533847642 1
0.882866376694534 1
0.871294892926432 1
0.853330124740726 1
0.872674493282177 1
1.05487647190228 1
1.19794708047936 1
1.32461496951506 1
0.665414399036523 1
0.906657975679255 1
1.10617725633555 1
0.891371966898678 1
0.808667905634342 1
1.13820086143731 1
0.977347061020204 1
1.02950647503911 1
1.08387449382724 1
0.606095646975903 0
1.13836703641023 1
0.832793595568887 1
0.85407279855747 1
0.975982133823161 1
1.05914440398892 1
0.941094220487739 1
0.843258623130918 1
0.758975594108853 1
0.825519829517309 1
0.986206300318345 1
0.852008957267789 1
1.21213947252266 1
0.734653551825696 1
1.16657665455435 1
0.86755674953016 1
0.979990764960809 1
1.30323839952188 1
0.882495807361252 1
0.983208151929402 1
0.889383570332831 1
0.855619902572239 1
1.14495298654595 1
1.13260281455231 1
0.670411667167973 1
0.796488637537058 1
0.744841835807592 1
0.784971699323988 1
0.460018996087359 0
1.19695676794322 1
1.14814337795893 1
0.799958251533933 1
0.834280962544148 1
0.818230884570186 1
0.942913848481314 1
0.580421120645414 0
0.92061023217104 1
0.901508011800869 1
1.23154561277247 1
0.85523176973844 1
0.867878877993913 1
0.94984770687462 1
1.11302776376971 1
0.694723555200308 1
0.889022868439229 1
0.789902252732063 1
0.887975553022103 1
0.9346136375686 1
0.993973653823503 1
0.742213200936437 1
1.1179665752622 1
1.00755917155167 1
1.03221859547739 1
0.951203936091495 1
0.775249186766322 1
0.969505388835543 1
1.24287882396836 1
0.640697556247944 1
1.06678124925108 1
0.781607775707676 1
1.03486366116958 1
1.30670939049172 1
0.849729557809728 1
0.917782064564649 1
0.863615284863288 1
1.21090447871391 1
1.01713540686845 1
0.617505034929432 1
0.803043978110793 1
0.941841316969931 1
0.917103617025063 1
0.758629730820948 1
0.846753228263136 1
0.794771030308988 1
1.02410265162472 1
0.967832761330366 1
0.849961007821735 1
1.34803305857258 0
0.818638693318484 1
1.12096964370247 1
1.03488846866549 1
1.28672049337976 1
1.02510975167162 1
1.15169737187008 1
0.862408469160169 1
0.905343269402429 1
0.872503642032166 1
0.894201302107525 1
1.31340921954235 1
0.919304437491774 1
0.864635553706249 1
0.989086566704664 1
1.33711136302615 1
0.676488093989255 0
0.978184574594428 1
0.583790510885136 0
0.974046956064644 1
0.411017854536707 0
0.915805059552004 1
1.24399950559934 1
0.846617845962257 1
1.14141079125387 1
0.583660509847135 0
0.889729491196542 1
0.870451615865449 1
1.0464351232314 1
1.04123304403169 1
0.984238471724982 1
0.583980174806908 0
0.740023103205117 1
0.92943254553444 1
1.14136565104433 1
1.20552845709982 1
0.705061026218013 1
0.956372468153383 1
1.12043310579099 1
1.3646306909188 1
1.07354745714795 1
0.771020031866507 1
1.12972452591881 1
0.891841320770361 1
0.956545050334311 1
1.08150210135172 1
0.999530403413265 1
0.73794056288051 1
0.981041441546901 1
0.744967145209851 1
1.28793261110398 1
0.931430849079102 1
0.842131554576777 1
1.04333102079188 1
0.889033453172869 1
1.13398068016051 1
0.835986668969562 1
1.24132122915267 1
0.705431061983486 1
1.06774823835132 1
0.971818101165338 1
0.784513775487205 1
0.899753101831321 1
1.15965310755984 1
0.74255935909827 1
0.899774586258272 1
0.958716296672018 1
0.946527301851363 1
0.910996054682393 1
0.730220863863481 1
0.857324242722041 1
0.951931479779652 1
1.12585665077823 1
1.28239474136628 1
0.972486007153057 1
0.710097976383343 1
1.2442330432202 1
0.868358529239604 1
0.84265475887958 1
0.501305179859399 0
0.929556028566615 1
1.03300724874103 1
1.11194662271859 1
0.941224399472513 1
0.79819714844393 1
1.02246081967503 1
1.2528242992908 1
0.905535349642982 1
1.04037590022043 1
0.84162537825893 1
1.03310076856458 1
0.839116849325751 1
0.723607435315983 1
0.729947226808492 1
0.553217606351934 0
0.65980770326001 0
0.719189144091764 1
1.15782740573243 1
1.08480129187365 1
0.987510954757999 1
0.896993717753638 1
0.764764335751387 1
1.0631057534352 1
1.01489479215446 1
0.882712429354042 1
1.07166015738115 1
1.07504282288606 1
1.06479134467274 1
1.06392819927007 1
1.04044994100954 1
1.030288841811 1
0.917708995763604 1
0.335185275611712 0
0.898873361030772 1
0.871836791363312 1
0.777837728487283 1
0.806017947449883 1
0.898109614233207 1
0.766901531607233 1
0.956320797373827 1
0.785806995763392 1
1.04914926289082 1
0.944379881080627 1
0.798778878265397 1
1.01676932756191 1
0.824602563644713 1
0.803882054455181 1
0.884232468882006 1
1.1931003106258 1
1.14916416783986 1
1.06559717036594 1
0.737198199058986 1
1.06504724627829 1
1.01864354760172 1
1.07026493559462 1
0.909168123546048 1
0.855929538271127 1
0.997453045067287 1
0.908858577573274 1
0.919202652449455 1
1.03273925911852 1
0.818624668741928 1
0.812739482088111 1
0.718730409562953 1
1.04285913060367 1
1.05648517132501 1
0.831190620915338 1
1.18446688998821 1
0.670911111766032 1
0.88414129885827 1
0.699529133752415 1
1.15380513938127 1
1.10036392574506 1
1.04328065524682 1
1.0002234634934 1
0.818464946360908 1
0.931367364876601 1
0.655403921719572 0
0.930033977203331 1
1.20633068726697 1
1.14389783734838 1
0.859564630061867 1
1.13292006771398 1
1.069035023575 1
0.841777930829436 1
0.842795623725447 1
0.655375212533272 1
1.11244593858638 1
0.778368349972232 1
1.04135211349585 1
0.978080776694777 1
1.12843529808245 1
0.965130949115668 1
0.921124189226431 1
0.954970511731755 1
1.20473088661519 1
0.927119725409873 1
1.10747833506795 1
0.733092834715084 1
1.13236135054452 1
1.34502699375052 1
0.829732507141774 1
1.00439535661254 1
0.909697264545909 1
1.3076385321718 1
0.940697417673936 1
0.957471988601764 1
0.748291719688373 1
0.986826168484114 1
1.02574246569319 1
1.12043226312678 1
1.13115676889104 1
1.07378819389808 1
0.820540927088329 1
1.52064335804731 0
1.23577217919738 1
0.781016095144262 1
1.14121531383615 1
1.05348764008273 1
1.01397797349102 1
1.05367776092797 1
0.933030111306984 1
1.17153147918591 1
0.97369545734138 1
0.992452373846765 1
1.16472670819089 1
0.48413885397998 0
0.988600571074941 1
1.18470581299687 1
0.700710802841357 1
1.02906658098339 1
0.744171953452596 1
0.928902438335856 1
1.07784843145012 1
1.0420625541038 1
1.21826621532338 1
0.956876464241728 1
0.696108852510986 1
0.703208354201272 1
1.08518954683841 1
1.0610111446119 1
0.962537859878785 1
0.896270240165126 1
1.11234782677975 1
1.22890596531416 1
1.10087460471081 1
0.823686358218516 1
0.710678926009869 1
0.977061451841971 1
1.05529639509972 1
1.18062045716501 1
0.749009464200608 1
1.08174021426274 1
0.864289413546886 1
0.856565419057447 1
0.848420487447074 1
0.965977590839403 1
0.923921728390834 1
0.948360819018766 1
0.488984861715479 0
0.913716011140908 1
0.984869476604628 1
1.13623040084281 1
0.952523055785775 1
0.842079416625634 1
1.219494580669 1
0.662949864687373 0
0.908037931318236 1
1.00014191953925 1
0.889853552096927 1
1.10156788350412 1
0.638275813539861 0
0.793224118286095 1
1.0715212945088 1
0.821856267321556 1
0.990459761118773 1
0.846448530878944 1
1.08827571110888 1
0.976671862795342 1
0.794873728494098 1
1.25110471940834 1
1.06628118088332 1
0.726650334082181 1
0.841545587414897 1
0.846154464344451 1
1.32926378663603 1
0.955147548727386 1
0.836792905092534 1
1.1311703273357 1
0.703389058479659 1
0.864295934599883 1
0.780554191028423 1
0.733196575578153 1
0.717765236560657 1
0.783087181386891 1
0.831252969462761 1
0.91110932762744 1
0.839115742194737 1
0.960349009162587 1
1.00308287366723 1
0.797292963374476 1
1.12162809621913 1
1.1166723595998 1
1.02776187626206 1
1.10176151663915 1
0.871623230840968 1
0.814846955916058 1
0.807648188471066 1
0.927120044267004 1
1.0115786299324 1
0.688700390018393 1
0.986986633090853 1
1.04301485320716 1
1.01591273412531 1
0.766156801428241 1
1.41979312994231 0
0.989857991086307 1
1.12815799555548 1
0.978064099868998 1
1.05468409289351 1
0.927836755480591 1
1.04285029101673 1
0.727683097260462 1
0.926626055597386 1
0.789256843386468 1
1.00027110006827 1
0.614886128999193 0
1.17873269071152 1
1.09203587011667 1
0.948002869392652 1
1.21432032417045 1
0.83084910655694 1
0.749128920751122 1
0.918422312862148 1
0.948193361505042 1
0.944828274320237 1
0.904419302065467 1
1.04629584012518 1
0.881953036669622 1
0.910205883022896 1
0.814219628879145 1
1.34430181952209 1
1.06837896584597 1
0.903164892710831 1
1.0682245254912 1
0.848878396948444 1
0.872069805415225 1
1.16018606909986 1
0.914542933296686 1
1.02708326056037 1
0.843124962143998 1
0.956601845733489 1
0.833559666107826 1
1.27806367883939 1
0.952380239838861 1
1.06354569782441 1
0.762904298137751 1
0.647708362985864 1
1.16423896631863 1
1.04335343853971 1
1.39897633621595 1
0.889481438473032 1
0.955755701419257 1
0.848624976890472 1
1.28214668773689 1
0.997291590695557 1
1.09160996272868 1
0.905919840197762 1
0.645403946487304 0
1.06321046703268 1
0.820312854066207 1
0.79514448364402 1
1.03835663161103 1
0.659150098802154 1
0.902993928423015 1
1.14486227108096 1
1.01942996965121 1
1.04686827420124 1
1.09010283923374 1
0.705711624271412 1
0.749007220164617 1
1.20612839177253 1
1.04875316313969 1
1.01654971667788 1
0.863327035915953 1
1.20707268489714 1
0.998522427951204 1
0.82138334213558 1
1.0586668294787 1
1.02948046519323 1
0.901684232503575 1
1.10431182874126 1
0.697713832082498 1
0.918372818003492 1
0.833531269620609 1
0.883471173765341 1
0.916020183392553 1
1.32035786807762 1
0.955519713737343 1
0.897088152583778 1
0.841274952308259 1
0.775161726118448 1
1.43681027220941 0
0.758608761699625 1
1.06818236937981 1
0.87073347128368 1
0.829584436023645 1
1.06913929880563 1
1.05291100958395 1
0.612674101041964 1
0.763454029926557 1
0.858304219564288 1
1.06020604264225 1
0.585765731349298 0
1.13248592983579 1
0.869980551694242 1
0.772412529790372 1
0.571617527830844 0
0.863262600330392 1
1.0047709241363 1
1.03906910838581 1
1.04382827810532 1
0.822159793026385 1
0.803617255843846 1
0.846730618046369 1
0.872210037891443 1
0.700331732999488 1
1.23518894416835 1
0.705875032187313 1
0.712048342267409 1
0.780881209702361 1
1.06051771544486 1
0.8520184249428 1
1.18825339340985 1
1.32322106055519 1
0.768456204852806 1
0.982290972730168 1
0.634281911164546 1
1.18501759047248 1
0.992953753475047 1
0.905614785989315 1
0.973162600051593 1
1.06883126974032 1
0.924464494657705 1
0.716181627285535 1
1.22073034920387 1
1.02891707490651 1
0.963895966419993 1
0.969889461986898 1
0.809850334657929 1
1.2861923617744 1
0.935649314798464 1
0.985801165145985 1
0.520561007399505 0
1.10335197331929 1
0.900244262907683 1
0.901333956918593 1
1.13450926226227 1
0.739835047691383 1
0.685340032766605 1
0.917627442742959 1
0.940870648246682 1
1.21004633508322 1
0.979027873565605 1
1.18810185415544 1
0.597920117808516 0
0.867372693620524 1
0.586685685606527 0
1.05108629638706 1
0.684539136276738 1
0.935427555011198 1
0.707437688713977 1
0.902186447361413 1
0.732104066416249 1
0.961120191574521 1
1.23232890165967 1
1.12564394375373 1
0.941070348648551 1
1.06846296703658 1
1.04824772876365 1
0.862051312656717 1
1.27089782220117 1
0.939459370098124 1
0.845183417315487 1
0.805702222042213 1
0.940274661999033 1
1.08908423888069 1
1.41110991154962 1
1.26802440194773 1
0.471294709830038 0
0.860347339485306 1
1.08424773420605 1
1.20657854045298 1
0.956641955425232 1
0.894621821217513 1
0.808491430758341 1
0.755353836124611 1
1.16382162291462 1
1.20233911220096 1
0.967370950173656 1
0.89838765489249 1
1.08574538518388 1
0.971317677497169 1
1.13266205624985 1
1.22227073821664 1
1.05484096269811 1
1.13958021838852 1
0.625944172920683 0
1.04078486064451 1
1.34458200759221 1
0.858036161638286 1
0.769217191151747 1
1.1787596085047 1
0.613377235521556 0
0.996796953055796 1
0.928788057004191 1
0.807760559101504 1
0.944257873441294 1
0.860563517364583 1
0.95790748811738 1
1.12754121369465 1
1.14136717706729 1
0.762106753230747 1
0.950943651400764 1
1.14864235762634 1
0.983746355397895 1
0.896639965024036 1
1.06586886783616 1
1.21198354638904 1
1.14299371518508 1
1.67976856263176 0
0.951391426977234 1
0.798429236296469 1
0.817836114602034 1
1.33011522810208 1
0.999697083740587 1
0.873734795357875 1
1.02297672718883 1
0.996893922617903 1
0.796546950844916 1
1.01765761919674 1
1.03285727284053 1
0.826894451426326 1
1.26065113342097 1
0.960729834113299 1
0.9195781365201 1
0.742159816895636 1
0.826370741213323 1
0.740620075501466 1
0.88495461900578 1
0.87355775585963 1
1.11389992877843 1
0.942323208528621 1
1.03677850516309 1
0.499528393960278 0
0.868468236904097 1
0.695242470150351 1
0.96403786863364 1
0.695079707496971 1
0.906756988371747 1
1.21764982172026 1
1.23723964781075 1
0.423391021027108 0
0.866759328715825 1
0.907970788027462 1
1.0508567518101 1
1.08982420775876 1
0.929968143154008 1
0.887699409701296 1
0.655828727877596 1
0.68834177099128 1
0.925874282178623 1
1.31710940836535 1
1.11568437255145 1
1.15064325663896 1
1.40795221529061 1
0.819566737010288 1
0.622471854631448 1
0.727729274940776 1
1.17751881472195 1
0.7873836004906 1
1.11098016674633 1
0.811070579070166 1
1.08805545942531 1
0.77437955030397 1
0.77655332508024 1
0.966967924136394 1
1.08116480530089 1
1.11111365936855 1
0.886364491940784 1
0.946239611459003 1
1.08630434928902 1
0.89191540323076 1
1.06516169096445 1
0.803504893724292 1
0.788189290615679 1
1.15908548811282 1
1.13840564533372 1
0.870896223725846 1
1.06245988568305 1
0.915821294089554 1
0.576769037691517 0
1.01382230993089 1
0.759209232926532 1
0.991175228788606 1
0.794898237062053 1
0.877134095630025 1
0.96509964589255 1
0.62491522966319 1
0.769074643452275 1
1.08339874668489 1
1.1635178483534 1
0.831312012900648 1
1.29538422420351 1
1.21419844533688 1
0.72822613792802 1
0.995733122189199 1
1.00321499087778 1
0.977000607176716 1
1.06530774432364 1
1.15105984891419 1
0.694008472429035 1
0.718586604054055 1
1.00138415656319 1
0.76061721312319 1
0.944090491876899 1
0.620730701942962 1
0.798542460380656 1
0.964357052375287 1
0.642144928714588 1
0.774357098890145 1
0.788004827272523 1
0.909148161260112 1
0.552796539355845 0
1.03434410769685 1
0.976938246424915 1
1.01654425112625 1
1.14081384857049 1
1.453899542346 0
0.81926334850141 1
0.983383512630321 1
0.849575913853901 1
0.812156109596641 1
1.22129635632959 1
1.02233069248722 1
0.96848891962989 1
0.999024819734941 1
1.18455253002256 1
0.893766672836802 1
1.27301650549766 1
0.954102988451212 1
0.860334800272984 1
1.06195743754295 1
1.08726753733658 1
1.04904504442861 1
1.14300543835136 1
0.96944130163073 1
0.94065508929598 1
1.06549300077039 1
1.08912203605709 1
0.944474597646491 1
0.894536102015767 1
0.556250346000965 0
1.14231832943702 1
0.719850570045951 1
1.11165689554718 1
0.935493880984656 1
0.627238644250488 1
1.33284300330356 1
1.27318920625429 1
0.557580132512837 0
0.705932462833215 1
1.31893486146643 1
1.40292613840852 1
0.918624696121522 1
0.915708407205331 1
0.883171699652584 1
1.2135016656124 1
1.20447564776254 1
1.2678759859216 1
0.805987582550712 1
0.933873519871518 1
0.86350547239341 1
0.972881317831306 1
0.910353676186702 1
0.60053126179071 1
0.984636598718186 1
0.977718096748812 1
1.33128280542289 1
0.766595111820771 1
0.751286593003571 1
0.720954144607513 1
1.07110126926008 1
0.660663161832939 1
1.00333537405296 1
0.786337590230854 1
0.71674534129312 1
1.05710344090057 1
0.755449355248679 1
1.09754703042885 1
0.928545808399715 1
1.01986312622844 1
0.704303780483524 1
1.05326464082225 1
0.893878204738081 1
0.7779851823435 1
0.874872193138776 1
0.754657412830293 1
0.579276723150186 0
1.27130204025706 1
0.594751445388771 0
1.10917230157749 1
0.949326063889636 1
0.700779907518813 1
1.08258033519846 1
0.923028326270399 1
0.672507873688249 0
1.06857469215048 1
1.17674372452448 1
0.738659345016579 1
0.906029999448121 1
1.0764224333587 1
1.11210795339421 1
0.913834023422865 1
1.28952748549352 1
0.834670166306977 1
0.930304320164195 1
1.02792476552234 1
1.00403243673376 1
1.02376808056225 1
0.850175163549216 1
1.04086630493624 1
0.932331875271949 1
0.851251782382339 1
1.17264180954645 1
0.936477531495108 1
1.24892755100043 1
1.00240801501403 1
1.13593966271934 1
1.01705833270715 1
1.19896181346403 1
0.717573176131255 1
1.13737822600692 1
0.933572573799473 1
1.20829081512837 1
0.821161253692554 1
1.18032612153416 1
1.47436607118877 0
0.922714590833467 1
0.954593345450023 1
1.16814483505495 1
0.710647634702085 1
1.37486576158957 1
0.917016341641579 1
0.758504715092755 1
1.09530448467502 1
0.995426196544705 1
0.744267017456313 1
1.07067419142665 1
0.99351230738131 1
0.958072532414325 1
0.736555216315149 1
0.903253095258529 1
0.533105550806822 0
0.957797835779345 1
1.0007685346771 1
1.34192958078142 1
1.02265543460245 1
1.17205019287842 1
1.10864313176712 1
0.905382497957003 1
1.07740990932834 1
1.26588154580589 1
0.755190371806561 1
0.778685264564969 1
0.964466625758535 1
0.799617897346765 1
0.815311797643668 1
0.771241731461803 1
1.02228972812335 1
1.20912444721115 1
0.737011664281295 1
0.881934660885706 1
0.94145156676276 1
0.74673266131095 1
0.760209525422652 1
0.930472742526046 1
0.836215799089403 1
0.867217551262802 1
0.985677997274318 1
1.07398336220164 1
0.757230394545138 1
1.22303583606563 1
1.362543658319 1
0.999555105445243 1
1.10714373238803 1
0.742885768107945 1
1.0365338873996 1
1.12187284968631 1
1.08676895618213 1
1.21875587671017 1
1.11724831717555 1
0.904989908845665 1
0.763102427271959 1
1.02852985872413 1
0.770644701839477 1
0.724360562737872 1
0.717933626085289 1
0.667296705361079 1
0.998204830316443 1
1.02606551148936 1
0.875485006933818 1
0.877104814753385 1
0.818814003117925 1
1.16131688718495 1
1.07627600663804 1
1.09102249211688 1
0.868774806337589 1
0.574027019590326 0
0.953291268154295 1
1.15822395395795 1
0.954052905485267 1
0.841875669329082 1
1.27355715146706 1
1.09480398915057 1
1.31890752421579 1
0.972161498876481 1
0.870964769718278 1
0.985326932636489 1
0.743084560175047 1
0.888507260009983 1
0.836407953661441 1
0.989144619807169 1
0.88823071628056 1
1.07757935962889 1
0.904678799192307 1
1.01452998350853 1
0.481586592327608 0
0.988391609980506 1
0.800458182112161 1
0.978178895057136 1
1.26969449262067 1
0.938827479175475 1
0.757907560638512 1
0.651110819871309 1
0.730626551756714 1
1.12321255400597 1
1.01457980222135 1
0.81661435352954 1
0.694613711952668 1
0.893688144123592 1
0.831953186113412 1
1.01516696835885 1
0.923834772457589 1
1.06898265913414 1
0.821903832808385 1
1.0652195279524 1
1.10347720192228 1
0.648459077606659 0
1.34493909077751 1
1.20705795113556 1
0.771914059923496 1
1.15057883665746 1
1.111187888166 1
1.202179782391 1
0.928436337815885 1
1.29795316540343 1
0.895393386993453 1
1.22633930537013 1
0.89774204697207 1
1.09003801051508 1
0.615652882134011 0
0.637104686313253 0
0.957346949735604 1
1.19632507754029 1
0.926381603519956 1
0.884938442101135 1
0.910197943818604 1
0.919532560196408 1
0.648087739211582 0
1.08394087337218 1
1.00179727924927 1
0.696119261927768 1
0.955742362331563 1
1.08587728965795 1
1.16747453228549 1
1.0286252911704 1
0.863438120137407 1
0.941558183329122 1
0.825824982493092 1
0.775127067798385 1
1.13926818875152 1
0.975381017086038 1
1.0331063334193 1
1.12497616840901 1
0.999818993026933 1
0.898949977508929 1
0.928339201619721 1
0.912248412731695 1
0.852651861555063 1
0.774536381521633 1
0.693414888304027 1
0.935488709974839 1
1.05216519781231 1
0.967880842757405 1
0.797276598157186 1
0.926876076985865 1
0.950127818045791 1
0.767598918697319 1
0.819564285016858 1
0.576987620425664 0
0.945829657642558 1
0.938793815465257 1
0.698904634870937 1
1.02860468419344 1
1.00658870993978 1
0.926958488865397 1
0.995285676583388 1
0.88730330460727 1
0.615896692436312 1
1.0838058611541 1
0.764726756464349 1
1.04045057746937 1
1.38123103221621 0
1.00631865582599 1
0.845356351255965 1
0.803211412526285 1
1.17028585742737 1
0.833755615635753 1
0.896331815926615 1
1.174344653341 1
1.03402354925515 1
0.731388802710056 1
0.731565767125952 1
0.958205396394494 1
1.28846834155593 1
0.576192081707541 0
1.08997635292001 1
1.0748455976131 1
1.07355202954303 1
0.899596911897687 1
0.891151623234911 1
0.6359507081231 1
1.06338833354738 1
0.878701670474941 1
0.539473971986802 0
1.13030399451244 1
1.11793617641327 1
1.01733480117318 1
1.04932121092971 1
1.21723356660389 1
0.724044488968263 1
1.30433053531184 1
1.13654400573552 1
0.860358664018637 1
0.856089225670254 1
0.995942687811854 1
1.16560640916839 1
0.699786755647935 1
1.02385729918995 1
1.01525647292656 1
1.05610898568458 1
1.34403666169095 1
0.779094976981991 1
1.0345080499224 1
1.50984319264945 0
1.28172341515992 1
0.66564146602543 1
0.53128546404219 0
0.909556980996324 1
0.801121218132812 1
0.901038004121501 1
0.86086362493792 1
0.865817125097708 1
0.864549581345524 1
0.83198849723535 1
0.898743793452425 1
1.26753768528329 1
0.749394390583853 1
0.880776018986725 1
0.991621259560772 1
0.923509800870528 1
1.16109876737346 1
1.02175020347213 1
0.708913032801706 1
0.85169924434597 1
0.870175133916119 1
0.757133400940841 1
1.08764530244869 1
0.880656321610424 1
0.912051863416683 1
0.922478735153937 1
1.08400631035702 1
1.1312974965422 1
0.965063543627755 1
0.640103125354618 0
1.03575944148757 1
1.10312064499965 1
0.922279658334346 1
0.982063100874377 1
0.909556085477194 1
0.90150133991669 1
0.813493996767678 1
0.856940074840995 1
0.747827629485455 1
1.23817945021024 1
1.08518493790601 1
0.620698180785618 1
0.87809676336087 1
1.12416835148894 1
0.778908867894949 1
0.862781589083599 1
1.00527483127232 1
0.772330515364179 1
1.09236208617991 1
1.05002165448116 1
0.943424634475138 1
1.01888305976506 1
1.20007182225415 1
1.25571594475462 1
1.11106243981316 1
0.87276399962437 1
1.04108401643338 1
1.07885854767458 1
1.1511317346201 1
1.12338343222212 1
1.18795732911559 1
1.11767462685811 1
1.2803234465657 1
0.913822125197835 1
0.879899041798181 1
1.16521278060817 1
0.806251258498557 1
1.15059443362057 1
0.781097313070031 1
0.618323466224189 0
0.829535786465025 1
1.26933936757178 1
1.03401699296321 1
0.875342625707884 1
0.818774201725458 1
0.950234098362392 1
0.951474810427148 1
0.995962797421591 1
0.78726568787886 1
1.26119987602035 1
0.78539930290777 1
0.771341737483147 1
1.03658244927007 1
0.817522091708115 1
0.723568653051368 1
1.16747272331119 1
1.13461111655791 1
1.19892935408007 1
0.591131917617336 0
1.06908552609739 1
1.01930107440504 1
1.20843823542769 1
0.659814135285145 1
1.18530887108688 1
1.00031383215068 1
0.969322275655531 1
1.16834852934306 1
0.797889739916482 1
1.0095305032572 1
1.07572153666586 1
0.95924647494593 1
0.992253345007307 1
0.816029144072772 1
0.630125373053951 0
0.916055153161065 1
1.07685628833237 1
1.16204637035797 1
0.948629646111244 1
0.69950560337322 1
0.848993804004526 1
0.970418107975934 1
0.909805243360465 1
0.715847598035318 1
0.808256349868743 1
1.20687959734049 1
0.732104772121582 1
0.743582190385076 1
0.864528365864151 1
0.712461376187831 1
1.00603526311856 1
1.08617524735478 1
1.13724483153951 1
1.30962370945155 1
0.814009137651603 1
1.00560045827879 1
0.657352377742248 0
1.01830581970873 1
0.75196652250753 1
1.26583104816743 1
0.906926424576055 1
0.89808821458643 1
0.771686573127347 1
1.15529074147163 1
1.16306490654339 1
1.24729650288952 1
0.631660162586967 1
0.907964616104513 1
1.1336502816713 1
1.02412577048832 1
0.932637111195356 1
1.25874830003092 1
0.936830703060649 1
1.20355077404545 1
0.961421721710937 1
0.930698886797038 1
0.572429937285288 1
1.06368965024334 1
0.938574791264854 1
0.896000191540387 1
0.970602352424372 1
0.75882402157852 1
1.10581375442699 1
0.61405653484551 1
1.25846317713106 1
1.0080451792329 1
0.966580274454458 1
1.11544323624336 1
0.811581818458044 1
0.693251684469992 1
1.36561997831222 0
1.27836485032812 1
1.07481440822072 1
0.980865748324736 1
0.917338182868206 1
0.969755294605745 1
1.32432070059299 1
1.1861731602657 1
1.17915060721801 1
0.819733837997329 1
1.30651316666829 1
0.9630925637401 1
1.00084948309686 1
0.891749518102194 1
0.880708603476052 1
1.11110350584538 1
0.918573056408863 1
0.789603330116213 1
0.729297813214699 1
0.888399370436622 1
0.85734821206032 1
1.19431598290755 1
1.04354491738261 1
1.17728811555449 1
1.05088099098904 1
0.616545779833491 0
1.0026336892782 1
1.04687756783532 1
0.601386480942727 0
0.756580516381439 1
1.18919695545261 1
1.24002917688515 1
0.737560160829055 1
0.897752794001729 1
0.881489535496426 1
1.29577468185934 1
0.648349663618113 0
1.2533403396836 1
0.922102540358004 1
0.897871790543355 1
1.16534585802759 1
1.31900267529385 1
0.678991498936943 0
0.770899163870146 1
0.924294178984842 1
0.814556866410948 1
0.781699904833874 1
0.984296708616752 1
0.978413731447547 1
0.850806217117605 1
1.15219676601024 1
0.98802933052906 1
0.851832330806498 1
1.06778606948972 1
1.03024224769594 1
1.1593576395072 1
0.841324632504697 1
1.00031055187135 1
1.16644760958499 1
0.901567800255625 1
0.781911859993954 1
1.23911545444917 1
1.24284646313181 1
0.684814787990994 1
0.864180943065701 1
0.879339265380234 1
0.911649775670139 1
0.805088536094105 1
0.836278808224303 1
0.930993612214483 1
1.0183748814783 1
1.09515479657733 1
0.978664927894805 1
1.01054459310561 1
0.826463377557035 1
1.26304717304427 1
0.991760466634472 1
0.825249125731936 1
0.736039338339057 1
1.09578366593695 1
0.901900358346618 1
0.857945797784304 1
0.847076487798313 1
1.05096965726114 1
1.10859856098113 1
0.985692890060769 1
1.22115713567492 1
1.24865305309212 1
0.902054243495656 1
1.00566876833173 1
0.878344233501898 1
1.19186445455343 1
1.0237937895169 1
1.10811192056281 1
0.940213379817275 1
1.03588871820807 1
0.769534385367768 1
0.539162687758182 1
0.736247028566982 1
0.761563216466518 1
1.0616853244576 1
0.871912248935773 1
0.724669021757912 1
1.01722794432597 1
1.09681218569133 1
1.06312699057459 1
0.809362979726125 1
1.10363180478204 1
1.03407454487948 1
0.885035038554764 1
0.694884674985167 1
1.26705646785834 1
0.933108873630724 1
1.02826357850244 1
0.573369221312867 0
0.847751314145852 1
0.945498974050215 1
0.911255053236101 1
0.834030152991082 1
0.672584938330603 0
0.862286346655372 1
1.16732991203923 1
1.11269308726235 1
1.15738398859665 1
0.856346591265717 1
0.724679353638699 1
0.986778900948178 1
1.09608959166104 1
1.06679251755158 1
0.86463321711511 1
0.86008463033953 1
1.04579210836195 1
0.854420378826287 1
0.732111028533631 1
1.11587203968155 1
1.40421859261011 0
1.10582034481327 1
0.923101818604023 1
0.873762671228781 1
0.979870748020415 1
0.726410193709728 1
0.983667965311227 1
1.30349565105707 1
1.04049742409916 1
1.10965093706702 1
0.52874898398889 0
0.873331432785721 1
1.0230001294009 1
1.16998115466923 1
1.18348140736998 1
0.594987902119456 0
0.588004887541977 0
1.50415260985141 0
1.03509297101599 1
0.987638328470722 1
0.822430401193674 1
0.768723101333673 1
0.777788640870019 1
0.666046765548147 1
0.456609726579459 0
1.26273143423516 1
0.909297564391438 1
0.643558054820539 1
1.11881188453519 1
0.946266306952478 1
1.12045279762049 1
1.30508157199254 1
1.01411819725405 1
0.531128040660735 1
0.870243673120595 1
1.28025165002623 1
1.08807211837385 1
0.982892339369025 1
0.984104132433797 1
0.779904248884768 1
1.02653556403534 1
0.839965883595184 1
0.963036458757336 1
0.814220102752786 1
0.992042208525784 1
0.68092972136034 1
0.826840912663805 1
0.894279533158834 1
1.23799992073977 1
0.605139765164288 1
0.866194258377586 1
0.925294016956983 1
0.641254645146886 0
1.1580293563911 1
0.820776895830079 1
0.68514939591992 1
1.08732688875824 1
0.935881055883639 1
0.991099058175518 1
1.00910919803009 1
1.02892793639097 1
1.13979371331989 1
0.967692992548511 1
0.806139073495586 1
0.909736610465862 1
0.757408019666851 1
1.05751777813312 1
0.839876946546214 1
1.30194709939311 1
1.34231657959302 0
1.20317847634064 1
1.40761477104769 0
0.991219566552849 1
1.00182037299054 1
0.575834517446285 0
0.909371803742996 1
1.23454940194313 1
0.951933772304028 1
0.762453900938486 1
0.788481013868294 1
0.951747800888035 1
0.904686659611845 1
0.940593393013259 1
0.999672168516371 1
0.996677311733027 1
0.759792589958987 1
0.880730135408367 1
1.04908209324251 1
0.955619130740827 1
0.987451243898407 1
0.945897328411082 1
0.92319437077041 1
0.683479105105418 1
0.681020129610332 1
1.22693151791381 1
1.09554318125487 1
0.704007297795177 1
1.02754277542421 1
1.05761950293386 1
0.832581590772466 1
0.774227541990413 1
0.875237469552933 1
0.893224265082084 1
0.863490827580203 1
0.733025907324447 1
0.849568231990254 1
0.926894727679512 1
0.865286335377656 1
1.00202169580124 1
0.785040915641308 1
0.99188347438628 1
1.02362326920823 1
0.82960481235271 1
0.770991044595211 1
0.779527764795994 1
1.09283746892968 1
0.939069263538124 1
1.20172869377248 1
0.850383015762492 1
0.821516909644762 1
0.80376780219071 1
1.00346962266772 1
1.04781058583817 1
0.784189440786733 1
0.860278329181885 1
0.816522438056732 1
0.860910889745045 1
0.839814903865926 1
0.806130903809789 1
0.572728787872201 0
0.839887546050246 1
1.05911539135698 1
0.933797810420684 1
0.789986105026847 1
0.975493284262179 1
0.779881441367237 1
0.962276186984437 1
0.970470151239114 1
0.881135336122522 1
0.974583075965386 1
1.0046402358 1
1.09103813034371 1
1.1010140919965 1
0.903477088048544 1
1.06510228400746 1
0.842748902528771 1
0.945698332851938 1
0.866666104241093 1
0.786109011976103 1
0.580552062311716 0
0.867804460526259 1
0.916351028709987 1
1.19073654611186 1
1.09163340437067 1
0.863476529309264 1
1.00210791298621 1
0.955810036579978 1
0.938478150929923 1
1.02040715789158 1
0.981167118214161 1
0.92903927764719 1
0.97803052043017 1
1.14459663701086 1
0.972951093311352 1
0.634900262619956 1
0.595830923548771 1
1.39088254015421 1
1.19974687345406 1
0.821914617954439 1
1.3103401337872 1
0.656093782876793 1
1.23693829718981 1
1.03076319666334 1
0.852295658542989 1
1.00091627660688 1
0.879552059552596 1
1.20851698743657 1
0.641014743276285 1
0.679944427177522 1
0.962427020897303 1
0.797226169168582 1
1.01640600666802 1
1.11390532799235 1
0.919712291924617 1
1.0423359871391 1
1.09349402968982 1
1.0940971940034 1
1.07843658510792 1
1.11001673107431 1
1.19688214932168 1
0.803383231328779 1
1.00333426031907 1
0.716844630549421 1
1.11258759611005 1
0.786714430162719 1
1.26866786434591 1
0.926269549790236 1
0.939984701549098 1
1.5521916422205 0
1.10088779458775 1
1.26578811458391 1
0.749120951638864 1
1.03472713070699 1
0.954792877074855 1
0.949380539863075 1
1.16778420324191 1
0.881926875074132 1
0.820794605520088 1
1.13950507140795 1
0.744961385025853 1
1.17706697633083 1
0.991867897595232 1
0.860404351427527 1
1.01236378177198 1
1.18777493964968 1
0.921751624709269 1
1.15709823324077 1
0.867481608225934 1
0.845319042119995 1
1.16320927822751 1
0.797686275787315 1
0.693128474716166 0
0.808264716667114 1
1.13136292096815 1
1.24964821253675 1
0.685967989704763 1
0.817184051846349 1
0.679519293792013 1
1.07778149310623 1
0.800745260891683 1
1.24595496534058 1
1.00863452172033 1
1.09310429514956 1
0.964757385501069 1
1.14450774553786 1
0.784793456658339 1
1.01153793609232 1
0.870648096569969 1
0.789299611268784 1
1.06215962149458 1
1.06611937858282 1
0.994710490569992 1
0.843337814020048 1
0.974990564368193 1
0.728219791100596 1
0.670827785991463 0
0.992283133060385 1
1.30608333552955 1
0.955574650331149 1
0.810715853785572 1
0.958859397328393 1
1.03777278575608 1
0.82081762622446 1
1.03844778697842 1
0.784011990444218 1
0.772352992093135 1
1.14514388064381 1
1.11357364933908 1
0.779315434022157 1
1.12836897582232 1
0.925782712669217 1
1.06012333188895 1
0.791785210474829 1
0.921747613218425 1
1.11060265076894 1
1.20669427629981 1
0.658476220714576 0
1.01174144070974 1
0.794008197399504 1
0.982913198449872 1
0.92288086379722 1
0.957937174391366 1
0.726624219835814 1
1.12181734602808 1
0.90199843400453 1
0.860448741303929 1
0.820748230478892 1
1.13164956803928 1
0.546987555747982 0
0.984425796363872 1
1.19597972050379 1
1.12826520582272 1
0.889401021812046 1
0.980864710957225 1
0.606421842169524 0
0.763182765685245 1
0.8696003342937 1
0.800376665895403 1
1.11446241634542 1
0.928536848390626 1
1.15394518125365 1
0.964239637861864 1
0.837881641574122 1
1.26497313213128 1
1.00083439892927 1
1.06864015839605 1
1.01662443667643 1
0.978730814818104 1
1.31815241967306 1
0.796333958705243 1
0.92001717347507 1
0.809695474748839 1
1.01824802360998 1
0.891983097068301 1
1.07556864061405 1
1.19165228612289 1
0.922990765181443 1
1.01024908256768 1
1.02458032752673 1
1.00023443596166 1
0.881684228851593 1
1.00141985581054 1
0.72596969489823 1
0.64826652541396 1
0.845935317287116 1
0.78313908665323 1
0.956908155194442 1
1.11533036996652 1
1.12947266964828 1
0.728243141702615 1
0.7992636376725 1
0.962670885718688 1
0.842416981120374 1
0.55770850459246 0
1.01749782183036 1
1.02566441241252 1
1.09428400116715 1
0.752982792687451 1
0.986512747566822 1
0.974773870869368 1
1.3546027690177 1
1.04689285746108 1
1.11777517396402 1
1.34395694245419 1
0.778483042408971 1
0.969935006398828 1
0.886175136016058 1
1.18024889153662 1
0.842599973652675 1
0.849909883758776 1
1.10982943092339 1
1.00123237348517 1
1.14381905919811 1
0.55714299490762 0
1.02554583966156 1
1.03460894759806 1
0.927224722936783 1
1.09984663967025 1
0.453858055364492 0
0.906726028257045 1
0.708232428555083 1
1.19742753660165 1
0.780895675855951 1
0.725960074137312 1
1.1574642460418 1
1.26779550988519 1
0.947050507537611 1
1.03985878466263 1
1.08476951215676 1
0.752365655109002 1
0.801093127452407 1
1.26185685370051 1
0.911683919407863 1
1.00502422638198 1
0.883547095278089 1
1.00828284249903 1
1.10046193394319 1
0.955174716469654 1
1.16489968877792 1
0.808268394122343 1
1.29053512925209 1
1.23926817318187 1
1.13421344726898 1
0.661097538418867 0
0.977514169984716 1
0.867751054852201 1
0.938576416314758 1
0.726118422374453 1
1.01943219247289 1
1.11216770444198 1
1.26722841210221 1
0.76164266804612 1
0.892364588849616 1
0.864872644795532 1
1.04399366709314 1
1.03091436210705 1
0.78888759749495 1
0.828970594474922 1
1.02643959979257 1
1.01811876807655 1
0.854616105933019 1
0.682974941450532 1
1.01528929647047 1
0.852900724954431 1
0.673361886460842 0
0.905860075303282 1
0.971024476064197 1
1.03494588827867 1
0.864274779876337 1
1.13843762430902 1
1.15608032708516 1
1.26524170775066 1
0.827886134393357 1
0.754883760710438 1
1.14350091030921 1
1.46791971050286 0
0.997924979252278 1
0.73542167660911 1
1.02061855972496 1
1.27353126302687 1
0.894711583166932 1
0.942491885827576 1
1.00236101568284 1
0.91935651477856 1
0.898863610064679 1
0.737803544467134 1
1.19848842958757 1
0.806450702750348 1
1.06735639176323 1
0.820543440756735 1
0.945403727735908 1
1.29293510379242 1
1.23792403553128 1
1.01767995003284 1
1.01784440479488 1
0.933481536008044 1
0.813193581319731 1
0.871457585965556 1
1.2831682005094 1
1.19121029292432 1
1.07403446121329 1
0.9662756162576 1
0.859210951057706 1
1.03056806010024 1
0.959172221798503 1
1.26140972258091 1
1.31795291935875 1
1.25005483720174 1
1.09670000049029 1
0.932959475698966 1
0.654391073882213 1
0.655219213986596 1
0.861156406432686 1
0.951820263678406 1
0.873746088239586 1
0.922288430613843 1
0.655242280839942 1
1.14440248078391 1
1.14778852457431 1
1.02105867127904 1
0.931496729792093 1
0.831488446671732 1
1.19960600864814 1
1.05353025196293 1
0.857826630623473 1
1.08369250525754 1
0.7266386942135 1
1.1839285259519 1
0.940639168274274 1
1.04634056500314 1
0.966481090896562 1
0.926028417570742 1
0.762471662598998 1
1.13517637521276 1
0.825662237957855 1
1.04584339723642 1
0.937315883008797 1
0.803482369258135 1
1.20489742854132 1
0.866966240092586 1
0.809758646159772 1
1.12349790211257 1
1.01520081632513 1
0.837711096571841 1
0.959930215349788 1
1.0709232641117 1
0.879723258087594 1
1.11677510614594 1
0.682354599074697 1
0.961780970599917 1
0.943490997493567 1
1.10763665853109 1
0.598694090217907 1
0.799534017011171 1
0.963305220777983 1
0.803540038695391 1
1.15649660681951 1
0.986641382302718 1
0.829894777759591 1
0.411995900120095 0
0.889686371581191 1
0.71756428466537 1
0.87143869302285 1
1.01322949404005 1
1.0422649448911 1
0.926302797907348 1
1.02468150061554 1
0.841201653694009 1
1.07446073602724 1
0.755117354495335 1
0.852455544684305 1
0.926577053364552 1
0.857475704485926 1
0.942717536688592 1
1.03263995488124 1
1.01742648997467 1
0.677401598921887 0
1.01651680898899 1
0.906350307030394 1
0.675691788225365 1
0.785722500573689 1
0.610873573945101 0
0.818259922011008 1
1.03004563761337 1
1.02224080743403 1
1.20315216454748 1
0.744386340738974 1
0.731075834587514 1
0.869017629212399 1
0.865216597430598 1
1.22921192116508 1
1.25225597831143 1
1.06546787899566 1
1.06842459776795 1
0.909212292446722 1
1.12885331911542 1
1.24920295317524 1
1.26291084982605 1
0.746406711478652 1
0.572502130765511 0
0.73244778218907 1
0.810939620347462 1
0.805734164644566 1
1.19011863778282 1
0.870584105264221 1
0.918839539615654 1
0.876531536314471 1
1.01603306973044 1
1.02382557405983 1
0.510589871656121 0
0.880661117744277 1
0.903684590444008 1
0.711127782414958 1
0.772793120271381 1
1.12447566403146 1
1.36202650269465 1
1.21623119734766 1
0.781354241310086 1
1.08590646639954 1
1.31080081336898 1
1.01728588486326 1
1.11645878189241 1
0.9369801597234 1
0.786883291116838 1
1.20711652904536 1
1.12792603158404 1
1.17203382721193 1
0.996488657229915 1
0.977108236465427 1
1.02158902950841 1
1.13876704271659 1
0.877649153335974 1
0.770290244584734 1
0.934847340149421 1
1.0950902216575 1
1.01397182077164 1
1.28552352223004 1
1.03463806150747 1
1.07741859925716 1
1.23176505597842 1
0.875711575549881 1
1.1496072372729 1
1.23217016498583 1
1.29025921302314 1
0.789895379598444 1
0.968659995194588 1
0.616533708144117 1
0.757402758463985 1
1.0261855174824 1
0.78355530928054 1
0.857348936135712 1
1.02628947013577 1
1.00188886324064 1
1.51828756464842 0
1.03689302294223 1
0.727490662605382 1
1.13862272588733 1
0.946181258119815 1
0.77987668803206 1
0.972209288938598 1
0.74156522474722 1
0.910709504410322 1
0.940638710335095 1
0.890155646408845 1
1.06686622352917 1
0.80480756339649 1
0.968139397793811 1
1.25651050779268 1
1.01457201500165 1
1.0991249894903 1
1.09642341975103 1
0.923315097611082 1
0.949953882895956 1
1.24325856610544 1
1.16840466398986 1
0.874735173678487 1
1.31112405715965 1
0.869395116706316 1
1.12350218287913 1
1.04316433893972 1
1.04364656797305 1
1.09920007630624 1
0.732945781086724 1
0.854474233728397 1
0.622044349448385 1
0.967719208398031 1
0.997072378671393 1
0.913486806735252 1
0.923644244426152 1
0.940484388579627 1
1.20914460124961 1
1.46376370041072 0
0.621195965571426 0
0.765395424306173 1
1.1286961060747 1
0.930207151915759 1
0.990472786778896 1
0.911407698976518 1
1.01912309687007 1
1.23763648079404 1
1.07791581314904 1
0.931557201679425 1
0.672293031478542 1
0.813610408361621 1
1.42728619423583 0
0.591379825669162 0
0.882161393959704 1
0.657105481039761 0
0.696294580792778 1
1.07031856497443 1
0.90135365607572 1
0.99651551564428 1
1.04270085380254 1
0.808264921353817 1
0.861894041261792 1
0.88130329595979 1
1.09012541993895 1
0.945574101907752 1
1.2752924206279 1
0.728705475789569 1
1.01187802056138 1
0.676048194289734 1
0.747309527728283 1
0.582451341209741 0
0.656105117465759 1
0.834919955058614 1
0.814568402389024 1
0.878904172711208 1
1.161569891397 1
0.883707110782629 1
0.775363850691704 1
0.948543917293498 1
1.25508541303667 1
0.94198163417389 1
0.765654674656657 1
0.931676000458049 1
0.922918686002586 1
1.07924207277825 1
1.02149275387651 1
1.1810006498561 1
0.667851419150786 1
0.893216226309487 1
1.11791412995228 1
0.816289019541632 1
1.09599537168156 1
0.541026961531609 0
0.909862631009403 1
0.883408252580784 1
1.02317680378264 1
0.924074482353797 1
1.08532797690907 1
0.861399056926672 1
0.741159746895578 1
1.16444372993499 1
0.738641767969292 1
0.93437797812581 1
1.19330015587672 1
0.613732417672738 0
0.88205153318929 1
0.790927115859898 1
0.986236110160521 1
0.819023237340694 1
0.852483990554428 1
0.578138379439268 1
0.765632272509563 1
0.844573643129349 1
0.926246843576879 1
0.973502937509775 1
0.95547783279191 1
0.776890151116905 1
0.937925206560464 1
1.14191625132566 1
1.24268351777339 1
1.14096953285333 1
0.635880217070873 1
1.14302760992277 1
1.43890410903694 0
0.69510517294471 1
0.825141546483133 1
1.00410357298089 1
0.923019599248897 1
1.11084193214657 1
0.910564353806902 1
0.814868052508896 1
0.839240000666877 1
1.02374894261573 1
0.795805265769488 1
1.09064335089581 1
1.01097054766613 1
0.959780373580901 1
0.828539267789574 1
0.978209556293294 1
1.01396316269238 1
0.887013581180201 1
0.860620657771307 1
0.581304656785584 0
0.880766875767779 1
0.85000435827654 1
0.979266532745705 1
0.678039444296866 1
1.13903727641312 1
1.17835184060841 1
0.753814079241571 1
0.759869202027589 1
0.856446671452161 1
0.855838224662685 1
0.790404744258983 1
1.27898265888549 1
0.947971299504364 1
0.584508886329891 0
0.840523257395559 1
1.04912201055552 1
0.822455357240421 1
0.739275611003749 1
1.02343340528117 1
0.725846422319122 1
1.09270420508078 1
0.770911681136487 1
1.08698992401147 1
0.671433025227214 1
0.999731659748193 1
0.749110529119607 1
0.802298081636419 1
0.927829715930257 1
0.781079933703692 1
0.940733472159824 1
0.858384316193017 1
1.06438633976698 1
0.912068460335824 1
1.17728743479326 1
0.918416753927522 1
0.623849647416812 1
0.810099122833758 1
1.08551482081325 1
1.12232694532254 1
1.34013049092878 0
0.515551102719301 0
0.929090932880317 1
1.35761935993239 1
0.993518454667435 1
0.964594784948326 1
0.935038501183406 1
0.855258958325313 1
0.992192852802953 1
0.677943354338013 1
0.744340251966164 1
0.904236097981654 1
0.819668360197094 1
0.810401408564315 1
0.780650108904263 1
1.06740095660712 1
0.53314983893011 1
0.783849436881126 1
0.908632877559209 1
1.22856244125563 1
1.02911162440536 1
1.0414639103938 1
0.994870400260764 1
0.84034715462363 1
1.14376910281524 1
0.897984914801139 1
0.964722717081813 1
1.07310493585354 1
1.04052733531861 1
1.0267867715861 1
0.849813592017179 1
1.18372912280485 1
1.15262900224288 1
1.09443717168243 1
1.04090283364791 1
0.679550332893143 1
1.04224396398152 1
1.09216018209308 1
0.969761474921392 1
0.92983971900782 1
1.21092440710373 1
0.978625550212544 1
1.22587106441356 1
1.12698191739782 1
0.6921357640985 1
0.998645324135351 1
0.966116012873178 1
1.01116683667984 1
1.06902043915881 1
1.18781285185718 1
1.33759225026611 1
1.05788512130656 1
0.807939867032622 1
1.09702489802665 1
1.25794676324103 1
1.10965773361509 1
1.07693268793238 1
0.859288973047093 1
1.01728473562884 1
1.18587142728459 1
0.757170732178849 1
1.22554756849161 1
0.878868913833542 1
0.957979504008382 1
0.786003051058057 1
0.832320449491825 1
0.633274992061591 1
1.41582937488489 0
1.13346527926553 1
0.516214464721488 0
1.2501026687866 1
0.749731821638172 1
0.904898396885227 1
0.930902841417559 1
0.91342132776627 1
1.13120671594715 1
0.817004525889262 1
0.86329016640253 1
0.671008720068971 1
0.826456257319426 1
0.817131872322086 1
0.955194306833884 1
0.988988263329992 1
0.647938262687588 1
0.959563183048409 1
1.25102914428792 1
0.871107446802721 1
0.994158815355883 1
0.990359115758766 1
1.30295225844732 1
1.11662966979658 1
1.36753950610478 0
0.750583800814989 1
0.774725601902584 1
0.991570082517216 1
1.0026077939238 1
0.72387722463907 1
1.13729750337459 1
0.70717602453448 1
1.0884523285126 1
0.878391694378237 1
0.709690010281625 1
0.816760895493828 1
0.824434268434396 1
0.979551667168387 1
1.10981031109527 1
0.875220840788778 1
0.559278093570217 0
0.966234916411658 1
0.853619484302908 1
0.99713903017945 1
0.948996107428155 1
1.08734429469787 1
1.19797995605208 1
0.804336249888772 1
0.873197086666109 1
0.833193400219017 1
0.943717127760289 1
0.937387416017013 1
0.897051158855398 1
0.658085726017021 1
0.921911024501791 1
0.85542157112444 1
1.19808784477015 1
0.955507513409547 1
1.11898696791433 1
0.76940736723597 1
0.884692183638793 1
1.0847147612455 1
1.04724489751602 1
1.09794481159427 1
1.01065703203433 1
1.01343829578917 1
0.7838490426784 1
0.930795675433465 1
1.19525527253586 1
0.777718464167918 1
1.01041274969707 1
1.01607498438636 1
1.47496440971786 1
1.11860461171286 1
0.95778606123598 1
0.770066830759613 1
0.904202279821526 1
1.14119911979337 1
1.10108928205894 1
1.05560879017886 1
1.01995121734088 1
1.03616661602813 1
0.776329882438135 1
1.0882486631084 1
0.607292938463446 1
1.10693614947301 1
1.35347918327232 0
0.94122854754484 1
1.18494704660212 1
0.894387729782591 1
0.920450542823748 1
1.12472662605477 1
0.939646546569645 1
0.835036518918608 1
0.988198912255385 1
0.903506395296524 1
0.976643330299735 1
0.68603473791135 1
1.26701217236538 1
0.469820148308192 0
0.969585037446497 1
1.06046813342004 1
1.2358253304437 1
0.951922862695623 1
0.815955424430591 1
0.998827972074564 1
1.0860459763091 1
1.06514889139109 1
0.975504077818403 1
0.986192152575491 1
0.678701159800088 1
0.782912928849844 1
1.08526164664501 1
1.27721437326984 1
1.11672626544287 1
1.07824568509926 1
0.591062524300591 0
1.05687561703473 1
1.19724414256002 1
0.725082190934471 1
0.954812834630212 1
1.04226883617648 1
0.759393491242106 1
0.942704362537287 1
0.969645793192218 1
0.780314730824335 1
1.02804814767593 1
0.778219631704826 1
0.782538309894849 1
1.18052641238894 1
0.85083020402492 1
0.999052507804128 1
1.09125906079407 1
1.33303781135156 0
1.19063742844137 1
0.67229898619664 1
0.977769210010849 1
0.86573993525905 1
0.855363958018799 1
0.722310139141538 1
0.743738742169581 1
1.24575508854706 1
0.902721897738735 1
1.22784154748699 1
0.690259382395548 1
0.852778924163283 1
1.17949630732319 1
0.726514893037536 1
0.840112180453938 1
0.857020085804502 1
0.744325519073769 1
1.11647733227895 1
0.815210647652881 1
0.745991431488826 1
0.853784696145434 1
1.03412353482076 1
1.08163323249503 1
0.934933874786161 1
0.960363979007478 1
0.931063111273745 1
0.865051331605095 1
1.08069240988736 1
1.1149252258347 1
0.728277402302678 1
0.931199946330861 1
1.15225247321168 1
0.510093932314793 0
0.987684218317902 1
0.844963710809441 1
1.25458867171699 1
0.842360570348868 1
1.00106201676736 1
1.47566976904866 0
0.643750798351048 0
1.43281842640991 0
0.550580073187132 0
0.811990218518194 1
1.23168978501575 1
0.6180769957133 0
1.17881234971902 1
1.06646406228308 1
1.22342550093652 1
0.691919714379966 1
1.14611210432759 1
1.10805371890217 1
0.726361159227285 1
0.785225663228663 1
0.957433991573151 1
0.800082559909889 1
0.75719144737511 1
0.908369163141374 1
0.826969901148303 1
1.42776265182697 1
0.86179330600228 1
0.800040343973199 1
0.854915209295694 1
1.04932957979245 1
0.889520147008385 1
0.791895119614501 1
0.810269897664976 1
1.04963861077494 1
1.12806939248997 1
0.813888139756986 1
0.602159571585009 0
0.712363149378447 1
0.765236355906858 1
0.66178720880804 1
0.90040879995095 1
1.10907707901645 1
0.896346657950972 1
0.763584163882123 1
0.888661510439073 1
0.974759519125569 1
1.32615914462015 1
1.15501988594509 1
0.935942764871794 1
0.809104652669195 1
0.96203322805809 1
0.965589444217313 1
0.982541136928833 1
0.964821576999692 1
0.81364034063106 1
1.17346401621246 1
1.28216535677051 1
0.954924822916226 1
1.07699115961901 1
1.0595896842412 1
1.01105943670127 1
0.568061678162717 0
0.965027603325491 1
1.20493684151807 1
1.19806217716607 1
0.83652182757777 1
1.1658878945792 1
0.879581135989868 1
0.75789430130926 1
1.06250709113224 1
1.11343475262733 1
0.989130015625043 1
1.07875965868013 1
0.84358507390051 1
1.13253295117161 1
1.01955858418931 1
0.302607458872879 0
0.922889550144324 1
0.852979825703933 1
0.967645488129074 1
0.890904419514154 1
1.21034613058426 1
0.884386725071254 1
0.752229354329663 1
0.997289435310163 1
0.495926671629545 0
0.856312018860166 1
0.818774339260707 1
1.05175080958774 1
0.955925014587142 1
0.898991769654227 1
0.809669146671695 1
0.891585840203511 1
1.34454727266733 1
0.750430186600981 1
1.0896419925368 1
0.834399436884752 1
0.736215347594944 1
1.31659318828004 1
1.1012679726117 1
0.761378581640772 1
1.05366810971194 1
1.16440754996342 1
1.20523058718154 1
1.06390645670053 1
1.02895278749474 1
1.14470048560932 1
0.963431738278592 1
0.892430216451242 1
0.909664475188358 1
0.862673989667065 1
0.994863826808565 1
1.06665908047313 1
0.909041808890621 1
0.705803465954274 1
0.785063654049263 1
0.84434028299327 1
0.924023990344184 1
0.835159712693876 1
0.862648433114521 1
0.63901217141053 0
0.985845825140766 1
1.35869388049201 0
0.640309756764544 0
1.12478883030525 1
0.956341058369117 1
1.09540252729422 1
1.0377200346607 1
0.954067469536968 1
1.08442198143492 1
0.88161890247393 1
1.14346147746877 1
0.992431474259994 1
0.616463813977322 1
0.707882384553123 1
1.16709169351559 1
0.748217247652462 1
1.05687053195941 1
1.06485535241088 1
1.18396996924275 1
0.850843935145932 1
1.22189645608426 1
1.06713019984651 1
0.792678169973149 1
1.1210409352888 1
1.00402810601745 1
1.18036898329398 1
0.729811653781607 1
0.887121792156234 1
0.884178816626322 1
1.14297975189798 1
0.719065237885713 1
1.16541427777361 1
0.927020955018108 1
1.069723180908 1
1.047718568214 1
0.647085815672349 1
1.14799566136439 1
0.866558891580581 1
1.12076630292959 1
1.28974186085956 1
1.05347970466734 1
1.08506105236455 1
0.911049708233134 1
0.713031070596609 1
1.03682958821195 1
0.656647243788403 0
0.943440704380794 1
0.884468537482149 1
0.994377397701629 1
0.850260796580655 1
0.664801301691058 1
0.92879248740895 1
1.04049796551869 1
0.636898497000118 1
1.07764325362102 1
1.2319544460198 1
0.881053770042171 1
1.14507005704115 1
0.958687477733243 1
1.43329933507224 0
0.720629195490292 1
1.08805660331729 1
1.18375790095223 1
0.76499041095858 1
1.21459342979006 1
0.856900788246312 1
1.19463106873166 1
0.894475850263786 1
1.13708464470096 1
1.02445921848709 1
0.89816261562258 1
0.959264172689548 1
0.88835131271994 1
0.955301547913634 1
1.02460083620817 1
0.90377954692708 1
0.830902409580567 1
0.856361466485927 1
0.718681255075067 1
1.39698501414417 0
0.885085123750365 1
1.13114665048679 1
1.39135190794781 1
0.658455039217328 1
0.793946802254818 1
1.31318337825929 1
0.97602495064546 1
1.22327755278564 1
0.717315922805315 1
0.772899005835729 1
0.817063284898445 1
0.935671814757062 1
0.752791985250759 1
1.27120653355454 1
0.728432694010089 1
0.995129904544593 1
1.07085385472985 1
1.15403011928401 1
0.800894103292168 1
0.900198100156278 1
1.14541640222444 1
0.820870286219659 1
0.896556567883401 1
0.957266373334825 1
0.974896413456764 1
0.69240122120409 1
1.05097490687726 1
0.814295329785186 1
0.968138772144339 1
0.786329938393618 1
1.03053643423637 1
1.08126415886908 1
0.95966977474815 1
0.870509959241013 1
0.786289577583594 1
0.949706402118303 1
1.0526525570089 1
1.18442449475354 1
0.899939085719331 1
1.02900899192038 1
0.889089441727739 1
0.833754979841646 1
1.07709106460249 1
0.923441174774531 1
0.892807052612008 1
0.59683326698174 1
0.666553915343536 1
0.662197864748077 1
1.12671275754155 1
0.704342392971061 1
1.16983716143116 1
1.30002250468706 1
1.00810848018447 1
1.07499102537846 1
0.890432443742042 1
0.560373152312497 0
1.02600772144956 1
0.905270151404945 1
0.708086293823016 1
0.799930019152558 1
1.02460329354489 1
0.878148486307198 1
0.74056799664508 1
1.0354017392838 1
1.02859637703959 1
0.920011660212339 1
1.19767875406415 1
1.12778867415695 1
1.03274793003301 1
1.00264262650585 1
0.87883887108937 1
1.03592063392172 1
1.12301564473701 1
0.903682896641435 1
0.991383632150165 1
0.730286676125242 1
0.927670999243565 1
1.00800537241253 1
0.943699174997579 1
1.14554033426704 1
0.779962636052277 1
1.0737782456244 1
0.867986813032925 1
1.13359532729231 1
0.769230286153546 1
0.94723620751958 1
0.996602134176616 1
0.576408709429099 0
0.72668074535561 1
0.976479600388923 1
0.840705900386252 1
0.766702896596879 1
0.696847349106469 1
1.02940095220963 1
1.1972921351754 1
0.722318532594013 1
1.26543274875862 1
0.971340184131935 1
0.95712123309495 1
0.960192346142732 1
0.965975055114618 1
0.630738781243034 1
1.03897009738783 1
0.778542753025477 1
0.831109435245144 1
0.98412899454975 1
1.11707537533713 1
1.23189477615941 1
0.762621410258069 1
0.900396780919488 1
0.879761869057509 1
0.726814870811185 1
1.06143034851359 1
0.863446020265642 1
1.11524359602488 1
1.04688157563591 1
0.81307364669152 1
0.821518361348226 1
0.863243263683229 1
0.7066219572511 1
1.12881259363678 1
0.784532590713938 1
0.815260762332362 1
0.833942271428496 1
0.680284278835717 1
0.763365902340371 1
1.17465975571991 1
1.02391247392353 1
0.714479995107524 1
0.978903144442221 1
1.07890527907178 1
0.75233766788021 1
0.997068885464937 1
0.745232185905126 1
0.949683703659879 1
1.03203996361105 1
0.740319191284518 1
0.916357217863481 1
0.795967156690743 1
1.01291342884635 1
1.06176900152913 1
0.845458131518475 1
1.31076381815934 1
1.02779894938076 1
0.564150188587962 0
0.573038858397121 0
0.903123835501236 1
0.867442127257815 1
0.7875049527147 1
0.938393424786455 1
1.02948401587252 1
0.722381542724289 1
0.766113457303123 1
1.28065107691196 1
1.02732005001162 1
0.621588332801502 0
0.84102786171803 1
1.09303647765926 1
1.05276227784393 1
0.839619504470332 1
1.18341048908955 1
1.13062945062852 1
0.969258663657631 1
0.940985378767448 1
0.891700449047266 1
1.08240089281629 1
1.0511381497755 1
0.787196750963789 1
1.00377846356014 1
0.964432312997416 1
0.968578594851114 1
0.881012373655541 1
0.781077154381046 1
0.846172415727097 1
0.864595479993907 1
1.17599363513261 1
1.24425544339853 1
0.951450610847621 1
0.694370881479933 1
0.834409800166653 1
0.822632914118478 1
0.923892263119978 1
0.724061004351922 1
0.925966503377019 1
1.09236185484659 1
0.937679277346643 1
1.14512934160133 1
0.763013199305146 1
1.44033547024046 0
0.964421647900467 1
0.869574071367743 1
0.875666658318611 1
0.855145436798567 1
0.939736200256778 1
1.09942734481929 1
0.836040661707901 1
0.823372200872205 1
1.13917246692258 1
1.01472406491826 1
0.879224915865202 1
0.9334576631277 1
0.741299525633891 1
1.20345743687966 1
0.923064849773035 1
0.789269245068918 1
0.998901286619812 1
1.00644870881946 1
1.09264870244231 1
1.08872732550065 1
0.893877774965478 1
0.981064245808473 1
1.44469820527625 0
0.954753099610017 1
1.23164789052039 1
0.732730363741159 1
0.712582564844987 1
1.1799447692867 1
0.993010631863552 1
0.928388561487664 1
0.973016383133643 1
0.820004923470256 1
0.909097602974234 1
1.11585366835214 1
0.834010537996556 1
1.02034760264232 1
0.827502011609161 1
1.03773108000118 1
0.454622893395358 0
0.750734221204804 1
0.870874092681202 1
0.973172520798903 1
0.755522081611895 1
1.00171163877317 1
0.987501885685052 1
1.11793056355713 1
0.684401791432298 1
0.886343338360489 1
1.20962604325805 1
1.05109012234636 1
1.20472635686997 1
1.1445380936939 1
0.764413129714815 1
1.03838663054218 1
0.673109997053348 0
0.74720773651276 1
0.967674289374297 1
0.977583838714709 1
0.682173315366115 1
0.994750269072351 1
1.05355691661275 1
1.09680259562298 1
1.20773209233544 1
0.963653661156992 1
0.962893184882238 1
0.986930333593966 1
0.765754449731831 1
1.04453886545718 1
0.693062109377764 1
0.88657253273363 1
0.864836250243541 1
0.943523980211762 1
0.966499809932886 1
0.788565630445239 1
0.902894662766119 1
0.724639050069528 1
0.824505116665635 1
1.0053527308227 1
0.970172613421303 1
0.976525427037686 1
0.779113714776712 1
0.851453890630072 1
0.90451375399184 1
1.30633354901231 1
1.21260219704701 1
0.812015877982017 1
0.719643730507612 1
0.770537099822193 1
1.21207223088028 1
0.853094276140431 1
0.862273657578836 1
1.20595728447867 1
0.772426317552085 1
0.986437659743719 1
0.732635403113078 1
1.08691250251293 1
0.757790699358274 1
0.838833704963677 1
1.14240740786094 1
0.959880164062124 1
1.07186465390371 1
1.0746798578056 1
1.19655044873411 1
1.47044483306208 0
1.00308517548215 1
0.706566297040357 1
1.22215167705626 1
0.714024362098765 1
1.00034859930422 1
1.11705311542761 1
1.18115726556328 1
1.19817823508334 1
0.770864252987818 1
0.648474462609105 0
1.25015736851314 1
0.975004916559501 1
0.956288734798781 1
1.28184774213785 1
1.2655485564463 1
0.784842297237421 1
1.01274145718155 1
0.814296010134634 1
1.1715583996108 1
1.04433161799841 1
1.02480603092521 1
1.1067784927813 1
1.12278386046953 1
0.880827782552771 1
0.952391541999048 1
0.814024096716478 1
0.907193413837461 1
0.964776682872522 1
0.860512488389687 1
0.750604011682134 1
0.740234455730497 1
0.849635799279108 1
0.579659278220638 0
1.14676199153144 1
1.02659937984612 1
1.14910935554593 1
0.75059495307801 1
1.07142358235588 1
1.32850979011454 1
1.21264711820575 1
0.924858825515895 1
0.773365272195337 1
0.936385963221694 1
0.823740276609068 1
0.972137610029532 1
1.25697853780755 1
0.998948481845425 1
0.888816350815326 1
1.25968142997494 1
1.03713698202128 1
0.653197790139575 1
0.873300685222274 1
0.883554945474462 1
0.744772635691464 1
0.903161960583905 1
0.606761799984709 0
1.14106259577765 1
0.98326812615581 1
1.04369001241822 1
0.738712948255667 1
0.783548505993914 1
0.863072513040571 1
0.936698179871712 1
1.08147481074662 1
0.801801871597136 1
1.2611766952764 1
0.899070716953815 1
1.26659092687816 1
1.25489910475324 1
1.03773142866982 1
1.49185519160495 0
0.91300345575056 1
0.775184775068038 1
0.938192399078999 1
1.00880500057661 1
0.784091172719828 1
1.27102820532702 1
0.724068218777311 1
1.22373265096881 1
0.906320813376187 1
1.05228580722643 1
1.25125462460967 1
0.99169440288398 1
1.09207708171391 1
0.858973264165995 1
0.892456882429959 1
0.908685369027026 1
0.822501097732381 1
1.00823156106013 1
0.955208216855893 1
1.0711734940364 1
0.576818017838412 1
0.986579447269545 1
1.44479396178298 0
0.813370454472773 1
1.13338685897773 1
0.989869344854414 1
1.09917616631186 1
1.07005530232378 1
0.672962770086305 1
1.37701912130347 1
1.03385110554034 1
0.630314606305863 0
0.675288007311067 1
1.02705324566421 1
0.868501272827948 1
0.870257158636586 1
1.0043646050125 1
0.802141521591469 1
0.475231954200069 0
0.828374160689995 1
1.10256152733279 1
0.930269081876194 1
0.879882090106088 1
1.13772321866796 1
1.0032594291033 1
0.609130097298326 0
0.983297848565766 1
1.04598229809243 1
1.0103643579947 1
0.967041824474479 1
0.939215970980877 1
0.837787525916608 1
0.707847476482724 1
1.21965496903478 1
1.1451249856875 1
0.680328491430518 1
0.618294713627485 1
1.2131919490925 1
1.12300888927366 1
0.822049549129822 1
1.17801308915229 1
0.814073971942725 1
1.15412098857347 1
0.680804965780621 1
1.02724480267855 1
0.972589476405847 1
1.13039981192643 1
0.932055238831524 1
1.1074615129495 1
0.871090972263145 1
1.19253415742083 1
0.683386969402214 0
0.820344836437197 1
0.665511988434054 1
0.619492417806548 1
0.579978404187692 0
1.10665749031276 1
1.23682841468136 1
1.11553193627084 1
0.778203032674212 1
0.693002295494717 1
0.943401269621873 1
0.970742809924263 1
0.953570458304943 1
0.941323689063151 1
0.793786990350871 1
0.921037910177327 1
0.981807511640158 1
0.805105723264475 1
1.21472520045027 1
1.04598585507517 1
0.981839357339324 1
0.812122983301628 1
0.895731149457905 1
0.798742337384847 1
0.833798240158425 1
1.18441301933014 1
1.25422630653277 1
0.84264111479349 1
1.07179731102082 1
1.24693850899391 1
0.966634166602937 1
0.923501602514915 1
1.27865392778932 1
0.951054736779216 1
1.15611726031947 1
0.725916667478932 1
0.83884539919351 1
1.21047925979384 1
0.866862970568925 1
0.961858502266422 1
1.13542960713451 1
1.23433440115922 1
1.01108384245419 1
0.906267628581789 1
1.16926813628377 1
0.899813827195241 1
0.917959120385146 1
0.921621174418781 1
0.861933630172972 1
0.829629769498284 1
1.01393757151627 1
1.09025724119495 1
0.822388748146243 1
1.07245743955504 1
0.692586822078945 1
1.30428755119112 1
0.97526874093368 1
1.03304951619147 1
1.29725612769407 1
0.83328920878677 1
1.01234117834097 1
0.927674874380555 1
0.9023629040471 1
1.00860353043288 1
0.892540825315646 1
0.849111722359801 1
0.79630567483606 1
1.160923352002 1
0.922059892984393 1
0.955685389122764 1
1.01999771934877 1
0.985622082931254 1
1.08934346464459 1
0.900420650558338 1
0.804682946450285 1
0.778513427734872 1
0.81968963728664 1
0.862395489793291 1
1.18126370587209 1
0.943322438014563 1
0.997850456258515 1
0.809919774991577 1
1.42237033858646 0
1.2043309941156 1
0.890335764700667 1
1.09723738430631 1
0.95424662489503 1
1.20076308738057 1
1.10991622657845 1
0.930255979295507 1
0.91134457226243 1
0.709486576473814 1
1.21521840834333 1
0.884833119768912 1
0.967646836894327 1
1.14641908894722 1
1.04895818653479 1
1.05305309333255 1
1.1006626691139 1
1.03123648730971 1
1.15571779211453 1
0.956389696405533 1
0.723199366030903 1
1.46322860848011 0
1.06196871964986 1
1.12242857465708 1
1.04261832304932 1
0.600305663904341 0
0.9632247751574 1
1.13733113803557 1
0.989088970316734 1
0.938499994494194 1
0.83472780164397 1
1.10331256775202 1
0.980981188455573 1
1.01944038495622 1
1.00234444765917 1
1.19584934726389 1
0.779772152813798 1
0.880918513098822 1
0.773293919101543 1
0.908167971094031 1
1.16007492249578 1
0.761830436909487 1
1.34203555842695 0
0.450736233075848 0
1.35425890054297 1
0.794864782249229 1
1.05586637704987 1
0.939406674278981 1
0.90396158746829 1
0.654868070481365 1
0.706192919802979 1
0.574245656822782 0
0.93387553563549 1
0.814997740075212 1
1.09160091175389 1
0.89018708943603 1
0.596645326153581 0
1.05314772394148 1
1.02385326271834 1
0.637032514389918 0
1.09943692422231 1
0.915293198205184 1
1.00750881046969 1
0.944140716931793 1
0.670777855935885 1
0.97565205935313 1
0.759307674167827 1
1.02203370377708 1
0.868301745857237 1
0.87297461362301 1
0.750437705252386 1
0.974300546748322 1
0.821400684787879 1
1.12411958124928 1
1.03580944320318 1
0.784272491968986 1
1.03425046251497 1
0.953239939681678 1
1.04299463124691 1
1.00042795923949 1
0.87986010199218 1
0.783191271303529 1
0.868637934907125 1
0.990542907230314 1
0.904025538519345 1
0.728503425256759 1
1.10498295165208 1
1.26699868839482 1
1.24516543807703 1
0.960569897857568 1
0.867655826499344 1
1.0729023684929 1
0.99031058053533 1
0.850308828735288 1
0.685961708342084 1
1.24453423801505 1
1.31684179429031 1
0.764072911706312 1
0.952103051209323 1
0.796008307466147 1
0.898431496763997 1
0.583550599649211 0
1.25733447115913 1
1.06843055721559 1
0.729176633593323 1
0.857013199202685 1
1.00251865909325 1
0.922991363668871 1
1.05772300254743 1
1.14006112077127 1
0.772631759498609 1
1.0605638604471 1
0.822123511361699 1
0.988996979094735 1
0.914516079562917 1
0.887316694454165 1
0.896460493351791 1
1.11647480276142 1
0.704696102823174 1
1.30234151709969 1
1.12867815772708 1
0.520249730075958 0
0.865408525850209 1
1.09907854386897 1
1.07178166896217 1
0.865897777284089 1
0.999890046985239 1
0.664122776035333 1
0.784770124905283 1
0.90983923986195 1
1.02960084319826 1
0.72794752948616 1
1.12141792448536 1
0.977331075435635 1
1.00587575788053 1
0.621677435898882 0
1.10361280186841 1
0.863193868510573 1
1.0641822967729 1
0.647549727906901 0
0.689073343801435 1
1.17870708022286 1
0.911301432520052 1
0.943205653162102 1
0.846686455711195 1
0.886253487164756 1
0.78725570058589 1
1.02786836444435 1
0.705430698169494 1
0.998117650279293 1
0.99421180439769 1
0.930025890676306 1
1.19239744562754 1
1.0769723312675 1
1.17915948255467 1
0.809510137326271 1
1.52843821501088 0
0.954953032477727 1
1.04318280190121 1
1.19347402677907 1
0.918106269177123 1
0.667817874760594 1
1.10540529730291 1
0.490552504694142 0
0.764951586813498 1
0.89642722442368 1
1.2579023657092 1
0.900495123250572 1
0.966007830213294 1
0.982811499206058 1
1.04740920597197 1
0.923955920272455 1
1.15618421143105 1
1.08178465014303 1
0.904899655115672 1
0.893071332425696 1
0.793705271753063 1
0.9510939320816 1
0.926194538582547 1
0.96544210008239 1
0.785495660463223 1
1.27178323826339 1
0.996672636626924 1
1.37672196328756 0
0.711900803578268 1
1.30458073674964 1
1.09053036253507 1
0.997638495209177 1
0.602174034042514 0
0.762351689275888 1
1.25202679261692 1
0.876562868862805 1
1.15975371620582 1
0.854177616768002 1
1.0008393874632 1
0.811255853834433 1
1.02406891486559 1
1.0573995766525 1
0.973659774175758 1
0.92912790798583 1
0.998960489504079 1
0.851589872618186 1
0.828125991249508 1
0.656241598924274 0
0.920095677083517 1
0.877466661642219 1
0.946139827332566 1
0.925073693561373 1
0.990443945390973 1
1.21324386499347 1
0.807999047414405 1
1.10270370497034 1
0.568133305689956 1
1.07505014693224 1
0.997645581764819 1
0.825947878051239 1
1.07339592135508 1
0.861141967165811 1
1.22829369742959 1
1.01520523481334 1
1.23750687391791 1
1.05855730810717 1
1.03304120162888 1
1.38049097241007 1
0.768629415193569 1
0.548308891096457 0
0.715926877712748 1
0.977123874633975 1
0.700890403847215 1
0.921456681077194 1
0.985313361880671 1
0.947526434891316 1
1.08493118473748 1
1.09005435546776 1
0.967591186246883 1
0.952814966601512 1
0.792610594574498 1
1.0399878497131 1
0.924279361349846 1
0.985949805625237 1
0.742404536630716 1
0.896522766781157 1
0.868533906673447 1
1.12245042975135 1
1.22789239039084 1
0.922002827964854 1
0.831759325306991 1
0.668656868811097 1
0.860245552685117 1
1.02073621437893 1
1.09763515767502 1
0.909817174233409 1
1.17248902926289 1
0.788205488291849 1
0.867139511758116 1
0.829313595651337 1
1.0100953237718 1
1.00075565643118 1
0.898301223898117 1
0.865355318223591 1
0.880602693334254 1
0.694661643675339 1
1.22671183719091 1
1.01119788993105 1
1.09573029878395 1
0.905708877512709 1
1.16419684103044 1
1.05903002693956 1
0.577640595280038 1
1.07494811224101 1
0.795702379123209 1
1.07769546419629 1
1.07402465782101 1
0.839140818398083 1
0.837803490015741 1
0.854334008091468 1
1.09533455277082 1
0.847460833710216 1
1.16404578917836 1
0.63554803539069 0
0.642880541585548 1
0.967691156602416 1
1.08270719195571 1
0.675801363411966 0
0.767090905380911 1
0.79893108164588 1
0.958631914240467 1
1.06920392653849 1
1.51646685798755 1
0.924152711375051 1
0.896513939837668 1
0.804156762818864 1
0.805348706447454 1
0.835422728492781 1
1.26724219947699 1
0.619584285373933 0
1.08368776098442 1
1.05388553968312 1
0.861822651296614 1
1.03167223893911 1
0.938675760070052 1
1.16848208370703 1
0.917791499900959 1
0.779351773739854 1
1.08620116485699 1
0.789411269383191 1
0.772808523943826 1
1.10566380280654 1
0.669741241086583 1
1.0341589410095 1
1.06653048017657 1
1.18785872490739 1
1.06979111063517 1
0.733813178358037 1
0.740391061046505 1
0.890488713252107 1
0.917040028432562 1
0.967220904800732 1
0.844955706316823 1
0.86817200845125 1
0.819306674090777 1
0.990695207813276 1
0.928706176283856 1
0.929407503116711 1
1.05757848615655 1
0.920825567772621 1
0.741260572660398 1
0.939833861687129 1
0.919404277278141 1
0.568069307101598 0
0.515069667690065 0
1.00118609128327 1
0.744563453023129 1
1.00375717590104 1
1.01432159588624 1
1.0417266209888 1
0.953359892802191 1
0.976921080134163 1
1.32541882348992 1
0.764227793370602 1
1.09915465600633 1
0.809302330579642 1
1.00226010709345 1
0.900636762071566 1
0.789305257548327 1
1.26705997292472 1
0.787622810050061 1
0.736701619870619 1
1.13513459023381 1
0.988347332576856 1
0.786168215977283 1
0.954990614371307 1
0.910473905718956 1
0.713263827110234 1
0.746302950129672 1
1.25274049899892 1
1.2151691649459 1
0.946577597467252 1
1.21957700711516 1
1.08015263337763 1
1.26885426213634 1
0.857786761766915 1
0.463840541449651 0
1.07157679777043 1
1.13846702230744 1
0.877107300436319 1
0.764344031097341 1
0.862740449797414 1
1.21981381588134 1
0.959920176527801 1
0.798029976495074 1
1.07040551805847 1
1.00768812126363 1
1.14540633683297 1
0.893603672085614 1
1.45410889148178 0
0.981229057306719 1
0.811470071078997 1
1.03454138619874 1
1.00026781879303 1
1.03843601897031 1
0.899240180964761 1
0.866581324551113 1
1.18232571393232 1
0.90641963499141 1
1.0481609717776 1
1.03768843159941 1
0.859338345854289 1
1.00126239556199 1
0.973747504215527 1
1.42298637071557 0
1.18217662238609 1
1.04472935014472 1
1.25690979783116 1
0.715066980009023 1
0.990869072149771 1
1.036060702821 1
0.728546855927414 1
0.969983396794608 1
0.766021188974961 1
1.14390738958094 1
1.00985775935727 1
1.18062157974941 1
1.09877009630125 1
1.53521666347245 0
0.984007219713185 1
0.73516708038081 1
0.77432760577611 1
0.730635557575197 1
0.860993072648309 1
0.76627783021645 1
0.990463033937319 1
1.0981475454065 1
1.05993558416043 1
1.00832165175306 1
0.991695477377554 1
0.954650915422329 1
1.05922925751992 1
1.08603862628554 1
1.02905503628685 1
0.910202505113764 1
1.14552464570302 1
0.974759310474491 1
0.778116886958143 1
0.877793751340516 1
0.777125577238655 1
0.978006530724882 1
0.779469131759168 1
0.832900424754473 1
1.04650251127239 1
0.870540992133026 1
0.902261569101336 1
0.831770744861087 1
0.799623401271904 1
0.746681214348581 1
0.765457073591794 1
1.01702630680663 1
0.846413888353001 1
0.985930447649921 1
0.892048979286786 1
1.23334769678433 1
0.77839177952423 1
0.980179014328312 1
0.695278946911519 1
1.05300072511592 1
0.716693270215482 1
1.16624509669924 1
1.34608689327673 1
0.937151757349161 1
0.793465314241145 1
0.926648430084899 1
0.842391510141331 1
0.767150831106743 1
0.58369089361481 0
0.900352793023813 1
1.03057719356156 1
1.02775867241663 1
0.988551115639445 1
0.754901742818795 1
1.21975808094541 1
0.693526537450953 1
0.910021431467803 1
0.94683072160982 1
0.886919399496878 1
0.939285040810446 1
0.769383670555186 1
1.44537811132303 0
0.806495236401023 1
1.1032284564152 1
1.10531028034574 1
0.678089410387153 0
0.952123886998412 1
0.88760396624387 1
0.995305444446769 1
1.17054273867884 1
0.720115446612459 1
1.20786055475114 1
1.11386444050339 1
0.902937505232388 1
0.614357569353489 0
1.23204000257887 1
0.774925637265956 1
0.815946890272161 1
0.943166812013914 1
1.05284501405772 1
1.15059017193521 1
1.00485731943913 1
1.28428167742326 1
1.18371426647787 1
0.712118893187822 1
0.749344698365823 1
0.920508962175797 1
0.673622060186449 1
0.890329029479325 1
0.755767122190861 1
1.09527975072004 1
0.686749266750852 1
1.09159829737059 1
0.911272503585027 1
1.05281127060303 1
0.875361897135975 1
1.04866910641796 1
0.668897482364636 0
1.01224490977781 1
0.625754800086993 1
0.386010741502079 0
0.845053711089006 1
1.02899354931366 1
0.826179963753432 1
0.848765784695685 1
1.29081821842266 1
0.979522896263308 1
0.982303665666269 1
0.971122033557134 1
1.06668421568741 1
0.914114458370214 1
0.818871080890037 1
0.659050186858576 0
0.871752920143649 1
0.576768605886467 0
1.08917761758172 1
0.818616261395703 1
1.13126100775172 1
0.540654857584464 0
1.13774152776525 1
0.688372678423379 1
1.29856650263677 1
0.942945297150068 1
0.930285203681182 1
0.9378571199357 1
0.897954732644321 1
1.12128509537888 1
0.985243158359789 1
0.75805821162078 1
1.10599307790532 1
0.976220782830045 1
0.784714784361579 1
1.1736289539927 1
1.04249012573332 1
1.03908305113544 1
1.1157542668801 1
0.872486066851545 1
1.09389475977561 1
1.04506815362595 1
0.888817657389408 1
0.721601474505827 1
0.862000816789769 1
0.84278170609372 1
0.979129316421624 1
1.02403253258853 1
1.1763210257553 1
0.974318072766309 1
0.885555285786042 1
1.08374565474208 1
0.677597472682189 1
1.06153020733999 1
1.07835478224522 1
1.10108189316986 1
0.704851084008866 1
1.64853610818048 0
0.66220668145659 0
0.966957620618215 1
0.721828412525596 1
0.725018236232804 1
0.603668878765478 1
1.0587861241432 1
0.751476379681264 1
0.947943360595913 1
1.09536079471038 1
0.951717326434615 1
1.0312255705341 1
1.26704251530213 1
0.980879194852907 1
0.938292406734252 1
0.678599561438929 1
0.682899540068564 1
0.861974791942027 1
0.850801859012693 1
1.06477251614764 1
1.08576260711196 1
0.970415918536187 1
0.738695891127047 1
1.04718556299771 1
0.851476790545554 1
0.74626125947836 1
0.76088145006499 1
0.924292341973423 1
1.00538072515267 1
0.98599945072599 1
0.933368238064542 1
0.89985754747502 1
1.08464516349103 1
0.770119879899096 1
0.967875356877193 1
0.788384887943493 1
0.88114385766216 1
1.40893897734887 0
1.16289955738258 1
1.1172350610496 1
0.806910242705784 1
0.994308199931899 1
0.943980521297854 1
0.823952579751274 1
1.05776717121797 1
1.42291136298276 0
0.633472567545316 1
0.920692570317377 1
0.97230490619076 1
1.09151117809727 1
0.969171395024428 1
1.17209613888936 1
0.727305300873877 1
1.06707573524331 1
1.22092096752589 1
0.639728425747452 0
0.724621963578678 1
1.20761509868996 1
1.19969613600479 1
0.789339694353744 1
0.994319080220836 1
0.846201961904135 1
0.8785820355283 1
0.752308520302976 1
0.981324210344783 1
1.08877397383929 1
1.27548887416222 1
0.526477076798412 0
1.29456130465729 1
1.10616859481781 1
0.811420118700341 1
0.944518609054396 1
1.40582491432116 0
0.990798473073656 1
1.00730290299668 1
0.99661280288544 1
0.974232633145767 1
0.993220004978963 1
1.18070756958788 1
0.991709307533028 1
0.84070189036133 1
0.9551324905322 1
0.803443285557474 1
0.850701715430978 1
1.07070959042423 1
1.10213327710747 1
1.11741902892435 1
0.716821797562186 1
0.991230637524266 1
1.12967946215487 1
0.513663758370836 0
0.813855143962477 1
1.15417180735804 1
0.978779665747987 1
1.12488410683716 1
1.00198677543685 1
1.03770273841952 1
0.764227872052316 1
1.09262770180918 1
0.645541096727687 1
0.846976711731727 1
1.05642704140448 1
0.943283336885798 1
0.704602756264362 1
0.942605460034749 1
1.00998688691414 1
1.04884771359189 1
1.00068527265653 1
0.88311364487159 1
0.663609072406799 1
0.923584071188517 1
0.51917329686602 0
0.91278790030375 1
0.758709975004127 1
0.724389352955717 1
0.924991286643509 1
1.12078962102913 1
1.22359680350868 1
0.813911292330416 1
1.06040899534026 1
1.03011230064905 1
0.655747570586517 1
0.969648380464667 1
1.17491561290102 1
1.05577796516841 1
1.19151133503871 1
0.779609042821965 1
1.3402849416412 0
0.902912927265088 1
0.749265724448501 1
0.885438105490388 1
0.975757147173649 1
0.75906700043295 1
1.36422464576104 0
1.01260966149888 1
1.03062363569836 1
0.950576072856414 1
1.05047051556037 1
0.765312583051063 1
1.03356408139307 1
1.16059899503152 1
1.19702217658737 1
0.963228310835973 1
0.839356631818811 1
1.11234959680024 1
0.933044130534451 1
0.533714705048987 0
1.01515188195368 1
1.15378298191134 1
1.02565868268805 1
1.25562888499754 1
0.700141597658235 1
0.951727347190761 1
0.798732458021176 1
1.04845324782492 1
0.905899000250549 1
1.03521217125388 1
1.00986534079128 1
0.805198040696709 1
0.562785363962308 0
0.755555054951119 1
1.17813136987984 1
1.13564911915412 1
0.731603088097354 1
0.786346207274237 1
1.12034100273842 1
0.850633112895463 1
0.749498853831779 1
0.729193530473794 1
1.11481246485015 1
0.850755368601041 1
0.761997573896016 1
0.852750311433403 1
1.13889357049525 1
1.15489924122677 1
0.653062793288772 0
0.917927771022483 1
0.827644981786595 1
1.24100763326103 1
0.835585510849954 1
0.725061256951448 1
0.752836540404859 1
1.08539853087953 1
0.946301991968363 1
1.05811213769981 1
1.02471146562643 1
0.921703772365951 1
0.888672962449296 1
1.05802476368342 1
1.25821062862522 1
0.678831023044103 1
0.989848510619547 1
0.807259823943832 1
0.630253540023705 0
1.13939313114392 1
0.866726566580884 1
0.810860728923888 1
0.505780815310858 0
0.591831172700055 0
0.809399956005411 1
0.862473333590974 1
0.822989244588492 1
0.921731247626963 1
0.957983870945829 1
0.9569495168295 1
0.863162563918715 1
0.845123954935175 1
0.64707725987459 0
1.01751798467753 1
1.30174423719753 1
1.10066541040525 1
0.957494455707965 1
0.839909157783487 1
1.01758354380786 1
1.19850433683908 1
1.02089800924146 1
0.644224127985634 1
0.698100424554168 1
1.05258478399169 1
0.728603038034832 1
0.8157931560842 1
1.2055084140423 1
1.21221485606268 1
1.32847771334843 1
1.13298717849306 1
1.03436148404174 1
0.885436344969048 1
0.761427306948272 1
0.516392145107716 0
0.98145450815359 1
0.779070299264384 1
1.00085478399092 1
0.935658302205617 1
0.866876860465965 1
0.9585218685824 1
1.4056221648843 0
1.19508433640227 1
1.22841934877371 1
0.936564120506224 1
1.28280930926453 1
0.542847693867227 0
0.954373534623252 1
1.52676942549551 0
1.17235824945563 1
1.00213306004605 1
0.865057323871199 1
1.18967899460704 1
1.23238113389938 1
1.15021362246172 1
1.13214372839269 1
1.13598620011356 1
0.78056424151563 1
0.885321386994491 1
0.662096785895825 0
0.879648031885265 1
1.05076381284512 1
0.957988148553302 1
1.08838735934644 1
0.777712816395839 1
0.912894144731247 1
1.09347882019269 1
0.537200992545517 0
0.655669064744789 1
1.39146497076104 0
0.81503129574995 1
1.36984469630083 1
0.746560576032668 1
0.952633165193012 1
0.963306929637692 1
1.03808704114964 1
0.745374504789186 1
1.10717202317758 1
1.26963263743207 1
0.830524995434681 1
0.828608238671968 1
0.848494538944968 1
0.920570416825925 1
0.939098583624294 1
0.803074339774055 1
1.10782761345391 1
0.723773436103651 1
1.33324896576293 1
1.02401039895002 1
0.963855624242368 1
0.927993973978519 1
0.689456637369585 1
0.913982590983634 1
0.722851152481016 1
0.992843550851846 1
0.607051948647991 0
1.10184144928012 1
1.17309317217357 1
0.913645120553304 1
0.963178573436999 1
1.29717099615258 1
0.923995949085693 1
0.865393902588976 1
0.858839111211371 1
0.68320762972768 1
0.977421660191007 1
1.02618001101653 1
0.850392781045445 1
0.602841571442398 1
1.15958666295485 1
1.05088395898015 1
0.952015975342649 1
1.00934572980063 1
1.06878018085329 1
0.809445649725047 1
0.902961852119077 1
1.13740549988147 1
1.29619077262662 1
0.905684073083239 1
1.26099507039616 1
0.875208433217309 1
1.01650697931982 1
0.760476051562558 1
0.80137358828846 1
1.09568418647065 1
0.763024746671633 1
1.15556248132441 1
1.15788111688462 1
0.817275088446829 1
1.08785204102865 1
1.00873930685694 1
0.976203282514475 1
0.65688155743203 1
1.13131239341828 1
1.18227311817541 1
1.08720072072557 1
0.874680674678137 1
0.665824105233973 1
1.22384911924468 1
0.711130022254456 1
0.882734475587368 1
0.817157043689183 1
0.744237034632084 1
0.926420361238995 1
1.2194237549724 1
0.815925749034134 1
0.672822633106551 1
0.86372531021826 1
0.884135527832726 1
0.86374634245104 1
0.944664489980233 1
1.18735755480447 1
1.08127908654357 1
0.980374501587031 1
1.00333775842483 1
1.07990960747375 1
0.695160811939824 1
0.731957710983264 1
0.629441017933568 0
0.839235470396224 1
0.952335462870564 1
0.763440709985986 1
0.735009140372061 1
1.03904751218228 1
0.934939865552986 1
0.99158989507657 1
0.778405112009054 1
0.586180751011146 0
1.0817746491995 1
1.03187970308622 1
1.24535189200278 1
0.980642634354281 1
1.26097082676026 1
0.849691947031273 1
0.791272381908786 1
0.818620528051083 1
0.992734043358987 1
0.738629402803743 1
1.28192820997347 1
0.707243680053673 1
0.911767416345505 1
1.02170310099552 1
0.884299083968838 1
0.968448765779209 1
0.716003046611109 1
0.759613398781274 1
0.920840762489235 1
0.959416803390162 1
0.837008417855116 1
0.84285571800201 1
0.937851789322257 1
0.758257388054309 1
1.02549316480368 1
0.776433781801597 1
0.668667361155849 1
0.842320024894656 1
0.846335719944305 1
1.08759632346429 1
0.833570517229368 1
0.573422707964113 1
0.933148694149908 1
0.851082036158289 1
1.0149412954811 1
1.29542927772479 1
0.89190293875733 1
0.876036369826397 1
0.956898147988105 1
0.791851207150412 1
1.32882591858734 1
1.00017272157864 1
0.798649024807896 1
0.739306128034747 1
0.947684892103107 1
0.981667923849034 1
0.869918066364899 1
1.18108355848982 1
1.02604016352368 1
0.987730637114745 1
1.05635583491575 1
0.903254692637647 1
0.79263677638036 1
0.785410516084168 1
1.36271277569058 0
1.05128325920537 1
1.03730198680565 1
0.875138745603025 1
0.816888898187934 1
1.17870022079357 1
0.698688585046168 1
1.19775978639904 1
0.69900029035495 1
1.25474033383388 1
0.926854870737136 1
1.16789839658132 1
1.01971933579034 1
0.654651480992103 0
0.961556365085201 1
0.647510929013005 1
1.18486455387584 1
0.76041418381185 1
0.731068223090919 1
1.02449295862782 1
0.558461046750443 0
0.80439898236708 1
1.24713916893676 1
0.922468085379895 1
0.935984592142121 1
1.25103280438193 1
0.901473144477001 1
1.03226238869588 1
0.649643100844424 1
0.644225945285296 1
0.918577985089528 1
1.41209573372888 1
0.993754405791832 1
0.838879661969519 1
0.511110952525249 0
0.9914534611044 1
0.92572672058433 1
0.703952929863582 1
0.579428759502113 0
1.09613720201369 1
0.925017312300817 1
0.965662959027824 1
1.23092609852226 1
0.925181893695405 1
0.87556029238234 1
0.901250167603979 1
0.815691247623852 1
1.19056878757657 1
0.807278882132393 1
0.937953811201964 1
0.922966842003215 1
0.613643347278023 0
0.962161954954187 1
1.11846368013909 1
1.0695946214258 1
0.671082654099661 1
0.814567612906066 1
0.864339625485448 1
1.03435078173185 1
0.910634636077605 1
0.80158996242575 1
0.89802615050473 1
0.729713309163847 1
0.958983977737914 1
0.851162938057269 1
0.861816793107895 1
1.31047926424285 1
0.766821352493392 1
0.685859425835637 0
0.916549024567416 1
0.541321441149246 0
0.788098827944283 1
1.0694020518758 1
1.00729506255296 1
0.953664500123701 1
0.867559103429117 1
0.877554077541426 1
1.02480724535939 1
0.807812247978582 1
1.03261186497863 1
0.947248358337224 1
0.890039948471136 1
1.07660984334788 1
1.05736045366094 1
1.20044938803867 1
0.798066375454814 1
1.00515191842109 1
0.753781664125052 1
1.09965662915726 1
0.695021465046407 1
1.03719695474078 1
0.901448009137025 1
1.02944180064153 1
0.913439770633224 1
0.80216978624848 1
0.990930011372212 1
1.15623696315879 1
1.05724958237524 1
1.07120164616084 1
1.08397007758999 1
1.14566401612319 1
1.18724579662108 1
0.81150083995369 1
0.838452747133409 1
0.901219384861575 1
0.992476061084931 1
0.859085942947657 1
0.536201040105967 1
1.01237254465537 1
0.999502899435651 1
0.608458700336188 0
1.35303358115622 1
1.04142681149325 1
1.06743415758377 1
1.34994927466211 1
0.922627454454928 1
0.860789711537213 1
0.785802236159707 1
1.14312100119009 1
0.594580245927338 0
1.10942310031733 1
0.938220331122528 1
0.951715146059091 1
0.941654831823427 1
0.89352201949284 1
0.736563683608942 1
1.31154010151484 1
1.17729364594055 1
0.923087028003175 1
1.20547805354615 1
0.816621579721151 1
1.08955148479241 1
0.75969265741865 1
1.1870541020663 1
1.09828605695416 1
0.677027451174713 1
1.19388407894262 1
0.87693823812802 1
1.01556401092148 1
0.932173721278188 1
0.86833080020896 1
0.879466899358563 1
0.93702497123467 1
0.761019982684402 1
1.13042574911346 1
0.856756644003725 1
0.883118353733095 1
0.654519112889777 1
1.31124614140665 1
0.766064220515439 1
1.02642962387045 1
0.827799227177803 1
1.16529221124148 1
0.929784611192636 1
1.28817400601978 1
0.906637410435094 1
0.800037043946186 1
1.03094282009086 1
1.32056371295024 1
1.12033690422585 1
0.977418054806802 1
0.703185043737914 1
0.771894636389741 1
0.77251216347076 1
0.96789524146393 1
0.81197484871232 1
0.496148096138026 0
0.907561474304294 1
0.723468526382321 1
0.930477178268159 1
0.776753991681045 1
0.981337127890542 1
0.971166803176822 1
0.769498297885316 1
1.13539774569364 1
1.02407734055785 1
0.968242334313566 1
0.841194377487314 1
0.991166917602651 1
1.26442414840197 1
1.06018024690336 1
1.02214714795532 1
1.00021163479812 1
0.727836037927212 1
1.14482337097036 1
1.01554917509803 1
1.14040376118555 1
1.10327886723854 1
0.920552477025577 1
0.876625884662226 1
0.796815333221961 1
0.86752595857181 1
0.964257106396403 1
1.23715239329233 1
0.914273362037151 1
0.722414758532077 1
0.816572178045619 1
0.735982630777923 1
0.952678471196646 1
1.17909560259307 1
0.631519690016684 0
0.605956268489878 0
0.794638773209624 1
1.01077533142354 1
0.76944772872291 1
0.804571082723745 1
1.10844525411201 1
0.940820551461248 1
1.29500005168929 1
1.32919830690944 1
0.876387150166177 1
1.02210159284177 1
0.779513533018454 1
1.07086634781824 1
1.16773819779722 1
0.962400029379226 1
0.970710855098275 1
0.752015502269348 1
1.13946963958031 1
0.842724003586365 1
1.02230912786287 1
0.833883433417348 1
0.942654180643816 1
0.858316903522127 1
0.792515129931887 1
1.19805239492555 1
0.826481399696148 1
0.89623484023709 1
1.05046853975672 1
1.00283779920615 1
0.906755565024977 1
0.808163201881527 1
0.845753714004857 1
0.726996290561004 1
0.566031704402966 0
1.08646179235561 1
1.16870584191628 1
1.25270375821388 1
0.906854473690294 1
1.07438703045897 1
0.803974380452416 1
0.852901765615006 1
0.888997228744376 1
0.998479262915238 1
0.730930042263287 1
1.04444533320412 1
0.920754635896753 1
0.950894446021865 1
1.19803983832802 1
1.28124957530773 1
1.09952935120963 1
0.859853251353262 1
0.873593911198624 1
0.806889168236273 1
0.832998622612631 1
0.910406703243447 1
1.03328204668317 1
1.61220708872731 0
1.15362141765086 1
0.592438994810583 0
0.863869538143219 1
0.793469281135404 1
1.02160528765196 1
0.884400280277209 1
1.32166633493832 1
1.01971902909857 1
0.850125621183414 1
0.843948823776601 1
0.769331296090016 1
0.757770639691147 1
1.02859703874309 1
0.903930331656443 1
0.866750703149315 1
1.16826400475878 1
0.947414605697582 1
1.07836136017637 1
0.704079269387311 1
1.06047502465673 1
1.06235745289335 1
0.925466871183816 1
0.992650768890969 1
1.28098264375116 1
1.00147945095315 1
0.813910481946157 1
1.07895529454522 1
1.00311100883404 1
0.86141392617189 1
0.933424993006487 1
0.47687267234961 0
0.767800993853352 1
0.507560483964151 0
0.80064600546132 1
0.770351890847099 1
1.0370701640581 1
0.85690068649698 1
0.898844129888647 1
1.1799533454781 1
1.28640531794021 1
0.8731165509498 1
0.767066321498459 1
1.06620464746707 1
0.638614456391235 1
1.11461146705489 1
1.11376031452873 1
0.76009358189586 1
1.16180448298078 1
0.710756761969823 1
1.08868888688159 1
1.06329086369433 1
0.863081534362348 1
1.24230741292237 1
0.912565608161049 1
0.591726458121849 0
1.03194036427406 1
1.10192131630414 1
1.26246183626273 1
1.22727556915977 1
0.815095398054373 1
0.977292841434435 1
0.840884452408631 1
1.39916873931166 1
1.3253574583676 0
1.26922473038011 1
0.790602544326882 1
1.15567884791571 1
0.848015184251157 1
0.825386620889701 1
1.01782332988015 1
0.993258448811456 1
1.0695895284024 1
0.703389707690537 1
1.02582602596744 1
0.623088134288962 0
0.967450055244472 1
1.11775686773766 1
0.838345725468815 1
0.864949284292469 1
0.745653245705984 1
1.03904764370019 1
0.89125495829466 1
0.61591087854346 0
1.01342613465538 1
0.988962076552623 1
1.41928775201505 0
0.970407534365525 1
0.817852716140793 1
0.830089713998776 1
1.06972047294499 1
1.09180623700074 1
0.864580965291555 1
0.610471076147845 1
1.31498598503234 1
1.02684441077404 1
1.01847337503802 1
0.877037868609189 1
0.86702045519484 1
1.02934215476929 1
0.984370290926885 1
0.880779017118338 1
0.748393006032211 1
0.927410160734229 1
1.19518732959053 1
0.779552800031086 1
0.931599051730534 1
1.03935611356727 1
1.15327568792091 1
0.688230105469595 1
1.23483543080777 1
0.993193916435027 1
0.916924891572581 1
0.781687308453219 1
1.04540150124059 1
0.779466906019365 1
0.838771830130933 1
0.796433789138269 1
0.769733043388447 1
0.82033239216549 1
0.906309143225456 1
0.980490772871593 1
0.87629034033763 1
0.994083857812841 1
0.987994843548923 1
0.93275519895943 1
1.13488716661675 1
0.943457028059107 1
1.07288239984055 1
0.816821258476831 1
0.846342774148497 1
0.806965294357526 1
0.801046859895023 1
0.90811094988481 1
1.40843937372855 0
1.08209185294402 1
1.19167997824769 1
0.986601720852802 1
0.896693140092899 1
1.34470611986292 1
0.758665193598895 1
0.949944591824398 1
1.45127318987331 0
1.05915849420689 1
1.18981128446 1
0.92738203236792 1
1.08173932758813 1
0.980153453495714 1
0.979542229065114 1
0.922287326920926 1
1.11748254296343 1
0.871720899101035 1
0.827207265910067 1
1.0935450889736 1
1.16925973562908 1
1.04337114288393 1
0.361721651667369 0
0.948994144399875 1
1.10753781650426 1
1.18630439540916 1
1.01941908407006 1
1.27313089587933 1
0.573793708959186 1
0.752671811907433 1
0.869881121450495 1
1.02236173834458 1
1.04527045610111 1
1.11042710921617 1
1.15230537159518 1
0.834203953415238 1
1.14381060099196 1
1.08114314171423 1
0.727222066251381 1
1.13412101223557 1
1.18946689285908 1
0.790393905986393 1
1.20259462052125 1
0.881418504325595 1
1.22477129716806 1
0.835428815199616 1
1.02615337718901 1
0.883155031582304 1
1.03784933192501 1
0.677413305797897 1
1.2133710433399 1
0.799540842027606 1
1.05155356275659 1
1.42901056572045 0
0.911523727946579 1
1.07270468147436 1
0.804736935417037 1
1.03458383886594 1
1.44403795602782 0
1.06718562472629 1
0.870014600507067 1
0.811612272070652 1
1.10381438282687 1
1.03294791606686 1
1.08479180059202 1
1.18476912861026 1
0.939322342078281 1
0.926627517852168 1
0.820676911406609 1
0.888728153319093 1
0.806460646542266 1
1.02281433470967 1
0.969841197546825 1
0.82475155872886 1
1.01586790593512 1
0.649654849454736 1
1.36996101851239 0
1.33876483448715 1
0.951452388816199 1
0.89276844213233 1
1.01461242302647 1
0.562716209620733 0
0.901298081395755 1
0.894593019733102 1
1.22715931924557 1
0.808278364167973 1
1.02302205115939 1
1.15930512435775 1
0.89899574220366 1
1.12953591099164 1
1.02745863509077 1
0.577044712756246 1
0.997043683620659 1
1.25320550031722 1
0.682443894959971 1
1.36113999876986 1
0.620436987794552 0
0.873960008531053 1
1.0104984040922 1
1.1633272316533 1
1.09495986966739 1
0.910799567728598 1
0.772718460817579 1
0.842217323932293 1
0.817267486601552 1
0.539117827534173 0
0.738224923716092 1
1.34297945029573 1
1.03810493084034 1
1.11268003431436 1
0.891946344009336 1
0.791556118036848 1
1.04722897201708 1
0.91491178313872 1
1.24670924812368 1
1.17305643707799 1
1.1635638663533 1
1.08635355263749 1
0.967505323529879 1
0.708813899234721 1
0.86446661414513 1
0.911659559432077 1
1.13670316227253 1
1.08450271724853 1
1.20678029928123 1
0.913100705017939 1
0.789540539496516 1
0.805896017389969 1
1.08044122902984 1
0.561819033035504 0
1.12690566263635 1
0.979451456990099 1
0.928997811571418 1
0.998119049223805 1
1.21818563733392 1
1.18330690716912 1
0.940004048316286 1
0.901296747466899 1
1.05384622242509 1
0.864077252391769 1
1.27236886277633 1
0.75665776065596 1
1.04668152071616 1
0.730895483551856 1
0.697393652793252 1
0.881437209964111 1
1.03861300289245 1
0.654368389425797 1
1.06085789132865 1
1.0208573202701 1
0.632116191741833 1
0.974229768249704 1
0.816919329348721 1
1.18045781859568 1
1.14334144923986 1
0.92924031110903 1
1.03804155388119 1
1.13580050681907 1
0.642741460091381 1
1.07165999214078 1
0.90419990493433 1
1.13433922314118 1
0.906228033288559 1
1.04497297043505 1
1.280292629953 1
0.845703292607999 1
1.34511045293569 0
0.902196892897081 1
1.01426026876634 1
1.10728684087038 1
0.87627538073119 1
1.32441363813428 1
0.691809461253818 1
1.06256212910541 1
0.955146899727897 1
1.16875909569988 1
1.38289017662164 0
1.38335126296545 0
0.875974420209978 1
1.23000708223906 1
0.854301893953883 1
1.01548755483086 1
0.960516062104753 1
1.15259638794077 1
1.24527568888424 1
1.04042987797522 1
0.714826554491801 1
0.682621002122315 1
0.967327546093453 1
0.858897493518443 1
0.764174110583063 1
0.77345442659614 1
1.15495152529577 1
0.819428640308807 1
0.579024925241865 1
0.770310537155466 1
0.814592438423268 1
1.07816057699272 1
0.607574690905129 1
0.845563921806656 1
1.21211665429169 1
0.851419975327155 1
0.85120188399323 1
0.985828336394854 1
1.09619791262046 1
0.979282400296554 1
1.07538382055078 1
0.918269269455606 1
1.0032801671796 1
1.09240864851054 1
0.591190740174662 1
0.961158954569507 1
0.836829417111775 1
0.630945018302034 1
0.891903399677941 1
1.04762521714681 1
0.913376658562944 1
0.898801753971052 1
0.791598770777782 1
0.719017025968154 1
1.12517139533551 1
0.778812659252217 1
0.784646386329923 1
0.795455092483414 1
1.27139954735416 1
0.992035885691031 1
0.935899981374897 1
1.04614514027828 1
0.982080006260325 1
0.931997271073463 1
1.03223809685973 1
0.949118961426649 1
0.641952380126732 0
0.958829263103201 1
0.887527935177768 1
0.73560325207278 1
0.46014578444757 0
0.640201108274603 1
1.19737170444088 1
0.537559678235688 1
0.694451185148088 1
1.16937021350717 1
1.18938211867248 1
1.02282885109936 1
1.29068014600802 1
1.34545008096582 0
1.01433010802526 1
0.878157950976373 1
0.920635283027611 1
1.13765187686469 1
1.21331430317622 1
0.949808269263666 1
0.838546996810819 1
0.757690755006268 1
0.807903912282918 1
1.05262163908411 1
0.961199975509624 1
1.01599276764607 1
0.911090782407796 1
0.978033540817038 1
1.33173394260707 1
0.44881910345547 0
0.83131694937852 1
0.85302161299023 1
0.900984651155755 1
0.90587477336036 1
1.33846328918038 1
0.973392971139095 1
0.808791628482708 1
0.800592917009387 1
1.45260078016331 0
0.910849463688262 1
1.30411942523465 1
1.04784107170497 1
0.92334776952591 1
0.946022232865358 1
0.519260202446067 0
1.384421760309 0
1.03864474340825 1
0.720621189600029 1
1.0596333352393 1
1.07879414549646 1
0.873878440207221 1
0.59676310799441 0
1.03128994256836 1
1.16923932203713 1
0.71631455043203 1
0.85571735909802 1
0.913382943232829 1
0.99022766334065 1
0.887573678540838 1
0.708479052815465 1
0.908626565186105 1
0.999485530668151 1
1.14249389931644 1
0.785422663737213 1
0.875139537518734 1
0.866517797268964 1
1.03947228551571 1
1.03597340405371 1
0.765171808378581 1
0.975162198788185 1
0.899311021260836 1
0.98654299006369 1
0.994467412234125 1
0.943789616032969 1
1.00578051357074 1
1.05201648784944 1
0.882235584516665 1
0.916718326159274 1
0.79705844678354 1
0.563107278273753 0
1.00983659961914 1
1.02554505515453 1
0.698685956072106 1
0.753493585104315 1
1.06528378482148 1
0.851786004851046 1
0.766235018786379 1
0.86622326526645 1
0.72562808017336 1
0.899532199658464 1
1.17294011311311 1
0.961875907466288 1
1.24452370158997 1
0.6039678176913 0
0.897240928138089 1
1.07025262438633 1
1.01906825328046 1
0.863546766536196 1
1.13624382326869 1
1.3635856387526 1
1.18474133421018 1
0.879497987742618 1
1.35360047999227 1
1.03367194490495 1
0.91733977340625 1
0.772094861540278 1
1.27243672250966 1
0.984288438157094 1
1.01769130518914 1
1.15212416664754 1
0.615420125631479 0
1.12382222140209 1
0.891760691811787 1
1.00506746082533 1
1.18007904521113 1
0.940194373637551 1
0.969585043286189 1
0.878628025414686 1
1.07605517191417 1
0.807549792098778 1
0.78942739452592 1
0.884890476513529 1
0.967593284293478 1
0.822624979010572 1
1.14431660363343 1
0.93067704990295 1
1.17642044482669 1
0.925934290559941 1
0.828915273657356 1
0.891063149957135 1
1.22496005105332 1
1.04980854968646 1
1.14767863110202 1
1.12191889565154 1
0.813518067143754 1
1.18672174344838 1
1.12932629453015 1
0.983548287266297 1
0.964621357789966 1
1.09156160882155 1
1.17426491501895 1
0.854965600670571 1
0.83265372349582 1
1.00371160273073 1
0.545921171187686 0
0.841050796013338 1
1.09236856001394 1
1.06213999316356 1
0.963646797777881 1
0.959463998168025 1
1.13525276637252 1
0.663832347533418 1
0.885154127731073 1
0.917326839261226 1
0.766660611149116 1
1.1614202115745 1
0.672922879038807 1
0.998804580269259 1
0.951155737289037 1
0.836571157826927 1
0.914607668691426 1
0.97538665815949 1
1.39293557597199 1
0.930662165906415 1
0.921884025742686 1
1.082029247811 1
0.836272671751995 1
1.20263081612309 1
0.698491115309635 1
0.897289252681865 1
1.00505045894657 1
0.955266121959109 1
0.853342731651334 1
1.07883287134999 1
0.90595392480649 1
1.25721498449505 1
0.821190568536137 1
0.96253776939203 1
1.21624116611801 1
1.01101541007252 1
1.08186562576906 1
1.07763120965908 1
0.843775623169099 1
1.24120318121335 1
0.626168828237577 0
1.16048236270816 1
1.10147965290936 1
1.060009613236 1
0.900070401052928 1
0.960299563176859 1
1.23116284434027 1
1.08840988778096 1
1.01801699848614 1
0.669561555732123 0
0.946432954590014 1
1.19325496328089 1
1.06694283947514 1
0.765155176946616 1
0.921126396178416 1
1.10682411603335 1
0.985007131594658 1
1.08558469371625 1
0.815961753389134 1
0.756835930742881 1
0.563512947239284 0
0.95233892803587 1
1.19220146508561 1
0.92877548928365 1
1.10433151613909 1
0.718509303880596 1
0.687988839644058 1
1.21861260065873 1
1.09006569292444 1
0.888350439705224 1
1.01348347932903 1
0.924128107117517 1
1.2131807051023 1
0.953405876363849 1
0.574946583097745 1
0.911669897144714 1
0.831295308865749 1
1.38137214795085 0
0.882843978767846 1
0.958508386758901 1
0.97863188487056 1
0.895017870942847 1
0.896375252198988 1
0.903841877035555 1
0.928109216798619 1
0.581091667795513 0
0.859556268812232 1
0.743886486288266 1
1.15054789142006 1
1.01311702942022 1
0.830731974653333 1
1.15429386016661 1
1.11484042552305 1
0.786792092738259 1
0.980465204264872 1
0.999186682663076 1
1.41947371337011 0
1.22126610479181 1
0.96878431224871 1
1.19632969799645 1
0.95913466328179 1
1.08280598862695 1
0.740945942544267 1
0.63387620127134 0
0.938464506526558 1
0.812352906141111 1
0.824637689563244 1
1.0936038214794 1
0.858923398263727 1
0.789910577938173 1
0.854892047682433 1
1.2904462529613 1
0.981655943813908 1
1.06203467070672 1
1.17050670105214 1
0.725426397039414 1
0.627546686022283 1
0.936016902475905 1
1.53439447425768 0
1.10896405771289 1
1.00227968653992 1
0.924905843679604 1
0.766826006537411 1
0.832998257420266 1
0.984495561988498 1
0.982615042465089 1
1.17051729475232 1
0.64814762647188 0
0.787741602545481 1
0.833331857425836 1
0.461779499939541 0
0.79902023202297 1
1.04359018663771 1
0.627636208861255 0
1.223380449929 1
0.956270353376067 1
0.93214617582986 1
0.884855718574416 1
1.21332263933048 1
0.701907644494046 1
0.864785576183325 1
1.0654385374773 1
1.08648662761182 1
0.839824345413012 1
0.772890713262767 1
0.845704073149889 1
0.745027560720831 1
1.15483399808413 1
0.748509932060303 1
0.82236342589444 1
0.954325924624824 1
1.11471748847274 1
0.95564052490406 1
0.82306238559529 1
1.3315501225094 1
1.22019735791649 1
0.933663531141637 1
1.30981807859361 1
0.717481860032206 1
1.16032642329566 1
0.80560451851842 1
0.724258607733208 1
1.00101275181671 1
0.722599330113808 1
0.72541348892975 1
1.28764216735069 1
0.824503900891651 1
0.943135663241322 1
1.13533256077464 1
0.983408027111161 1
1.17753304272631 1
1.10774702398777 1
0.681700415639961 1
1.16990591530705 1
0.817762787153954 1
0.75804966185408 1
1.07874757453514 1
0.756636758902978 1
1.07363122746408 1
0.874020426609979 1
0.707533118912369 1
0.949918308091581 1
0.938330074035871 1
1.11440820070008 1
1.05878478188334 1
0.785910762951647 1
0.838497425161138 1
0.838326487604337 1
0.771524648362353 1
0.767610116813474 1
0.731869602971074 1
0.923660865556902 1
0.676027914399524 1
0.758250115452279 1
1.14884744512872 1
1.4438160400353 0
1.16550092200592 1
0.936120154604946 1
1.23414056194199 1
0.875884540227677 1
1.00842731180064 1
0.896054680358481 1
1.04689623549662 1
1.06036959609587 1
0.89371539805026 1
1.1639584219306 1
1.09393813425909 1
0.879526697451703 1
0.84787255951164 1
0.748872098067975 1
1.1362452714418 1
0.922009140223546 1
1.09743329747981 1
0.661408847204219 1
0.863413613343535 1
1.31312302599817 1
0.531761191944919 0
0.991740775510683 1
1.07507412151509 1
0.992351362813366 1
1.07978092328207 1
1.02861059621687 1
0.7948512419618 1
0.849037594957783 1
0.653555987753687 1
1.14847741469254 1
0.656724203546527 0
1.10709554226707 1
1.10754907397132 1
0.972650595196165 1
1.15169967302089 1
0.980029903764112 1
0.890284010207683 1
0.880210250833379 1
0.506393919916619 0
0.979858410799897 1
1.1114734756663 1
1.08188341378058 1
0.674359531293125 1
1.16252800644169 1
0.985469564116254 1
0.689235822702231 1
0.814940189388614 1
0.900885075010938 1
0.987028151970994 1
0.878051073113313 1
0.674058686225722 1
0.683661019732081 1
1.10293265713892 1
1.03244283037842 1
1.03805750237216 1
1.03164420430697 1
1.11733525585676 1
1.09760698876671 1
0.978226513070463 1
0.77305516138077 1
0.777347885261014 1
1.03275809708753 1
1.05510617736394 1
1.25371242016959 1
0.866994405626604 1
1.40591180326878 0
0.52672867820673 0
0.600955706705583 0
0.850162636888615 1
1.00060922787343 1
1.04892914047275 1
0.892058381511173 1
0.944581552890698 1
1.1703540510681 1
0.876585457617236 1
1.14813109240069 1
1.01066786917179 1
1.02907406663975 1
1.06957364889607 1
0.851757985414054 1
0.728497139818116 1
0.486982678627077 0
1.06559375110194 1
1.22768448616068 1
0.704341878808981 1
1.00192560878804 1
0.755956020271946 1
1.15292055263049 1
1.27313079794644 1
0.970119588691323 1
0.660145843079535 0
0.880748599306422 1
0.534615928306159 0
1.01054587715892 1
0.639221950506658 1
0.997898778640317 1
1.01968887870292 1
0.749432703735866 1
0.84516011884159 1
1.04381332239072 1
0.703891562216133 1
1.14307157870183 1
0.933232811532212 1
0.847587920967163 1
0.988527901111628 1
0.941754513146178 1
1.09384784805711 1
0.90817334196135 1
0.966005305413948 1
0.74305813660192 1
0.973812648019543 1
1.01326070295659 1
0.892362757222704 1
1.01833418578271 1
1.42421801059228 0
0.983085264405232 1
1.06402217038567 1
0.950982103725457 1
0.624289678048368 1
0.72756676454378 1
0.952149339194973 1
0.754027777280939 1
0.833242807043125 1
0.75807535330462 1
1.25995936685763 1
0.755431182131132 1
0.842788370275276 1
0.754388964516369 1
0.820747498939293 1
0.99716094094811 1
0.997717711918559 1
0.985694922634143 1
0.974563096056279 1
0.915930442312464 1
0.996380544059441 1
0.894410656606449 1
1.11870382306712 1
1.01704151340935 1
1.18712295132955 1
0.840361053909589 1
0.895404309832038 1
0.678225364263775 1
1.10598760486921 1
0.965117316019046 1
0.908529594102911 1
0.877001398776637 1
0.861167310559201 1
0.977107288986241 1
0.799975802671623 1
1.08343279103424 1
0.948708577700101 1
0.842481119543402 1
1.03858541253271 1
0.951408477858558 1
0.677523020238307 1
0.92505058348743 1
0.754034292278227 1
0.82307282377093 1
1.0306322054111 1
0.868571826926019 1
1.14280246585921 1
1.02549609422629 1
1.12654225258694 1
0.866548022298849 1
0.755505316433252 1
0.931286898939626 1
0.569633646245704 0
0.743907459551622 1
1.31271478738033 1
0.853781088835791 1
0.876768397731806 1
1.0164340207875 1
0.914601965582818 1
0.970422824931692 1
1.12914653256189 1
1.2372044253152 1
0.782441294233579 1
0.836669577122413 1
0.802720008740923 1
0.872785230532637 1
1.0596376518423 1
0.90805507964197 1
0.732090809374004 1
0.864029913841758 1
1.04972172721051 1
1.10252964955247 1
0.910483559650619 1
1.05677229724733 1
0.818391038017205 1
0.993557857518739 1
0.425801511874014 0
0.742084626398353 1
0.937885278513823 1
1.00535727120308 1
0.916285958778615 1
1.05740215105242 1
0.856195516499686 1
1.01837881985574 1
1.07132355725293 1
1.00201207336778 1
0.62135360090714 1
0.979454279050478 1
1.13950107436822 1
0.923860813640623 1
0.670390718299495 1
1.20088142246394 1
0.846276559829696 1
0.943210197948268 1
0.858784121446331 1
0.830450381578574 1
0.991974620270564 1
1.11745415909173 1
1.00234822011054 1
0.752220372833518 1
0.886249915583605 1
0.942957495481206 1
1.25703095223351 1
1.159668406874 1
0.978882042955074 1
0.913521791479297 1
0.646235454534896 0
0.898220129223545 1
0.973685145949847 1
0.798579730169395 1
0.857183922633886 1
1.14488073494149 1
0.617419811534249 1
1.15352931587564 1
0.881024332396982 1
1.11811137669756 1
0.776321920016927 1
0.646097489364614 1
1.09742098317491 1
0.751918624813173 1
1.34683087266945 0
0.964557080039614 1
1.21544530903711 1
1.00427977494301 1
0.837123786824624 1
0.99587951294989 1
0.773482847310403 1
0.744619710980425 1
0.907740889743111 1
0.982153315782577 1
0.822497666593719 1
0.920390380081284 1
0.732338350642433 1
0.85191301689215 1
1.00584915801855 1
0.876678273185675 1
0.960097268976249 1
0.8848180566527 1
0.976034884689283 1
1.02936779031491 1
1.05389871457411 1
1.01931129191153 1
0.806664346551554 1
0.66838706405175 1
1.18088163156365 1
0.860991912905445 1
0.896646419475679 1
1.03274545061521 1
1.06502652192067 1
0.968422323717008 1
0.718117316630446 1
0.786362505193142 1
0.643364598411454 0
0.972142875348894 1
0.83293199964416 1
0.904552993803623 1
0.990322575801052 1
1.28920108066565 1
1.14736003670403 1
1.05470091918622 1
0.875740951309204 1
0.692761491640927 1
1.11664548108091 1
1.20009325766669 1
0.529397623431895 0
0.768609116866068 1
1.00177113610475 1
0.866745587739885 1
1.12926341768547 1
0.871115857825219 1
1.14814149461342 1
1.0235811616616 1
0.757361390837475 1
1.26200345778246 1
0.89094838155212 1
1.32555086290594 1
0.711836706881183 1
1.33206583437237 1
0.883513667837689 1
1.14669081295915 1
0.929617515606325 1
0.632639424807569 0
1.10983368188879 1
0.821556743988734 1
0.664750893842656 1
1.02305203566668 1
0.973217704962094 1
1.14303808945153 1
1.1358793860222 1
1.03628928518496 1
0.847754878335516 1
1.1429647943794 1
0.897821126004345 1
1.01387185267494 1
0.985102473765026 1
0.923374806346475 1
0.976115408601351 1
1.21778902012984 1
0.519104428002777 0
0.885545752050421 1
0.921043471602997 1
1.28989987100047 1
0.974836055136088 1
0.870386194039202 1
1.04914673670116 1
1.07874203581791 1
0.731653286011019 1
1.02912577229741 1
1.04908451143008 1
1.06414496206818 1
1.05135756941778 1
0.919111325049952 1
1.0320396558864 1
0.946987672481077 1
0.634510824218889 1
1.19119263813607 1
1.1110253618736 1
1.00727012277641 1
1.1531562688189 1
0.768911868868036 1
1.13805081943348 1
1.28401515534442 1
1.14728436624417 1
0.73992902646948 1
0.79124514065092 1
1.0705177330311 1
1.15923684653635 1
1.04850293958128 1
0.959729511532925 1
0.882400730911151 1
0.974857889091909 1
0.895286022489015 1
0.839883548195412 1
1.19907638067012 1
1.24453941477503 1
1.10528552715012 1
1.23044582460516 1
0.895924543237684 1
0.682515485415902 1
0.796105832187787 1
0.68736686934155 1
1.21101015505887 1
0.929699714198063 1
1.00695483582746 1
1.3562834434417 1
0.772781373543571 1
1.03897668842016 1
1.01418335628479 1
0.901278659044947 1
1.47557789585493 0
0.92298290823332 1
1.12613639180648 1
0.838513636143237 1
1.07011203412013 1
1.08310680309973 1
1.06619155910615 1
1.07822236553344 1
0.530738464468057 0
0.983020000005919 1
0.892092902854434 1
1.11424325099274 1
1.22797751694148 1
1.00486416956995 1
0.783355825213038 1
0.740351123301237 1
1.05165792270199 1
0.860182539335767 1
0.662414651412713 1
0.619354988301342 0
0.80272877833073 1
0.972511075537449 1
0.533510904948422 0
0.766535908890538 1
1.05824992772238 1
0.846215199188174 1
1.19169320965871 1
1.29049193265548 1
0.652126598106593 1
0.984729799658262 1
0.980443384688166 1
1.23543951598248 1
1.25402108310869 1
0.755948112769894 1
1.15640683064085 1
0.84733909747437 1
1.28814850813884 1
1.11248648825081 1
0.842854843468161 1
0.976285534319352 1
0.977256394005946 1
1.14468855184345 1
0.913605014615298 1
0.938690826489892 1
0.775799407426663 1
0.748320496091167 1
0.947206461421479 1
1.00530431311302 1
0.868024800499563 1
1.00232266952349 1
1.09732125886981 1
1.00448476518801 1
1.17401155683303 1
1.0407701946244 1
1.02670346981935 1
0.828352333102047 1
1.10991448465684 1
0.942644200302181 1
0.910438117506792 1
0.978446655925561 1
1.13964081180287 1
1.16676266452406 1
1.22399386060867 1
1.12565397240304 1
0.95361379291365 1
1.18930534759962 1
0.711292035936015 1
1.18629011876736 1
0.985025158980746 1
1.13261807830548 1
0.946526918137128 1
0.952926097673157 1
0.99256188388874 1
0.489498108843764 0
1.17798727045553 1
0.810216981582474 1
0.987388977728818 1
0.970660351525889 1
0.882837619704763 1
1.16792653297253 1
0.884456532517964 1
1.01684475491364 1
1.098835799356 1
0.471353701679796 0
0.78987071312547 1
1.12694412154841 1
1.10796893116922 1
0.840619676311657 1
0.771086088486407 1
0.858580179957023 1
0.576383230272867 0
1.15010827854289 1
1.2799110471516 1
0.939536658281803 1
0.983063840107666 1
0.915301739347961 1
0.855305874320634 1
1.36525741436941 1
0.869010583813835 1
0.639116537203677 0
0.959702935033995 1
1.15483033756631 1
0.928821819032787 1
0.899799158256502 1
1.10221115724169 1
1.08305046406643 1
1.0075584620631 1
0.991487102794961 1
0.585511612041327 0
0.957109663686741 1
1.01952727618733 1
0.806289647792466 1
0.815784003710546 1
1.0175590143506 1
0.915248847492207 1
0.70430807067146 1
0.917669433223838 1
0.775708086652282 1
0.777973198056552 1
0.762855234215856 1
0.751953488343868 1
1.18940727631163 1
0.717511358174421 1
0.712228080587459 1
1.00356657632309 1
0.999555416130556 1
0.956577322373151 1
1.28865560633888 1
0.970186003175707 1
1.03897474035654 1
1.24089983858944 1
1.21987356406659 1
1.10755287511384 1
1.31490553551556 1
0.889036132733052 1
0.76473832519478 1
1.02332237478255 1
0.973714981349345 1
1.03782235580525 1
1.19167055092927 1
1.06744043512691 1
0.965487406712303 1
1.05513125300097 1
1.10984875820393 1
0.689163897803629 1
0.93684328932395 1
0.946390063140922 1
0.817630990119047 1
0.92024894774502 1
0.823738616038304 1
1.17354217295257 1
0.994908445772468 1
0.500608541854725 0
0.836243470211626 1
0.824732337769794 1
1.02940737822165 1
0.805282912295147 1
0.978726218698561 1
0.8411337114647 1
0.935052622647463 1
0.865573335981685 1
0.664514553922263 1
1.01996715786445 1
1.03786905056115 1
1.1732869196593 1
0.770608448789385 1
1.24925507518445 1
1.15132018568251 1
1.05389990298919 1
0.798221939969809 1
0.904932871916355 1
0.684895889866265 1
1.05330701723232 1
1.19484275500972 1
1.44133762367794 0
0.893778975568637 1
1.30606916992074 1
1.0403782299506 1
1.08912227515334 1
0.595458991185238 0
1.11158418386229 1
0.96305406819357 1
0.983571517224632 1
0.654628925227124 1
0.883339219970635 1
0.921194469403897 1
0.913887365994016 1
0.560071346170657 0
0.70731899249595 1
0.82945507050426 1
0.98761120282824 1
0.662062451751304 0
0.753656043288301 1
0.785609936989561 1
0.993093793802578 1
1.10916344884731 1
1.14643541723825 1
1.02038305461481 1
0.768929108220281 1
1.08840893128605 1
1.28196920528179 1
1.11548603234597 1
1.12626842919784 1
0.672050557519257 1
0.823141632611866 1
1.25596139944225 1
0.908666668138227 1
1.03308277762718 1
0.668169516792702 0
1.06658834019373 1
0.478616211775692 0
0.874319561322634 1
0.915553190617055 1
1.26074929076497 1
1.0219412986276 1
0.843571031027991 1
0.908697357224204 1
1.06162396842677 1
0.672741454746774 1
1.19683833586132 1
1.00374139819039 1
1.12219597256822 1
0.987989097088815 1
1.06957732416016 1
0.981700955062014 1
1.22911625248474 1
0.811477538982924 1
0.884217678358545 1
0.755996730769277 1
1.08043266030302 1
1.24023150675701 1
0.983625015016468 1
0.855796839558974 1
1.08241024057426 1
1.00778881931608 1
1.10311292536919 1
1.03131974570633 1
0.832071179438215 1
0.938151441835488 1
0.976527459505164 1
1.08929304886914 1
0.854686556498403 1
0.963962883765028 1
0.943255610118136 1
0.89775179104288 1
0.798861932713334 1
1.00823391458205 1
0.969448280637928 1
0.637707188945405 0
0.895270217246901 1
1.00142355214439 1
1.03950834595629 1
1.25037603246471 1
0.998194290102845 1
1.05694751255398 1
0.784348870885549 1
0.802120064793663 1
0.937119791421614 1
0.663132288676746 0
1.20316414939985 1
1.0173285084796 1
1.04655661977387 1
0.97814299152672 1
1.03449190905619 1
0.857277710306465 1
1.07916713245133 1
0.972676144771809 1
0.870791340355805 1
0.944376828805326 1
1.08055668337022 1
1.17710121228662 1
1.2069248640713 1
1.04745196491121 1
0.928760586563256 1
0.907057991485693 1
1.58795308624651 0
1.25339275130604 1
0.852637975323767 1
1.07200730343694 1
0.931666595209119 1
1.05988230875001 1
1.02671529229689 1
0.892162696421194 1
0.642628776389819 0
0.88522562631956 1
0.850460848357995 1
0.786284048339521 1
1.12909932825826 1
1.06062576139512 1
0.838459072578238 1
1.02467038148036 1
1.17166852416484 1
0.895937242656032 1
0.703221858657225 1
1.04527936307183 1
1.10760045071919 1
0.952752358937123 1
0.89356024113914 1
0.69252131426536 1
0.782476468322139 1
0.702931979335758 0
0.993018949480561 1
0.982033415549303 1
0.974857864018161 1
1.50561858078622 1
1.11289449823247 1
0.663189725149779 1
1.01351589138237 1
1.09484539233087 1
0.826990831562379 1
0.911397002926602 1
1.09890030096813 1
0.96632364821006 1
1.11919688019743 1
0.808550648039502 1
0.993126450837292 1
0.698573531315748 1
1.06589227540133 1
1.19648419574642 1
0.822652852785465 1
1.08914404253936 1
0.961305670129903 1
0.859749570394095 1
1.1831202188254 1
1.01653868108385 1
0.809743499584006 1
0.504075653640784 0
1.22137041897618 1
0.981087929426286 1
0.895928231509847 1
0.738435441052912 1
0.956117382737501 1
0.777957135875162 1
0.812450405437681 1
1.09060825139359 1
0.971247753740789 1
0.883069374918057 1
0.803916894980293 1
1.43683161480023 0
0.76878567432802 1
0.966669415773504 1
0.985434238669259 1
0.888098293378449 1
0.848527159108262 1
0.861407046833563 1
0.652417682594044 1
1.07126544817378 1
0.932543281534627 1
1.11750823095943 1
0.629189451177722 0
1.11795645675886 1
0.953112263212696 1
0.882865118190612 1
0.689724757919129 0
1.04121132221061 1
0.900257850893313 1
0.761802685315976 1
0.86463205243319 1
0.876673855261063 1
1.0602919064256 1
0.493127646241569 0
0.95050820048295 1
1.01186791245685 1
0.784428388391546 1
0.933886349648137 1
0.665767972832566 0
1.01950889689672 1
0.872413784244055 1
0.666940962383387 0
0.629335593088713 1
1.05696724369417 1
0.645360525839635 0
0.632949189563212 0
0.849917949568169 1
0.771785195509064 1
1.07874833536994 1
0.897180506328293 1
1.12923995009956 1
1.05645105303242 1
0.958170844318855 1
0.944737167804758 1
0.925111324797758 1
1.11864865139964 1
1.166324246989 1
0.589233648600606 0
1.1509455486693 1
0.676911294036874 1
1.01948612118529 1
0.674820456161846 1
1.03760095153174 1
0.931013133140646 1
0.921354477599003 1
1.36360774848737 0
0.809964479818084 1
0.812929987060858 1
0.698708489876809 1
0.955626976279412 1
1.00358794453192 1
0.981630780710828 1
1.02877255150274 1
0.926776467063467 1
0.769255819036295 1
1.00726074801912 1
0.949848527822889 1
1.21093670062732 1
0.938155640447133 1
0.987961259624677 1
0.836629617021511 1
0.785153469183802 1
0.60238235474034 0
0.702534345581448 1
0.993523522752862 1
0.796362876234592 1
0.915458741828882 1
1.06667741943416 1
0.750497611728386 1
0.623031986090636 1
0.893224962753988 1
0.898140875337206 1
1.00515345405238 1
1.04365340884543 1
0.425837759296044 0
0.943699184681795 1
1.08493234387035 1
0.876721472976195 1
0.893317834215168 1
0.941252637283584 1
0.713513152021469 1
0.950647950696665 1
1.37749343131583 1
0.71625671135049 1
0.976757377415212 1
1.07107280188757 1
0.626049069541697 1
0.837579316155076 1
1.25030234332149 1
0.673949925937542 0
1.01200584407022 1
1.04343081872883 1
0.912750795361701 1
0.911550435919636 1
1.002597586171 1
0.84812742239954 1
0.916204501655143 1
0.898678050583706 1
0.729561937528864 1
0.854352593564048 1
1.09924177075101 1
0.855525215686429 1
0.893373100696057 1
0.931940698213417 1
1.05583117429538 1
0.982101329185604 1
1.21147559456724 1
0.579089005677986 0
0.950773038686895 1
0.924767026193717 1
1.06470555239106 1
1.1166358904272 1
0.91624803404053 1
1.21563641834863 1
0.723498624659974 1
0.930585232886319 1
0.888178497259411 1
0.730850926696201 1
0.768969031153034 1
1.03235960109578 1
0.774400428625051 1
0.897576808237156 1
0.865208874936104 1
0.973907977780992 1
1.02248248154784 1
1.20139328263507 1
0.943079142404194 1
1.11868939155348 1
1.21821071943309 1
1.09957967595599 1
0.690783745225174 1
1.19916946928538 1
0.93704690776262 1
0.997794636204572 1
0.976914845132934 1
1.10974483485381 1
0.776855478271398 1
0.685673835768488 1
0.859758642997401 1
0.863929828388724 1
1.18901215283251 1
0.593355907536375 1
0.807470426675897 1
0.686626722638545 1
0.768145086520076 1
0.824729785950583 1
1.04893359735661 1
1.28256036638584 1
0.78968882374596 1
1.10876442240944 1
1.31302567350791 1
1.18261732634068 1
1.46490360700344 1
0.953609263680807 1
0.809875839025631 1
0.718850612528501 1
1.35132131104289 1
0.827782718580198 1
1.15024517252364 1
1.01261382534308 1
1.01301674764538 1
0.740713156749488 1
1.21583045108091 1
1.10503931471359 1
1.04692580494553 1
0.758013408725254 1
0.701244945790373 1
0.834963680480463 1
0.957667138076289 1
1.14127518005362 1
0.710851242307261 1
0.80584020539432 1
1.0025561424532 1
1.0472208803473 1
0.901928303067868 1
1.07230129666921 1
1.07757981689739 1
1.04928408768129 1
1.25328616235214 1
0.940286147399883 1
1.24138284544537 1
1.08055804007338 1
1.04260700576037 1
0.820359857082097 1
0.942749283974165 1
0.67804443243909 1
1.25114175929661 1
0.834466489453414 1
0.872092513239245 1
1.01169232199852 1
1.17554334006676 1
0.874802220307842 1
0.926052159901773 1
0.874105877160068 1
1.30595529666945 1
1.29202242860597 1
0.823324807692982 1
1.20045009395002 1
0.798906826696055 1
1.14753434649509 1
1.05366632145853 1
0.674576082541957 1
1.16356197857609 1
0.945655070862535 1
0.85879083794025 1
1.09391695760163 1
0.840352424819923 1
1.20210968670645 1
0.997296191357666 1
0.920816701235347 1
0.874339539406422 1
0.918438256227998 1
1.07130990348813 1
1.05182664878437 1
0.898265333920023 1
1.40758346762719 0
0.902769963458224 1
0.897133957236868 1
0.854375693458026 1
0.725659864491963 1
0.897424473075803 1
1.09051090756455 1
0.814731590065219 1
1.01857929512407 1
1.28256842436808 1
1.15471545005788 1
0.721304852872286 1
0.781436361421468 1
1.0833666069339 1
1.14826962587349 1
0.61005866227645 0
0.897983051290915 1
1.13755368660674 1
0.952775714332714 1
0.863013407373713 1
0.72997756228883 1
0.835761556204544 1
0.94599247039462 1
0.860474147480374 1
0.959314771819442 1
0.977534560966568 1
0.836197252392603 1
1.07822121658804 1
0.638215336913558 0
0.79557184450735 1
1.03732392817009 1
0.947278123737265 1
1.19776793141717 1
0.972651602436901 1
0.90778591670383 1
0.903353614368127 1
0.77826534916603 1
1.18370236133359 1
0.770006110250343 1
1.04979731138954 1
0.551661697929677 1
1.03005060194445 1
0.917033827914155 1
1.0697420945414 1
1.00349512627473 1
1.1347791005558 1
0.838577897966235 1
0.894126629527468 1
0.768620247894335 1
0.871508049006223 1
0.838580910039746 1
1.17943112951732 1
0.930155912157789 1
0.88515395230683 1
1.05509964700293 1
0.671643394129124 0
0.890731842376517 1
1.11380519664863 1
1.2703918626421 1
1.14357799090753 1
1.11790438725153 1
1.26155760873334 1
0.738134868067691 1
1.06738222763855 1
0.875628030717376 1
0.67644909188203 1
1.13764139896838 1
1.17552936405634 1
1.14016247712779 1
0.86026034708897 1
1.28986534260495 1
1.14040049231456 1
1.05982027029431 1
0.929142669553912 1
0.876593582711416 1
1.10279648304075 1
0.908388648268264 1
0.787230684266522 1
1.14849672237401 1
1.06586612053441 1
0.937565306259167 1
1.24514543887185 1
1.30684265567145 1
0.973369551635176 1
0.708776796210469 1
0.96108578904417 1
0.963237918618406 1
1.23921837553498 1
1.09192241409015 1
1.00866748000772 1
1.21055522797358 1
0.836455275389232 1
1.08726922166829 1
1.20171253132123 1
0.679451022774624 0
0.622711321365301 0
0.772964315439504 1
1.2884065827602 1
0.952882393665702 1
0.893110408704532 1
0.609960633914282 0
0.902977815153329 1
0.699460041592893 1
0.913661694720507 1
1.11330182152843 1
0.690200481660116 1
0.994965664089966 1
0.677639868502473 1
0.698977935747005 1
0.90382408117759 1
0.689995726176367 1
0.784554232079238 1
0.722509334795101 1
0.853253140348807 1
0.729487806030707 1
0.896587372638041 1
0.90210129555294 1
0.892871246620115 1
0.911026862772614 1
1.10360781154718 1
0.780844713027435 1
0.992941960048289 1
0.887356342308375 1
1.2759477406333 1
1.2217350321909 1
0.740370147231175 1
0.82531613803503 1
0.983284489439507 1
0.950788386267028 1
1.14194075939589 1
1.26943216506859 1
0.939727420117434 1
1.03190513435053 1
1.00127968506424 1
0.98468446255363 1
0.720135022201811 1
0.743315758474281 1
0.827881075853222 1
1.11813068568553 1
0.890885644544139 1
0.752455640548395 1
1.00641478891418 1
0.813725210930333 1
0.960286209362986 1
1.40301756689958 1
1.16857287842525 1
1.06645147940606 1
0.996652936872226 1
1.08005251810436 1
0.698470572151987 1
1.10750332516037 1
0.986688748478628 1
1.23008561712506 1
0.869183605150303 1
1.37795980662005 0
1.02902949938947 1
0.736429101416147 1
0.7619588322657 1
0.714374198744149 1
0.967408087533152 1
1.00737273075616 1
0.998607460932056 1
0.373765930083532 0
0.685009186383891 1
1.17052548413749 1
1.0464512218389 1
0.982433547656545 1
0.638966385757309 0
0.930359929268703 1
0.902507102819488 1
1.02714235373122 1
1.07164884611511 1
0.774806226053722 1
0.758545029094311 1
1.38193545040499 0
0.828973305498606 1
1.09928846130702 1
0.805083977307871 1
1.03651147508148 1
0.743159194901768 1
0.659460362628556 1
0.755787674645111 1
1.00288658848771 1
0.930268289687662 1
0.853290415882122 1
1.03923718895059 1
1.20846296930454 1
0.721063196752789 1
0.816999940018965 1
0.934805259875865 1
0.747811463984833 1
0.968166559267335 1
1.08535611399345 1
1.2394127207704 1
0.934463787786699 1
1.15064645502625 1
1.2625170468411 1
0.971545310585302 1
0.978361097534173 1
1.07541451313805 1
0.601931956433107 0
1.14900135562791 1
0.671942945488045 1
1.11864400206011 1
1.07735050766549 1
1.16129548935599 1
1.0784771149981 1
0.746788819430521 1
0.955197740384874 1
1.05981061520847 1
1.26168284533174 1
1.03237654702362 1
0.842138455908214 1
1.30647154823751 1
1.00595836635664 1
0.913416077868323 1
0.775538258822228 1
1.14991407685807 1
0.942023796598035 1
0.612148162313366 0
0.987408583092885 1
1.03926405877675 1
0.70634736900167 1
0.845801330620769 1
0.743637970014747 1
1.12932213433906 1
1.04663888433154 1
1.00859360733475 1
0.811939677720585 1
0.772761792533267 1
0.948441377742173 1
0.96240559712649 1
0.917467389399534 1
0.949699862029453 1
1.07065131375793 1
1.04333594690817 1
1.13011147332773 1
0.51324697303704 0
0.918639106409214 1
0.889120217003853 1
0.945612314527091 1
1.13044228713064 1
0.996889469147144 1
0.803187719006454 1
0.561305093150469 1
0.977450692994995 1
0.831897521115164 1
0.941961651838844 1
0.833161123809701 1
0.647222332184181 0
0.809896601049346 1
0.877370787248673 1
0.883509498837722 1
1.17830273589773 1
0.650117746542019 1
0.977582839002329 1
1.12136956429221 1
0.924644949799297 1
0.764448965850394 1
0.725145799149353 1
1.38421640106827 0
1.06785573253284 1
0.97801021836682 1
0.981819595298499 1
1.33726179058385 1
1.35066457644559 1
1.25773473490294 1
1.09801539933982 1
1.20018222600154 1
0.845573215372675 1
1.02284791692263 1
1.21785585384025 1
1.04945920890499 1
1.2701458727006 1
0.991738898404243 1
0.875290627224449 1
0.920035988990389 1
1.08001579877313 1
0.913886288314841 1
0.773508543961769 1
1.02136268629551 1
0.901046625253301 1
1.07536100841544 1
0.503979954570409 0
0.868025018128914 1
0.772833508587863 1
1.00835014707935 1
0.846221315902798 1
0.989986693640679 1
0.580092643251911 0
0.908608999196926 1
1.11633325354558 1
0.966475093784934 1
0.97916534721948 1
0.970497629781487 1
1.02820585907211 1
1.37323306481879 1
1.03440544253836 1
1.1640051180872 1
0.633636320097157 1
0.875221346609521 1
0.825224843564 1
0.659963167536797 1
0.829080632550154 1
0.896656696676488 1
1.02473114445696 1
1.14120747384109 1
1.16370020951216 1
0.73511506780792 1
0.836090214869376 1
0.935448880170445 1
0.828832902105717 1
0.967442991205438 1
1.29629462035154 1
1.05523210304161 1
0.758156317660636 1
0.845130021439083 1
1.01992567768474 1
0.901494596172097 1
1.10332972568846 1
0.802998166051765 1
0.715798018237503 1
1.3714811336648 1
1.0685637701705 1
0.879545861563516 1
0.797805893923894 1
0.947051996345706 1
0.930607283862039 1
0.927062255496537 1
1.13607034331108 1
0.92348741374983 1
1.10926329095468 1
1.00731529340555 1
1.15710540218877 1
1.07717728858493 1
0.973217936447595 1
1.00346714682247 1
0.733410524655793 1
0.797390524117649 1
1.11019383822523 1
0.919969012788323 1
0.73564907356084 1
0.932851192382445 1
1.10264263521721 1
0.812031171331476 1
0.89625587995046 1
0.955102646034801 1
1.03526934837866 1
1.01035269326391 1
1.07969749619021 1
0.79267410864355 1
0.891390635480296 1
0.93297434345723 1
0.903579899255331 1
0.892752519501698 1
0.73440911349122 1
0.748394039557202 1
0.915697119281431 1
0.897840843411948 1
1.13591137765793 1
0.818641846108894 1
0.924369376935828 1
0.899985501590452 1
0.871547276459472 1
0.674358147055052 1
0.769314372432569 1
1.01271378612006 1
1.05598490782577 1
1.05139857396226 1
1.18439607266852 1
1.08946427619475 1
0.834435909437119 1
0.608428478596457 0
0.895154940377524 1
1.15900591770367 1
1.20605230848983 1
0.8177815312446 1
1.00132174762961 1
1.02389709303761 1
1.14614627476866 1
0.599253522219378 0
1.04917666488391 1
0.931633545857161 1
1.11711151056807 1
0.939519084578088 1
1.05662863784828 1
1.30838926387463 1
1.27284073737248 1
0.761439774018161 1
1.28369856180592 1
1.02807599663329 1
0.875172545438505 1
1.26189888299056 1
1.15646974270052 1
1.30307111242973 1
1.04062421140423 1
0.864810820217658 1
1.05476701939925 1
1.05783360100739 1
1.15372764519668 1
1.02292827982641 1
0.768765196016359 1
0.908147121767719 1
0.723986838922466 1
1.35063104194153 1
0.919758335447242 1
1.07948302072189 1
1.05690792028479 1
1.0671933842844 1
0.851774854121316 1
1.2501480831014 1
0.789851246463063 1
0.703498750278946 1
1.38163271927332 0
1.03994006627173 1
0.891006160136962 1
0.953059804825145 1
1.15130983090269 1
0.877853724014266 1
1.1049573275194 1
0.911406767773549 1
1.02971761148723 1
0.958838400022169 1
0.870774431455847 1
0.878498842800504 1
0.96784934484273 1
1.15868543068755 1
1.19092484728433 1
0.999775527257503 1
1.04912982910566 1
0.65218909852665 1
0.998482851999266 1
0.58066541432866 0
1.00417871134212 1
0.962691595130548 1
1.20721524116818 1
0.867840934183689 1
1.08037738048769 1
0.95013227189028 1
1.02573653504364 1
0.895397816814144 1
0.86325876917815 1
1.01880250064896 1
0.938932651959657 1
0.874944657140363 1
1.04958736870143 1
0.895230408137232 1
1.06079849005571 1
1.36252781908813 0
0.833169958421585 1
0.772146550903921 1
1.00977119031369 1
1.16418745348533 1
0.666107655590542 1
0.892779447461115 1
0.910563916811644 1
1.47274570971151 0
0.966546568645207 1
0.711436198135749 1
0.94810136118285 1
0.788271326957381 1
0.927723559388935 1
0.977664698545243 1
1.17310889639601 1
1.0298613008964 1
1.01669243690254 1
1.12936961994501 1
1.1205102277407 1
0.617905661639674 0
1.10817930319593 1
0.714741965664289 1
0.723055062846446 1
0.824546239364069 1
1.12598447939889 1
0.836009377145083 1
0.981282465392663 1
0.781518523532079 1
1.10825776174033 1
0.833166033354466 1
1.07533648992959 1
0.829401426513628 1
1.06654023515132 1
1.24022045685837 1
1.30725019497769 1
1.02214163253737 1
0.862937998761505 1
0.922425984118185 1
1.21313888049599 1
0.847635303618362 1
1.08552786453033 1
1.19621621852093 1
0.61776098517584 0
0.931693617531401 1
0.593482178637389 0
0.779062575158312 1
0.852647876133316 1
0.955567311419367 1
0.893644166414742 1
1.30457221798402 1
0.897278264704587 1
1.04853944847206 1
1.01227048505106 1
0.757032070131324 1
1.08552708138804 1
0.959438108354516 1
1.20967573989495 1
0.946389738598563 1
0.96718086598147 1
0.768922225921567 1
1.11108187320236 1
1.35572667085878 1
0.896383846358053 1
1.18400055657417 1
0.630523505524301 0
1.02636708760333 1
1.06450708562236 1
1.2137069988169 1
1.04939435988684 1
1.09912283810451 1
1.09118459750198 1
0.729535600270487 1
1.12659495764304 1
0.8036838023296 1
1.27033263688264 1
1.08053025765988 1
0.616969621894389 0
0.767999720359419 1
1.00927130046522 1
0.988527944951535 1
0.77684595102623 1
1.03856840108653 1
1.15109821277889 1
1.02135563375798 1
0.872323000668512 1
0.662522278862987 1
1.13096531393491 1
1.05356336658367 1
0.827194637973622 1
1.20267824054991 1
1.00112130246993 1
0.989718386094687 1
0.909894549278347 1
0.935679348786066 1
1.06900371864305 1
0.845917015536751 1
0.632608591992276 1
0.964291181316159 1
0.964505896678751 1
0.825429175229111 1
0.934703571866811 1
0.560947298694528 0
1.0861371887846 1
0.734570346469882 1
0.933991763686687 1
0.674994498730669 0
1.09068175479006 1
0.759498029501961 1
0.854723352898475 1
0.875190980241163 1
1.32247781834555 1
0.802734394000833 1
0.928695327425701 1
0.832549302207321 1
1.0714428973443 1
0.685941116191688 1
1.02877903773348 1
1.06047009383955 1
0.817441316804143 1
1.03256922356358 1
0.874477981808946 1
0.948714657054839 1
0.811032268027478 1
0.997576562529544 1
0.577884049520811 1
0.920120649051879 1
0.507159306266316 0
0.469052337665356 0
0.845212069584719 1
1.04435383838025 1
0.913214861572736 1
0.922165896089772 1
0.772905401667442 1
0.743909565444841 1
0.844068598934395 1
0.894747685970775 1
1.16062379790574 1
0.609729590449645 0
1.02128013138722 1
1.37431920529517 1
1.03594805819981 1
0.971309337212662 1
1.13039420522203 1
0.799532377861088 1
1.21635445358765 1
0.524029013140324 0
0.651106148577083 1
0.900669398655784 1
0.862524254829494 1
1.02987411376891 1
1.20827360916631 1
0.765769923898046 1
1.32162517496415 0
0.828739898755165 1
1.11525467225026 1
0.574370165360148 0
0.980792744807361 1
0.667532249688725 1
1.00626335690487 1
0.58114004205099 0
0.93959585805324 1
0.980484221416542 1
1.22132902184809 1
1.18674664523922 1
1.07837268799642 1
1.37668914834668 1
1.16234232913966 1
1.07856852946486 1
1.35517295228893 1
0.889345616387527 1
0.553640397779071 0
0.990237786080592 1
0.794006345814643 1
0.962080712222012 1
0.879803036325497 1
0.921135192601607 1
0.778902239892235 1
0.471542516868249 0
1.10251336589287 1
1.08722969757708 1
1.29478251276641 1
0.571796540235464 0
1.35721721913441 0
0.693280162834248 1
1.0954534501457 1
1.24079436628775 1
1.09512426837569 1
0.80278400949322 1
1.37851914388012 0
1.20385207738407 1
1.38795108938266 1
0.893755658048759 1
1.20163317608379 1
0.904820553245344 1
0.766743656746602 1
1.03582067545408 1
1.05720317414198 1
0.792092660258231 1
1.07854584923178 1
0.732709756133797 1
0.900595647838433 1
0.929220734271863 1
1.00980754451493 1
1.2445116580872 1
0.916578634394388 1
0.992451405055185 1
0.863994425707078 1
0.680526175509884 1
0.758545103820091 1
1.19379169866005 1
1.07503733494393 1
0.944901712597594 1
1.22378060276946 1
1.46045937606852 0
0.869099891578549 1
0.690539093988919 1
0.762114017490082 1
0.980239710155193 1
1.04523328731519 1
1.25064745912965 1
0.894912261218555 1
0.912468001127449 1
0.803237166087953 1
1.16852939069082 1
1.0944535317925 1
0.884143860790785 1
0.830973952066336 1
1.18243896548929 1
0.863225583838583 1
0.948825588740462 1
1.00499712114385 1
0.800630428756367 1
0.855982752184147 1
1.11089444148204 1
0.839565279746979 1
1.01513257327787 1
0.713756502742978 1
0.929974292028176 1
0.9322767785262 1
0.662197087839194 1
1.02270858614776 1
0.713163916952209 1
0.891536103768386 1
0.873898945150561 1
0.962336735700692 1
1.18460989133728 1
0.80130075969373 1
0.976052926549683 1
1.26156295355221 1
0.891391705269179 1
0.808637236792844 1
0.994671990211075 1
1.00600786807289 1
0.752914236534261 1
1.0302628647408 1
1.26182176388299 1
0.952618759963817 1
1.29936220175298 1
1.05694049870938 1
1.18069495214177 1
0.682655164531999 1
1.0421790092028 1
0.70484954648359 1
1.06915931818761 1
0.82229081962901 1
0.942886010911494 1
1.09831934570135 1
0.835594374638919 1
1.14821436453111 1
0.98199581995408 1
1.03739780053208 1
0.902056984637297 1
0.75652706443724 1
0.895520591049983 1
1.29942896694118 1
0.846695555333503 1
0.66222076532878 1
1.02757881229472 1
0.894818211259259 1
0.627716174213981 1
0.875866236252634 1
0.773117027078177 1
0.96469654470545 1
1.06116114375397 1
0.856062142033658 1
0.876245754300083 1
1.11163290010245 1
1.06336492451195 1
1.10198466219393 1
0.747560353241298 1
0.985438011996059 1
1.09822950296044 1
0.991132691611987 1
0.770108809959952 1
1.03410612202656 1
0.721118037288237 1
1.0937179201574 1
0.939478005696461 1
0.955196657409437 1
0.973535887337187 1
0.979844291055457 1
0.801374088681581 1
1.01125103046143 1
1.05712434845788 1
0.714717336302382 1
0.801721460288042 1
0.847808529797965 1
0.931893737079703 1
1.05119791561866 1
0.84788975051538 1
1.24001624023964 1
0.920565783657991 1
1.16478734499086 1
1.18035618614006 1
1.11343382184642 1
0.945931064741368 1
0.931337800392473 1
0.624574214606648 1
0.973781694985475 1
0.891958313842833 1
1.24445014517983 1
1.20968826749541 1
0.963041530274488 1
0.839045815176148 1
0.929692608154377 1
0.797610230128324 1
0.973512846190947 1
1.10756157920384 1
0.892588190921396 1
0.704438831781206 1
0.98805019383015 1
0.913581708402027 1
0.784932620135238 1
0.888803461702407 1
1.082348168588 1
1.03156934206522 1
0.807040763530868 1
1.1214710428235 1
0.718186928993898 1
1.17132463968361 1
0.838273030770821 1
0.984550734682709 1
1.22149576455598 1
1.09522160869816 1
0.936250442038017 1
1.18708653596066 1
0.98877588837522 1
1.00431857095068 1
0.707880195368215 1
0.802021207593988 1
0.975232521552844 1
0.410714944540421 0
1.40402103400372 0
1.06490329052939 1
1.22484424910771 1
0.678693874508508 0
0.912512093481504 1
0.812476128350971 1
1.45506443726537 0
0.969428473403724 1
1.46273637379007 0
1.23595982660519 1
1.15155513661272 1
0.679418805336882 1
1.11109209777048 1
1.07873546607107 1
1.05563077521195 1
1.17300537999476 1
0.642203820448801 1
1.08091824246738 1
1.26417822113642 1
1.02880099415977 1
0.710326608938605 1
0.807618203550664 1
0.792386320641248 1
0.884627739205357 1
0.937323931556498 1
0.71396841089318 1
1.05266275525933 1
0.925690424936919 1
1.09083622131407 1
0.888879477484895 1
0.86086857104116 1
1.14013161473647 1
0.889691723832981 1
0.882723146200804 1
0.731840442442425 1
0.887003946271841 1
1.18690932744849 1
0.731349492603974 1
0.955182416676713 1
0.868313025830312 1
0.740432391280146 1
0.743306248901813 1
0.620070851592016 0
0.979253699707895 1
0.888451164816799 1
1.11407813854688 1
1.11761035516644 1
1.01974622562135 1
0.788932888744966 1
0.96500277063346 1
0.79676399926933 1
0.962138132466492 1
0.785395294921906 1
0.701533844664969 1
1.12320524527592 1
0.935501977676868 1
0.863686684791539 1
1.21138242853871 1
0.909604660859212 1
1.05312052667722 1
1.23765536705038 1
1.04383026669704 1
0.867723595671622 1
0.925429771221395 1
0.898914952209733 1
1.17892862546574 1
1.20087337907085 1
1.02484947227014 1
0.594174157787216 0
0.728238734958473 1
0.970604018421341 1
0.906274591057464 1
0.856107637948391 1
1.02277210709104 1
0.873259173758341 1
0.936503495595475 1
1.04233803378899 1
0.666536264330093 1
1.01741177311376 1
0.78953455680172 1
1.1874788928416 1
1.1982196982959 1
1.2324466930401 1
0.867906360893937 1
0.943932137043639 1
1.06678446970533 1
1.04934003806936 1
0.724547418413424 1
1.21382982963786 1
1.00919559441968 1
1.1510222470284 1
1.09558882496024 1
1.04752291432376 1
0.865018323160979 1
1.03926125821628 1
0.614059373402699 1
1.06088877202035 1
0.973203565767962 1
0.842029335823416 1
1.03777567837158 1
1.13886370305675 1
0.837457613232414 1
1.22468808784741 1
0.949153148123335 1
1.02573647454259 1
1.06118264769739 1
0.905715126898123 1
0.848960924521561 1
0.973682146092226 1
1.05337566730444 1
1.13209117100744 1
0.860933443903491 1
0.961557683466494 1
0.836181395163514 1
0.910221545532116 1
0.781594776121623 1
1.24500846583422 1
0.733400839270365 1
0.821118517146355 1
1.14738771027088 1
0.858473690598434 1
1.06610990119191 1
1.16458581099539 1
0.929160266326305 1
1.08971989960774 1
0.72130693170738 1
0.875583849410033 1
0.750510659469484 1
0.86135003984472 1
1.09290989269906 1
0.844693149061977 1
0.999558207648413 1
0.512246907124242 0
0.828559811504952 1
1.06326230937937 1
1.16887122833708 1
0.883827771032401 1
1.02663748800942 1
1.08756337351643 1
1.15534312995197 1
1.36770404763269 1
0.961935131840329 1
0.833613604966288 1
0.524853201544142 0
1.010250799929 1
0.950128160908088 1
0.98244198317655 1
1.31488122790754 1
1.22856195893077 1
0.942974290764679 1
0.847816938453194 1
1.11314988419014 1
0.994268631515651 1
0.738012375807243 1
1.39819925653643 1
0.710787914004368 1
0.898379965347298 1
1.10447907218476 1
1.16618659662621 1
0.931942357023703 1
0.995826893791415 1
1.02805573243442 1
1.3313662341649 1
0.858606011838683 1
0.846467738959719 1
0.691390800988806 0
1.08262538071636 1
0.958192078754009 1
0.98860230421685 1
1.67736251825986 0
0.907115940164338 1
1.01447934560815 1
0.929622769401737 1
0.89041215566258 1
1.06132148609056 1
0.959371678356089 1
0.856343266189408 1
0.768639692148856 1
0.847112545385763 1
0.766444821749007 1
1.01515416691425 1
0.95076023508145 1
1.03767372077727 1
1.12482103704824 1
0.959312462966004 1
0.62053176999128 0
0.729853229203792 1
1.15984481478726 1
1.01121678461807 1
0.710748951075467 1
1.22476921682762 1
0.852287424435529 1
0.885316189709489 1
1.34717735346882 1
0.921632050150066 1
0.828367601030806 1
0.927461396467016 1
0.85852025161753 1
0.649834279815471 0
0.707378648008549 1
0.866113429586788 1
1.02253366519383 1
0.958815535128696 1
1.22792990018324 1
0.515968895514105 0
0.996489234906915 1
0.76011945837443 1
0.884320703690155 1
0.895178418900865 1
0.902482496055194 1
0.940896799205934 1
0.784591219052338 1
0.873900013287047 1
0.591641554229431 0
0.890260329186484 1
1.17306889258999 1
0.928632660599964 1
0.937222562007519 1
0.703321769802173 1
0.701788252031752 1
0.724227643998553 1
0.691811701035727 1
0.754845557476183 1
1.13351930027844 1
1.01585898752992 1
0.824994494643076 1
0.65150946034718 1
0.990986025083399 1
0.848753259678891 1
0.947930381500219 1
0.933769908985605 1
0.802191336254719 1
0.849016857810679 1
0.754625492387895 1
1.19359878585883 1
1.18410146995542 1
0.798574241539821 1
0.812070056039458 1
0.955209608344035 1
0.933408471947671 1
0.92308434009093 1
1.21400950793 1
1.13676384380138 1
0.845554436526277 1
0.68353213739049 1
1.14273327793045 1
0.604511662688558 0
0.86297011546341 1
1.0144437035906 1
1.24914085400197 1
0.992114119818898 1
0.663121989780873 1
1.03854388527451 1
0.963314547803089 1
1.19713643657283 1
1.31675269057597 1
1.2188297120195 1
1.05152845469023 1
1.0516795837305 1
1.05048433813939 1
0.884757601687768 1
0.924947391706112 1
0.775352469232513 1
0.691227158046631 1
1.01835835674898 1
0.565616115512164 0
0.724360221040972 1
0.960725584505659 1
0.866090169825764 1
1.02468159099578 1
0.961002446667696 1
0.687288977941903 1
1.11052453152796 1
1.12105610304303 1
