# Supplementary material for: Bias caused by sampling error in meta-analysis with small sample sizes
Source: PLoS One. 2018 Sep 13;13(9):e0204056. doi: 10.1371/journal.pone.0204056 (PMC6136825; doi:10.1371/journal.pone.0204056)
Supplement: S5 File — (ZIP) [file pone.0204056.s005.zip › results N = 20 theta = 1 tau = 0.5 sz = 5-10.txt]

"dl.theta" "dl.cp"
0.802864111458695 1
0.878471626156557 1
0.928446394573888 1
0.511337937009678 1
0.663111588772617 1
0.526193203430956 1
0.368446301135543 1
0.654112513988211 1
1.00736356217446 1
0.717209273412146 1
0.881789776253961 1
0.567017415304724 1
1.08348010626165 1
0.809032021804972 1
0.648999044543159 1
0.989648123479507 1
1.58030261490851 1
0.671628446659572 1
0.734060760821299 1
0.680134967564291 1
0.577082105537409 1
0.629702999313258 1
0.826694791785281 1
0.861996270910114 1
0.450917612257816 1
1.02176017810183 1
0.932658239302265 1
0.93593741776344 1
0.572317841136627 1
0.923230235097971 1
1.28599523550172 1
1.68206818416709 1
0.740773476739667 1
0.716140695651702 1
1.09354856785382 1
0.341431891782212 1
0.562868642597201 1
1.0319338311624 1
0.567350418273686 1
0.750607692805574 1
0.768782438584479 1
1.05582736220272 1
0.247661577387809 0
0.892901275890076 1
1.33676176506222 1
0.376059117908187 1
0.85993205144389 1
1.13808787973827 1
0.980776921143396 1
1.13555326253443 1
0.63161443623819 1
0.624669917150274 1
1.38510633124895 1
0.957064479379508 1
1.03508965847433 1
0.456696278423183 1
1.1112901765703 1
0.904796104490316 1
0.786950460349719 1
0.754325680745353 1
1.3869503440929 1
0.508080664467085 1
0.427582926397714 1
0.307247928411019 1
0.834759050213304 1
0.709725998944957 1
0.155289149890906 1
0.810821332222985 1
1.06782632605212 1
0.711463307816991 1
1.02709478344718 1
0.876387027857317 1
0.24304406435259 0
0.846554314404419 1
0.74054035375126 1
0.941865221131937 1
0.860512291389555 1
0.858418390060957 1
1.14093070755989 1
0.50275735491759 1
0.425490025534466 1
0.788365414094112 1
0.700248901114027 1
0.538820512860782 1
0.736541236688035 1
0.851295940040632 1
1.37450395881451 1
1.19480949293509 1
1.2153726933474 1
0.421006148313024 1
0.777619652778875 1
0.318095427319464 1
0.821209920592725 1
1.0326832481772 1
0.630809389286095 1
1.31796007857458 1
1.27859271198472 1
0.615805997864966 1
0.895412325055725 1
0.132348707967989 0
0.972261025508093 1
0.734868474787588 1
0.975312027238858 1
0.621285787370859 1
1.15831264642713 1
0.526385591854965 1
1.09484311552709 1
1.2537916351262 1
0.430806075862209 1
0.754019493787288 1
0.822847196162986 1
1.10580570826248 1
1.33591759566362 1
0.954267994986793 1
1.09525052299029 1
1.08085478892419 1
1.46739758673914 1
0.724834020281012 1
0.416809079962161 1
0.779517861562974 1
0.537529806692783 1
0.682811875460689 1
0.690017870440234 1
0.601368221758292 1
0.660065199074377 1
0.971897180517622 1
1.19058353137986 1
0.274658855385304 1
1.07606597160983 1
1.14433257693633 1
0.148454144589966 0
0.953114893486706 1
1.29533159916036 1
0.630726889556304 1
0.539325080633724 1
0.666753119166107 1
0.863223645600069 1
0.733151195655151 1
0.419786271800263 1
0.782255296202824 1
1.02081588211482 1
1.31545177659069 1
0.44072950471118 1
1.59170299675957 1
1.01936909927284 1
0.777072975641073 1
1.01667185718148 1
1.02292147870777 1
0.864875300887915 1
0.786207286285196 1
0.971696064671953 1
1.00036112439331 1
0.773940810853742 1
0.678131835138758 1
0.699915770585971 1
1.01982326781652 1
0.865353576778988 1
0.775807796123934 1
0.837409920842779 1
0.8569577972359 1
0.610701937180864 1
0.799973333359735 1
1.16601534349721 1
0.832976063175877 1
0.382780198739644 1
1.13014114780376 1
1.30791866545433 1
1.040533108937 1
1.15357322080824 1
1.08826294517093 1
1.04458529911337 1
0.204789637340599 0
0.987494569057887 1
0.822775958936278 1
0.845789287102895 1
1.04399605321771 1
1.29044267351414 1
0.649495547628192 1
0.6997418265504 1
1.05869822241577 1
0.339574279398312 1
0.273714871650174 0
0.793847926112376 1
1.04096872572472 1
0.91555335582729 1
1.34483494600112 1
0.816882653021943 1
1.01741051138278 1
0.978051768636302 1
0.868123044453755 1
0.51382911318362 1
1.13138126955316 1
0.41801994805603 1
1.08158321648487 1
1.1174904163414 1
0.441272062112237 1
1.19929896302037 1
0.79079639207855 1
0.930296642349889 1
0.936336337646154 1
0.386207097868474 1
0.676837718582121 1
1.08044645232798 1
0.645674221375389 1
0.345276561373269 1
1.27383062817669 1
0.974436677876934 1
1.0091570313121 1
0.965084587805647 1
0.366919932602934 1
1.66032509221934 1
0.828176300756304 1
0.953425207187432 1
1.25300887061898 1
0.871850634473947 1
0.295615911725152 1
0.519391497015232 1
0.887596756287136 1
0.357634610620755 1
1.47367755133149 1
0.786888081779675 1
1.40046656424499 1
0.520176323239603 1
0.810183445157811 1
0.744280238338331 1
0.304338097083725 1
0.7321571950933 1
0.628062836096002 1
0.856434944559985 1
1.05312912892762 1
0.245785406351795 1
1.22442379365477 1
0.789102477474021 1
0.538756336247233 1
1.21283231558655 1
0.861383959949747 1
0.675138977771991 1
0.18543319671303 1
0.604361179239389 1
0.872074182758948 1
0.602216943071663 1
0.831201577370218 1
0.871698901593705 1
1.29735243904434 1
1.19142148581088 1
0.292885911654238 1
0.872944291279071 1
1.26314431929103 1
0.911554946392452 1
1.0600152809313 1
0.949723071688058 1
0.895494913489432 1
0.212386987213935 0
0.674033899101294 1
1.2104228523228 1
0.686011733561514 1
0.675539513145609 1
1.17199743217175 1
1.08812249534737 1
1.00891359907559 1
0.845910661867428 1
0.53158905007086 1
0.493121697626581 1
0.790545363313731 1
0.425266336335099 1
0.805094909421706 1
1.01767007237701 1
1.26252876696826 1
-0.220145181009741 0
1.00460930568918 1
0.998453499314625 1
0.872451830390235 1
0.426406897967708 1
0.537801744510552 1
0.763107318943351 1
1.11359704593153 1
0.71893062896842 1
0.173473143765733 0
0.416793380738391 1
0.873068235125952 1
0.787209215038024 1
0.439258785497481 1
0.90947674212727 1
1.09950167925097 1
1.01986946541821 1
1.06523525768091 1
1.13995675604642 1
0.486066910678696 1
0.371937316802058 1
0.778615699245674 1
0.664978964841211 1
1.2359955292621 1
1.00025713486461 1
1.18522564953409 1
0.483369662222045 1
0.000685977021258097 0
0.552062654917378 1
0.941554328024156 1
1.03042192788325 1
1.13799996044224 1
0.839965155610443 1
0.63164888322016 1
0.604607110720775 1
1.01061474731752 1
0.650564114642129 1
1.28762812907663 1
0.489924101696447 1
1.03921381584197 1
1.07113729798885 1
0.831590789645691 1
0.884354701573653 1
1.19485819898906 1
0.863980614510715 1
0.797126858539139 1
1.10090505162178 1
0.971477971208711 1
0.391433024517953 1
1.13118535377601 1
0.870799971807916 1
0.305023532555973 1
0.740942123728143 1
0.940852945552119 1
0.744229131181282 1
0.779215649123033 1
0.281188339266956 0
1.08527819138916 1
0.622095320964022 1
0.764833238649328 1
0.964458725660744 1
0.328113703764013 1
1.0727317964748 1
1.06442249486389 1
0.629616167435594 1
1.26011568703558 1
0.654516853956685 1
0.766380256881979 1
0.471458084311985 1
1.15102920751453 1
0.825181288848531 1
0.855676662293574 1
1.35682008982309 1
0.53500031550587 1
0.762097996876983 1
1.22152365485034 1
0.387891386844564 1
0.0696908642159264 0
0.590599981235352 1
0.662498761957788 1
0.629028342705254 1
0.717745825533909 1
0.899410786284843 1
0.340630362511431 1
1.22099618377006 1
0.663580650914344 1
1.04496780524144 1
0.667364655054354 1
0.925489581654962 1
0.935381562194532 1
0.673013904378659 1
0.60244525163826 1
1.09488001711932 1
0.121139610512518 0
1.24605091650453 1
0.423058449016969 1
0.480667317722949 1
0.933446115945347 1
1.23423795044012 1
1.01797899305478 1
0.935412724861794 1
1.56095947232565 1
0.583262905430227 1
0.222669457083042 0
0.83666921611758 1
1.16355778191937 1
0.491692639089308 1
0.810251081842212 1
0.578585394455052 1
0.517815913728357 1
0.700276177301829 1
0.344203864196616 1
1.08499542300041 1
1.32041775214996 1
0.347215538849338 1
0.905286091327693 1
1.00110377117367 1
0.195372520121445 0
1.01056555758311 1
1.03509560946514 1
1.25590727881217 1
0.586675144071919 1
1.40278818991836 1
0.795447304963775 1
0.560337180879202 1
0.582242414373371 1
0.540217418975526 1
1.04734287400097 1
0.596776760213211 1
0.884860254955069 1
0.882889478344642 1
0.778674192099737 1
0.661298615335284 1
0.529685215180495 1
1.37654323745337 1
1.19933887084051 1
0.935860178128121 1
1.07910104587723 1
0.53301767015209 1
0.974393989155612 1
0.798768809425095 1
0.280223854298791 1
0.987176983295415 1
0.5182283710932 1
0.931200927940169 1
0.395167077303091 1
0.784405975150944 1
0.518162006707731 1
1.58144657048857 1
0.00751142301729364 0
0.47732755263514 1
0.335947606382939 1
1.15972259478258 1
0.908492473524369 1
0.881365519548924 1
0.811193431301504 1
1.00749102046791 1
0.910265988047491 1
1.56788930269442 1
1.34529958313461 1
0.921394800464997 1
1.12988597410025 1
0.930951509056954 1
0.642613878990069 1
0.774842066986375 1
0.268259934344666 0
1.12343839086654 1
0.628024518418617 1
0.562903829035033 1
1.01082617793333 1
1.0333252349945 1
0.494127499592834 1
0.697034972258725 1
0.399032727916146 1
1.04867202550404 1
0.751585091467907 1
1.10337584135556 1
0.950914080690814 1
0.708731053837989 1
0.935360194935562 1
1.01271003301926 1
0.663571243696437 1
0.243690023677342 0
0.285246717220794 1
0.794333769436297 1
0.504402737498798 1
0.853417065079011 1
0.546636032901607 1
0.802756842297365 1
0.69366202561458 1
0.84370119949895 1
0.87222292572924 1
0.521280980950698 1
1.26604400733759 1
1.03359172279005 1
0.969460144971379 1
1.24651785312318 1
0.584972141517683 1
0.775389823581455 1
0.738524833805973 1
1.04084973149288 1
1.29995732148452 1
0.447665692999579 1
1.0168162896737 1
0.682059981239699 1
0.745047095469103 1
0.722966413264417 1
1.15185443875189 1
0.710654232568867 1
0.605805161639405 1
1.06145500596673 1
1.46835770462528 1
0.369038457538444 1
0.978984407528061 1
0.685168806941738 1
0.793202193976002 1
0.988304276145456 1
0.734591291294711 1
0.815429824704633 1
0.771835998156988 1
0.0244102503348296 0
0.813788583839237 1
0.912687693402592 1
1.4074373407577 1
0.662857371368966 1
0.822118376109575 1
1.72440055439656 0
0.80598154608178 1
0.00886473048683193 0
1.01463881797389 1
0.403588685069496 1
0.58868538302443 1
1.07031102529801 1
0.960270691102211 1
1.07724571166894 1
0.696451034209303 1
0.788802511836856 1
0.755622547498303 1
0.554513789351677 1
1.1326839553178 1
0.96703713165021 1
0.945764526909191 1
0.867827625522097 1
0.516425683510223 1
0.633579444189134 1
1.04607721003701 1
0.274448995660078 1
0.809418733373735 1
0.677125239115313 1
0.836726457596173 1
0.763184982773712 1
0.693170152253625 1
0.537545430343491 1
0.938908019263337 1
0.847485372334576 1
-0.076897825147754 0
0.750701618668994 1
0.569194000335146 1
0.265565458041212 1
0.475243111714435 1
0.846164990271621 1
0.564611972493991 1
0.77193517399819 1
0.755708127752841 1
0.859919154711447 1
1.38242585146507 1
0.673999133971542 1
0.433243712826647 1
0.752974968132897 1
1.26775019897666 1
0.340185462348879 1
0.967898896877719 1
0.77804323485491 1
1.09282336073495 1
0.417139994178051 1
1.21199589896318 1
0.764979829767639 1
1.25564488334725 1
1.41988301509818 1
1.487308502605 1
0.88282874971935 1
0.869190804390735 1
1.05802352829737 1
0.946581042394814 1
0.633634887230553 1
0.423588737260143 1
0.481857247268893 1
0.728127482817936 1
0.429012330365286 1
0.551467767754332 1
1.20003753040004 1
0.820601166681412 1
0.750250571387154 1
0.40264553503423 1
0.953600367326888 1
0.74246735078218 1
1.18857936263699 1
0.513367198946673 1
0.39522285339978 1
0.745466908815882 1
1.51832111684513 1
0.304428909631943 1
1.21274768100832 1
0.865818154131621 1
0.807735243496619 1
0.634782648720986 1
1.0454466270715 1
0.889622261750984 1
1.25860123485189 1
0.833986818855856 1
0.505255202125218 1
1.2564219532718 1
1.16205532498374 1
0.262097431067181 1
0.418861322604478 1
0.51060891090673 1
0.428518254443635 1
-0.221143169500943 0
1.09164468630473 1
-0.191268377145617 0
0.971331165532172 1
0.611542974246725 1
1.21515085916023 1
1.068770173444 1
0.409780129591125 1
1.26233721032798 1
0.683616273394836 1
0.901624473540207 1
0.786838550599597 1
0.704968036060471 1
1.34462459528966 1
0.721152481585595 1
1.08083789048895 1
0.405597782249902 1
1.19209451504925 1
0.751261753113779 1
1.0060623851437 1
1.02864667734491 1
0.767179245393791 1
0.508980316723171 1
0.872426324423852 1
0.650821856751656 1
0.410193690603007 1
0.642967868600887 1
1.47507903891143 1
0.849186209103956 1
0.926477670984413 1
1.20110740785486 1
1.02127152525895 1
0.869655499310701 1
1.00833847382974 1
0.391142656783956 1
0.626587675866475 1
1.26187689562032 1
0.518993875927206 1
0.493768255107066 1
1.42678737366149 1
0.896699770614798 1
0.854668801058128 1
0.906273655889565 1
0.351658751587754 1
0.494857724176311 1
0.449019597978153 1
1.25035790043485 1
0.654595529420153 1
0.811765602128032 1
0.932153910732949 1
0.886451693113514 1
0.57577298147974 1
0.47456554397985 1
0.674804429840454 1
0.811643032898041 1
0.713993698928317 1
0.818974119494623 1
1.43297871090297 1
0.624818473187941 1
0.755856832051641 1
0.56807573697141 1
0.580355283606224 1
0.734137662608512 1
0.807999733158797 1
0.655336052368635 1
1.43252715356951 1
1.06839827960338 1
0.758470096430626 1
0.609826275957449 1
0.495549209145355 1
0.44526253383562 1
1.09063467943887 1
0.919712700252595 1
0.746196232352055 1
1.06120469993858 1
0.560889570709439 1
0.833552315573832 1
1.02224430990887 1
1.26588986625583 1
1.15390353990129 1
1.21084426198785 1
0.659313774074518 1
0.931515087979147 1
0.917634243218477 1
1.05750916433213 1
0.905609252978475 1
1.05058011247759 1
0.853508724038453 1
0.873239459528357 1
1.07765518233489 1
1.67061032995682 1
0.857123221391962 1
1.30729115990041 1
0.910024004541701 1
0.83874818783302 1
0.580401206706446 1
1.16041091225558 1
0.816904410218449 1
0.578958045150938 1
0.564601148185447 1
0.663693859568653 1
1.07634605416784 1
0.862267684662636 1
0.642874207765032 1
0.773970746654898 1
0.286253397361394 1
0.902548323236621 1
1.38647571550245 1
0.541574103912941 1
0.969007468184198 1
0.934549440260465 1
0.98932198110686 1
1.35635055362441 1
1.30661453497246 1
0.886191648519726 1
0.80841081604962 1
1.15878683774198 1
1.14815984427318 1
1.11548657362689 1
0.932810867696216 1
1.6446326766835 1
1.0536731525209 1
0.616372982761379 1
0.608361556242903 1
0.868395573204964 1
1.26451075814967 1
0.33878673632651 1
1.42413476339373 1
0.718518212288411 1
0.404684993253404 1
1.01803725854135 1
0.584406352160378 1
0.667839595119102 1
0.847990646493779 1
1.22818664017486 1
1.02885821422312 1
1.16734066614716 1
0.492824075776448 1
0.936282087014355 1
0.64921685459613 1
1.14242198334663 1
1.01409134804707 1
0.898883543919663 1
0.58971787837955 1
0.883077714400233 1
0.38772619413108 1
1.09350413330644 1
0.886668639871828 1
0.558548655519951 1
0.671004690852203 1
0.966177367568833 1
0.279775160597362 0
0.944033670701847 1
0.945489140943444 1
0.741359393425007 1
0.557923692618866 1
0.924123080743936 1
0.898720992213055 1
1.21599230063286 1
0.860037021398735 1
0.905466546814555 1
0.628732859856195 1
0.661364415773747 1
1.22208671019779 1
0.652418456343553 1
0.908485575672692 1
0.647956571336624 1
1.01659365773125 1
0.932862618657071 1
0.400989392680228 1
0.763139052388979 1
0.787368575095622 1
0.70537732871095 1
1.52130323009089 1
0.5087925727062 1
1.2738573993124 1
0.945321160679519 1
0.928090791478364 1
0.523671895744934 1
1.62098779022137 1
0.869772375988021 1
0.672907185391952 1
0.882379881155592 1
0.788469087809068 1
0.976000783234189 1
0.86664725695506 1
0.951482472794271 1
0.772569684209512 1
0.9725424133536 1
0.719378597830888 1
0.716058582189585 1
0.179637180756936 0
0.813709582745622 1
0.263852452187751 1
0.700360289629251 1
0.735798774032132 1
0.761809317518666 1
1.02655250619679 1
0.414716649759897 1
0.564698405984282 1
0.234237845258049 0
0.79920486407278 1
0.745126227968075 1
0.667187461753909 1
0.67228083988756 1
0.625046002108258 1
0.456827272013941 1
0.891947018241535 1
1.30891525126547 1
1.48008993819719 1
0.842439736439187 1
1.26388880425814 1
0.730978568281724 1
0.755320701403494 1
1.37327348535435 1
0.584380283360402 1
0.860538346218062 1
0.705846430943113 1
0.566940137894926 1
1.29108925977295 1
1.0248933037259 1
0.472679000942439 1
1.1317830511841 1
0.93209594348917 1
0.4649640874804 1
0.737262829362825 1
0.671472469936233 1
0.518761781071501 1
1.03345550318999 1
0.67454372035922 1
0.740592380838878 1
0.789380158616546 1
1.02488056052361 1
0.793344664765533 1
0.959540118319323 1
0.679731187036372 1
1.10933156333597 1
1.40889083651757 1
1.01248303191949 1
0.748667387638565 1
1.24885750192351 1
0.257662181497893 0
0.88374161958057 1
1.04014029775419 1
0.942792286012055 1
1.01383050736379 1
1.66140250492531 1
0.903569848755146 1
0.90565568321956 1
1.06767535513098 1
0.949517779026878 1
0.782068690337333 1
0.690727199910525 1
0.342059894673144 1
0.622947072046916 1
0.513881121306813 1
0.322619723604225 1
1.02660975315535 1
0.626404796991841 1
0.924497937558831 1
1.11002708119605 1
-0.0802944115672523 0
0.926706786360456 1
0.614791615325819 1
0.905771236970744 1
1.31701689824056 1
0.440014052957944 1
0.820385974701246 1
0.572578025972352 1
0.854486741353768 1
1.33552777570936 1
1.27134807913586 1
1.08468629044604 1
0.904343461659771 1
0.998085559557939 1
1.28479174044972 1
1.83738284867601 0
0.806915809305985 1
1.2493087714976 1
0.996376908625414 1
-0.144106748846142 0
0.605188760850203 1
0.520168452850083 1
1.02359094062911 1
0.713671055135552 1
1.38427703722978 1
0.953314770905226 1
0.379910996851797 1
0.933756883670812 1
1.11646772790589 1
1.41088707389158 1
0.748086293081585 1
0.36772264666207 1
0.564938805993859 1
0.790470149222812 1
0.359096996736048 1
0.828464801209531 1
0.563960452623327 1
0.639165915252606 1
0.65217910406845 1
0.274959279017619 0
1.34512342069614 1
1.07410973451865 1
0.839356424247073 1
0.684387561343542 1
0.570914820204263 1
1.16136276013547 1
0.722942352615627 1
0.358577519269451 1
1.04073431828272 1
0.885073962162479 1
0.729163623888168 1
0.980964027687067 1
0.472018749288329 1
0.388788329303879 1
0.649733604583644 1
0.964468940552793 1
0.755203058200726 1
0.101279773071656 0
1.08047852475032 1
0.774749880107452 1
0.370339069303029 1
0.282147511812254 1
0.684790777451828 1
0.441716897478634 1
0.682211507257205 1
0.620346906419697 1
1.14113556353418 1
0.751598962017282 1
1.15702363600561 1
0.92595182046265 1
0.326424592783392 1
0.684895426503706 1
1.00281731582867 1
1.25876003110191 1
0.574903144519687 1
0.904561384975775 1
1.17221331174276 1
0.358499121289932 1
0.276486704727263 1
0.723095527423925 1
1.1403832175157 1
0.924156423099808 1
1.05886042606309 1
0.722561193689029 1
1.11114409871794 1
0.66468569669921 1
1.09826846342977 1
0.854800930560135 1
0.280949753830785 1
0.641025656123636 1
0.33700355772298 1
0.347418248117743 1
0.68147025380752 1
0.61828882067436 1
0.70656378257539 1
0.887279562189939 1
0.778671746194461 1
1.09056145216834 1
0.834503915814113 1
1.04126071103377 1
0.969483728954766 1
0.626836035310782 1
0.70669774879676 1
0.781971436873361 1
0.744071023590693 1
0.850772168848855 1
0.798419205806245 1
0.760521647448043 1
0.825086656409875 1
0.568013847228657 1
1.07025859249264 1
1.35457422823312 1
0.890937915273821 1
0.661269036613198 1
0.542214698560505 1
0.823117124217297 1
0.914295831264901 1
1.17802860842844 1
1.19643207334607 1
0.891973932211149 1
0.324559135986065 1
0.912840786918613 1
0.931619507724776 1
0.774915929751661 1
0.523434648194542 1
0.366474017941708 1
1.11691081885685 1
0.588631289385452 1
0.590021439996741 1
0.658927433369722 1
0.669969782133308 1
0.559158549737805 1
1.20993550045233 1
1.14800150577556 1
0.540855204945253 1
0.787160001504853 1
1.43310307312335 1
0.0941364326944418 0
0.675374767061718 1
1.58733335236489 1
0.485007050304885 1
1.10464971277168 1
0.382191251624721 1
1.12910366717922 1
0.829514537332105 1
0.78985224086851 1
0.875846095313828 1
0.56974557169049 1
0.5230662883549 1
1.34259531268821 1
1.0644662495016 1
0.413804127454286 1
0.916980027477466 1
0.704706485072034 1
0.563160982650303 1
1.19161265255988 1
0.247656146182382 0
0.879025814285222 1
0.469462809090108 1
0.447305102236835 1
1.03567476319249 1
1.20517025441148 1
0.672984877801946 1
1.00293293505327 1
0.757724791697942 1
1.48377394343056 1
0.450834760462762 1
0.898275024020052 1
0.594043406346831 1
0.854239666107071 1
0.64798687747688 1
1.47909622436622 1
0.458361614998506 1
0.627997558513357 1
0.91082313152143 1
0.675278359119788 1
0.450635489723709 1
0.22899117782446 0
0.134471212229319 0
0.846184457302782 1
1.07865668570014 1
0.382097099936037 1
0.874749436957979 1
0.437966616149302 1
0.919763972716431 1
0.730011238005231 1
0.164201679454206 0
1.10562524928273 1
0.428653178962267 1
1.14725796926949 1
0.711677788075672 1
0.763341757813947 1
0.683313888345046 1
0.457980062621675 1
1.07571462915971 1
0.818425105081715 1
0.746337514421021 1
0.668044440916871 1
0.660512586127878 1
0.682845176751015 1
0.95352079942936 1
0.996372121431495 1
0.830575905019111 1
0.867745184176335 1
1.90789392706335 0
0.984770628187171 1
0.686606219000662 1
0.876003151804892 1
0.881517503456745 1
0.0504287776817889 0
0.646014391434144 1
0.277910078107956 0
1.23567368176338 1
1.23413442270653 1
0.50936653440184 1
0.871210038242119 1
0.746435166500214 1
0.264765925922643 0
0.57675680874343 1
0.703359722454483 1
0.281621487389839 1
0.682945060625398 1
0.35815846482047 1
0.535232678796117 1
0.910766929901272 1
0.952615999443503 1
0.673181018113287 1
0.63799489150127 1
1.09054514277039 1
0.38018423438031 1
0.80228409614715 1
0.80099740593124 1
0.872591097875705 1
0.883490098966862 1
0.413893242548828 1
0.613859297290361 1
0.205982565746248 0
1.0495233134819 1
0.266821966549973 0
0.881774669709837 1
0.530314492668398 1
1.24968172657332 1
1.41484415109285 1
0.672429729579625 1
1.30783971621586 1
0.590305260748639 1
0.660845293155233 1
1.07893441208406 1
0.651414029790637 1
0.890787957099158 1
1.04856328209938 1
0.857094513525504 1
0.699189190240962 1
0.948580367423465 1
0.881780900125513 1
0.744119387714122 1
0.460374876114956 1
0.689202921779575 1
0.761460787849936 1
0.390420684495697 1
0.31439480503284 1
0.912777021229908 1
1.2234178250812 1
1.1284947591053 1
0.0333785127008158 0
0.707509926519832 1
0.969002835847643 1
0.610057984152995 1
0.846856740447498 1
0.497218986034769 1
0.303038880018939 1
1.12248453835335 1
0.559850832306255 1
0.462536665453989 1
0.352138917125204 1
0.319548698947153 1
0.661291327696072 1
0.772816036957404 1
0.508028578376934 1
0.649892026005825 1
0.878091059950373 1
0.787415242297922 1
0.896042131033044 1
0.851360014395355 1
0.449915117921056 1
0.628492581036787 1
0.839770688418304 1
0.610224550889788 1
0.783044797057092 1
0.732472630830456 1
0.426301342422665 1
0.541188005605649 1
0.908025330572964 1
0.558825803044028 1
0.705246256769233 1
0.353623684922649 1
1.26855223508106 1
1.03840605781242 1
0.697448460304342 1
0.396513596276172 1
0.787914183387235 1
0.853337943506093 1
0.829870540073411 1
0.643836560345048 1
1.15907834221584 1
0.31248696375561 1
0.693336045156417 1
0.224731897539912 0
0.908286316262292 1
0.832871407180206 1
0.44795458106798 1
0.79450524351027 1
0.741991779068083 1
0.587464085997066 1
0.386948776556755 1
1.15690277614606 1
1.07837839403557 1
0.633963879152939 1
0.675225214973746 1
1.0251748556546 1
0.672618161209896 1
0.697929031515552 1
0.756569044068651 1
1.14226815555138 1
-0.000182538941540508 0
0.862971163250655 1
0.831465212964065 1
1.07116554863181 1
0.47072345756711 1
0.846715476248869 1
0.825551520400794 1
1.48007622289455 1
0.82452566097514 1
0.553845256672256 1
1.04593407530001 1
0.633194422629407 1
0.697097183238963 1
0.99941935981265 1
1.16265242175552 1
0.558762008524129 1
0.650889070419408 1
1.84775425423704 0
1.08312705861425 1
0.424199481212049 1
0.973431997145316 1
-0.280635486164537 0
1.13477658003498 1
1.07117651739395 1
1.41241645334873 1
0.955655804533659 1
-0.262028640222423 0
1.25514214883951 1
1.0549607858188 1
1.09435811940668 1
0.461853410979953 1
0.211385132790228 0
1.0670495552609 1
0.708767158632329 1
1.12543981919119 1
0.829829097380985 1
0.743308443743645 1
0.561044900382765 1
0.604663824172511 1
0.843918421852576 1
0.600623007702689 1
0.97148163793463 1
1.24702443249164 1
0.805632937430188 1
0.679254648350782 1
1.13659549089015 1
0.967102969857027 1
1.41712865624245 1
0.681731967376994 1
0.465887708128787 1
0.957844133575911 1
1.14467205952478 1
0.702970554216688 1
1.20851619467809 1
-0.348923575844839 0
0.749668922139062 1
0.706586737445789 1
1.06431439775656 1
0.926244600715133 1
0.716998270416513 1
0.891523999834975 1
1.13604862663179 1
1.0435623916303 1
0.801855796579188 1
0.763525733255872 1
0.465622318609342 1
0.994101051643327 1
0.60706772059573 1
1.01140061578548 1
1.30368871648145 1
1.03728985455058 1
0.804353283060036 1
0.827637084721674 1
1.24302981727046 1
0.884390370951423 1
0.720700610256713 1
0.679261158417384 1
1.32607505015515 1
0.874954699107816 1
0.361677957050597 1
0.70137036917863 1
1.29023567620489 1
1.19749538524043 1
1.13778010250359 1
1.38907627875073 1
1.27944895186809 1
0.790852731645863 1
1.15218452089011 1
1.10148604793059 1
0.423803819382507 1
0.796411389958328 1
1.01760740204225 1
1.01418305997932 1
0.317868885488768 1
0.801289273392149 1
0.268022654967321 1
0.494344410867073 1
0.948795686059374 1
0.81094602163488 1
0.522112826714502 1
1.52864981563466 1
0.390533916906768 1
0.630184701065451 1
1.23989134586199 1
1.03342501816996 1
0.77935045280213 1
0.778380447347231 1
1.0629288077032 1
0.991618544629301 1
0.946409224110719 1
1.20927348594812 1
0.505728317754008 1
1.30290411040938 1
0.927423625046448 1
1.68031772220586 1
0.56300738887106 1
0.95185001262894 1
0.67056567282444 1
0.762149141349585 1
0.565616470572716 1
0.329767414266551 1
0.404427463506048 1
1.12803473968494 1
0.611840267428915 1
0.876712373587099 1
1.17691791416766 1
0.763755712685664 1
0.473987176923553 1
0.541470030855184 1
0.97779651237801 1
0.760844763793404 1
1.06813420710931 1
0.853232568490031 1
0.561695212766831 1
0.59063454106831 1
1.00248479462733 1
0.48106548870266 1
0.917847887885961 1
0.722417232143511 1
0.211432046053797 0
0.611632861043336 1
0.715223339394248 1
0.676433815745556 1
0.766931945524448 1
0.536980989449703 1
1.04555134746023 1
1.01066407855416 1
-0.0317604887659878 0
0.732182945562668 1
1.04416814176436 1
0.511942207507411 1
0.581357450744325 1
0.735771886253476 1
1.03971993457401 1
1.08496329579235 1
0.854392805639703 1
0.74655080993072 1
1.04910058874598 1
0.780063687850028 1
1.27843134723806 1
0.710172994279448 1
1.09084459823581 1
1.01010996642953 1
1.10242275695335 1
0.531828973004228 1
0.476715337982026 1
0.867826280736422 1
0.499147989374306 1
0.569804481556526 1
0.511408706082728 1
0.210186400602644 0
0.97251088135835 1
0.968931094939245 1
1.47540263317355 1
1.14898686009198 1
1.29302633187211 1
1.17477246349065 1
0.890319569280136 1
1.59635672789542 1
0.935602572816452 1
1.34924862960352 1
0.701033277762654 1
0.976312093496059 1
0.34257287871698 1
1.45312521701575 1
0.742257266561454 1
0.780343290048279 1
0.674637945082133 1
0.48066194328233 1
0.999341954955157 1
1.15646138609984 1
1.02360538820718 1
0.85399433608612 1
1.19449747630369 1
0.86145297656103 1
1.23801548537317 1
0.692981497117066 1
0.74506508891046 1
0.917500499331255 1
0.395824141445143 1
1.12918988107278 1
1.12696181394386 1
0.842935111277605 1
0.795356115884444 1
0.365808234396027 1
-0.0184182882906966 0
0.874068525177979 1
0.370495589896625 1
0.946096716914433 1
1.26388410026692 1
1.18019555666019 1
1.16466164112586 1
1.05376292509114 1
1.41217574385037 1
0.448048965861577 1
0.863959151213719 1
0.795724151995165 1
0.355775810043255 1
0.778275085137023 1
0.88625192558467 1
1.54221874016936 1
1.01083389480455 1
1.00205834468127 1
0.413726245846178 1
0.303001676045888 1
0.709328252814404 1
0.996858210230754 1
0.527573380002495 1
0.887451550320514 1
0.991293388726086 1
1.07488565905611 1
0.522142083794073 1
0.822846653259003 1
0.654683644859503 1
0.782524331033334 1
0.459384699331241 1
0.97644869349374 1
0.720747056463167 1
0.734632197684147 1
1.01462856615962 1
0.841442553844662 1
0.721903633319326 1
0.198625579022874 0
1.31303339062987 1
-0.0308433025675221 0
0.990780484040492 1
0.989378387665322 1
0.495103577129162 1
0.713937965233517 1
1.05988478965985 1
0.907135856728857 1
1.096785439737 1
1.04504676358342 1
1.02570050303773 1
1.20921139770993 1
1.43958383013326 1
0.663868658790783 1
1.00204605434006 1
0.489836598562777 1
0.796902241509253 1
1.24992569319948 1
0.758697325963991 1
0.716495681643103 1
1.13380893664985 1
1.19401560687442 1
1.07873743430884 1
0.404643760121299 1
0.279605526141214 1
1.00931499180031 1
0.814545667218279 1
0.534063148157247 1
0.766251913133436 1
0.65253504366056 1
1.25498375136978 1
0.270490202191857 1
0.713130244744638 1
0.43791111142363 1
1.01645371092481 1
0.768681996955556 1
1.18798378797326 1
0.36254981735626 1
1.10698136169498 1
0.631140673218285 1
1.09678143647815 1
0.604029776175662 1
0.502162673653904 1
0.998327907436998 1
0.613083833635308 1
1.04552586090234 1
0.901990235697777 1
0.884617264519627 1
0.965099297853105 1
0.419501191640515 1
1.73040746524764 0
0.394144171831815 1
0.440404188923874 1
0.58507675352712 1
0.719417935433107 1
0.919242998724171 1
0.842940756039798 1
1.13419063537699 1
1.18541008474927 1
0.903497513792462 1
1.32938405092173 1
0.919160898880499 1
0.292336787471409 1
0.457131999630596 1
0.980897860762376 1
1.15225816002841 1
1.21403153181658 1
1.15429292571291 1
1.06784910276897 1
1.081287667949 1
0.425602595147769 1
0.837449996917655 1
0.907951415688688 1
0.360657567683982 1
1.10870646811557 1
0.917704932542911 1
0.535375152832903 1
0.664371044847395 1
1.00312771069177 1
0.811938002950773 1
1.00754496947486 1
0.518939616895081 1
0.222851894283841 0
0.878269933937841 1
0.575701558582944 1
0.892422292631504 1
0.958360291121431 1
0.823809402506352 1
0.827466764081562 1
0.894550075285145 1
0.491824268633927 1
1.11273121757793 1
0.760903919504644 1
0.569469792147023 1
0.919166358923571 1
0.215265155266811 0
0.723644764163891 1
0.79221075027445 1
0.599726408726137 1
0.749866426705477 1
0.81551912974242 1
0.530255051524447 1
1.13985280085723 1
1.45303952069266 1
0.88221175232916 1
1.36646344486772 1
0.826492309951881 1
0.37200516539559 1
1.09986746407123 1
1.04546677955935 1
0.751281798578907 1
0.594727602138981 1
0.911495022756523 1
1.2462964417678 1
0.956312115238984 1
0.779311081020997 1
0.373218401952898 1
0.691317211196704 1
0.947018151835359 1
0.902758040485245 1
1.23770316155221 1
0.793222865792977 1
1.14443768053774 1
0.817168521342158 1
0.917638869109396 1
1.12990498407316 1
0.213135581753439 0
0.678235001629425 1
1.06956806443241 1
0.594259793743622 1
1.33916475053847 1
0.726336030749772 1
0.282401952645708 1
0.928957060204879 1
1.15779073825674 1
0.95209179926198 1
0.889891699347578 1
1.05097445701996 1
1.18166208323688 1
1.05509553265399 1
0.225937230459887 0
1.01523614698386 1
0.529938258602583 1
0.852677848568107 1
0.711858061257767 1
0.980282464084795 1
0.415029399361147 1
0.552592806127578 1
0.820314158936404 1
0.73445731526102 1
0.686044140567086 1
0.747227342864008 1
1.37670003088541 1
1.26708388252869 1
0.9292954847301 1
0.952755340898188 1
1.50102361091902 1
0.817390617973176 1
0.347265842618854 1
0.25466001093624 0
1.13250004463416 1
0.520512341787473 1
1.19466235146322 1
0.710989122662025 1
0.568378292110046 1
1.44102886887678 1
1.0124373892764 1
0.693638154926747 1
1.23250269567029 1
0.602202696371272 1
0.655415366965172 1
0.856047561061662 1
1.07781233999858 1
0.915468300305525 1
0.518299282948135 1
1.26428702968468 1
1.24646255258503 1
1.17708287218994 1
1.02999204743428 1
0.496906099870617 1
1.49473721690679 1
0.793837020567058 1
0.337145281121061 1
0.758912423243476 1
0.171082717091715 0
1.26817470500295 1
0.414024136851879 1
0.750854281551696 1
0.680331283943845 1
0.959607285107127 1
1.1285094413252 1
0.750768922551705 1
0.569085666488839 1
0.851764813804843 1
0.879192543916262 1
0.923663480316129 1
0.823173533844254 1
0.823702310179591 1
0.380879812097554 1
0.235656415080252 0
1.35707517592453 1
0.735151926766947 1
0.777614500366053 1
0.636161847811565 1
0.757436332097223 1
1.40385872922166 1
0.745102023330418 1
0.806774254871588 1
0.550093083505466 1
0.668612550225973 1
1.2286233180488 1
0.88614074123582 1
1.0707926166065 1
0.946302327092962 1
0.972420278218054 1
0.742290148706711 1
0.781791196518957 1
0.836634755337489 1
0.771891110524575 1
0.551013829084412 1
1.09841751459171 1
0.789288989979376 1
0.662663925698797 1
0.868632676049148 1
0.497066320338763 1
0.688646687932595 1
0.932903893106518 1
1.01517237977908 1
0.847590963902808 1
1.56514821629012 1
0.767295880782697 1
0.788263031409924 1
0.801072181616682 1
1.20915237704511 1
0.912972639609402 1
0.985565538211525 1
1.26643231358047 1
1.18455545245056 1
0.853326277156352 1
1.01174382119291 1
0.450432619022839 1
1.09252794796842 1
0.683739785287777 1
0.834731709308233 1
0.974297581557841 1
0.531302544607839 1
0.773913247652712 1
0.738141073489443 1
0.999403605396426 1
0.681960180813469 1
1.3272749584346 1
1.05843257044778 1
1.3713708788917 1
0.836948901094514 1
0.760841596017407 1
1.22896285439317 1
0.588675118004897 1
0.483308493345143 1
0.784897603821989 1
1.22049626321624 1
0.386278078541908 1
0.978795633502938 1
1.15461717556973 1
0.963182343061865 1
1.14953078305805 1
1.47698034989923 1
1.40705269325217 1
0.866684797972004 1
0.712851182231736 1
0.761980058499974 1
0.431640166557001 1
1.39358456541777 1
1.33061860190491 1
0.314167221936461 1
0.945226232270171 1
0.652795096886368 1
0.62958190592735 1
0.812130297919733 1
1.10346203019001 1
0.909276839977735 1
1.0110625729984 1
0.867968005992673 1
0.855546730170039 1
0.955184537400132 1
0.726157412383043 1
0.702436280743382 1
0.637210852738722 1
0.669902989611781 1
0.666377844967578 1
0.769245250828902 1
1.13586987675655 1
0.718447088842086 1
0.48410127155712 1
0.852293543657883 1
0.660825188753647 1
1.10489859681807 1
0.710954940620777 1
0.644963229388985 1
1.76751436513236 1
0.848903715513009 1
0.795567699550783 1
0.44841336432723 1
0.910391420185384 1
1.23429880838677 1
1.05070661761394 1
1.05077969255042 1
0.541291385621114 1
1.27629377134393 1
0.819889267810102 1
0.955036834337232 1
0.578259349281879 1
1.1890889772397 1
1.17265540014287 1
0.91195931876524 1
0.577815144933495 1
1.03139953395784 1
0.662965640944998 1
1.10962609088534 1
1.01847352564883 1
1.22171916607153 1
1.07802521643656 1
1.08004211531613 1
1.08557035707565 1
0.821312032821538 1
1.06109119619392 1
0.887907136293415 1
0.977005532845831 1
1.15001070061321 1
0.680523279489592 1
1.31845442765049 1
0.700362501445631 1
0.38161900328559 1
0.502876847899194 1
0.792853830547001 1
1.11519516825301 1
0.894850126649053 1
0.6424098948394 1
0.727355901588667 1
0.892767008316923 1
0.554987839961571 1
1.2786523707528 1
0.871466051953394 1
0.891041573988666 1
0.722795870275308 1
0.891050227704423 1
0.553016696888363 1
0.270187764027782 1
0.727782179337838 1
0.926154080682747 1
0.911799083622157 1
0.45183669045173 1
1.11201363935637 1
0.967166038461365 1
0.940683029457572 1
1.39638822290538 1
1.09497971123862 1
0.519272212789427 1
1.2371897981618 1
1.29426933141276 1
1.08435878313491 1
1.38444541631814 1
0.885819384951589 1
1.03950821214127 1
0.714381537277628 1
0.75540236171781 1
1.02457040260856 1
0.174540083715899 0
1.25352161486003 1
0.242764555872326 1
1.0219051812615 1
0.879117155672859 1
0.497185884953156 1
0.728273329183718 1
1.16054581101906 1
1.08698271482111 1
0.620596600054624 1
0.830978833822319 1
0.634014572711488 1
1.35114529151181 1
0.618292934388129 1
0.614821824210497 1
0.557106914993238 1
0.690876392284044 1
0.576715099110296 1
0.805462628262134 1
0.377508299920219 1
1.28609493202472 1
0.619137684491641 1
0.744613773274508 1
0.887236870034645 1
1.23818570900207 1
0.713287996868963 1
0.257565031589863 1
0.86929509223746 1
0.349364908899942 1
1.05464314176663 1
0.43338323803403 1
0.970453682237265 1
0.992933994690464 1
0.610761792613397 1
0.338382130648541 1
1.09299099029202 1
0.685466997740365 1
0.720148023824617 1
0.647399586042304 1
0.36448385411158 1
0.615856384874272 1
0.615349235827264 1
0.2477818480075 0
1.21191984987396 1
0.425749869435236 1
0.429556773143133 1
0.952154969504734 1
0.553787871595715 1
1.13415535804612 1
0.473140483495123 1
0.380107663295291 1
1.0337451209873 1
0.351094501208511 1
1.03885101501178 1
0.680419294568268 1
0.809551319149013 1
1.02762746192756 1
0.535085701239799 1
0.438550445582069 1
0.918631982202972 1
0.88211707741262 1
1.11979206657022 1
0.547639251354943 1
0.490326987090259 1
0.633437021682173 1
1.25219049533113 1
1.13651591590199 1
0.653967446975338 1
1.04943640007365 1
1.41608945842969 1
0.824343691064604 1
0.618557044483326 1
0.483031394679027 1
0.586526026981743 1
0.482628626903585 1
0.7594383719116 1
0.913323714798998 1
0.388106169235059 1
1.10437230362914 1
0.812215671182043 1
0.616668772654627 1
0.73143861333274 1
0.755157371415261 1
0.387080628414088 1
1.12233842426355 1
0.713333924533878 1
0.968552938914997 1
0.82335622415631 1
0.57386405579663 1
0.355109026582332 1
0.647440507348815 1
1.06488468811632 1
0.831544600019469 1
0.440529730816369 1
1.40270614868421 1
0.506682606843927 1
0.931367206828194 1
0.782414813131413 1
1.34148509006689 1
1.02822612926446 1
0.8129903921461 1
0.771916752792438 1
1.18686638924077 1
1.15400392203062 1
0.530129446386624 1
1.21110626932907 1
1.06819339924773 1
0.477753350837239 1
1.07815881534199 1
0.759241982419795 1
0.690689000445614 1
0.92182784414888 1
0.622047047881384 1
0.859965935022296 1
0.996573243305834 1
0.890326241494144 1
0.862265184214891 1
0.683081752987413 1
0.755654822095629 1
0.354903480477934 1
0.787280648108689 1
1.11482463269163 1
0.806458301965792 1
0.186126409270274 1
0.93300092170836 1
0.834869065418266 1
0.378338923296352 1
0.676072947906568 1
1.58969616227893 1
1.1525122110357 1
0.378701825744722 1
1.03914582395204 1
0.424550932553874 1
1.20542290815788 1
0.651930351635853 1
0.889206682378453 1
0.919632111968586 1
0.465472669508607 1
0.949408178086327 1
0.656164064530274 1
0.860401506544543 1
0.947358809532758 1
0.959125885014704 1
0.966504451488834 1
1.13630699208546 1
0.635446844312877 1
0.371164911102977 1
0.542243469628452 1
0.826823080690568 1
1.18147810701028 1
0.0939142837683247 0
0.990148929217169 1
1.1671598117215 1
1.01368438570446 1
0.606924119407565 1
1.28805210376903 1
0.227907220424916 0
0.953204638623809 1
0.590832090091787 1
0.76627046041071 1
0.401021386083245 1
1.51602436141688 1
0.62643763028565 1
1.47345821647009 1
1.26855105747937 1
1.08592932060767 1
0.681580437880029 1
0.72603589644368 1
0.552867765622763 1
1.03372878328174 1
1.06519871939698 1
0.511053224103778 1
0.473522745905831 1
0.536136015795332 1
0.690104648996278 1
0.738116522889537 1
1.08599033164791 1
1.01069182019025 1
0.41502687557797 1
0.955638215124699 1
0.711675797583645 1
0.982277356174251 1
1.5076374558707 1
0.856418753361542 1
0.549400377946143 1
0.946673210499605 1
0.362292953850815 1
0.724344896515292 1
0.939980372103698 1
0.91345513170713 1
0.953167958031258 1
0.701526470938838 1
0.902139652919812 1
0.433702160819786 1
0.737175003261544 1
1.27535347241104 1
0.903105372699106 1
0.978511969815283 1
0.771407222816894 1
0.680476322621304 1
0.501255341750866 1
1.19152022647611 1
0.931280876485061 1
1.0038075930154 1
0.92590864170616 1
1.00007298591397 1
0.479337643465867 1
1.00039075519628 1
0.873047440077228 1
1.10124312595779 1
0.894308986872257 1
0.754398411179338 1
0.584811729155727 1
1.01815171031553 1
0.780439830299258 1
0.902888350590185 1
0.605507717737424 1
1.27679206356344 1
1.24581191447594 1
-0.187116068332867 0
0.830343765631963 1
0.736312604739376 1
1.07169704923888 1
0.730942845210468 1
0.44022892272085 1
0.309279068028209 1
0.488712165439147 1
0.85851313819605 1
1.22606891931046 1
1.0415631125975 1
0.53292140358482 1
0.378208856041515 1
1.13031485098495 1
1.22114081201062 1
1.2349045759188 1
0.817019120288017 1
0.186999860696442 0
0.504546496061297 1
0.728160648102309 1
0.754108061884388 1
1.02285608654241 1
0.802411158177892 1
0.607670828725259 1
0.800031761325198 1
0.771955564777517 1
0.920622169336272 1
0.78602105383732 1
0.692695158383034 1
0.652311773751792 1
0.866998257588308 1
1.06795219046076 1
1.03493001327957 1
1.05757511755026 1
1.10691939510365 1
0.638769922728652 1
0.72672168191904 1
0.806568032062389 1
1.30049971075812 1
0.846212787202194 1
0.719434268323522 1
0.456558876258375 1
0.880486568905924 1
1.26066534866963 1
0.674593232925403 1
0.928956994654575 1
0.802841343590421 1
0.922023960023574 1
1.423036603434 1
1.22482773841356 1
0.820645204111954 1
0.792927985732273 1
0.490279674705658 1
0.510361369183136 1
0.959951142425217 1
0.930020726582157 1
0.831422131670961 1
0.910913416026512 1
0.825632616016597 1
0.861610106015195 1
1.04391535649133 1
0.750199149488456 1
0.968197412825304 1
0.741625418900755 1
0.609750925999349 1
0.812267486921396 1
0.969595991299241 1
0.883775521586719 1
0.654804091548868 1
0.449152972602936 1
1.0642218166546 1
1.4367311274832 1
0.799650000380274 1
0.252997335804492 0
1.51130098956255 1
1.14652521274811 1
0.469645439709455 1
0.658324580735347 1
0.613497005831001 1
0.814266037470848 1
1.30970141456166 1
0.875033916675651 1
0.670133380194587 1
1.09041355068154 1
0.804702457962548 1
0.831347915407118 1
1.12784997394824 1
0.783647491336805 1
0.997873316807109 1
0.728683971379223 1
0.80666322493842 1
0.891182663820857 1
1.00437436480719 1
0.332846821980283 1
0.877318666904354 1
1.0372541151149 1
1.02380878895336 1
0.441709709985804 1
0.840031377014202 1
0.781997988818388 1
0.695278476190591 1
0.943543256782836 1
0.93076692415725 1
0.605339141112807 1
0.853285051638718 1
0.909895778740976 1
1.00584711553826 1
0.799345979913881 1
0.791937973761517 1
1.05063332309426 1
0.438142431551551 1
0.684273762565595 1
1.04335309325855 1
0.784641868698455 1
1.20023772112064 1
1.06590849336738 1
1.76178835559271 0
0.855570829161566 1
0.682980423468138 1
0.775863078459159 1
0.574370907944862 1
0.878699233759121 1
1.18851319769588 1
0.668995103702135 1
0.981146163838226 1
0.87411174302613 1
1.23807551740956 1
0.332980277158076 1
0.889447495765248 1
1.0097449102053 1
0.703642371199443 1
1.14485479127165 1
0.362172379899006 1
0.564335196340893 1
0.512631010463536 1
1.131952602138 1
1.27618454081043 1
1.49225213746357 1
0.627014144145006 1
0.840466025092256 1
1.35550637093716 1
0.610581863370598 1
0.822081546883693 1
0.879589316268377 1
1.2318924296379 1
1.22195760900937 1
0.474152296528077 1
0.833858195013507 1
0.642746766038733 1
0.273121574173942 0
0.937584008973945 1
0.61918435183394 1
1.05705531956651 1
1.07659660582126 1
0.877380403695471 1
1.22716434615068 1
0.839661459197425 1
0.467865706948026 1
0.901164375598112 1
0.52375212743409 1
0.713296028596917 1
1.04730379114843 1
1.07110953757204 1
0.932161345449993 1
0.265469770050341 0
1.21423650966129 1
0.826448812848081 1
0.877159075574436 1
1.39053895903073 1
1.18212243400628 1
0.403359558132029 1
0.540367039552426 1
0.303335329711885 1
0.798858297971438 1
0.870400772316124 1
0.678189762814809 1
0.878041281182956 1
1.28471097048372 1
1.01129987213124 1
1.06718556195993 1
0.50186426156151 1
1.41743943069442 1
0.771103024258145 1
0.681555682973185 1
0.720537770013633 1
1.03102835690425 1
0.871478247789807 1
0.453895593547622 1
1.13702883290991 1
0.596604835874139 1
1.04107878217621 1
1.06956606829663 1
0.530601450721207 1
0.342683731408252 1
0.573950378249747 1
0.450905346169103 1
1.04197772014391 1
0.781773625219174 1
0.268673479660787 1
1.5656223232741 1
0.632293122994247 1
0.798358570045634 1
0.529201834437992 1
0.586258662025884 1
0.925459207679642 1
0.790256188123526 1
1.15818121323125 1
0.214718172751533 0
1.10271538993271 1
0.951421794270219 1
0.707987548418338 1
0.527487292599774 1
0.509585092703424 1
0.8854604455894 1
0.466298080188803 1
0.322033186328743 1
0.804301696972198 1
0.746228094134401 1
0.639244483978181 1
0.822637029229675 1
0.576829285875839 1
1.53410780184198 1
0.854404356304789 1
0.459081766607016 1
0.256360043363947 0
0.818038657953867 1
1.31119918112117 1
0.995959951437507 1
0.199167569165956 0
0.910602222429868 1
0.866971763670903 1
0.674895789001935 1
0.847353622274591 1
0.576494539622475 1
1.34745135109961 1
0.894567105838453 1
0.867888625105003 1
1.05791847025114 1
0.7235574065915 1
0.878421422116811 1
0.679703440428341 1
0.850075019335053 1
0.927907083910645 1
0.607934866078777 1
0.323211850527747 1
0.680490349421295 1
1.34740482778953 1
0.0470613696453494 0
1.08031603318612 1
0.557810989024609 1
0.65115157828105 1
0.885963796901865 1
0.976364202237043 1
1.24891315522211 1
1.33101784786265 1
0.638231878791842 1
0.876081638709791 1
1.07434704920756 1
1.12975701030857 1
0.961807523568742 1
0.252391259910708 0
0.781359105602193 1
0.711675891938102 1
0.567974157826126 1
1.1559207919537 1
0.814429535349752 1
-0.0385963548991553 0
1.40725204332806 1
0.390098196685227 1
0.613225677301937 1
0.774408444190066 1
0.74724079913284 1
0.767760760187522 1
1.00966997537752 1
0.738093929345875 1
0.664562420561543 1
0.745252965400738 1
0.984017696362835 1
0.736311305080521 1
1.06653809505847 1
0.843726244374468 1
1.22947538801014 1
0.46473424573056 1
0.880557456065376 1
0.944309427296773 1
1.4478080428549 1
0.61891856752635 1
1.22949626392529 1
1.14950445484282 1
0.643551251256677 1
1.19141418691991 1
1.19113978918455 1
0.813329753820763 1
0.457357618684136 1
1.00024776766083 1
0.677297311694267 1
0.468662152232356 1
0.470602796235665 1
0.14059823511939 0
0.583505871769631 1
0.59278481151836 1
0.420503700492551 1
1.3763066673363 1
0.120507514281518 0
0.307912900648677 1
0.836192527381319 1
1.31184922544309 1
0.256501186706965 1
0.680521270632392 1
1.03287079895794 1
0.99382697536486 1
0.30383860718972 1
0.539921624115651 1
0.7688646343597 1
1.17379429193271 1
0.561261054081776 1
1.02636023823445 1
0.715384749962019 1
1.07700455855805 1
0.390400380580285 1
1.12644842430823 1
0.849542958937358 1
0.842345163544098 1
0.97758398298716 1
0.231208544188736 0
1.18478473975219 1
0.656968331137473 1
1.10214044922378 1
0.799008514348224 1
0.630369188405508 1
0.448221714729651 1
0.664155787585177 1
1.2659785117144 1
0.598547870075171 1
0.680905419805178 1
1.25556037628411 1
1.01174329155439 1
0.598785862739873 1
0.249213703000406 0
0.837447485811724 1
0.720004209269385 1
0.993419669641221 1
0.938066528634775 1
0.869796726072236 1
0.714102235900303 1
0.552524799896998 1
0.243511486253292 1
0.469377620475415 1
0.595657481201277 1
0.528601041129539 1
0.670575298047272 1
0.704509544922204 1
0.360765368912914 1
0.181985304810843 1
0.755902848476432 1
0.961058202065107 1
0.64045224346567 1
1.04009257963645 1
0.925403324448891 1
0.805119351363599 1
0.886163340635595 1
0.959265286490446 1
0.437003448996189 1
1.1725323120628 1
0.505320654412996 1
0.956638691578841 1
1.02256224162145 1
0.913191231493431 1
0.615823100102697 1
1.09612685926008 1
1.09702378903107 1
0.00821226570000494 0
0.680307971629572 1
0.672432012470083 1
1.02037432702576 1
0.690629233381293 1
0.325847573477019 1
1.09769594558624 1
1.14911873098937 1
0.983617151543713 1
0.623434636752292 1
1.04370583561644 1
1.10934497116017 1
0.665450620682499 1
1.02672461069665 1
1.0000694775832 1
1.01926972463264 1
0.617344539701053 1
1.25738156045417 1
0.870959697438229 1
0.40897480104315 1
0.949651991348551 1
0.307002817152801 1
0.639285146919172 1
-0.129839767627763 0
1.10033071417393 1
0.64427804281471 1
0.75330281123933 1
1.10139476057074 1
0.624915237827781 1
0.879034325368134 1
0.827391469939495 1
0.369421956233548 1
1.10872391274807 1
0.89684450984021 1
0.54351955077856 1
0.811399026868283 1
1.23589065205673 1
0.652018534646105 1
0.957421286718986 1
1.36642533477131 1
0.874814186647096 1
0.698572317995904 1
0.513755262284281 1
1.01211080758099 1
1.11668200755893 1
0.968714519507142 1
0.672694236282305 1
0.494706067895463 1
1.23261854879263 1
0.629084414869048 1
0.336995964304371 1
0.73906670094278 1
0.260439522593199 0
1.00181882273157 1
1.22709142840928 1
0.718016321758703 1
0.365348139935889 1
0.636111038448132 1
0.5416166065747 1
0.716143720033688 1
0.819942019586285 1
0.580601942849072 1
1.18978926670729 1
0.78348750973742 1
1.18305246404946 1
0.591728487926503 1
0.78418983644229 1
0.765689091016278 1
0.654301613479115 1
0.257171311531857 0
0.265461518048814 0
0.984638687349387 1
1.47537608106487 1
0.7150609585895 1
1.26770370662928 1
0.52604915114547 1
0.321501451800213 1
0.677039069072487 1
1.01312114037882 1
0.0871817194087383 0
0.755537286673284 1
0.631984677963412 1
1.36500841992826 1
0.826826026516784 1
1.08773295266875 1
0.791637973509654 1
0.143859713400997 0
1.06299975319646 1
0.680025119356066 1
1.46606215379121 1
1.07812054390752 1
0.162804486379901 0
0.968284091357174 1
0.377496934316658 1
0.688990860494894 1
0.634008911749005 1
0.978357893259703 1
0.615603149124054 1
0.425809774570422 1
1.31768462444326 1
0.890527295646448 1
0.360267995474224 1
0.828618211567821 1
1.04250120708352 1
1.28040837984734 1
0.842772711642828 1
1.70086332552126 1
0.567923132053872 1
1.15620732335094 1
0.144871812692843 0
1.30475380449679 1
0.68097200491435 1
0.932169371925009 1
1.04839963946548 1
0.913235158469186 1
0.81944224465122 1
1.30548376378851 1
1.1261848168653 1
0.440247165804167 1
1.34160736148364 1
1.03984383693082 1
0.704016810178122 1
0.633286399488854 1
0.229174005867874 0
1.378099330554 1
1.08725162127565 1
0.7812309995375 1
1.50455967900905 1
0.926201699902933 1
1.51258793750802 1
0.552520691103885 1
1.08170658528613 1
1.18596351501612 1
1.01599126745453 1
1.2190778816605 1
0.500279309519212 1
0.798911177455639 1
1.14760755009314 1
0.0338518293582652 0
0.656282208252769 1
0.895499149602854 1
1.15087151367706 1
0.634144974077665 1
0.707438094905718 1
0.738365130342196 1
1.02151841284609 1
1.10493468670411 1
1.09742592450191 1
0.65474215424778 1
0.951103654104102 1
0.401958265590169 1
0.764359387654342 1
1.15745345922787 1
0.612418665878523 1
0.841795806065721 1
1.15979175592766 1
0.536540019762054 1
1.08573524045698 1
1.18607903062327 1
0.585955440953008 1
0.955037147695071 1
0.331789095777676 1
0.638761761134497 1
0.462975744127595 1
1.13895009189463 1
0.722970008766929 1
0.980004112758061 1
0.668400393600353 1
0.396799683107313 1
0.641206547680471 1
0.85385207512315 1
0.486366503321253 1
0.61480973781695 1
1.23706823993998 1
1.05081865067465 1
0.772076856692507 1
0.951147128826282 1
1.04641669135529 1
1.00927711110888 1
0.871454271297607 1
0.768035550212352 1
0.31935063248501 1
1.0781755169591 1
1.00444512414436 1
1.20173115316309 1
1.16406151007823 1
0.981183555173155 1
0.82127850147492 1
0.971312711838077 1
0.913959568437588 1
1.25184903718142 1
0.902254265748634 1
0.561688375241479 1
0.155281234503451 0
0.870180707767435 1
0.787481258511383 1
1.29372075708812 1
0.346411464967827 1
0.754132573411518 1
0.258109291489614 1
0.59492208252891 1
0.683759575948426 1
0.783725147661118 1
1.21296501196541 1
0.609275514978677 1
1.20466792598275 1
0.949127236327718 1
0.516990876931883 1
0.613906378452834 1
0.763584927581638 1
0.785106099832182 1
0.107396413965812 0
0.625716517667927 1
0.620998328064992 1
1.24854899153869 1
0.376518203103933 1
0.81992170576758 1
0.499749335670935 1
1.11643342239399 1
0.582271300783203 1
0.682333463089394 1
0.89182789031307 1
0.442413745669423 1
0.500104753733485 1
1.39172789158047 1
0.148736300235842 0
1.42543500219384 1
1.01369691202477 1
1.00966673787396 1
0.695499300558659 1
1.19246734410721 1
0.571161037274314 1
0.684874278436159 1
0.17854850396902 0
1.06438858122828 1
0.503675318915152 1
1.05058035575097 1
0.862942124117983 1
0.914065333026357 1
0.538321571058486 1
0.959218419796886 1
1.08732394405219 1
1.48638425191903 1
1.11441720933789 1
0.977319879802023 1
1.19003529307952 1
0.866244558082376 1
0.136679244651 0
0.866084365848118 1
1.25550079180031 1
0.690056854772936 1
1.05331242243885 1
0.983777495032179 1
1.67462905129728 1
0.297743229447955 1
0.951002511331936 1
0.562890670920927 1
0.592744490075031 1
0.458504375091459 1
0.446591512260551 1
1.01695809732208 1
1.13143167000856 1
1.17517902212913 1
0.644426284670952 1
0.884463936416467 1
1.56452759785603 1
0.828595502907407 1
0.174963736950069 0
0.719257142632716 1
-0.0475683478146469 0
1.19896298830079 1
0.906207261727533 1
1.49928493094082 1
0.802566389495085 1
1.10895639697049 1
1.58482830178769 1
0.756707835045932 1
0.768119878035823 1
0.984234944155667 1
0.84734191105572 1
1.03688612548561 1
0.75128927553113 1
1.00085724234513 1
0.834239940833843 1
0.797644639296177 1
0.502103925564699 1
0.738410446880889 1
0.42036643236417 1
0.471809528274864 1
0.869302229108721 1
0.527539171626808 1
1.00085270313313 1
1.3807063938819 1
0.994494133252512 1
1.09748633767913 1
0.938346220186392 1
0.0777065813753729 0
0.766429147971695 1
0.352071759352465 1
0.604496441597925 1
0.732950784653999 1
0.843510903584607 1
0.905188011877072 1
0.845773529605697 1
0.505055733410079 1
0.795679041827242 1
-0.0151781758905532 0
1.7579919255149 0
0.613076649121847 1
0.714564440612535 1
0.293073588184062 1
1.25508104394302 1
0.736684023744878 1
0.811351238272385 1
1.07396418025912 1
0.864743617526206 1
0.453088024627578 1
0.751396996943913 1
1.1766280954678 1
1.13921495746953 1
0.917355012484932 1
0.724245799566294 1
0.774923744441304 1
0.852237625795543 1
1.37212588673785 1
1.11489269509475 1
0.988965764900646 1
1.26389226879049 1
1.0372693668637 1
1.35810896491229 1
1.36339759721115 1
0.863281071037163 1
0.805424164544834 1
0.604451060994333 1
0.860299069721222 1
0.360190204645136 1
1.28245963859014 1
0.651988278632889 1
1.17637022672503 1
0.811989975612329 1
0.690352651924999 1
0.636165949360734 1
0.358795130400913 1
0.485235121561983 1
1.06066488791244 1
0.811218111037292 1
0.689002187943983 1
1.33278696934963 1
0.917389209492875 1
0.915086715771401 1
0.741520484625681 1
0.905900717708855 1
1.01479841205138 1
-0.143667884129645 0
0.590307126744975 1
1.27777814263572 1
0.815384091409882 1
1.16363025850731 1
0.622394857900225 1
0.836636208027321 1
0.589057368697975 1
0.648537610308591 1
0.735763703941144 1
0.89328793000807 1
0.87842760154882 1
0.863730966121546 1
0.58268363002376 1
1.03942532988604 1
0.426383853424843 1
0.963859795617248 1
1.22455735123792 1
1.12895389895722 1
0.62917641593374 1
0.786673174093347 1
0.958311724157168 1
0.58185049637416 1
0.623250013394145 1
0.970016046448434 1
1.04497916174166 1
0.553518835331199 1
0.588936281960992 1
0.955789922358945 1
0.426248109372238 1
0.494130144337985 1
0.486666992046083 1
0.816207659633708 1
1.05607021507647 1
0.531794399271685 1
0.951161079969652 1
0.75846241794682 1
0.809626835009765 1
0.714690394218387 1
0.731658870146877 1
0.701752873117946 1
0.77018827770905 1
0.920096031138294 1
0.589806495886765 1
0.671419372400827 1
0.818876438477311 1
0.597930599443451 1
0.747092564139325 1
0.781548009254247 1
0.769286386887533 1
0.788594960832005 1
1.10179560186997 1
1.17308453436251 1
0.53219276938779 1
0.719967973274902 1
0.271995181683077 0
1.39094647460723 1
0.912457470191993 1
1.09742824626091 1
0.773550555439752 1
1.2394847877283 1
0.775778999041199 1
1.12700386780055 1
0.512405626420527 1
0.661194188706517 1
0.472567359572951 1
0.982486054575582 1
0.656358944281693 1
0.0954216169984627 0
1.20246907084575 1
0.753708829246647 1
1.16714468788868 1
0.836382288547991 1
1.05893288348342 1
1.1414188552815 1
0.893590094551744 1
1.52226196455284 1
0.683088589398805 1
0.496238733234952 1
0.402574109765388 1
1.12411341397969 1
0.95688203799173 1
0.485325052073102 1
1.33789451894791 1
0.358741192084081 1
1.1770748873689 1
0.734855733955153 1
0.795999369983158 1
0.322419113937512 1
0.674354936466066 1
0.410833713850354 1
1.26105099596642 1
0.608912395966455 1
1.05153274870205 1
0.467523505517031 1
0.590868115180537 1
1.24606866147341 1
0.393469853041696 1
0.990295994126317 1
0.493249749363561 1
0.833793401161832 1
1.08185731683321 1
0.345879326209866 1
0.987732782576904 1
0.408646699789515 1
0.712118809481379 1
0.828791667684264 1
0.940614802468778 1
0.616591439316564 1
-0.0438805482023361 0
0.094136538483037 0
0.439076335656077 1
0.562710882567784 1
0.860123565284673 1
0.552545734909837 1
0.788080756027792 1
0.860299065057037 1
0.707980876958364 1
1.15722199754953 1
1.32462117189566 1
0.567129669895145 1
0.712196286862272 1
1.10166645411246 1
0.64586568693557 1
1.27269412102949 1
0.520339910860579 1
0.240953299125451 0
0.540339980455663 1
0.812434517119684 1
0.868566269486863 1
1.01003444850546 1
0.589364457576166 1
0.788066905805079 1
0.689480897920077 1
1.2163239160583 1
0.769346955225342 1
0.801405532594133 1
0.967582819812203 1
0.824784771924428 1
1.141614747188 1
1.23478431055423 1
0.943670184964918 1
1.14830480569389 1
1.25797134296977 1
-0.0898590865454997 0
0.546567532153802 1
1.08293834269386 1
0.0249087855049318 0
0.807263829066865 1
1.28300412703225 1
0.981870174596106 1
0.332550948026769 1
0.48236055060316 1
0.682053502892668 1
0.524921232959079 1
1.70568886865459 1
0.711077210020269 1
0.911216527831397 1
0.97015024275201 1
1.0515361777991 1
0.928028542667475 1
0.373994464655128 1
0.802664363642498 1
0.752482691813143 1
0.993594995636423 1
0.455845965429396 1
0.662673350107582 1
0.682409803464745 1
1.22148289292482 1
1.27645303217907 1
0.764977813853596 1
1.00636792412623 1
0.932658724543947 1
-0.107118202006701 0
0.804373489170207 1
1.18199811127206 1
0.564490800456029 1
1.3639475285926 1
1.30831849294309 1
0.505576809362661 1
0.684480190833595 1
0.580210690327333 1
1.22726398445612 1
0.848416257354202 1
0.841336973166491 1
1.12324102587318 1
0.407940627569214 1
0.454128734612419 1
1.18752064436827 1
0.810512904791587 1
0.636895541319155 1
0.608222709741422 1
1.05244810072132 1
0.591419157340771 1
1.2490486989331 1
0.719259734683913 1
0.800813697015115 1
0.533119205380194 1
0.658408859130303 1
0.948475527911048 1
0.850840279615292 1
1.46374762463931 1
1.05673122065458 1
1.05283251662923 1
0.416725068276034 1
0.7373676027734 1
1.29511864908376 1
0.968339428197922 1
0.354468151869874 1
0.558166410709681 1
1.06233771101697 1
0.292847372684927 1
1.14910667555968 1
0.0716671611800738 0
0.979622949583718 1
0.647004573365249 1
1.10610955129362 1
0.558001600237264 1
0.650310499074995 1
0.630659884035638 1
0.914601041893502 1
0.712447118239633 1
0.996487590901425 1
1.09968956056269 1
1.02053661359071 1
0.718335397660682 1
0.293658918989859 1
0.531160995172316 1
0.138192509535989 0
0.709935894445307 1
1.29581053443474 1
0.847595834268537 1
0.824393248820515 1
0.568889865901107 1
0.230145417256302 0
0.902921756431192 1
1.45661451959551 1
0.540464593623424 1
0.0275648769884357 0
1.42115595140773 1
0.307153333137259 1
0.738050035691071 1
1.04814537095236 1
0.554752740361344 1
0.497610008680763 1
0.640988316218186 1
0.879814349544879 1
1.18133454139843 1
1.0552393346732 1
1.03757315991679 1
0.5328191072127 1
0.911187275573792 1
0.752409316019134 1
0.509955109719256 1
1.06665414861386 1
1.01762598505257 1
0.181573067348699 0
1.15900927041122 1
1.30221873694511 1
0.979785203514551 1
0.582851559160168 1
0.910751282716237 1
0.00387244554988554 0
1.26613023934394 1
1.17503357786852 1
0.687941807026234 1
1.38147807660522 1
0.31162689764236 1
1.47262221364669 1
0.906078545622447 1
0.694963569842897 1
0.599597569874927 1
0.738761471090975 1
0.921784693463245 1
1.00168243079006 1
0.967729074509281 1
0.667848479582379 1
0.293212896408779 1
0.878643807732406 1
0.756422544118771 1
0.563382772328099 1
0.305396384376347 1
1.24164258919915 1
0.932937465540084 1
0.0811947718423578 0
1.11487416891788 1
1.3145661576336 1
0.675931895343607 1
0.876860440526232 1
0.517354264203451 1
0.581420298301683 1
0.697084508498986 1
0.819878413678045 1
0.427631697461949 1
1.11134074478656 1
1.18296260171318 1
1.30136952999039 1
0.127513925756972 0
0.596083847650478 1
0.959164563054657 1
1.11424165797387 1
0.910446590583533 1
0.991305294526989 1
0.730880898072678 1
1.02136865064815 1
1.10696380229501 1
0.281059936995107 1
1.1756022317606 1
0.55039213605838 1
0.673956839305583 1
0.953321583551608 1
0.890164174967303 1
0.869806655265095 1
0.350195615099958 1
0.495683051493823 1
0.507749946225927 1
1.10199075788141 1
1.21128070696611 1
1.39737470898471 1
0.510174308972539 1
0.956395752790246 1
0.732014419435531 1
1.0776663657222 1
1.69287750194288 1
0.637758045433322 1
0.699547439071766 1
0.725294489196617 1
0.632574249073649 1
1.17488565679224 1
1.02093587488531 1
0.631436178078343 1
0.710782955592343 1
0.478259281053061 1
0.239395009863917 1
-0.13045762505946 0
1.37238226911133 1
1.15630554011073 1
0.430855344711179 1
0.795105650228908 1
0.666802601242967 1
0.689933436928954 1
0.321798314413517 1
0.830820938047489 1
1.02849895345811 1
1.52715596524443 1
0.68388160040804 1
0.994499267317366 1
0.511679749160712 1
0.840805683911668 1
0.519463495301672 1
1.03795445515292 1
0.337271931451338 1
0.656043550287235 1
0.856232387573949 1
0.876997612855417 1
0.628902766769612 1
1.02580023828777 1
0.79304536695823 1
1.05612944825694 1
0.991691856658566 1
0.420106563841877 1
0.902033065183893 1
1.21937571676184 1
0.372813446669173 1
1.03843294932389 1
0.492435412453982 1
1.02997937462651 1
1.27805380577557 1
0.671516017358272 1
0.54253438152125 1
0.715587541931856 1
1.33894553861128 1
0.651283527660689 1
0.337452372563171 1
0.624679944562609 1
0.935637878431423 1
1.13026803542006 1
0.659242827582048 1
0.444290839908543 1
0.64805943333388 1
0.901614321685653 1
0.902417349775208 1
0.4545472148602 1
1.60685134293401 1
0.558343020166972 1
0.86413820288084 1
0.83746789907934 1
1.17188714523238 1
0.899592084003291 1
1.08946446620535 1
0.637577408349163 1
0.698520656485025 1
0.707655975756902 1
0.815017736929394 1
1.2614661316709 1
1.17276594228185 1
0.696801539528393 1
0.64837391742509 1
1.41618783306328 1
0.486897818313449 1
0.732273063974092 1
0.0987733194483498 0
0.755856670796164 1
-0.12415524129207 0
0.678671774424179 1
1.1877180915803 1
0.597113430205886 1
1.2394560962141 1
0.063196599786855 0
0.758982537855658 1
0.661925635344717 1
1.17218566968479 1
0.711711332896928 1
0.932798848441866 1
0.19655787071251 0
0.620894653515635 1
0.706120582558038 1
1.05523186856544 1
1.10620853654971 1
0.509854727179029 1
1.17683280512954 1
1.11084795983949 1
1.45922187509676 1
1.11168270171992 1
0.538900602025629 1
1.27826328713772 1
0.651078101404054 1
0.547140622028867 1
0.99599194799764 1
0.638789363522815 1
0.604119187780439 1
0.759820103140956 1
0.716459529848733 1
1.19900635614828 1
0.846459389351788 1
0.514694307631183 1
0.817848058698588 1
0.672243244668463 1
1.18328666403881 1
0.664025187851424 1
1.04299163090111 1
0.532737258005903 1
1.01647675166093 1
0.982687135812167 1
0.421947704041966 1
0.809796156065345 1
1.18149292870793 1
0.513368221574253 1
0.544897314913834 1
0.674044329779037 1
0.596977865151796 1
0.453847468825544 1
0.742324955026388 1
0.667232139462406 1
0.648575719589226 1
0.980891887700734 1
1.22702521602065 1
0.871327442007786 1
0.462188317614379 1
1.36653789383567 1
0.477523093243494 1
0.666620522761553 1
-0.0447960736377516 0
0.955012811349377 1
0.867448961838189 1
1.01999517556006 1
0.762091348672321 1
0.766563670470621 1
0.945329474539245 1
1.27890163203105 1
0.680591295544045 1
1.03331998452864 1
1.01842966588351 1
0.80289886335535 1
0.542574045809835 1
0.451474809416857 1
0.434936146400111 1
0.138880025313021 0
0.508050027200371 1
0.224885854611219 0
1.18327974508535 1
1.16591470868225 1
0.788534066576507 1
0.810612153139379 1
0.55791810114023 1
0.776504991074582 1
0.836765914092334 1
0.78369357021796 1
1.0030418578148 1
0.857229517325641 1
1.24130436594798 1
0.769423760760911 1
0.897347508141272 1
0.809898465927683 1
0.962208834604941 1
-0.262653665565202 0
1.04613533553979 1
0.962985410874955 1
0.673665704454158 1
0.599662840864643 1
0.482494388813564 1
0.651817379186176 1
0.953781769650712 1
0.561158036819899 1
0.823407392126351 1
0.905167712047894 1
0.689099278937799 1
1.30305859539861 1
0.620569913059375 1
0.647993856414178 1
0.70951006885308 1
1.01520993921829 1
1.28760462647105 1
0.731736131443364 1
0.636583416928043 1
1.16004643069185 1
1.21921362630061 1
1.12879381511565 1
0.691083555060039 1
1.07790633212878 1
0.843825842817802 1
0.803474565829968 1
0.833897794163693 1
0.800680873751866 1
0.751265366912832 1
0.391886767532087 1
0.415361557558362 1
1.04725419400425 1
0.887041369831375 1
0.794146260282492 1
1.20820888898339 1
0.561860893485572 1
0.742945144451001 1
0.491196603559497 1
1.13533190249928 1
0.998298125565098 1
0.936755302702814 1
0.789617944403762 1
0.582961414962339 1
0.862600691388514 1
0.525466547197956 1
1.08450943913475 1
1.01633184554195 1
1.17967001915173 1
0.600986064120016 1
0.97562881709242 1
1.00242248640813 1
0.633330106373021 1
0.512072732015658 1
0.467325564273654 1
1.03851261876499 1
0.658012814753171 1
1.02223158025731 1
1.0566605554576 1
1.14819780858252 1
0.974834866411469 1
0.579941733394333 1
0.676884351595865 1
1.16163910199358 1
1.23183925832303 1
0.999004333833521 1
0.306694554846431 1
1.19424015156801 1
1.31061625191632 1
0.560539087877994 1
1.03425963760724 1
0.81320142083778 1
1.35960270332521 1
0.636587444674553 1
0.598729533769129 1
0.56434554343904 1
1.10004809334682 1
0.897669371787572 1
1.12567553425268 1
0.967217728493804 1
0.903294517585608 1
0.533120598002804 1
1.30526500040673 1
1.20096426331885 1
0.530874069077099 1
1.2076572567295 1
0.818836529303235 1
1.13755101509438 1
0.883527228575869 1
0.73359773707751 1
1.23235521094539 1
0.775636779250534 1
0.94605346061059 1
1.07448107866788 1
-0.0969744442557251 0
0.8308912096764 1
1.30690828968824 1
0.640831644108533 1
0.976952260686827 1
0.43565086929256 1
1.01306912152577 1
1.14044817751256 1
1.00792178009191 1
1.30455253579321 1
0.705476579026466 1
0.614541575628174 1
0.546349084878663 1
0.914342703225841 1
0.959058244834807 1
1.04042468588836 1
0.430005020113284 1
1.13819362181948 1
1.2209680859382 1
0.840722467486009 1
0.487256877292207 1
0.588982078718492 1
1.15238314289054 1
1.36534629878886 1
1.15367178305798 1
0.266290515516729 1
1.29664483089335 1
0.82543222883372 1
0.369653699317508 1
0.70853700347415 1
0.54664590260091 1
0.926935454967098 1
0.757195304230124 1
0.300590616212081 0
0.737179449065577 1
1.31759403070515 1
1.05148835327452 1
0.918578800582951 1
0.632930954674107 1
1.29996915711434 1
0.219328336766922 0
0.757063572143064 1
0.783649824052185 1
0.833016245029214 1
1.16650956704607 1
0.300881654282307 1
0.642450951031763 1
0.76697208796708 1
0.597746048373854 1
0.967602204967418 1
0.644127903586043 1
1.09747182908844 1
0.824125473173656 1
0.898817974889534 1
0.935864715611262 1
0.878458214468717 1
0.415334227061375 1
0.708991617514087 1
0.570972924717772 1
1.22546284415148 1
0.961867712599083 1
0.56893426156328 1
0.671743188825188 1
0.454042259559552 1
0.83320701987826 1
0.601323774111498 1
0.745961454956069 1
0.476548955783741 1
0.464311291488337 1
0.555096915345698 1
0.748294594274078 1
0.575110408159393 1
0.982129739317537 1
0.739093660654656 1
0.921412924685549 1
1.11233782092512 1
0.969838973584098 1
1.01465195608163 1
0.932934426475202 1
0.780334489772722 1
0.605562536194498 1
0.427277622842856 1
0.914734246225149 1
0.672437507384694 1
0.352627639992376 1
0.882204890310353 1
0.956440436718173 1
0.94214695025887 1
0.468794836006875 1
1.24083609614013 1
0.806912248447914 1
1.0847897568244 1
0.584932906666284 1
0.699255575880297 1
0.824402724010151 1
0.820319371164569 1
0.452838352653772 1
0.893260635453793 1
0.300017379776455 1
0.772589132463108 1
0.398713775853725 1
0.976902392599621 1
1.11964607226189 1
0.872289580759559 1
1.06276212609568 1
0.672276042910152 1
0.300214165415026 1
0.681217251368192 1
0.746162851833959 1
0.750376235122959 1
0.792404104156645 1
1.21992305720753 1
0.694149137296274 1
0.916101568263148 1
0.812694290255773 1
1.23969662682215 1
0.891190099453066 1
0.637405010244579 1
0.793898934748359 1
0.691569528236141 1
0.870114705921686 1
1.22342376344316 1
0.852609354435449 1
1.19323413879758 1
0.662482281636039 1
1.11654569288305 1
0.717975461268775 1
1.14717578002635 1
0.68114836167633 1
1.05173835738671 1
0.547192748070198 1
0.190695754789986 0
1.41785381869379 1
1.20339744850847 1
1.65734318113868 1
0.599455412445752 1
0.826948139050167 1
0.695373148420449 1
1.27741973984081 1
0.804311608733632 1
1.15507379541735 1
0.857803714319796 1
0.531252107319207 1
0.778888768054002 1
0.730434639406484 1
0.707764774399242 1
0.922047845046531 1
0.331654903534662 1
0.923249214076229 1
1.33055883435099 1
0.670899982255449 1
1.0247523369406 1
0.872088669207363 1
0.261185526693961 0
0.205418205398695 0
1.13450192424977 1
0.797644260913605 1
1.08226845510877 1
0.616458768975557 1
1.07111887829417 1
0.942075265946871 1
0.925490749323928 1
0.825720948477477 1
0.93422980308179 1
0.840520700696346 1
1.06985378304597 1
0.183151083544279 0
0.564249139603483 1
0.432439870608926 1
0.676532211568967 1
0.609197156748358 1
1.4478186755405 1
0.843525783115176 1
0.605241669080647 1
0.495639728769193 1
0.610906654135539 1
1.66239487335102 1
0.494318365079482 1
1.06111280646971 1
0.571392512461544 1
0.677969754091001 1
1.10100101418099 1
1.00872672749865 1
0.142231887455266 0
0.641441314693254 1
0.598268412582506 1
0.950420746976004 1
0.445790077367685 1
0.885904862858624 1
0.396015294014856 1
0.631279849726047 1
0.0923091163910322 0
0.832704222189163 1
0.985735245651628 1
0.940803623521227 1
1.06075930640492 1
0.36246651489211 1
0.740396393165934 1
0.798163977500801 1
0.38248868364423 1
0.602376650845893 1
1.31306321640419 1
0.675769558152319 1
0.464195343023514 1
0.454320177463876 1
0.937831524686768 1
0.708779016401542 1
1.26369698079714 1
1.1397128817626 1
0.670624603944371 1
0.81575392061398 1
0.189148502557063 0
1.0861407098479 1
0.754271216565463 1
0.774026160548859 1
0.900340194747251 1
1.25748718687157 1
0.884651933752475 1
0.342306504943354 1
0.958427686338737 1
0.861134521226834 1
0.691234828610272 1
0.761319194760194 1
0.511804674045151 1
1.43385614274738 1
0.62099702839109 1
0.860780468203618 1
0.157739834840375 0
0.633096082674417 1
0.544022386751437 1
0.679844618207923 1
1.0425306538199 1
0.644436032337083 1
0.325491952061467 1
0.821057106593205 1
0.945028115825686 1
1.29641945276893 1
0.799674947584279 1
1.35323211471721 1
0.131098974973046 0
0.849781364041154 1
0.255920638145592 1
0.833293951196126 1
0.457947984958285 1
0.608213320401387 1
0.485272634463873 1
0.883002496135435 1
0.539255347163486 1
0.840667391620708 1
1.10842560775072 1
1.09954397352502 1
0.873154998137489 1
0.934934766329121 1
1.0378572563582 1
0.782733566905346 1
1.25626244101853 1
0.96210494551162 1
0.660146592952205 1
0.769122487155601 1
0.793127035359133 1
1.09667079763172 1
1.07379422233114 1
1.41792310885955 1
-0.0169977643953124 0
0.783321484203635 1
1.2573884834979 1
0.964341714354604 1
0.723239068556271 1
0.966576799147502 1
0.604408880707041 1
0.253449462504874 0
1.27099657089359 1
1.15672994131137 1
0.817120266554021 1
0.694283268955053 1
0.918297156975335 1
0.741339579689916 1
1.11071130108703 1
1.08228794030208 1
0.680247544666246 1
1.23846341452063 1
0.497284546700579 1
0.946231818880867 1
1.35321514011068 1
0.539655505140398 1
0.62416974072103 1
1.16524834697357 1
0.413425125698438 1
0.899586669697414 1
0.570695069968389 1
0.632386103545945 1
0.970271401819145 1
0.635548834681988 1
0.6122233121225 1
1.00318082133036 1
1.11695821717729 1
0.551510914040115 1
1.13058232411455 1
1.29605199202536 1
1.06407741850335 1
0.758610836477515 1
1.10154106246464 1
1.23966407001398 1
0.554074579670642 1
1.66285986657534 1
0.572738716528681 1
0.791634543112845 1
0.582195301341832 1
1.39513965563223 1
0.785127560043405 1
0.905332239868893 1
0.969572674251461 1
0.812408159018531 1
0.801507938353656 1
1.22953441002301 1
1.0399334965395 1
0.46641543479554 1
1.31106629814612 1
0.766540581264042 1
0.712630833962569 1
0.62159711937114 1
0.566921423272167 1
0.645966085396038 1
0.800481548601398 1
0.787685316938828 1
1.22778331891192 1
0.790331650199361 1
1.09576511924615 1
0.219449208497659 0
0.89201037195246 1
0.49027407559933 1
0.875188346778057 1
0.476002084950097 1
0.7027718369897 1
1.22128594876364 1
1.06362612594836 1
0.218343586306808 0
0.515332110417176 1
0.496264628577797 1
0.974711436545746 1
1.08132085051982 1
0.788780757533575 1
0.720015813799088 1
0.359522163410884 1
0.776216186691408 1
1.01576943946715 1
1.3205554264157 1
0.893659134893507 1
1.09874431037941 1
1.38537759772655 1
0.497619085144743 1
0.488648848644838 1
0.42481552174951 1
1.15458469230278 1
0.464670909390643 1
1.00891769675399 1
0.571898337341248 1
0.875177092303842 1
0.457644914872003 1
0.758065016947011 1
0.95302314069832 1
1.12167199845826 1
0.940244755910533 1
0.8339866208274 1
0.759375197620737 1
0.8498399514128 1
0.647327508559872 1
0.741689630609278 1
0.747693637098058 1
0.3062419323678 1
0.965687942143746 1
1.20178063833751 1
0.771904216174839 1
0.922112758982583 1
0.574849136546346 1
0.46896314556395 1
1.33915989769226 1
0.465013744658951 1
0.968279002043564 1
0.589725748506887 1
0.871698519187034 1
0.854141326745269 1
0.38501965156238 1
0.932709266461791 1
1.14485023810584 1
1.07021830157 1
0.643051997623812 1
0.94375353836696 1
1.24718198952785 1
0.513920908649603 1
0.767033187559979 1
0.871307413157471 1
1.11982578961566 1
0.85741905674345 1
1.19778293725635 1
0.121482977739286 0
0.38126655583267 1
0.59004268533401 1
0.66675504617678 1
0.589437038207009 1
0.275931718841436 1
0.316357472338056 1
0.652196203618339 1
0.690620515362647 1
0.478386545280109 1
0.447565707316619 1
0.789673567109858 1
0.310314943871249 1
0.827703412317731 1
0.802312490374092 1
0.944688452628148 1
0.997993307183737 1
1.44073861659248 1
0.716393925371457 1
0.936232143722976 1
0.423366985028695 1
0.450598436653506 1
1.28642509024912 1
1.05330845708708 1
0.890366477398855 1
0.72021529359852 1
1.28359831715299 1
1.05951673341057 1
1.43006497602097 1
0.851860505000945 1
0.972308147342792 1
0.987688206344017 1
1.23881095707982 1
0.935478561696578 1
1.17189678994157 1
0.77485563709266 1
0.807233783173887 1
1.07771070533398 1
1.00222871819939 1
0.516983090522267 1
0.474462006580414 1
0.365730618868334 1
1.08389576486487 1
0.672238001169463 1
1.07079876606596 1
0.817051334786982 1
0.334783116344773 1
1.22528401971354 1
1.33537611106881 1
0.138950041674109 0
0.633611302515957 1
1.51689304892833 1
1.19759055980588 1
1.00727897123851 1
0.879691305466289 1
0.89677328225838 1
1.26880968573565 1
1.0365517163388 1
1.40412480929538 1
0.622129754362326 1
0.666954168685541 1
0.631203044942963 1
0.714515821546882 1
0.962467206474856 1
0.369127406531385 1
0.809653555495052 1
1.08050953544396 1
1.34462600337585 1
0.62686740269255 1
0.799350840428787 1
0.319429391335822 1
1.03298520472702 1
0.0864894708243928 0
0.588023177280107 1
0.622677964027895 1
0.746627977411443 1
0.889530157412351 1
0.731888915887705 1
1.08646189237356 1
0.767827107939259 1
1.19099680322523 1
0.425674161692192 1
0.828890642084154 1
0.522351557537902 1
0.689049966106886 1
0.69740704510365 1
0.375832814394182 1
0.328370813329829 1
1.54998380397188 1
0.205744395497815 0
0.715149725709438 1
0.617139547074518 1
0.613804887729414 1
0.730210719152186 1
0.469954917523385 1
0.25226405874573 0
1.11760665230671 1
1.11551973343647 1
0.60920057766625 1
0.629605420373805 1
0.990397425526643 1
0.844066270356068 1
0.483807331095844 1
1.45623084354463 1
0.781940836127886 1
0.804179378928976 1
0.846153036031221 1
0.750878726320553 1
0.9599914675946 1
0.522165240245017 1
1.14809569304774 1
0.735785055544479 1
0.603320075332344 1
0.906976309667591 1
0.879857170373595 1
1.30431206509841 1
1.00568288533663 1
1.15630106482769 1
1.23132884775581 1
1.34604302901436 1
0.259745442174072 1
1.11407387712601 1
1.00780997427483 1
1.19296942137995 1
0.591920935178334 1
0.791737123630533 1
1.49654245387689 1
1.04150445241254 1
0.671091070779895 1
1.05953258270122 1
0.319708387651865 1
1.22252664334743 1
0.669744818911826 1
0.239143110525428 0
1.08047744467496 1
0.588500586355178 1
0.549376712117906 1
1.02053252103352 1
0.865296654699891 1
0.741150674192002 1
0.569746554298562 1
0.664583460104658 1
0.0600912680785803 0
0.786686293450098 1
1.08448206649119 1
1.37410336865915 1
1.0482742715114 1
1.09933741978669 1
0.963344454847915 1
0.589158362482102 1
1.04002579826907 1
1.30904955970952 1
0.667152393994865 1
0.69554991710519 1
0.896801887154896 1
0.461918118034885 1
0.832606737092253 1
0.425809134165521 1
0.753510764521848 1
0.850172371070612 1
0.55812759459034 1
0.631329134371848 1
1.04265811761286 1
0.445728050194685 1
0.316976053471985 1
0.821677912118331 1
0.446619123135939 1
0.672040043347062 1
1.00719498844623 1
1.15156592330713 1
0.538038626798336 1
1.05541039307956 1
1.12455902835816 1
1.10672549011167 1
0.740775251091878 1
0.615639712066443 1
0.855898438669484 1
0.789058853236019 1
1.1563625330391 1
0.775560079864301 1
1.05726603986096 1
0.950803609632967 1
0.547483375835521 1
0.743993728371524 1
0.572761815556769 1
0.283115857720389 0
0.49538802244726 1
0.025284631292173 0
0.548797717439243 1
0.862537776286257 1
0.33780288446181 1
0.721257511821665 1
0.746939158823702 1
0.965961073754182 1
0.913409113286991 1
0.981101377678924 1
0.840598819466343 1
0.137975945570331 0
0.821597351941699 1
1.07371208753558 1
1.0044135277153 1
0.609847748482386 1
1.28679419228627 1
0.885849102581254 1
1.44067878324341 1
0.808905538840655 1
0.89166191082678 1
0.728674065772336 1
0.365815925927069 1
0.71963097725514 1
0.69374027013105 1
0.714745013735321 1
0.497944647882635 1
0.869805091574909 1
0.899281850950261 1
0.993124459402585 1
-0.0255147971948167 0
0.796904974803246 1
0.785157390158363 1
0.878217202036995 1
1.47986938003337 1
0.770535359744267 1
0.431582384947595 1
0.235706487007097 0
0.549082393553461 1
1.14664123130748 1
0.965891964909941 1
0.463830168335693 1
0.581948804756145 1
0.92842192116395 1
0.660946142298566 1
0.86136479566808 1
0.964251665122978 1
0.950301384942055 1
0.661459780445248 1
0.938696107524954 1
0.954773932986381 1
0.167470990293599 0
1.45227479447001 1
1.05643504473887 1
0.482975684664025 1
1.10673784252859 1
0.918516733820067 1
1.32525363716541 1
0.865338123864094 1
1.07596383207808 1
0.527329041955084 1
1.0346782909188 1
0.653197213227175 1
0.81301720493447 1
0.334412661779012 1
0.375805794292893 1
0.991755849957408 1
1.3053871259078 1
0.859956081314266 1
0.729367099952582 1
0.762319235292092 1
0.796596190782773 1
0.391380434529057 1
1.23978557171524 1
0.939179404105797 1
0.321350231745978 1
0.720115885241086 1
1.30046294862984 1
1.05092290930556 1
1.01646411518322 1
0.799986873170324 1
0.953890869237962 1
0.647828242914321 1
0.789548031115935 1
0.791606851984553 1
0.590377685881666 1
0.881768500815355 1
1.06372921585253 1
1.00480391558103 1
0.610173469050482 1
0.927818814889724 1
0.518700248528446 1
0.804292303502178 1
0.567262401055076 1
0.412342413979543 1
0.563680697143927 1
1.24368414239085 1
0.717505421515013 1
0.608932241055428 1
0.820940889096315 1
0.915924162427466 1
0.629436042543459 1
0.503607491296802 1
0.100146180323135 0
1.03706551394963 1
0.788549708837846 1
0.265131985372276 1
0.90941273700479 1
0.660191839729164 1
0.675062783069333 1
0.950477848524362 1
0.753743115491212 1
0.123777235772545 0
0.982036542270649 1
0.405708463589258 1
0.994842920564502 1
1.51632810328782 1
0.778636672057258 1
0.856377840037648 1
0.560703811434916 1
1.17324247145304 1
0.583675907315363 1
0.815363060379348 1
1.09650577565109 1
0.930928833980518 1
0.649869324057642 1
0.539233678247231 1
0.630174278329739 1
1.10774955381659 1
0.0782495573076698 0
0.986846115459374 1
1.21904680459737 1
0.91862479366378 1
0.837747892263267 1
0.496032363838016 1
0.0440161034361936 0
0.91918017177701 1
0.75939684311339 1
0.324465891014332 1
0.985185528602334 1
1.34299202747475 1
0.920949639059531 1
1.06423329333524 1
1.23589050750458 1
0.451007994559212 1
1.28757332965855 1
1.13120545954687 1
0.667693667589842 1
0.526291800991733 1
1.0280569801536 1
1.47439180968691 1
0.446440780996923 1
0.632550070240609 1
0.985330799529777 1
1.18257328782224 1
1.35770890628476 1
0.540020113191082 1
1.14728590833326 1
1.75855810363679 0
1.08837305689316 1
0.261208502285302 1
0.263256969487319 0
0.388658556351504 1
0.512049282080395 1
0.684923172266891 1
0.490382669883075 1
0.685110264186483 1
0.553388619134327 1
0.282750690906138 1
0.714591694936867 1
1.28704628851728 1
0.485364169494919 1
0.556900712001357 1
0.698015075961894 1
0.620051426504271 1
1.0585261473646 1
1.05018535644611 1
0.512940525320009 1
0.78627899375396 1
0.747730063184548 1
0.716598532687008 1
1.09699142984195 1
0.699908998229349 1
0.709078424890063 1
0.625260395184409 1
0.873327762080603 1
0.928593650510227 1
0.919678318009635 1
0.376584839875447 1
0.574964924251727 1
0.795144475007536 1
0.782491475332199 1
0.685093095404832 1
0.767361766875072 1
0.669220265469411 1
0.822303974584273 1
0.864774083498742 1
0.559921373743618 1
1.33974863101744 1
0.81574633653453 1
0.0890750910339274 0
0.52369490123577 1
0.88342851613214 1
0.531614052140574 1
0.731996649027047 1
0.981117774132612 1
0.567602933234442 1
1.00762780501303 1
0.779576842727994 1
0.832847464327624 1
0.982187825877695 1
1.14762090947871 1
1.09035990097259 1
1.09277661420412 1
0.844671067161899 1
0.860275398446413 1
0.89017651810722 1
1.04239138680596 1
1.11122446849709 1
1.05953311041134 1
1.04927172972553 1
0.888513850854557 1
0.649737481155503 1
0.661075830048415 1
1.04301661834215 1
0.633894640058233 1
1.25077473187214 1
0.544167446822808 1
0.474542796341244 1
0.696625819886514 1
1.33039437989707 1
0.966931371161839 1
0.715207921486769 1
0.739075925991961 1
0.687091932367801 1
0.846747246493888 1
0.829064753263179 1
0.632896676930493 1
1.21599167299067 1
0.66109051496496 1
0.625330807712713 1
1.16531265279833 1
0.755869069098065 1
0.596972167048742 1
1.09292597893776 1
0.929906915852803 1
1.18014808579523 1
0.352175777333918 1
1.34401060633794 1
0.9045784636898 1
1.22364944638564 1
0.376910088682657 1
1.19416935946221 1
1.07649039002571 1
0.902501515547609 1
1.21875389004856 1
0.607783945016538 1
0.82439572384136 1
0.878272633159249 1
1.01112573849106 1
0.819815536473509 1
0.40102973486004 1
0.633060119274232 1
0.448066212713626 1
0.997038823285744 1
1.16924394270872 1
0.566660032723115 1
0.281341178543817 0
0.736996585466879 1
0.679089673973893 1
0.829045563153256 1
0.247104593053002 1
0.711484415173601 1
0.808031780499178 1
0.628839434737023 1
0.536627256270298 1
0.642417261231018 1
0.269542701539132 1
0.959550780063347 1
0.906186045221436 1
1.12094155589245 1
1.39736227098617 1
0.661350692371189 1
0.858315349055279 1
0.600977930942558 1
1.05105401042229 1
0.670536815548976 1
0.915334089277478 1
0.845572946017522 1
0.59925094350219 1
0.491776680027038 1
1.17303398646133 1
1.00338919750081 1
1.22859727922955 1
0.285108259775243 1
0.667205165813621 1
0.916758081549514 1
1.17504473998332 1
1.05605816385303 1
1.16312122216064 1
0.99768721333421 1
1.22962165290418 1
0.630054837404494 1
0.670919745638366 1
0.0518706143425609 0
1.02744308497697 1
0.759163907307719 1
0.583774954012039 1
0.922077814740898 1
0.551649193446694 1
1.09352657382986 1
0.00498386329379553 0
1.05732807811319 1
0.945771101542904 1
0.618389795001986 1
0.942932907949339 1
0.259425784630271 0
0.598282240842892 1
1.44922942639304 1
1.4597118410033 1
0.915881627288531 1
0.719555403971171 1
0.911207015818894 1
0.868580972587265 1
1.32103910595532 1
1.19009927830698 1
0.804625565953077 1
0.857037177247449 1
1.01209465031067 1
0.672733330142894 1
0.73558877009473 1
0.618249649326922 1
0.783077381249565 1
0.969853061732987 1
0.730065204866193 1
0.617874927143597 1
0.572699758451305 1
0.898409464707712 1
0.565710096154894 1
1.26869691057396 1
1.12460031652814 1
1.08529943002969 1
0.808188578576516 1
0.561390932335191 1
0.831500770109323 1
1.02686250200294 1
0.262427563099599 0
0.587426522873421 1
0.959701571889279 1
1.27167002473242 1
0.544027545715865 1
0.483819951957932 1
0.895434025577764 1
1.26779960239852 1
0.607802707359022 1
1.31866676947041 1
0.945531333229414 1
0.730595585994171 1
0.828521974774434 1
1.40648486502533 1
0.707029271845338 1
0.456442238400493 1
0.7039574905557 1
0.3796118688558 1
0.486060637324584 1
1.14127644813861 1
0.64037202218707 1
0.682526891451361 1
1.12164757247021 1
0.828104602816468 1
0.493467483366957 1
0.972129988720693 1
0.93055594287576 1
1.16132398425673 1
0.331630462145646 1
0.886065586254006 1
0.790517209131978 1
0.796210347451511 1
0.745390312949882 1
1.24554633757066 1
1.1082007023985 1
0.158862390128406 0
0.751990641856855 1
0.586172596070352 1
0.664916389878292 1
0.735257085461627 1
0.736198472517251 1
0.937505841687399 1
1.0536524076223 1
1.02141428491104 1
1.09455982766583 1
0.876591932513378 1
0.560920136785587 1
1.25294736463433 1
0.748143761064032 1
0.383459467279536 1
0.318034822177146 1
0.915032373195547 1
0.810451237537086 1
0.767565444637874 1
0.706614428176205 1
0.986448615088278 1
1.07724242305135 1
0.997522616904746 1
1.11241427203014 1
1.26633066474102 1
0.82154188465981 1
1.12898391613418 1
0.714402130421634 1
0.95554487151912 1
0.746193237555653 1
1.43354523769245 1
0.596935517320065 1
0.856518347381287 1
0.863460895136778 1
0.0777813996094879 0
0.416630783178149 1
0.463510227292661 1
1.08336262367019 1
0.550160737720891 1
0.786384551916404 1
0.625340484664556 1
0.964121915426971 1
1.07415907219222 1
0.931139516897965 1
0.935525166729391 1
0.988287108721681 1
0.460179216265419 1
0.36043233925737 1
1.66168119856902 1
0.628807415733977 1
0.942062346773264 1
0.289897388697319 0
0.663028507377568 1
0.79791159613845 1
0.709747597496567 1
0.657090770621889 1
0.720066450327934 1
0.88591994316858 1
0.798757361900301 1
1.07867311473918 1
1.07617650731176 1
0.598401834170743 1
0.390149312129592 1
0.803698518913854 1
0.994670195053753 1
1.10770252811477 1
0.688648764172745 1
0.600161887807041 1
0.886520381319002 1
0.65254752812588 1
0.433521327750085 1
1.09019078640185 1
1.47037322072025 1
1.16763405049261 1
0.674302342736102 1
0.962180346042652 1
0.933045135367154 1
0.412449690734149 1
0.519350056412083 1
1.42564373387499 1
0.75745246654379 1
1.06434309893918 1
0.166524572493581 0
0.784436015075947 1
0.973959653742731 1
1.07112063011588 1
1.15034527632827 1
0.100327252841142 0
0.22513359346566 0
1.36568124720856 1
1.08894460985329 1
0.947292854601125 1
0.43330110592447 1
0.827913220819027 1
0.386050176318529 1
0.444391841407403 1
0.387963089548131 1
1.2764762776648 1
0.694575371644199 1
0.375153666987006 1
0.783874116075076 1
0.938319645400284 1
0.989177436259427 1
1.58913646752469 1
0.992263433646405 1
0.154896793937513 0
0.66851694441084 1
1.48303006776129 1
0.92965591536561 1
0.828917291898387 1
0.781356218108723 1
0.566663033806755 1
1.05476071917042 1
0.615635023897116 1
1.10509756923621 1
0.401558436052918 1
0.968006165297803 1
0.246762982649772 0
0.734801466799246 1
0.880013201438127 1
1.21223567506239 1
0.324630246902143 1
0.637700131905946 1
0.628332569349515 1
0.285381677099798 1
1.04453539469047 1
0.714706084768201 1
0.625570985170419 1
1.11960337573894 1
1.05711963148452 1
0.580848102228381 1
0.847393949774188 1
1.03183992531449 1
1.12929393053478 1
0.799957668655914 1
0.879192970553226 1
0.295507405716221 1
0.480071818029691 1
0.640955113575155 1
0.792583581729479 1
1.30551731290385 1
1.2497754531399 1
1.19975858339414 1
1.58544251769604 1
0.858384740344319 1
1.11904794950898 1
0.157655753548173 0
0.627044532458803 1
0.988040101411708 1
0.769003518694221 1
0.370955660373758 1
0.400472214870952 1
0.89973038977891 1
0.788811395579779 1
0.722256355503571 1
0.849976636899096 1
0.947031871001418 1
0.420171764744899 1
0.772743573322918 1
0.971286148438906 1
0.932262619379479 1
0.987770662092924 1
0.954005666236104 1
0.916037375965082 1
0.615686826448187 1
0.618961703658519 1
1.39595640392671 1
1.20251394740629 1
0.405109861281255 1
0.955389089154667 1
1.08869573685161 1
0.437155112212397 1
0.38079145169381 1
0.586340958292726 1
0.912045152637041 1
0.793520835917667 1
0.429324573840434 1
0.719046147331059 1
0.580547014167215 1
0.899852078007402 1
0.836303827439918 1
0.340548098308187 1
1.15000611133228 1
0.796005558761832 1
0.606762291348133 1
0.685980964527477 1
0.49363174129041 1
1.1579641936208 1
1.22034439084866 1
1.0474794289276 1
0.493652195656729 1
0.684649970712393 1
0.477858136222765 1
0.994306060856442 1
0.843658588252458 1
0.834863529256184 1
0.753711805181621 1
0.808887461640911 1
0.700447589820243 1
0.722326121032151 1
0.917963048666105 1
0.170234110869785 0
0.67714370122341 1
0.85623535418587 1
1.0639116525986 1
0.585813189301106 1
1.31029547939858 1
0.625559275450486 1
0.840815026334277 1
0.721834659148202 1
0.540389877896863 1
0.907986796303623 1
0.82547668171787 1
0.892014188407945 1
1.02558967793065 1
0.579013849145504 1
0.940673259216598 1
0.498442332675775 1
0.866210019293209 1
0.693251007339505 1
0.748183831477441 1
0.371270561194358 1
1.00394311531376 1
0.894686521211369 1
1.35676054448722 1
1.11486579474508 1
0.634309273020861 1
0.83715398580655 1
0.884170340223918 1
0.698367403380236 1
0.935880768972165 1
0.982109407726482 1
0.875011262988365 1
0.72565076307024 1
1.1292134550085 1
0.798908999631092 1
0.353722188935181 1
0.375254351253143 1
1.52000926982898 1
1.07115292157291 1
0.531899984151098 1
1.30447577027634 1
0.0922541538177157 0
1.41409436557662 1
0.610058740010998 1
0.484017089543945 1
1.12859386982947 1
0.722940284214031 1
0.986731314606356 1
0.143781281510185 0
0.136117441025226 0
0.796950421242136 1
0.41808146922742 1
0.930154776900631 1
1.15600146600215 1
0.971519064151054 1
0.731050202911372 1
0.885061124951192 1
1.36529464724151 1
0.874659115337055 1
1.14572439245925 1
1.28676538805061 1
0.817214019792677 1
0.906150492092611 1
0.56776399008382 1
0.948505956264501 1
0.382321299935593 1
1.07931750238971 1
0.740436862505617 1
1.10521860719156 1
1.74146204621334 1
1.22656016651077 1
1.0500782035366 1
0.615895339257618 1
0.959954093352609 1
1.12736087027074 1
1.17616671060481 1
1.17695898738191 1
0.854502103097146 1
0.80558595918518 1
1.10258865425249 1
0.544115942025408 1
1.0852056241898 1
0.948144549210345 1
0.575712021596207 1
0.879750940299301 1
1.45889446361796 1
0.791059649231614 1
1.11352984037322 1
0.536469210482229 1
0.584913630115476 1
1.07629772951716 1
0.445185095339999 1
0.842659614629799 1
0.376469640150307 1
1.02093299688573 1
1.23228821602975 1
0.645417559770034 1
0.620286235427138 1
0.520203725399962 1
0.998346799299699 1
0.748470188591376 1
1.32470486089622 1
1.03648534192121 1
1.15778792119664 1
0.939590704542732 1
0.845299938002355 1
0.502098003221336 1
0.739537034852864 1
0.564804516587789 1
0.43062108538604 1
0.720301389185029 1
0.797700255145255 1
0.905799627645321 1
0.232960933187397 0
0.960776110502054 1
0.709351367187354 1
0.353152996086501 1
0.926041046534372 1
1.30820376969381 1
0.861318838504784 1
0.59221237598495 1
0.747016713509233 1
0.751556808151366 1
0.847367150901573 1
1.02557738088258 1
0.676770361842818 1
0.363138184272477 1
0.99299690802314 1
0.893130507131272 1
0.644108103980404 1
1.00169122769927 1
0.626145039682474 1
0.834445012941764 1
0.531737188293251 1
0.691415284197632 1
1.02616777113763 1
1.17444291612005 1
0.261181246360304 0
0.886888223046536 1
0.475038062025224 1
0.946184824580234 1
0.736056991504117 1
0.825217291389372 1
0.753441570717226 1
0.982971087853153 1
0.842114269960344 1
0.829036780722875 1
0.675720698491301 1
0.845433780053964 1
0.399559521360783 1
0.933497580348933 1
1.12279418377973 1
0.935350640009654 1
0.769715372966032 1
0.826233155213396 1
0.0863520060118732 0
0.487311368682149 1
0.809489343758784 1
0.327487571323993 1
0.990245166879686 1
1.1041304159573 1
1.40892898692758 1
0.826212943381394 1
0.799616778637716 1
1.38644657828028 1
0.915266592351065 1
0.928436582203706 1
0.933197398245757 1
0.936013861615362 1
1.44995613621554 1
0.65746015638608 1
0.654312502558301 1
0.495672071967903 1
1.07622892169591 1
0.740392728638732 1
1.11543054632647 1
1.30533670003301 1
0.829754296350547 1
0.9276259559266 1
1.11944551324271 1
0.910995186501583 1
0.914461327936852 1
0.701502459506915 1
0.601964142598038 1
0.508526869475424 1
0.694791996251576 1
0.63084547137376 1
1.0441311372013 1
1.29584824592923 1
0.988167025855889 1
0.609153304693425 1
0.407619747960858 1
0.96916750528638 1
0.795316362579264 1
0.0925250391322062 0
0.865831869537894 1
0.8315086135078 1
0.920901893832105 1
0.358901664655646 1
1.19033700360081 1
1.04082142504909 1
1.54857249202625 1
1.22930091343769 1
0.8562950264464 1
1.41293607269973 1
0.557888717866941 1
0.99748345889404 1
0.457641633865209 1
1.30405813046405 1
0.452345906910621 1
0.514373643962517 1
1.07907737510334 1
0.856324532636792 1
1.21600124252174 1
0.142256438124371 0
0.66809496697477 1
1.16368455762017 1
0.952367741173407 1
1.1098014482131 1
-0.0405102019061678 0
0.859369752801663 1
0.417388105008361 1
1.09886443999658 1
0.728218174657092 1
0.263898899218957 1
1.36268037884344 1
1.2217029817489 1
0.814725882580469 1
0.854947222580464 1
0.960860951950701 1
0.478789884878226 1
0.583086838722896 1
1.43407223120177 1
0.755708228854577 1
0.965977672718143 1
0.973219939165059 1
1.08320385576177 1
0.91073570363832 1
0.934085069670968 1
1.16217084001735 1
0.606138177042876 1
1.42987992526924 1
1.28457938320588 1
1.10087488484447 1
0.640207468628289 1
1.04997596594504 1
1.05829561630349 1
0.818038335510378 1
0.814342957234977 1
1.08236225348193 1
1.09098978675079 1
1.37439456252933 1
0.702067936405578 1
0.447300098288679 1
0.620618868145939 1
1.31476697590863 1
0.84120423208469 1
0.766432957279015 1
0.789928947580117 1
1.01356241607693 1
0.945573873634245 1
0.644315432679032 1
0.358086541888805 1
0.820106211586696 1
0.518789200451437 1
0.568605497637078 1
0.676142979462647 1
0.904175407900041 1
1.03543728116049 1
0.843839770545786 1
1.19885588615002 1
0.990650638568793 1
1.07626851803823 1
0.580227112458223 1
0.320027856493626 1
1.14727207327845 1
1.57494748314212 1
1.04623394571149 1
0.675153305024497 1
1.00224662683128 1
1.28285877441857 1
0.474943476249832 1
0.880471298004949 1
1.08522920376599 1
0.804294566193748 1
0.699125828093811 1
0.337385035685519 1
1.24318695045952 1
0.856106090543288 1
0.68541505257414 1
0.266525091764343 0
0.93804871948322 1
1.16527202299697 1
1.22544727203637 1
0.683816538448816 1
1.03159824554384 1
0.59635616339156 1
0.852409266588206 1
0.779404126828406 1
1.15135685770417 1
0.855810284280574 1
1.24243708687668 1
0.770859120621101 1
0.714629937002149 1
0.860730412098666 1
0.851882714027936 1
1.5321736311933 1
0.952536478269875 1
1.38672960581337 1
1.08761708007669 1
0.648376656572551 1
0.258472657908629 0
0.620843929970269 1
0.557671575606864 1
0.99965992024262 1
0.650794292527832 1
1.0355069095939 1
0.330246829296167 1
1.03474845392592 1
1.19937333093715 1
0.949447491258068 1
1.08648448435381 1
0.659942787479284 1
1.03169222952531 1
1.01844294058309 1
0.620341844045227 1
1.01002411151163 1
0.380773469383625 1
1.40905441730356 1
0.628561411719196 1
0.913702362957564 1
1.21807895476174 1
0.598788469636449 1
0.622840114606119 1
1.19121401181747 1
0.596302309597638 1
0.905442572904348 1
0.761359046935559 1
0.5396586881173 1
1.25090515082902 1
0.724859520589068 1
0.723161986801143 1
0.809684580197303 1
0.847153651705949 1
0.601188931840817 1
0.623040191744287 1
1.03371219886178 1
0.637361548180441 1
1.0246822684064 1
0.316431541770683 1
0.948429527778997 1
0.774107606386067 1
0.945006783392262 1
0.183313969744496 0
0.820389575738145 1
0.766133761912994 1
0.540598111692414 1
1.03141825243093 1
0.940917820090827 1
0.727665835319432 1
-0.163846496377833 0
0.591666008703334 1
0.170164384803594 0
0.563462163689274 1
0.89918763585235 1
0.91980870312709 1
1.06611817850572 1
1.07998064047838 1
0.749334160651198 1
1.04621423825658 1
0.549389761390501 1
0.641628819841775 1
0.689037687318556 1
0.535464236842912 1
0.97542781251712 1
0.98682644202351 1
0.883942552735972 1
0.0693671245557821 0
1.08618870108679 1
0.715177013726393 1
0.504611071446716 1
0.537774423236032 1
0.133166669010249 0
0.795493475090343 1
0.975965859370007 1
1.14991902294812 1
1.2614229652881 1
0.419169461444995 1
0.335902658325051 1
0.642279832801685 1
0.668732467677858 1
1.32559599973992 1
1.46969257279071 1
1.02028414241665 1
0.989331734538032 1
0.738703694760707 1
1.00188086889168 1
1.178827506538 1
1.08600305382751 1
0.479239129876119 1
0.450430065740737 1
0.719951730286213 1
0.514371781061116 1
0.578765736127541 1
1.24420170723534 1
0.622209549318185 1
0.901597374147263 1
0.596983239718224 1
0.797499843492839 1
1.03859763100997 1
0.0495652953767677 0
0.813427024677349 1
0.758304812070507 1
0.538816204132246 1
0.752214976673858 1
1.37530709700876 1
1.33204148107265 1
1.24856129448079 1
0.377298948453088 1
1.09434948856811 1
1.38364866036683 1
0.838902003107709 1
1.04780899702934 1
0.596008618990733 1
0.783799759866241 1
1.1942271898072 1
0.82047592355836 1
1.10605044694076 1
0.803780612471522 1
0.874810887480403 1
0.710896819442504 1
1.16769995534826 1
0.653838598255374 1
0.413128148826517 1
0.854033223966573 1
0.864831812328785 1
1.25715229324533 1
1.36347276836317 1
1.12377092201129 1
1.01619305679942 1
1.19529361411923 1
0.599945951920877 1
1.12520624825458 1
1.36676010750472 1
1.79332310440965 0
0.634139276745105 1
1.03574071419723 1
0.177865480403086 0
0.7074817733442 1
0.837737806077854 1
0.693291437465429 1
0.733939175120935 1
0.784296170124236 1
0.959085430432671 1
1.63143157409794 1
1.03963590253725 1
0.465265591993638 1
0.840800703076515 1
0.730434854069468 1
0.834207286477929 1
0.492775611385334 1
0.545369078550257 1
1.11242973420557 1
0.788188389758981 1
0.648172037491748 1
0.800816674954375 1
0.824635594011888 1
0.751304874342082 1
1.62368147573818 1
0.958909258872876 1
0.812555938421831 1
0.981433682478596 1
0.613074087822817 1
0.621716412957429 1
1.0332514227768 1
1.13367043422729 1
0.500447706593073 1
1.12474511116042 1
0.971549846500015 1
1.04259194355221 1
0.931222238658751 1
0.653379783714716 1
0.976881904174625 1
0.514698741573192 1
0.526101927242007 1
0.393310855309633 1
0.895985103908529 1
0.888033652842016 1
0.553357176964767 1
0.780761369242284 1
0.843631754121053 1
1.06998655054057 1
1.48934855172539 1
0.500683124693368 1
0.502584410146805 1
1.02166310869881 1
0.709990834383621 1
0.986271621140027 1
0.772794689682725 1
0.980977277325745 1
1.17063518660017 1
1.17001500981393 1
0.870564128728883 1
0.5218379338397 1
0.287052485600631 1
1.96058894501866 0
0.241778126740361 0
0.690135228235391 1
0.385502430980785 1
0.44181899556848 1
0.955576473170215 1
0.850861579977393 1
1.00640438429971 1
0.935843126799754 1
0.439834929980958 1
0.527843521237207 1
0.785761329587306 1
0.836739653269634 1
0.88411484737525 1
1.29767772167514 1
0.572659888258864 1
0.892887735491241 1
0.355116825379409 1
0.687534685922422 1
0.368659539866339 1
0.546796444676145 1
0.577309376283209 1
0.645056137347849 1
0.614570510976671 1
1.18689994214852 1
0.762905514843995 1
0.634256802758401 1
0.909839415217576 1
1.34879102817555 1
1.08260351683384 1
0.600429421108377 1
0.807385490413422 1
0.891006269202956 1
0.779749383629663 1
1.07863066438759 1
1.00875425118913 1
0.284920146655667 0
0.792775543246374 1
1.06420379860491 1
0.643893213179334 1
1.08298828015364 1
-0.133748852381201 0
0.6086479874215 1
0.851245355647108 1
1.04146923110629 1
0.840419283736285 1
0.873028527037704 1
0.714418096534212 1
0.70426551289839 1
1.10582667902853 1
0.394034131812704 1
1.01554374139336 1
1.09358030700295 1
0.437425159943489 1
0.62792971320106 1
0.671539230403085 1
0.86410290412883 1
0.488099566248937 1
0.523143277966979 1
0.397220202597321 1
0.494944189870271 1
0.455155435760318 1
0.804750192628788 1
0.704721021193412 1
0.954289948200863 1
0.464563533684502 1
0.824961495495968 1
1.11785181061415 1
1.03051482595244 1
1.19569314108595 1
0.240271405023766 0
1.0556116118826 1
1.58971100900611 1
0.528748122302132 1
0.426529875024019 1
1.00504988025205 1
0.773353236003782 1
1.13772539176047 1
0.595829389627501 1
0.400305337619271 1
0.616142024247823 1
0.993693905756548 1
0.469805714289797 1
0.84667336144346 1
1.2625327576431 1
1.04475729995632 1
0.660344566642291 1
1.07222660184663 1
0.810988158788332 1
0.799896625591785 1
0.783896099421342 1
0.242733224625823 0
0.768077585304442 1
0.572895036865072 1
0.806651680031796 1
0.498428563032544 1
1.22396357548978 1
1.0362575637752 1
0.710638885669891 1
0.611475165301282 1
0.621745772703133 1
0.46986598334974 1
0.389644694891067 1
1.02380602977931 1
0.854362711525463 1
0.359034000086886 1
0.509507235051496 1
1.23631815378016 1
0.661922927810941 1
0.381009288204395 1
1.08173418653888 1
0.526997149562526 1
1.10365513134376 1
0.480834288087301 1
0.783642074174555 1
0.22963032941393 0
0.791761440918386 1
0.35412847913934 1
0.288781524007812 0
0.697034459051641 1
0.756646507359684 1
0.986381233808691 1
0.862305183777835 1
0.876460270575871 1
0.598344263546429 1
0.987012677750958 1
0.759362845331901 1
0.162128338119786 1
0.849370670311915 1
1.26123598732048 1
1.17187290485103 1
1.74960433045347 1
-0.0829564652433375 0
0.994794380657343 1
1.1704299852264 1
1.01801451078178 1
0.783936647435183 1
0.834439383967473 1
0.763800194788132 1
0.811963308682548 1
-0.0148172864772569 0
0.508579556548327 1
0.579614514016344 1
0.586512940245917 1
0.626190319218626 1
0.332281418510071 1
0.823988518209023 1
0.121207549596053 0
0.789278803279356 1
0.702062484569984 1
1.37025625092665 1
0.615332732416322 1
0.877182101853184 1
0.739213721384532 1
0.748143997764325 1
1.16408773235578 1
0.919132719358531 1
0.82739222144583 1
1.1036524413578 1
1.11161793726722 1
1.10820206114368 1
0.730798680293701 1
1.20216979229854 1
1.31640488752818 1
1.19354074246363 1
1.11326979342878 1
0.460852756297518 1
0.87764285334226 1
0.949729326005367 1
0.76193438062331 1
0.852047430362058 1
1.39511877838556 1
0.816660763073113 1
1.10280448144209 1
0.949032138390386 1
0.258552101103842 1
0.98508847260756 1
0.925315818499319 1
0.714740911597432 1
0.828970290390249 1
1.26263450588858 1
1.33654578343344 1
0.900100143314263 1
0.435730276581414 1
1.06885286387024 1
1.32905305600639 1
1.04037010269776 1
1.00621384015112 1
0.864631473155633 1
1.01030318600607 1
1.03118626316371 1
0.766988497698895 1
1.23350576934011 1
0.75234194370444 1
0.723741663521484 1
0.732367129867645 1
0.587161867045285 1
0.226889378471424 0
1.79872840050726 0
0.943592218958782 1
0.178132733024873 0
1.27218433453577 1
0.536801617211688 1
0.639778995154386 1
1.03880647521395 1
0.856685706715023 1
0.976434051717638 1
0.721054784767667 1
0.602708920239848 1
0.222361637027125 0
0.63357925209044 1
0.690634856056729 1
0.966621544419688 1
0.672095485716981 1
0.147842136460668 0
0.781322882145638 1
1.29061107331287 1
0.875602596091421 1
0.884216744066549 1
1.03302905406808 1
1.13233997585621 1
0.863474737137312 1
1.55668277788058 1
0.581470587095192 1
0.391090127146026 1
0.908925607412159 1
1.25378008719114 1
0.50550659001355 1
1.02313931471439 1
0.41830773231013 1
1.1028581329498 1
0.62931689419717 1
0.330213009112131 1
0.663037244241319 1
0.781421839171028 1
0.861621127625555 1
1.1063922324941 1
0.658020346364698 1
0.0674149688574447 0
0.521210616865977 1
0.558936711161505 1
0.881509222504241 1
0.649598850377186 1
1.13850798652934 1
1.14244577350643 1
0.795108146531436 1
0.687458282745394 1
0.473617938485298 1
0.653812671724404 1
0.590039919959782 1
0.859355961020485 1
0.237313625158396 0
0.897323606471708 1
0.361491908987108 1
1.16658325891561 1
0.827743506517826 1
1.21451477121613 1
0.4798453118037 1
0.568094888240788 1
0.717514560570083 1
1.32837222621297 1
1.1961521843428 1
1.36861267930922 1
0.901539954746493 1
0.437095659972516 1
0.595706822234856 1
1.11487445124679 1
0.506852444849646 1
1.07254327363179 1
0.814131506778998 1
1.34925863273556 1
1.18911397681274 1
0.778064513186872 1
0.413255324967452 1
0.858984272242392 1
0.940968588374765 1
1.15479000124045 1
1.20331433719903 1
1.01115181297803 1
0.748535659134616 1
0.368070526840953 1
1.08045568435964 1
0.212128529051888 0
1.18945196638653 1
1.5625779893688 1
1.00566338658388 1
1.14397800812071 1
0.61389107691026 1
0.813009896499827 1
1.01273625645901 1
0.817604112273863 1
0.660873686023439 1
1.03849334063228 1
0.853175809343029 1
1.11975610463401 1
0.424908435855851 1
1.16096575697378 1
0.179650128842334 0
0.820649067433375 1
1.19706638920867 1
0.937636636424392 1
0.858543691136681 1
0.729061790254132 1
0.911492185202813 1
1.35317982746885 1
0.963492915798264 1
0.831730614655207 1
0.600038329720999 1
0.206367129012376 0
0.700436315693686 1
1.02248986468198 1
1.22293808702309 1
1.16573563592908 1
0.820662347967753 1
0.45398649859897 1
1.06048613596111 1
1.01818146550393 1
0.260337004410613 1
0.753291762546853 1
0.92431918811951 1
0.645366412137288 1
0.975612990309042 1
0.926693325104834 1
0.552888153967386 1
0.890427222685184 1
0.546713792524476 1
0.637865272649534 1
1.08932441889686 1
0.59514167550073 1
0.962286748792981 1
0.839836183797434 1
1.3497741296851 1
1.14331699306516 1
0.217109642024844 0
1.07870296197496 1
0.836168981926271 1
0.615224310681288 1
0.797823923205439 1
0.635695107979408 1
1.27976177582072 1
0.764981518903436 1
1.33001729639171 1
0.635923318367295 1
0.781325564552009 1
0.902948869577691 1
0.590140068086614 1
1.14953420347668 1
0.726248715296936 1
0.984079205372156 1
1.51844614253078 1
0.45048615873545 1
0.65545247799883 1
0.837067337775154 1
1.11858296619668 1
0.987862416015492 1
0.733156453014969 1
0.727835538878418 1
0.684203109610045 1
0.792119467229742 1
1.24528737758786 1
1.01407478826034 1
0.23035738204573 0
0.957971074627279 1
1.00321999746738 1
-0.114872393918782 0
0.76307085189899 1
0.977277109860777 1
1.34348445939174 1
0.646039903833599 1
0.799489687796897 1
1.59774882502415 1
0.465208665215118 1
1.55772325038046 1
0.154294129489048 0
0.448613428162874 1
1.05120148402966 1
0.286331901501686 1
1.39779311485768 1
0.875046260911454 1
1.18656104317061 1
0.324315933058124 1
0.700884053475983 1
0.993525121894781 1
0.66612430778649 1
0.710346769867665 1
0.80662337509438 1
0.730309349478983 1
0.698625679515588 1
0.66624323740206 1
0.608396496971541 1
1.44604798668385 1
1.04446242250377 1
0.710028148223412 1
0.726032043584335 1
1.17275072453429 1
0.433658857868726 1
0.816534551169776 1
0.677334280958214 1
0.889942119325607 1
0.976740946925266 1
0.5963824802046 1
0.45987185162107 1
0.325613680800577 1
0.42606460088033 1
0.290188698890378 1
0.800231845515846 1
0.996954749017505 1
0.862449379529957 1
0.487838977586911 1
0.886390253757821 1
0.769960986771924 1
1.41489367577742 1
1.25413613646672 1
0.819114964265037 1
0.655438818171059 1
0.771913138254191 1
0.859331512859826 1
1.05175499140447 1
0.720367558743538 1
0.421970489858888 1
1.28528022968473 1
1.1780573008857 1
0.690253330921103 1
1.27767319890863 1
0.829031045701116 1
0.81834811762997 1
0.0595961043854022 0
0.430334719812113 1
1.34060388239953 1
1.15763177986802 1
0.682918038577456 1
1.04726227411586 1
0.878744013336379 1
0.512631066622051 1
0.982029813511447 1
0.916650223687323 1
0.99801173898786 1
0.8602982841305 1
0.68596557049943 1
1.26822028507197 1
0.984114192870565 1
-0.316825865979653 0
0.870211391692827 1
0.471856697868161 1
0.734245138788643 1
0.849321116985145 1
1.25641872285504 1
0.901372507231118 1
-0.0181917711431653 0
0.886840905003367 1
0.116204381716195 0
0.439301440428849 1
0.7612486336361 1
0.890088424044151 1
1.0185508624131 1
0.692013356756183 1
0.67542751610282 1
0.679377859049762 1
1.41893284048828 1
0.714703935830146 1
1.02505861418387 1
0.470734436192142 1
0.296439288651671 1
1.26542887347616 1
0.809105158304574 1
0.511181004710549 1
0.920065778020926 1
1.24156074371773 1
1.18619847898658 1
1.184023642311 1
0.778987355849622 1
0.783227500457053 1
0.814070930367949 1
0.737690048363965 1
0.747332507274263 1
0.877944842224813 1
0.905288875871815 1
0.892404927132044 1
0.651635700753642 1
0.537915149616244 1
0.480082260121804 1
0.573827933900916 1
0.829225135041934 1
0.733060176516446 1
0.381841421245234 1
0.599240767990152 1
0.676735977131502 1
1.39043149702206 1
0.260847773956844 1
1.24451162629743 1
0.893851754498396 1
1.06006942000478 1
0.795068382593486 1
0.888876620400383 1
1.10440383658338 1
1.01789388575053 1
0.656045505823428 1
0.68702375577126 1
0.200855983407612 0
0.401557502833587 1
1.06129790458225 1
0.257408531186383 1
0.913794229990112 1
0.696850092920118 1
0.986688424177016 1
0.512579274620597 1
1.2248191891943 1
1.01468711377208 1
0.275389950303125 1
1.1061549233293 1
0.672907283261507 1
1.29361731405037 1
0.446514534964413 1
0.743757918999945 1
0.509318604028816 1
1.01498016009567 1
0.763226317220636 1
1.03223384895446 1
0.645814175529488 1
0.966443603181588 1
0.924462902320419 1
0.219292964993084 0
1.1747427877604 1
0.812199431070593 1
0.947397830275735 1
1.21288283827211 1
0.852599823176966 1
1.15159795100904 1
0.838270855914573 1
0.697054796990099 1
0.639813376887516 1
0.360478264709731 1
0.587056350971523 1
0.706194956579679 1
0.865342855123115 1
0.867279101112434 1
0.319189594409806 1
0.864329132939854 1
1.22563317193506 1
0.453295945156726 1
0.705697526243464 1
0.933406478193611 1
0.742294593854413 1
1.04219731439746 1
0.687141029352185 1
1.34567183054006 1
0.620288203541836 1
1.03639523250427 1
1.2903777400104 1
0.400328166422667 1
1.03944433147895 1
0.901195317874001 1
1.23087260836058 1
0.69653757329164 1
1.23046302175421 1
0.932117346769528 1
0.679473141466423 1
0.887275101499417 1
0.953218615896502 1
0.497941470266468 1
0.572819826870278 1
0.759153165647273 1
0.48253380595722 1
0.701338901252103 1
0.489410652650962 1
1.3761280007067 1
0.75047767649676 1
0.974803162355239 1
1.21499363895144 1
0.713379874527564 1
0.565691200418282 1
1.41988018199118 1
0.640439268100462 1
1.06196444098999 1
0.458826097861379 1
0.539342282944244 1
0.650798735513336 1
0.843099889980468 1
0.566545490830808 1
1.53594922448679 1
0.148472779277641 0
0.908631137113301 1
1.06498706032239 1
0.884783031150836 1
0.467483050799905 1
0.842435642437367 1
1.10210245443358 1
0.637880271674498 1
0.810317440618741 1
0.874685667928813 1
1.03936722112095 1
0.390627241984309 1
0.992864266024614 1
0.607717747599919 1
0.785037270634469 1
0.428101353825554 1
0.592636653517178 1
1.1779936636977 1
0.989177700676751 1
0.717384140072614 1
0.610938460222275 1
0.691731814467179 1
0.998240210372457 1
1.12905736934904 1
0.775512985464309 1
1.07623348152313 1
0.831974392146206 1
0.496116949451489 1
1.10533769465404 1
0.591418180773671 1
0.683244819563227 1
0.0563772183500617 0
0.420484975156026 1
0.184340595232934 0
1.20934477242779 1
0.279052149842653 0
0.931751996215432 1
1.01161341167757 1
1.1254627589647 1
0.968774315603194 1
1.05741208673368 1
0.455199291574809 1
0.922408231777271 1
0.56262444657187 1
0.308046115711957 1
0.915207838303294 1
0.962036520386985 1
0.598727399696634 1
0.269507515052496 1
0.726084636990604 1
0.778567182706361 1
0.677760834176276 1
1.22440200520571 1
1.0091312315613 1
0.858259910770355 1
1.08804345331148 1
0.98371940240634 1
1.0267862863109 1
1.0205698028186 1
0.728306800840668 1
0.861253859621181 1
0.664176267706396 1
0.969323609638279 1
0.934197925631691 1
0.931895592515261 1
0.934558577516276 1
0.655338729041265 1
1.26065744494693 1
0.695854963428593 1
0.882659686506957 1
0.63930575449533 1
0.798092064003579 1
1.04663529613042 1
0.195364280093195 0
0.379634090911545 1
0.959130109137649 1
0.623741364502898 1
0.306184311761233 1
0.277208138463971 1
0.748256646081458 1
1.4182688933343 1
0.55781260365407 1
1.27399683602585 1
0.911103034526267 1
0.878203342487127 1
0.792681837348603 1
1.12655179423151 1
0.376110911598216 1
0.823555223193028 1
0.462079943615042 1
0.418183041365628 1
0.658443654737496 1
1.09296335298787 1
1.20905942410154 1
0.756345420009967 1
0.816211233435767 1
0.736980209030096 1
0.25738521871055 0
1.28229252093512 1
0.551504866401136 1
0.997880229243983 1
1.08642381359796 1
0.655991617843606 1
0.683136097002027 1
0.713625247446361 1
0.44752628057425 1
1.1341491809389 1
0.467093943743214 1
0.575740525397888 1
0.571351355794111 1
0.163538191106428 0
0.757232951560048 1
1.02106989081411 1
0.927394037839646 1
0.424822504134703 1
1.02220879278327 1
0.989272970816075 1
0.308440736508072 1
1.013019074415 1
0.459141419074584 1
0.644738765927881 1
1.11985173840447 1
0.582946540367456 1
0.789209764329478 1
0.823345778902213 1
0.88590109493565 1
0.876590528151222 1
0.828097337437539 1
1.36725257564626 1
0.954550613954951 1
0.160712277469926 0
0.289891645048201 1
0.708596035342138 1
0.746664777255703 1
0.465606609528573 1
0.684189413718603 1
0.900798987668385 1
0.4236911906935 1
0.83853501731541 1
1.28528624732952 1
0.986067157085112 1
0.563111405616796 1
0.799301898682743 1
1.29736046812334 1
0.933808611885386 1
0.90000944388901 1
1.17961651147152 1
1.31317917634929 1
0.59595542233113 1
0.827616646726544 1
0.801122801312311 1
1.02925531187325 1
1.07445498934193 1
0.564683644151829 1
0.938957889754263 1
0.895987769830341 1
0.95952181615814 1
0.85797253526188 1
0.784708574062938 1
0.637419647141603 1
0.455732876605286 1
1.1556689646089 1
1.03767206490698 1
0.787422418128257 1
0.25393920880598 0
0.446682403875887 1
0.62905453875497 1
0.634636136816118 1
0.253319670097592 1
1.09086988725538 1
1.26427657945186 1
0.787197727638944 1
0.94113101092383 1
0.254502368234595 0
1.46703627809168 1
0.839823025481362 1
1.01943805353977 1
0.880712659819086 1
0.588897782528584 1
0.665150003781592 1
1.04273004514489 1
0.684186308256551 1
0.465457855718519 1
1.20467484739249 1
0.99169849262566 1
0.728052539729678 1
0.563661659465331 1
0.377786039387366 1
1.36388567392299 1
0.866979126941689 1
0.687592648551116 1
1.06091080849057 1
0.901497022035588 1
1.17663340365851 1
1.1340269590428 1
0.925621818253247 1
0.765028805974351 1
1.53035025696934 1
0.646928219606017 1
1.18524302195343 1
0.551579641193208 1
0.35830197636746 1
1.00755786454308 1
0.855897863068138 1
0.483247687734245 1
0.802958319274841 1
0.495207714148638 1
0.827585533935586 1
1.01200023095341 1
0.553261583929263 1
1.02564943082739 1
0.634664889410138 1
1.00819231635804 1
0.114870138216218 0
0.595474216617077 1
1.08339217659592 1
0.927901036549258 1
0.628972974392781 1
1.08649871666716 1
0.963466443707304 1
1.0008404020905 1
0.344370477137087 1
0.499261278948586 1
1.24836538279273 1
0.812597214204162 1
1.10759670271775 1
1.12903025834083 1
0.664689160638182 1
0.859848057578606 1
0.249503260879888 0
0.620346784144916 1
0.770956605030652 1
1.07325703345783 1
0.732870278097965 1
0.539643560527065 1
1.27665139516004 1
1.12028613368776 1
1.63059097343525 1
0.968241921883201 1
0.904468434563399 1
0.943210149748738 1
0.558737307677254 1
0.864156754496406 1
0.290607456398019 1
0.870570973402837 1
0.84322358903835 1
0.725855828050924 1
1.08635419490577 1
0.597111770488885 1
1.06233585745166 1
0.570851544778883 1
0.626456770296106 1
0.971382115094823 1
1.01783925339345 1
0.951695750771241 1
0.569415160613394 1
0.798763983135215 1
1.09200158403776 1
1.30973305248616 1
1.21628144116837 1
0.549559688803183 1
0.510592039447909 1
0.421684297734599 1
1.30102042689557 1
0.736736030921466 1
0.738213392746976 1
1.26994465483058 1
0.330121621219135 1
0.712194371450439 1
0.469244812911136 1
0.899116938326759 1
0.571312140508261 1
0.2617344321997 1
1.23486514404135 1
0.815540424801621 1
0.837636760887991 1
0.806681280444931 1
1.25319548079603 1
1.58397767285372 1
1.05641001885305 1
0.470816307199964 1
1.20934643599746 1
0.756629325579809 1
0.736711338234103 1
1.05268485794319 1
1.14686730423193 1
1.46204751314599 1
0.602730586177918 1
0.483030871328814 1
1.29196451335651 1
0.598879181663814 1
0.832287789436452 1
1.48911241467468 1
1.0949647966042 1
0.632053053012663 1
0.959854909771967 1
0.620100833473065 1
0.920934457345347 1
0.947198119117441 1
0.912087662464295 1
0.903250000380038 1
1.02722908642461 1
0.437037168505045 1
0.998437435542422 1
0.488131760672726 1
0.764038800028657 1
0.941948409415298 1
0.648614556453014 1
0.810438175063491 1
0.328836376739246 1
0.89578721948834 1
0.35461891019342 1
1.1557829821558 1
1.13848433861655 1
1.25044579596671 1
0.512590676349882 1
1.11621161727217 1
1.26766275606275 1
1.33303673168475 1
0.854632097654557 1
0.759534242562361 1
0.84592316718379 1
0.536595273472797 1
0.484893623204192 1
1.1854555406604 1
0.637904543825073 1
0.926687152482247 1
0.946814730904056 1
0.833617043855036 1
0.212611324778129 0
0.78317189675077 1
0.685898755275172 1
0.645053155270688 1
0.874865214618124 1
0.604176850849484 1
1.20855327675716 1
0.962046285807028 1
0.584967872064388 1
0.385602904106695 1
0.586078527815205 1
0.895460559588012 1
0.922357858826988 1
1.08666897720551 1
0.596352992129245 1
1.5293428613199 1
0.762670145907759 1
1.09835440736273 1
1.18796944183866 1
1.2176038386296 1
1.68663454180505 1
0.911184394519511 1
0.484984295072333 1
0.472556030946561 1
0.885221997341721 1
0.613565077507459 1
1.2072510770942 1
0.39797603271427 1
0.942634065328133 1
0.78130304629452 1
1.00324231344715 1
0.938068309751219 1
1.01339579059785 1
0.89025047258905 1
0.624911668431609 1
0.619918711945937 1
0.81064015800671 1
0.512726690705831 1
0.975928014435747 1
1.13110947716095 1
0.884197168772832 1
0.186161554776134 0
0.781492121989593 1
1.80858665184031 0
0.403694641811142 1
1.29376808558272 1
1.1377117159109 1
1.00109889686892 1
0.952280207561793 1
0.322509624892223 1
1.50349498186214 1
1.04366908941585 1
0.698289719989947 1
0.423388380688233 1
0.707868524632456 1
0.474014235868153 1
0.555165393150635 1
1.09634796989717 1
0.377511325398881 1
0.0189012895597951 0
0.299352220749956 1
1.12906129734423 1
0.562299279427944 1
0.725227964370198 1
1.13607273148643 1
0.437235338186775 1
0.523210250802551 1
0.968100291862028 1
0.832776109944703 1
0.765432939615554 1
0.927725884484716 1
1.028617621007 1
0.851742940864517 1
0.297158337666377 1
1.18182991888496 1
1.09621029780139 1
0.376848721091629 1
0.0191274271452429 0
1.06376299632092 1
1.0328336776787 1
0.678864003482218 1
1.01332590826071 1
0.480038082219888 1
1.23583214430047 1
0.585959681711659 1
0.925050202779597 1
0.987901528765513 1
1.2948955600023 1
0.794017893187375 1
1.01128291651644 1
0.548465248684563 1
1.12318349489394 1
0.471753260355628 1
0.739213747281888 1
0.490662627666459 1
0.280452997575447 1
0.214227930295258 0
1.30340813294334 1
1.15764302896341 1
1.28600920849458 1
0.537114018911002 1
0.576948965341811 1
0.825888092856533 1
0.761946547254451 1
0.837622257691032 1
0.776523796673277 1
0.463141970515512 1
0.759145259545753 1
0.531588033136241 1
0.356567269684537 1
1.22970010443039 1
0.942733589107674 1
0.825289272164547 1
0.841587174358357 1
0.727683603414391 1
0.554379800081634 1
0.61831742919414 1
1.19483039810425 1
1.41078055052242 1
0.841419827036496 1
0.953528023144235 1
1.15324958097124 1
0.937168080761261 1
0.89990264792874 1
1.3809701889591 1
0.858348202904272 1
1.08358301578846 1
0.293757736122931 1
0.432979809228836 1
1.30828770357804 1
0.796844663851244 1
0.585259488553929 1
0.890848374926711 1
1.57180317555792 1
0.9923621353332 1
0.610654456118463 1
1.23489239448677 1
0.945489247854179 1
0.864079545072351 1
0.830507094794953 1
0.935568765499808 1
0.867660911264683 1
0.907691802489129 1
1.03772284861748 1
0.873210296890918 1
1.07120140341022 1
0.14900304904747 0
1.44385228187317 1
1.00000901882083 1
1.0067167759098 1
1.59607927736551 1
0.37582854863375 1
0.971982965187095 1
0.776241104597075 1
0.796287541040911 1
1.09008395165588 1
0.693119086799368 1
0.466260463454995 1
0.775466560517829 1
1.16735150686798 1
1.14945041603104 1
0.938262250505814 1
1.1386304324531 1
0.57638600544904 1
0.724683395236531 1
0.5660992184455 1
0.382011891448826 1
0.434803658861711 1
0.585642817468893 1
0.629237508095557 1
0.96955068454954 1
1.08412923240579 1
1.01042956458301 1
0.465240398401096 1
1.45623079506727 1
1.14236656758671 1
0.920559317720772 1
1.15610027999743 1
0.914430715271148 1
1.51013333656598 1
1.05699514677336 1
0.621391040868017 1
0.900592556880734 1
0.846386631501625 1
1.17476933170037 1
0.750053040798012 1
1.04296108334053 1
1.26285657227347 1
0.8370904009472 1
0.83813791025387 1
0.986029752091504 1
0.798277523346867 1
1.10133469416631 1
0.751438993308336 1
0.398114515412104 1
1.55738153705116 1
0.999559932528873 1
1.07888886182573 1
1.13953541667422 1
0.210965353652214 0
0.82299178066475 1
1.14538309411864 1
1.02328132799741 1
0.822774433987742 1
0.451627979970293 1
1.1637747101126 1
0.777701690545322 1
1.36911008229579 1
0.822408424976678 1
1.09136576699816 1
0.303680073255503 1
1.02256690184118 1
0.656795908652514 1
0.512671272237802 1
1.25404889172228 1
0.333840204871119 1
1.46735286345782 1
0.0866337569527544 0
1.17993878847872 1
0.238413880088622 1
0.935652682000881 1
0.806415217411514 1
0.776675587726822 1
0.30206420599398 1
0.389179652437697 1
0.192337113312221 0
0.765178444204164 1
0.846617606578207 1
1.04521601933579 1
0.824417858200814 1
0.376585343303217 1
0.89053910989324 1
0.911129686609867 1
0.32645867536178 1
1.1349280707496 1
0.810908262747699 1
0.849164519025901 1
0.645824549955683 1
0.391528229463883 1
0.843887806349556 1
0.494341169571304 1
0.939087204876945 1
0.717941809363397 1
0.912370820274633 1
0.444204571661522 1
1.11487044653047 1
0.762050185055316 1
0.948609244326917 1
1.09166300969487 1
0.673503558966998 1
0.842229515419457 1
0.8916635933631 1
0.950667982919224 1
0.837805807966988 1
0.515575863955091 1
0.875282236228397 1
0.528505104838316 1
0.839964478832563 1
0.602867486212877 1
0.665055372023787 1
1.11385652471619 1
1.09020691124338 1
1.22882640269016 1
0.72872100023911 1
0.714146330447313 1
1.03451430569717 1
0.860170849916886 1
0.691535651920565 1
0.3186615544579 1
1.19853461206375 1
1.27946136284109 1
0.933840277482476 1
0.655271633409409 1
0.295354779448059 1
0.732552923310634 1
0.250826370170303 1
1.21702253401877 1
0.664613387759984 1
0.553737476767072 1
0.79412718675323 1
1.01877161500136 1
0.763328817056187 1
0.83525781545433 1
1.16309039298985 1
0.73026504126403 1
0.964339029670085 1
0.569398722049047 1
0.947723520669461 1
0.65233962592389 1
0.792563704540662 1
0.611962562371552 1
0.496968377342052 1
0.285589348882524 0
1.41555181903225 1
1.10115852719181 1
0.0127993797680219 0
0.92612098089014 1
0.931762225204821 1
1.3789701111776 1
0.700798778685776 1
0.892379132631866 1
0.297939361966975 1
0.681037983005816 1
0.729604287841943 1
0.857398234459983 1
0.552801108404232 1
1.04198712628661 1
0.907704376030159 1
0.627819084199358 1
0.394748749484606 1
0.722632232555606 1
0.898584953093592 1
0.70288995907639 1
0.645449696839724 1
0.242091338688988 0
1.23391852397398 1
0.875621571213638 1
0.58146056595009 1
0.688058941894192 1
0.454191219954868 1
0.474493325183475 1
0.785962257435392 1
0.546734575494849 1
0.738419087402079 1
0.875574940667505 1
0.768875780104574 1
1.19660310764117 1
0.846190089965225 1
1.10584648131834 1
0.565333929704439 1
1.62103638136396 1
0.951251500850722 1
0.966234619881549 1
0.965237514106147 1
0.854812011659991 1
0.398796630742798 1
1.24145059740297 1
0.147994865960084 0
0.441367859097497 1
0.663419990874274 1
1.21346040612336 1
0.910539547383187 1
0.850660366118047 1
0.778911633292188 1
0.9258065284424 1
0.826552528111692 1
1.31084753454175 1
0.994600335226183 1
0.79291952107381 1
0.799316198921374 1
0.500314575959936 1
0.592822349215117 1
0.846780025610299 1
0.668415359727392 1
0.733434878737691 1
1.20116135997386 1
0.81952055489041 1
1.45277870356879 1
0.433835318063859 1
1.42951652298358 1
1.00947067503613 1
0.957685727103388 1
0.404907158173951 1
0.545445506283476 1
0.934419202747715 1
0.886553598826932 1
1.30652931349584 1
0.83906893059932 1
0.608565185648618 1
0.292549126566418 1
0.861890071796619 1
0.732132761415331 1
1.03796615490346 1
0.834839951843511 1
0.884330273239336 1
1.04175928249947 1
0.686571936930168 1
0.137175519758315 0
0.732020756828059 1
0.779738393138318 1
1.01164513239558 1
0.703699915858489 1
1.09373326394338 1
1.26832010211045 1
0.809129220549892 1
1.13689230110095 1
0.228346787050902 0
1.00067002042324 1
1.03092969311953 1
1.03137543942542 1
0.9500475747283 1
0.825971206313449 1
1.28504346534251 1
0.926501181234064 1
1.63489294564631 1
1.09057770674062 1
1.11941137781158 1
1.53632008904561 1
0.581059018136412 1
0.54026790746627 1
0.580586704917107 1
0.817538986436922 1
0.511912523065069 1
0.980236850926521 1
0.796463708497632 1
0.69838416120619 1
0.769443648981468 1
1.00698094703098 1
0.967111124985222 1
0.826290194847385 1
0.766712783356889 1
0.867833609585523 1
0.918142021337169 1
0.802118040280874 1
0.58053690605378 1
0.770213696419794 1
0.468152697893502 1
1.08392143026163 1
1.17338878384864 1
1.01475836759511 1
0.668092242379041 1
0.364136404438724 1
1.02960699923517 1
0.477600883613625 1
0.998232328917623 1
0.780669271618249 1
0.972061422779432 1
0.605449057498605 1
0.53605688679378 1
0.786005517848384 1
1.08823639157956 1
0.923434246186062 1
0.602261817948941 1
0.766890988376173 1
0.577242523415206 1
0.413570726880076 1
1.21633303165499 1
0.583475434918848 1
1.15044741311475 1
0.677665815148983 1
1.15869142152294 1
0.926860273978758 1
-0.0981850692028382 0
1.13965273198572 1
0.545186242501933 1
1.1204378591434 1
1.09359504606533 1
0.639448571628103 1
0.590732465564811 1
0.950075844205445 1
0.980754233195147 1
0.247866914489853 0
1.16656725634228 1
0.515493552809261 1
0.164630238798822 0
1.01283147642331 1
1.01579539425845 1
0.624272823835897 1
0.457853752358045 1
0.60934319520036 1
0.919596694546715 1
1.04817337484099 1
1.17511043581086 1
1.0774948404876 1
0.644881184575926 1
0.623444127899399 1
0.617911261976304 1
0.546156483508522 1
1.42631148228844 1
0.21078232862916 0
1.12461200941975 1
1.31496090994545 1
0.547655276293035 1
0.735813394184321 1
0.775332667670876 1
1.10052230909 1
0.722798529321367 1
0.62398560416871 1
0.846272590731817 1
0.552782685867486 1
0.896371346753012 1
1.00667738493509 1
0.330880982968826 1
0.909923848595876 1
0.974325244556727 1
1.07256834170917 1
1.1557525715825 1
0.5622299836368 1
0.347114336600225 1
0.815376786634215 1
0.777684689690039 1
1.02460951919555 1
0.768975424817443 1
0.615140787438082 1
0.573519653993993 1
0.89030753033944 1
1.13662805254957 1
0.909001954861873 1
1.04034113226391 1
0.697640178847623 1
0.583535663847345 1
0.759560178580591 1
1.0624527232612 1
0.386928888122127 1
0.25184573773721 0
0.814186629102406 1
0.47209834237518 1
0.955023797180079 1
0.937023132879737 1
1.01950697072793 1
0.71785473041311 1
1.12715268544146 1
1.17539910139638 1
0.371158712573303 1
1.0177092776879 1
0.366480819832888 1
0.935101308885937 1
0.673494673594845 1
0.727429537275491 1
1.172033182646 1
0.409582658812429 1
0.446629486504545 1
1.31834787509635 1
1.25570457487385 1
0.453123091635442 1
0.89064928991475 1
1.16772321614378 1
0.633421618097457 1
0.437650625325327 1
1.3956343346144 1
1.70362001439567 1
0.932411018878636 1
1.31093224150304 1
1.27171777075913 1
1.34457686720228 1
0.820426773500091 1
0.183797293382479 0
1.18157221921943 1
1.30208469037456 1
0.903609854425804 1
0.60583620363912 1
0.87638714271351 1
1.14996752753867 1
0.700533377199019 1
0.351463358938485 1
1.09279070437138 1
0.931387447148787 1
1.05610354458197 1
0.717576808904941 1
1.82019308696337 0
0.917727670407977 1
0.415492832073146 1
1.08157667672905 1
0.823465883999805 1
0.958742789325342 1
0.730307697806587 1
0.767256499599649 1
1.26729196473801 1
0.833585001524627 1
0.72671358157341 1
0.715468056628604 1
0.638163485542295 1
0.775764313980087 1
0.981713397677975 1
1.58369238979994 1
0.789402801213381 1
0.966482844959505 1
1.29739428204885 1
0.527528924543753 1
0.998334235675992 1
0.65309865550792 1
0.460064381039681 1
0.753881298341158 1
0.637012171867402 1
0.830726841531485 1
0.668505783374993 1
1.17862912656905 1
1.04962058954155 1
1.56857387283055 1
0.835615980675413 1
0.135547650871563 0
0.468874857312382 1
0.456667410068113 1
0.724210603943358 1
0.660098139226333 1
0.90996347053906 1
0.877419670581252 1
0.90264789913126 1
1.10412315514487 1
0.713332217480701 1
0.946034749549826 1
1.04744539715803 1
0.94138270226336 1
1.15906285731617 1
0.642537751089234 1
1.23839824712138 1
0.741596608298266 1
0.580187466699205 1
0.788217368009536 1
0.822566933471711 1
0.629595970307085 1
0.518283646213575 1
0.620102230302845 1
0.817803422895728 1
0.770269323254314 1
0.653704858054721 1
0.500362716047281 1
0.458057002965352 1
0.790432021868502 1
0.459548977668762 1
0.937508481734508 1
0.584337933029996 1
0.855385644954928 1
0.780400213048696 1
1.09761845476982 1
0.380590714195925 1
0.925281794626202 1
0.708005098677663 1
1.13641595344808 1
0.0922673298289086 0
1.24095755633907 1
1.36771532802187 1
1.11532552822053 1
0.648808852840091 1
1.00037744396388 1
0.83623778586083 1
0.752092484962814 1
0.208117105288248 0
0.882986992055701 1
0.910656768656173 1
0.802515968858873 1
0.589779777317446 1
0.774699804182165 1
1.16199364467356 1
0.568973990110997 1
1.07579707530305 1
0.757573589404645 1
0.761375837082363 1
0.64086060218652 1
0.344593757214511 1
1.51802322965499 1
0.732369651243703 1
0.906769413573816 1
1.07025866828144 1
0.484239951737314 1
0.960194818010941 1
0.592647532144058 1
0.703765871226848 1
1.14596199829033 1
0.479127266054763 1
1.00270635575227 1
0.998263268710369 1
0.67217345510949 1
0.519362700929676 1
0.916676202346849 1
0.556277486826657 1
0.628063977135372 1
0.714387607598036 1
1.12141883332824 1
1.138625384019 1
1.15652260523368 1
1.29174154234651 1
0.964878403230132 1
0.67597057502666 1
0.5832102064261 1
0.788423019835165 1
0.292467222350602 1
0.64782633286281 1
0.761799562738166 1
0.919433732247145 1
0.356503122565376 1
0.997317902908777 1
0.833546090036507 1
0.865772435476833 1
0.75016960262542 1
0.776328995143156 1
0.334500984143674 1
0.660306139624879 1
0.42892486236717 1
-0.519817161902584 0
0.522641427912296 1
0.794157341106793 1
0.732056424078059 1
0.472185740028988 1
1.42533506405325 1
0.7964305225291 1
0.725581765669275 1
0.663940493115096 1
1.02477640354354 1
0.41755386289801 1
0.542238873312829 1
0.585892915512385 1
0.833316537837958 1
0.323950841299389 1
1.05277280523735 1
0.394438576684628 1
1.0447272411926 1
0.168464729606454 0
1.02732692923037 1
0.526772180010842 1
1.22148125631376 1
0.808667372128377 1
0.815558862207326 1
0.814503075502506 1
0.646766740483924 1
1.06080265276301 1
0.646823783556527 1
0.545992335508144 1
0.793941711773781 1
0.751152539126904 1
0.538758747135628 1
1.13245930689436 1
1.0217861780998 1
0.869569832833202 1
0.970286194148365 1
0.925262496700967 1
1.10817354529194 1
0.783370151156348 1
0.667734054749409 1
0.407503527175538 1
0.585625521706537 1
0.480306516203071 1
0.713638714434078 1
0.722472474504978 1
1.15378648586568 1
0.981063013629776 1
0.755813156019625 1
1.0599350939187 1
0.543028508326744 1
1.1072869452206 1
1.2493825002767 1
1.02140666712339 1
0.655176308473571 1
1.76131220902163 1
0.295792619168311 1
0.85800324718181 1
0.526916642995543 1
0.379734694376632 1
0.129934058852802 0
0.930894629136498 1
0.421121980308967 1
1.01010714850982 1
0.917766591237499 1
0.779230740694024 1
0.762650490565958 1
1.36901507277771 1
0.789071035762652 1
0.753649932441345 1
0.435750656414157 1
0.474669035642123 1
0.741441308873534 1
0.481696612836319 1
1.11877912045389 1
1.04071199495794 1
0.871870510533212 1
0.521220894389576 1
0.73921279889212 1
0.507993469433688 1
0.666500173194342 1
0.422695271244752 1
1.04009009623351 1
0.669465275839949 1
1.18346363578186 1
0.873076442127152 1
0.687404276117578 1
1.10070696558557 1
0.570589729727796 1
0.752499077461214 1
0.58599027397545 1
0.968750087378938 1
1.34282381214074 1
1.30469434189329 1
1.1218409859053 1
0.806366583643417 1
0.784233910812886 1
0.609982516261255 1
0.484891735982817 1
0.9519250728539 1
1.34696995234565 1
0.321594296165578 1
0.81046775027815 1
0.787931275925579 1
0.87101086647727 1
1.0359100576606 1
1.12674232320108 1
0.598863695964655 1
1.24773615023289 1
1.0945682252838 1
0.329235714558954 1
0.344788610138935 1
1.43309507392216 1
1.09041711881424 1
0.655263756179314 1
0.931775476987325 1
0.657355120842522 1
0.874027606985339 1
0.512562592172899 1
0.523022155048085 1
0.957573223560511 1
1.05494648229538 1
0.26173831141396 1
1.50629188776876 1
1.29362377866246 1
0.764128206831345 1
0.766294339495811 1
1.4258648637877 1
0.987050175564929 1
0.737150243791042 1
0.439101699484822 1
0.673215214620652 1
0.958271121078837 1
1.10987176370941 1
0.999655796492791 1
0.554898950008017 1
0.71664638679086 1
0.604352842888621 1
0.548409297947774 1
0.653115265241138 1
1.15617696062189 1
0.735955634841914 1
0.546734691237797 1
0.59411724536121 1
1.13825631902516 1
0.188809531568214 0
0.566413591632345 1
1.06012431392396 1
0.883999357177144 1
1.2622432206314 1
1.1516212844267 1
1.08016434180907 1
0.450728902278404 1
0.993226492362613 1
0.440888085997357 1
0.664593664186113 1
1.01390958654457 1
0.704442485621357 1
0.252278616707179 1
0.978831830042796 1
0.866104121633415 1
1.0040277459319 1
0.67825868757136 1
0.650167942377117 1
0.17126630844778 0
0.914618568592262 1
0.333750293983533 1
0.778651779686742 1
0.538734235618378 1
0.307613236654714 1
0.551398553942918 1
1.06298056637542 1
0.907748249894528 1
0.534950010223628 1
1.01086761901024 1
1.0281850778917 1
0.388680032553071 1
0.887285776222914 1
1.34801907423416 1
0.937421351548271 1
1.07152211614624 1
0.358109461563916 1
1.65630264032851 1
0.503199195021855 1
0.254257846484746 1
0.519853556875347 1
0.949620033986174 1
0.634968526460579 1
1.50068716502607 1
0.91018405250538 1
1.06219760549217 1
1.01465668811956 1
1.47048788943278 1
0.372557205314276 1
1.0970900320653 1
1.30800430820171 1
1.0793048031651 1
0.791908296269864 1
0.52033862370557 1
0.843206366960803 1
0.79841282470165 1
0.173895664520076 0
0.905757701780974 1
1.30892113626418 1
0.709619489983776 1
1.26840325222239 1
0.645462365699506 1
0.842886853594133 1
0.417906496038651 1
0.63057845000371 1
0.89798974596396 1
1.13208463465247 1
1.03803910163029 1
0.386626287132188 1
0.0616933752928194 0
0.425157543329173 1
1.17273113447792 1
1.22519402111515 1
0.530941576148148 1
0.651255909580685 1
1.00763374190904 1
0.911675593236453 1
0.764532336279459 1
0.539919226834636 1
1.0532497678738 1
0.722748849760083 1
0.563982533482812 1
0.640427182918738 1
0.922766991731754 1
0.947221952488608 1
0.321632353498837 1
0.884375192732486 1
0.500399057058748 1
1.38095415031363 1
0.782023358401704 1
0.32062413024684 1
0.868060279495259 1
1.01960031123876 1
0.899502777802263 1
0.869796849742455 1
1.21724906804463 1
0.773509197650355 1
0.79452392572494 1
1.20735979487335 1
0.865287770899952 1
0.419254570399036 1
0.789331126494732 1
0.593731569475455 1
0.424937177105258 1
1.00269103904231 1
0.95539715338119 1
0.689166330150112 1
0.198344066934642 0
0.36759947053972 1
0.672869524385318 1
0.578900653442452 1
0.745975239611697 1
0.903194135912018 1
0.692204145701102 1
0.848659760009388 1
0.708898033570142 1
0.643132786512892 1
0.349714250095046 1
1.10683852573545 1
1.39784010518075 1
0.945339825568579 1
0.748029321491073 1
0.651744710575009 1
0.554321068944613 1
1.3514815824409 1
0.96407528232566 1
0.658505693939891 1
0.562080560836798 1
0.713549051287114 1
0.826055957362174 1
0.806159129383478 1
1.17231426448669 1
1.33497219679371 1
1.34554431395634 1
1.19555427924667 1
0.925563750965907 1
0.912627061424635 1
0.804228814639194 1
-0.136930268463835 0
0.921364892629633 1
0.535920453697459 1
0.575626029078174 1
0.59844251753582 1
0.559450020389995 1
0.899452027636988 1
1.19721492263416 1
1.24130138473023 1
0.956608715355392 1
0.996806206027555 1
1.37726090153809 1
0.455002431467822 1
1.07038236370904 1
1.5557152907703 1
1.0741618719286 1
0.903053836370484 1
0.799801975223621 1
1.40042482773938 1
1.10437489203839 1
1.11949598800475 1
1.11197539343695 1
0.956466124383841 1
0.652786918657889 1
1.01860114550991 1
0.15742246202488 0
0.97370069781704 1
1.01908949407709 1
0.699088230660425 1
0.978477029988181 1
0.660736987733456 1
0.754231855318885 1
0.921651814486635 1
0.335796090302861 1
0.396323877195946 1
1.48299325783471 1
0.660253150635586 1
1.1198152206314 1
0.539929458688413 1
1.20086892701361 1
0.783013033278076 1
1.06167929556028 1
0.78906852427583 1
1.12792880956645 1
1.27477281678476 1
0.795423309290653 1
0.538644311139916 1
0.799850141377385 1
0.699772222447277 1
0.944278577253277 1
0.605430512891361 1
1.21951345361187 1
0.447253755886549 1
1.2794912142305 1
1.14561175294194 1
0.716151462666722 1
0.834373769643087 1
0.400715792173441 1
1.06236909159578 1
0.539288853617498 1
0.93268965065641 1
0.541680327026328 1
0.765817297983257 1
1.27836869682149 1
0.812099145290836 1
0.595263749159249 1
1.42705404653252 1
0.638690882641844 1
0.592420342377418 1
0.553979600866675 1
0.375356110990043 1
0.907712226656925 1
0.953181214296288 1
0.673077805695276 1
0.310922811418049 1
1.29502616905912 1
1.05208158918176 1
1.13437990188543 1
0.941798349340516 1
0.64723686048321 1
0.51396454103067 1
0.735645469084166 1
1.25629398391907 1
1.30039785780177 1
0.893262073337256 1
1.12671766618603 1
0.579011898360885 1
1.03860086322349 1
0.390795133139046 1
0.960724923162339 1
1.07325863618725 1
0.286779255734524 1
0.86627195835453 1
1.07178756668661 1
0.58085369873282 1
0.880650224954424 1
1.02329324600227 1
0.902782655739726 1
0.309143294748154 1
1.29406962708221 1
1.0388895290853 1
1.00430512683847 1
0.667841458560379 1
0.543180566496229 1
1.1707869799101 1
0.266839360389151 1
0.70430922238982 1
0.779210517163436 1
0.553459054100442 1
1.09227542448824 1
1.4544998131154 1
0.690389813666653 1
0.303386738903775 1
0.515094807839858 1
0.684561522154965 1
0.509589265323927 1
0.594448503812487 1
1.09910199027847 1
0.827758318698348 1
0.740163665317152 1
0.921162861673335 1
1.10783983439204 1
0.587771804563148 1
0.607556319236132 1
0.230523812572134 0
0.658319858259369 1
0.877303313879816 1
0.346076624103398 1
0.188421622397835 0
1.13025817528612 1
0.789900501590267 1
0.828266636341376 1
0.653859288630235 1
0.371027518896859 1
1.13072300169792 1
0.826118120233136 1
1.35806305670537 1
1.03918427509158 1
1.26134091109012 1
0.8428348514253 1
0.644209234463709 1
0.551489992035946 1
1.04632083236721 1
0.581933176645651 1
1.60229514184385 1
0.294402138876442 0
0.509872009225581 1
0.898575013318885 1
0.57970996157819 1
0.735115511721715 1
0.462783671027182 1
0.380630247348115 1
0.988031904170109 1
0.984050307118216 1
0.520235523324161 1
0.766081859445676 1
0.559800262863796 1
0.377163110690077 1
0.99551768666497 1
0.475281758347515 1
0.193046808252913 0
0.683067076143387 1
0.452766361991768 1
1.20869310754395 1
0.497239295789311 1
0.299428116387679 1
0.807224636622281 1
0.733672726415583 1
1.14063368469773 1
1.6631649194901 1
0.630318973936156 1
0.683425721613752 1
0.877360526364809 1
0.404318178627573 1
1.60160779685941 1
0.952998473347975 1
0.794127991527871 1
0.665468795005866 1
1.01951831513712 1
1.0042139049795 1
0.497699366001802 1
1.33445443875656 1
0.864835269810013 1
0.667628704512439 1
0.787270973568119 1
0.872962385090553 1
0.460597046856396 1
0.569591382221207 1
1.51080299413897 1
1.10335919584522 1
0.910855499897686 1
0.870693213391214 1
0.595279953328845 1
0.926365590544121 1
0.361096297341882 1
1.32212915567931 1
0.503889046364312 1
1.58949941737368 1
0.914832261017624 1
0.910865399252253 1
0.793856947386099 1
0.308874614134771 1
0.827596911052072 1
0.369984272556482 1
1.06461568868512 1
0.344404898959016 1
0.522647538726909 1
1.09269298030383 1
0.198004707953826 0
0.531691708515041 1
1.43294025693405 1
0.604187804609474 1
0.906092206886071 1
0.966107854542447 1
0.977972080202796 1
0.923825253792874 1
0.266504834242554 1
0.270840429622079 1
0.650125886887008 1
0.940964911269582 1
0.759854659416151 1
1.02335568349428 1
0.108929189425576 0
0.833992055363164 1
0.84630175966194 1
0.550074219937188 1
0.0341891614278518 0
1.1791621494309 1
0.562526238771229 1
0.771676715630718 1
1.0601294251131 1
0.996324713501614 1
0.474368749668408 1
0.528596668914073 1
0.510211664690892 1
1.23778914948694 1
0.667003244430159 1
0.904899540213455 1
0.665599373569185 1
0.403157744403182 1
0.762055327241108 1
1.08698682539621 1
0.848313483287895 1
0.315479748490742 1
0.738301006757206 1
0.488760930167469 1
1.03466634908368 1
0.725509382853905 1
0.545359900216042 1
0.852454395248864 1
0.411287095605096 1
1.10113992410791 1
0.3399742873012 1
0.65700435773999 1
1.3318296079937 1
0.677997045372728 1
0.531416003487888 1
0.778756880402917 1
0.298897674969203 1
0.718411758917621 1
1.05142730152125 1
0.755241174420147 1
1.01152707653127 1
0.688494296750478 1
0.780194704447852 1
0.891246974981219 1
0.804780509556135 1
1.12313527631179 1
0.806380013759704 1
0.846537075477263 1
1.02913403035279 1
0.677888837138077 1
1.04550101551863 1
0.314763766754591 1
1.10723975599003 1
0.607868691072502 1
0.967305597768502 1
0.3366461598241 1
0.744481684450187 1
0.730076168576807 1
0.927089454479196 1
0.522829788091475 1
0.780542130237039 1
0.800535379549239 1
1.21115032385217 1
0.822296936882285 1
1.09470440982136 1
1.06265941500725 1
0.943091908156574 1
1.54074218774067 1
0.603610412515394 1
0.706692634175142 1
0.930175274333988 1
0.744928775554718 1
0.694189262993926 1
0.0846629805736769 0
0.998877018412611 1
1.00301126078623 1
0.302886911558906 1
1.2867620002103 1
0.956510306961095 1
1.27311499897227 1
1.09437593084456 1
0.468692152807461 1
0.753308683277373 1
0.599454666584788 1
1.06925394542439 1
0.497203408458526 1
1.0171557690465 1
0.955726767962079 1
0.686715012450226 1
0.611821986188909 1
1.00781167858868 1
0.657992149709702 1
1.31358032149451 1
1.10390683705034 1
0.908265104426131 1
1.19541353124356 1
0.661814139338895 1
1.1713545385582 1
0.567467642462815 1
0.951200491037525 1
1.04720923971868 1
0.23549771412965 0
1.16097038436264 1
0.80689741189102 1
0.651685158231118 1
0.807682567404171 1
0.331854026804114 1
0.664499831782096 1
0.534159771239748 1
0.415830188365977 1
0.929036279274205 1
0.808743940378454 1
0.857306075685498 1
0.319247111342854 1
1.43445382285982 1
0.903100284893359 1
0.920889459879182 1
0.586965801642701 1
1.01960494696667 1
0.627898565599303 1
1.15083947146627 1
0.756934751768638 1
0.417972994814872 1
0.765789868424973 1
1.22138656983491 1
1.3154467456777 1
1.07995617870391 1
0.391176117006993 1
0.614499907995121 1
0.475977526971122 1
0.78231939596994 1
0.374535314751642 1
0.230969993426323 0
0.870314517090349 1
0.643570233897806 1
0.847168445451527 1
0.822499537396145 1
0.806796255891326 1
0.989767749529168 1
0.30792210059167 1
1.23454601058345 1
1.19106047466432 1
0.686392702768762 1
0.465834477274349 1
0.862871401158024 1
1.34800962584619 1
1.09100398659635 1
0.969188405808247 1
0.838669752358993 1
0.389171134639731 1
1.14697467380247 1
1.09679152758193 1
1.19664746134538 1
1.12150175837448 1
0.888543206779467 1
0.78248006558796 1
0.386166013110506 1
0.835719729752788 1
0.800843914524612 1
1.35637086976888 1
0.841908518219342 1
0.148948939642911 0
0.443575176238881 1
0.6671503936759 1
0.849478821063305 1
1.2253540991005 1
0.0862783444653875 0
0.571032405244231 1
0.757194223689135 1
0.812984707759039 1
0.595649745685663 1
0.530882595287395 1
0.991945803106272 1
0.753862351093802 1
1.25238024401215 1
1.55688113999338 1
0.653696441486541 1
0.808056187963747 1
0.767894178083784 1
1.41039159076162 1
1.08709452240213 1
0.938901280274534 1
0.653096265488062 1
0.422882309635625 1
1.02595821152399 1
0.817571297133649 1
1.06913665420813 1
0.602239230623857 1
1.08196694272898 1
0.82868151264777 1
0.429505644678267 1
1.24085992375553 1
0.676819321694712 1
0.839081408749242 1
0.911761100777886 1
1.01111719378009 1
0.846086108666666 1
0.535653317612251 1
0.64784657739002 1
0.654128865523042 1
0.252043250262388 0
1.07947194432348 1
1.19925868882835 1
1.35003105420517 1
0.967597065640364 1
0.901316048973135 1
0.793620012068186 1
0.673155471035469 1
0.842820831003172 1
0.777739493873541 1
0.204740628882922 0
1.11156696372341 1
0.787424754643399 1
0.87632480800884 1
1.32013615021272 1
1.19812703930129 1
1.12088426312067 1
0.77959942101178 1
0.752049663545482 1
0.710243789726733 1
0.702877474989738 1
0.610781990339558 1
0.869163418894453 1
2.05160866090434 0
1.30204102333857 1
0.393373487915698 1
0.879688050714916 1
0.371436479585329 1
0.888508844993386 1
0.695482234390419 1
1.37566990639107 1
0.958638329917761 1
0.518546195653635 1
1.01431628792972 1
0.393702919615295 1
0.266323871363001 1
0.824718580523126 1
0.521901580499011 1
0.864494989979963 1
1.10059465358344 1
0.886731885581432 1
1.08363910307825 1
0.227613573582138 0
0.620312618911761 1
1.11381616396881 1
0.553684168578741 1
0.687492095362063 1
1.15171441826484 1
1.12319528377672 1
0.748503249230679 1
1.04948925372862 1
0.945894361200494 1
0.496754282855037 1
1.00538733359293 1
-0.00599695583878017 0
0.724678720038063 1
0.267662071738083 0
0.867336483587238 1
0.516932980533406 1
0.959988776321915 1
0.88430846568289 1
0.897235596632498 1
1.08331569190004 1
1.43051537935102 1
0.870126899612315 1
0.279052887553949 0
0.991769993658874 1
0.295721347830617 1
1.07020090534712 1
0.965282725157776 1
0.594404929052477 1
1.01808688228898 1
0.148627763338104 0
0.900684667733534 1
0.983760002827891 1
0.657744154715482 1
1.00426027008652 1
0.852242603796507 1
0.349800274613987 1
1.05105570066889 1
1.18223202200759 1
1.48954704990184 1
1.39028728893114 1
0.897978723250443 1
1.04006976117506 1
0.152655102482061 0
1.29408354571567 1
1.38961934900315 1
1.2116943669603 1
0.453380737623229 1
1.02545864426441 1
0.788098698521413 1
0.460477950207464 1
1.00371482369524 1
0.725989741942143 1
1.02505231009042 1
0.417980419511166 1
0.790545726345863 1
0.379089926790119 1
0.721180382737816 1
1.06487395940757 1
0.832092190361132 1
0.722202620321952 1
0.549552097664944 1
0.83557066469911 1
1.18272237938485 1
0.1657934500032 0
0.924685195277994 1
0.813832335846792 1
1.55225220618406 1
1.04383709936476 1
0.718476120650146 1
0.528053809005378 1
0.930330353693056 1
1.0692129652402 1
0.720801710266935 1
0.277539530439755 1
1.3048460202027 1
0.984829677364304 1
0.877743465544983 1
0.674589542883668 1
0.48654270082 1
0.936669600550931 1
0.560348126619154 1
0.988306244149743 1
0.216106678087416 0
0.825136338034616 1
1.11047558529242 1
0.687404687463151 1
1.26541821488542 1
0.928114405414503 1
1.03096522000479 1
0.661896237142111 1
1.27559921001938 1
0.756920825665005 1
0.946714399471391 1
0.566843933166288 1
0.89697854444002 1
0.454437376261322 1
0.80998480445524 1
0.844268174959053 1
0.404360785792825 1
0.619982459790655 1
0.812377833006781 1
0.959269937714022 1
0.948006388615581 1
0.987800962966619 1
0.704110291601535 1
0.750523013667059 1
1.20035869236197 1
0.864044045763378 1
1.14900854297392 1
0.706531905677134 1
0.76748297822861 1
0.555700966299937 1
0.553133440466232 1
0.81004991772865 1
1.23308218980204 1
0.902096723381061 1
1.17799963643336 1
0.856029256268372 1
0.564048782928619 1
1.27604783258877 1
0.474727862783194 1
0.89912176331694 1
1.47089381290091 1
1.17711967508215 1
1.04653172925535 1
0.63113049842301 1
1.09134557999528 1
0.988387104913197 1
0.898666725079602 1
0.691881780109818 1
0.896479523828142 1
0.508492755921999 1
0.443493808095761 1
0.975511940095002 1
1.19124553999344 1
0.983744709050586 1
0.0479572911677919 0
1.00450136498924 1
0.975952668561063 1
0.994570665406695 1
1.08633276834774 1
1.5604145629946 1
0.0956751840926253 0
0.503229231180008 1
0.934146636100179 1
0.916545475922966 1
0.799626182410785 1
0.710937850940324 1
1.04559016386894 1
0.666373355164989 1
1.46188569128888 1
1.0761995226814 1
0.445845503900262 1
0.921672935058807 1
1.16080121439715 1
0.730827098132421 1
1.27257985414284 1
0.568089830199192 1
1.30423985224859 1
0.713837502285033 1
1.04822568643868 1
0.688991899182388 1
1.16579401669971 1
0.263242853045969 0
1.30281821615294 1
0.667239506461798 1
0.808087078652516 1
1.53030005668605 1
0.757719817337881 1
1.13391198276425 1
0.854995894197946 1
0.858288504184089 1
1.56212441610725 1
0.952345958023614 1
0.836947082221311 1
0.617809811982716 1
0.99121334876848 1
0.953783585358697 1
1.15218058328631 1
1.26226053156366 1
0.657224614410377 1
0.766199310621855 1
0.644716907119601 1
0.686758022161224 1
0.681846653720073 1
1.12647937688886 1
0.901555830941523 1
0.340672586521663 1
0.920654753873794 1
0.0958257019519947 0
1.25418957494661 1
1.19261856909681 1
0.753839242127248 1
0.847454094218834 1
0.734664996701533 1
0.375071694183257 1
0.726969378779615 1
0.804356253202762 1
1.06286714041509 1
0.482214369285595 1
0.841941479353592 1
1.44193547519384 1
0.501061760711503 1
1.09133140616735 1
1.08308699069723 1
-0.0170042933881333 0
0.851516648231825 1
1.44696840581571 1
0.594159610648707 1
1.3303707766214 1
0.489956826963473 1
0.595871450330149 1
0.876363016984192 1
1.18876854639237 1
1.22637283508482 1
0.586785971073569 1
0.378512328943854 1
0.713037905588324 1
0.451516970855127 1
0.301928459850461 1
0.36854052960665 1
1.48769245601765 1
1.06535595963185 1
1.13225355909993 1
0.879900504862338 1
0.4643234261524 1
0.976211673657989 1
0.873220754473075 1
0.58651657415469 1
1.1012797142197 1
0.942088741937182 1
1.05091146675956 1
0.865617196734194 1
0.333017772086846 1
0.603336696427046 1
0.850849768420439 1
1.32309845704587 1
1.14647040053522 1
1.00977045150757 1
0.794976465286299 1
0.336257231633201 1
0.647052857534347 1
1.34502376799654 1
0.107217321847703 0
1.11362499248513 1
0.775080271744392 1
0.646621310282316 1
1.08310056436287 1
1.15099634402674 1
1.07594493266084 1
0.671205488288654 1
1.13712668267434 1
1.07056171103567 1
0.849717985194249 1
1.18282442554732 1
0.591961837343171 1
1.18659291363963 1
0.286896725006455 1
0.652791134747724 1
0.728935186011346 1
0.851612827334402 1
0.274591703317966 1
1.07796497847047 1
0.654608239990512 1
0.143756557014264 0
0.731772423202897 1
0.634386733322665 1
1.22895471539162 1
1.3260786992895 1
0.638225242819243 1
0.999619457427255 1
1.36567347118447 1
0.226684132759602 0
0.80081609216982 1
0.919033165744054 1
1.38771222951192 1
0.817526015416403 1
0.933756250857351 1
1.16562917468856 1
0.774406167565623 1
1.22710394266905 1
0.942834480928575 1
1.05688353709095 1
1.31738072073541 1
0.69481960907957 1
1.0321265583369 1
0.538619506281619 1
0.98260546981777 1
0.945546951805312 1
1.15071862642525 1
1.22749421385803 1
1.35088288317325 1
1.0246361258066 1
0.94967988320231 1
0.723579927100644 1
0.810630605438411 1
0.786813302813032 1
1.12619367739189 1
1.31581581838212 1
0.881666570175034 1
0.345155755630198 1
0.108812242828217 0
1.07984834945027 1
0.690909725044446 1
0.527498622381708 1
0.692772954951338 1
0.907641591944649 1
0.266620223265828 1
0.237423050571541 0
0.63619372855451 1
0.79576055186821 1
0.995391283533946 1
0.378957485434953 1
0.644234739133655 1
0.933088675714647 1
0.663457859257308 1
0.613563046624468 1
0.801626274196568 1
0.885899275187995 1
0.820837326997108 1
0.740004587624723 1
0.666520148866276 1
0.771828802447929 1
0.944345575321952 1
0.280623751448231 1
0.987227225420957 1
0.911324125990194 1
0.038191763160667 0
0.735592052198054 1
0.841106500444075 1
0.753123276762428 1
0.641705814925425 1
0.535752039513958 1
0.518439215562739 1
0.847132535984035 1
0.767686159884999 1
0.549805570391232 1
0.645369610139281 1
1.10813593375808 1
0.78110410636932 1
0.824179063596147 1
0.999451814080531 1
0.799867149201844 1
0.695266309138816 1
0.788738106319073 1
0.702933467911848 1
0.274982627774004 0
0.713343631113873 1
0.804332207200119 1
0.385253261692168 1
0.100049585050563 0
0.464276518814313 1
1.32117573838047 1
0.0381572143612407 0
0.557005134012974 1
1.22651976972348 1
1.2991805958308 1
1.00741652926102 1
1.50537104812567 1
1.22813705593859 1
0.912672427223178 1
0.670206307588476 1
0.833219001900094 1
1.21740699780886 1
1.32920944880967 1
1.09566516702467 1
0.721514675977348 1
0.535708186955028 1
0.624029763980028 1
0.919058716686832 1
0.631766443379794 1
0.828170366061847 1
0.900555911749191 1
0.826187568737384 1
1.11918718055569 1
0.173816726452402 0
0.807178269291954 1
0.569217257274659 1
0.968143263232044 1
0.857131387513588 1
1.40077105772728 1
0.980036890216718 1
0.290044040697603 1
0.399140999183747 1
1.50357386243511 1
0.512639260688889 1
1.47745175083657 1
0.948207935652567 1
0.952788037018856 1
0.808575069723836 1
-0.0932282149575911 0
1.51239311698553 1
1.05482022355288 1
0.369620375090438 1
0.87425042502498 1
1.00083096322629 1
0.764596148682813 1
0.288038444344484 1
0.85952558527269 1
1.29587523613978 1
0.410968622747187 1
0.809438367912276 1
0.679074961305721 1
0.749230160980774 1
0.718917021367819 1
0.489095921300926 1
0.934687537261568 1
0.790659699315119 1
0.906027648621118 1
0.776943776768202 1
0.792437324805321 1
0.66943279733759 1
1.02794608845944 1
0.887957861451372 1
0.412042213487311 1
0.808268672832832 1
0.557708429930947 1
1.22300463800417 1
0.711492327355852 1
0.849243949951012 1
0.788372428707145 1
0.693427809293118 1
0.878257150788605 1
0.626969260193847 1
0.475238566202617 1
0.182650750891344 0
1.03930397482079 1
0.861832582308109 1
0.510203366871945 1
0.408559315872868 1
0.853826952698679 1
0.277750113137468 0
0.740366005933026 1
0.787694314010157 1
0.481805024091255 1
0.761591921994915 1
0.954074445943328 1
0.83512533922806 1
1.22159468689091 1
0.398749302500212 1
0.808034092520379 1
0.972626829090948 1
0.722528955563757 1
0.625891493381048 1
1.0035682109591 1
1.14196012256925 1
0.993020162186489 1
0.825456600821818 1
1.27791599446652 1
0.982294455852628 1
0.736139880154824 1
0.50422717042115 1
1.09217740006699 1
0.889645621869708 1
1.07884689311578 1
0.970906045998896 1
0.199084062676395 0
1.18074631505505 1
0.803914776371368 1
0.822896916355411 1
1.24826666907106 1
0.485943374404942 1
0.795753924473236 1
0.942500669057344 1
1.10555826204473 1
0.856598278104319 1
0.583123799258149 1
0.572884751484156 1
0.878058653830661 1
0.508099406135004 1
1.02360028465229 1
0.682015359036393 1
1.35681432110036 1
0.48551171787655 1
0.504585322532854 1
0.796474790722744 1
0.976492980833565 1
1.00628496067666 1
1.12105593608499 1
0.727551046991259 1
0.789929968037179 1
1.0061783092684 1
0.930095734527186 1
0.843121877218505 1
0.724059302605937 1
0.863897028471715 1
0.90019046434963 1
0.945209339771779 1
0.720716138544349 1
0.667953659906412 1
0.206057000308962 0
0.663245150676603 1
0.969155210619175 1
0.681454558789852 1
0.713009203028735 1
1.00670126142981 1
1.05516754526402 1
0.385409088292882 1
0.800445811098572 1
0.613654779994494 1
0.744962703767823 1
0.963529143399246 1
0.297334024635807 1
0.866820307196799 1
0.870993538507965 1
0.736644851968942 1
0.844075663258678 1
0.738317179860917 1
1.39885376068769 1
0.5950794085177 1
0.888124402576566 1
0.7761427417587 1
0.625978752177296 1
1.31053267710005 1
0.265880167209114 1
0.77180685724842 1
0.686610247566946 1
0.767321068224104 1
0.725014407776302 1
1.26820281061477 1
0.594978424713917 1
1.25540978676003 1
0.641972275908195 1
0.866724984839005 1
1.26147368106323 1
0.656017255271378 1
0.851564514350823 1
0.898796182768385 1
0.354739858332137 1
1.3243743857026 1
0.125388371030233 0
1.06768559146737 1
0.991983508521742 1
1.0308157615754 1
0.601969429050259 1
0.631907372223827 1
1.31049073942271 1
0.837312003476385 1
0.64709339428657 1
0.463977751299714 1
0.697529931328028 1
1.26848306872703 1
0.644807061423079 1
0.259487895170276 0
0.814818960496392 1
0.735746972274785 1
0.871321123141132 1
1.50118036206255 1
0.563934509787542 1
0.692388791660891 1
0.137304203667959 0
0.813957969743121 1
1.10730350793262 1
0.603399340590976 1
1.17198589643909 1
0.524526300517239 1
0.121015797847247 0
1.07629505049576 1
0.915778257118854 1
0.691248915103797 1
1.01930673969464 1
1.13885532163743 1
1.35384497813113 1
0.970274275509015 1
0.135066901903016 0
0.669880386693645 1
0.619225767351368 1
1.36657516120414 1
0.551665202433842 1
0.97958636011075 1
0.847834619150591 1
0.659407950989817 1
0.83201342612931 1
0.671205030597079 1
0.595564120439246 1
0.312676032701088 1
0.872170123887854 1
0.371017626477055 1
1.08702634548024 1
1.02490291834751 1
1.00117191231185 1
0.976116907485842 1
0.8249629244829 1
0.711463484044648 1
0.738438248073321 1
1.04342313001093 1
1.65216617674581 1
1.2983816443389 1
0.924091605500815 1
1.14035380387134 1
0.743203176917959 1
1.06517465649489 1
0.545382449237052 1
0.35775576777084 1
0.784381770673294 1
0.770252209899792 1
0.576166191314894 1
1.00633121706249 1
0.845126783247477 1
0.501152785764776 1
0.969393858027969 1
1.14883097293365 1
0.939732068710856 1
1.11464508223344 1
1.23523531183595 1
0.321093597951409 1
0.0821467243330605 0
0.532033114327294 1
1.58930490488205 1
0.930446450636919 1
1.01222351490975 1
0.918247046721494 1
0.767171303361177 1
0.77757300487435 1
1.02767358633634 1
0.993663618713251 1
1.19881288410119 1
0.314091422494736 1
0.577693193395341 1
0.841790388428381 1
0.0603813828461589 0
0.818614810574431 1
1.24567500728927 1
0.433991982232342 1
1.63109942003309 1
0.844553565232265 1
0.617398244670515 1
0.764642291768708 1
1.22677878929433 1
0.513882648122882 1
0.775325075082675 1
0.869933481325977 1
1.05979759780885 1
0.684244674676253 1
0.581275135841872 1
0.985320165038811 1
0.347562530168589 1
1.16770577648216 1
0.434273631845889 1
0.387071766161098 1
0.824844668807603 1
1.02783318628164 1
0.935376314220347 1
0.635574676432095 1
1.0895306674434 1
1.27974541278697 1
0.670015086859152 1
1.07941602078574 1
0.620357779356082 1
0.919678237055326 1
0.658806878335621 1
0.664872370808779 1
0.80096045019808 1
0.427835538088561 1
0.555529719449472 1
1.49684660920515 1
0.470821277348265 1
0.947184058978149 1
0.965263733141078 1
0.555142759632817 1
1.1171360347683 1
1.01471944447624 1
0.474984144169552 1
1.09948793360633 1
0.471821218330176 1
0.268420187539268 1
0.834686207873718 1
0.511476845615971 1
0.991586390143312 1
0.781777941586669 1
0.456912976378231 1
0.754713118580278 1
0.558098795876619 1
1.00429395636072 1
0.97767378299301 1
0.744922275922203 1
0.537637089817874 1
0.623315180405541 1
0.736937610566535 1
0.65123912798151 1
0.456635192291123 1
0.769897032663919 1
0.427436056265061 1
0.727192092066608 1
1.10384383438672 1
1.58417360846378 1
1.08930111134241 1
0.822331164634012 1
1.15696975635278 1
0.597745633027828 1
0.912716786534864 1
0.878117250030206 1
1.19552632412229 1
0.886021489475951 1
0.896402773843199 1
1.09389733874116 1
1.40277117076312 1
0.766986172497008 1
0.604410141921285 1
0.435538790299786 1
0.953461682479354 1
0.911496095594467 1
1.12471094959524 1
0.40940419180696 1
0.725440670601426 1
1.22717300881605 1
0.259139903650661 0
0.967587418664834 1
0.816431499661907 1
0.826318459110098 1
1.03171785354134 1
1.06030697824778 1
0.39511228030255 1
0.554862036907259 1
0.39419311996986 1
0.915983406745196 1
0.391231907990941 1
1.20526059996387 1
0.995608655678387 1
1.13153115070731 1
1.25458502622843 1
0.958681778870403 1
0.710753116522837 1
0.906540582834166 1
0.199747751216243 0
1.14700024563394 1
0.931564842871795 1
1.07601432967949 1
0.380161806369683 1
1.10258403074055 1
1.16574688977881 1
0.38828358742628 1
0.614198503993222 1
0.350359143123129 1
1.12254535911276 1
0.568767441288557 1
0.453901746000011 1
0.248193615335239 0
0.801460599691479 1
0.820922087681984 1
0.999176532686168 1
0.887687759601618 1
0.96131293424368 1
1.00020481530681 1
0.800487192145797 1
0.393351834231071 1
0.38202431357807 1
0.728213739209799 1
0.480514593592697 1
1.29765539374796 1
0.984575809425885 1
1.42501002963175 1
0.348490114245716 1
0.554910733255754 1
0.728697315510799 1
0.820517574804063 1
1.10861218126807 1
0.623461770192166 1
0.891167581860695 1
0.992259537558534 1
0.606003451906257 1
0.952395114491399 1
0.895255751453185 1
0.68179132904604 1
1.04892964324895 1
0.498889688627047 1
0.863502244547756 1
0.228659766207189 0
1.05617780656561 1
1.24339135518977 1
0.215861939093196 0
1.11473746946606 1
0.545668708427964 1
1.10520886019547 1
1.26018821171305 1
0.680420245835831 1
0.345833004321347 1
0.751567111994884 1
0.195407673181443 0
1.24599891559816 1
0.18678482849219 0
1.00677017649756 1
0.854074205634764 1
0.553416337592163 1
0.863393408251222 1
0.657108531693524 1
0.552590811260132 1
1.14276800942534 1
0.532337626318214 1
0.824689726828257 1
1.05752326643201 1
0.568310567118773 1
0.866031282103533 1
0.969617743639905 1
1.02622758147784 1
0.519676467147168 1
0.991385981915248 1
1.12620026319318 1
0.649256052150257 1
0.800254261878026 1
1.74602408299773 1
0.855185809582543 1
1.04893686788278 1
1.01714488987445 1
0.223721216143134 0
0.478470313061338 1
1.1623677829559 1
0.738816979946337 1
0.741494906933202 1
0.699612726192291 1
1.12900040016617 1
0.706498175719582 1
0.588391973167989 1
0.306575298247052 1
0.626263250696348 1
0.759011228700762 1
0.932850907618552 1
0.733276367257867 1
0.930361306774725 1
0.831595653789012 1
1.00182918490206 1
0.770796999008406 1
1.09472485100079 1
0.756249080859739 1
1.25889637009897 1
0.627437192053038 1
0.654719357964269 1
0.534947650369899 1
0.998035833942963 1
1.23474463300231 1
0.994076320185813 1
0.960960361429434 1
0.583255576982158 1
0.795258031081919 1
0.50666327877958 1
1.27344944230396 1
0.86509904300243 1
0.595586491211837 1
0.585458985195139 1
0.970367069192484 1
0.315763577181618 1
0.832937582572888 1
0.47919959662182 1
0.432166032814006 1
0.963030414797413 1
0.737882575781073 1
1.25681810144204 1
1.11006517872313 1
1.17327647110498 1
0.763454489885348 1
0.441834282458184 1
0.84591625709423 1
0.244545305684186 0
0.596363560946708 1
1.35182372132281 1
0.677685818768323 1
0.732690671553853 1
0.859658975679943 1
0.946994263164129 1
0.866673876181586 1
1.15703419998832 1
1.29075651999583 1
0.732966444246567 1
0.405954667145456 1
0.486050530379366 1
0.542046573002436 1
1.02543649696394 1
0.763497946568315 1
0.642559957120305 1
0.588767897321955 1
1.03646405070983 1
1.16299340655534 1
0.656782875676079 1
0.978887806794915 1
0.448395048138554 1
0.845145030837514 1
0.223816017124279 0
0.377323603380816 1
0.756317622428278 1
1.05418340344176 1
0.537116490880725 1
1.13079229954465 1
0.674319691797479 1
1.1322941382435 1
0.847055375503844 1
1.04179112824072 1
0.119259345797329 0
1.01542944124732 1
1.18048062097973 1
0.857624576959363 1
0.540416674373919 1
1.03982753739912 1
0.623878175621787 1
0.919385240620643 1
0.590754217577454 1
0.265652633686925 0
0.667190458395664 1
1.11456674801458 1
0.743649906991138 1
0.567998707277206 1
0.827318552433754 1
0.839773085158497 1
1.09553828368385 1
1.00285561663769 1
0.999573834326832 1
0.731602921663084 1
0.334786018532126 1
0.605912724597092 1
0.834158289880188 1
0.445450295860419 1
0.734964995589953 1
1.07768247950622 1
0.435055061275618 1
1.04038536318076 1
0.737453916319003 1
0.943601995660854 1
0.403219013946094 1
0.485446951505116 1
0.791595031993876 1
0.589412431327716 1
1.16852766842613 1
0.814361018034212 1
1.29121660878047 1
0.849771822088276 1
0.838363370132798 1
1.12084418685978 1
0.33223146177187 1
0.547443887277761 1
0.754043346783225 1
0.750921942254047 1
0.60846658328363 1
0.795593096493679 1
0.628267088104698 1
0.685824684999775 1
0.762903132232093 1
0.724481830489062 1
0.981609026950203 1
0.844607435370326 1
0.835998515003193 1
0.853165634040647 1
0.918675254007237 1
0.852226792768279 1
0.567842910934171 1
0.228345937711525 0
1.09540759520631 1
0.567266029818186 1
0.703279529668864 1
1.04088113581348 1
1.06148216049551 1
0.822925858843832 1
0.769350948803895 1
0.605273775339053 1
0.264881441294895 1
0.741530805128373 1
1.05511910790226 1
0.87694880431307 1
0.812599838383248 1
1.24484057024658 1
0.83887537045705 1
0.951248827246936 1
0.692266073322084 1
0.464530321659974 1
0.790325923372055 1
1.39974422930893 1
0.266748484328742 1
0.350998156398007 1
0.737742769544487 1
0.653488168985459 1
1.08276325263931 1
0.628747173725903 1
0.914979445660672 1
0.812627041015609 1
0.449058425147367 1
1.38878396322056 1
0.898136802613579 1
1.32725009931787 1
0.728109752940148 1
1.03259855952669 1
0.62244179845845 1
1.16863007250051 1
0.483260950625561 1
0.363406871477798 1
1.13860899138834 1
0.438684776128744 1
0.135234014646845 0
0.766293804954287 1
0.538000657776077 1
1.26819324742564 1
1.19587270167642 1
1.09335194888308 1
0.786898366853454 1
1.16436146322653 1
0.67079307093421 1
0.953737332245132 1
0.830948557518868 1
0.965843824410282 1
0.677326519390581 1
1.06145686800871 1
0.332029470253399 1
0.718207944411092 1
0.60400736632473 1
1.34510586788595 1
1.01957834790544 1
0.934021333275216 1
0.824956471648054 1
0.966493799919158 1
0.314505168196597 1
0.981603725718608 1
1.20215016695257 1
1.06491230749653 1
0.999890935798728 1
0.813492239480659 1
0.679976060006527 1
0.804644425009772 1
0.30780054919423 1
1.07462197015923 1
1.21911345372149 1
0.891720790355823 1
1.02173321937568 1
0.691424599594395 1
1.11452826312099 1
1.11428332199077 1
1.08714477199795 1
0.350154136215566 1
0.788722725090935 1
0.985262891406031 1
0.774187537102326 1
1.11249381185395 1
0.678740495513903 1
0.543887718421037 1
0.646300867987581 1
0.761250037362098 1
0.838550239881172 1
1.35992276243035 1
0.99822016557624 1
1.08672610067288 1
1.19554976432695 1
0.55985602257386 1
0.197883275161095 0
0.881946673040717 1
0.241369196371996 0
1.15571830865843 1
0.765583749931328 1
0.827081374757132 1
1.40532891263848 1
0.508249572730026 1
0.846330177257609 1
0.756203991348371 1
0.98510161324398 1
1.40800018695612 1
0.650711969948942 1
1.21782324057764 1
0.763113529392712 1
1.08775125694861 1
1.02593666620246 1
0.731369414881278 1
1.12626435593078 1
0.236988247803321 0
1.02637634334125 1
0.803988383159217 1
1.11799292417857 1
1.04874148692512 1
0.792024329679254 1
0.493911150521199 1
0.505720993114667 1
0.928242795062095 1
0.752984367476024 1
0.355354755228764 1
0.45314913695895 1
0.68985238224636 1
0.728818782928825 1
-0.0295706096288896 0
0.351279523816462 1
1.13894313729962 1
0.599954874047935 1
1.42110647685854 1
1.17700689712265 1
0.357373368298191 1
0.767536356059859 1
0.735308627137687 1
1.05452550211112 1
1.15096043691763 1
0.761883689570758 1
1.20201209377213 1
0.692367775814993 1
1.28420771159926 1
1.08866866000223 1
0.45868929137968 1
0.556679353636689 1
0.581442300699113 1
1.13556347525914 1
0.795351928206746 1
0.917394289285956 1
0.72211095998259 1
0.615633653275218 1
0.90144414560191 1
0.836228562609055 1
0.762741519603849 1
0.701232846599876 1
1.07911498365179 1
1.11661917442509 1
1.04630098926876 1
0.915997088529838 1
0.931149816758131 1
0.852683356127687 1
1.39618417813122 1
0.993735082202453 1
0.803855239590707 1
0.694539541824609 1
1.15158569774296 1
1.14442863949891 1
1.28907389023409 1
0.946458195433952 1
1.01201720754016 1
1.3562762388597 1
0.504232506092067 1
1.16070607772262 1
0.989939564841736 1
0.870977749683029 1
1.30121708650976 1
0.696324750516632 1
0.994948841268353 1
0.291987951468255 1
1.11314537539847 1
0.515008825589274 1
0.952713953936389 1
0.925868577240641 1
0.275626633568464 1
1.0344550675877 1
0.504740879481981 1
0.797771569676051 1
0.85145179548814 1
-0.118258285272782 0
0.693447123880668 1
0.891271339082198 1
0.961629364907654 1
0.786783384556974 1
0.616867972110633 1
0.644848850959195 1
0.161049767814927 0
1.08544931650848 1
1.33823571476946 1
1.03532320860217 1
0.850309049261485 1
0.679646382270823 1
0.706447939308399 1
1.18932953214091 1
0.408335774835519 1
0.48053605542279 1
0.780140878174564 1
0.889851026211635 1
0.572731575993129 1
0.62545164689036 1
1.26739031467417 1
1.06493066408958 1
0.70035821411548 1
0.831575073560894 1
0.0706190649260729 0
0.87199349519636 1
0.54983929044959 1
0.525416577684796 1
0.680723598284069 1
0.68319949200146 1
0.613074971505329 1
0.252782547816394 0
0.504731538954899 1
0.376995036032512 1
0.315705061556018 1
0.623873764544611 1
0.44252754401517 1
0.939930546958114 1
0.37654559413098 1
0.401448437302539 1
0.815045030571975 1
0.737550510621153 1
0.844285455968614 1
1.19414697942647 1
0.812677869225968 1
0.955966764090937 1
1.40853929409938 1
1.19646265752827 1
0.802186916780064 1
1.16199983647335 1
0.855053928113787 1
0.554586706773562 1
0.887332191637178 1
0.941508561094625 1
0.901163142538895 1
1.18330284955864 1
0.95355880034281 1
0.696947514664122 1
0.90685736928911 1
0.852520141562176 1
0.614505147497747 1
0.786984880284464 1
0.878132681677675 1
0.469272476476117 1
0.964260098408738 1
0.951800477960072 1
1.12428861555791 1
0.820583992032328 1
0.133140575309165 0
0.663700956520317 1
0.551670141996538 1
0.876964027514861 1
0.570474724727248 1
0.882766685487478 1
0.747962147869962 1
0.915369323185072 1
0.855804516809435 1
0.310336672274162 1
0.935034918923873 1
0.552809764490578 1
1.12680731400224 1
0.792128247936417 1
1.28751724113261 1
0.994944909641678 1
0.965307244091388 1
0.846714673072002 1
0.995159585264034 1
0.46781701209153 1
0.970198348258091 1
1.32267903336422 1
1.48796912273717 1
0.836923556902508 1
1.55685957324445 1
0.854338566463103 1
1.10897071113274 1
0.373521857523912 1
1.17185817786125 1
1.03326559033582 1
0.76724607924048 1
0.339487870679315 1
0.731590795747322 1
0.555041572231199 1
0.740239566249799 1
0.0902690289746929 0
0.444196657874751 1
0.708242800094518 1
0.84774131138805 1
0.0747850333876932 0
0.710010598072911 1
0.596357050596814 1
0.755567902619115 1
1.03971788293409 1
1.02141503668904 1
0.920620964118664 1
0.575580936575143 1
0.88625359247221 1
1.42123416057017 1
1.03049330934202 1
0.893635638150393 1
0.124489014016072 0
0.516240577337258 1
0.920968408624294 1
1.09438283768945 1
0.793348682258657 1
0.426792680653729 1
1.01556098100629 1
0.276387277144731 0
0.716437832582041 1
0.583296638414441 1
1.31588550143049 1
1.05813645249887 1
0.714866249908245 1
0.592104785799446 1
0.819747080426323 1
0.456298323800069 1
1.60509779159325 1
0.988486705231518 1
1.31557008065336 1
0.83713149473297 1
0.855444911613387 1
0.977636377588988 1
1.27949485615078 1
0.434256637546289 1
0.794134407933045 1
0.30279786699867 1
1.01551025210625 1
1.30237326325671 1
1.00255538298358 1
0.732370749665708 1
1.08986698614257 1
0.739397557796377 1
0.572092014135999 1
1.07872533013107 1
0.583676104267539 1
0.82106202663427 1
0.757905117222609 1
1.0819534405786 1
0.562218062360171 1
0.853196400350517 1
0.548856783846371 1
0.528329786398778 1
0.535766322982063 1
1.08512042191142 1
0.94375608540698 1
0.540595063884212 1
0.626010527132102 1
0.8066329073343 1
0.802837969422911 1
1.27310669791393 1
0.949587824099736 1
0.924471196276305 1
0.88813157513311 1
0.476570846818927 1
1.00035601107721 1
0.431073542263404 1
1.31931754152528 1
0.991501156928694 1
0.980925473673408 1
0.802854412130754 1
0.920226408668944 1
0.886993508580179 1
0.861036245804148 1
1.0703724677127 1
0.702504903539228 1
0.508031365459121 1
0.77656276557232 1
1.32854555763139 1
1.35838187819095 1
0.933363831547235 1
0.662112210857357 1
0.682697425042348 1
1.49514535960081 1
1.03984776919097 1
0.683223779439764 1
1.01947377573959 1
0.486745558630346 1
1.09467397457162 1
0.952872170484044 1
0.81258785379863 1
0.398440051166368 1
1.02298943063723 1
0.640376445235925 1
0.501824489512685 1
1.1320868270107 1
1.0059124608457 1
0.369262516909344 1
0.929514804348231 1
0.991572998101871 1
0.610176446631796 1
0.32097708970398 1
1.02485827114342 1
1.01675036371269 1
0.718535686333922 1
0.742240318403998 1
0.478816508167953 1
0.81265757730575 1
0.397163032820193 1
0.929078749175765 1
0.819249770708356 1
0.647030168320994 1
1.21803193974086 1
1.24212511037057 1
0.286563033185662 1
1.06341060962657 1
0.990806814943476 1
0.768931439340778 1
1.03950831477634 1
1.03091641111338 1
0.800269859031235 1
1.15136494899273 1
0.742850647274973 1
0.897020572089972 1
0.447256915121407 1
1.09445155667417 1
1.12852183907928 1
0.84928890179596 1
1.31048676177365 1
0.681162650895537 1
0.530656555252826 1
0.963660858383686 1
0.972024219286939 1
0.600741594540528 1
0.156178017725548 0
1.17135752605522 1
0.574845621067422 1
0.741660633566421 1
0.431442315133467 1
0.643756267039326 1
0.488459468870402 1
0.643322377966257 1
1.08903233180723 1
0.857395455166887 1
0.813218688377644 1
0.625545607619278 1
1.32585534662778 1
0.766914864134488 1
0.818279245075729 1
0.887206857475611 1
0.853714631714428 1
0.908563496371584 1
0.69387475341484 1
0.121853297686357 0
0.940725668226174 1
0.890172645544167 1
1.15655513329233 1
0.253533149451774 0
1.04590641942711 1
0.768584556454472 1
0.655744668503702 1
0.597207164188741 1
1.03522266908461 1
0.53700280569208 1
0.596658846617652 1
0.41499796201514 1
0.565333439345009 1
1.17994639326258 1
0.00256409590415734 0
0.605060579944245 1
1.16354708136362 1
0.237643713385941 1
0.855966578749236 1
0.327400931044395 1
1.07110578752543 1
0.855557468291132 1
0.560437291227359 1
0.36535795023382 1
0.93535098624846 1
0.405864584301557 1
0.426834024737832 1
0.547190526355206 1
0.452409275230089 1
1.37364157072412 1
0.728619050691081 1
1.12110932146275 1
0.937274220434217 1
0.711219483803887 1
0.775105373797478 1
0.756575753525832 1
1.23809280587336 1
1.30453552414648 1
0.285035666993897 1
1.30449219610403 1
0.424352974646227 1
0.456381692663798 1
0.289338185832506 1
1.00949417301121 1
0.751929188736287 1
0.906577856321023 1
1.57910849242017 1
0.721983271278875 1
0.621420618612443 1
0.192395202385404 0
0.694228635403249 1
0.895702864302727 1
0.660876332639419 1
1.17190682585094 1
0.867836733623484 1
0.410877765771194 1
0.910277254552486 1
0.786707072470122 1
1.3238777014034 1
1.07494022623278 1
0.965501523433162 1
0.584011691678318 1
0.640777130359924 1
0.296187497590609 0
0.235402967570573 0
0.895095884964697 1
0.614625885329727 1
0.527351988431098 1
1.03616969511433 1
0.434965944426089 1
0.338080500605365 1
0.476141102729028 1
0.852810095627552 1
0.902417749873192 1
0.85462674210641 1
0.0163333590273506 0
0.905514494142803 1
0.898800623952647 1
0.540413733768461 1
1.18278746400307 1
0.714426784173681 1
0.366653549849184 1
0.827084701225142 1
1.54532681344783 1
0.581681912664513 1
0.670067314362107 1
1.34892257659871 1
0.420651479470923 1
0.654017915502698 1
1.08670230399595 1
0.444467005930845 1
0.883573440468913 1
0.835490355316777 1
0.833267254842821 1
0.93925316806637 1
0.853047215444657 1
0.893437878848443 1
0.757113673495283 1
0.536192325532638 1
0.463407872164459 1
0.64764754711233 1
0.858743639453728 1
0.577607123764664 1
0.836453827469299 1
0.803722824950709 1
0.953084738769413 1
0.833554373352825 1
1.25196337717703 1
0.305004809584871 1
0.500363307956918 1
0.699329486023431 1
0.612656390121325 1
1.07637247132279 1
0.726200750714643 1
1.20332072390537 1
0.289517112908777 1
0.792469734394622 1
0.88227442215844 1
0.572446519934779 1
0.345959165881646 1
0.853324657249141 1
0.600114111289939 1
0.939899770630373 1
0.716821860122694 1
0.763193637687764 1
0.907967938695255 1
1.13952719051902 1
0.922930162264075 1
1.21150793900284 1
1.03996048520354 1
0.98708970850605 1
0.457658441503871 1
0.834536893819461 1
0.754864882062124 1
0.920624837034491 1
0.83928766702394 1
1.1661408780219 1
0.690949117175492 1
0.461919915961213 1
0.850916882352933 1
0.71056092712346 1
0.909216890629944 1
0.257801530242933 0
0.488816205289669 1
0.556438653891395 1
0.633522962889073 1
0.629181855401336 1
0.798814187055671 1
1.29457346520994 1
0.429909964049199 1
0.870511002223184 1
1.51424081675204 1
1.10839153447772 1
1.30055875106084 1
0.648494957329655 1
0.708908415560039 1
0.328237020421129 1
1.03834088068451 1
0.761604138637355 1
0.86381071055869 1
0.705202688652932 1
1.04670581269195 1
0.432928153617613 1
1.49980930359659 1
1.06453966302571 1
0.726019962506157 1
0.645134392239168 1
0.495391963893172 1
0.553932969392937 1
0.896827950017041 1
0.913055724021158 1
0.469319688562927 1
0.706496377299025 1
0.898701302750489 1
0.979429736223732 1
0.801094602991149 1
0.950936592880209 1
1.10354001039039 1
1.0585325839431 1
1.10973862340376 1
0.796152378537364 1
1.35715425333898 1
0.976548964967962 1
1.32037921515613 1
0.676238199041936 1
0.748068275451234 1
0.355002474135336 1
1.07497895170568 1
0.733121791880094 1
0.879200971873643 1
0.763057443149648 1
1.1180658667028 1
0.946890265238285 1
0.639893466323253 1
0.731883768958329 1
1.31754708881895 1
1.61170225109216 1
0.434816914983666 1
0.983895487525708 1
0.320088131247508 1
1.1008343138324 1
0.92334548186628 1
0.288849637732624 0
1.0435143002008 1
0.797814203089154 1
0.780599892182222 1
0.937019090122108 1
0.386608514338435 1
0.859566633651341 1
0.833867673143775 1
0.738811737078673 1
0.870052580682031 1
0.696585552442026 1
1.10070716980096 1
0.919878048854403 1
0.688857991979366 1
1.4888138830193 1
0.830335803981394 1
0.803469051910156 1
0.794822299654115 1
0.470688595185272 1
1.09154483593271 1
1.00243025110776 1
0.592937080800012 1
0.832962074271005 1
1.17011644455506 1
0.930866006186805 1
0.616610848568676 1
0.527803064384563 1
1.18379369618498 1
1.15371921482745 1
0.410726644049526 1
0.773595932073498 1
0.718409259032704 1
0.497944466433326 1
0.805234460020883 1
0.459869628178381 1
1.04056439709883 1
0.82536370160451 1
0.577402075666785 1
0.655188113508979 1
0.883387848211226 1
0.777054982296853 1
1.33792614146101 1
0.519396772174734 1
0.673436148314648 1
0.948615523792562 1
0.908202805569992 1
1.16406840081755 1
1.08802166318893 1
0.480621912326717 1
0.834547574537637 1
0.405690563963764 1
1.22278840651259 1
0.52849196494828 1
0.93725029047685 1
0.261515277022888 1
0.924910577341524 1
0.790329781625075 1
0.921945808723691 1
0.936943362811781 1
1.23703040614776 1
0.795862374556233 1
0.79717346509739 1
0.804098488028402 1
0.733007287649026 1
0.810294464952792 1
1.31014498422784 1
0.623099800055244 1
0.758345094881027 1
0.910732141966481 1
0.428394445335875 1
0.991791424510189 1
0.794828649792955 1
1.12160135998043 1
1.00053904961537 1
1.02425343978338 1
1.25028273497022 1
0.571703954777221 1
0.998578351699631 1
0.670084128926002 1
0.374094544916829 1
0.86061987575331 1
1.13107942655052 1
1.1766676254143 1
0.787075480160152 1
1.42744575106486 1
0.986170099187442 1
0.975914353513535 1
0.799628264019308 1
0.769499505426958 1
1.075185234349 1
0.882537943537788 1
0.451455934479567 1
0.932622390763249 1
0.867799084239328 1
0.450562397817907 1
1.43164445326512 1
1.53589805966428 1
0.736445445571354 1
0.192240349067825 0
0.897160791677851 1
0.788833471398042 1
1.14754466050246 1
1.25849883207377 1
1.15713380749785 1
1.07692253903622 1
0.768804280895006 1
0.920557132199434 1
1.20774311230451 1
0.638982380457127 1
0.292288496875235 0
0.587327555116483 1
0.979046985723808 1
0.587900416343392 1
0.432516900015195 1
0.545856110743513 1
0.803144861785455 1
0.313987811868233 1
0.819113501576088 1
0.918396161190621 1
0.556946630639648 1
0.552641792867223 1
0.213819728483241 0
0.307852387316352 1
0.76643549722197 1
0.412501508109914 1
0.726811959189291 1
0.550600363373119 1
0.428917820606442 1
0.706873719458395 1
0.69918330023414 1
0.807656391276394 1
0.858151122920067 1
0.598276593964891 1
1.07394709620594 1
0.53088673251447 1
0.55644622090945 1
0.804818311360812 1
1.11018125656404 1
1.11580068975904 1
0.350351015706281 1
0.800935254990929 1
0.894482510920915 1
0.815079652852069 1
1.13251526966588 1
1.2446569111805 1
0.861638910226902 1
0.955678512737343 1
0.862276510966632 1
0.834817617542643 1
0.523834430381975 1
0.569246941852118 1
0.447092162249396 1
1.23408044438634 1
0.887836568442656 1
0.443741473494818 1
0.951784201158355 1
0.744699483632883 1
0.749812451299728 1
1.45644830600133 1
1.15443229361423 1
0.81209366629422 1
0.866153895412817 1
0.980838459696385 1
0.359724225502406 1
1.05160632926215 1
0.937243034145235 1
1.19658371656699 1
0.517314228484225 1
1.30880894727195 1
0.718220666491092 1
0.449450608066798 1
0.541491722992397 1
0.512931422243667 1
0.780741101688416 1
1.09707601350145 1
0.899210147003937 1
-0.0161888568017763 0
0.193221437604957 0
1.06712732970678 1
1.01170846260472 1
0.612341704723335 1
0.28794991366289 0
0.561162586752209 1
0.659854896117832 1
0.959642519998327 1
0.891103964560035 1
0.54397454097064 1
0.41614043122763 1
1.42176101159851 1
0.752971859120859 1
0.984629539119759 1
0.673253914746496 1
1.08392939092033 1
0.348417160792014 1
0.203972752100518 0
0.623517250368647 1
0.719678795550937 1
0.896982238020786 1
0.719312737384699 1
0.961134280320926 1
1.20244803364307 1
0.377972318623624 1
0.686869362850868 1
1.03203664736276 1
0.429691078444408 1
0.877817389794689 1
0.858704621435948 1
1.11580524177224 1
0.902605271511374 1
1.17422021304415 1
1.26438918956506 1
0.854565961074215 1
0.911421289766389 1
0.824505465776371 1
0.18149592532263 0
1.00716284062328 1
0.404059286344862 1
0.934357823196333 1
1.05953304701694 1
1.10922962511144 1
0.952465105609185 1
0.385522816486738 1
0.694420643093833 1
1.12342898035973 1
1.38448536977498 1
1.1054841858247 1
0.667041867231419 1
1.24987508445078 1
1.01886770847409 1
0.640769532626791 1
0.509250772048968 1
0.945177751444677 1
0.915697233980958 1
0.352729566441957 1
0.823279098571194 1
1.17140333167427 1
0.32330866570019 1
0.640923198646143 1
0.390462777292918 1
1.05768878424971 1
0.706746498380187 1
0.864911008929967 1
0.774459457660389 1
0.622007018500637 1
1.07692678030389 1
1.0057594579647 1
0.795806019680513 1
0.885494984972142 1
0.940123354403324 1
1.06875258709756 1
0.751400033427704 1
0.190730772768745 0
0.944931297422303 1
0.642547539899034 1
1.01855776763656 1
1.08456824191431 1
0.754408947169728 1
0.513930075171938 1
0.0654154226905184 0
0.851097943649626 1
0.705646882638248 1
0.67473963686998 1
0.681337277452067 1
0.253090002625461 1
0.406022322175875 1
0.574923480111563 1
0.801261584529536 1
0.868756830599222 1
0.170953560566571 0
1.08764197852408 1
1.06329321780452 1
0.65409683718391 1
0.762464421106629 1
0.673639323942399 1
1.56578874998936 1
1.03792349492258 1
0.865357387806505 1
0.698920884577587 1
1.36449263827461 1
1.48297778581241 1
1.52528621832747 1
1.01772726733596 1
1.54554308404951 1
0.830268563000354 1
0.970827794333025 1
1.12671718330859 1
1.12554845470569 1
1.25715017828393 1
0.608059153525444 1
0.703948767955788 1
0.958357357684292 1
0.88134783851366 1
0.964295554645902 1
0.461631833079767 1
0.917634420282854 1
0.803181286853108 1
0.99512746192838 1
0.00799545325313453 0
0.669149786036913 1
0.724362835242036 1
0.697249101283834 1
0.84879306323537 1
0.947890608197683 1
0.429431219653991 1
0.992044321571332 1
1.20099711197766 1
0.91807158791074 1
1.21847716195649 1
0.70868012122761 1
1.0291749780829 1
1.28369444351048 1
1.09982212049301 1
1.36506757773076 1
0.30239631393436 1
0.854402751085059 1
0.413469701544248 1
0.449011861333165 1
0.641037312138033 1
0.888305596665702 1
0.869768234912243 1
0.96430031783552 1
0.687155903374084 1
0.573463915874032 1
0.935626386084358 1
0.651725715730755 1
0.410408798754071 1
0.751233915464827 1
1.37718795238427 1
0.732399719041197 1
0.503652066759233 1
0.550734534737748 1
0.666663247210849 1
0.825826871058352 1
1.19796101127995 1
0.758562351921683 1
0.442773310045502 1
1.5719097320418 1
1.14015927716863 1
0.888938431390935 1
0.217146046236837 0
0.724464506591228 1
0.511713046930812 1
0.743541839688878 1
1.08357837678178 1
0.661561954957086 1
0.917300297319668 1
0.788953348243497 1
1.05022266219761 1
0.891664901431045 1
0.681431639455036 1
1.13987248942871 1
0.706743081576546 1
0.469818016574478 1
0.888385991470944 1
0.546480302614553 1
0.512394882767444 1
0.685372843079246 1
1.05107348820012 1
0.575702897058168 1
0.457964453485728 1
0.812648582602471 1
0.820831088917543 1
0.849875933964093 1
0.798861250634564 1
0.535609134574873 1
0.570146902972096 1
0.706386532236378 1
0.662152620714523 1
0.906927101969926 1
0.311311904336459 1
0.634508052498959 1
0.727425121061974 1
0.626596468657387 1
1.36540819606073 1
0.473035800136137 1
0.885584125910342 1
0.83209230018359 1
0.822325162840881 1
0.482716445084524 1
0.49925572952646 1
1.03476932895368 1
1.22545384815762 1
1.17199111815655 1
1.35622374678893 1
0.930782574741929 1
0.472423787985845 1
0.183501449041164 0
0.534870770283546 1
1.14560815454879 1
1.20780818794398 1
0.497904229636762 1
1.05259840038571 1
0.7991397004097 1
1.23539973352662 1
0.347664478262361 1
1.14870813496754 1
0.774572095942168 1
0.902508318751301 1
0.716977364884898 1
0.918706545341242 1
1.53240592471869 1
1.33531621911812 1
0.430854513678712 1
1.1280045841432 1
0.85789727531118 1
0.794192499265286 1
1.31711442276273 1
1.08218349584904 1
1.32204234946935 1
0.940914872635875 1
0.776349852039626 1
0.963352892633055 1
1.13491888825682 1
1.15261341474996 1
1.15332366247828 1
0.558623392274325 1
0.788263000308546 1
0.725769797054088 1
1.55555478463198 1
0.977451959106008 1
0.895235604208255 1
1.04333240552987 1
0.893703761409747 1
0.610136031445234 1
1.49595016776656 1
0.63725527236175 1
0.320711602891985 1
1.48153213909281 1
0.993479691456593 1
1.02010866698446 1
0.878466434656915 1
0.887685158601788 1
0.607177675753306 1
1.2372501593119 1
0.59088844082259 1
0.906084218602706 1
0.662431541035207 1
0.53609098024668 1
0.788165146406359 1
0.824539112267971 1
1.35165346120801 1
1.03341656451892 1
0.798381093823037 1
1.09786828382612 1
0.241937908297735 0
0.785223538238603 1
0.344779915185373 1
0.973804388591016 1
0.788402213293931 1
1.42820010050939 1
0.673239472156955 1
0.883705066820024 1
0.533441837357031 1
1.02149098894958 1
0.88231625975316 1
0.727592345853836 1
1.03570048351655 1
1.0513802212302 1
0.714508802345531 1
0.851866061757244 1
0.512914915051808 1
1.09333816314485 1
1.42580358433665 1
0.438953322971059 1
0.425833698081923 1
0.991263089633578 1
0.729700651026355 1
0.146120725831523 0
0.879335176337039 1
0.759642541532203 1
1.59452695885227 1
0.939243655844074 1
0.275683029262159 1
0.84773450337587 1
0.431816142909457 1
0.692821628243527 1
0.693765090965837 1
1.06118246312925 1
1.03193084353179 1
0.788452762616546 1
1.23919445273818 1
1.02997410455537 1
0.567895865014707 1
1.33870658799372 1
0.477518175772502 1
0.343852276101218 1
0.559366588381564 1
1.29042948624083 1
0.775920805843115 1
0.830089570292121 1
0.682618833374521 1
1.00262291416274 1
0.659605699177589 1
0.871601166658486 1
0.797249550878175 1
1.01251083860698 1
1.32443910290477 1
1.2276410672357 1
0.824165828989972 1
0.503028222088624 1
0.894626902098752 1
1.11438819393406 1
0.759087635749733 1
1.11968452125804 1
1.22277569131876 1
0.267330760108595 1
0.707877788859057 1
0.488781831551405 1
0.63196199666114 1
0.729124811640077 1
0.7518849464489 1
0.841420624201529 1
1.27706394170845 1
0.859749556537884 1
0.519473797791016 1
0.851242508027573 1
0.751146500670937 1
0.974067996602071 1
0.775888194538036 1
1.36099750481136 1
0.661473677788224 1
0.972232961342028 1
0.565380997231612 1
0.930790918223415 1
1.31900516814291 1
0.775961595353634 1
1.15561255145126 1
0.131283584135599 0
0.559553370699937 1
0.900385494070614 1
1.10903520936693 1
0.620536391111667 1
1.11452868374604 1
0.881506875948172 1
0.631957258874457 1
0.618465465529825 1
0.637670018016696 1
1.39918697802986 1
0.804727489080546 1
0.268672975189765 0
0.674016944358233 1
0.864625868351659 1
0.911716498788898 1
0.273945313951377 1
1.16484567538633 1
1.07754056442134 1
1.18076716808399 1
0.711803814950496 1
0.531018655397493 1
1.27288624978252 1
0.89366473879288 1
0.431451835431614 1
1.22330090350156 1
1.00738079885649 1
0.835563771888584 1
0.7950977386773 1
0.451439645929208 1
1.05201932583662 1
0.471088970857347 1
0.195496792102028 0
1.06599859140546 1
0.826506448429691 1
0.62709158035889 1
0.656959171156409 1
0.282879786000942 0
1.11996008060331 1
0.181117976171651 0
0.864384015797398 1
0.249677146869315 0
1.10624806657489 1
0.291637607270104 1
0.480550863690952 1
0.968686304564578 1
1.31683027641401 1
0.651947297251877 1
0.57532667801744 1
0.563379750264728 1
0.878100654438225 1
0.191611556470338 0
0.779406192470638 1
1.01114301232927 1
0.80176698570212 1
1.14510420112508 1
0.474627674823426 1
1.09978350904352 1
0.743215195537573 1
0.882476423859295 1
0.176483103258969 1
0.782751883204737 1
0.0717476137729602 0
0.0373505570866073 0
0.730865071860073 1
0.816372721089863 1
0.662147408980665 1
0.899707705451969 1
0.371891206871374 1
0.421474707591497 1
0.694989457093951 1
0.594823107460669 1
0.997818699823411 1
0.204969353761723 0
1.04694431474594 1
1.3909201492082 1
1.23227670009043 1
0.869736537701859 1
1.25126636701987 1
0.71030980078703 1
1.2093889141426 1
0.24078973917693 0
0.392001111240264 1
1.00320643162154 1
0.800404350029662 1
0.961259903514261 1
1.01880144615182 1
0.379459242668417 1
1.66228602626349 1
0.800058379360756 1
0.776340058959604 1
0.149528734982318 0
0.813505536863829 1
0.321695267585314 1
0.97051487565692 1
0.198247404490388 0
0.72644160752356 1
1.01081683978537 1
1.15551592660355 1
1.00451712694719 1
1.24427278655845 1
1.29960767286952 1
1.15567931039103 1
0.957190818206269 1
1.10657452769226 1
0.773031570885805 1
0.22849811247868 0
0.893921147520794 1
0.570871166062931 1
0.663145131269802 1
0.923986591180135 1
0.745919595477246 1
0.344336535250857 1
0.0211508569807833 0
1.17934750985859 1
1.05428632647354 1
1.25366828824019 1
0.466482459316615 1
1.49846356887119 1
0.216049283718176 0
1.05041939981441 1
1.27275822032862 1
1.03247589913737 1
0.285246647429582 1
1.62450429006342 1
1.31643542531455 1
1.60190940581481 1
1.05027189369562 1
0.890972839041692 1
0.55646879273882 1
0.660235177955007 1
0.840265047167924 1
0.843112745517984 1
0.507864983669205 1
0.870614565170241 1
0.4515922101069 1
0.743046949414 1
0.799215467636171 1
0.943347816478742 1
1.1611525254655 1
1.07760862193486 1
1.03060282563121 1
0.496175460322807 1
0.413089168672203 1
0.669879102775394 1
0.862192100742061 1
1.11510727652654 1
0.97101582686766 1
1.17307038090793 1
1.57860255814827 1
0.950943710356031 1
0.490791855235189 1
0.497332102423909 1
1.04997104164073 1
0.863442263320747 1
1.39425261341918 1
0.89278670465694 1
0.772647715765387 1
0.505953702369655 1
1.14412442961811 1
0.951077704591021 1
0.945029575240177 1
0.738087421578842 1
1.34278106809439 1
0.43901170881863 1
0.692910993040133 1
0.692722768170845 1
0.359004407739744 1
0.744792392490894 1
1.48162817083956 1
1.02181244018566 1
0.965779075263364 1
0.598118836819322 1
0.912734730886714 1
0.619901743973947 1
0.418812950401736 1
0.957452359465241 1
0.425528490317295 1
0.727079742787823 1
0.642679853603268 1
0.841453112495386 1
1.07193056711777 1
0.804796507448381 1
0.812992073841534 1
1.21519291573905 1
0.678172850806169 1
0.686178000603256 1
0.709888834926793 1
0.695754760627357 1
0.691756783419088 1
0.923850515777997 1
1.57936211063734 1
0.919566873113385 1
1.01523237695243 1
0.508797986386799 1
1.18579884358184 1
0.379872386829076 1
1.20614791534972 1
0.782243934039157 1
0.924867948383383 1
0.829001854405621 1
0.559440096116937 1
0.855109422104981 1
0.487960169553385 1
0.808125567200901 1
0.901893876819866 1
1.20210486979305 1
0.87494827585099 1
0.529010256829164 1
0.776433672840467 1
1.27473724148705 1
0.529620041194101 1
0.459360262905283 1
1.15461965789028 1
0.674420182432796 1
0.494718727799797 1
0.66881377756773 1
0.705270877345126 1
0.951609691943128 1
1.29911467277054 1
0.672061060946373 1
0.926611812070374 1
1.15662296662564 1
1.12064852170623 1
1.07086099232513 1
0.520297883555589 1
0.791279739380638 1
1.03004609556906 1
1.03634532524446 1
0.743319532746406 1
0.831446958312546 1
0.625414284584844 1
1.24009151718971 1
0.822560087607659 1
1.07571110042406 1
0.741068775236817 1
0.958682604165709 1
0.667085180453224 1
1.10285614451684 1
0.949958054261207 1
0.361559984458895 1
0.579247164763778 1
0.891384797891929 1
0.698007054630322 1
1.04299635835398 1
0.70512032995727 1
1.4833162143931 1
0.919638185728031 1
1.05160867876403 1
1.1610400320017 1
0.943389674702937 1
0.966244510585483 1
1.29347730952781 1
0.03955214581433 0
0.904507689015679 1
0.634643864901685 1
1.23329343028098 1
1.31799891273405 1
0.814387480719207 1
0.606572213501313 1
0.772456538324816 1
0.621322163102959 1
0.915015806811914 1
1.11598599814984 1
0.911278068560552 1
0.276035608338194 0
0.989523174339439 1
0.69809851580624 1
0.705139952915152 1
0.803408450751929 1
1.02807936405627 1
0.727483206071721 1
0.634114026815767 1
1.08211368310631 1
0.463054381588955 1
1.28154373357508 1
0.642847835276651 1
0.789454836505026 1
1.46807004943908 1
0.942667206458989 1
0.798379729852893 1
0.96113696730441 1
0.890442622619259 1
0.84088054987743 1
0.299370548123479 1
0.873118690024085 1
0.621994129262993 1
0.0379047241037751 0
1.33991993541557 1
1.04944725632516 1
1.28761333017829 1
0.530993979767631 1
0.96386301293618 1
0.695093455176781 1
1.55971067103288 1
0.766097215605419 1
1.67039965875286 1
1.06446687600155 1
1.23544711154027 1
0.44542574060483 1
1.07748624645345 1
0.863687579644631 1
0.892823707525849 1
0.847435470124762 1
0.338256592038324 1
0.795978393332421 1
0.997135526709655 1
1.01768972777065 1
0.408720686251864 1
0.595989124880677 1
0.354281077399644 1
0.757107202537235 1
0.580769376259812 1
0.473570543381978 1
0.895835566625444 1
0.821516734551714 1
1.16982254887342 1
0.874278199972028 1
0.600305125104332 1
1.12171211324087 1
0.602032978362486 1
0.624734190517165 1
0.259907227926808 0
0.509316803681581 1
1.40865915792928 1
0.473341962771045 1
0.710174592653329 1
0.34667027766119 1
0.327565716147772 1
0.451639842911157 1
0.483721633937067 1
0.925021812118541 1
0.776334013155356 1
1.06290251402851 1
0.834214998296716 1
0.981242027880435 1
0.536920432062192 1
0.947544833342998 1
0.401792004673148 1
0.636968305817285 1
0.636525481149932 1
0.220636784380045 0
0.892320498359787 1
0.772579032902583 1
0.875465081670295 1
1.10334599719358 1
0.580645727481319 1
0.730705240002743 1
1.20517914165354 1
1.01844563092977 1
0.445062095829944 1
0.876922473911773 1
0.727287727214436 1
0.961702168171965 1
0.903529439448611 1
0.969661751336597 1
0.253322080826074 0
0.554707277344381 1
0.974785503309753 1
0.644188217292638 1
0.631587272232654 1
1.19577778662428 1
0.735227497858221 1
1.16760873967007 1
1.04568745214652 1
0.434845163421226 1
0.843342108585617 1
0.658581789548628 1
1.03029540674854 1
1.27754960951462 1
1.13196776411504 1
0.672024153633423 1
0.993717586137071 1
0.992774411921178 1
0.986382933199498 1
0.480853211436539 1
1.19962066151072 1
0.892774235876875 1
1.13327039340748 1
1.09089503492522 1
0.806199327605594 1
0.693933223341023 1
1.37373556865153 1
0.113673135973397 0
0.781433312602421 1
0.921542248479859 1
0.561811798797647 1
1.03747194008458 1
0.907104592137116 1
0.788515705754323 1
1.26032140069432 1
0.592336075968889 1
0.775258065213889 1
0.835368683990963 1
0.944586788510344 1
0.683489097653798 1
0.958189468448514 1
0.822184147210313 1
0.793927467076777 1
0.623870028525416 1
0.78454425324551 1
0.753355222304254 1
0.799143538396485 1
0.350711020689872 1
0.96326429091347 1
0.319672220594342 1
0.539252609730288 1
1.15547224404289 1
0.608611026065635 1
0.768668418640402 1
1.17966034380181 1
0.769184188505213 1
1.13986452077724 1
0.801684500189198 1
0.531151260312879 1
0.630347687320606 1
0.428206712237971 1
0.934663631222285 1
0.418549145574716 1
0.895465306950156 1
0.27482581568907 1
0.735418309200471 1
0.771451455991169 1
1.09858842544289 1
0.986001109150627 1
1.09689317360515 1
1.05060120430196 1
1.15439439265762 1
1.17360124023032 1
0.974013665593147 1
0.86454720380905 1
0.248988863070699 0
0.977749113099053 1
0.851799125875445 1
1.01297923640575 1
1.34160131172328 1
1.39929708230304 1
0.947140460665021 1
0.587781158515189 1
1.33793173240658 1
0.639240832996961 1
0.478366674239444 1
1.28733268604764 1
0.697691838980281 1
0.909276919865981 1
1.01528530536309 1
1.12579456824191 1
0.818720163382885 1
0.786151091018939 1
0.910653843971292 1
1.1750121077358 1
0.530369467445923 1
0.842868153076293 1
0.594688696083282 1
0.906682776673936 1
0.793196102939765 1
0.667354028251614 1
1.89129830679889 0
0.59053156701826 1
0.936345506017972 1
0.665464346368929 1
0.500910465926408 1
0.816226508732342 1
0.868649458259781 1
0.451404012233035 1
0.540143383216812 1
0.876946266914845 1
0.523574899008304 1
0.998252957861101 1
0.685147036627608 1
1.04398021166477 1
0.975122896466288 1
1.12579101290666 1
0.299721342013144 1
0.598027034294753 1
1.19687990843467 1
0.638662667735383 1
0.275996782150501 0
1.14508235552504 1
0.643883017659564 1
0.716837409708627 1
1.44113367132327 1
0.839901849479381 1
0.91680168933629 1
0.744657112444319 1
0.804884822588398 1
0.363794412361636 1
0.429837484129831 1
0.621602494592557 1
0.988549565222117 1
0.77967083448007 1
1.49459213844969 1
0.316093358646268 1
0.928584407509229 1
0.514986888587719 1
0.762212283637421 1
0.703819100124861 1
1.08078610990374 1
0.572884584057183 1
0.568951371806655 1
0.793421275973924 1
0.302194713036687 1
0.720667679151812 1
0.991341806439466 1
1.04691700755932 1
0.736946156578888 1
0.515810461802704 1
0.465033055241482 1
0.645212585120454 1
0.301652849289192 1
0.758609369254066 1
1.14492614720048 1
0.843052668037263 1
0.304571467083283 1
0.255004360679778 1
1.17903858815421 1
0.586126434463318 1
0.940348058892793 1
0.639775339776687 1
0.738939530005015 1
0.692447159684352 1
0.418183560626862 1
1.10131264665599 1
1.34718040754467 1
0.566756345534405 1
0.472483351655126 1
0.951357702154851 1
0.79177545982113 1
0.901148335600113 1
1.12842952031859 1
0.765332624918729 1
0.75916678014465 1
0.613821088011326 1
1.18768848270744 1
0.462527310702509 1
0.828368974852221 1
1.04686142958997 1
1.03287900508157 1
0.904768796614446 1
0.560170265528296 1
0.826302761881199 1
1.00820285830976 1
1.24752761093322 1
1.0912364589517 1
1.10246571373896 1
1.03099861086588 1
0.916200616047271 1
0.959958714887764 1
0.829356890235131 1
0.943296224572419 1
0.607344604613486 1
0.276286512997516 1
1.00618886015317 1
0.201596820620061 0
0.558899380444158 1
0.928322412780039 1
0.806133048711575 1
0.869245004896159 1
0.70761774210223 1
0.0388382556277172 0
0.908983987118926 1
0.749808273733464 1
