# Supplementary material for: Bias caused by sampling error in meta-analysis with small sample sizes
Source: PLoS One. 2018 Sep 13;13(9):e0204056. doi: 10.1371/journal.pone.0204056 (PMC6136825; doi:10.1371/journal.pone.0204056)
Supplement: S5 File — (ZIP) [file pone.0204056.s005.zip › results N = 20 theta = 1 tau = 0.5 sz = 50-100.txt]

"dl.theta" "dl.cp"
0.943403999429315 1
0.902949755411486 1
0.944217495521167 1
0.945463647333602 1
0.863075453048615 1
1.03207119897739 1
0.792256185868068 1
0.918381335161921 1
0.885558139868538 1
1.03622710071565 1
0.956779574837364 1
0.931997177966683 1
0.983352921465692 1
0.997413765545357 1
1.07421187603499 1
0.917362860544868 1
1.26227920184909 0
0.85318491107144 1
0.865831089735248 1
0.918455770841834 1
0.946383085298458 1
0.922892480697765 1
1.13265997547606 1
1.00595455566679 1
0.818365454256086 1
1.05600948691621 1
1.07071312542708 1
1.01108576367597 1
0.981301280625951 1
0.971220106747882 1
1.22780035860164 1
1.18821706420997 1
1.01595966115634 1
1.08326652845936 1
1.13057924286978 1
0.724488153119731 0
0.890286948625399 1
1.13302898910007 1
0.955882072424667 1
0.986453752958187 1
1.00175684904317 1
0.835321278277119 1
0.807490916095598 1
0.90417461433964 1
1.04840741964473 1
0.723709283318987 1
1.07800734218473 1
1.0733257757588 1
0.992294095263471 1
1.15586620064586 1
0.916251243624007 1
0.811121322414823 1
1.2680981997029 1
1.17937253555961 1
1.02813137236143 1
1.139388359575 1
1.11657733528097 1
0.983872484793023 1
0.856006021634388 1
0.88950598491636 1
1.08262323702706 1
0.804496959079456 1
0.792540514821026 1
0.845241018523146 1
0.827110373541883 1
0.993791817547298 1
0.892116503478949 1
1.00902732618813 1
1.04239135568356 1
0.780651516662921 1
0.976447854579433 1
1.15466029666825 1
0.728390483089743 1
0.84430181743904 1
0.944399846403973 1
0.934293053979803 1
0.958492077245889 1
1.10774077440905 1
1.07071591139234 1
0.73299583361819 0
0.924381580280409 1
0.915211317125877 1
0.886352177390502 1
0.973353216781631 1
0.89509272801432 1
0.96321357740671 1
1.25336868101145 1
1.24432178926254 1
1.18766830995569 1
0.810899971359432 1
0.9329110079162 1
0.82395502352719 1
0.941631577887577 1
1.11210592575452 1
0.828948311564848 1
1.0606098190413 1
0.996841973905577 1
0.89934836696009 1
1.02807895686328 1
0.554018651230499 0
1.07868661964542 1
1.05992120794116 1
1.02973611563909 1
0.902602312701104 1
1.10879618732511 1
1.0115514740314 1
0.970570684726288 1
1.18204240537687 1
0.847157504725046 1
0.873167908154216 1
0.977947198263296 1
1.13958491026955 1
1.20286053042878 1
1.06257675554238 1
1.25031245708608 1
1.23078050422439 1
1.4707122956808 0
0.985359071825167 1
0.763645266842556 1
0.808791658406632 1
0.882507932933286 1
0.957249774878047 1
1.04415247828269 1
0.856233035547634 1
0.779352321419182 1
1.04498293233788 1
1.18870960890537 1
0.64687988475678 1
1.03331320680229 1
1.0754232179297 1
0.751611158638863 1
1.15135419631554 1
1.11217579372787 1
0.921383595670901 1
0.818816446224713 1
0.859200052642264 1
1.09317471613834 1
1.08182174521629 1
0.898737847534735 1
0.992187544422811 1
1.08382265555736 1
1.37664371121185 0
0.991031639586794 1
1.32666962530318 0
1.18986476263114 1
0.908508861497539 1
1.07084402983076 1
1.06005898085651 1
0.994212976918489 1
0.819806507159309 1
1.13246558533307 1
1.05809410903084 1
1.00109247915921 1
0.825100659047711 1
0.861338692167765 1
0.980586660781516 1
0.971107118112085 1
1.08049276431976 1
0.996943110100245 1
0.967921586589081 1
0.932864051673471 1
0.984068417811759 1
1.05415773113814 1
1.08706634761474 1
0.794248528005152 1
1.09356397399645 1
1.66171293413149 0
0.979030700135056 1
1.07998682201066 1
1.03991249157616 1
0.963984787336588 1
0.681671629203791 0
0.999618233390456 1
1.1457048000056 1
1.18183878901217 1
1.07912709221494 1
1.03822095405656 1
0.832025142739854 1
0.87362265078229 1
0.915231278207154 1
0.617342461707161 0
0.717509404166713 0
1.12128888440942 1
0.966201107067322 1
0.942014981567984 1
1.14743210345165 1
1.07252950999648 1
1.05023225968247 1
1.12087018690236 1
1.03689300006342 1
0.903338092580271 1
1.18880522698658 1
0.798801939441846 1
1.31576310248294 0
1.06818212838964 1
0.77493528229378 1
1.07504666185582 1
0.902138248152422 1
1.11488517224621 1
1.14079778801892 1
0.873190984993644 1
0.746923151476913 1
1.09534733250048 1
0.836176995297301 1
0.630154670296148 0
1.12196354157493 1
0.874238419253894 1
1.01104776855646 1
0.975089561026136 1
0.701230054935522 0
1.427194654545 0
1.05713672182676 1
0.903917765769947 1
1.10879571742205 1
0.972985195502045 1
0.766247935957666 1
0.909200527211516 1
1.02513070438748 1
0.772510922184138 0
1.34150256434279 0
1.02151861583515 1
1.29734730999086 1
0.780352628822164 1
0.936982114737984 1
1.0569541470068 1
0.712068645552132 1
0.935849201711104 1
0.794141044332506 1
1.10395689415889 1
1.09122064697332 1
0.912496397296775 1
1.11458159292217 1
1.06224087682859 1
0.971808595561309 1
1.15924517059136 1
0.919919431980359 1
1.0397942444675 1
0.721052827922997 1
1.05995358078309 1
1.07405757936684 1
0.911632103412238 1
1.08013373468895 1
1.04675172340918 1
1.07725884219288 1
1.13161475678488 1
0.861367311557278 1
1.02866040531183 1
1.16568501217731 1
1.01513182364872 1
1.03273857662248 1
1.20131320106326 1
0.988434734326252 1
0.695328399458866 0
1.05720302249793 1
1.19153731451843 1
1.03857072142193 1
1.02306866513812 1
1.07099997937242 1
1.145395231319 1
0.984456693047237 1
1.132306732599 1
1.07151246182433 1
0.850669568102531 1
1.01093045670056 1
0.801631302547198 1
0.915136927917473 1
1.01485543762512 1
1.1718803827769 1
0.478461932007364 0
1.01533084821103 1
0.977363957368991 1
1.13941525700725 1
0.817524369694839 1
0.817183847315654 1
0.951809985193061 1
1.18048326175287 1
1.02421570542125 1
0.741770253784948 1
0.965700963478125 1
0.885042396902436 1
0.921278485118791 1
0.849501427268038 1
0.949286844694775 1
1.15249187658764 1
0.979972907102446 1
1.12231454030918 1
1.11600714092978 1
0.81805079162358 1
0.818628994345539 1
0.886977435570332 1
0.832449776805701 1
1.19544353946787 1
1.04860566987648 1
1.03227136073764 1
0.956209738122016 1
0.498694429038507 0
0.911595426048599 1
0.952558794586474 1
1.10414375112381 1
1.10454049136425 1
1.02964965546939 1
0.711644433514666 1
1.06698618556179 1
0.914653594154655 1
0.872211878001728 1
1.22890017314058 1
0.769542375761982 1
1.06619334328074 1
0.921038408655106 1
0.930287672165786 1
0.955455186203374 1
1.05670301972473 1
1.06693189775392 1
0.959944630793041 1
1.01561291827436 1
1.0972854572701 1
0.860333557351589 1
1.09512033171523 1
0.853394610232363 1
0.819700412794472 1
0.895481933675992 1
0.873267231532557 1
1.02094521238864 1
1.07925755035081 1
0.814399892562615 1
1.11801451952082 1
0.96284314913487 1
1.04897608025047 1
1.02014405213168 1
0.834758163525944 1
1.06138024084951 1
1.08647133428923 1
0.890900798919038 1
1.27799573884312 1
0.864014380061099 1
0.96474425266785 1
0.899233614173999 1
1.05947688394484 1
1.01182655398556 1
0.991240264020256 1
1.05122008094509 1
0.947521956142488 1
0.785020035805327 1
1.30213089806916 1
0.971415246983785 1
0.78615344643838 1
0.878570015204358 1
0.727184769262345 1
0.815469300575241 1
1.03666466327516 1
1.1231014089933 1
0.71070443312133 1
1.00693545639046 1
0.810173677554516 1
0.857037898969223 1
0.894133714021082 1
1.0239911630794 1
0.983142126163744 1
0.82992627075288 1
0.908037777477016 1
1.02178514416537 1
0.859075090334438 1
1.07661189290937 1
0.737322237621949 1
0.829386197314041 1
1.04252268417766 1
1.08364595774869 1
0.971687253214561 1
1.13578166377631 1
1.18009690859472 1
0.697171574479411 0
0.698321068280153 0
1.02531452114944 1
1.27578221920311 1
0.857214165642414 1
1.02146124805654 1
1.01730359350731 1
0.934156211602053 1
0.901897551380338 1
0.729357356362622 1
1.1291522570727 1
1.14485070319187 1
0.929604060606546 1
0.961908826829309 1
1.13497093462162 1
0.808681752738599 1
1.05956884344332 1
1.09706701230786 1
0.922351128227008 1
0.8135036285249 1
1.13490479402316 1
1.01329188322186 1
0.889889291117779 1
0.904441889618124 1
0.970355475318352 1
1.09427869704497 1
0.793588101184311 1
0.97861567034298 1
1.13791412555437 1
0.999118657885502 1
0.990508717078163 1
0.840171718462333 1
1.30402485816138 1
0.999258204540118 1
0.891158990178833 1
1.01214435729321 1
0.704829460714545 1
1.1409438975706 1
0.91033102648971 1
0.892014734351927 1
1.17596705610837 1
0.892672254875614 1
1.05247871058816 1
0.595235128705696 0
0.966145587616778 1
0.863010554190129 1
1.13551078520436 1
0.814316216994017 1
0.783588183525571 1
0.741326632494305 1
0.964174017815423 1
1.13086228310104 1
1.03700837884595 1
0.907344315410665 1
1.05041189337325 1
1.07794232268939 1
1.35659509875017 0
1.14138921145599 1
1.09305997715406 1
1.22846173631037 1
0.947832186342862 1
0.686770884858658 1
0.888557899073773 1
0.809854714899732 1
1.11856745258573 1
0.902289723499336 1
0.818534553287993 1
0.966460591867887 1
1.00408274448961 1
0.746824276900316 1
0.89485583747775 1
0.740052496740336 1
1.14176000882504 1
1.00620379380526 1
0.997665213153407 1
0.995964519667058 1
0.847440067719509 1
1.09814783478193 1
1.09955495746304 1
0.84133145055947 1
0.808800531853506 1
0.799974570172528 1
1.11614075884091 1
0.835970400591684 1
0.992453859956999 1
0.765163441744008 0
0.858250612514102 1
0.912097825003278 1
0.955267517479974 1
1.01724502240414 1
0.929390508217301 1
1.16492785301952 1
1.1201823439625 1
1.06810517183982 1
1.23110385120119 1
0.997436175174853 1
1.0086875020204 1
0.856913950273572 1
0.876790845863466 1
1.02684367296983 1
0.641588721231354 0
1.20080309059576 1
1.0538419945109 1
0.880551672891434 1
0.877721105734647 1
0.991020201174295 1
0.983112102410013 1
0.900830905049028 1
0.974729851664291 1
1.35982303015631 0
0.852382376150716 1
0.989143599946059 1
0.955821664582295 1
0.93577519298743 1
0.989849224169097 1
0.811368444140648 1
1.02794304561442 1
1.06634241511441 1
0.646249816610942 0
0.799588085224963 1
1.06394174153365 1
1.27649506389198 0
0.803679840475566 1
0.967535448005049 1
1.41176408081188 0
1.09537650349877 1
0.808375112714525 1
1.00073550825888 1
0.768087958057675 1
1.0535775467086 1
1.01070616976801 1
0.917936074699085 1
0.975410012881736 1
0.846654343336532 1
0.90380432130801 1
0.92885144834875 1
0.978756261552256 1
1.26824579664468 1
0.972957127624361 1
0.979103887046969 1
0.911579308804479 1
0.836568819407846 1
0.911945787772922 1
1.02982508579197 1
0.778191934171213 1
1.02084062809959 1
0.974291721465919 1
0.963792226513719 1
1.04190103062656 1
1.02586365946101 1
0.864240030640528 1
1.10911691636333 1
0.912553176017369 1
0.60834382838044 0
0.859483649591846 1
0.906593693301342 1
0.754502430619475 1
0.931550308561445 1
1.04502802833972 1
0.806284584461458 1
0.901662580338084 1
0.964952202855103 1
0.980221156042287 1
1.1549942234616 1
0.797252408140289 1
0.712102737582273 1
1.18054790705056 1
0.981024320331787 1
0.639292678044064 0
0.990366545790269 1
1.05951301639812 1
1.18004301054158 1
0.901624719885491 1
1.17240701341387 1
0.898496062617255 1
1.1675854559938 1
1.1741707893545 1
1.16271655696786 1
0.906357751365637 1
0.955633627517256 1
0.974253069857096 1
1.16855245194318 1
0.909223550326562 1
1.02211524043108 1
0.877530848134362 1
0.897966592924922 1
0.894433596327924 1
0.725220281400479 0
1.13514977508267 1
0.911952941193441 1
0.972148795583369 1
0.706560265475282 1
0.975669159779796 1
1.03333973284222 1
1.22049597716488 1
0.901292815365991 1
0.901332178064531 1
1.04643660405984 1
1.245713852766 1
0.762704540068561 1
1.12716347805162 1
0.842452321631802 1
1.00263434176348 1
0.871175254822705 1
1.09692669421629 1
1.06273753752981 1
1.11752652509676 1
0.882163123235135 1
0.746934454449723 1
1.15432511206333 1
1.06411964465459 1
0.75883352042739 1
1.04557742106258 1
0.976446535758914 1
0.833312687238543 1
0.642224411016907 1
1.00919509900482 1
0.435943932587849 0
1.09116823375215 1
0.875981930801014 1
1.13668567823257 1
1.10515562153607 1
0.830135728018124 1
1.31702125370217 0
0.899376933352505 1
0.934132725461245 1
0.965592820534028 1
0.921376217054345 1
1.28591938626202 1
1.03672367971891 1
0.999207244296858 1
0.724856792700315 1
1.23627633727762 1
0.896421983370158 1
1.1330133178657 1
1.09826657444549 1
0.944783009101349 1
0.890361784593136 1
1.06290459970035 1
0.811901219041497 1
1.05679167902886 1
0.93873501189574 1
1.25341150582505 0
0.893671925181698 1
0.949877931414187 1
1.06255071294579 1
0.926263953740468 1
0.979444234169725 1
1.2082177816322 1
0.787947621310597 1
0.848219416271082 1
1.17586766045226 1
0.880524664628822 1
0.877727080538193 1
1.30152881845326 0
1.16565594470307 1
1.04283264577217 1
1.05754397393202 1
0.983672433464368 1
0.737938039432238 1
0.825156367102643 1
1.23879578050838 1
0.993993383370544 1
0.932624703324334 1
1.12738732467326 1
0.956358286543752 1
0.883121158271766 1
0.867347949826623 1
0.985957352505895 1
1.03697519646803 1
0.780464023786601 1
0.995581873717302 1
1.34927514694471 0
0.935200916257606 1
0.982210168718054 1
0.842832008176085 1
0.776252812012032 1
1.11557697560373 1
1.02536319863821 1
0.843900749198757 1
1.2026760786961 1
0.985588217514318 1
0.965450614645298 1
0.927315914969562 1
0.950029141611931 1
0.776229799176775 1
0.947341650662654 1
0.990626707585333 1
0.984609875511615 1
0.942081671453557 1
0.811301928901721 1
0.908928582719045 1
0.989017544347432 1
1.23294152175157 1
1.07400750447564 1
1.05921703272177 1
0.876765584498995 1
1.08642903954816 1
1.21181758433259 1
1.06041193671203 1
1.04060722248606 1
1.07885462636458 1
0.766438922673002 1
1.05142437737575 1
0.890926174313329 1
1.55064910589991 0
0.999328517212237 1
1.20074653025978 1
0.906202004870653 1
1.04288281804956 1
0.799723560562227 1
0.979853322058704 1
1.02370260655103 1
0.697999827292535 0
0.842254783553497 1
1.07823788995404 1
1.06066083546119 1
0.775164981892422 1
0.783213971799144 1
0.891616075915516 1
0.752467879046853 1
1.18683377160115 1
1.28527763706295 0
0.771418873725315 1
1.07034433801498 1
0.97368872004368 1
0.957247234280092 1
1.24039146259036 1
1.2007861121477 1
0.785045369713005 1
0.956882577558066 1
1.13366056322816 1
1.14422285442217 1
1.19639405104519 1
1.11256943044905 1
1.30702673011693 0
1.01073376886939 1
0.864040988085205 1
0.931242637888915 1
0.906392862128088 1
1.23029798322645 1
0.776390249511012 1
1.03116377033389 1
0.872983812005778 1
0.80803773690149 1
0.863790861040038 1
0.771418327560182 1
0.981051966772386 1
0.968950955958288 1
1.26268785882616 1
1.06058802382355 1
1.10499275011149 1
0.856044544012735 1
0.946079142318553 1
0.899289533928225 1
1.07695939038128 1
1.12043751241802 1
0.939188693157348 1
0.963938845505189 1
0.923974209451759 1
0.79632827606582 1
1.00608527715103 1
0.985065448034354 1
0.900084426088523 1
1.03545444537633 1
0.942962454388391 1
0.705845934069215 0
0.936649476585556 1
1.0538983802934 1
0.928678188475968 1
1.02224061931729 1
0.895106029208522 1
0.937145831278176 1
1.07956796159298 1
1.12216606085952 1
1.00836793816063 1
0.889925156792685 1
1.12415828233541 1
1.01969809541414 1
0.935050098044896 1
0.982080190287574 1
0.989403622875986 1
1.1299683541448 1
1.06562993297322 1
0.980518211467663 1
0.975667877326463 1
1.13145891557298 1
0.741895783422474 1
1.21762492889374 1
0.788130089423218 1
1.11188057230586 1
0.952148222523816 1
1.05587714520754 1
0.848707244962047 1
1.36927156340919 0
0.962387982260187 1
0.833954551958447 1
1.00844895721437 1
0.935325855104507 1
0.885281422246223 1
0.924794314808849 1
0.999389496297749 1
0.992514630953201 1
1.18521592448941 1
0.77818871534153 1
0.864640807700158 1
0.78806476744797 1
0.927536556014507 1
0.758041272551617 1
0.93168892604083 1
0.884236506370996 1
0.934676621938827 1
1.10008986919046 1
0.935264039532863 1
0.789478847986223 1
0.574774956119829 0
1.0616166766382 1
0.813769429484403 1
0.952924235383052 1
0.922227984432946 1
0.852697111526996 1
0.888008635941426 1
0.945070106099037 1
1.3073269271594 0
1.35701756287348 0
0.989476875277993 1
1.21470911455619 1
0.854174863378694 1
0.892992632384748 1
1.11913355447171 1
0.888962635285597 1
1.05470155072255 1
0.89559883370264 1
0.993801629563047 1
1.19571856667743 1
1.08877084455706 1
0.767187528970197 1
1.14864588617758 1
1.21381763572169 1
0.874159851940061 1
0.970235715323205 1
1.05347528067487 1
0.890478899280994 1
1.05553559744053 1
0.933876210312251 1
0.917535713475966 1
0.929428443789097 1
1.01272673397721 1
0.984650386453604 1
1.04013092779292 1
0.920165523761787 1
1.03785191022731 1
1.1712345560283 1
1.08838133595016 1
0.962396673185868 1
1.14047831762751 1
0.66366948669957 0
1.03807051443104 1
1.2178567874587 1
1.12493822449796 1
1.04696458129779 1
1.48154407407494 0
0.847801132445016 1
0.816021411167871 1
1.10312614647203 1
1.17152340059549 1
1.13584800548266 1
0.922158417154834 1
0.835494396029906 1
0.689729014091092 0
0.827183025737467 1
0.646708993641978 0
1.14575011538621 1
0.843127798422119 1
1.00231341181072 1
0.989462013700392 1
0.640356206527005 0
1.02699594466138 1
0.931708721926673 1
0.896131392696994 1
1.19786256512417 1
0.72034628657384 1
0.951786945096607 1
0.89132673894949 1
1.15507068629902 1
1.17547818263254 1
1.1712701373694 1
0.987493438764169 1
1.00950714719479 1
1.24504056481239 1
1.11812149554224 1
1.549301082168 0
0.941098448270775 1
1.08105283586842 1
0.821316975440724 1
0.601451117850938 0
0.864355870507269 1
0.832128457879987 1
1.17538492676065 1
1.00366088923279 1
1.12368234296718 1
1.01270987988984 1
0.855908796915 1
0.825752969460944 1
1.18078218998687 1
1.19020991147281 1
0.999486039978559 1
0.893456550078546 1
0.958349683639344 1
1.00722690298981 1
0.782979783789056 1
0.898218912303735 1
0.976357288353532 1
0.964900547889336 1
0.891780421113372 1
0.590893635134822 0
1.01549073479388 1
1.05628931927786 1
0.910887716931159 1
0.895966660630687 1
0.96897567162902 1
1.35882358297423 1
1.01079406278552 1
0.874534511296385 1
1.1949401055673 1
1.06376544358294 1
0.971665703449532 1
1.0411948958116 1
1.01530496428432 1
0.846308919327651 1
0.885226971244052 1
0.942163475781777 1
0.924525873607541 1
0.734711409205295 1
1.11577973201937 1
0.979073308988296 1
0.769131094217593 1
0.793064999842624 1
0.908567189642342 1
0.853519329147452 1
0.837677354669148 1
0.845998225437761 1
1.33118358846479 1
0.762257303348981 1
1.0362727278665 1
1.14652577374456 1
0.74340917145781 1
0.990068891639109 1
1.01608482174222 1
1.29591405126731 0
0.754785585577163 1
0.943920522502664 1
1.09281511127198 1
0.767368997669627 1
0.810955356497303 1
0.968235329372302 1
1.18663483158085 1
0.97435987365775 1
1.08672936658432 1
0.843430065897493 1
1.08583891430437 1
0.951031536650559 1
1.09242454164763 1
0.932316641631662 1
0.867033542048832 1
0.83705143292192 1
0.823420003278728 1
0.647899566429409 0
0.96619922499614 1
0.725358280180184 1
1.04265538333676 1
0.955597275393241 1
0.91736572022559 1
1.20527359880393 1
1.06041790950224 1
1.13948335344141 1
0.946371858552781 1
0.836026834720309 1
1.03450150780281 1
1.00025326007252 1
0.935557030864055 1
0.939809531536687 1
1.01378796645913 1
1.10282356833263 1
0.968498117689279 1
0.99861997325164 1
1.18567856776047 1
1.24844726341373 1
0.975226453100796 1
0.912818561314311 1
0.867569623502542 1
0.917896473047471 1
0.957547082342438 1
1.0955876998661 1
1.03146109115082 1
1.14199546069984 1
0.796814229380602 1
0.980646249485713 1
0.997849886563917 1
0.90026511359484 1
0.923849856709599 1
0.827489097849194 1
0.966098558266648 1
1.00649275413524 1
0.789460033824398 1
0.850774299369833 1
0.948391515107757 1
0.701196534684643 0
1.36924756189629 0
1.06164502637725 1
0.954541372589725 1
1.16591091350883 1
1.1739924999312 1
0.750460232631533 1
0.831028747266778 1
1.29334078730567 0
0.985077054960403 1
0.980743167388006 1
0.682647873502214 1
1.08820238567788 1
1.03404149244101 1
1.04123758157471 1
0.956861755519423 1
0.917564038527349 1
0.815575829369973 1
1.28706280993968 1
0.95539822125383 1
0.874518576229911 1
0.95104623461396 1
0.930717583661505 1
0.836481910690741 1
1.19529807211294 1
0.785018079806222 1
0.918375870234445 1
1.01074224396275 1
0.809915516199712 1
0.982915590293983 1
1.16952811435156 1
0.822307592302544 1
1.17883359579929 1
0.886950583926099 1
1.28404878353091 0
0.824526561749268 1
0.980733315130752 1
0.886299858542898 1
1.10827516833509 1
0.942114315790892 1
1.28505093206414 1
0.671148050920655 0
0.790596348942672 1
1.05761443505013 1
0.720181058463323 0
0.728769461072971 1
0.688213921104009 1
0.57734319816393 0
1.15154984392527 1
1.07708570501277 1
0.766063806793358 1
0.872361985591839 1
0.789508783649549 1
0.883623763640854 1
1.1197986636211 1
0.647718422258513 1
1.05400802992102 1
0.843226951167373 1
1.25654790449577 1
1.00395451491667 1
0.823715205402888 1
0.803737883700563 1
0.743613169836585 1
1.14854566892865 1
1.01786435466138 1
0.926389584423502 1
0.755366267891668 1
0.854065226495978 1
0.982117430177365 1
0.98520132560198 1
0.952523127502289 1
0.962450362908925 1
1.14093188757185 1
1.48358700998367 0
1.34768001700371 1
0.839901525508741 1
1.08323337226745 1
0.918464163962734 1
0.769774199351005 1
1.01090922582708 1
0.800497753398108 1
1.05983514637657 1
1.23587333263642 1
0.868426753572412 1
0.920173085769128 1
0.919146317335311 1
0.692771312903032 0
0.925273656412512 1
0.969655464050662 1
0.852852725551818 1
0.799735005949963 1
0.720034959868184 0
0.884769714363914 1
1.06566037097768 1
1.02984560860132 1
0.918592270767935 1
0.847576393777935 1
1.18673950863283 1
0.636635914267042 0
1.12883465466327 1
0.902328002354617 1
0.88944123403068 1
1.19938873432131 1
0.916415175372339 1
0.888187697324288 1
0.759595282768469 1
1.13724152836597 1
0.725469639467195 1
1.02509671404958 1
1.08824669039986 1
1.08288117028491 1
1.18169319659115 1
0.972305219702605 1
1.08858187560161 1
0.87864333503251 1
0.99267972014856 1
0.996634382368688 1
0.910764328587026 1
1.04103533320974 1
1.03208286849288 1
1.01454260365486 1
0.949402311599936 1
0.996298737170005 1
0.952878857803688 1
0.823379577656194 1
0.97358204624673 1
0.829942764385784 1
0.926365636269176 1
0.815140399226987 1
0.781810883463295 1
0.965103761931879 1
1.24855949069245 1
1.13958395402066 1
0.86828939699509 1
0.95835627562584 1
1.09087776517957 1
0.919722033419498 1
0.972521769447892 1
0.75672253006779 1
0.765203726382611 1
0.979109034463007 1
0.893379539668919 1
0.760660654586026 1
0.784518042989174 1
0.716880224088678 1
1.04606595195991 1
0.97131357030986 1
0.937813774766929 1
1.10689935424093 1
0.789611338452387 1
0.812386291080194 1
0.859011250237721 1
1.02526115852077 1
0.811466845561626 1
0.724098156616628 1
0.925160963158856 1
0.667016049598067 1
0.875036667269175 1
0.908976971741776 1
0.778504748237003 1
0.914580888454856 1
1.11505210593041 1
0.782111490428591 1
0.929639837891504 1
0.970892296897909 1
1.2383256185571 1
1.01451148834361 1
1.02476294233059 1
0.826411999146845 1
1.02429048569972 1
1.10106381968605 1
0.960993485495758 1
0.877758362678022 1
1.16839753381918 1
0.77316627272746 1
1.01814867999167 1
0.953917995495593 1
1.02795439752379 1
0.799366974106876 1
0.872053754418476 1
1.04272197158003 1
1.02732700703616 1
0.643716832079415 0
0.849194171993544 1
0.973470268458727 1
1.0164020869925 1
0.904377420031571 1
1.03415222826764 1
1.12392087851232 1
0.906471997113654 1
0.930406068328322 1
0.877342643793895 1
1.29142752481826 1
0.642590461917362 0
0.929651286300563 1
0.903840064955899 1
1.05380685321316 1
0.730289240012827 1
0.865661283420864 1
0.956280213364722 1
1.15439923017301 1
0.951010765218141 1
0.857448386300407 1
1.05194341465546 1
0.939290795188963 1
0.935770087282298 1
1.00679583044791 1
0.98088069782963 1
0.802160937357941 1
0.988762852741896 1
1.46971629857881 0
1.21769744301385 1
0.715058286645891 1
1.01351381084752 1
0.486971050762437 0
1.17938989461067 1
1.19694648963901 1
1.2616487664819 0
0.912681983336652 1
0.524978626449296 0
1.15615052991896 1
1.15999723232968 1
0.928232864282523 1
0.934330645013926 1
0.469786491212289 0
1.20318565060655 1
0.981969695871744 1
1.0197697677528 1
0.949290922857661 1
1.02715120690221 1
0.814313376932481 1
0.751182666940161 1
0.986020471253457 1
0.733853950254113 1
1.08960234159321 1
1.11590748895549 1
0.837653396717745 1
0.963868062939257 1
1.20021971459431 1
0.890302071901098 1
1.15733234853649 1
0.930306036107309 1
0.778124830794399 1
1.10214557396427 1
1.30743111094458 1
0.905942086007775 1
1.1659567627515 1
0.697437778466729 1
0.926593895122316 1
0.901079268947802 1
1.17753118088618 1
0.891417535337065 1
1.04192499679318 1
1.11147014364209 1
1.13800314924255 1
1.06659506971634 1
0.801095184452425 1
0.8631240889509 1
0.958323479069517 1
0.964618323940225 1
0.94121129493138 1
1.1229009929426 1
1.15162797501065 1
1.05143831699902 1
1.03704545351977 1
1.14217477661914 1
1.20577158101354 1
1.14562737554432 1
0.927796778564432 1
0.935980315184642 1
1.13907583134614 1
0.882358689024413 1
0.717010380408813 1
0.867447692712852 1
1.12288026827617 1
1.16609026140087 1
1.06127783223158 1
1.16429768064632 1
1.08830793077323 1
0.937435518860439 1
1.13256808967943 1
1.0582144672358 1
0.680938275842204 1
0.835270227135163 1
1.17957550591799 1
0.976336835112145 1
0.783255113268532 1
1.11000329055361 1
0.731328045727191 1
0.887459964044633 1
1.09329722225357 1
1.02830963245191 1
0.79208984545282 1
1.31263859218956 0
0.91540518363483 1
0.776627437073658 1
1.23577214709356 1
0.973254984379117 1
1.00452733588086 1
0.908150921626455 1
1.13665031095449 1
1.00826819935561 1
0.890993408486669 1
1.1642146164432 1
0.697931845956006 1
1.23407835989071 1
1.02150619160088 1
1.31842023489035 0
1.0416079760835 1
1.12299308891761 1
0.838076482709265 1
0.718289893344618 1
0.802028981928548 1
0.715280490316689 1
0.943050653926468 1
1.01452962195385 1
0.805655776350393 1
0.813334032749184 1
0.998844813422631 1
0.948653365201457 1
0.642290673499572 0
0.919454421665898 1
1.20627010316508 1
0.875430932365381 1
1.26250235751485 1
0.965452056842234 1
0.795874664052245 1
0.727733773128349 1
1.41313575733572 0
0.80385572634325 1
0.981666912520747 1
1.02339732966873 1
0.900812150261563 1
0.804041944213536 1
1.00363552280431 1
0.987898423704722 1
0.975599618648093 1
0.974875814266133 1
0.939356718319608 1
1.1129525062503 1
0.711724143377975 0
0.934442352519156 1
1.07699244964935 1
0.954851960271297 1
0.932514384798137 1
0.888290066771071 1
0.869325983178333 1
1.01816282379589 1
0.981583839015193 1
0.969848684529708 1
1.15753221007515 1
1.03771680456856 1
0.991563910102012 1
0.793449369403142 1
1.07131099438394 1
1.09316085269263 1
1.06757933127122 1
0.666582242154273 1
0.822246957069596 1
0.913700215740638 1
0.784843858961409 1
0.829366617198454 1
0.939624336211506 1
0.81174946722529 1
1.0302540215077 1
1.24113490583024 1
1.19654799240511 1
0.963910205806418 1
1.22878003956304 1
1.26880000432497 1
1.08895701684825 1
1.35701253400455 0
0.981622671827167 1
1.11375100201685 1
1.0199440467372 1
1.13556692391854 1
0.720901876673274 1
1.29350625457273 1
0.857856069326678 1
0.997613682715201 1
0.788289576510782 1
0.719060831493062 0
0.984877606147893 1
1.02706199839605 1
1.02036857899896 1
1.04236195154252 1
1.12016005927004 1
1.19743060408672 1
1.03730708632778 1
0.895691656670103 1
0.858693155881293 1
1.03787870744802 1
0.697400972670292 0
1.09570857967773 1
1.29141034645048 1
0.923646141563743 1
0.914621280037616 1
0.805697068899077 1
0.584152355669887 0
0.991747130827992 1
0.920512957502699 1
1.07420172839227 1
1.08162664745984 1
1.19329344475046 1
1.10044694251353 1
1.2368067618331 1
1.28050961995019 0
0.75069184471816 1
1.07849591186071 1
0.992133442494317 1
0.793296784054656 1
0.970087603360559 1
1.13433604799153 1
1.22778313957436 1
1.08440709297558 1
0.908889590818113 1
0.91782349786628 1
0.819013562114965 1
0.907761693272027 1
1.04438849893625 1
0.826854930089468 1
0.912757350893643 1
0.998598495615901 1
1.10940339842354 1
0.852205586958115 1
0.97805556752404 1
0.858697116629437 1
0.822154769475748 1
0.830105853859561 1
1.00322551835891 1
0.815645238787684 1
0.92359853713443 1
1.12381773942823 1
0.995499705139119 1
0.888344232382585 1
0.724890458219576 1
1.22304899846865 1
0.576779579994561 0
1.16830653255811 1
0.97297978343124 1
0.700433745876081 0
0.836984460330974 1
1.16691737028185 1
1.17589680578912 1
1.07472798405731 1
1.07865071909646 1
1.02135521926276 1
0.933997823982596 1
1.15265651755727 1
0.77536149958643 1
0.935682870024746 1
0.612544524337605 0
1.07353416606016 1
1.09272001725987 1
0.995074495283894 1
0.869002540593358 1
1.06667736832155 1
1.17650566479713 1
0.996814749921977 1
0.777428237319806 1
0.758552748179398 1
1.09487188969701 1
1.14285732761596 1
0.852764173932089 1
0.996929257556319 1
0.943573949954004 1
1.16035560954693 1
0.730078764673204 0
0.955272730391922 1
0.778696116874321 1
1.11877996927332 1
0.808780280251387 1
1.0262673016645 1
0.77621675349518 1
1.20937658274882 1
0.672336217657243 1
1.31621251016076 0
0.759109953388858 1
0.853286749470144 1
1.04590929923555 1
0.949244078397884 1
1.14290989852325 1
0.981713141440303 1
0.988843984794256 1
0.913906580382909 1
0.967958910979771 1
1.2789768113396 0
0.640440230524904 0
0.882930824420221 1
1.00411384681102 1
0.892561982078895 1
1.00752903412779 1
0.985153067962131 1
1.06957263401552 1
1.02128095308395 1
0.906084675080807 1
1.23814444585146 1
1.00414152266218 1
0.674375925709553 1
0.82919377081327 1
1.05785852199327 1
1.05272976514284 1
1.0806897383951 1
1.04307024667211 1
1.04504396379682 1
1.04015377555451 1
0.865267010239442 1
0.946510184677887 1
0.937816406337026 1
0.716883629223461 0
1.18975507456846 1
0.943418627366964 1
0.901503460105357 1
0.877653540325181 1
1.03303368355478 1
0.833771303687441 1
0.975253192683226 1
0.919652129830028 1
0.658450501265645 0
0.884227379007043 1
0.723130610529319 1
0.992270006167012 1
0.941051603334361 1
1.00023065919 1
1.08101727900409 1
0.958738930948281 1
0.93502051928904 1
1.13073696332374 1
0.946606671501752 1
0.888106508710987 1
0.977137010534242 1
0.763676580990807 1
0.970064496577663 1
0.765905823686422 1
0.922946254187186 1
0.805593213638469 1
1.04596086803744 1
0.897813128980266 1
1.1660181881383 1
1.20066516740101 1
0.968964924139767 1
1.07279342734185 1
0.832597048204482 1
0.883307356652328 1
1.19381948999449 1
1.17567117565982 1
1.07210029555136 1
0.923316480113061 1
0.904239574149244 1
1.250641608386 1
1.10912311550697 1
0.873090142950085 1
0.900890009888812 1
0.943938427496227 1
1.04762499821185 1
0.9610734954825 1
1.15550847210915 1
1.03499573168033 1
1.05209232235593 1
0.982032284047332 1
1.04949018450532 1
1.12752891406927 1
0.657644654056184 0
0.791142362652763 1
0.854054401780112 1
0.931192985798197 1
1.20580230071111 1
0.9688163619326 1
0.849641171178762 1
0.997095154340573 1
1.10733746746811 1
1.06196406605147 1
1.09355801448082 1
1.29225162072685 0
1.27239929184576 1
1.05301130149127 1
0.725508375874185 1
1.09774479993108 1
0.79430865775479 1
0.991103334944417 1
0.910760524133316 1
1.066244881713 1
0.834966406516513 1
0.866155426081627 1
1.07112717656185 1
1.05913637915649 1
0.852775129202321 1
0.86461265681432 1
1.10423967045175 1
1.16795164757937 1
1.03565181215441 1
1.06053811016446 1
1.23217127243404 1
1.04821173615798 1
0.928731481002609 1
0.71223605239383 0
1.192362579054 1
0.88824810897663 1
1.19952797105287 1
0.935641790453296 1
0.941440264294175 1
1.15365711056077 1
1.0163018025786 1
0.909234427022804 1
1.28271437984278 1
0.859410686845076 1
0.833048252861371 1
1.06391103331504 1
1.00843598451973 1
1.02407793394293 1
0.760550441586856 1
1.10148051024594 1
1.16238559626386 1
1.00957372408473 1
1.00141533906202 1
0.892623485853832 1
1.17789278010545 1
0.817143616435602 1
0.830540948904748 1
1.0644015692907 1
0.691397559463865 1
0.964937243336056 1
0.904764403370994 1
0.949361679966298 1
0.958539742339815 1
1.09768944363899 1
1.32425657540049 1
0.982691731958813 1
0.891896910607162 1
0.914005988922808 1
0.991948021141115 1
1.03724700833461 1
0.845941152883038 1
0.995056038405789 1
0.977244178171923 1
0.654072435912299 0
1.22326225296893 1
0.986788288810735 1
1.02481880670566 1
1.07928418925406 1
0.922614886084452 1
1.15599489456863 1
0.801687243272613 1
0.879647141997995 1
0.833600273501027 1
0.843889348305926 1
1.2364842227456 1
1.04749298669715 1
1.25076750638113 1
0.851748237471452 1
0.933681555296801 1
0.922965247322305 1
0.991498615268368 1
1.07189111364702 1
0.870708839146035 1
0.713549494591782 1
1.10600355435458 1
1.04681287791486 1
0.932064996673688 1
1.10302159299912 1
0.916613930969441 1
1.07888211300358 1
0.846493420630115 1
1.05277495067785 1
0.958893848747412 1
1.08712001659734 1
1.11946485830073 1
1.00285593782694 1
0.932738595377845 1
1.12351259727722 1
1.05314247659081 1
0.997761417163958 1
1.33212301244835 1
1.09960018973989 1
0.911214865254356 1
0.991394250606809 1
0.968322494159348 1
1.15760428713218 1
0.944729803190115 1
0.973923526221215 1
1.17975034572209 1
0.675793087826752 0
0.886151680206515 1
0.775254681227902 1
1.04882117195253 1
0.942015510897728 1
1.20349423550759 1
1.13262868311439 1
1.15572122051695 1
0.934335085272161 1
1.07956488507629 1
1.14507014750791 1
0.856816259305353 1
0.886562602932026 1
1.06020253068967 1
1.19100414397672 1
0.913971777250659 1
1.16732796729447 1
1.22127703652872 1
0.956777841314487 1
1.29750524621486 1
1.3657546796108 0
1.38837743484673 0
0.983975077678584 1
0.907514357671571 1
1.00470083767666 1
0.9383557578695 1
1.2554044715861 0
1.2207028344865 1
0.795719662807989 1
1.07533628922195 1
0.846642858227558 1
0.942654877067005 1
1.02117570899681 1
1.24490865230271 0
1.00310225862925 1
1.03980274362047 1
1.11552269251006 1
1.01602656746952 1
1.10674583439059 1
0.992308706234529 1
0.749190541636127 1
0.723972900857106 0
0.944779341166107 1
0.967317290718403 1
1.00616326383266 1
1.02060546461675 1
0.993505996427463 1
0.740099033526966 1
1.01282276770968 1
0.828759611320245 1
0.955937752839136 1
0.870384697706929 1
0.991214236814039 1
1.30495351170149 0
0.965056989364062 1
0.949247981759814 1
0.704230689787495 1
1.05913706715101 1
1.15973623182405 1
1.04407959625455 1
1.0008280530477 1
0.918838304986163 1
1.1359906046547 1
0.898708254277853 1
1.13371359696039 1
0.680673693995814 0
1.15107691363624 1
1.05131096493008 1
0.976303594898571 1
0.796111926423949 1
1.18104576166633 1
0.908214303017774 1
1.40406668252228 0
0.972434805720778 1
1.04910650228327 1
1.18610140023345 1
1.08384335421344 1
1.00121446379588 1
0.941176286457965 1
1.11964017778837 1
1.08495320822074 1
1.14252026820949 1
1.17386856108018 1
0.783660998404454 1
1.05308967075593 1
0.937610046757427 1
0.618226508908877 0
0.950300453500901 1
0.893188872099506 1
1.06907319624484 1
0.883647928797173 1
0.923409988877842 1
0.958932888351448 1
1.01110396069607 1
1.03373390362099 1
1.28075373322939 1
1.01790577507751 1
1.12268800347825 1
0.922774168110578 1
0.990038195302254 1
0.919155790034003 1
0.90814826945642 1
1.06794892316362 1
1.00145402311831 1
1.16317681835113 1
0.760293092981081 1
1.1573325034143 1
0.994243101170675 1
1.006475140619 1
1.23618018416414 1
1.07711165887193 1
0.770079387225193 1
1.11193643309578 1
1.23012032935161 1
1.16392259498882 1
1.11595220628925 1
0.97691196935359 1
1.23317452051317 1
0.978374571152122 1
0.91008146421263 1
1.03398688300911 1
0.615574238202497 0
1.15265832730822 1
0.721184873801648 1
0.986315910030023 1
1.10481921805293 1
0.91242924505964 1
1.05374623114578 1
1.17637587713247 1
1.19454348268495 1
0.994012131915521 1
0.793739294784811 1
0.76767490597061 0
1.23733533560748 1
0.914437437351039 1
0.966091340810302 1
0.859682023922886 1
1.02325284745908 1
1.00060247618865 1
1.08591266736131 1
0.904959359574673 1
1.29612835519436 1
1.04625680883531 1
1.10337920588155 1
0.938414682205337 1
1.20424314178042 1
0.945383540967787 1
0.750767217406311 0
0.86591258770682 1
0.749152139367094 1
0.993283728930297 1
0.656216694497833 0
0.839517288365586 1
1.12790887269476 1
0.839942948011243 1
0.946652864899262 1
1.03781176851984 1
0.868078095420411 1
0.866043739000566 1
0.907112483911238 1
0.682472928681284 0
0.947076805805599 1
0.916106118551503 1
0.609801633958293 0
1.08142971047203 1
0.85769442498547 1
0.745267997787556 1
1.00044666246809 1
0.72102398285191 0
1.02863372139162 1
0.781263823877649 1
0.734863344773995 1
0.950856975848663 1
0.687370835031713 0
0.921014687784498 1
0.94975975017433 1
0.96051813213878 1
1.04160811780528 1
0.730631099368987 0
0.837014112154891 1
0.999438971129105 1
0.970876973670486 1
0.888150511902613 1
0.647330147573924 0
0.932571797785771 1
0.999764354784786 1
1.18762821409884 1
1.12729152704121 1
1.18767779340599 1
1.0507188479712 1
1.27172565634137 1
0.985392603253849 1
0.937214511749721 1
0.776456616792514 1
0.895957544624779 1
0.765087678336687 1
1.03549500047798 1
0.992637384665761 1
0.818422818448072 1
1.03980253176728 1
1.08386439780449 1
0.864881217003857 1
1.01515793975575 1
0.914747234330808 1
0.808834052105412 1
0.993870773419456 1
0.912823427393947 1
0.957382667781902 1
1.03398543972831 1
0.872355225999065 1
0.767871540693014 1
0.972385456667715 1
1.03082404589538 1
0.937223554277008 1
0.847287608831421 1
1.1903642082192 1
0.864585771891488 1
0.998962744267163 1
0.879637113603357 1
1.18327349953522 1
1.08014642721521 1
0.90310874171125 1
0.797022790493929 1
1.23082663548205 1
0.998587946128332 1
0.84532809551679 1
0.994340115696925 1
0.996082940934366 1
0.639897765856739 0
1.07267834801401 1
0.778052737745468 1
1.00180293485528 1
0.843647866927554 1
0.696939825170788 0
0.936583293376172 1
0.959627133612999 1
0.9977966561489 1
0.994550042328704 1
0.893004098786929 1
0.988680820956557 1
0.802677888682981 1
0.986366505364513 1
1.10560264419967 1
0.958857379173943 1
0.554401004374696 0
0.845859656084815 1
0.883919089417689 1
0.95914779419733 1
0.764947207262 1
1.34330440836328 0
1.0619055815917 1
0.769598939556285 1
1.18479693102036 1
0.88445619888105 1
1.20992220222886 1
1.05904999081839 1
1.01702351663287 1
1.12844626300986 1
0.824050604570142 1
1.05428158355389 1
0.806270101458858 1
1.04406305024602 1
1.12623595449175 1
1.25794291107731 1
1.04060357527646 1
1.13078572804537 1
1.12817786010984 1
0.751990454590983 1
0.975161219115988 1
0.959366974365686 1
1.13719032049709 1
0.671990956360953 1
0.903513064931035 1
0.973622579948114 1
1.12416469386676 1
0.815191057867547 1
1.29240309753323 0
0.669702331700661 0
0.984181647126434 1
0.824068490072121 1
0.893693444194049 1
0.757632865548133 1
1.2722037044517 0
0.74455988038546 1
1.24178287515812 1
1.10110590725282 1
1.24990439376332 1
0.955899926093257 1
0.85538662328332 1
0.862499206856528 1
1.09886637514904 1
0.945972564362092 1
0.790445965344865 1
0.949310293989544 1
0.872681546261143 1
1.01190301816084 1
0.888810174152894 1
1.2456849099552 1
1.07587120764715 1
0.709592344224357 1
1.02348432486889 1
0.849094422406791 1
1.09821340591667 1
1.29715233996748 1
0.841124200334683 1
0.883372044032437 1
0.814349496751063 1
0.75057710682185 1
0.882297710565067 1
1.00006971228659 1
1.12775401334364 1
0.99711051552848 1
0.80627244705827 1
1.15082800167393 1
0.772875542514925 1
1.09422747969115 1
1.11598701339067 1
0.83232636339853 1
1.07849719243821 1
0.894250555832364 1
1.02422036601758 1
0.84486196880001 1
1.0185557976459 1
0.921600317954447 1
0.895661892013052 1
0.938436158200478 1
1.20965075464159 1
0.797442974894749 1
1.14555966720314 1
0.83544939075102 1
0.959840943620174 1
1.10024616263236 1
0.885872621351214 1
0.847313406544423 1
1.03559731689603 1
1.04372425384092 1
1.00438340993149 1
0.810727341641426 1
1.15799121215153 1
1.16767493305269 1
0.684364575683282 1
1.00141786317619 1
0.863786451073127 1
1.0541413776039 1
0.857664174791504 1
0.699574424657365 1
0.717436399168558 0
0.87576730602081 1
0.999216620944622 1
1.42295438798589 0
1.05220634466679 1
0.881063621526675 1
0.795197781656465 1
1.02632240624489 1
1.2750553676779 1
0.983230459136851 1
0.82683430356943 1
0.681200110956104 1
0.874910948399503 1
0.995514862814963 1
0.733260606857132 0
0.985555972316105 1
0.881144719829304 1
0.949021500381794 1
1.1412701775808 1
0.913484608730738 1
0.894899432655504 1
0.976642295876483 1
0.926281608031121 1
0.869657489170592 1
0.976307599259382 1
1.10847079067297 1
1.08234058226959 1
0.99418240750458 1
1.0811002208356 1
1.04721767341569 1
0.803666930792778 1
0.960562720731714 1
1.385197346574 1
0.909336808905556 1
1.07548396008395 1
0.847197540574321 1
1.07130339306624 1
1.20359545409312 1
0.917470590983719 1
1.13362234158342 1
0.999197663179292 1
1.05241395400538 1
1.25668472922597 1
1.07768096864212 1
0.954230308884013 1
0.90725329982304 1
0.826683115425447 1
0.788560076226427 1
0.985993874953732 1
0.897282781573522 1
0.8510194705098 1
0.958852463846513 1
0.948884380622318 1
0.831012372540474 1
1.15806602562552 1
1.1467218718495 1
1.01473209437708 1
1.02671017776427 1
0.697594635357519 0
1.04978919882098 1
1.21983832465898 1
0.995073069747127 1
0.942251639971887 1
0.914662917014084 1
1.09338539511065 1
1.34441364399732 0
1.06797191564769 1
0.532067960217634 0
1.13572848722967 1
1.10800034686079 1
0.88770198304781 1
1.03952389451376 1
0.823463410160782 1
1.01499521871711 1
1.14859250008059 1
1.06726508576815 1
0.717456001192622 0
1.05117826028088 1
0.831453830646683 1
1.03795738015516 1
1.21673136256425 1
0.887615632696841 1
0.989358434402785 1
1.01632795865336 1
1.10838245846025 1
0.980882768032874 1
0.957922472787414 1
0.817008251359436 1
1.0212262233544 1
1.00333874521701 1
0.901564487914242 1
0.872137776500961 1
0.948159940035419 1
1.14277023006425 1
1.02002332485782 1
1.01954604613821 1
0.957278805310615 1
0.823496009445911 1
0.874098491307679 1
0.987480396028567 1
1.12359391831901 1
1.05554415928082 1
1.08381137447512 1
0.891789384211852 1
0.931020923809582 1
1.0293682177172 1
0.963651648709511 1
0.945902050262798 1
1.07045645371554 1
0.948292930148362 1
1.42913904619114 0
1.00616514087478 1
0.942306898643247 1
0.879486251956844 1
0.878160690645486 1
1.09756490647723 1
1.06661530215049 1
0.812322119359964 1
1.1395725887943 1
1.05942900889742 1
0.971711331349077 1
0.786581487386874 1
1.08163717573662 1
1.06160955991108 1
0.866328246564073 1
1.01857697141838 1
0.788489236318939 1
0.910610344963782 1
0.770758168919636 0
1.1349122713601 1
1.11268368476544 1
1.28722034144547 1
0.785553965310502 1
1.17455138774923 1
1.20702756550285 1
0.988419724733586 1
1.06151558194907 1
1.13065761238402 1
1.22308231295769 1
1.33377697486101 0
0.787512362441721 1
1.07184898398125 1
0.899714889824879 1
0.644108379658565 0
1.08233664980831 1
0.932328172102956 1
1.05037134297044 1
1.09137067610941 1
0.997752765376618 1
1.20625090991988 1
0.952382356629842 1
0.75669912622695 1
0.967459249640003 1
0.891411750731609 1
0.912903726781586 1
1.1692391231394 1
1.01003317595641 1
1.17831375414848 1
0.743021557897625 1
1.21765104795311 1
1.13167058913699 1
0.929533750518143 1
1.08606187400901 1
1.16321677580136 1
0.837522788401211 1
0.980521248333197 1
0.831706345051009 1
0.963948850952195 1
0.793564260129957 1
0.895979816994187 1
0.841773736597133 1
1.07852386073741 1
1.01347719979937 1
1.04736544097932 1
0.873096059286101 1
1.2072262740384 1
0.884104218156037 1
0.875175210855196 1
1.10117982451595 1
1.08920004274983 1
0.936330638623496 1
0.851221377699167 1
1.12709206538478 1
0.941063040386842 1
1.12252471348802 1
1.05478269170062 1
0.832238408558547 1
0.844887411399963 1
0.815257259154553 1
0.73432545563758 1
0.908993558846551 1
0.980570217354946 1
0.749288253773554 1
1.32360167852494 1
0.84451377767463 1
0.857669432937885 1
0.732306334571225 0
1.0905390958261 1
0.921827433121675 1
0.915033452426116 1
0.91795878479998 1
0.736237525714702 1
0.911495451910293 1
0.876631197182065 1
1.02353400554087 1
0.808944585969494 1
0.847401599241062 1
1.0779306916646 1
0.732646303938486 1
0.673828982919834 0
0.883241267956798 1
1.01799179696427 1
1.06078857730715 1
0.870136346394695 1
0.801988130259626 1
1.24552794457046 1
0.939499093306912 1
0.904197292607669 1
0.738019002478041 1
0.9281387959255 1
1.17963254372719 1
1.18358229748497 1
0.65391765048797 1
1.00887916642356 1
0.904706528803222 1
0.857351699073522 1
0.881925713636039 1
0.904631383207062 1
1.13992614527912 1
1.02562079960322 1
0.88497987145895 1
0.980138140093956 1
0.997448129884402 1
0.89406727256168 1
0.918312638840567 1
1.03337252288699 1
1.02284482914447 1
0.791850493119053 1
0.790480369162339 1
0.870656408877356 1
1.02686206957826 1
0.585084230843663 0
1.00049280899997 1
0.884351066494129 1
0.813424714805572 1
1.10459097142034 1
0.997749639874225 1
1.06875671036049 1
1.16956620601965 1
0.97627296382844 1
0.98073931200398 1
0.993405811069745 1
1.08178745539165 1
0.954493059806547 1
0.805855292559303 1
0.943866617833636 1
0.923998666402301 1
0.91141727229742 1
1.0246875936179 1
1.04434784467846 1
0.528573263487493 0
1.05101379050104 1
0.809381932165641 1
0.880390040732598 1
0.829655867248356 1
0.866237050261929 1
0.947251708012225 1
0.956066415280848 1
1.03813767057269 1
0.943748934425072 1
0.906292516534259 1
1.04045777735701 1
1.11186628060386 1
1.13951220576236 1
1.03373939723064 1
1.14644490541305 1
0.739495665531258 1
0.943525295687685 1
1.0455620104178 1
1.15028667539059 1
1.00814408353386 1
1.32120741407033 1
1.07214515828618 1
0.81521670609141 1
1.03836621316531 1
1.03317209671864 1
1.00019996874669 1
0.821319588985838 1
1.00045637856362 1
0.845519324172406 1
0.850259307706013 1
0.95741512653578 1
0.600935235233941 0
0.811632497075018 1
0.819316863796941 1
0.763094330008733 1
1.16202252142571 1
0.714219697135463 0
0.690982787416337 0
1.08034001631829 1
1.15468506062918 1
0.708310871611417 1
0.86966305352839 1
1.09584752158891 1
1.05481323064691 1
0.793712692768415 1
0.88994536139667 1
0.862961385564727 1
1.14065961079478 1
0.810627200814933 1
1.13495480646148 1
0.825756920402111 1
0.935319385550785 1
0.745371571201718 1
1.24075027090229 1
0.961762719971028 1
1.00576660073472 1
1.0353859456367 1
0.747189173853648 1
0.996390176258091 1
0.895368370522807 1
1.18268232294277 1
0.978892456520179 1
1.1437830821081 1
0.810301260147429 1
1.09891167173303 1
1.23014754551255 1
0.777405299078246 1
0.895301461568348 1
1.00055931607082 1
0.997373271073261 1
0.895824124302899 1
0.732284821608486 1
1.09242814595945 1
1.03146809339895 1
1.15731571976537 1
0.902406084072573 1
1.10262925724602 1
0.90952182125049 1
0.926656238540761 1
0.886776970254761 1
0.653312871300886 0
0.815085644926997 1
0.891037080604211 1
0.838194765334611 1
0.767280738131724 1
0.733652563281794 1
0.79756118835987 1
0.799147724141681 1
0.981855268630647 1
1.04352756763278 1
0.98178634659917 1
1.02943297981671 1
0.845936208043536 1
1.02672509340091 1
1.19789985816912 1
0.812313774646813 1
1.15438423825654 1
0.857558724122808 1
1.1076155887254 1
1.01142762579446 1
1.02731611831406 1
0.974925416235517 1
1.02343265821803 1
1.0388950191003 1
0.657343933562375 0
0.925467816736573 1
0.91150590399859 1
1.1230025341947 1
0.905453544445589 1
0.625172645888512 0
1.1161551976937 1
1.13527253468242 1
0.97918091481975 1
0.89108129413749 1
1.02283740953035 1
1.23575333221166 1
0.842040869502239 1
0.954307464640779 1
1.01269606055903 1
1.04875464136037 1
0.798802699683094 1
1.21161452284411 1
1.1271777049308 1
0.847943471489544 1
0.98832340967934 1
0.850422296367453 1
0.891933457402311 1
0.625463954308781 0
1.08894403325411 1
0.904780983117039 1
0.993383821362959 1
1.15959033242191 1
0.876792433660882 1
1.09395542089176 1
0.966973256754966 1
0.623833920042263 0
1.1914471509032 1
1.02416490090824 1
0.896874080686301 1
0.869964901333543 1
1.15799532989665 1
0.886853607047596 1
1.08270186819579 1
1.04816917634065 1
1.030876565664 1
1.01443432684047 1
0.866299204834487 1
1.10720268749129 1
1.20831656313308 1
1.06100517843608 1
0.837393446523458 1
0.773390833696867 1
1.12912198710032 1
0.921750674803772 1
0.919029243589207 1
0.866644555406094 1
0.837470735558633 1
1.02220060418311 1
1.04948011384806 1
0.871757450604311 1
0.679346509932899 0
0.780914687390105 1
0.74199754095481 1
0.959564133263684 1
0.959048527737323 1
0.993982012687634 1
1.08763861488945 1
0.950853919017105 1
1.12546296960836 1
0.873283057516514 1
0.800322456021882 1
0.94760811698423 1
0.925470572075032 1
0.727773076108362 1
0.734126630394878 0
1.0672067709057 1
1.29272578752437 0
1.04327290098424 1
1.10992682465797 1
0.875848960781985 1
0.799440974511195 1
0.808166175425197 1
1.2592551260705 1
0.921216813991541 1
0.994931636917386 1
0.766209997909203 1
1.14830225254769 1
0.97550195495787 1
1.01346324209166 1
0.923768087053245 1
0.71366886850953 1
1.10552173750063 1
0.796315529682836 1
1.2306965976245 1
1.25683191273401 1
0.57370361795678 0
1.00324065742711 1
0.813134419263672 1
0.856766898907396 1
0.995039939438097 1
1.0522464873388 1
0.87576571935242 1
0.780655311376742 1
1.12715652481399 1
1.19534341778082 1
0.77807111327013 1
1.16064704932475 1
1.02959457612954 1
1.25417580860217 1
0.933599427909232 1
1.45806098340515 0
0.818292907962788 1
1.19245043159568 1
0.737004562545234 1
1.08401859940324 1
0.889788291184973 1
1.05590312034906 1
1.05801459838797 1
1.06401238966941 1
1.0504943921825 1
1.19184934844925 1
1.06746935569234 1
0.86186485276872 1
1.21254699632408 1
1.07859236001066 1
0.878988426916997 1
0.945230223559372 1
0.643225673104822 0
1.14291721103088 1
0.967360512240759 1
1.08680938666641 1
1.2255874171723 1
0.956713915835696 1
1.11890395809792 1
0.764989988714308 1
1.14782243201396 1
1.05020906814545 1
1.07339591163013 1
1.06121874879877 1
0.716769868161876 1
1.03819723890666 1
1.12328617601835 1
0.740100596557664 1
0.800547956251895 1
1.03378967288893 1
0.999203940970533 1
0.860355774615407 1
0.912826706920914 1
1.02960634303453 1
1.08925700836003 1
0.991383471366769 1
1.18259894515398 1
0.989217796585331 1
1.0805213547477 1
0.712935597504276 0
0.939173693690113 1
0.962810537621764 1
0.817149118341487 1
0.960071470737071 1
1.09983212691575 1
0.783253049139253 1
1.05512086661546 1
1.1611970429694 1
0.73824744858185 1
1.15704784474723 1
0.856619124247869 1
0.871772985519656 1
0.882510699854641 1
1.42271309935574 1
0.875867348920412 1
0.922548454503274 1
0.975510856796542 1
0.834351701384957 1
0.863945343792083 1
0.960578868832728 1
0.738646060369432 1
1.04099083632479 1
1.13842002319939 1
1.07004530577356 1
0.939832310834496 1
1.03348882794089 1
1.03595918540443 1
1.0951864604802 1
1.02028291402188 1
1.20547234433126 1
0.680528506953696 0
1.14582471743629 1
1.00317476052296 1
1.14668983159471 1
1.07921790412335 1
1.21886608692733 1
1.12524156763322 1
1.11128332871657 1
1.15264646499964 1
1.163666622814 1
0.992334409891675 1
1.07077133872371 1
0.699094311478776 1
0.945169696481212 1
0.85831822225921 1
1.23794555728173 1
0.637634415463796 0
0.945920973649216 1
0.794402766174429 1
0.822950659987016 1
0.784560890806158 1
0.904997793729493 1
1.07017541538924 1
0.833072315514748 1
1.08813476595892 1
1.12610891094947 1
0.949376334910634 1
0.830059139598158 1
0.973170023307521 1
0.966431428560124 1
0.726575354092658 1
0.838736685582324 1
0.871498555032872 1
1.07907917047558 1
0.833843566054942 1
0.943573887312553 1
0.796989113083811 1
1.02859447123795 1
0.936136031227489 1
0.897797082793027 1
1.12039906334309 1
0.944101884690146 1
0.729176546848157 1
1.20263896902295 1
0.601154574176911 0
1.22524034704209 1
1.03863343698904 1
1.02370737658665 1
0.880574849962148 1
1.15060000167409 1
0.909713177494373 1
0.957035882981926 1
0.608852848637158 0
1.11108355407276 1
0.79619905761975 1
1.08006342897663 1
0.962998255612329 1
1.05658436092105 1
0.939761668835849 1
0.906364088997995 1
1.11873220337079 1
1.12488744207456 1
0.963872844720819 1
0.990636584577453 1
1.19116716462422 1
1.1048485785051 1
0.687989721769563 1
1.05454484952947 1
1.14342317090245 1
0.999414891402757 1
1.05620924704357 1
1.22658927249502 1
1.251097441412 1
0.866205531236332 1
1.08190868192356 1
0.894642417183644 1
0.75811780140775 1
0.612378209273642 0
0.78531129173621 1
0.942991256871605 1
1.20388287110413 1
1.1748221530927 1
0.779252390454741 1
0.898620539202718 1
1.07182043816137 1
0.999271323497304 1
0.753791492764596 1
0.845910446059595 1
0.639917485442965 0
0.998787723409126 1
1.01484964139452 1
1.25591605618049 1
1.05021574135602 1
1.18656455910437 1
1.41474324446023 0
0.882362142252175 1
1.03729943738394 1
0.910565886254279 1
0.874314275347392 1
1.07725554195876 1
0.931522250344063 1
1.02111838409537 1
0.896237507609842 1
0.845632792121379 1
0.816261076834815 1
0.912419325280467 1
0.782067235578537 1
0.889015459393496 1
0.932123673627513 1
0.774406863839449 1
1.07264883603842 1
1.3896021300008 0
1.13044021663458 1
0.943157624536609 1
1.0573747131805 1
0.708783650141928 0
0.844760047665729 1
0.797461930915684 1
1.13954966634708 1
0.998993300193686 1
1.00261187536923 1
1.07141696103226 1
1.02995922173195 1
0.799997443119025 1
0.891962009964212 1
0.641432090409694 0
1.28836772401417 0
0.822517105668063 1
0.976148945291345 1
0.787672989153154 1
1.15772363004703 1
0.962292590626694 1
1.06384360548 1
1.10478680268599 1
0.926660302142899 1
0.790282126329195 1
0.850090392521091 1
1.35722207385196 0
1.09694919110574 1
1.02703332738245 1
1.10892915556269 1
0.959110487941359 1
0.817458247133071 1
1.33707917432517 1
1.02586488900157 1
0.989091478602218 1
1.08533003443519 1
1.11875111124654 1
1.12736231263686 1
1.13413810255956 1
0.905124303716907 1
0.911169896079586 1
0.974705262489165 1
1.07093193717148 1
0.706621299139805 1
1.13813901899106 1
1.05933298796477 1
1.09413580240014 1
1.10187860944548 1
0.771430674192563 1
1.08468611192575 1
0.972843880676203 1
0.819880552448702 1
1.16209852160918 1
1.06516559267182 1
0.850765736863728 1
1.25852746806981 1
1.15938974476593 1
1.05758721650739 1
0.762733422290535 1
0.916943608853474 1
0.992001100042847 1
0.391003316728854 0
0.974890001319904 1
1.28312737942384 1
0.922574898958098 1
1.09644264466386 1
1.00589543948149 1
0.931239179420123 1
0.845009172338488 1
0.83935721186118 1
0.849126622408651 1
0.984202088466573 1
1.02480699428424 1
1.06007495614494 1
0.733208898477827 0
1.16558480717806 1
0.763785038349267 1
1.11206837374872 1
0.92733414068736 1
1.11549690622587 1
0.965664918138058 1
0.961492164604105 1
1.00623902251847 1
1.06685042046414 1
0.813124569121555 1
1.21363233090301 1
0.996532107175574 1
0.888289613677427 1
0.837214099325904 1
1.0277027389239 1
0.672149497594009 0
0.744491682182334 1
0.826954284342478 1
1.03980711974993 1
1.10805167277461 1
0.974925710445247 1
1.12531813320532 1
0.947847261935632 1
1.06345266882973 1
0.98366856484797 1
0.977634279700428 1
0.844650611140417 1
0.84521433144221 1
0.918508762365695 1
0.897863562260943 1
0.936826914244249 1
0.999554027819715 1
0.869671640770147 1
0.871589464527575 1
1.01965489132678 1
0.915223377895331 1
0.993569080297764 1
1.08483497406387 1
1.17604571836132 1
0.977963566526292 1
1.09482974223707 1
0.816519041386002 1
1.34593093114224 0
1.09362845450759 1
1.09683268759184 1
1.02361565090737 1
1.19147225551851 1
0.819366627090314 1
1.20602173257842 1
0.994275724533878 1
0.917951605380876 1
0.652215017612966 0
1.04706624813227 1
0.98053718472058 1
0.681284981768555 0
1.22251803131227 1
1.08647324378621 1
1.24534047641054 1
1.01257282339993 1
1.02526730903266 1
1.03205538525356 1
0.964769495181567 1
1.09969442390812 1
0.84779467745818 1
0.966342896532195 1
0.62989695528389 0
1.08325200722627 1
0.966545602820502 1
0.792698450028017 1
1.24646794682741 1
0.973241466070244 1
1.11464288166899 1
1.057919408324 1
1.0641991148838 1
0.708213169333174 1
0.855864554373229 1
0.79628770821703 1
1.07294804123204 1
0.962355417601987 1
0.967864879070651 1
0.908965586182683 1
0.752796482649113 1
1.33173846387601 0
0.745163603091578 1
1.21124123127752 1
0.967120131542441 1
1.05558997819717 1
1.01939330800717 1
0.687067371105094 1
1.01324237218262 1
0.857352205218577 1
0.935315164540231 1
1.01035278970984 1
1.05863187711109 1
1.03438672953259 1
0.775097113439183 1
0.592467856074006 0
0.774947089156472 1
0.904963121793275 1
1.17041492674512 1
0.839821751155255 1
0.875861609069347 1
1.00821462032822 1
1.14500821723544 1
1.26605866239997 1
1.31213519643864 1
0.827473921911315 1
0.902827453745594 1
1.04179794947866 1
1.04944352557357 1
1.00739246725885 1
1.00182367162265 1
0.716973454273071 0
0.921295727842461 1
1.18281283760311 1
1.01648981292453 1
1.08231130413546 1
0.86536423170213 1
0.972866477888278 1
0.82266790324615 1
1.16931368577636 1
0.80698644391687 1
0.942884785401111 1
0.867168824430015 1
0.93305780490797 1
1.06766739617501 1
1.20578274027789 1
1.16974852620199 1
0.895636699817309 1
1.3494621518037 0
0.537813759543322 0
0.957174594484098 1
1.1001253510734 1
0.660093082526636 1
1.06472204292979 1
1.17375197002715 1
0.950040608623551 1
0.909012297375879 1
1.15281783420909 1
1.01301561343254 1
0.743030317406842 1
1.33743723105783 0
0.878246519285381 1
1.01031388982389 1
0.891038614778679 1
1.05639874574298 1
0.910474831279023 1
0.832241858405044 1
1.00440606959174 1
1.10907779966878 1
0.973892366795958 1
0.691345469913152 0
0.919611903500191 1
0.994143853141339 1
1.10255801278365 1
1.28362082436738 1
0.917212266931523 1
1.12717872124618 1
1.00438351325533 1
0.72546469960796 1
0.99344742779405 1
1.15536189979694 1
0.841732377141488 1
1.07200900344236 1
1.32650596170986 0
0.931196115751813 1
0.982327809130469 1
1.02975159539602 1
1.16589818825083 1
0.859142500269738 1
1.04805407644486 1
1.02308655898304 1
0.767405979340173 1
0.850217870945522 1
1.07834951823014 1
1.03130641993969 1
0.82431186691033 1
0.97190887704375 1
0.935912849597987 1
0.974715414252781 1
1.18893403534735 1
0.98662176374337 1
0.890085984754782 1
0.890418053920413 1
0.941757192823765 1
0.989330565634755 1
1.01001440129259 1
1.11978430015928 1
1.04823195236244 1
1.05199470654528 1
0.824145031200811 1
0.945151353364685 1
1.32280878367676 1
1.05078515816722 1
0.692398984869532 1
0.899859726567875 1
1.16323114454117 1
0.725911594455251 1
1.19429268470628 1
0.682875089048605 0
1.07413278785373 1
0.912053027934096 1
1.20047301507684 1
0.713995637885064 0
0.866512288008539 1
0.958728052401022 1
0.993748294577194 1
1.04641010867258 1
1.0586362066174 1
1.04806552435022 1
1.08779326108284 1
0.929369984795973 1
0.853798502753515 1
0.953557839316663 1
0.700614133057597 1
0.876197798655761 1
1.22098624347818 1
0.880341417142107 1
0.974984952992049 1
1.10465912384044 1
0.620878100136154 0
1.21584435124971 1
1.30611109598526 0
0.86819956097601 1
0.690009643518194 1
1.18018146718693 1
0.734761014030906 0
0.979599474998106 1
1.15819273802255 1
0.865959305391877 1
0.816110577428688 1
0.890033676948662 1
1.01195821782125 1
1.0693205935955 1
0.95061023997801 1
1.15076077752233 1
0.812710432896073 1
0.885828996478453 1
0.939267529490718 1
0.968462988478363 1
0.940040610711312 1
1.07989176936832 1
0.637296720909825 0
1.06500976714049 1
1.07173508088537 1
1.00863730826076 1
0.851249632736843 1
0.835183027816739 1
0.528529198507731 0
1.06957759507627 1
1.02615667486756 1
0.827555519088533 1
1.38426669074028 0
0.854854226270297 1
1.25287891074366 1
1.01357687962463 1
1.05798633969473 1
0.910492240352546 1
0.933491504423952 1
1.05473172472791 1
0.925058795086197 1
0.940502601430874 1
0.825034983829179 1
0.883190342441986 1
0.857415562594368 1
0.828045521322121 1
0.927118629686038 1
0.886952729879414 1
1.12300020687622 1
0.990670741664798 1
0.737077259939753 1
1.24279053358369 1
1.20049591187273 1
0.94209121240163 1
0.822987821658994 1
0.892016925647417 1
0.986745044461201 1
0.896564078576024 1
0.879266260492178 1
0.889641571491538 1
1.00489565422438 1
1.17994713832182 1
1.3133554959641 0
0.755348793209536 1
0.953482216013679 1
1.07759207455717 1
0.922073871699094 1
0.832505566960609 1
1.13731917150266 1
0.97870540101554 1
1.01678519442373 1
1.06404518806837 1
0.650088086097703 0
1.12165763998395 1
0.872777311109992 1
0.898734592304111 1
0.991298799343144 1
1.04805958455607 1
0.892969787568852 1
0.897518870872656 1
0.836539938721004 1
0.934838119157276 1
0.972311490723222 1
0.845873538488677 1
1.19838615695542 1
0.753923157378907 1
1.21895692195187 1
0.912342481467801 1
0.981958350523422 1
1.22962908731544 1
0.886302552418183 1
0.982843142694777 1
0.918241623305805 1
0.943564847017124 1
1.09762569416041 1
1.10001780629127 1
0.664414593147566 1
0.868054502259109 1
0.803604058687875 1
0.852442338128456 1
0.588155258259414 0
1.10983251137272 1
1.11268171137154 1
0.851548789100303 1
0.836858314923721 1
0.861368476736489 1
0.98315522895204 1
0.663371971041254 0
0.946412403971242 1
0.906721497131144 1
1.20947339912635 1
0.905278031091457 1
0.897878802182101 1
1.07342867562655 1
1.13823367019692 1
0.706938915113884 1
0.937054139754952 1
0.846734557943853 1
0.874054528415088 1
0.923232902625919 1
0.981139701887898 1
0.738162544173139 1
1.08739666690531 1
0.95507588454537 1
0.964476979742946 1
0.956224302173098 1
0.844819582361399 1
0.944170072109831 1
1.16967950915384 1
0.700124475895644 1
1.13413880734094 1
0.804045619025611 1
1.05723885482938 1
1.2243930546753 1
0.903592645612086 1
0.99469963695807 1
0.878930568338493 1
1.22285351988807 1
1.12155049129133 1
0.663712618203034 1
0.849366867958938 1
0.988725418698961 1
0.905636457260846 1
0.767130003768613 1
0.89752982948904 1
0.823257881037274 1
1.06871286010551 1
0.965187077625966 1
0.925953395134346 1
1.24320644069523 1
0.906475889070797 1
1.08721324768818 1
1.08201284268526 1
1.28351751582818 1
1.02251628656422 1
1.14860111193428 1
0.944376095567087 1
0.92649752429901 1
0.88107572038424 1
0.952429505914669 1
1.24459776976127 1
0.862826424926983 1
0.909469754787451 1
1.05777352811227 1
1.29264218173985 1
0.752139335820082 1
1.01834296556902 1
0.641991176332635 0
0.978219715336233 1
0.499221870840287 0
0.921138783261823 1
1.18626575735 1
0.868723064809486 1
1.15419111593358 1
0.629725713693755 0
0.954144776034439 1
0.878323047494206 1
1.04613346373392 1
1.02925018527534 1
0.979329675461928 1
0.681174480470173 1
0.806237691085099 1
1.00819757552499 1
1.15353114768323 1
1.2221048913125 1
0.735205832942188 1
0.978634553970698 1
1.07843105168102 1
1.28369831155204 1
1.07250250259185 1
0.798739461545197 1
1.14816417345458 1
0.896518758540222 1
1.0151422305954 1
1.07678491149232 1
1.0271994137826 1
0.791424850499433 1
0.981294660493642 1
0.753189846301987 1
1.17349961993663 1
0.978883735557021 1
0.874034816417834 1
1.0254632811912 1
0.952170310657823 1
1.10476575165146 1
0.816138917834768 1
1.19139284916987 1
0.741266581137506 1
1.03424667885308 1
1.04839990769676 1
0.869361972185337 1
0.950146191204316 1
1.18226009007234 1
0.81362606925977 1
0.971939434494584 1
0.979740396558912 1
1.00331156199093 1
1.03658589442059 1
0.803395225071204 1
0.854306678057937 1
0.991020454639156 1
1.15795697963234 1
1.22843978516544 1
0.958999943047568 1
0.798482189659908 1
1.16093838786346 1
0.936696887833754 1
0.889444429882906 1
0.643844326037687 0
0.954580560832564 1
0.991106605306555 1
1.07882808360148 1
0.97928237401722 1
0.926720312246291 1
1.08219730138136 1
1.20234363523172 1
0.970775696895141 1
1.05614035956787 1
0.863782131924338 1
1.00709131141209 1
0.893752984797026 1
0.786844455757561 1
0.793289540842543 1
0.676312663753363 0
0.734929071988802 0
0.796474032580099 1
1.09302557632211 1
1.13820579849848 1
1.01829317737805 1
0.895362436633062 1
0.82247727312505 1
1.10386656776985 1
1.02656306427949 1
0.906282506935589 1
1.08783604053528 1
1.01952209712758 1
0.98408908363279 1
1.0919004779665 1
1.06369443565295 1
1.07423857563214 1
0.923086042157138 1
0.52107608739436 0
0.911923254077962 1
0.932378246248124 1
0.785994853272364 1
0.847776876162769 1
0.999829856481574 1
0.841913965566693 1
0.994411150109433 1
0.843643694034193 1
1.06332913793857 1
0.942008754352032 1
0.854295118316353 1
0.972175308735136 1
0.876559099494956 1
0.841745539593381 1
0.933873328173633 1
1.23593726034933 1
1.1236169251876 1
1.09548337663817 1
0.811082503624259 1
1.08293480594122 1
0.959095802865057 1
1.01860806590915 1
0.951380270205513 1
0.911481286716397 1
1.02503628836971 1
0.990314911488968 1
0.937001223730235 1
1.01380975430377 1
0.866588812191737 1
0.880177782535949 1
0.815089321137786 1
1.09591907359436 1
1.07311245081885 1
0.841994734245141 1
1.10676568867179 1
0.727261342924789 1
0.936978656564483 1
0.795926795156622 1
1.17359074134733 1
1.06726098211664 1
1.12428781714306 1
0.997967522232233 1
0.853807694489108 1
0.963474967495803 1
0.719815610339419 1
0.925377760752968 1
1.20143757816116 1
1.08751901766429 1
0.856277605298421 1
1.12997302047465 1
1.05028273055946 1
0.896865322092268 1
0.897134371643836 1
0.684807157467467 0
1.07731070285898 1
0.845789654140473 1
1.01192170511736 1
1.01832621917888 1
1.1395792840165 1
0.960469465166811 1
0.97511036990755 1
0.953197421887705 1
1.19675035039612 1
0.93469109701525 1
1.07887507630248 1
0.839579962039172 1
1.04992281226484 1
1.32480411038689 1
0.821705231780691 1
0.998897879541765 1
0.876156290892839 1
1.26737723291036 1
1.02628175599764 1
1.01297162711519 1
0.84489332648134 1
0.925949892135445 1
1.0025798232345 1
1.07117929732842 1
1.12218183800269 1
1.05069976866317 1
0.905548764366836 1
1.47090363045517 0
1.20594884684955 1
0.781238441504822 1
1.09703484359277 1
1.07265825096239 1
1.02157443905247 1
1.06577766776167 1
0.987077114220407 1
1.17203174702766 1
0.962892342411123 1
0.970129438016379 1
1.10345664638894 1
0.544299703122409 0
1.05788812659594 1
1.15890328000247 1
0.746066751295102 1
1.06093501887551 1
0.768752649467973 1
0.915133237410287 1
1.07439349960632 1
1.04280198681517 1
1.24081822583865 1
0.985246082537645 1
0.748347533498218 1
0.828248693557017 1
1.04228930127342 1
1.08680028831819 1
0.950282198016849 1
0.936350274565928 1
1.0829487468332 1
1.19837755947039 1
1.11268024704631 1
0.814876854299943 1
0.747426996840026 1
0.96367413842799 1
0.99071135099963 1
1.12180983290029 1
0.886372606010127 1
1.07012531094343 1
0.904266511322396 1
0.973188822411139 1
0.901370310790592 1
0.973609508473017 1
0.933136572710879 1
1.02696129038097 1
0.612997365808432 0
0.926920688931913 1
0.910160974017669 1
1.18769130919907 1
0.994428915590449 1
0.845826458893282 1
1.24474497674046 1
0.71022203795735 0
0.938801420885674 1
1.03453547667457 1
0.897162173559417 1
1.03274340228331 1
0.712417235137201 1
0.84206331628278 1
1.10339065975281 1
0.844592822402792 1
1.00966840223285 1
0.853873745492721 1
1.09995345969749 1
1.02897083841215 1
0.810897938317505 1
1.25353886929488 1
1.03365924261745 1
0.750181425965033 1
0.864428292238399 1
0.848776416926206 1
1.30130719465387 0
1.0036225162217 1
0.875774662065382 1
1.16336783110013 1
0.775712108819869 1
0.897889317968332 1
0.832586426861655 1
0.759159810730265 1
0.813759239374591 1
0.825283843020251 1
0.891692316500774 1
0.929195373152455 1
0.936843069856835 1
0.929234453092927 1
1.0219408461951 1
0.841727685942644 1
1.12904964053665 1
1.07599261360791 1
1.05174556659645 1
1.09910835068338 1
0.94596869169319 1
0.902314986136804 1
0.857033663756562 1
0.934089066579823 1
1.00374979343441 1
0.735828015350416 1
1.0161666828018 1
1.06388703089266 1
1.03086309898418 1
0.834981496808444 1
1.36109828235489 0
1.00151604094021 1
1.08872800785186 1
0.988302004183936 1
1.03806590209791 1
0.924214395238484 1
1.08403549377905 1
0.816210195975052 1
0.893275022670079 1
0.862317743920447 1
1.11391474068946 1
0.689690643307876 0
1.21839107738437 1
1.02355686478674 1
0.975140424554366 1
1.23190910584308 1
0.945967098148563 1
0.779566710395924 1
0.909232585886214 1
0.956311707329552 1
0.9579774860386 1
0.951462843125742 1
1.00184177280309 1
0.91823530399876 1
0.930217362338345 1
0.825574145228627 1
1.32252915116706 1
1.07983949381749 1
0.929040654453871 1
1.11561359640401 1
0.93401206224735 1
0.873702533358624 1
1.10547748771228 1
0.970958636692103 1
1.02685606377078 1
0.812769032096737 1
0.967774449266936 1
0.915954285110812 1
1.23073802986656 1
1.00649863061383 1
1.04820193281658 1
0.855488276823351 1
0.744971861402651 1
1.09920913776287 1
1.06860339027599 1
1.26288172086938 1
0.945132586125883 1
0.976012686557589 1
0.860337871793477 1
1.24921340940963 1
0.996056478100592 1
1.06821787297368 1
0.908441991242924 1
0.701071714641555 0
1.05445747967474 1
0.836831148165443 1
0.859133852314677 1
1.09770051591498 1
0.72541762396955 1
0.945964965533188 1
1.13498201817991 1
0.993415899379305 1
1.01301922193541 1
1.05262926837577 1
0.762720918920852 0
0.874951436580308 1
1.18008571758345 1
1.04688616487715 1
1.06824198440148 1
0.85208662707852 1
1.17651130125735 1
0.950649010801726 1
0.80456658511132 1
1.05799249973872 1
1.01224019664391 1
0.949687187821089 1
1.05477798138007 1
0.778996740777466 1
0.938536382981346 1
0.897690875222089 1
0.915871796415198 1
0.914571835057708 1
1.26411215991626 1
0.9385871512598 1
0.948314250375265 1
0.851965148052491 1
0.791975299968142 1
1.35325322838317 0
0.808718430358374 1
1.08535231626407 1
0.923215789547086 1
0.867919437118426 1
1.05314535986715 1
1.00457070835021 1
0.661240860897998 1
0.803980806019328 1
0.885263807916843 1
1.04415248803816 1
0.646107947204556 0
1.10110753102285 1
0.933831517501814 1
0.793280563329851 1
0.706921072542832 1
0.893682613520358 1
0.995575756813131 1
1.00427652668166 1
1.04600967076911 1
0.880595914974856 1
0.795991156258468 1
0.824507645026717 1
0.931409484560976 1
0.72011256667866 1
1.20121325608688 1
0.755361537022479 1
0.774246109816176 1
0.85602343029997 1
1.0547389170122 1
0.915926133155802 1
1.16006536483394 1
1.26721913030142 1
0.787186958890688 1
1.00292646463887 1
0.714228159822574 1
1.17056290517858 1
1.00709034170401 1
1.00421701476744 1
1.00937621416366 1
1.03200941736917 1
0.95908813344879 1
0.753305481835499 1
1.27051338661284 1
1.00613779011494 1
1.02592858341673 1
1.00751111856938 1
0.844029421204613 1
1.25039639664577 0
1.00514231608776 1
0.991501611440205 1
0.610626214184409 0
1.19480140147497 1
0.903326954096639 1
0.939375710907559 1
1.15869636038271 1
0.751208608762368 1
0.755926478474918 1
0.917434658387136 1
0.934882855076733 1
1.18254491901142 1
1.016364260233 1
1.18850828479277 1
0.684152175339908 1
0.872555604612941 1
0.631907001001723 0
1.06564493491448 1
0.755718059346767 1
1.0091011128787 1
0.728037215277037 1
0.906400683788883 1
0.788437773945843 1
0.984956803677503 1
1.22171461311953 1
1.15798939771204 1
0.909655321127376 1
1.08100111851245 1
1.07279251813277 1
0.792962864958077 1
1.26696143314362 1
0.967217288662767 1
0.889825880480294 1
0.810511362888965 1
0.912471591778761 1
1.12608311784818 1
1.38830623221733 0
1.17386892734767 1
0.593877804041959 0
0.874812756680122 1
1.09144736569084 1
1.18470418697486 1
0.964883754084939 1
0.885006428620014 1
0.879155491541469 1
0.862183130898173 1
1.12224081283932 1
1.21548056563175 1
1.01083803737906 1
0.891577631686069 1
1.0255812474611 1
0.99809917348133 1
1.07000996808203 1
1.26278961280269 1
1.11505287833816 1
1.09358003714752 1
0.727924707784284 1
1.05452563858976 1
1.27782717809988 0
0.915972899667668 1
0.809511075901497 1
1.17270570972913 1
0.630515548277459 0
0.994932936784137 1
1.01379285237893 1
0.871023872841587 1
0.930200000687227 1
0.918474814243556 1
0.995849679398099 1
1.09811912159822 1
1.16897693424486 1
0.847696652804753 1
0.969133162885653 1
1.13672211519214 1
0.960783863586917 1
0.922289914511 1
1.04720861302239 1
1.19310228171031 1
1.1768317896299 1
1.58230118712669 0
1.07558118048348 1
0.81589386013692 1
0.913664246043948 1
1.34438832903679 1
1.02721081177584 1
0.867010831135393 1
0.996582564822557 1
1.06666896611852 1
0.834750693714253 1
1.02949732307027 1
1.0243651524952 1
0.817059182425846 1
1.19942566065234 1
1.0109704648947 1
0.91590791382066 1
0.801565438515617 1
0.843749073057822 1
0.8206234028463 1
0.966956579842647 1
0.915051796111874 1
1.07011471910947 1
0.97642019809265 1
1.08419425276029 1
0.601212840472182 0
0.919799473829767 1
0.795622835950417 1
1.01047221270221 1
0.773036730749718 1
0.98031450605787 1
1.12804151739331 1
1.20369205081716 1
0.495866449494135 0
0.891978342039292 1
0.983331475010876 1
1.0116145819224 1
1.08512401636635 1
0.963588896253481 1
0.91460127894321 1
0.674389766592093 1
0.748860334181037 1
0.972874896354442 1
1.28379003042562 1
1.08548460541225 1
1.13167039761803 1
1.30738946021232 1
0.907286856314984 1
0.713329735873106 1
0.750967423812757 1
1.12492761639341 1
0.861001595860115 1
1.09883874954981 1
0.803005461768067 1
1.05060823304665 1
0.850280501236778 1
0.808549885789571 1
0.970754122921855 1
1.0661818290663 1
1.16075703187287 1
0.905739752543032 1
0.925322183641526 1
1.06152784072766 1
0.901240017691244 1
1.15023709244922 1
0.844340920583659 1
0.802744157798467 1
1.12116998936009 1
1.14454870389295 1
0.888768209584595 1
1.11372486067095 1
0.96567763812801 1
0.671101318260171 0
0.970284759049435 1
0.835679776882295 1
1.04046390509731 1
0.822126047089338 1
0.887769081377394 1
0.943265070066905 1
0.691959770418374 1
0.890645281298699 1
1.0793083772742 1
1.07252534459742 1
0.877641670340411 1
1.23150663680922 1
1.21744692293768 1
0.771685678520896 1
1.00337940129781 1
0.970330723739052 1
0.989366427630172 1
1.08764186853661 1
1.1343377592494 1
0.863805822300312 1
0.86470001154374 1
1.0029257041086 1
0.770218500609683 1
1.01768238975649 1
0.726744423208429 1
0.861768081168148 1
0.937518781576786 1
0.680984567999303 0
0.800476740132807 1
0.903855076487639 1
0.944122641348889 1
0.641239739816927 0
1.10198601101814 1
1.00294453931999 1
1.05506530009608 1
1.14069954026673 1
1.45402569207883 0
0.845872493015346 1
0.942778428654675 1
0.885566532695061 1
0.94233118199305 1
1.21587703094029 1
1.01218316721884 1
0.98010253134753 1
1.02746367625555 1
1.14801373543668 1
0.86142662432474 1
1.20819119035616 1
1.021817611609 1
0.843523009852966 1
1.11599080974034 1
1.05750182323855 1
1.07046751986278 1
1.08305129317979 1
1.02965646576474 1
0.985656785622501 1
1.03145569784469 1
1.11796723255136 1
0.941709436925195 1
0.913878697690968 1
0.60760470085998 0
1.09670343639888 1
0.788210106159626 1
1.11504437926974 1
0.883762885284767 1
0.727562577013885 1
1.27129428755592 1
1.24507252179677 1
0.650375651320881 0
0.725187576444053 1
1.30087950570895 0
1.31755266608684 1
0.859125055205069 1
0.930732228750306 1
0.852733267717282 1
1.18551459756418 1
1.27078194878388 1
1.23324817317447 1
0.858052292499633 1
1.00922238852907 1
0.911413527430754 1
0.998985271744473 1
0.887613499778932 1
0.689621103479137 1
0.979852993029306 1
0.923031035106813 1
1.26882410718795 0
0.840007059857006 1
0.774714437471102 1
0.759851810727803 1
1.08909974003174 1
0.780178524688506 1
1.09282652681656 1
0.776587906841422 0
0.813029220450248 1
1.10858763438085 1
0.764994846451836 1
1.09496235133019 1
0.942543434338219 1
0.989751350697117 1
0.764273112461756 1
1.06514219737254 1
0.944808237904553 1
0.845744134651913 1
0.931920517096776 1
0.832071256359168 1
0.63673155563351 0
1.17638207945037 1
0.69779597693988 1
1.14159413599895 1
0.962638530312995 1
0.722024257534966 1
1.104738359298 1
0.951757226625482 1
0.777161699858647 1
1.0219812528305 1
1.17602161265536 1
0.812783978207288 1
0.988409006190356 1
1.1016532371052 1
1.15809465627554 1
0.972220790765422 1
1.246656973058 0
0.896729590353975 1
0.989112884718568 1
0.996336770484315 1
0.951104694095484 1
1.03813711248082 1
0.943471646546469 1
1.01405155431454 1
0.96154910485281 1
0.898762228997764 1
1.13302609505732 1
0.934481027639315 1
1.27846135484935 1
0.988323555187178 1
1.09155755910841 1
0.999154097152435 1
1.16001277866068 1
0.753514911962728 1
1.18511888527385 1
0.977172513037718 1
1.24828622307541 1
0.86205124495406 1
1.21983943488963 1
1.32875680262028 0
0.985911882916994 1
0.996897521686495 1
1.10977586780058 1
0.762202663617251 1
1.35443185185093 1
0.970772240062419 1
0.815234726999856 1
1.10285731686423 1
1.06352991740258 1
0.829476182137714 1
1.09429924917476 1
0.979289476699742 1
0.949202723133908 1
0.825863414079399 1
0.987333183176547 1
0.630696069775759 0
0.992628853578394 1
0.989012730499225 1
1.30130729666067 1
1.00208739776376 1
1.19389351727337 1
1.07648117830477 1
0.953572808846112 1
1.08508315839147 1
1.20837650614984 1
0.757163202776032 1
0.815650151636281 1
0.939857299928734 1
0.889026992766965 1
0.852866460743309 1
0.850961091986134 1
1.02750437439345 1
1.15493055701612 1
0.842404405318949 1
0.90291574030732 1
0.922575006247321 1
0.809408778775136 1
0.836705959561111 1
0.993933756867383 1
0.906548406792456 1
0.934635685588084 1
0.9393638286918 1
1.10482281362485 1
0.80027933174797 1
1.23534376413066 1
1.32645502470446 0
0.998650586511025 1
1.05342239512758 1
0.818939216366749 1
1.02159762416641 1
1.12053683775506 1
1.09961657726063 1
1.24762838737669 1
1.14762261243701 1
0.946890747458044 1
0.837060345238359 1
1.01308477955998 1
0.766222027722579 1
0.824583408858329 1
0.725847535433404 1
0.759035165406319 1
1.07050500166689 1
0.994977924244697 1
0.896096039194004 1
0.924555698584425 1
0.90587487402014 1
1.1644267178671 1
1.08764599531036 1
1.15144081224086 1
0.952113717133858 1
0.636965580350794 0
1.03183531907666 1
1.11686904429931 1
0.951620392113301 1
0.849870522615863 1
1.17063789842549 1
1.15751133813029 1
1.2718425947393 1
0.966925448665177 1
0.919940252020585 1
1.04252572039081 1
0.751769542503927 1
0.925711563398265 1
0.837158844836829 1
0.983914675521738 1
0.92788127073368 1
1.09593076566306 1
0.907107629151411 1
1.06031430042939 1
0.596469344283325 0
0.995863964054116 1
0.843374059216905 1
1.02098661267564 1
1.26453981346858 1
0.962996397229739 1
0.861546220839678 1
0.786545562990871 1
0.762148551098089 1
1.1700796838331 1
1.0471997825247 1
0.845867381194937 1
0.710158351205982 0
0.944969597605525 1
0.906562190395175 1
0.999043530867431 1
0.907055737671653 1
1.04695864505876 1
0.871896998714176 1
1.05599769195092 1
1.08801875618581 1
0.758898884921317 1
1.2489208271619 1
1.20623697736715 1
0.877597793978875 1
1.21250829299624 1
1.11214770602213 1
1.18030438777442 1
1.00756739612296 1
1.29285820065749 1
0.926222682252085 1
1.2824805797787 1
0.945141037576628 1
1.08479183649081 1
0.690175602188625 0
0.727368940318876 1
0.937665879652136 1
1.17599739682837 1
1.00346106092366 1
0.953836893480184 1
0.937795931017097 1
0.9264965710459 1
0.70565213088009 0
1.11686002484274 1
1.05404387672357 1
0.776404540812509 1
0.980088963244937 1
1.05865604142403 1
1.16384804295858 1
1.02129191863016 1
0.789001308278128 1
0.951716155149897 1
0.882524815210215 1
0.793980836549976 1
1.10325943863866 1
1.02530885429729 1
1.00720755555602 1
1.04203182680995 1
1.01266495557503 1
0.891414387001912 1
0.901200495533766 1
0.976212602569895 1
0.90330070257205 1
0.82638589729462 1
0.787041882557266 1
1.01440874798318 1
1.0202010581935 1
0.987619933256706 1
0.849383495960505 1
0.945881058718037 1
0.96606159230624 1
0.82172586506929 1
0.843216367372265 1
0.684207453685158 0
0.963048315294198 1
0.93724055522877 1
0.749650936738678 1
1.03890869604717 1
1.09215228248142 1
0.965831748149466 1
0.988223702152085 1
0.915804757629375 1
0.713484921634783 1
1.07980970855454 1
0.809897938402819 1
1.00718720381162 1
1.34576566382755 0
0.996871128250373 1
0.837116185340709 1
0.870817247816082 1
1.1574319793748 1
0.85857209294997 1
0.926311616282021 1
1.14710741578109 1
0.972035114777239 1
0.818165016941562 1
0.754452414345831 0
0.971282913301375 1
1.25284032359513 1
0.684559688333566 0
1.04503510580273 1
1.0594170834258 1
1.05466307110221 1
0.856809357195303 1
0.947063638551077 1
0.716271756502781 1
1.07512537094007 1
0.960472932687226 1
0.665856805279049 1
1.19308659737627 1
1.09596993442621 1
0.988809252567275 1
1.01746025354424 1
1.21686702384239 1
0.784235489019576 1
1.31199472322598 0
1.06333863190095 1
0.897223090648419 1
0.899319515269625 1
1.03555267183078 1
1.16636373457782 1
0.777256217497974 1
1.07038292058671 1
0.998809213106629 1
1.05590469403503 1
1.35693702142167 0
0.838809303726919 1
1.03335203794678 1
1.37792964222664 0
1.20211762926828 1
0.726763778069711 1
0.641117571663121 0
0.982337231923337 1
0.865583206327409 1
0.915775195144381 1
0.923209821313889 1
0.853798075894714 1
0.949786971219074 1
0.880265957329948 1
0.950051719878081 1
1.29132730088877 1
0.828444399322952 1
0.912088113875243 1
1.02016716200549 1
0.982618886772742 1
1.13151378850961 1
0.983535885015583 1
0.744472524894637 1
0.841426042319644 1
0.87469925814815 1
0.778629433579976 1
1.07509091021923 1
0.884028405997806 1
0.905797827765952 1
0.971990194650802 1
1.08589707407328 1
1.19159964716884 1
0.963819269603553 1
0.723164340323669 0
1.03934133188544 1
1.15753359814478 1
0.93542388448497 1
1.03229650915354 1
0.980669885495275 1
0.899264499691906 1
0.843400462519853 1
0.858420592288145 1
0.806055334099884 1
1.25113748397565 1
1.0839338732936 1
0.698130922427457 1
0.916210455920184 1
1.14120405107327 1
0.840136078979426 1
0.865232813802483 1
0.934157063584912 1
0.861938480856621 1
1.11392293950022 1
1.02393650502488 1
0.939043734796856 1
0.958229153906737 1
1.17109191598609 1
1.27357012746863 1
1.17333302693851 1
0.898350847348587 1
1.08443852476546 1
1.03182151043279 1
1.09819243834592 1
1.05320007414957 1
1.13872369537736 1
1.10307635986369 1
1.3106077470427 1
0.96109550651168 1
0.884671932046437 1
1.08909353486753 1
0.896213312190031 1
1.13524815115066 1
0.790362247900892 1
0.755871107175907 1
0.866690474076414 1
1.16820413740687 1
1.07284057243745 1
0.946271928498336 1
0.836958030145801 1
0.965455685263448 1
0.989369363942125 1
1.02511405081766 1
0.83141330402105 1
1.22008916036769 1
0.812517853426975 1
0.766647880849288 0
0.999548115765846 1
0.8649160894116 1
0.799976578657234 1
1.14347744772033 1
1.15812602283513 1
1.15792250758398 1
0.630155176405944 0
1.03866992698306 1
1.042075382677 1
1.16457944902156 1
0.744039292364654 1
1.15419786796369 1
1.04048235872959 1
1.00371595290931 1
1.16600518845162 1
0.854657777962617 1
0.968752617962297 1
1.06177827536354 1
0.925121907500777 1
0.998395591747026 1
0.860879408003058 1
0.674785581463303 0
0.993813594700468 1
1.0921616289656 1
1.12951606883151 1
0.998362635353151 1
0.815158908640597 1
0.864613990476041 1
1.01211757978673 1
0.958964970977847 1
0.757746266763259 1
0.837365936982107 1
1.21894980664348 1
0.775974278815927 1
0.786383741189879 1
0.893480905248717 1
0.730438953408184 1
1.02042972172978 1
1.1022382034621 1
1.10598026167729 1
1.22387394187004 1
0.79160188244677 1
1.07629394306859 1
0.682738762198056 0
1.04344587545981 1
0.768106404254516 1
1.28387085591349 0
0.915344853692323 1
0.922254388769237 1
0.836984480179545 1
1.19771639641752 1
1.11152021029737 1
1.17687261465068 1
0.726456727776652 1
0.877083822926138 1
1.11583576945511 1
1.01373278373653 1
0.917843087980475 1
1.17855136161406 1
0.994718596769166 1
1.17247528766157 1
1.01784962957046 1
0.957897024869618 1
0.698584318277035 1
0.995080548042708 1
0.942860570122471 1
0.94393556530145 1
0.976041105271453 1
0.837427752140892 1
1.13481083378126 1
0.726857040665191 1
1.17218759784174 1
1.04715588221521 1
0.993575173044234 1
1.10444699935758 1
0.872334898092248 1
0.774903012120808 1
1.27194282276495 0
1.1880687344348 1
1.07135177465372 1
0.990312182777127 1
0.9117429329182 1
1.00463025929437 1
1.27524149363881 1
1.17566630343982 1
1.16142267178357 1
0.880251622806367 1
1.30554273503299 1
1.00583104592158 1
0.993854492978023 1
0.923127234753383 1
0.901993682232513 1
1.1224672255981 1
0.947970591627315 1
0.806243203800563 1
0.748726305486847 1
0.926736593674304 1
0.91425481393219 1
1.09163966977293 1
1.01667263497379 1
1.19791663538482 1
1.05653897074452 1
0.591914592867896 0
0.98274042695459 1
1.08008795748704 1
0.69389099181525 1
0.79951661327853 1
1.14581530001782 1
1.15683429717832 1
0.79587828983155 1
0.956242486927364 1
0.910143156980249 1
1.27195191958607 1
0.674753622063086 0
1.2653821971278 1
0.918360142550152 1
0.959350755923562 1
1.14161962302214 1
1.29139802042898 1
0.736393369585986 1
0.759946709490339 1
0.924843955459219 1
0.918244031212916 1
0.84131487965253 1
0.99568001244527 1
1.00083285390018 1
0.885280547782818 1
1.14989622466374 1
1.02208915041568 1
0.876649508373007 1
1.08678631176647 1
1.05991819055939 1
1.09773068990115 1
0.970293234006354 1
1.04986127859718 1
1.14353939890507 1
0.925949075532376 1
0.799200705126739 1
1.19480628623821 1
1.19542093623857 1
0.740633027846906 1
0.86007337797641 1
0.907777787257895 1
0.939509915108761 1
0.772059999403557 1
0.822213349345178 1
0.931417639318821 1
1.008487870115 1
1.11672518986271 1
0.990888032447814 1
1.05740659432085 1
0.873519888409811 1
1.20103393174983 1
1.04480545614322 1
0.901836068388569 1
0.842026668910882 1
1.12771669908424 1
0.927039729440958 1
0.891131833603821 1
0.838070320979959 1
1.08782978680095 1
1.11961343665613 1
1.05532422310138 1
1.2541118009187 1
1.23017317946921 1
0.958561836899372 1
0.99196834595115 1
0.918269362777793 1
1.16404436271298 1
1.06804466470808 1
1.06530196564924 1
0.943629717650399 1
1.01922908004147 1
0.761010094058169 1
0.605858396140027 1
0.80259683422475 1
0.846924709984897 1
1.07211505721584 1
0.887436933568515 1
0.753658717796062 1
1.04067619942451 1
1.15543298114035 1
1.01459041777545 1
0.78829052561161 1
1.09179175864831 1
1.05923062300397 1
0.967440076511691 1
0.749861172118195 1
1.22871779601784 1
0.954382967945545 1
1.03623492021595 1
0.615948298255783 0
0.860796753903015 1
0.92213813910661 1
0.973990792677035 1
0.836317882367041 1
0.71116761406123 0
0.969428179384941 1
1.14157315994453 1
1.12915022836014 1
1.06115139854173 1
0.88015158968429 1
0.751243740037432 1
1.010845515993 1
1.1192141143387 1
1.0916701183497 1
0.868226377143703 1
0.938063767771659 1
1.06390750723819 1
0.926435106882976 1
0.776092562223021 1
1.12746973577887 1
1.38233864847245 0
1.06114672110304 1
0.925708864586183 1
0.866198556048957 1
0.970835057239288 1
0.825827860109603 1
0.981284693974488 1
1.23413052530892 1
1.09487173360611 1
1.09447760081453 1
0.624369026949066 0
0.931900391768424 1
1.03585314886149 1
1.16802563207775 1
1.15323945894751 1
0.663649812036695 0
0.675653470875477 0
1.45017788452929 0
1.08917552994932 1
0.952980970035786 1
0.821687205291906 1
0.821078509786872 1
0.862166735604116 1
0.757008744020504 1
0.559294565343644 0
1.17913770490175 1
0.969447829996437 1
0.760146718048065 1
1.15079309667799 1
0.923144863278125 1
1.10668309740954 1
1.22134846701077 1
1.02993209625093 1
0.625318545810312 0
0.85874277160896 1
1.26311668225385 1
1.15972550339263 1
1.05626608188094 1
1.0251114244647 1
0.801192358384617 1
0.97806750193496 1
0.835752012814619 1
0.929019415619664 1
0.85287229920981 1
0.992491705680923 1
0.738808929040421 1
0.882346239443398 1
0.925935835706952 1
1.2810209802999 1
0.668462851609219 0
0.945366112751238 1
0.939161383047606 1
0.761659680607098 1
1.17812438297487 1
0.891753493167448 1
0.756440336478853 1
1.05798885389025 1
0.896372918582503 1
1.02680287173297 1
1.0509118434535 1
1.05806707170387 1
1.12356197119413 1
0.988160334450703 1
0.806160358499502 1
0.93180919810724 1
0.815106977176451 1
1.18804559666477 1
0.883149268796595 1
1.21610308194496 1
1.29463042933968 0
1.16036509013418 1
1.28329069236511 1
1.01197549194113 1
0.972909796480605 1
0.688283103186573 1
0.944936367660503 1
1.23569252612958 1
0.92842717058502 1
0.835908848058994 1
0.901168763578828 1
1.0181636411695 1
0.927731925307816 1
1.01660817253204 1
1.02904694925584 1
1.07557608993329 1
0.737993369150107 0
0.901116624304465 1
1.04048720019027 1
0.944210983673488 1
0.961319395937827 1
0.906672595914833 1
0.952315481737014 1
0.701735373969184 0
0.707060175516329 1
1.25248792487638 1
1.10549271135993 1
0.672325933281932 0
1.02481447281258 1
1.02452886252554 1
0.956366373757456 1
0.762581819510348 1
0.932983199607816 1
0.906677774223788 1
0.87220217103687 1
0.78999329810393 1
0.902734281331216 1
0.944721724961138 1
0.846542021646536 1
0.98628739146257 1
0.866694031988273 1
0.971250623589073 1
0.970925863629135 1
0.823783234062983 1
0.807104523333858 1
0.85791324841695 1
1.0600721586026 1
0.911355553321698 1
1.25700304697342 1
0.855614553600891 1
0.869137449878911 1
0.871627633204623 1
0.983666109445969 1
1.07261630825604 1
0.760824105598892 1
0.955689541466681 1
0.862120078636246 1
0.910834666832216 1
0.865479355940103 1
0.825465732681357 1
0.656184352269543 0
0.90402907128016 1
1.08464324017927 1
0.974390104099115 1
0.790942804299714 1
0.957997115693178 1
0.836098322871408 1
1.02114187726037 1
1.00378224880884 1
0.942964515074112 1
0.965512748468436 1
1.09009272000119 1
1.13875486611979 1
1.12160200896384 1
0.979202994138716 1
1.06216124157068 1
0.916454172713226 1
0.947222405517059 1
0.886936936014344 1
0.817402257529777 1
0.665832334736114 1
0.8624342039837 1
0.91525879584531 1
1.1310569958648 1
1.10366869329641 1
0.967387069916733 1
1.02289164289097 1
0.916402603322886 1
0.984388819106973 1
0.978079096911943 1
0.966370003114014 1
0.933219483650654 1
0.996663232411717 1
1.08533981283415 1
0.96272687347915 1
0.682896735525141 1
0.668974828178848 1
1.39964434368778 0
1.18814345745568 1
0.887731788287739 1
1.23106721388851 1
0.744964797557357 1
1.22963459003731 1
1.10121926196525 1
0.967305315610189 1
0.959208671774491 1
0.918119629239459 1
1.23441004402068 1
0.720607606206532 1
0.71602090060611 1
0.969674841549001 1
0.898193789028742 1
0.981180516413544 1
1.09398191546242 1
0.971015826176403 1
1.03762088725262 1
1.09294570913472 1
1.02643017441311 1
1.09830879187575 1
1.08044761466665 1
1.17679264456039 1
0.815006626050121 1
1.04844429682638 1
0.789765657290869 1
1.1238640224439 1
0.87190558118948 1
1.24817193682646 1
0.978890670653643 1
0.962517131190459 1
1.52288486113162 0
1.08172426769773 1
1.26078523152979 1
0.805492337482711 1
1.01177219990889 1
0.953996505306272 1
0.933019946509639 1
1.14268201124146 1
0.890614738233905 1
0.821578701782528 1
1.11065661403913 1
0.798186822943939 1
1.15691871137277 1
0.956743330229731 1
0.897839507164194 1
1.06047227078697 1
1.16567074306806 1
0.866279128029247 1
1.11471680090035 1
0.869296336876093 1
0.92857556249311 1
1.13360555744163 1
0.851976509431033 1
0.692307391387984 0
0.894093428566472 1
1.19206523453579 1
1.18300975127471 1
0.753420353573022 1
0.866157128549347 1
0.71936178233389 1
1.099421114664 1
0.808701406569452 1
1.18552712162825 1
1.07242568506144 1
1.1023781028364 1
0.967209605863384 1
1.20861499800929 1
0.796551634512149 1
1.05152393961009 1
0.949020665071901 1
0.853307703958417 1
1.02417366276417 1
1.0753141136977 1
1.02373599838186 1
0.953672879652603 1
0.898474388024866 1
0.759385131622362 1
0.693983169757242 0
0.942200708080853 1
1.26185065464963 1
0.933603879135381 1
0.873591776381489 1
0.984832385873018 1
1.0357540741456 1
0.901745494586531 1
1.00476815725022 1
0.867947291170613 1
0.842242767990589 1
1.11383002632079 1
1.06451212075621 1
0.841914934213022 1
1.11736101606836 1
0.998812858354509 1
1.06855507183376 1
0.840437634022202 1
0.876545200494896 1
1.06423284617476 1
1.19464257510648 1
0.757465325727395 1
1.0606407619804 1
0.935546048276922 1
1.00642022508794 1
0.930858817788642 1
0.924312407544144 1
0.783909509600507 1
1.06684562026239 1
0.924545871425098 1
0.869185044810534 1
0.853762456653302 1
1.10126140020607 1
0.625452825328261 0
0.991713170857779 1
1.17647367455669 1
1.16956531716025 1
0.927477455215919 1
1.04127299132967 1
0.726084886164227 1
0.813649766061679 1
0.868549228487126 1
0.870590742982034 1
1.10801663156101 1
0.929924371104793 1
1.05420148534929 1
0.973699238709269 1
0.874462191989202 1
1.22565869794094 1
1.01435939056199 1
1.02812402049536 1
1.03933019743474 1
1.02380349350988 1
1.21543580108298 1
0.89331554937911 1
0.953623884695229 1
0.807339789802527 1
1.02835658466741 1
0.894672090636963 1
1.09881510082423 1
1.18959050267731 1
0.939336776312127 1
1.04022132123147 1
1.06602270570547 1
0.986930636114524 1
0.935389721256427 1
1.00669584371411 1
0.720917237662978 1
0.675606636075507 0
0.914187321834686 1
0.788871900260078 1
0.994764903518889 1
1.08473121289255 1
1.1009876577249 1
0.713450760671644 0
0.864430756406225 1
0.922402642779959 1
0.872783458487715 1
0.724297767629511 1
1.00304301362978 1
1.0580604097494 1
1.08677798767343 1
0.848447872851394 1
0.961774295000525 1
0.944339150748584 1
1.30774699173248 1
1.01954823717687 1
1.11666599809383 1
1.31988574291328 1
0.850435143609255 1
0.931039407739352 1
0.918195007071999 1
1.14197940810242 1
0.885722085013178 1
0.844667186124445 1
1.10517550377635 1
0.974301740633767 1
1.07168384459535 1
0.638838159202197 0
1.01614033583503 1
1.06567643559935 1
0.893325396740536 1
1.13083805136456 1
0.572850746593215 0
0.949664259280157 1
0.793642941342829 1
1.19119626805637 1
0.793777076457248 1
0.829697502350445 1
1.14027188716265 1
1.18769173675124 1
0.967849419582086 1
1.08679704852195 1
1.1442514200688 1
0.752278844774438 0
0.894386547724003 1
1.17978934974134 1
0.954034044897212 1
1.00175979223533 1
0.862177827909943 1
1.03029918240089 1
1.06887781089755 1
0.904707818733002 1
1.08886466071803 1
0.860849533929299 1
1.26073006835129 1
1.21972417738174 1
1.14904505956551 1
0.703098006178563 0
1.04240815987299 1
0.880450587554151 1
0.982630467356641 1
0.736587470417403 1
0.95628404711416 1
1.09758243068854 1
1.23564887037984 1
0.790776330251704 1
0.924112217504842 1
0.836453005043285 1
0.996833268347003 1
0.985158777888165 1
0.842013799459825 1
0.869632522688112 1
0.964983893505623 1
1.00808918634274 1
0.852689349237463 1
0.72086602566969 1
1.02888866588233 1
0.927157291294347 1
0.738318971001733 0
0.958577323068156 1
0.976405770867741 1
1.00846734132514 1
0.863592188513107 1
1.13474150831057 1
1.16894810905478 1
1.20169196065567 1
0.9008655672458 1
0.850764904897841 1
1.11639712959006 1
1.32272376757831 0
0.996807466233754 1
0.794837954002839 1
1.01043552672267 1
1.27545583172104 1
0.984335540027348 1
0.926287999581176 1
0.981114263412667 1
0.991459291519311 1
0.925108094425324 1
0.82886376077619 1
1.16684343839748 1
0.853840257815117 1
1.07970335021924 1
0.87644668315561 1
0.982713890446723 1
1.29258638807638 1
1.11403993009875 1
1.05614645685056 1
0.983522627936573 1
0.939106532227731 1
0.861122334906685 1
0.90228659136029 1
1.259632139627 1
1.18595401141081 1
1.08427619709042 1
0.995131693367066 1
0.939104942064356 1
1.02823469157292 1
0.95910589775647 1
1.18257823366917 1
1.30067045765708 1
1.1941556143289 1
1.04178830851406 1
0.974764121534702 1
0.831288008367078 1
0.682986180952108 1
0.911825849164841 1
0.937479935675841 1
0.857872993866119 1
0.881967094092368 1
0.681008671384638 1
1.16861647240401 1
1.10231655078482 1
0.961547354412042 1
0.936589285973788 1
0.922539494786573 1
1.11345619261513 1
1.08265883116658 1
0.885711865707982 1
1.08831324076733 1
0.80787799096216 1
1.1386195394846 1
0.965621499817168 1
1.03590016372943 1
0.940877403426249 1
0.944581942930132 1
0.843734148725071 1
1.06616390954 1
0.784573671136758 1
1.05923493182805 1
0.958740280820821 1
0.836906175947263 1
1.18234367155496 1
0.857015205723685 1
0.809791967454825 1
1.12651150072195 1
1.0810280920938 1
0.912904364264211 1
0.963307799755869 1
1.08713007142623 1
0.906117655903234 1
1.08259231680105 1
0.764710550186852 1
0.971822947148943 1
0.903231349469717 1
1.09375049688765 1
0.67208769791593 1
0.803540357449312 1
1.02299234065294 1
0.871916754377043 1
1.15200619265242 1
0.962336719388847 1
0.915846904545173 1
0.55113010197878 0
0.895633233220206 1
0.779111283469225 1
0.957477445023109 1
1.01004242444346 1
1.03344426742652 1
0.947183406922372 1
1.03094744710589 1
0.843599473916121 1
1.08902524430643 1
0.773550824571598 1
0.919906004674052 1
0.9494414745503 1
0.931499238918911 1
0.930078185218128 1
1.01741671719648 1
1.01276081391213 1
0.73080121962609 0
1.02630716731065 1
0.943870279192894 1
0.76454250845036 1
0.868905786742725 1
0.659966577325525 0
0.878347676347438 1
1.07476257640946 1
0.998876720717334 1
1.12156723096449 1
0.832158976964992 1
0.7844409545246 1
0.911387035735516 1
0.948448340819332 1
1.25291808039001 1
1.18386415437215 1
1.10428008548355 1
1.0314532583479 1
0.946895481552928 1
1.11684842582058 1
1.18268595566485 1
1.26673132275972 1
0.789540406839366 1
0.652452441288086 0
0.824259098045543 1
0.868791070877828 1
0.892688496208213 1
1.18744876933543 1
0.954462364428458 1
0.884823753841375 1
0.946052177186505 1
0.99679651245544 1
0.983696331090729 1
0.630136772067529 0
0.880554356576106 1
1.00179033639353 1
0.828766141279681 1
0.819169321986588 1
1.07381178880874 1
1.30007522018057 1
1.1016418944398 1
0.781767770215413 1
1.13898751464944 1
1.26585149408615 1
0.966472950607587 1
1.0681712308493 1
1.00585085814258 1
0.813942571287937 1
1.13064910776163 1
1.13219785636499 1
1.11868120263924 1
0.974422715557976 1
0.953852852086117 1
1.07227287370952 1
1.1233954792339 1
0.917953455914007 1
0.823620255736535 1
0.989382041317584 1
1.12490520367597 1
0.964409893516714 1
1.17833750722252 1
1.07332825469278 1
1.07671877537192 1
1.2018186464547 1
0.919615126497777 1
1.11540585638738 1
1.16383835556448 1
1.26763012078196 0
0.852374177696667 1
0.986307979174909 1
0.682478783266389 1
0.799014410515101 1
1.07621962897388 1
0.829818850018308 1
0.921837597717088 1
1.03965778503103 1
0.986722571365764 1
1.42517246596072 0
0.98766643522907 1
0.718827487342965 1
1.15021971029981 1
0.971165076595221 1
0.798334972811685 1
1.01290628080602 1
0.866346246722002 1
0.966423686874946 1
0.943818668386123 1
0.941797287945841 1
1.06681064175431 1
0.797025328272101 1
0.961440699611689 1
1.21306206223504 1
0.98324351167051 1
1.11145602990989 1
1.05829018665937 1
0.906159635998141 1
0.955222586446532 1
1.20505900138436 1
1.16269870749756 1
0.922603123262995 1
1.29462718441142 1
0.889461088425502 1
1.12882349309358 1
1.08762951475863 1
1.0135541224392 1
1.1195271557565 1
0.740956440424809 1
0.934361403764379 1
0.648375890644325 0
1.00159010916882 1
0.991927732881985 1
0.979740879173995 1
1.02715030763875 1
1.03144188336204 1
1.18500237100332 1
1.36229611948528 0
0.717206300489562 1
0.813116392451532 1
1.12395853290116 1
0.961869718221305 1
0.949167803954045 1
0.928976990423564 1
1.02239832313973 1
1.18769421519136 1
1.0166089518359 1
0.914652451075597 1
0.726637859214189 1
0.880692906267329 1
1.37711779320767 0
0.68032896861345 0
0.945377473173182 1
0.794176953069024 1
0.791090289095112 1
1.04548898723081 1
0.985636393923709 1
1.02901907694586 1
1.06355580189965 1
0.886504467860829 1
0.862032799014012 1
0.85530396696655 1
1.07286011952608 1
0.965420799346276 1
1.1622962118182 1
0.792584430833792 1
1.0247449776764 1
0.753138523018542 1
0.765680255629225 1
0.718836507238129 1
0.692148629492606 0
0.856210904952684 1
0.88755333018735 1
0.93081444787623 1
1.17006913216601 1
0.891341312388329 1
0.811152326590565 1
0.967171005035622 1
1.21670383915332 1
0.911783163124997 1
0.772114863849922 1
1.01252668011682 1
0.900129048898305 1
1.06149618917102 1
1.02955909916635 1
1.20651902521218 1
0.756526547837033 1
0.879289771542295 1
1.10840642202162 1
0.817110452804079 1
1.01414227833834 1
0.628655246578421 0
0.969195934290212 1
0.918517378136984 1
1.07098901749385 1
0.958560596633816 1
1.05159360355757 1
0.831165099977322 1
0.778184525144069 1
1.17082289750446 1
0.855640377250793 1
0.974181944199219 1
1.15502155673767 1
0.708246640237406 0
0.960265854356348 1
0.851072043650387 1
0.997518631766933 1
0.872159422532517 1
0.859449689882447 1
0.641070591280072 0
0.844345243554756 1
0.912979077737554 1
0.910181127938866 1
0.981989063685264 1
1.00055755293127 1
0.835572061639496 1
0.986871053744847 1
1.09457327428538 1
1.24375588485916 1
1.14276847687273 1
0.786002612553005 1
1.14417138519993 1
1.34445686718672 0
0.806717878950956 1
0.898212227268331 1
1.00160724421291 1
0.917307816555052 1
1.07953316423142 1
1.02420861538807 1
0.885447037489642 1
0.869664244059677 1
1.09501202515934 1
0.807767242346877 1
1.14136208560575 1
0.968130820646279 1
0.981826265603006 1
0.839078025388269 1
0.977272694281563 1
1.02755514632313 1
0.908854147347316 1
0.883370510458987 1
0.624436507073489 0
0.90887807969545 1
0.870145543587365 1
1.00340816686747 1
0.744969254369838 1
1.11101782220016 1
1.13026986728745 1
0.791656774187391 1
0.848723768209373 1
0.912520139469108 1
0.940099329520996 1
0.855017152047377 1
1.23166377741487 1
0.969674919592075 1
0.629212668729896 0
0.895714520138224 1
1.03604228265886 1
0.880198871266561 1
0.772482929725406 1
1.06429921222823 1
0.771385260254339 1
1.12451429243179 1
0.848742554849963 1
1.14332375752364 1
0.766787353424258 1
0.993221471751666 1
0.854689152006139 1
0.908504370022755 1
0.959905852122593 1
0.819302209592329 1
0.946722057262754 1
0.880349783717383 1
1.12764826837732 1
0.916239162300582 1
1.14951004992867 1
0.910866557616372 1
0.638000830506294 1
0.868003009614571 1
1.05231087287241 1
1.11681316442871 1
1.28263578461169 0
0.585918193844279 0
0.941736255485729 1
1.25709704947227 1
0.989778115944234 1
1.07379292049787 1
0.924849214664601 1
0.850673734699321 1
1.00745521183497 1
0.766968020225823 1
0.813403319047789 1
0.95727077046648 1
0.777107999994536 1
0.89067674272929 1
0.833106225329685 1
1.09754765476567 1
0.636403432359688 1
0.826160826009213 1
1.01504127779418 1
1.19877818741481 1
0.993431897010348 1
1.00192838913734 1
1.08104556551749 1
0.81491998493952 1
1.12811938321602 1
0.863302877792155 1
0.972211018447601 1
1.0492930180407 1
1.07632635926852 1
1.0013640554685 1
0.890479452255485 1
1.08715290525193 1
1.10360303827202 1
1.06523132422794 1
1.03143446802168 1
0.767449063846401 1
1.03745322080571 1
1.12056961930867 1
1.01623837244324 1
0.937694711946316 1
1.19007350576267 1
0.973825235170031 1
1.18968510761086 1
1.1972344557295 1
0.770932870444577 1
1.02088016008455 1
0.976564404525436 1
1.05109957547504 1
1.09351974515478 1
1.14013376917401 1
1.24146177158637 1
1.00700290753948 1
0.859587924040642 1
1.08029210853607 1
1.23299977142812 1
1.07280789147841 1
1.10931100790499 1
0.883611986172259 1
1.01297570777103 1
1.1877812243209 1
0.825870033644169 1
1.18672390811906 1
0.862526593668942 1
0.997878950433568 1
0.790691303193477 1
0.859812833339418 1
0.668540466980997 1
1.315021481372 0
1.13426286076016 1
0.623310732766253 0
1.1508325472087 1
0.770609000479443 0
0.961523435340563 1
0.916927883077818 1
0.974590518822969 1
1.14391669250027 1
0.887774268066401 1
0.854177378404189 1
0.782384004469383 1
0.867526712628057 1
0.83180419852187 1
0.919073630415859 1
0.988707024473231 1
0.711699799811838 1
0.962446464230493 1
1.16752830295521 1
0.914766586171708 1
1.03462698367466 1
0.990923329519945 1
1.28680204470892 1
1.08623237295617 1
1.2978463902056 0
0.835385339509819 1
0.81657724138818 1
0.941918423203901 1
0.925087376634822 1
0.805905022591381 1
1.17357266553752 1
0.723532834361641 1
1.08441612670225 1
0.888316978418346 1
0.727442164319732 0
0.933230911017117 1
0.878624498830507 1
1.01344014874196 1
1.10329723377904 1
0.917708568985173 1
0.727340030761434 1
1.02566622893493 1
0.915052321448574 1
1.02434512550147 1
0.933156888630019 1
1.07112853485003 1
1.15755473910016 1
0.821315093180369 1
0.936935435254814 1
0.938193612761791 1
0.945083170137409 1
1.01670929034861 1
0.925404412792296 1
0.746862304196368 1
0.989475787197078 1
0.870761634335918 1
1.18165730702879 1
0.992994516141771 1
1.09717297718317 1
0.840783966211 1
0.89936701987997 1
1.12072589656235 1
1.05364363958344 1
1.07472145855496 1
1.04444157994636 1
1.01022230053417 1
0.800978352447957 1
0.991575029413282 1
1.20061709627462 1
0.764796351531189 1
1.00486662415342 1
1.02074506897151 1
1.35046829963035 1
1.1079721745021 1
1.01207894024936 1
0.82138196515191 1
0.94251632865922 1
1.15705276746986 1
1.08458330218399 1
1.05674773302762 1
1.02226638836719 1
1.03503431110125 1
0.810186016577853 1
1.05580706098937 1
0.690772422543026 1
1.0997718136891 1
1.26817864471926 0
0.946546390603614 1
1.18838298097949 1
0.916971136701193 1
0.930176947163026 1
1.11469989444293 1
0.984574681623047 1
0.857077024521897 1
1.00203360330674 1
0.918227469948203 1
0.946279932697745 1
0.760173858784893 1
1.28593511724479 0
0.550677899999578 0
0.994034873802748 1
1.0568536825328 1
1.23188904425677 1
0.935429484450791 1
0.829950512917803 1
0.976757645887709 1
1.05608840199183 1
1.00284233037016 1
1.01590323945831 1
1.01187425334046 1
0.794439898434172 1
0.777724653436058 1
1.06339980840406 1
1.23244171524055 1
1.08471584095427 1
1.08963831953775 1
0.587593126354899 0
1.07770798350497 1
1.17537746042173 1
0.788636286147514 1
1.09562093509643 1
1.04696781523077 1
0.803745202987733 1
0.883981582659164 1
0.996961913623633 1
0.818194931673069 1
1.07527329855697 1
0.808815319489623 1
0.857065733239365 1
1.15242727271174 1
0.935636028684644 1
1.03982314124146 1
1.0489201320883 1
1.29184445504622 0
1.16895359397455 1
0.711770581630025 1
1.02932842536361 1
0.902552529408514 1
0.980116463721725 1
0.755461504354633 1
0.820722647073909 1
1.23952868854421 1
0.928777269337656 1
1.21210149133911 1
0.738417616964173 1
0.88267634585165 1
1.19400504047294 1
0.792785648015334 1
0.834050316809661 1
0.861011452832389 1
0.783059393851196 1
1.09734727823157 1
0.885689794381834 1
0.792964921910032 1
0.861270771983074 1
0.994647204905525 1
1.10637609273744 1
0.998750206624672 1
0.993417110139065 1
1.00042327110302 1
0.903520560438064 1
1.08014255357477 1
1.09304031810369 1
0.798959715686993 1
0.926065314946541 1
1.13676016544591 1
0.611594040388844 0
0.999708379586429 1
0.844263101384995 1
1.17326968526079 1
0.89266322469166 1
0.985615336640098 1
1.40797005548784 0
0.726353313875638 1
1.34495395292055 0
0.598605042012974 0
0.862863201284091 1
1.18730534997328 1
0.772018614310583 1
1.14027561145994 1
1.05876812211664 1
1.18465232312401 1
0.751951464734798 1
1.19210085540564 1
1.07132161650237 1
0.72342711298727 1
0.801662616455518 1
0.97719165035992 1
0.877298406559597 1
0.823272636543542 1
0.923812636736691 1
0.887722068337356 1
1.3730939651279 1
0.847223369261246 1
0.795157879860144 1
0.890643933942426 1
1.0753655800394 1
0.891051090890542 1
0.811354497181628 1
0.839536778756924 1
1.09759514139007 1
1.06443912635042 1
0.804515570846935 1
0.682288010733858 0
0.783188647366611 1
0.806194046028784 1
0.757930771639345 1
0.989345026309011 1
1.10427097911133 1
0.946531594166626 1
0.830308846021444 1
0.920653178313419 1
1.0520289204561 1
1.23234565213434 1
1.12760554938239 1
0.961453629387923 1
0.89048036265774 1
0.974336387728993 1
0.986680244364641 1
1.02321226896378 1
0.958521932634919 1
0.906022291096918 1
1.12943359655022 1
1.27254902802755 1
1.04842630007755 1
1.09735715253037 1
1.06330941867428 1
1.01800183713837 1
0.630646688691161 0
0.993779734229819 1
1.18116767711508 1
1.14370778351879 1
0.824680161999922 1
1.12307145817196 1
0.934895646935321 1
0.802132300668652 1
1.05671309801857 1
1.13660906239859 1
1.0476070590816 1
1.0301992534371 1
0.893511698991129 1
1.13713970941401 1
1.04237509323913 1
0.396298616718155 0
0.961904617095236 1
0.891508504502792 1
0.976526167224163 1
0.93341773109703 1
1.21018392075722 1
0.90847097066215 1
0.873016585732691 1
1.04356484048042 1
0.584791021901373 0
0.903339787728868 1
0.873350667306506 1
1.05851365387688 1
0.99880901493299 1
0.935849489891422 1
0.840036178177202 1
0.941343346647028 1
1.25349779156062 1
0.811565801794732 1
1.04479056885958 1
0.927601445271918 1
0.77593359246056 1
1.1982923569089 1
1.09718146993044 1
0.752949381932762 1
1.1061475478514 1
1.11375191692319 1
1.20677230585301 1
1.08049084682059 1
1.03056471564228 1
1.17586129063012 1
0.973866401988863 1
0.964619876277791 1
0.905137118219584 1
0.867085920847195 1
0.990717537011172 1
1.05559606196802 1
0.993378027643929 1
0.735843440233738 1
0.812347075319973 1
0.858108835439933 1
0.947962967633102 1
0.914302293327877 1
0.875793626051037 1
0.71230305063083 1
1.05789873120714 1
1.30567432381823 0
0.650521653165661 0
1.11003778342701 1
1.03312783796705 1
1.07413690022825 1
1.04123767347849 1
0.976844341424402 1
1.05811806394347 1
0.890974386380184 1
1.23775294387495 1
1.02435154303076 1
0.693188427212934 1
0.793125790060664 1
1.1592580834545 1
0.846874405244554 1
1.11243739626194 1
1.09274968075215 1
1.21239764735994 1
0.859164262196873 1
1.11313234869704 1
1.0808555880631 1
0.891060160442558 1
1.17313859631318 1
1.04902393291515 1
1.14574418814735 1
0.80651283451811 1
0.940188404219824 1
0.903194678447452 1
1.13092252066257 1
0.698606048729674 0
1.1275684851708 1
0.930737628107686 1
1.07363451273505 1
1.01233057964311 1
0.728940824761547 1
1.13586645607421 1
0.861399071982756 1
1.11716903253118 1
1.25654318497155 1
1.08473100548136 1
1.06886795613014 1
0.888372008037868 1
0.736820658226913 1
1.05871029028056 1
0.748666307160299 1
0.987381600300457 1
0.879387880428846 1
0.997629478580447 1
0.896392283471884 1
0.81111050688403 1
0.944094619785355 1
1.06010777496505 1
0.668461496991062 0
1.08404880697176 1
1.17525410299335 1
0.875317063676774 1
1.1555664003418 1
1.02574728141561 1
1.4007640381104 0
0.795832032879832 1
1.08383601461176 1
1.11599919292626 1
0.819690048613605 1
1.20407132111855 1
0.891639784797429 1
1.14712680477936 1
0.907703816555399 1
1.09746409042344 1
1.04531036693766 1
0.927069535538728 1
0.973235181774444 1
0.955792780027042 1
0.968712598571035 1
1.10347126637591 1
0.929122901474947 1
0.88749285808985 1
0.93938315304435 1
0.782519475760543 1
1.33601918173355 0
0.938564332323742 1
1.14476363126875 1
1.31601094797256 1
0.739097286632862 1
0.811580617069708 1
1.25270769929752 1
0.994870169990266 1
1.27823073268511 0
0.816052283983505 1
0.804139271320667 1
0.892523002405324 1
0.908192717814759 1
0.806851791832395 1
1.25521606711305 0
0.752092052265573 1
0.987084803659907 1
1.07296885245142 1
1.18225718682581 1
0.891524224449707 1
0.886518272301514 1
1.08827005945035 1
0.804525731645399 1
0.970982109912034 1
0.964583095097962 1
0.978365528804839 1
0.737099937719929 1
1.01848392010764 1
0.913850101497419 1
0.973768304209185 1
0.872285736565989 1
1.12699993894002 1
1.05148250660624 1
0.963979305373639 1
0.901599121727418 1
0.776747203037313 1
0.991223365950718 1
1.07100781661121 1
1.16449016520578 1
0.93271206872271 1
1.03778111368114 1
0.828069963075924 1
0.937982074833083 1
1.09239371648892 1
0.989557502414072 1
0.925987368785921 1
0.685014858978579 1
0.716857757888692 1
0.801635969070541 1
1.10748958194248 1
0.764314175410269 0
1.12730304260918 1
1.24284558195816 1
1.03900526150913 1
1.10995742279478 1
0.918402981524113 1
0.615137811268564 0
0.988956275806311 1
0.887812021127868 1
0.754198914704298 1
0.809297792833122 1
1.06022903674077 1
0.941041943349536 1
0.869398862955474 1
1.07715018258568 1
1.09329112446671 1
0.914378219525062 1
1.14069100815377 1
1.1228001736088 1
1.01949361367045 1
0.994762907150156 1
0.898434418412489 1
1.00116708608324 1
1.12962797547644 1
0.955476603688921 1
0.982360187473322 1
0.758504156174929 1
0.925225322241351 1
0.951656621256943 1
0.986575013546274 1
1.12540589989975 1
0.78052095862795 1
1.01618243329182 1
0.855214253400129 1
1.12152183349861 1
0.820571697192825 1
0.962879879950476 1
1.0245859491926 1
0.653434717728749 0
0.831082429801752 1
1.00755756255609 1
0.884280076598857 1
0.825271075429147 1
0.798471879468253 1
1.08193657221692 1
1.1720295165914 1
0.804668709137457 1
1.23486840338313 1
1.01695803026995 1
0.948652451015315 1
0.922467001331591 1
0.982996478991258 1
0.692879852678471 1
1.12335535797608 1
0.77799242329311 1
0.898092080893729 1
0.993084957668383 1
1.14094631233247 1
1.20673938247098 1
0.805819830098267 1
0.918380596345613 1
0.993366779448833 1
0.758221268485788 1
1.1122874664901 1
0.895982775244124 1
1.03458107579773 1
1.05921760536925 1
0.878646135412981 1
0.857952165599066 1
0.930901264566632 1
0.719830878326088 1
1.04897521607706 1
0.865233174462615 1
0.900507793902132 1
0.877758324030151 1
0.802473956360281 1
0.780954566379723 1
1.12601346560686 1
1.06287486259707 1
0.76294371683258 1
0.944945814580604 1
1.0401166238292 1
0.815565394618532 1
1.05281656431326 1
0.805373642011904 1
0.93224033532689 1
1.01113934363389 1
0.744670826953054 1
0.961488933445087 1
0.82708967406173 1
1.02266540058356 1
1.12053791816646 1
0.905683882863689 1
1.26451716345168 1
0.995899490058778 1
0.641203407597656 1
0.667227343425494 0
0.985169542680598 1
0.899714388010084 1
0.780333560517146 1
0.976816536456457 1
0.999275323452954 1
0.829787791928499 1
0.78036810574734 1
1.19057462570635 1
1.00975147505369 1
0.686293121707283 1
0.872981002553618 1
1.0384474808457 1
1.06691954079902 1
0.871384989217722 1
1.14762714194835 1
1.08261791648312 1
0.983724116325828 1
0.925607932365327 1
0.947934421063049 1
1.11115013434256 1
1.07122240925515 1
0.803173863277038 1
1.00154159022352 1
0.97917474614298 1
0.969305760159536 1
0.909698381679001 1
0.759926014302471 1
0.891224811140517 1
0.967341927258486 1
1.22859512447739 1
1.26580780296692 1
0.980995884747577 1
0.814477462735917 1
0.849407959461359 1
0.840958348995078 1
1.03079804841895 1
0.775251902170955 1
0.962944996151865 1
1.04135287118573 1
0.946740045452247 1
1.09890048256056 1
0.893422729877317 1
1.44575944272303 0
1.02481956679316 1
0.886765809394723 1
0.897396834335822 1
0.938705602553734 1
1.03494958026173 1
1.06550524018496 1
0.788942085882556 1
0.933825883417378 1
1.08602471836968 1
1.03231914252943 1
0.904934271467324 1
0.926640968740638 1
0.843509566598086 1
1.16086557610623 1
0.957129474159139 1
0.801169393695431 1
0.998028208435203 1
0.931456983286863 1
1.08411816143499 1
1.08084915233395 1
0.877754412490615 1
0.93147043606979 1
1.35427995435688 0
0.930337096023451 1
1.23813148919365 1
0.76527332136592 1
0.808357111396314 1
1.20497308225867 1
0.96461951620936 1
0.91650348827842 1
1.07832294489585 1
0.868928815161956 1
0.978545470068578 1
1.11034446791395 1
0.896018445914164 1
1.02552749985057 1
0.846250722168983 1
1.06837984739012 1
0.573804516644628 0
0.708863801906558 1
0.901172272259838 1
1.02324207926436 1
0.798280714144253 1
1.03177462844571 1
0.920191636984995 1
1.06174061000376 1
0.759508368488229 1
0.887305166191014 1
1.12430110489149 1
1.04642829402603 1
1.16466789009212 1
1.14567089979395 1
0.885324858535327 1
1.05556096350211 1
0.707971978265698 0
0.763751439664902 1
1.02826669587949 1
0.9870265762425 1
0.728433177999269 1
0.989019495372354 1
1.04467218760019 1
1.09380790781623 1
1.12846369491811 1
0.921565036508011 1
0.968472706764463 1
0.966680749437776 1
0.80536149618672 1
1.03489018457463 1
0.780135649857493 1
0.891874704597312 1
0.879348421544562 1
0.908952155762121 1
0.969057725679269 1
0.887846802797321 1
0.890526840359608 1
0.779984924309947 1
0.880094466742146 1
0.974389748832139 1
0.968350025376607 1
0.958669379097484 1
0.870473308824822 1
0.881826654977253 1
0.908231332289447 1
1.27918341670413 1
1.18678417855891 1
0.826433993190896 1
0.772297501341228 1
0.87152468811506 1
1.21958380752031 1
0.883893142300764 1
0.859128769016397 1
1.16125649357338 1
0.803914283325808 1
1.01706939684506 1
0.777301344200426 1
1.10176801859582 1
0.851019652631055 1
0.963523444967522 1
1.13543446851332 1
0.985301213480737 1
1.09767957859798 1
1.05771384086422 1
1.18271474848494 1
1.43012652930811 0
1.02177920316013 1
0.784572151012335 1
1.17834232683165 1
0.754301525202021 1
1.06709388535297 1
1.07456807710701 1
1.12824024742174 1
1.10106837870586 1
0.823212600637457 1
0.684160133480414 0
1.2108161947989 1
0.972283623027129 1
1.01000326588608 1
1.23535672838492 1
1.21701982616562 1
0.804316894814231 1
1.02834878050878 1
0.812973598881478 1
1.18491098766468 1
1.04623496225238 1
1.08761657810151 1
1.09904024480024 1
1.11525199503958 1
0.912912606203618 1
0.938487312203596 1
0.849425727400867 1
0.906000794429782 1
0.95521997492463 1
0.898875275692373 1
0.799612957214595 1
0.788051592437825 1
0.784947743328968 1
0.618354996893997 0
1.13060810251612 1
0.957603321507182 1
1.14996856386296 1
0.799926388818399 1
1.08873164668245 1
1.31049930568415 1
1.15963854574899 1
0.892113384844793 1
0.836101051969381 1
0.966071488320428 1
0.871123951339278 1
1.05366417070567 1
1.17286610952459 1
1.02593481965832 1
0.872955315175096 1
1.24415416645486 1
1.05783720366883 1
0.805246750594046 1
0.904933749394413 1
0.880003525397971 1
0.769954289590801 1
0.911084089248746 1
0.68662730563311 0
1.14404429642579 1
0.990013702511127 1
1.08559622043241 1
0.749721385842866 1
0.869376551952467 1
0.910110931500163 1
0.899375889113433 1
1.05825789464034 1
0.845172207869927 1
1.23481268544762 1
0.963647832846699 1
1.30000444667069 1
1.16358975519561 1
1.02963421097014 1
1.39886539409896 0
0.912729525722757 1
0.918695753277788 1
0.987168819648553 1
1.01136143275169 1
0.836962637161185 1
1.23828808523165 1
0.864340433832901 1
1.22610308602236 1
0.960020545498342 1
1.07792367454107 1
1.20629812651017 1
1.00868744822512 1
1.12699528923438 1
0.95465781531024 1
0.941772546239488 1
0.851160079700657 1
0.899893105792953 1
0.993186040586938 1
0.865652285829381 1
1.06189523872321 1
0.582814757598108 0
0.964874368185721 1
1.37690402103887 0
0.915153992147405 1
1.10555530428455 1
1.02061315154528 1
1.09930937148971 1
1.09640457108295 1
0.718243139471437 1
1.33950274659063 1
1.01829292396398 1
0.66415655695107 0
0.714621075254002 0
1.05378701997618 1
0.918684032511082 1
0.924290772419851 1
0.962189558011108 1
0.878592886481834 1
0.588755807632625 0
0.866244789482315 1
1.0799954914469 1
0.946276850704929 1
0.966577548334376 1
1.09551071330892 1
1.07227212012549 1
0.682270735930408 0
1.01899502569197 1
1.08821908585305 1
1.02543164169536 1
1.00063200005567 1
0.943880799370087 1
0.904962793084895 1
0.81826326726055 1
1.18431372721457 1
1.14062202963438 1
0.771317076645143 1
0.728627485981652 1
1.16716173576442 1
1.11369167049639 1
0.84010901549796 1
1.27234861771692 1
0.808861833624879 1
1.10663291329216 1
0.722513212811401 1
1.02794552688084 1
0.989242373468283 1
1.10540394241692 1
0.936094040485437 1
1.15984741175062 1
0.951885268648182 1
1.13080429431604 1
0.773488252633466 1
0.854251415548211 1
0.664998149765376 0
0.706527570257032 1
0.667519597524925 0
1.06867759896161 1
1.2574606646825 1
1.03915017953144 1
0.856778189621042 1
0.757453610571954 1
0.946015497148058 1
0.975984840710676 1
0.980042085715691 1
0.986911731057373 1
0.84563844228084 1
0.979533043925361 1
1.02616835463187 1
0.896417964146384 1
1.15460675902064 1
1.0899793778921 1
1.03427222327986 1
0.859357401062168 1
0.934650108583078 1
0.880891550027463 1
0.881296246778892 1
1.17780427622466 1
1.27414726839424 1
0.891652408042375 1
1.03373327788696 1
1.25779398722976 1
1.0266090546722 1
0.951857603482853 1
1.20517092279663 1
0.958384376844323 1
1.1128866077704 1
0.865638231191304 1
0.823580818134688 1
1.22344538623977 1
0.836201350680719 1
0.997604563554904 1
1.10018242509137 1
1.15533638019668 1
1.05359727206319 1
0.943443592636764 1
1.13452008038701 1
0.922019384529035 1
0.945803266229511 1
0.955442634704188 1
0.846935076234118 1
0.866980771235443 1
1.03272486364068 1
1.03162677459645 1
0.789999153672075 1
1.03703669671934 1
0.808305004875986 1
1.33293606099351 0
0.975161675862964 1
1.03228295250472 1
1.20577723687748 1
0.888950450311602 1
1.02310653815409 1
0.915714806127539 1
0.966564477224982 1
0.995336800310543 1
0.906418765290793 1
0.836400472248803 1
0.915867071771004 1
1.18955585649695 1
0.959844744876767 1
0.916469491722098 1
0.986475937857648 1
1.03544622935173 1
1.03822317787226 1
0.961302737935776 1
0.864852334844441 1
0.852622758151847 1
0.860507661027361 1
0.892252246568787 1
1.197845612587 1
0.98018108966395 1
0.970827817947651 1
0.834291808666491 1
1.41236709671539 0
1.21741653147023 1
0.907758387143196 1
1.0113930990176 1
0.966064320092258 1
1.18756836928274 1
1.07439121216975 1
0.955956674406422 1
0.89189127741023 1
0.695470779412984 0
1.20547899758194 1
0.914573794496257 1
0.989984538711934 1
1.0917961910315 1
1.09394690668253 1
1.0770244320932 1
1.12772939581553 1
1.0301895977182 1
1.13596764968134 1
1.031637499476 1
0.83651893077386 1
1.38312465502842 0
1.04491639900346 1
1.16554900685879 1
0.978281125921505 1
0.683043044845075 0
1.00753892803211 1
1.05093564721963 1
0.923276660094309 1
0.918247125529331 1
0.959133093113252 1
1.08774492827238 1
0.982891096177929 1
0.980795877393375 1
0.999711208248707 1
1.17259801959475 1
0.87004056231985 1
0.860763921072154 1
0.82323269734734 1
1.03736998682843 1
1.17199723731232 1
0.838605609815054 1
1.30345527908406 0
0.512158189688876 0
1.36313559238769 0
0.84488737497203 1
1.03904765859293 1
0.985042441894252 1
0.991697446692399 1
0.734306367849911 1
0.802509299951945 1
0.645789395244855 0
0.917584230819279 1
0.771477358417481 1
1.12836325081034 1
0.872083353330118 1
0.696780547947439 1
1.07740551495825 1
1.00652483554099 1
0.671942892406497 0
1.08546075555728 1
0.936047685322232 1
1.00952632885097 1
0.955310335838689 1
0.747475313995849 1
0.985199339459488 1
0.817971449584922 1
1.04255977516462 1
0.93463924902012 1
0.823717877592569 1
0.818774235059389 1
0.972412360288893 1
0.863912290743937 1
1.14107640367613 1
1.09058162388663 1
0.815718493150815 1
0.987319884301648 1
0.929232793580639 1
1.01291787561772 1
1.06905008755115 1
0.891780292603775 1
0.776765062213 1
0.829080695325315 1
0.998384008435896 1
0.921817273384996 1
0.786050962216762 1
1.11716427231017 1
1.2814872526807 1
1.28570536531547 0
0.999152550889115 1
0.863944761493256 1
1.08051683214837 1
0.990957892746811 1
0.848130238453776 1
0.79367296432551 1
1.23565445828415 1
1.30559114319902 0
0.786292056437266 1
0.988316900392938 1
0.83373213901294 1
0.871533216657376 1
0.656781872869151 0
1.22629457608578 1
1.0552042109001 1
0.835854360539283 1
0.912398851470024 1
0.974411925669347 1
0.910520717256582 1
1.09886891616738 1
1.1481778963769 1
0.768227108410838 1
1.04249035512211 1
0.819552873119329 1
0.939772621219286 1
0.90695680982575 1
0.976964099845071 1
0.927689694222698 1
1.12926565052961 1
0.782317039677198 1
1.21644273595139 1
1.16074971245953 1
0.655253459583265 0
0.913262862362084 1
1.0775302792219 1
1.02112475489029 1
0.909145616773173 1
1.00999344892501 1
0.729902360356287 1
0.788348227646833 1
1.00754047922872 1
1.05056079126927 1
0.761934008065562 0
1.08418404890176 1
1.01672753022059 1
1.07341426864047 1
0.709380321756379 1
1.13863572598263 1
0.909192751773618 1
1.05898359934412 1
0.686433473537762 0
0.834051023638508 1
1.11425080691157 1
0.862987995737719 1
1.00596801497856 1
0.892606381329064 1
0.928273929336585 1
0.821772132498105 1
1.04869278508117 1
0.71401559188257 0
0.976365494538442 1
1.04603554654072 1
0.95464574134758 1
1.17497710512355 1
1.07729221672132 1
1.1456499231176 1
0.796829796507629 1
1.4704966848319 0
0.984805058709103 1
1.04551333486195 1
1.18679868013527 1
0.919284340051274 1
0.724615279360767 1
1.06450187089933 1
0.540071783187751 0
0.740901622783139 0
0.935705280416968 1
1.22142625233528 1
0.937897598602855 1
0.958913255601502 1
1.04024973138259 1
1.08262500725497 1
0.963410195892184 1
1.12028351354665 1
1.11385737814626 1
0.89037738505574 1
0.931097212177831 1
0.874578607219772 1
1.02216231413083 1
0.943078333098778 1
0.973165207814541 1
0.801958737560306 1
1.24678370533466 1
1.05731078924697 1
1.35282261257699 0
0.716941574203712 1
1.21342026348762 1
1.08192285114056 1
0.944523814735427 1
0.651875935929805 0
0.819055735164327 1
1.203691727468 1
0.920597157231681 1
1.0903541240353 1
0.85580572729961 1
0.995684023356674 1
0.887738970876976 1
0.985899761669039 1
1.11290802205425 1
0.968527583124572 1
0.95921528994835 1
1.00441131342548 1
0.845829772306261 1
0.865152034094173 1
0.734632539581978 1
1.00761602057249 1
0.906022712403474 1
1.0035782869833 1
0.969071875016179 1
1.05324749972339 1
1.18712617867859 1
0.826296690984284 1
1.08747823485102 1
0.634471437911156 1
1.03655332698308 1
0.947322103589128 1
0.832673215870641 1
1.05219017662737 1
0.910527556605037 1
1.22346459090256 1
0.999974474969901 1
1.14182444661103 1
1.05721421595599 1
1.10470385206884 1
1.30807311254587 1
0.821157694970739 1
0.617127050795555 0
0.738097085418782 1
1.01615346659134 1
0.722359346969677 0
0.880384007859266 1
1.03466383081442 1
0.997593147160684 1
1.14656448296686 1
1.0938870992933 1
0.995164152651557 1
1.00523276321997 1
0.796442677044473 1
1.09440698752218 1
0.943934818752184 1
0.968113540367152 1
0.806438832895228 1
0.951241310781671 1
0.893992213510228 1
1.121664858723 1
1.24453772442554 1
0.884443941436347 1
0.795025018106087 1
0.724437761412177 1
0.845650154567294 1
1.05145237745341 1
1.08863951520424 1
0.987386428096045 1
1.19387615683079 1
0.911786836530308 1
0.922412134228019 1
0.868048392664495 1
1.02848127959067 1
1.01635511081351 1
0.917297824817684 1
0.916612743893773 1
0.927494941025204 1
0.726747349095086 1
1.1740434972911 1
1.07156012922313 1
1.07467045288377 1
0.891225130748799 1
1.15475039173678 1
1.08915953989558 1
0.679324128783038 1
1.0387444089106 1
0.863627908166485 1
1.13248212311595 1
1.04507916949213 1
0.838179717780202 1
0.820283951340459 1
0.826822447695633 1
1.11425361817339 1
0.948960653024855 1
1.11980321991052 1
0.661140514565411 0
0.748387309042454 1
0.987636147967807 1
1.03915648918087 1
0.745678353972021 0
0.873427984141944 1
0.869282831326424 1
0.934454906666311 1
1.03641833853795 1
1.42270848217409 1
0.841234457633856 1
0.889907624319541 1
0.900556184786294 1
0.870324198632889 1
0.908191331288554 1
1.19941604324739 1
0.731636783888038 1
1.13697961873545 1
1.04033517691322 1
0.938513121650184 1
1.01367256800481 1
0.941120167219294 1
1.15935825527616 1
0.943601096852942 1
0.815413683424488 1
1.07902089939768 1
0.897583897309046 1
0.783530893036478 1
1.08045773163651 1
0.807703521299873 1
1.01071345956713 1
1.0586761725372 1
1.12958327224161 1
1.06706043378015 1
0.783436888401262 1
0.837067872405474 1
0.892169703499185 1
0.957095089675693 1
0.925670144707434 1
0.965554121343802 1
0.878218563629751 1
0.908208001178713 1
0.986601066295224 1
0.92204184667933 1
0.940685816853821 1
1.02521728322507 1
0.937444296217989 1
0.803121185299721 1
0.93306112368759 1
0.949675257895702 1
0.630756305987528 0
0.622192348190113 0
1.07075954009824 1
0.858986549664325 1
0.965395349892155 1
1.01954648083207 1
1.03829289884085 1
0.996411587926874 1
1.00576350978574 1
1.30362472290891 1
0.809023531073414 1
1.15381914608695 1
0.906596756489753 1
1.00323648165383 1
0.911731815728098 1
0.827415426704006 1
1.2017534968149 1
0.844887800121661 1
0.74346720896809 1
1.08538163499149 1
0.946985846564116 1
0.833963412398579 1
0.962258409902352 1
0.896321761511785 1
0.783774367288064 1
0.81775638362015 1
1.15727455393434 1
1.1379774314866 1
0.952683355578927 1
1.1634527893931 1
1.0833679121362 1
1.26894519754967 0
0.876001876545608 1
0.533291391492084 0
1.07853973922707 1
1.1294069415791 1
0.844198093589048 1
0.796904508430753 1
0.84955934238071 1
1.21949432459119 1
1.0136441181237 1
0.906568665208844 1
1.04185762053198 1
0.990716614100078 1
1.10628547970753 1
0.89457285736905 1
1.34435774574386 0
1.02180764872954 1
0.96108878925764 1
1.03678741136345 1
1.04018511914432 1
1.00530352781477 1
0.893721002976216 1
0.918329638824082 1
1.11397122331901 1
0.93364585683168 1
1.08619127435729 1
1.07560371286371 1
0.916749066894695 1
1.01012163987359 1
0.976711812057944 1
1.3541542081014 0
1.18426595916312 1
1.09057370851669 1
1.13743153569316 1
0.772866587880012 1
0.963457228745822 1
1.08871286157506 1
0.746237299968171 1
1.01720167982227 1
0.842268821104385 1
1.21154956710276 1
1.04962929873834 1
1.17972629356685 1
1.0157914496112 1
1.40789076718137 0
1.0090603582258 1
0.807023797155497 1
0.842961925501721 1
0.784695708294911 1
0.891577937030723 1
0.811529708525226 1
0.986035622702075 1
1.09851536924248 1
1.06752905831945 1
1.024340944721 1
0.955166193371448 1
0.951734211831513 1
1.04260226267832 1
1.06600589611245 1
1.00228380553973 1
0.965587750140897 1
1.08903397012783 1
0.971289199778398 1
0.800397875120078 1
0.892691912469997 1
0.822136642657452 1
1.00923522326627 1
0.784622682875407 1
0.863503083362758 1
1.08387119519315 1
0.904087937307626 1
0.854671889479106 1
0.873589158752424 1
0.859003593033856 1
0.831536406877133 1
0.811134111510087 1
1.00899633533692 1
0.897920938657384 1
0.962961623956024 1
0.96226075665819 1
1.19474864115989 1
0.842398602841764 1
0.967972970143123 1
0.761690311739627 1
1.0288069755826 1
0.856662968666929 1
1.15745833158046 1
1.31892201306499 1
0.913432792054699 1
0.818527944133824 1
0.887581497657075 1
0.845919031379631 1
0.769746662629082 1
0.717251077772134 1
0.963382428010649 1
1.05136685397822 1
1.05190495564541 1
1.07695279383235 1
0.74629711406583 1
1.23249805078476 1
0.729064116624973 1
0.886438529293175 1
0.986387992551281 1
0.935047740084602 1
0.979424681401188 1
0.81040081893775 1
1.38643838045185 0
0.885215648107356 1
1.1165552122541 1
1.0612237841492 1
0.781192888118629 1
0.986148326761536 1
0.949178679076458 1
1.01936769565385 1
1.10659257533731 1
0.822671418731309 1
1.22420819879231 1
1.12457252708938 1
0.948217733645822 1
0.632714173089343 0
1.22758779380059 1
0.7954752042322 1
0.893387696594792 1
0.981419416912447 1
1.06126156646304 1
1.10135039635422 1
1.01921095105395 1
1.23276491310504 1
1.15110303414102 1
0.790086271889251 1
0.81878184314418 1
0.924507054487347 1
0.772396652643877 1
0.91271814637808 1
0.845282831340269 1
1.09806454349144 1
0.769413357791111 1
1.04993134716343 1
0.950108213459096 1
1.0886194710346 1
0.845209804840949 1
1.06271658602466 1
0.752841956126947 0
1.07857270828536 1
0.698985108096637 1
0.533319598492356 0
0.882332890667661 1
1.04462189687973 1
0.871606874499526 1
0.891247436439859 1
1.17182401630324 1
0.9861465678095 1
1.03148792000791 1
0.99483005801683 1
1.03489575767983 1
0.929005914141084 1
0.864908812928323 1
0.690771217572322 0
0.885414885250475 1
0.661727323176461 0
1.02673729671628 1
0.876431862200722 1
1.09424967676734 1
0.620481203395033 0
1.11086102425438 1
0.731816038240065 1
1.24148886497216 1
0.980237786739983 1
1.00399706213738 1
0.989456436133513 1
0.914473379130973 1
1.15748708277683 1
1.06723379031816 1
0.823062287864443 1
1.08959388320825 1
0.982161600888469 1
0.849662716771524 1
1.14066417463565 1
1.11396372440279 1
1.03981191953855 1
1.15419552568352 1
0.818593654590703 1
1.07488206071597 1
1.04675417813296 1
0.945293806046597 1
0.81619419366924 1
0.902832602832734 1
0.887629560332829 1
1.04259803858856 1
1.0681196750794 1
1.09717224262311 1
0.982710508991901 1
0.89103784832776 1
1.09952283650494 1
0.738738718585892 1
1.04577159452817 1
1.05174859261409 1
1.07614908870229 1
0.69483120596311 0
1.47788636844061 0
0.692264451052809 0
0.959470864758622 1
0.815583270335858 1
0.81848254335218 1
0.721080208767521 1
1.09298087126528 1
0.787176742856998 1
0.9749656342777 1
1.09158626220755 1
0.967184585557786 1
1.06527981007945 1
1.21438909837438 1
1.01498193355221 1
0.930771149708035 1
0.733520220677842 1
0.783118167978586 1
0.92995315317712 1
0.870820733428463 1
0.996987432761845 1
1.0687734661539 1
1.00167561472493 1
0.792493536718888 1
1.07808253481797 1
0.870266755528543 1
0.791632015620866 1
0.840802100672677 1
0.930624388770821 1
0.994675008293464 1
0.973075772002803 1
0.952415562293791 1
0.940531806013966 1
1.05745952083375 1
0.847120347970781 1
1.00735319452166 1
0.808064898400344 1
0.872453407922483 1
1.3365687151203 0
1.08325374697561 1
1.06392507748623 1
0.847000869867864 1
1.05770804372118 1
1.00626631337649 1
0.856748162303616 1
1.117964809138 1
1.37883506614482 0
0.749504376336659 1
0.918707177281377 1
0.960614996413132 1
1.10504340220088 1
1.01154566432457 1
1.19978010993039 1
0.799037916894428 1
1.0071416076435 1
1.17998964303608 1
0.742613899618769 0
0.78964064324818 1
1.14375953446357 1
1.170914902614 1
0.81471712540788 1
0.977195927917258 1
0.824953114390785 1
0.900094624283626 1
0.768759586458433 1
1.02804959353939 1
1.05077082072851 1
1.30023652544712 0
0.591976026320603 0
1.22680442440179 1
1.05557643020753 1
0.833460592403077 1
1.01376729508635 1
1.3025131624981 1
0.970298249453142 1
1.0483762017836 1
1.02633596859182 1
1.01950933624394 1
1.00243561495756 1
1.14146461856895 1
0.954802213414927 1
0.957306114850951 1
0.956251905092095 1
0.860655636265777 1
0.912971091419565 1
1.04680972077218 1
1.13492496915812 1
1.09611529298312 1
0.869695231860838 1
1.03907058532507 1
1.07605620685475 1
0.542696773977444 0
0.857762824190457 1
1.20312796934275 1
0.964435642432061 1
1.12663468592372 1
0.977511420121135 1
1.08443254093379 1
0.871214629457031 1
1.08700110111963 1
0.684418516746167 0
0.876159005448992 1
1.08539948335899 1
0.93968547201798 1
0.769456262752631 1
0.956665134380611 1
1.0352610232998 1
1.00948135359119 1
0.984542652589181 1
0.90221363164644 1
0.797042837608214 1
0.914649422950475 1
0.605331338118249 0
0.928479794539969 1
0.841993569078703 1
0.765118126998026 1
0.92598171044316 1
1.1208346041593 1
1.12810092024801 1
0.859578188603192 1
1.1042746713616 1
1.03692905808823 1
0.746960821152013 1
1.01473448428944 1
1.17266350144512 1
1.10729642405533 1
1.17526277643489 1
0.864435433661163 1
1.32111042108575 0
0.961086527165501 1
0.846998912273638 1
0.924468036814814 1
0.980784467468785 1
0.782162414463068 1
1.33833090995265 0
0.972010597861326 1
1.04345896579345 1
0.973744550709618 1
1.0397268009398 1
0.79463966094369 1
1.00699412099849 1
1.13082253168643 1
1.23679390282895 1
1.01573065362385 1
0.866419565931871 1
1.11733147653412 1
1.0085265132522 1
0.683769108580524 0
1.02775880318677 1
1.09980468760215 1
1.05805417617316 1
1.18421417576674 1
0.75814455316597 1
0.967878899643673 1
0.885447698226251 1
1.05775867212967 1
0.967180648910609 1
1.04695883463737 1
1.04426924046344 1
0.899548507718853 1
0.704460962472827 0
0.821370190094634 1
1.16681195736741 1
1.15010289199239 1
0.786559848933473 1
0.824823754921519 1
1.09699217830122 1
0.895694461953821 1
0.758160253854262 1
0.758143491353722 1
1.08364113937254 1
0.898207885330322 1
0.817195748458492 1
0.892809781727629 1
1.15652636137524 1
1.17428588378144 1
0.736454188831844 0
0.956632790975244 1
0.868901953420771 1
1.15750307712832 1
0.883632323876797 1
0.806902644194308 1
0.735355496180032 1
1.03753589072561 1
0.964422396500733 1
1.087095266327 1
0.926259032131219 1
0.935801023423419 1
0.980250968491954 1
1.04278971864418 1
1.30788238013869 1
0.7553289061322 1
1.0261577163013 1
0.837908523997319 1
0.654694248005383 0
1.18357656817288 1
0.813568739742213 1
0.770935228606336 1
0.619195259239548 0
0.753114951766182 1
0.884202775832598 1
0.90393416359867 1
0.803995447744739 1
0.904195900366722 1
1.02423023103572 1
0.919069039199357 1
0.88697543093188 1
0.916655819897742 1
0.704101267348216 0
0.985615874302666 1
1.28414066624099 0
1.06166197225418 1
1.0000768763182 1
0.860930343268144 1
1.02572314627596 1
1.16937158469156 1
1.00141996348821 1
0.699320746236532 0
0.723613335401195 0
1.07013172830903 1
0.759920075253732 0
0.872549580087791 1
1.19910973397229 1
1.17233733669649 1
1.30678699083722 1
1.11913452514282 1
1.05102084686259 1
0.92952962141218 1
0.773821010801746 1
0.624436685755593 0
1.00129057238361 1
0.881520799783364 1
1.05910900216921 1
0.932494987478417 1
0.908744745277274 1
0.958542559546921 1
1.30717402997009 0
1.22830458502727 1
1.18275266783877 1
0.963923600301322 1
1.21094958496426 1
0.581943151201794 0
0.967485977500935 1
1.36048783579378 0
1.19030727957523 1
0.987681323057364 1
0.830764782485367 1
1.15539861182479 1
1.18965585477123 1
1.11236156311057 1
1.06937441454105 1
1.15689436501875 1
0.801959306907398 1
0.907277720971166 1
0.752297728234314 1
0.932880701750727 1
1.04014704712942 1
1.04181495628184 1
1.08307223442208 1
0.855398279615172 1
0.96578305482175 1
1.14221997924133 1
0.640580712874083 0
0.69076666082666 1
1.31438503768536 0
0.854878385831014 1
1.33486306361651 0
0.782446652956617 1
0.912845732236933 1
0.994920788889745 1
1.08977168064087 1
0.826802343302166 1
1.05003784126919 1
1.18908537477973 1
0.892044294164304 1
0.912950924628782 1
0.90721742066683 1
0.995026791800744 1
0.952729469568698 1
0.866647926427152 1
1.06770302199506 1
0.840745874100179 1
1.33836997080308 0
1.06835276607859 1
1.01113772241928 1
0.969673901728461 1
0.675402578820179 0
0.943025496618664 1
0.832432738479 1
0.983614522573663 1
0.692663323496923 1
1.08446516907585 1
1.09992098211248 1
0.939546072187203 1
1.02108987810471 1
1.23575204551795 1
0.940817474373458 1
0.938577932534848 1
0.886638599868438 1
0.793922715975994 1
1.02737061030991 1
1.03025248208708 1
0.894470006719779 1
0.700959232527861 1
1.12647969214831 1
1.04027208738747 1
0.943422862620006 1
1.07964732510891 1
1.03773412292078 1
0.842898796143748 1
0.94717538682743 1
1.04485790066218 1
1.26265427283266 1
0.896297519069577 1
1.21828231985467 1
0.981932950463358 1
1.03521717993069 1
0.853109961830422 1
0.841597991300915 1
1.08399471918575 1
0.778401726329057 1
1.1570803434347 1
1.15849516173408 1
0.851132710620911 1
1.13971025443176 1
1.03633361742936 1
1.05402715737597 1
0.75785276505796 1
1.12333029020281 1
1.14595807660771 1
1.07420603292334 1
0.898350847270513 1
0.76000734461125 1
1.18208636742401 1
0.788529389447104 1
0.891294350263028 1
0.902676372086946 1
0.815709136309796 1
0.977902631313465 1
1.2205588567328 1
0.775322980303084 1
0.719541235823183 1
0.912817386211971 1
0.940230440123889 1
0.939248419665723 1
0.934778905845926 1
1.21302625543913 1
1.07646202386456 1
1.0427624076427 1
1.01187774427656 1
1.05250148324456 1
0.78552524178014 1
0.803072591587667 1
0.696614065008615 0
0.927008833605466 1
0.941721327543408 1
0.874257145009696 1
0.826383631362899 1
1.05600918356605 1
0.955659539997615 1
0.954613368478966 1
0.871886393424347 1
0.641672746298968 0
1.02327355630156 1
1.07225352508545 1
1.13651762363974 1
0.95099126431305 1
1.25090257046787 1
0.83905314746628 1
0.842626115085535 1
0.947086261469607 1
1.03277526116975 1
0.762358232642338 1
1.20445049023511 1
0.823590619576997 1
0.936299387879633 1
1.00644361286533 1
0.94843413278493 1
1.00495431352202 1
0.819487078256825 1
0.835189738548234 1
0.911867401094168 1
0.890588452961721 1
0.8235646410931 1
0.881988496756053 1
1.01871552041821 1
0.88135855893209 1
1.01910924901174 1
0.858671577500148 1
0.728593682774341 1
0.859192360765536 1
0.900274535192294 1
1.03326295263995 1
0.913044129286342 1
0.62341158433561 0
0.975586676513906 1
0.881925394089664 1
1.0112227492693 1
1.23850343712332 1
0.977419377188104 1
0.866426907300444 1
0.983326608106458 1
0.809200630089581 1
1.29867765696313 0
0.999309080087244 1
0.807424251648738 1
0.79233847326981 1
0.951364058291868 1
0.94677026667984 1
0.903369378407946 1
1.17396740906757 1
0.983006647942443 1
1.03097369645292 1
1.04577945740503 1
0.882170372347606 1
0.867564788043916 1
0.894676339011031 1
1.31481321872194 0
1.07360163996002 1
1.02891634712203 1
0.90122545287316 1
0.864949334319804 1
1.21456597157978 1
0.80519745906765 1
1.19621590166739 1
0.755443842384409 1
1.22507435695547 1
0.888255007985375 1
1.09347965028709 1
1.0427856759875 1
0.716033378043327 0
0.988723970188655 1
0.718835263943882 1
1.15592037527483 1
0.844016237271433 1
0.78074299209505 1
1.04819563651542 1
0.610615874300397 0
0.87848198917562 1
1.17575852699177 1
0.954163502769293 1
0.97754502725412 1
1.23020182193379 1
0.997396962294909 1
1.01220842600581 1
0.74848481879036 1
0.735689116100151 1
0.95582139386514 1
1.34146804159883 0
1.06423997610894 1
0.897997953104127 1
0.589461399618901 0
0.934257413054914 1
0.952889993056409 1
0.779937603970141 1
0.707097529765645 0
1.01944244267115 1
0.958495863949996 1
0.936890677706949 1
1.19295278747918 1
1.01754685032932 1
0.950022118322089 1
0.97373012899352 1
0.883360889289881 1
1.14849080095612 1
0.883305716129091 1
0.992526071571433 1
0.960060916159848 1
0.659718169610318 0
0.96642355227967 1
1.0845780873008 1
1.09094501458519 1
0.663217337284322 1
0.916988247715533 1
0.927561346869929 1
1.03036188153717 1
0.982805613297283 1
0.85659057229418 1
0.944234886253454 1
0.769770743156613 1
0.937508878943649 1
0.94797935447995 1
0.950587581883066 1
1.26386404435538 1
0.868809003402476 1
0.739329485280902 0
0.852450620199522 1
0.665442437699148 0
0.831629639707594 1
1.08135380473501 1
1.02170281309902 1
0.920127870278689 1
0.89642644666247 1
0.887682907406666 1
0.97113384778434 1
0.833988046771592 1
1.05243198741849 1
0.950400489409631 1
0.866179018209473 1
1.07407959396952 1
1.01584813557324 1
1.21244780492787 1
0.83202987594619 1
0.968204024210432 1
0.853220391174218 1
1.0965931863116 1
0.778712476734591 1
1.0618120695683 1
0.938732712801195 1
1.02883150587941 1
0.942928986317495 1
0.87757536505249 1
1.02959956737651 1
1.21212609849147 1
1.01678198564608 1
1.07220246178231 1
1.14340507589389 1
1.11229734212024 1
1.118553705188 1
0.88805084476601 1
0.850863594959618 1
0.912330224114662 1
1.04012257764414 1
0.894909454785473 1
0.582016768285474 0
1.01497739197265 1
1.01693294497273 1
0.679916330884002 0
1.29670600298852 1
1.03667478625526 1
0.998097465020612 1
1.30129774589472 1
1.01471753799071 1
0.943363168345373 1
0.875416807659784 1
1.11419063073862 1
0.698179802281938 1
1.10450101579613 1
0.957174927058245 1
1.01817003356141 1
1.00710497482497 1
0.861408281891976 1
0.782860000560707 1
1.26398060495544 1
1.14013348729115 1
0.913635563400483 1
1.20734237240294 1
0.871898614340323 1
1.07862179987755 1
0.753337722443647 1
1.21412557583636 1
1.07747334087205 1
0.799407984582228 1
1.19507286958939 1
0.855888632326066 1
1.03499119096778 1
0.987603302469077 1
0.898549399276013 1
0.891692327701839 1
0.966486392992099 1
0.83114307289062 1
1.15136858194047 1
0.929542465109662 1
0.902624182528147 1
0.769022460376953 1
1.18349843749254 1
0.765253082247781 1
1.07998794592123 1
0.952252945094862 1
1.17841250174457 1
0.877055984411854 1
1.24650699954029 1
0.914715303031799 1
0.875273533474245 1
1.11605496673363 1
1.23789492559623 1
1.0670541790126 1
0.974049396535077 1
0.831135662854266 1
0.832305271492478 1
0.778107535439959 1
0.991363010339817 1
0.924712168984427 1
0.570029707561847 0
0.944493394769325 1
0.82002981684312 1
0.977141493137439 1
0.823066871897449 1
0.998889532033941 1
0.939866894142383 1
0.833438344616434 1
1.06381747573515 1
0.958212943902686 1
0.97919850950062 1
0.923533350991334 1
0.953344940397069 1
1.22248783474514 1
1.04395187012475 1
1.06076396899147 1
1.004063945724 1
0.80924392604981 1
1.12598912084212 1
1.01823837449693 1
1.12775593088281 1
1.06665807032203 1
0.961762868340184 1
0.900217863765124 1
0.779074458569108 0
0.911436996292027 1
1.00951087977206 1
1.16331700835266 1
0.967618379579051 1
0.852725376499296 1
0.878298144561775 1
0.76458149751267 1
0.927903552964319 1
1.13965100009343 1
0.705244967739189 0
0.636836665722158 0
0.88246586708549 1
1.03562993735753 1
0.906458381247875 1
0.893186112618868 1
1.08116842627191 1
0.935475360488548 1
1.32284393451309 1
1.2377712326012 1
0.853970338754628 1
1.09813497833858 1
0.840914197537529 1
1.00901062855967 1
1.14905366595046 1
0.965306146651108 1
1.04893921855112 1
0.82222092517502 1
1.04997623953083 1
0.893621464047623 1
1.02642867856987 1
0.895707644976707 1
0.861338460583211 1
0.903286775401474 1
0.845364114422417 1
1.19383311207905 1
0.915308562927306 1
0.952510818000529 1
1.026457818851 1
0.955960685582628 1
0.917497053506033 1
0.893447850728407 1
0.865237001114396 1
0.793691085994051 1
0.64724327289772 0
1.02446558272837 1
1.1252022923206 1
1.24219637203342 1
0.89397510938077 1
1.08347722343183 1
0.762661662729994 1
0.890598183803485 1
0.900460380003078 1
1.02307398321819 1
0.806073648571676 1
1.03329826965447 1
0.966072952640837 1
1.00113164943085 1
1.17715334379448 1
1.27589551997755 1
1.07002256313612 1
0.95823609984428 1
0.855247185002295 1
0.856669060306946 1
0.872468911609465 1
0.940171879986009 1
1.01634700873289 1
1.46216543875825 0
1.09847772754122 1
0.663830115065234 0
0.870995346678503 1
0.927616455408614 1
1.05895408437347 1
0.899113719858508 1
1.2585066161999 1
1.04405160243567 1
0.911402923505209 1
0.829296608410132 1
0.823254909312204 1
0.813124804424838 1
1.08659687654077 1
0.969905722565825 1
0.873975745525009 1
1.19438103026168 1
0.979012723622425 1
1.00871502792615 1
0.799015365314461 1
1.07982725602698 1
1.06587681998103 1
0.969834891547729 1
1.05966473005635 1
1.29300706956467 1
1.0010929714462 1
0.807315768613487 1
1.06549973200986 1
1.01631672449971 1
0.898441928515286 1
0.956943182691209 1
0.623684445561336 0
0.834907112224119 1
0.588677038242132 0
0.793203514569618 1
0.840932964046354 1
1.04437633135073 1
0.865353059321559 1
0.934861195056286 1
1.14043255044402 1
1.24214963627491 1
0.904517758241453 1
0.855283519283072 1
1.04792545226956 1
0.727002770282298 1
1.05775401111383 1
1.11645265229293 1
0.80233079351094 1
1.18402769850677 1
0.798880244715989 1
1.13406681886373 1
1.0709608094276 1
0.916791828547259 1
1.21520777076708 1
0.940557296782549 1
0.678241124291343 1
0.992830197309452 1
1.08491971784868 1
1.22840722452549 1
1.17942865859747 1
0.786214947056025 1
1.0329401447174 1
0.93426405322381 1
1.29858020450476 1
1.27223272820198 0
1.24336669348477 1
0.882151419047257 1
1.15800992086354 1
0.845605330385751 1
0.847214354955158 1
1.05726049722132 1
0.930053987822206 1
1.05976583078879 1
0.796444295324378 1
1.01804352989032 1
0.726217251484905 1
0.969081714831348 1
1.07543379040288 1
0.870536309591038 1
0.918931094449725 1
0.771451867061087 1
1.0387628232608 1
0.844190795548345 1
0.686115564672472 0
1.02678702657388 1
1.0500735943064 1
1.34796517659362 0
0.998869260861748 1
0.910948312879815 1
0.871742417475272 1
1.0250644048843 1
1.06975329597077 1
0.884301852693116 1
0.686365484022194 1
1.26367700040499 1
0.996637762766328 1
1.02036065501834 1
0.939758970485202 1
0.967710352483237 1
1.0315582781359 1
1.01925192802427 1
0.847222397268709 1
0.846583904339334 1
0.951332668271911 1
1.19599055602818 1
0.819079016284746 1
0.897011062894468 1
1.04874772259603 1
1.19527365375391 1
0.687849682884883 1
1.1456136582295 1
1.00616009709819 1
0.925821900968094 1
0.787611391014847 1
1.05402685411915 1
0.797882791044301 1
0.88707843640479 1
0.845922911374231 1
0.821456699736426 1
0.856782279334749 1
0.942821535303534 1
0.993596590634002 1
0.848733501279181 1
1.01935564130206 1
0.987736859525203 1
0.92249399199905 1
1.0810116558008 1
0.994266752478759 1
1.10217675856865 1
0.825815097424157 1
0.817813675581 1
0.808149384299902 1
0.83643888975338 1
0.912381032355242 1
1.29906531939717 0
1.12969690699029 1
1.20732036573645 1
1.040549328998 1
0.979224078154195 1
1.25551522919612 1
0.789798311913611 1
1.01125025578848 1
1.39846419448789 0
1.02288852599227 1
1.18489683508957 1
0.93033450496645 1
1.06202635821223 1
0.954734130130286 1
0.960007987595932 1
0.946977014768568 1
1.13896658905193 1
0.914355555639114 1
0.810948555602926 1
1.06547968367315 1
1.06887650057541 1
1.06658379558359 1
0.459328060734321 0
0.903914717271143 1
1.01284620632755 1
1.12191255012412 1
1.00160767217055 1
1.20440003729915 1
0.655420330967257 1
0.775388355839904 1
0.883192389285142 1
1.05016980890203 1
1.08445086756667 1
1.10638433100976 1
1.11794917417378 1
0.842334000877693 1
1.08148250274661 1
1.06829601786278 1
0.788035112361195 1
1.1266236374008 1
1.13122021171873 1
0.824049545895554 1
1.1044064039813 1
0.885341963037605 1
1.16609920388259 1
0.875067352066192 1
1.04180750923618 1
0.970345782256721 1
0.978782017487406 1
0.749193828528737 1
1.16095348265434 1
0.892404607414714 1
1.05448662457043 1
1.33416780883948 0
0.924881678356867 1
1.07965006927942 1
0.866034915253874 1
0.999681182434321 1
1.35928856057785 0
1.06294000069454 1
0.932216680543238 1
0.843545850405325 1
1.13927090360444 1
1.09729184020296 1
1.0878748332541 1
1.07950511374163 1
0.964274705812505 1
0.940672102923331 1
0.885444531462065 1
0.928858062820695 1
0.842620890680706 1
0.979288406024173 1
0.984646338449895 1
0.844534657132511 1
1.04641857232387 1
0.74947116584423 1
1.32762771836188 0
1.26864816812318 1
0.943022344974561 1
0.973627036718458 1
1.03532328955659 1
0.667529058515447 0
1.00371104131575 1
0.939875222362275 1
1.15337288418454 1
0.842245953307687 1
0.986627147215104 1
1.11099675908739 1
0.998968976864311 1
1.08587530373567 1
1.01738686150995 1
0.663474826556973 1
0.96477084836863 1
1.22403011012984 1
0.751162143570051 1
1.32119623374592 1
0.695542283096596 0
0.899700911943231 1
1.06339624588816 1
1.15897978651218 1
1.1070090846148 1
0.939817097963446 1
0.852973251780831 1
0.897354323344844 1
0.832661161764608 1
0.681024447141061 1
0.857783872302017 1
1.36932030598131 0
1.00447667514262 1
1.12879338765222 1
0.958525737301662 1
0.8526817725306 1
0.972566161561896 1
0.889413374434215 1
1.30122685906215 1
1.17139434544239 1
1.17623937062733 1
1.05101493566485 1
0.962067440803488 1
0.79673548446694 1
0.907244274933461 1
0.979568867589734 1
1.04111885098753 1
1.04039519978122 1
1.23935931529116 1
0.876913504423187 1
0.852607570201698 1
0.882759840217536 1
1.08419134071836 1
0.647684533318344 0
1.16388584058869 1
1.0315220485235 1
1.02696120823539 1
0.989885636086289 1
1.16633470731964 1
1.18268396911631 1
0.93018998681052 1
0.909781509076306 1
1.0600465529831 1
0.935635114841733 1
1.24497295084314 1
0.766700662133805 0
1.02328425040216 1
0.813879463348094 1
0.719751043330507 0
0.83306049658287 1
1.1083108732111 1
0.69896675015258 1
1.08853814584046 1
1.03558531358829 1
0.716845407836037 1
0.974302694542656 1
0.881460134091594 1
1.20400984454483 1
1.16446388689502 1
0.98286306165483 1
1.04094846141735 1
1.09144503642236 1
0.738987261216541 1
1.11592146288105 1
0.918870298550521 1
1.06568656854145 1
0.918319427803881 1
1.02775723513374 1
1.26420426029803 1
0.89689472504124 1
1.27691428025 0
1.00190336539573 1
0.990319297392812 1
1.08196447605249 1
0.899494222674434 1
1.37827175918824 0
0.763894501817098 1
1.09097051370505 1
0.940109534438902 1
1.13606307247912 1
1.33077165715109 0
1.29491177751289 0
0.874076855914772 1
1.19331628938698 1
0.829359131735119 1
1.01282408444298 1
0.947312230741756 1
1.16521546571299 1
1.17470879621335 1
1.20297492889645 1
0.808915507340425 1
0.786243172268209 1
0.944646691144268 1
0.88050957495477 1
0.838378566214691 1
0.8451167929142 1
1.21364307801175 1
0.949837015437379 1
0.646032996425176 1
0.828167881401901 1
0.837254212421764 1
1.0659002013889 1
0.736876733495011 1
0.927917782368583 1
1.17044917520116 1
0.928106517183012 1
0.880469999405872 1
1.01047276518346 1
1.09175574759064 1
0.984126040365637 1
1.05583927733453 1
0.957917381342966 1
0.990581850554097 1
1.1207188582113 1
0.630440259358944 0
0.927239386347692 1
0.909366434452244 1
0.757223983361373 1
0.885912914855653 1
1.11458707337272 1
0.942243457635574 1
0.9577487044512 1
0.828959651846562 1
0.809380527149759 1
1.17068561495656 1
0.774374575339333 0
0.811524955957286 1
0.881319154311451 1
1.19975964858675 1
0.990593823871021 1
0.978727193939563 1
1.02287191874704 1
0.995052290993671 1
0.951617217329681 1
1.07191227230533 1
0.9603353153725 1
0.72462372716943 1
1.00775371913439 1
0.897223641949946 1
0.844616652824067 1
0.570254895480598 0
0.650391560747976 0
1.19895558076397 1
0.62868394424284 1
0.720286378806308 1
1.12089601993602 1
1.16049132643396 1
0.953464481793426 1
1.19017795730967 1
1.28149267075264 0
1.03658644565002 1
0.91092911731161 1
0.927955743348294 1
1.12613879536931 1
1.17984010832408 1
0.93869481680354 1
0.810670300925664 1
0.759204256154427 0
0.889572821571617 1
1.10166965032218 1
1.04214918225886 1
0.979675607462232 1
0.9393311451741 1
0.943386996566655 1
1.28265015748821 1
0.516348443423768 0
0.914109064698338 1
0.892106617323938 1
0.861460003455844 1
0.965022818567917 1
1.34556308402711 0
0.990086173031361 1
0.814506735311394 1
0.897816112728707 1
1.42046649638074 0
1.01380879900436 1
1.2843933798504 0
1.05642734812803 1
0.963385354074203 1
0.997173652575529 1
0.671281847205479 1
1.27027702211985 0
1.03666547844933 1
0.800203995175603 1
1.12281163000766 1
1.0401180971285 1
0.833594922433154 1
0.713602652009191 0
1.04435278225211 1
1.15744353978389 1
0.803812653183928 1
0.834603615234004 1
0.901321550532604 1
0.931622705469449 1
0.914613940422738 1
0.779531323487175 1
0.907656045926609 1
0.996128781301448 1
1.15039166687737 1
0.837662492275046 1
0.86973482359083 1
0.940750170855641 1
1.07703189741935 1
1.01441811880058 1
0.801694823678047 1
0.988582099832257 1
0.910318838101214 1
0.973388079042218 1
1.05697686544057 1
0.990569862662887 1
1.05837184778306 1
1.05387050959258 1
0.916111517894889 1
0.959885743444495 1
0.830725809664346 1
0.651611040219687 0
1.07712059473969 1
1.03817211283559 1
0.783997020051783 1
0.831306798187881 1
1.06333825179029 1
0.925777162465759 1
0.776486443967792 1
0.865460524581825 1
0.785288021170731 1
0.95879416324456 1
1.11542667374788 1
1.01076821039558 1
1.20541255943429 1
0.684150417108197 0
0.892054185093145 1
1.05113728990526 1
1.06217413631369 1
0.894309304761304 1
1.15008382918658 1
1.26369609190872 1
1.12624880718708 1
0.855273006851475 1
1.27606702016764 1
1.00901934157336 1
0.867018103368332 1
0.881329312086043 1
1.22558306192038 1
1.04995161559392 1
1.02238485751436 1
1.17928238441574 1
0.678674912451976 0
1.17302769090326 1
0.974341390271674 1
1.02513053267269 1
1.12394172930972 1
0.977525391971195 1
0.972026707722479 1
0.923380304185395 1
1.10708350204473 1
0.788695550347602 1
0.858130264570825 1
0.95447128253393 1
1.03093354554122 1
0.892484839268235 1
1.09756707035535 1
0.960579056284161 1
1.09226596313432 1
0.987952319492041 1
0.913307785844746 1
0.929945486859609 1
1.17830246633725 1
1.08577341647852 1
1.17418134194997 1
1.09794144667991 1
0.793815057972246 1
1.12691602639341 1
1.09753753600755 1
0.96618269035663 1
0.992706714211311 1
1.08980904893778 1
1.18253295022049 1
0.882542385103289 1
0.826045685281834 1
1.06970754800829 1
0.607066019747433 0
0.864709251884445 1
1.05967061894512 1
1.05521049027404 1
0.983269991308342 1
0.978718832125236 1
1.15779137837512 1
0.750196649096678 1
0.914489653003091 1
0.948939600042997 1
0.766785241484162 1
1.20467108998954 1
0.743334275960147 1
0.991403168356619 1
0.956552766893007 1
0.902794506298225 1
0.88321656019439 1
0.969813575936205 1
1.31930981283421 1
0.985675849562464 1
0.94484520275056 1
1.08156751273575 1
0.888948795471284 1
1.16632187106146 1
0.738515959663274 0
1.00547082960603 1
1.02876286509565 1
1.00262718651486 1
0.904574047970776 1
1.07587597535862 1
0.926646476968547 1
1.22064406809583 1
0.851949128006773 1
1.05979907660019 1
1.19107245397243 1
1.0462808880299 1
1.11981967485878 1
1.0972664057889 1
0.939512823363067 1
1.2040114345693 1
0.71288119285717 1
1.15196120222097 1
1.10890078525104 1
1.06904175029908 1
0.92750461116752 1
0.985481134765905 1
1.19585847695735 1
1.10664396263369 1
1.05886876841116 1
0.687162753147924 0
0.970480923967809 1
1.13542880749457 1
1.10684225218856 1
0.846884322004782 1
0.960067247405894 1
1.11267298076435 1
0.986015473360893 1
1.00023764175752 1
0.876467165879316 1
0.772121272305429 1
0.660564146617397 0
0.954194954883115 1
1.13878556634501 1
0.981760639174639 1
1.07411048725368 1
0.752316146243671 1
0.786710503967535 1
1.19863727427857 1
1.08625272579995 1
0.935529364025932 1
1.01280151472725 1
0.914932455710025 1
1.17683504417321 1
0.996845130674592 1
0.655849362628969 1
1.01565492660423 1
0.819259433678536 1
1.30985337362533 0
0.941074464973207 1
0.929227942974677 1
0.929400178368199 1
0.943420911422188 1
0.84964650355275 1
0.963712471330218 1
0.946548987286402 1
0.649106817664618 0
0.841054022138716 1
0.824724015453923 1
1.1064416107479 1
0.971728432462706 1
0.833449746157923 1
1.11310682606244 1
1.11934428525811 1
0.784602662978663 1
1.02875932393809 1
1.04229166437642 1
1.32326420631985 0
1.18525747118795 1
0.923768558977608 1
1.15092726175727 1
0.996577729223152 1
1.09896709539019 1
0.805843842468348 1
0.711995430955697 0
0.940581859994406 1
0.811258411647112 1
0.901319322356785 1
1.07722194102687 1
0.871779814494944 1
0.863072143364627 1
0.853923431054891 1
1.23288066315264 1
1.06500528425672 1
1.06900657534217 1
1.18740285415035 1
0.755794796684552 1
0.670926713811348 1
0.976594825505002 1
1.43275627276168 0
1.11969572814071 1
0.979399648176076 1
0.945806439076285 1
0.799306858281594 1
0.848428908966194 1
0.954515609148183 1
0.947921082426445 1
1.15720839537566 1
0.710843286953581 0
0.844836293033182 1
0.853960860071929 1
0.589647661998424 0
0.825090218637058 1
0.983895157014953 1
0.712973226822222 0
1.15030705839006 1
0.984251799104259 1
0.988732735873681 1
0.985184446386457 1
1.16412602016969 1
0.757941035309905 1
0.903778161923634 1
1.06539604071873 1
1.00759699591518 1
0.867483465091233 1
0.835407985129247 1
0.827453644912032 1
0.785509696958078 1
1.10044389235054 1
0.897662625855841 1
0.850569117650853 1
0.985626840659946 1
1.08506827541483 1
0.949501267299496 1
0.903339982774647 1
1.28850856651954 1
1.18681438778833 1
0.9666897332653 1
1.29752766225081 1
0.738350915896198 1
1.18909117203182 1
0.83417707428153 1
0.828032362190201 1
1.05810400702527 1
0.749862146793838 0
0.751521799110375 0
1.23889833494581 1
0.872750453449644 1
0.891433226913237 1
1.15515171611036 1
1.04815200256306 1
1.14541575875985 1
1.17650926512789 1
0.749149066391794 1
1.14691624969037 1
0.897801820017091 1
0.816541160446948 1
1.15835258236032 1
0.793158164893344 1
1.00093551906059 1
0.924290358707532 1
0.763931262248335 1
0.918446368617069 1
0.97244055329699 1
1.12896125437247 1
1.05215605256538 1
0.777032271947915 1
0.889623629355429 1
0.897910362280077 1
0.828241495387666 1
0.74324751428463 1
0.79017127585454 1
0.996458534981513 1
0.744525369335773 1
0.81102053899979 1
1.12064247907253 1
1.35115449717837 0
1.2058886233029 1
0.980134230885156 1
1.2630750713599 1
0.996226025027582 1
0.996985218866902 1
0.899771837154955 1
1.0673919457853 1
1.09885970724774 1
0.893744182069375 1
1.18138040211248 1
1.07401077744966 1
0.86461284614465 1
0.881189203365736 1
0.841035141035902 1
1.20272337079269 1
0.919084498887053 1
1.09041744908784 1
0.738883795631383 1
0.850332626694541 1
1.24686591721854 1
0.619636755649872 0
1.03649608430606 1
1.07521840658342 1
0.993567740764805 1
1.10586297813837 1
0.974304570032298 1
0.843873678732025 1
0.888803777837958 1
0.742017929170042 1
1.18362326736299 1
0.708324062160937 0
1.09826501537121 1
1.07318934138953 1
0.944738148222414 1
1.11637053554871 1
1.05690010138893 1
0.950298413950834 1
0.937276955216038 1
0.608541181864859 0
0.948912159836771 1
1.15396571342125 1
1.04336477044175 1
0.773234535027397 1
1.19333587987653 1
1.01496302091611 1
0.775345148719742 1
0.832927544162829 1
0.961752293753617 1
0.954785727041975 1
0.890941855133464 1
0.752282620508789 1
0.809667106295529 1
1.12942796735587 1
0.981571666803514 1
1.0494174172512 1
1.05787682103456 1
1.06978109633077 1
1.0933765301164 1
1.03389605643302 1
0.869408438574306 1
0.776692005069054 1
1.09298185325966 1
1.11991857846939 1
1.23337626534169 1
0.844056145999452 1
1.34313439571727 0
0.58730661578888 0
0.685071876010421 1
0.86835176434978 1
0.960516986034063 1
1.05168730145173 1
0.900736027076261 1
0.936505187341637 1
1.21519009180526 1
0.963659132189336 1
1.13129549252481 1
1.03980903930126 1
1.1012211566014 1
1.07924250529168 1
0.880634402903847 1
0.790560683315145 1
0.531166578828373 0
1.0719858520062 1
1.15540118729294 1
0.809999359023524 1
0.952659570142734 1
0.791124994808959 1
1.12279271981455 1
1.16085157122034 1
0.998051857274071 1
0.745043867022648 0
0.859470936834429 1
0.745883484552084 1
0.972235157927737 1
0.707923185465286 1
0.960577755503086 1
1.04510281418981 1
0.794643538349127 1
0.860669989710825 1
1.10594888159862 1
0.717816690803297 0
1.18414494862739 1
0.993896528049385 1
0.888926706758151 1
0.999922035623585 1
0.961448118942359 1
1.12990462723722 1
0.934518062050255 1
0.935965244191516 1
0.766768875649978 0
0.992535931417477 1
1.0274936394599 1
1.00163144763706 1
1.08330802755742 1
1.30691878562034 0
1.09141128613656 1
1.09255634408449 1
0.945708839080956 1
0.709132607381776 1
0.828797960060398 1
0.910783811315497 1
0.769691770469525 1
0.903671557298814 1
0.789288908358719 1
1.23138061259656 1
0.850196464675013 1
0.894048185129774 1
0.87297399481622 1
0.90049926152384 1
0.980530328964923 1
0.962989571542362 1
1.0258283364908 1
1.01067820460967 1
0.914636175472465 1
1.01637663130855 1
0.949913318426518 1
1.0744280480665 1
1.0122150996335 1
1.18145210319933 1
0.875196668454311 1
0.950680626960226 1
0.710944899709287 0
1.10670599778465 1
0.953693261761743 1
0.971617620200796 1
0.856973363105779 1
0.889083504843213 1
1.04697946716735 1
0.830046632614023 1
1.06131191657583 1
0.984428095371676 1
0.91562122443426 1
1.04877111651867 1
0.974862727057907 1
0.768351731710071 1
1.01634804931344 1
0.812870675786579 1
0.899923006914373 1
1.04585061063439 1
0.88314069874944 1
1.07620892456517 1
1.03100999696434 1
1.09718978035125 1
0.92741255059904 1
0.825980568449373 1
0.892195571803805 1
0.609219611621159 0
0.821283816894157 1
1.3040272256239 1
0.895407897330592 1
0.950372867994085 1
1.01043044235742 1
0.96116724398692 1
0.923788788352343 1
1.05989303715864 1
1.23270385183956 1
0.767117971735242 1
0.870046282024457 1
0.861711116290702 1
0.923606696343134 1
0.993309023953671 1
0.968226944121131 1
0.766611092322631 1
0.91917214693157 1
1.08345830416294 1
1.09997475584291 1
0.908613336571703 1
1.12528371655734 1
0.832969118299232 1
0.952251945011503 1
0.505850155998009 0
0.7904279808521 1
1.04170684694289 1
0.998639506261395 1
1.01532009547617 1
1.06471166687726 1
0.860041600598274 1
1.07556502994992 1
1.09535016277811 1
0.97860337898261 1
0.745057991782323 1
1.01539448951221 1
1.1147067032926 1
0.917924707634883 1
0.740609448725777 1
1.18351207242619 1
0.891548114139437 1
0.90715941137213 1
0.909463024252058 1
0.899093198980097 1
1.01058075115637 1
1.11390161059695 1
1.07477370640457 1
0.798319569017206 1
0.848288160726108 1
0.996042878943657 1
1.26481473328801 0
1.10963333997951 1
0.962798609008268 1
0.942347050691403 1
0.712422181907938 0
0.901046493975181 1
0.969484092880284 1
0.880745158016845 1
0.925068692331946 1
1.12042554237086 1
0.696421463859096 0
1.13388516939329 1
0.915975471992173 1
1.23061023922698 1
0.782822908107994 1
0.691957577925217 1
1.10290103784433 1
0.844251419242468 1
1.33655275523575 0
0.950560806253444 1
1.16853739629852 1
1.03068474633913 1
0.901145746122888 1
1.01751754189643 1
0.844986966142892 1
0.798008271643007 1
0.848977713072598 1
0.973996682994668 1
0.857978138397217 1
0.928265103411481 1
0.780247377703985 1
0.864633430112288 1
1.0825489444717 1
0.90925536680515 1
0.996885966396778 1
0.908221481054359 1
1.00470701759082 1
1.08504864779941 1
1.04354400355376 1
0.994018084916163 1
0.848079666104559 1
0.767896060972485 1
1.19727895472072 1
0.905508912272951 1
0.959875891053095 1
1.10884543167262 1
1.14425028153981 1
1.0188229216742 1
0.751304929669097 1
0.770671951851322 1
0.754129003101715 1
0.938894591321714 1
0.821418617050493 1
0.892037598581422 1
0.987851550783065 1
1.27757765152851 1
1.1357321204611 1
1.16705045558712 1
0.908224411544936 1
0.717530665272499 1
1.1077086055386 1
1.13141219807905 1
0.588280957235424 0
0.855780644642694 1
1.04892159778068 1
0.859625216424514 1
1.0898824727875 1
0.898676123508616 1
1.10809030417591 1
1.07707067739383 1
0.798430539177574 1
1.18693947347784 1
0.950178395176755 1
1.20080170180771 1
0.734213618514306 0
1.31352027053943 0
0.980812048810763 1
1.14086922853934 1
1.00357855498475 1
0.727831314838749 1
1.03343590372263 1
0.807463507488764 1
0.746132685405542 1
1.01934619629274 1
1.03046310966127 1
1.18745710532133 1
1.10419321681379 1
1.11445317365693 1
0.862189570100255 1
1.11172912215502 1
0.977414590636283 1
0.980889539216977 1
1.03500955850938 1
0.966039765929272 1
1.04276533129266 1
1.210862340119 1
0.641383343703254 0
0.928672721555171 1
0.952079891779598 1
1.24957012202808 1
0.99930627282896 1
0.864662047538692 1
0.973191079410304 1
1.03735901939713 1
0.852618867745379 1
1.08300560641371 1
1.04054195654682 1
0.989809413763007 1
1.09349446156102 1
1.02094187643782 1
1.02924954973731 1
0.964996613942378 1
0.718665839881285 1
1.16384089221981 1
1.08599098177469 1
1.01629322751504 1
1.16079444604081 1
0.811962823279947 1
1.12763158053575 1
1.29287505532663 0
1.16479076707161 1
0.788850677350388 1
0.815140873675442 1
1.02595008398697 1
1.18459932965411 1
1.07098994828998 1
1.00811582646966 1
0.900990996584566 1
1.02825340311778 1
0.926308380333845 1
0.900648666252986 1
1.15332903846081 1
1.17968774916088 1
1.07308466797518 1
1.23207490384231 1
0.936368816315238 1
0.794595273672018 1
0.802418294625913 1
0.758030435941846 1
1.16271552064576 1
0.943093419634214 1
1.03260162954627 1
1.24971782513659 1
0.825861706603288 1
1.06797692388125 1
1.05939222843572 1
0.901832137314471 1
1.46261082692425 0
0.927576395012816 1
1.0976658595537 1
0.89939962358629 1
1.1313034627464 1
1.09656703466173 1
1.07201689931026 1
1.11828631594063 1
0.647263369106868 1
1.00663246604622 1
0.922833468038622 1
1.06421676777271 1
1.16436687379712 1
1.02250248148781 1
0.848295390139214 1
0.762477168192062 1
1.05296390554533 1
0.842349910055374 1
0.744469750852144 1
0.68934405797333 1
0.816140958175264 1
0.94087144206839 1
0.641693627038137 1
0.784241253856381 1
1.0267420320449 1
0.877407092165214 1
1.14282165608055 1
1.2606411728368 1
0.677935006717526 1
0.991405662886308 1
1.00022476769911 1
1.20795337176863 1
1.24105931646394 1
0.777863505978246 1
1.13989716773262 1
0.901743730485007 1
1.25511917112089 1
1.03752313177479 1
0.931157959975347 1
1.02406873432353 1
1.02642372826059 1
1.11478163081133 1
0.946141327598428 1
0.990130190439149 1
0.797247927236113 1
0.852774242525928 1
0.968149984131502 1
1.00728235781699 1
0.877388002698386 1
0.986958907499793 1
1.00115893715314 1
0.981277725895214 1
1.15735835750263 1
1.06137387000455 1
1.04584398098399 1
0.83655633414221 1
1.11169761464255 1
0.951451731609384 1
0.977234590881565 1
0.992858867736083 1
1.16560135103541 1
1.16130605536329 1
1.1845386871821 1
1.1085980636214 1
0.931065230272298 1
1.17037976589024 1
0.782395134598017 1
1.15812323147305 1
1.05221367407616 1
1.13624006039099 1
0.904708924972209 1
1.01018956735791 1
1.03686721904786 1
0.617926806472202 1
1.16373867658745 1
0.892814427729569 1
1.01195647504397 1
0.981848218974081 1
0.93838076708417 1
1.1062911650739 1
0.989548327230255 1
1.03922298749418 1
1.0924800349486 1
0.614716910600469 0
0.840900969088947 1
1.0662507406632 1
1.14065863018134 1
0.901509723300281 1
0.832464086986789 1
0.921636386811295 1
0.654122257427037 0
1.17423606332574 1
1.17943512757808 1
0.952356356417785 1
1.03753664873094 1
0.993038805304434 1
0.940032965325107 1
1.36952639558032 0
0.93593419327199 1
0.70769041463887 0
0.991074493116151 1
1.19565964714812 1
1.02727909938963 1
0.914614037295411 1
1.06650760205804 1
1.01831999496273 1
1.04050871990098 1
0.979200306678284 1
0.700864442610716 0
0.948961876288518 1
1.0599065950569 1
0.914641451704971 1
0.92023921471085 1
1.06272051567012 1
0.934918339422305 1
0.8130480202902 1
0.975153254352052 1
0.845978994885061 1
0.834195773957959 1
0.813836553775252 1
0.821358575025723 1
1.19257108952894 1
0.784854453858148 1
0.743881414125159 1
0.957892113865065 1
1.00470774575786 1
0.957159870129097 1
1.24814057795573 1
1.03118542806063 1
1.06620024166844 1
1.14868812875883 1
1.15121608729792 1
1.10006556338976 1
1.25979095092405 1
0.965694609501809 1
0.822510484711465 1
1.0602538265662 1
0.910742129750446 1
1.01838736661904 1
1.22101796325483 1
1.09006866775349 1
1.00422570181908 1
1.06132905042816 1
1.06054133578505 1
0.735456498009043 1
0.925209040836019 1
0.957302699952247 1
0.891589040345369 1
0.925512637236628 1
0.83911887262395 1
1.1974672193485 1
1.04179623272479 1
0.585132106815293 0
0.883329534735257 1
0.832579265807687 1
1.05773909373399 1
0.927613634494641 1
0.996350172140719 1
0.865552318518012 1
0.965298090128397 1
0.867128401083164 1
0.709403039378769 0
1.02932053574039 1
1.08823711240598 1
1.20234422816502 1
0.787653793646168 1
1.2050349283247 1
1.16947927266189 1
1.07168550372653 1
0.784715545339626 1
0.884792895792764 1
0.787204074168887 1
1.0451526471101 1
1.10791955668254 1
1.38367000333318 0
0.964416161332454 1
1.26918592581563 0
1.05286712291005 1
1.09012827654696 1
0.661450363891049 1
1.02701514906622 1
0.945980880044427 1
0.992251045689269 1
0.750988280744459 1
0.874679505834143 1
1.01698028852621 1
1.01439414089851 1
0.656189299552057 0
0.743854909370337 1
0.894538056536936 1
1.00587935043179 1
0.786776880493933 1
0.815921253302851 1
0.795876732847121 1
1.01256388793016 1
1.1227117415726 1
1.13117939953942 1
1.03055925408811 1
0.819916500151069 1
1.06013029596735 1
1.21347957013755 1
1.10230971500217 1
1.13487947973956 1
0.795301408180693 1
0.888064333512586 1
1.25213988732672 1
0.974342373110751 1
1.0472747939625 1
0.731441133975547 0
1.02077309890317 1
0.500347815341683 0
0.881983995662176 1
0.985350868692056 1
1.19027897333799 1
1.01948229987399 1
0.890837046418627 1
0.961346373160353 1
1.06047278430041 1
0.737426042032147 1
1.07907218983131 1
1.00022441387216 1
1.04000490292421 1
0.93364538330984 1
1.07423090720649 1
1.04124990643803 1
1.20508579626635 1
0.879020833341879 1
0.916374006172593 1
0.844032332758344 1
1.08923310534322 1
1.17471251046347 1
0.962448122558128 1
0.844519365747105 1
1.10097667953143 1
1.07607815508476 1
1.19575636734689 1
1.05321900347424 1
0.889723993309908 1
0.946297755839449 1
1.02769730756929 1
1.08770844195444 1
0.928178334020758 1
1.03600279586332 1
1.00580347278631 1
0.938353566983138 1
0.910064792099241 1
0.980515133052972 1
0.999241486135568 1
0.682199091681594 0
0.926118203176529 1
1.02434762862684 1
1.07387284474284 1
1.23262840677788 1
0.988568970424509 1
0.961203415113411 1
0.826952605571498 1
0.872439378791691 1
0.911747929352011 1
0.724518690658684 0
1.15232631790069 1
1.02288044404184 1
1.0732628046076 1
0.998405578804389 1
1.06112812935099 1
0.825095523323868 1
1.14967459698825 1
0.998189079140624 1
0.931163069278736 1
0.970164435139046 1
1.05757962606755 1
1.1886514540458 1
1.0999128161696 1
1.04034805279669 1
0.998536001113083 1
0.936599669560443 1
1.50741032087569 0
1.17466372422899 1
0.873973458429197 1
1.05912730610132 1
1.00231946250461 1
1.07859175877787 1
1.03803358994134 1
0.944936720514 1
0.761975238579725 1
0.897138885741049 1
0.860993192245606 1
0.865874258489498 1
1.16200466692495 1
1.07881357286672 1
0.854296852769319 1
1.05370269844121 1
1.13670031640086 1
0.909397651102736 1
0.754056495545031 1
1.08250572219767 1
1.12715932431079 1
0.979090229217127 1
1.02589556360053 1
0.744304058771434 0
0.857335606483562 1
0.770806825049248 0
1.03954080132047 1
1.02838786398186 1
1.01858394543565 1
1.53011202039343 0
1.11552269400533 1
0.687623361889736 0
1.00836866012134 1
1.11966636965805 1
0.8873531277168 1
0.877654861929328 1
1.16088875175331 1
1.00993782483223 1
1.03515146444518 1
0.834550617190175 1
0.959814985510867 1
0.728566233204921 1
1.06877036954181 1
1.22605683355288 1
0.819096270279878 1
1.05142565533611 1
1.01856952195518 1
0.963023465218433 1
1.21622690788598 1
1.15426890353096 1
0.894662707718992 1
0.608446520829643 0
1.18271132764334 1
1.02647448881097 1
0.889230058934897 1
0.854458577897814 1
1.03766374775322 1
0.793424848967332 1
0.843329741220558 1
1.02010694945558 1
0.928560380002735 1
0.833295810588237 1
0.865569260505622 1
1.42781362535477 0
0.828915691448172 1
1.0153504539985 1
0.977051229015867 1
0.948256606416134 1
0.851054415809823 1
0.842297930453876 1
0.701863527775076 1
1.11654571069316 1
0.919537508826663 1
1.04664149683476 1
0.728727850074449 1
1.09956432776751 1
0.982792615876743 1
0.911554722965536 1
0.760030521353442 0
1.00637323511227 1
1.01156782574607 1
0.811772478974583 1
0.904202976237651 1
0.872306176388203 1
1.03863413147349 1
0.562450291183412 0
0.971236696604226 1
1.00206271107039 1
0.833088337327836 1
0.888536206346903 1
0.763948407576034 1
1.05190952174599 1
0.941996868399155 1
0.701840138636836 0
0.746106912638457 1
1.06304314364724 1
0.723954034029457 0
0.69452246615297 0
0.918413362135325 1
0.855007644430262 1
1.01689051931868 1
0.998447726100631 1
1.07819371627117 1
1.10393100279273 1
0.999067466773051 1
0.971345663668032 1
0.975309574672268 1
1.09404814385458 1
1.13272170465782 1
0.639517992276028 0
1.08837050708904 1
0.751953026592842 1
1.06089243930862 1
0.693446723867727 1
1.03100881521226 1
0.937486983254216 1
0.927736047998766 1
1.28644472778322 0
0.837415004164626 1
0.871936320351056 1
0.80545036103102 1
0.992083636058972 1
1.03740760879107 1
0.967892676581472 1
1.02577805995853 1
0.968387323426799 1
0.826931830780278 1
0.962221207284009 1
0.905134136706726 1
1.22320627092081 1
0.96256667458817 1
1.01104023665814 1
0.879382158908679 1
0.837529266958031 1
0.664843627068095 0
0.741481713873061 1
0.998761137765581 1
0.780929580921906 1
0.911869170116848 1
1.05789733424473 1
0.874347275670674 1
0.712376186398864 1
0.88814416609058 1
0.987190602175186 1
1.08575877529466 1
1.05244071958671 1
0.485851743534946 0
1.03330447186762 1
1.10526165844562 1
0.884180736058468 1
0.866878484698125 1
0.983853149517836 1
0.813258595003126 1
0.990492813302474 1
1.31959229661721 1
0.807547165891097 1
1.00983996104344 1
1.06344005259855 1
0.685428470086624 0
0.867169080518585 1
1.151919977797 1
0.760104486766696 0
1.00648198938659 1
1.07640180371223 1
0.92301603135768 1
0.97370032638099 1
0.988883526839451 1
0.823158506182213 1
0.885261987551651 1
0.893029120542604 1
0.782758217830187 1
0.93161706073683 1
1.01541752411754 1
0.916323328529795 1
0.95192296884351 1
1.09115301290844 1
1.05072753893975 1
1.01093227220734 1
1.10733158443293 1
0.638290446052623 0
1.00717333305238 1
0.976820564625381 1
1.07845251468916 1
1.14783445751337 1
0.95758125362717 1
1.20279630464541 1
0.795657494821129 1
0.937223594439045 1
0.910094484009634 1
0.716013121456604 1
0.803709961662051 1
1.00758084248545 1
0.847133689240689 1
0.935892597006986 1
0.874272659380887 1
0.991687316974427 1
0.9948046526284 1
1.16857890904142 1
0.971451342052112 1
1.08188169697732 1
1.1708760136592 1
1.071578308175 1
0.705576009213746 0
1.22959727643688 1
0.950919343973016 1
0.967035417584978 1
0.996275390043244 1
1.13103793658527 1
0.792831216624962 1
0.747334970949735 1
0.844490419330264 1
0.905779143305323 1
1.18559094084175 1
0.629372100726957 0
0.827988158108829 1
0.702158645992918 0
0.770590624897405 1
0.834625991671066 1
1.06645834646904 1
1.20937669409249 1
0.846464430477266 1
1.0823110538511 1
1.27830472002274 1
1.18833128761233 1
1.41372244900593 0
0.953397744568035 1
0.77583371282035 1
0.85062428286178 1
1.31110328497511 0
0.824794197353526 1
1.25114917712111 1
0.994533309739049 1
1.0010850727618 1
0.785233154321487 1
1.19329150624509 1
1.10062533497825 1
1.05786635074654 1
0.874724399220227 1
0.788277689844908 1
0.885009778580589 1
0.960030427894738 1
1.10660986216244 1
0.794744290703895 1
0.821550884252835 1
0.956038694036232 1
1.07120218439763 1
0.942969468227417 1
1.08625989219678 1
0.999427489106628 1
1.05208578601318 1
1.25548869694949 0
0.916553238764669 1
1.19995512108325 1
1.02470090143934 1
0.993672107178206 1
0.825377677271123 1
0.990481883406165 1
0.679321675791428 0
1.24053699359735 1
0.792707573179715 1
0.867669733511989 1
1.01684454213468 1
1.14649064684077 1
0.893670278936502 1
1.02510084502374 1
0.928236680303989 1
1.29330871316841 1
1.24965259256637 0
0.818760139304904 1
1.1494052122844 1
0.887432420234912 1
1.15210590311482 1
1.08842098752938 1
0.751032033629473 1
1.18463993651138 1
0.908841901757521 1
0.864552552020079 1
1.12219605001021 1
0.932054018043249 1
1.20296677257472 1
1.0409136535347 1
0.988344381681216 1
0.848924841501164 1
0.936570347561836 1
1.0287851727011 1
1.01686069497618 1
0.970666356413267 1
1.29927947656297 0
0.97981830835104 1
0.936227968049775 1
0.823459208224775 1
0.812887733963301 1
0.948532676610348 1
1.10670241137607 1
0.834870097939369 1
1.0454613145776 1
1.18790840015063 1
1.18689032492067 1
0.769163585988411 1
0.836288704815511 1
1.05029482801293 1
1.06809312030348 1
0.684476456125332 0
0.94826796773448 1
1.13647373980339 1
0.966436739516532 1
0.863770082997258 1
0.742951487793416 1
0.818483708278382 1
0.912889699864557 1
0.92906770810352 1
1.0724477361417 1
0.973949308315302 1
0.904178946023349 1
1.07468539471806 1
0.720256412857211 1
0.887697088820206 1
1.06470447391781 1
0.975724850074183 1
1.17513154737501 1
0.975904198110687 1
0.978841974441718 1
0.900705155296806 1
0.850170410409892 1
1.19559392852349 1
0.855378393758683 1
1.01414513469871 1
0.667005017597577 1
1.02504307635002 1
0.971426870226196 1
1.06993941403929 1
1.014083414847 1
1.05140274768073 1
0.872705816380468 1
0.894971317272093 1
0.807363481728841 1
0.941964976525429 1
0.864229631080498 1
1.15595133366864 1
0.997187710820788 1
0.924887633340441 1
1.07604080976745 1
0.727104208001161 0
0.908763051948126 1
1.11420822844749 1
1.25802833494713 1
1.15400350513468 1
1.10170437942672 1
1.25707915748678 1
0.731058554930515 1
1.11239549690559 1
0.956896083045038 1
0.784142970644637 1
1.14072993773136 1
1.12660489974682 1
1.12319566095852 1
0.85096016175561 1
1.21535608833854 1
1.10039516866713 1
1.06511536262745 1
0.935895836065364 1
0.917763142460664 1
1.14050988452028 1
0.859763929095866 1
0.886851255110972 1
1.14996629520673 1
1.1234522449098 1
1.10601511689467 1
1.24466178671493 1
1.23816794990893 1
0.976925295454988 1
0.827627019121695 1
0.969840231783826 1
1.01870538038893 1
1.22806414579839 1
1.0179656902146 1
0.990930154963862 1
1.16322594416707 1
0.875980098640273 1
1.12910514375439 1
1.14822804123264 1
0.72560602687456 0
0.721989938069816 1
0.832289264768299 1
1.33788886590796 1
1.02459978105338 1
0.901154008432179 1
0.681589930717721 1
0.91158617202265 1
0.804544663442183 1
0.960164263237652 1
1.1242371820234 1
0.751005993053304 1
0.999405578960747 1
0.735882706084878 1
0.769542747466785 1
0.918671389573858 1
0.748660855081156 1
0.800769866780977 1
0.772645066779337 1
0.908056515818088 1
0.814955522862865 1
0.988726417157828 1
0.905275022056586 1
0.95285436604446 1
0.99759577114597 1
1.01116090419839 1
0.805665925393336 1
1.00808126360756 1
0.846645814117226 1
1.22653992310718 1
1.19781882749972 1
0.851701176669496 1
0.888725564004361 1
0.994687288933824 1
0.947536323495767 1
1.12769293059834 1
1.23217695544967 1
0.982293055802754 1
1.02505927890858 1
1.03816207760641 1
1.05028074277734 1
0.795294212691556 1
0.775915262779342 1
0.917766787904375 1
1.14279277719594 1
0.892156500486744 1
0.806475046325468 1
0.976788238816809 1
0.864665516268231 1
0.987325790958516 1
1.32780735256968 1
1.11895254963331 1
1.06433492748808 1
1.0050971570592 1
1.08643816387405 1
0.742385001069667 0
1.10468915461941 1
0.89331400140389 1
1.14094126195867 1
0.949407398505906 1
1.30645908444907 0
1.11081684138522 1
0.80147135962297 1
0.808544324997248 1
0.784817204198845 1
0.94316782656848 1
0.993617794690011 1
1.02280843724276 1
0.454539752655497 0
0.672085262358764 0
1.15349770398162 1
1.05526628823585 1
0.965644825034658 1
0.770387768641792 1
0.977936775052061 1
0.94053992517334 1
1.0106359367458 1
1.13137531467462 1
0.85915226357651 1
0.786755176845972 1
1.3692853555166 0
0.906602520303962 1
1.02733389666697 1
0.879896215166367 1
1.06178273946642 1
0.851279220626412 1
0.728404977638268 1
0.772937220834181 0
1.09705012191309 1
0.935243715891921 1
0.849796983119234 1
1.07484037218807 1
1.18866886519765 1
0.768052820385394 1
0.816227499587652 1
0.994194448663947 1
0.797999131583756 1
1.01744127261727 1
1.0961592539334 1
1.26035790081043 1
0.919323526606432 1
1.09766506936625 1
1.19933000565675 1
0.953689232922768 1
1.01878379229148 1
1.05790036202847 1
0.673169988167382 0
1.14284531364978 1
0.718515878689328 1
1.14281040255848 1
1.09685246449575 1
1.09461200756285 1
1.08623034297802 1
0.823228468053225 1
1.03656214031462 1
1.02760060154381 1
1.17270028708088 1
1.03477184723975 1
0.895558585673127 1
1.24924087951701 1
1.01793023618947 1
0.970199269809698 1
0.824177254035853 1
1.14588900630469 1
0.997860375389584 1
0.678188665692314 0
1.0342276293877 1
1.05357476279529 1
0.796237493759849 1
0.879188412982946 1
0.79561032767665 1
1.10871080596383 1
1.06131630322441 1
0.988724036335205 1
0.805298259661647 1
0.824065635159352 1
0.987376783680069 1
0.955060898547716 1
1.00727930261146 1
0.939477935208534 1
1.03869438217799 1
0.984162194791509 1
1.21798010684203 1
0.62394340390779 1
0.950186474839798 1
0.850572946730727 1
0.942378547744439 1
1.12993332401039 1
1.0387472152687 1
0.830161979560189 1
0.681188481483472 1
0.942734811964811 1
0.841971359326942 1
1.0160534016751 1
0.87580696816604 1
0.750846488618392 1
0.829574218342352 1
0.883678748250254 1
0.875059865787258 1
1.14736613564904 1
0.721711548321886 1
0.991655656745062 1
1.02651275027254 1
0.965575067149255 1
0.783128405990259 1
0.786196529633869 1
1.34283116166215 0
0.998254381940106 1
0.944241290870376 1
0.966099069932351 1
1.23278794597867 1
1.28809181028501 1
1.25475885366915 0
1.0610638002183 1
1.10498516989554 1
0.79709111927558 1
1.04672790177748 1
1.21133226149152 1
1.01877954864594 1
1.17823845286624 1
1.08015838995143 1
0.869833292730383 1
0.906376717448189 1
1.0503333817326 1
0.933857405684456 1
0.844642013423562 1
1.05214235350856 1
0.918702302373802 1
1.06147239557087 1
0.554759066107789 0
0.949349679452409 1
0.83891803607719 1
1.03212162254142 1
0.861087747342703 1
0.970207447383462 1
0.639508062011932 0
0.901398591742389 1
1.12912357985786 1
0.986816610759792 1
0.954331170536907 1
1.00658453533944 1
1.04297621019557 1
1.28676331343293 1
0.974530944659737 1
1.05833096563392 1
0.716832881037741 1
0.897014115352755 1
0.931800147139536 1
0.724412555879244 1
0.875114129989593 1
0.928362163643895 1
0.997693321643108 1
1.13631982194007 1
1.1470481555246 1
0.757470839952461 1
0.803706683888641 1
0.985046242288732 1
0.856781156899003 1
0.921008467553884 1
1.20789892220098 1
1.07506146201561 1
0.794991786738755 1
0.897173986416688 1
1.01346521715104 1
0.89770848490212 1
1.0533700579073 1
0.824621927777756 1
0.802683847194806 1
1.29095345919206 1
1.06733919455673 1
0.88754682886267 1
0.874839808477048 1
0.941310730958355 1
0.979721897934603 1
0.95858378843736 1
1.12116163835858 1
0.944756509003781 1
1.08480641090653 1
1.04639927065986 1
1.14572114260494 1
1.06618263591495 1
0.989636924607304 1
0.982928628883961 1
0.755045329366136 1
0.823918441898822 1
1.14277523951091 1
0.932624486386013 1
0.800416745444796 1
0.951929217170927 1
1.12697766032531 1
0.839142336863283 1
0.906085878284144 1
0.961544505515423 1
1.08679494896299 1
0.9978446841178 1
1.13089442862719 1
0.822060641587232 1
0.938181627020581 1
0.95104052145618 1
0.993753810424241 1
0.886702620742457 1
0.846609022697625 1
0.843680198193458 1
0.950867349084804 1
0.945944295582996 1
1.09527688568144 1
0.831099996256171 1
0.93214193357792 1
0.960575787234343 1
0.883462170164836 1
0.754233240808459 1
0.753000710526631 0
0.986666271004521 1
0.967629047964509 1
1.00165818537674 1
1.13252009439039 1
1.05754483667382 1
0.856820729518237 1
0.71095020780267 0
0.925981108889929 1
1.1322083004565 1
1.22852092021988 1
0.847200586464687 1
0.989831936697416 1
1.02927764390025 1
1.13930597754318 1
0.669064842545019 0
1.0646940273349 1
1.04232338068548 1
1.15018694950546 1
0.967542227138813 1
1.06801613850358 1
1.1943691444537 1
1.25694294671889 1
0.816947360287505 1
1.24564369085829 1
0.990060052506838 1
0.900078204992826 1
1.24894119536372 1
1.20909007584721 1
1.29770559048304 1
0.998384589850866 1
0.879461630273322 1
1.12084326431879 1
1.09099896828601 1
1.17584273487517 1
1.03726970318857 1
0.876532794790458 1
0.945856591772937 1
0.794086250751458 1
1.26851294245187 1
0.928489213658237 1
1.07619068675995 1
1.06252736491349 1
1.01368104462743 1
0.85476652578457 1
1.17845071901379 1
0.83563710479312 1
0.749627792905421 1
1.26107172060277 0
1.04537693543705 1
0.924942528177386 1
0.954628147208886 1
1.17658827709869 1
0.917706000731703 1
1.03909823801745 1
0.957071335242499 1
0.998110550869827 1
0.976306758509458 1
0.958111274221087 1
0.886968850701408 1
0.977888615129413 1
1.13599137580585 1
1.19651983833487 1
0.978043030933241 1
1.01993820165628 1
0.717252511908626 1
0.925433804384428 1
0.639416366647111 0
1.00473033985505 1
0.983899712868346 1
1.27054032012054 1
0.9066934615708 1
1.13744047393691 1
1.04746296175874 1
1.02286233559778 1
0.90713920719323 1
0.932330213894202 1
1.07302531295507 1
0.941027839524935 1
0.891600982008399 1
1.1004899340775 1
0.992009584792691 1
1.04838392320982 1
1.26007625471723 0
0.851515228084523 1
0.861707928875646 1
1.03593129554645 1
1.19726378274559 1
0.766956833287982 1
0.933276464876807 1
0.872986629642014 1
1.44964766669896 0
0.969698151836574 1
0.806826208517653 1
0.947839109803325 1
0.797057501129543 1
0.963346261120865 1
1.01638931177964 1
1.20429951434853 1
1.08716301994096 1
1.03648989226393 1
1.06203473131469 1
1.11701505423307 1
0.650331896148195 0
1.04383348744398 1
0.796915918836001 1
0.844033934366813 1
0.85745614997023 1
1.15441237480166 1
0.851057984172386 1
1.00591170233014 1
0.79587634661788 1
1.11385142864231 1
0.917754113464082 1
1.06232869977271 1
0.816893118243883 1
1.03561145710811 1
1.21413081185499 1
1.25663222550869 1
1.03860133662108 1
0.90126745159933 1
0.929633045027287 1
1.1886963317248 1
0.884023382609265 1
1.0220498960731 1
1.19567347697026 1
0.721007775860053 1
0.92218516343222 1
0.643464854895958 0
0.79105587965477 1
0.896141786942938 1
0.963820699750326 1
0.905302480096541 1
1.24501212126219 1
0.945415667543266 1
1.07157700689409 1
1.04776345068799 1
0.812399248875833 1
1.06606316649297 1
0.967522472805983 1
1.1430490503771 1
1.02854395796351 1
0.989870906404299 1
0.787638429437564 1
1.21709165919693 1
1.35645772336804 0
0.945663951653008 1
1.1815723461458 1
0.652360353853653 0
1.05750973662234 1
1.05887684750424 1
1.15453978790989 1
0.99145762424831 1
1.13058245831988 1
1.09102387979356 1
0.75778011469517 1
1.114823150971 1
0.910662063599507 1
1.29529337644346 0
1.10422465474229 1
0.630150977062147 0
0.837424109433976 1
1.02871337857782 1
0.971167328800894 1
0.790133180687624 1
1.00696798572349 1
1.17892592334412 1
1.02134008302747 1
0.817564809746702 1
0.771897096409095 1
1.0898391172727 1
1.07380381061115 1
0.876648099783924 1
1.2061608909517 1
0.978572554508893 1
1.05475684696803 1
0.934380394658101 1
0.974136524432584 1
1.10226522049635 1
0.88198478122735 1
0.743260234642622 1
0.99574392259109 1
0.967748074262436 1
0.842261364388334 1
0.908533728590778 1
0.659805887067349 0
1.08953459203382 1
0.86594668270372 1
0.951738625453912 1
0.752335288809805 0
1.07961600395866 1
0.83363438292515 1
0.888294130924467 1
0.851594872065335 1
1.27289525273864 0
0.832445625700437 1
1.00356039840919 1
0.838679837248159 1
1.02615957520839 1
0.818773241790877 1
1.00384579861649 1
1.13045215677265 1
0.793160620384246 1
1.00802345958692 1
0.923420720671843 1
0.945667179966941 1
0.828013675269661 1
0.996731974614697 1
0.679021316464959 1
0.935001365460622 1
0.589299551364436 0
0.567997746204138 0
0.891146918538918 1
1.02740492061984 1
0.927357120397073 1
0.918938034863279 1
0.820563427733532 1
0.782159066411322 1
0.92293695775494 1
0.908800020035387 1
1.16365617546905 1
0.685321475087071 0
0.998033403139328 1
1.34838327543771 0
1.05012146361796 1
0.897195281842623 1
1.1133155814592 1
0.832255850882217 1
1.20100241816076 1
0.639470393063157 0
0.746898870721137 0
0.959423418317632 1
0.824774225809493 1
1.02862175152596 1
1.20461946514996 1
0.794895049607853 1
1.23282650099672 0
0.87636979951781 1
1.16697146361666 1
0.625279593096005 0
0.939766213736498 1
0.703347339544965 1
1.00673331445187 1
0.670888876831328 0
0.975198835845004 1
1.0071822264223 1
1.21386654524884 1
1.17510126332179 1
1.1006379356452 1
1.35469078921169 0
1.16432809615889 1
1.09064124254954 1
1.34899577250988 0
0.930243698070593 1
0.658776408743104 0
0.95911871906831 1
0.776830958850706 1
0.982213133712836 1
0.911566237558536 1
0.919319001058727 1
0.832471462260237 1
0.552708797524632 0
1.09411457566713 1
1.06104279278552 1
1.24635673352168 1
0.679820556194662 0
1.22397629804288 1
0.769180137419335 1
1.09669667729401 1
1.14923342256918 1
1.11689232577161 1
0.835520586020568 1
1.28584823877785 0
1.14106659992009 1
1.28171842545513 1
0.876133710110173 1
1.19231539190198 1
0.956848458489685 1
0.80670487949535 1
1.06590345144723 1
1.0654629162031 1
0.844495713745367 1
1.01566977369589 1
0.762318850300939 1
0.923219415318253 1
0.947344337406645 1
1.00258764573764 1
1.2348481883698 1
0.854057945651821 1
0.994699045572024 1
0.883165293407068 1
0.724084244764571 1
0.784434780177478 1
1.24401595447442 1
1.0378237101961 1
0.931260854791201 1
1.21815149985081 1
1.42970015813069 0
0.91792213624518 1
0.762457093374837 1
0.847148630070406 1
1.00534229966752 1
1.07852451861636 1
1.24670709963464 1
0.907187678448668 1
0.975336248945738 1
0.755915229727144 1
1.16129933145705 1
1.0820175213429 1
0.95481631638732 1
0.912960038593698 1
1.17590309196325 1
0.892861110657876 1
1.01203926549048 1
1.03570123705652 1
0.808296906432192 1
0.866254981401896 1
1.11744071660862 1
0.886184302739085 1
1.05794277903563 1
0.709982998808015 1
0.983726621358794 1
0.955975018084108 1
0.72908819773157 1
1.05378455766465 1
0.853977884740241 1
0.935414681093707 1
0.929972486998841 1
0.993347847680075 1
1.1519492756229 1
0.790004354789738 1
0.994819442582865 1
1.20298034836584 1
0.898290764228086 1
0.870210130318439 1
1.02849249341409 1
1.03608202185723 1
0.78409065678233 1
1.09236228581838 1
1.23269427010194 1
0.958596632738688 1
1.30125869316989 1
1.1271222626195 1
1.1823585436917 1
0.755673092702795 1
0.958008966978504 1
0.7618871527772 1
1.044645335201 1
0.854134268042439 1
1.03555879308521 1
1.13444405752746 1
0.929711690852929 1
1.08225113321765 1
0.993202789842881 1
1.00383078896573 1
0.940458284659903 1
0.816937195534855 1
0.955235223414104 1
1.27983638498683 1
0.924101922246543 1
0.729339236665813 1
1.08056969091394 1
0.932626917583816 1
0.646832565004106 0
0.937354346554327 1
0.790739869732242 1
0.941945415730914 1
1.05319329247656 1
0.906708076991622 1
0.905766106816619 1
1.12780609251739 1
1.09605144999151 1
1.08084976532653 1
0.823158560146227 1
0.969081886412549 1
1.09218282907388 1
0.964599125123245 1
0.825398818150557 1
1.06434797286742 1
0.779523175217207 1
1.09245927886041 1
0.923069149527523 1
0.986867429931106 1
1.03152253892372 1
0.94112101859237 1
0.824868274856351 1
1.0118455617083 1
1.09057199262944 1
0.755976873117098 1
0.871065651842859 1
0.821919956902032 1
0.956692514076057 1
1.03113134062889 1
0.89562167463475 1
1.20217695741071 1
0.930820718193506 1
1.14088892954365 1
1.1864367884634 1
1.08347871281652 1
0.920562563391945 1
0.926312431955352 1
0.73993583699521 1
1.03119172403098 1
0.874179620623624 1
1.20656936875997 1
1.14487252254155 1
0.97051623475565 1
0.864206551770308 1
0.988099068104709 1
0.856252893301141 1
0.985456339075481 1
1.04733786190073 1
0.953996827567512 1
0.744495549692658 1
1.02102402661047 1
0.932607642628825 1
0.856957285000021 1
0.991676537978977 1
1.02549358000986 1
1.039944908486 1
0.836483254039802 1
1.13636453337413 1
0.781115441641215 1
1.13493636980675 1
0.971964790670091 1
0.97118360584513 1
1.18538675297576 1
1.15554102233559 1
0.968983460666919 1
1.17152007702076 1
0.988505005470532 1
1.02634331354875 1
0.760476373403096 1
0.80407629318168 1
1.03115522417505 1
0.500867772486004 0
1.39393174817931 0
1.06879944602144 1
1.18753532241657 1
0.775114758734142 1
0.942656452207249 1
0.909209187191852 1
1.36646086191481 0
0.960787082196654 1
1.39829409693121 0
1.18704228009041 1
1.16238406287164 1
0.723327361503162 1
1.13543378431505 1
1.04938328855844 1
1.06550556629543 1
1.18184232911042 1
0.710036979247092 0
1.13261835237861 1
1.27524172749338 1
1.03527559207586 1
0.799973515512337 1
0.84093620513937 1
0.900156538784123 1
0.826624609998603 1
1.040310360999 1
0.725511620888567 0
1.03937328341233 1
0.962128522811702 1
1.04959400611628 1
0.907798475739428 1
0.899550322178976 1
1.12501279354557 1
0.915996558362146 1
0.952400356196426 1
0.842630100552097 1
0.886404278002621 1
1.14337235926232 1
0.736377448401063 0
1.00037189536921 1
0.95180010888178 1
0.762480361332025 1
0.761312112999789 1
0.620010088863397 0
0.983209396145208 1
0.871763850366525 1
1.10896589416426 1
1.10375624692372 1
0.999724029715245 1
0.883786484028229 1
0.966799144493488 1
0.834296517142164 1
0.944621010217473 1
0.785254679897105 1
0.7986441278257 1
1.0837052919909 1
0.956796562306116 1
0.882435021909711 1
1.18115504864322 1
0.956663573859391 1
1.07101747392377 1
1.25250178590566 1
1.0512324592832 1
0.941364846820243 1
0.947803121038122 1
0.947713356452659 1
1.15664356083508 1
1.18287147844871 1
1.00514067536769 1
0.654373577230911 0
0.742903265796195 0
1.01739023047131 1
0.962160504601693 1
0.914113844645917 1
1.00168203424008 1
0.919724109642344 1
0.926984198701621 1
1.04039902758855 1
0.749483437163313 1
1.02812249245156 1
0.859957418469247 1
1.2116445616389 1
1.13896376491806 1
1.16986274590427 1
0.896472023617808 1
0.947149214228127 1
1.05730930474147 1
1.06858557379968 1
0.812353403416823 1
1.15518109477106 1
1.04961281520592 1
1.10663646165525 1
1.09353928296111 1
1.00604176183642 1
0.89842324668737 1
1.05949624510672 1
0.679437906626317 1
1.06255343507545 1
0.920547155766894 1
0.918577657190513 1
1.00763407703231 1
1.14920498731024 1
0.850546656530046 1
1.14187760485827 1
0.928923168305378 1
1.0361560311852 1
1.02466396550384 1
0.857926082498141 1
0.935939936308207 1
1.00318084156157 1
1.06234035821045 1
1.16977093237489 1
0.87332148384196 1
0.919884131191578 1
0.86611207037828 1
0.949934082808565 1
0.849098908294653 1
1.22732879929902 1
0.81299191565145 1
0.849727797593026 1
1.151937123407 1
0.900979731542879 1
1.03538726998219 1
1.12743671460919 1
0.956467620159617 1
1.11578466963545 1
0.687766947096504 1
0.923694543292695 1
0.859998278749393 1
0.928333356205734 1
1.03580088391836 1
0.876481712178916 1
1.06008212701061 1
0.616726624311589 0
0.87836185822267 1
1.09608091780262 1
1.21155384619671 1
0.839945861439953 1
0.993405258621586 1
1.11556217326932 1
1.12942364567344 1
1.4342524310728 0
0.967642893936503 1
0.860688765878013 1
0.615923005801877 0
1.02562775944812 1
0.972597662846435 1
1.00899860923393 1
1.23377510994728 1
1.19149315780541 1
0.968469663937769 1
0.849801748099552 1
0.987078391877919 1
1.0259966583025 1
0.80635161642992 1
1.30931650496015 1
0.741394820689537 0
0.898906425869386 1
1.15248912538404 1
1.2093378795221 1
0.942214896606395 1
1.03897663312421 1
1.01616296975099 1
1.28010913259732 1
0.896145709741839 1
0.888402762672429 1
0.783646835836445 1
1.10650039997289 1
1.01137262869788 1
1.04966423389013 1
1.50295479201688 0
0.995971569439254 1
1.00224917593995 1
0.931015738582395 1
0.897091895093263 1
1.0811590887537 1
0.944284724458874 1
0.917363591467428 1
0.838890814235678 1
0.906491813849623 1
0.805294615715807 1
1.01520113286712 1
1.03004775404798 1
1.08393110672065 1
1.11259481941411 1
1.00487008094241 1
0.677610258506877 0
0.797165529350525 1
1.14657942745117 1
1.04924722292511 1
0.863905386507087 1
1.18996619291494 1
0.955833802270883 1
0.939341787959562 1
1.25230863910008 1
0.955737413671689 1
0.81557394036185 1
0.971611468270835 1
0.893142183998712 1
0.730615790862217 0
0.764854605816398 1
0.883743579478763 1
1.08584277613172 1
0.933398294068444 1
1.14611135002321 1
0.573506899105151 0
0.985753756355796 1
0.831768353677632 1
0.943989063392974 1
0.90635194422006 1
0.915614537270065 1
0.983009280891801 1
0.826338505074207 1
0.870808281504362 1
0.718726828423803 1
0.937251383642877 1
1.17244082661993 1
0.9523892888165 1
0.896267138755464 1
0.762165033536745 1
0.721042865410809 0
0.750938904367753 1
0.78798617220313 1
0.762952751935509 1
1.088522367793 1
1.06581484640131 1
0.942235068136235 1
0.698257889899659 1
0.987874772887187 1
0.921488097208779 1
0.974015085401265 1
0.965076095736794 1
0.889549967495837 1
0.879496893867421 1
0.79147526256314 1
1.13270718696088 1
1.12014506383243 1
0.868446550391607 1
0.84555280885057 1
0.975653860122302 1
0.950849252009887 1
0.906069680497487 1
1.21634139359684 1
1.10710630568951 1
0.853797727754616 1
0.792060200050317 1
1.19095385912334 1
0.664870767240519 0
0.886163351306794 1
1.02479454814514 1
1.20627399083769 1
1.02204251491864 1
0.696171901026935 1
1.08420053324404 1
0.933604825446343 1
1.17198464346684 1
1.30442978016673 0
1.24185871933595 1
1.10206790469068 1
1.06663838172735 1
1.13526848521417 1
0.896720345777477 1
0.961722821347903 1
0.858317829041451 1
0.785498783830896 1
1.05294866225749 1
0.701718735928752 0
0.744086072912133 1
0.9856229198673 1
0.888063639130837 1
1.0486641579028 1
0.976564882229988 1
0.790037940027517 1
1.02952942425942 1
1.11758602771694 1
