# Supplementary material for: Bias caused by sampling error in meta-analysis with small sample sizes
Source: PLoS One. 2018 Sep 13;13(9):e0204056. doi: 10.1371/journal.pone.0204056 (PMC6136825; doi:10.1371/journal.pone.0204056)
Supplement: S5 File — (ZIP) [file pone.0204056.s005.zip › results N = 20 theta = 1 tau = 0.5 sz = 500-1000.txt]

"dl.theta" "dl.cp"
0.850294738654724 1
0.848859199329763 1
1.00474496823637 1
1.12843277130743 1
0.919334485239593 1
1.15078587180135 1
0.910791070363337 1
0.815245131027311 1
0.861368622720264 1
1.13188322980806 1
0.951472075734902 1
1.09716964883548 1
0.896804572801017 1
0.982716966836695 1
1.23214548358419 0
0.880401500428832 1
1.05138875691085 1
1.00821346448697 1
0.889980625896378 1
0.922623802650266 1
1.08938095807393 1
0.910219706912082 1
1.09249002060411 1
0.941430273391406 1
0.888115578795693 1
0.999848392520136 1
1.14133608219082 1
0.926073976984977 1
1.04745860650985 1
0.906903104231573 1
1.17257525933421 1
0.905159784548387 1
0.971094503514271 1
1.11729007156219 1
1.20395899223578 0
0.888821240202038 1
1.04070908943974 1
1.1701169799283 1
1.08748842280805 1
1.10227944547188 1
1.10329824455442 1
0.716000083237034 0
0.97389480636109 1
0.968256390924403 1
0.793643799971921 0
0.890737646517792 1
1.11858133072355 1
1.01716823798435 1
0.870617416474041 1
1.08649005558486 1
0.96637785752382 1
0.984544984943626 1
1.0942908029492 1
1.29102271824552 0
1.00426305778192 1
1.26422335107176 0
0.892609462522329 1
1.00101413037677 1
1.00204786725582 1
0.903567778995905 1
1.06732676528967 1
0.942801926643464 1
0.843518106482529 1
0.973333369691882 1
0.747679476997414 0
1.08519835598411 1
1.08610482421567 1
0.975577719349017 1
0.932420217043533 1
0.832304257045051 1
0.868795492807557 1
1.1394043936886 1
0.948294070582003 1
0.871673526898722 1
1.00363179879409 1
0.861366355615439 1
0.950063624083947 1
1.09158680332527 1
0.967464480041271 1
0.865680595525385 1
1.08051988332964 1
1.01859137009172 1
1.07090628120189 1
1.12275046703305 1
1.0262397747711 1
1.00912040180799 1
1.13235876422431 1
1.27393016151287 0
0.973968222776631 1
1.05369621535783 1
0.994959979286916 1
1.00847504640447 1
0.955707236173177 1
1.1419633493883 1
0.900810989180272 1
0.913258032239166 1
0.823837953371 1
1.05289373572048 1
1.07380061502927 1
0.778101973962239 0
1.09814178417732 1
1.11661854775361 1
1.03406198805718 1
0.950415771835758 1
1.0134235429244 1
1.02022041591487 1
0.832974363121921 1
0.982591110619142 1
0.825716815727869 1
0.866082992161258 1
1.08026165357354 1
1.03071107659036 1
1.03944805952104 1
1.14338970941528 1
1.0873643586598 1
1.21405311319368 1
1.16798813850332 1
0.980133117439024 1
1.04873812295839 1
0.880253789050611 1
0.984617693936141 1
1.00008695838201 1
0.966513624634963 1
1.03747130269952 1
0.871130892125056 1
1.01352854517631 1
1.07002609839985 1
0.860477716698233 1
1.02774463427554 1
1.09736831712453 1
0.960103665236389 1
1.14680934976897 1
1.00700410941496 1
0.938487219133879 1
0.96077251200172 1
0.835370831327662 1
1.05115508697659 1
1.02026644069247 1
1.16909660089423 1
0.964833755810884 1
1.17437465736277 1
1.2920921726584 0
1.03792858058907 1
1.16263113291849 1
1.15637987869466 1
0.916614397359908 1
0.954065231395622 1
1.12094554617622 1
0.968700188489668 1
0.789516288398921 0
1.05377467089848 1
1.028170342177 1
1.08811502766931 1
0.901739520342851 1
0.935253780182754 1
0.973285981129103 1
0.990346202193596 1
1.1055227146161 1
1.0133925830334 1
0.949250563037482 1
1.17167893266627 1
1.11121260495851 1
0.951502255250576 1
1.10149877143111 1
0.871100838918738 1
0.971152657067943 1
1.47698442385866 0
1.07126975326647 1
1.03549395027393 1
0.966104446193769 1
0.930804497523007 1
0.864944450394487 1
0.921971350719942 1
1.20449975827937 1
1.2363579526709 0
1.02790719716973 1
0.883504904160465 1
0.843765296591349 1
0.868014826900795 1
0.808320551488624 1
0.732483174798778 0
0.855250274333985 1
1.24140221699709 1
0.966809088231074 1
0.965062194524317 1
1.0302231350276 1
1.05659697799609 1
0.968915852780862 1
1.17181079228091 0
1.03852396845615 1
0.984569938137621 1
1.08730335156031 1
0.998391280958348 1
1.35431244493282 0
1.07320056234782 1
0.894642424065917 1
0.991647911957494 1
0.967726682187859 1
1.08406429331761 1
1.32221079410536 0
0.948498291505587 1
0.771872954777156 1
1.13704472797942 1
0.893078534771437 1
0.921046420903978 1
1.02370543421162 1
0.954671418084005 1
1.10952125444361 1
0.928133121928146 1
0.761990239488127 0
1.12679708362755 1
1.26970241340007 0
0.941913852359331 1
1.04713179066307 1
1.01947135841819 1
0.856201062701856 1
1.01439456808572 1
1.01802626707999 1
0.844605572284805 1
1.24469289408608 0
1.0527138896903 1
1.08498015222395 1
0.952773297525817 1
1.0703111119412 1
1.14470636522272 1
1.06396289336918 1
1.02957089689399 1
0.878278886812923 1
1.21471034259868 0
0.992187305016184 1
1.14586896784255 1
1.06097420198113 1
1.10217165288276 1
0.960504544904953 1
1.00313224700761 1
1.0405865929094 1
1.11321070459216 1
0.976139478011021 1
1.19823671071049 1
1.05460554311021 1
0.997325104736382 1
1.12205140765858 1
1.06307826531436 1
0.885268945598894 1
1.03499014717144 1
0.832832485080001 1
1.04781638542627 1
1.07279541331748 1
1.09292643813364 1
0.939365186580518 1
1.13650507591335 1
0.812135224961524 1
0.75112499862423 0
1.27422024429834 0
1.19902591973971 1
1.09682860735834 1
1.10322355538241 1
0.97883701970455 1
1.13836065143171 1
1.0286994487145 1
1.06149187659762 1
1.03968660337103 1
0.906368674752302 1
1.13440619345832 1
1.03887490201872 1
0.982612737134371 1
1.00721182009434 1
0.967622062217334 1
0.838492857415554 1
0.974316737938355 1
0.933682162948554 1
1.19374170536065 0
0.991314272037375 1
1.04186092516771 1
0.952074048722414 1
1.15290475684524 1
1.05669232113395 1
1.02282627482285 1
1.24658018965401 1
1.03612200094578 1
0.827243819229755 1
1.02449566068784 1
1.14341678051146 1
1.20683889409298 1
0.858744134868963 0
1.02687375129544 1
1.05380016842775 1
1.0690084564706 1
0.897170373047255 1
0.975718596794086 1
0.753706129574171 0
1.15353487882862 1
0.818407151081074 1
0.954154369975695 1
0.996033448247764 1
0.738485918782142 0
1.04782602030929 1
0.911030079900896 1
1.01671727855691 1
1.02865223506687 1
1.15991566628974 1
0.853607396957631 1
1.12994446001192 1
0.929216302324744 1
0.81037298107353 1
1.19377747703834 1
0.882938888589009 1
1.15750042252771 1
0.838908921088389 1
1.0490163209259 1
0.981061014461008 1
1.07456951835925 1
1.11300187170372 1
0.964855239741516 1
0.903099385587912 1
0.917217971587704 1
1.0143477116149 1
0.971067150584256 1
0.812117122192507 0
1.01614249115992 1
1.01167118047985 1
0.951685186161717 1
1.093907703777 1
1.20723977980676 1
1.07577376996751 1
1.14043944081441 1
0.98655767748163 1
1.0448213666574 1
1.15545636172269 1
0.942245879831956 1
1.04995466299349 1
0.979687448107626 1
1.00294253838453 1
1.13116705384352 1
0.893422831718598 1
1.07196369679252 1
1.06835169728222 1
0.934472042908544 1
1.17542847222198 1
1.00096650925838 1
0.957763410044902 1
1.1069332698607 1
0.788957111864034 0
1.14287920365573 1
0.996644403905879 1
1.05258983134989 1
0.968959334635662 1
0.712103234990157 0
0.885626988356775 1
1.05369134208945 1
1.20485903876743 0
0.78808840205263 1
0.963177894106157 1
0.811197899262755 0
0.731615762273557 0
0.98238848866665 1
1.08057645587709 1
0.902899486212443 1
0.932747398982529 1
0.93349400038293 1
0.931857457982451 1
1.08460340230781 1
0.971281788785985 1
0.973054012427309 1
0.994505122024661 1
0.988778340055378 1
1.01125688721281 1
0.992510494953376 1
1.0095267017092 1
0.843959511528763 1
0.885777858982292 1
0.919899396382065 1
1.0183076915798 1
1.10451015083556 1
0.95416472301656 1
1.14794097071299 1
0.965595619508338 1
0.933318563064393 1
1.00341914573326 1
0.9437093907698 1
1.06052902091427 1
1.01583225371958 1
1.15952871454471 1
0.888680039834191 1
1.04342498322352 1
1.04344919272881 1
0.923308538578816 1
1.04656930627518 1
0.741127409502119 0
1.06429145840236 1
0.988310468226763 1
1.08031254898147 1
1.13069582872624 1
1.15371553861617 1
1.05669807307194 1
0.96125557426401 1
0.860087718394605 1
0.975421818234876 1
1.06585722975639 1
1.02519410569046 1
1.06760045001639 1
0.944525679909962 1
1.19646408001597 1
0.96563054101593 1
1.04218391322 1
1.002591933552 1
0.70706114526512 1
1.17104810370618 1
0.948422080521614 1
1.26915973395764 0
1.1006918936364 1
1.11398340509248 1
0.975949600458348 1
0.679618934339765 0
1.08749188008744 1
0.993360445444317 1
1.01593458069248 1
1.00517436726557 1
0.920332905928492 1
0.8271904579746 1
0.936197781606483 1
1.06077148366212 1
1.09042382875702 1
0.965148968080147 1
0.899911320601777 1
1.00848154111265 1
1.17032281520263 1
0.944462031570071 1
1.08638294051698 1
1.15639787674274 1
0.909872089639978 1
0.702627991003754 0
0.955687993758888 1
1.11280462941214 1
1.06310103554331 1
1.03921160869489 1
0.868494756182333 1
0.887523682685058 1
0.887739622276693 1
0.801156793885664 1
1.02520000996909 1
0.923078232043225 1
1.09959841359157 1
1.0677244851807 1
0.947377886944003 1
0.988230449041728 1
1.06009806684987 1
1.08286956825839 1
1.10238619630931 1
0.871599759294722 1
1.00114255492246 1
0.95400671568764 1
1.19045844748535 1
0.875053300493184 1
0.876720134596645 1
0.899194538237067 1
0.76595255632228 0
0.947295426213288 1
0.979648026994533 1
1.13548355711262 1
1.00818705918599 1
1.15493785189875 1
1.08677335023999 1
1.08300963800505 1
1.13277927348457 1
1.02146631518409 1
1.01498291734768 1
0.862955327592712 1
0.82947402612254 1
0.790692171386365 0
0.709665954886185 0
1.1740823765987 1
1.13913780375197 1
1.14750606898914 1
0.861788374561963 1
1.0146009778469 1
1.03144892940951 1
0.830873594388719 1
0.957586035940584 1
1.13208208515323 1
0.942920011542033 1
0.896599423458155 1
1.0053902843157 1
0.863301487286071 1
0.836598307516449 1
0.88137275722751 1
0.940038405299796 1
1.07333356075953 1
1.00531430144093 1
0.853890632802857 1
1.104173826164 1
1.11570301269336 1
0.840742178125502 1
0.966372746236825 1
1.12376214530453 1
1.12841485282412 1
1.04303113355462 1
0.91326057091424 1
0.948341124396607 1
1.00789885808706 1
0.786676850384501 1
0.839630128038745 1
0.916697611448158 1
0.841423606799285 1
0.906913151169191 1
1.02833725637969 1
1.0496139324507 1
1.15493974782843 1
1.04884722034752 1
1.01506438344226 1
1.03843430008204 1
0.957325619186013 1
0.968201556327772 1
1.09928226737197 1
0.88471065968831 1
1.11570227802043 1
1.05280922571951 1
1.0415164562772 1
1.0865270339723 1
1.22533538683643 0
1.01722201764945 1
1.09504137505048 1
0.998949382483611 1
0.90710857885848 1
0.905276379589543 1
1.03231629755262 1
0.930295120336042 1
1.014666069652 1
1.02351644709056 1
0.952973577046744 1
0.980054274587733 1
1.11908606143795 1
1.06233082440676 1
1.13146169374603 1
0.890720241032284 1
0.881268949918997 1
1.24500487868265 1
0.82101255254725 1
0.771255088311818 0
0.906886330709298 1
1.00462031747041 1
1.08354633760209 1
1.04814973375047 1
0.966036530313881 1
1.01087165755862 1
1.06217921869823 1
0.909538527665877 1
1.03043590013385 1
0.852725677730406 1
0.878440700104629 1
0.902822533352437 1
1.11723924503093 1
1.01835293013193 1
1.23643567090822 0
0.901071686977047 1
0.86735502730523 1
1.00711944755388 1
0.734796785659922 0
1.25866272802187 1
0.990247173405036 1
1.10015336180245 1
0.982891488629958 1
0.975174387831302 1
0.838308753356898 1
1.04281880984461 1
0.995812524549509 1
0.99153820989522 1
1.20921715692892 0
1.18335271614669 1
0.891451212428496 1
1.06343177739351 1
0.790747270814092 0
1.07159540356634 1
0.932939850653393 1
0.978686607157967 1
0.973472342369118 1
1.0145490704356 1
0.919045975905059 1
0.927198885946987 1
1.1004668202794 1
0.974926666771221 1
0.855560583176152 1
1.03753901876555 1
1.12363855265197 1
1.00662281352489 1
0.896957986391274 1
0.886940606835464 1
0.738695048143996 0
1.10193353292539 1
0.996993380215914 1
0.9372325739608 1
1.10820634768093 1
0.961700955153728 1
1.18180451919027 1
0.956581764046176 1
0.849062825358531 1
0.986078230003392 1
0.993074563807041 1
1.08044420436768 1
1.06332376431783 1
1.07154230281625 1
0.778006667025463 1
1.09987827097385 1
0.902404343372863 1
1.03423415011484 1
1.13494410231154 1
1.05523014097424 1
0.983878441320177 1
1.09297548424639 1
0.87541235833974 1
1.22242994613352 0
0.925239649688006 1
1.08797232115289 1
1.01529621937819 1
0.993605954885815 1
1.08017178519903 1
0.769871129721671 0
0.989619014829527 1
1.03709710076092 1
0.919850096196079 1
1.08364710705966 1
1.07296522003755 1
1.11455937770768 1
0.955760112300793 1
1.13703728614968 1
1.10932603304286 1
1.05723252656755 1
1.09855185745455 1
1.19287680395942 1
0.820197500802092 1
1.05055454632477 1
1.16169636210609 1
1.05214314778264 1
1.00567779637492 1
1.13874238288952 1
0.878067069187202 1
1.04550940075298 1
0.86012899611196 1
0.992156667704232 1
0.986860962945756 1
0.7450363607579 0
0.992405515746392 1
1.31825043173483 0
1.01843000192508 1
0.91224069284102 1
0.894805831927743 1
0.793765536500772 0
1.18082769420131 1
1.05278680963566 1
0.822084181254819 1
1.02872066179002 1
1.06623782398416 1
0.941544741951079 1
0.979362343832649 1
1.08368138479583 1
1.00962834579892 1
0.975537716050523 1
0.861871425421307 1
1.11271054945978 1
0.99290621854853 1
1.00183034939154 1
0.939326855919028 1
1.06805921533003 1
0.999837532916281 1
1.06627616069836 1
1.04827250612221 1
0.952753113799955 1
1.07401919176798 1
1.20584676875674 1
1.06169964922042 1
0.999795712649778 1
1.04047440479788 1
0.877238781888261 1
1.10806828842224 1
0.826328760599885 0
1.32787113456453 0
0.916651956982402 1
1.12021080006579 1
0.987069723634502 1
1.054667927895 1
0.925143819158683 1
0.967901551404805 1
1.05601079153501 1
0.801380588605919 1
1.08751207145729 1
1.08853122612741 1
0.984186116195254 1
0.872950577868709 1
0.815902922903377 1
0.88304085995276 1
0.840296762735029 1
1.07658397570281 1
1.07190252241138 1
0.805017676327634 1
1.0893558817474 1
0.893617021923747 1
0.834473150765928 1
1.12321458157019 1
1.06441575660127 1
0.735310756870197 0
1.0407836424521 1
1.10633153595271 1
1.11212307469119 1
1.03819020832213 1
1.10840440893172 1
1.24099717369362 0
1.00855411877379 1
0.884937713196899 1
1.09938007236536 1
0.946332558563253 1
1.03722254334317 1
0.865402205198102 1
0.828620170353781 1
1.03787772470455 1
1.06359992836618 1
0.746704177890186 0
0.845788502096206 1
1.08952791852272 1
0.947187916372839 1
0.961815308198482 1
1.04516460476434 1
1.1042104747663 1
0.843309192580167 1
0.889801052252038 1
1.03051336692189 1
1.02243021695089 1
0.925975712274188 1
1.0080358438749 1
1.08487992162398 1
0.918034746212584 1
0.871806396318312 1
0.978930193058092 1
0.97296420226498 1
0.977950887777286 1
1.11666421281684 1
0.870950936919303 1
0.986013339854765 1
0.974217493096421 1
0.91179164587839 1
0.927913699663045 1
1.13065503782643 1
0.955524302080326 1
0.792762785491061 0
0.965825508399897 1
1.09309503854471 1
1.12435448987445 1
1.08243842478316 1
1.18736001202376 1
1.0257967847488 1
0.921040930677556 1
0.989788978140349 1
1.08599322090122 1
1.09843046947567 1
1.13261447801375 1
1.08864235807017 1
1.03022687288655 1
1.17650621415037 1
0.79071690138282 0
0.820875693440447 1
0.951544733676934 1
1.06572580826966 1
0.952588634880384 1
0.978905857937471 1
0.974114894799374 1
1.20166939368609 1
0.932419618261016 1
0.865995354763733 1
1.05779064380963 1
0.838773967123871 1
0.840397495246412 1
0.922210462002301 1
0.999029716953922 1
1.05877010675232 1
1.14011534141952 1
0.852638246187259 1
0.824185461871645 1
1.09725918244072 1
0.847928803141888 1
0.940192585397734 1
1.0364812420084 1
0.880093835410464 1
0.956133066695812 1
1.21094953622923 0
1.0696927245278 1
0.853165152312219 1
0.785852770327233 1
1.0943876360879 1
0.943175808142554 1
1.03851690984738 1
1.07449475609904 1
0.969045418762588 1
1.08173459338641 1
0.902846246002265 1
1.32475514542859 0
1.25156690260749 0
1.0697285967482 1
1.03562601883265 1
0.900855446617901 1
0.783732673186857 1
0.888278316362831 1
1.04987153035684 1
0.998854858559098 1
0.871026702839117 1
1.04748699778147 1
1.02383359058204 1
1.07382015110181 1
0.846421264790825 1
0.999283644098325 1
1.18035573635864 1
1.08570284624638 1
0.946700376990511 1
1.18148443406796 1
1.08515113876492 1
0.961938215193432 1
1.01177571615191 1
0.865926411728548 1
0.969147863014207 1
0.949523130847571 1
1.13848167951995 1
0.961227895481186 1
1.03530231686713 1
0.809709564041434 1
1.01433718993729 1
0.994599152539747 1
1.10437844411565 1
0.952111203646367 1
0.839699234722893 1
1.18167764273097 1
1.15743175911544 1
0.990083522827366 1
1.04539088982342 1
1.15865090996142 1
0.807242725641295 1
0.626729650614596 0
0.99639058761214 1
1.21115645891441 0
1.25285741293725 0
1.03957704843034 1
0.976968987343162 1
0.727210207538229 1
0.865779940152094 1
0.827369457037638 1
1.15354064038727 1
0.872619821097407 1
0.818357258436389 1
0.920799956676124 1
1.0075677734941 1
1.13474228319572 1
1.01623678968688 1
0.93478063059418 1
1.16798895260403 1
0.807091133624125 0
1.09570860733282 1
1.06375494270757 1
1.18889002511812 1
1.15696221234408 1
0.904054709997928 1
0.883677731552016 1
0.994285663876386 1
1.17607528518747 1
1.02503684877681 1
1.10914637107134 1
0.97511217992161 1
0.961525344071006 1
0.778549677710221 1
0.794828861146542 0
0.911441608872477 1
0.95374593928769 1
1.09710099879645 1
1.00864439934427 1
0.96920684429895 1
0.955780978875077 1
1.10969811820504 1
0.816728700703377 1
1.13221897386186 1
1.10414655505896 1
1.07994371726756 1
1.0339688078555 1
1.06724253394517 1
1.06899515255551 1
0.86769864037934 1
0.910212355670779 1
1.14600702554799 1
0.986848456999659 1
0.77672461973604 1
0.732512161447007 0
0.877659506219067 1
1.00338113907314 1
0.927629294915377 1
0.990934452712924 1
0.94517130231893 1
1.29345764820741 0
1.07670269249535 1
0.90944608603404 1
1.12937309020719 1
1.08414609433084 1
0.933742113075977 1
1.06628240276408 1
1.05770850151439 1
0.979783803845804 1
1.01139509234802 1
0.863062152218928 1
1.11948334628089 1
0.874124838085032 1
1.20574030257107 0
1.0446336972011 1
1.0024553961084 1
0.965806898082502 1
1.07106399031961 1
0.986406184173193 1
0.862551061788512 1
0.875184310651388 1
1.25915120298937 0
0.830507465395413 1
0.93344638046067 1
1.18005895654304 1
0.885169750799164 1
1.04209374101521 1
0.931864158037101 1
1.11594805749122 1
0.855691974973546 1
1.00699395033132 1
0.997912126094771 1
0.957411761741511 1
0.97195748641895 1
0.998620927713643 1
1.19594284265955 1
0.980419205304783 1
1.00753101920027 1
0.940263562318683 1
0.974900914798166 1
1.02885702308688 1
1.14634187448601 1
0.859309726117995 1
0.90415807036205 1
1.01270596015433 1
1.0128241299187 1
0.954244739826789 1
1.03338353179915 1
0.775161801048997 1
1.04371687942392 1
0.852943139327787 1
1.01099090687252 1
1.11351452264086 1
1.02115715223815 1
1.2385363853395 0
0.978429372017614 1
0.945435703940547 1
1.07574074648014 1
0.991321371070982 1
1.05483713020899 1
1.00695705773063 1
1.15684080151417 1
1.12565077710508 1
0.911358677782897 1
1.14618967671547 1
1.22617876251732 1
0.923425968718276 1
1.07901038338555 1
0.987419590973692 1
1.02912011631829 1
0.959479222272504 1
0.947598532262554 1
1.0921003051032 1
1.1084471731234 1
1.22847583822858 1
1.12192230584538 1
0.955881211132716 1
0.940607287207827 1
0.996520188502757 1
1.03200189079724 1
0.956578443955408 1
0.854091117309626 1
1.17164859838938 1
0.880214711771614 1
0.935189934339783 1
1.04610127607678 1
0.948296757342883 1
1.29953242435981 0
1.03213787681936 1
1.10710447892969 1
1.21605214025695 1
0.995838449626184 1
0.963094615034039 1
0.936748819998888 1
1.07705591296767 1
1.03333085163897 1
0.773766108418276 0
0.932033158750096 1
1.11288375785928 1
1.08008779112457 1
0.958887728618232 1
0.958144568381283 1
0.957844949994399 1
0.876403991999553 1
1.12137140740568 1
0.985912878426822 1
0.915879234188435 1
1.0946467949472 1
1.04019464120279 1
0.924738753450785 1
1.18581327292783 1
1.08751924232314 1
0.965823998073589 1
1.04358548970201 1
0.98807050036546 1
0.883054408586417 1
1.10610350313064 1
0.744081040404123 0
1.13410652412648 1
0.961086890318936 1
1.18110433554324 1
0.839897950930663 1
0.873627311936872 1
1.04735201503643 1
1.19060825975821 0
1.08527647506439 1
1.17299408834115 1
0.893555549401941 1
0.918622738458592 1
1.11757561242118 1
0.83394776666878 1
0.798786153781606 1
0.94064902068743 1
0.863372157882813 1
1.17596307768165 1
1.03866822603474 1
0.893159269011896 1
0.946061224640088 1
0.980498766554617 1
0.957813646004935 1
1.30364811006152 0
0.933737216009959 1
1.16157274686952 1
0.995723829634881 1
1.17782311824156 1
1.11475664747616 1
0.824543531887957 1
0.858892505655295 1
0.923920445759163 1
1.23747332232888 0
1.00678705369283 1
0.858053658114445 1
0.877110074246427 1
0.990224628195756 1
1.05968946614779 1
1.02598563367823 1
1.00109383373474 1
1.1280104403795 1
1.08564166820343 1
1.04233337658228 1
1.41746135719012 0
0.888794983916114 1
0.997723792472119 1
0.906387810987909 1
1.0879646076196 1
1.16514614912132 1
1.10697939425251 1
0.912910963556879 1
1.02126077102002 1
0.99713895114262 1
0.971554848676883 1
0.991116314941294 1
0.960857064215858 1
0.921043693381036 1
1.12966943709833 1
1.08894503626276 1
0.941314340856568 1
0.803390530405287 1
0.99099038766866 1
1.02831139057638 1
1.02087606886282 1
1.01514324603789 1
0.898440838730812 1
1.04550084083406 1
0.762294268632778 0
1.12721353993118 1
0.914887210319572 1
0.729335129173443 0
1.15204531639532 1
1.13149946884969 1
1.05570213150015 1
0.99872028334586 1
0.937602721622431 1
1.05398660979238 1
1.0506712376016 1
1.10815795237004 1
1.0160992286416 1
1.00533455738345 1
1.02238491603286 1
1.00698056317666 1
0.976736472386746 1
0.968226903004879 1
0.901269920461721 1
0.852851381601484 1
1.08889556166538 1
0.941968129493156 1
1.01548877057769 1
1.02167771113504 1
1.03734299410175 1
1.0745108893636 1
0.744841255900453 1
1.14740832463612 1
1.00846728765322 1
0.935625522523444 1
1.03052510781753 1
0.982469893438703 1
0.941762659289634 1
1.20207258292649 1
0.954816571671534 1
1.08425548072601 1
0.965875638733879 1
0.917825235304618 1
0.885838088605562 1
1.04379891332184 1
0.90757420595562 1
0.870251544684138 1
0.948272128164018 1
0.997280715145748 1
0.977833987285062 1
0.931748030706492 1
0.833847094665929 1
1.03029519277069 1
1.04742259741724 1
1.03384459819341 1
1.11159878654888 1
0.815358459622405 1
0.860869463571777 1
1.04413059629059 1
0.948555360428562 1
0.975273633015647 1
0.77695473934948 1
0.944809100396457 1
0.790779090097979 1
0.96849691868099 1
1.02195906134841 1
0.924079057549915 1
1.04295498351873 1
1.04333467194326 1
0.892182344152669 1
0.996821437766085 1
1.13274763787486 1
1.05196505060178 1
1.08973528317969 1
1.01088700661051 1
1.05994325056709 1
1.01327336162264 1
1.1972988910297 1
0.986255530034516 1
0.960461695501971 1
1.05941852831062 1
0.952666804569194 1
1.12424605824036 1
1.28843210242331 0
1.0990580232307 1
0.85097245306732 1
1.04084124961568 1
0.922005805383031 1
1.10261839259955 1
0.685108490113668 0
1.00444665501435 1
0.884443124961767 1
0.917317062641775 1
0.966472806121225 1
1.05184196715727 1
1.08002863203988 1
1.02138469877168 1
0.951233751810665 1
0.929033313290964 1
1.22105698705811 0
1.02992705846634 1
0.876891159900248 1
1.03444709121255 1
0.94291610030758 1
0.829610379561154 1
0.797730254843142 1
0.949364212227095 1
0.992219923148389 1
1.04424467218242 1
0.950921626954058 1
1.03890021537501 1
1.09571875148738 1
0.971869790124508 1
1.03903394450012 1
0.999586540714876 1
0.936175811967611 1
1.00885304987702 1
1.20593341421919 1
1.16527079994143 1
0.893294064359775 1
0.927882633116888 1
0.762779513329679 0
1.09147074548631 1
1.16792408181797 1
1.08988648631608 1
1.0357453874535 1
1.04533128100062 1
0.989956522311194 1
1.00373120430091 1
0.935328953834257 1
1.0489840383645 1
0.603368237368403 0
1.24166096896831 1
1.06715056988834 1
0.935939117707724 1
0.885565011519289 1
0.996163488459647 1
0.997549612680744 1
0.871892153111466 1
0.952469410066911 1
0.866143289728049 1
1.15015088988625 1
1.0672129165491 1
0.939459592188975 1
1.07730075248823 1
1.06678132094378 1
0.985015827153677 1
0.883743971697358 1
0.984846748410064 1
0.893202410197675 1
1.06385533708797 1
1.19605723264269 1
0.924350137552033 1
1.11644966648263 1
1.03584098668111 1
1.04965820095831 1
0.975097177812289 1
1.04246579608258 1
0.841700026287799 1
1.08236287520623 1
1.16824267954792 1
1.04999502246877 1
1.02153668204874 1
0.79936696886117 1
0.848158213349046 1
1.21018443168659 1
0.940224061093461 1
0.961242450097016 1
1.06241708612856 1
0.909405476983482 1
1.11427626825007 1
1.03025358490243 1
1.18364466333428 1
1.15124453315992 1
1.00570020016409 1
0.894674163360248 1
1.05179694873721 1
1.0061557970374 1
0.867303955848022 1
0.84584702619181 1
1.05160476081013 1
0.878352075894325 1
1.05274735091112 1
1.00962275249921 1
1.03377627207002 1
0.787470776304456 1
0.9827918319931 1
1.06821086731547 1
1.0174185063884 1
0.759436767560361 1
0.826867611080991 1
1.06712972160863 1
0.997449407650336 1
0.941170900690876 1
1.11179669835151 1
0.989962433876137 1
0.979675961413625 1
1.10958809398811 1
1.00396942948617 1
0.84434518557262 1
1.14793760458988 1
1.03693473383503 1
0.877847853110492 1
1.18598888469249 1
0.916211832938288 1
0.988715183912692 1
0.975302589909936 1
1.01547644288449 1
0.934381185931624 1
0.913174050239635 1
1.07006519891744 1
0.781391281040505 1
1.27803616978063 0
1.09346321062749 1
1.00928084695242 1
1.13317377454566 1
1.12449923580733 1
1.02925438548624 1
0.765071143936856 1
0.96144675606087 1
0.804012055164813 0
1.00092136906904 1
0.943595845006261 1
0.86426114082267 1
0.820134064914396 1
0.75172008467638 1
1.1045166569271 1
0.661234160411178 0
1.1338890639443 1
1.23793951769951 0
0.872621756012255 1
1.05122643229896 1
0.88558371518586 1
0.918821993100664 1
0.835951347938718 1
1.26103358739795 0
0.920681159310546 1
1.01136088636971 1
1.11051529700187 1
1.11579985065634 1
0.796846644023621 1
1.17544900019518 1
1.14159371239004 1
1.00744072321216 1
1.18033603266776 1
0.904043086636324 1
1.11458065887535 1
0.889937107747056 1
1.0325661791077 1
1.05262562686946 1
1.03389114204539 1
1.16895806411382 1
0.941063426502548 1
0.892734728390444 1
1.01240858234268 1
1.05812450662338 1
0.892872572071937 1
1.19547299068186 1
1.01906078483742 1
0.820528747712924 0
0.808829476434907 1
1.03116943907198 1
1.04184094243239 1
0.970016836509437 1
0.66432234443637 0
0.895130777528879 1
0.892092774147716 1
0.850796830287361 1
0.949455110972265 1
0.963551348301 1
1.03199657721856 1
0.96905139127438 1
1.135290405293 1
0.981685074032668 1
0.832857731814086 1
1.00968730867681 1
1.19561051625833 1
1.13417129544545 1
1.05199320051364 1
0.903169492769918 1
1.02166611848029 1
1.13167285331925 1
0.992303015752869 1
0.841812059625335 1
1.03867210053618 1
0.900497114426322 1
0.963345369292338 1
0.856407084911874 1
0.952190347966054 1
0.95803846227293 1
0.879430491503263 1
0.88427019191267 1
1.05734811811356 1
1.01454084091405 1
1.01369892748078 1
0.92186128027576 1
0.883285010876852 1
0.849404289374057 1
0.994852122837323 1
0.955831801580008 1
1.13719480769939 1
1.29311576866133 0
0.800202735880709 1
0.915978992249673 1
1.04221700495399 1
0.870109953151087 1
1.11962200485462 1
1.1294357858263 1
0.929844377816167 1
0.927758298077283 1
1.11700322264753 1
1.04786299896662 1
1.33168441738474 0
1.20585332844145 0
0.828193884690323 1
1.10293990038891 1
1.00444313139361 1
0.930447210803878 1
0.982073233509906 1
1.22207792594461 1
1.04353901569257 1
1.12303680209953 1
0.841309358688328 1
1.12360553884246 1
0.954381492937586 1
0.955654935664672 1
1.03241745175421 1
0.892460425635379 1
0.849551807616918 1
1.07664842710404 1
1.19007901654021 1
0.980191565275866 1
0.955187028291567 1
1.08619653909352 1
0.833509841614977 1
0.962648994652227 1
1.13303337503029 1
0.859005576276556 1
1.09026991507015 1
1.09021503287378 1
1.00922731583112 1
0.944489720588151 1
1.04805584019352 1
1.19297141405061 1
0.863907438874394 1
1.2781250640525 0
0.903160677237697 1
0.981951838724131 1
0.921370330158597 1
1.0804597459814 1
1.20312107403868 0
0.988407497048835 1
1.00561914752173 1
1.04732692626834 1
0.796931179961756 1
0.963775579898856 1
0.754709153033012 1
0.777290499147407 0
0.715824610611199 1
1.11092602377777 1
0.92671716701549 1
1.02252962423038 1
0.773961128335876 0
1.0062283392145 1
1.07806632320671 1
0.882448186304033 1
0.967555081664651 1
1.05665179023817 1
1.16577809373572 1
1.15120814070368 1
0.912704860219281 1
1.0011767062246 1
0.93202970283215 1
0.929511107483082 1
0.999842616509336 1
0.868906852562068 1
0.939077618091914 1
1.12201552783095 1
0.908420172762544 1
0.965248270519174 1
0.864409658078155 1
1.17450498927742 1
0.722902233239157 0
1.16346531090718 1
0.959037140581852 1
1.02685926521322 1
1.1289396733939 1
1.07407661851294 1
1.10041806886398 1
0.93780219032427 1
1.01827394131987 1
0.818332929831238 1
1.13651009333284 1
1.06746489148166 1
0.742727663633763 0
1.03729480129742 1
1.07572904561959 1
0.842673935022354 1
1.0162124658864 1
1.01815342774135 1
0.989828144059355 1
0.954506492692006 1
0.957954495817631 1
0.847726363867107 1
0.999587363870987 1
0.889063524509829 1
0.981888743289855 1
1.047749112312 1
1.01117304996844 1
0.887442638500796 1
0.959743979722191 1
1.12749448147376 1
1.02451317282639 1
1.09130712549692 1
1.08251529744423 1
0.918664616803609 1
0.931830296050975 1
1.10885731667939 1
1.0257438055663 1
1.07287992962015 1
0.966932019348348 1
1.12075001060785 1
0.707049641861298 0
0.982642192610603 1
1.18823067130859 1
0.908107626529957 1
0.906666036916947 1
0.786302870506367 0
1.0559722670292 1
0.933312088453977 1
0.927646569234183 1
1.03818787090586 1
0.993597376480565 1
1.1270785203339 1
0.99510798615051 1
1.0824922129842 1
0.99504717895965 1
0.907016473267428 1
1.04850650640717 1
1.0624294627222 1
0.827221508440988 1
0.982845656748697 1
0.935210596858082 1
1.01716765780764 1
1.02633721194973 1
1.0434504245692 1
1.01960119434236 1
1.03640505034584 1
0.887208737218335 1
0.808421899878154 1
1.04786559483858 1
1.0297883870887 1
1.07854087722783 1
1.23939411678294 0
0.942051390698645 1
0.833957786330785 1
1.1541180033424 1
1.14389358935038 1
0.972843360574108 1
0.968670364756923 1
0.999107272470271 1
0.973726401601645 1
0.910977919994638 1
0.975446971017053 1
1.07652332331073 1
0.992193139398185 1
0.799727670251298 1
1.15164977152372 0
0.970204476585951 1
0.882336873648158 1
0.777926420342584 1
0.676723207481101 0
0.978600311310098 1
1.13865679156408 1
1.00343204966914 1
1.05037703383734 1
0.919044021795444 1
0.967351702042272 1
0.987967234679613 1
1.1208825174168 1
1.33039183523288 0
1.06491423099394 1
0.960565503289737 1
0.840084571624494 1
0.965805193989186 1
1.03793870153889 1
0.973689053131647 1
0.993354606326637 1
0.99931504500203 1
0.924446480987685 1
1.08137863288619 1
1.0083568854303 1
1.00090200395852 1
0.834100163335329 1
0.891579268184689 1
1.07851584037443 1
0.994629269925543 1
1.08511097745725 1
0.981749278216713 1
0.994729675131088 1
1.02451235848787 1
0.977756821514512 1
0.858367210057754 1
1.04217396482393 1
1.04695416314369 1
1.12381947847978 1
0.909607804692674 1
1.14753560864102 1
0.961748481425332 1
0.9433427452713 1
1.01822480935233 1
1.125125059561 1
0.912418394429856 1
0.913907646094743 1
1.01131940302354 1
1.0097614533865 1
0.922432023005498 1
0.857490690270956 1
1.07069142468697 1
1.04772780749417 1
0.914456829278144 1
0.961457302195212 1
1.1523708935972 1
0.914244946437606 1
0.840550128327085 1
0.886972172631189 1
1.06505106666742 1
0.943527314401729 1
0.724422171487044 0
0.961677248362049 1
0.980848441454906 1
1.03782699897367 1
1.09327543068181 1
1.18131874253643 1
1.11437634379268 1
0.872592959296388 1
0.801802992422124 0
1.03804829349516 1
1.02338064560173 1
0.89277700400071 1
1.09058828345576 1
1.17761648615042 1
0.840329596874996 1
1.21320517340483 1
1.07630220350249 1
1.05128573827225 1
1.05093990124768 1
0.828235412985063 1
1.00239416422821 1
0.850279361853562 1
0.929616770650663 1
0.89273905276177 1
0.841701868458002 1
1.06023765461765 1
1.05150986239018 1
1.17900188454197 1
0.735566042765006 0
0.857038433958129 1
0.900048333398782 1
0.972973000804806 1
0.980056473894853 1
0.920515764766141 1
0.811019953713014 1
1.0033180327013 1
1.12055605333265 1
1.02283079430538 1
1.16878159879141 1
1.02252932749178 1
1.13117783146714 1
0.711448456797447 0
1.01631363965972 1
0.915531183843952 1
0.942292991236303 1
1.07621034471093 1
1.09616455762706 1
1.05892384125819 1
1.14702342269329 1
1.03973181977432 1
1.091664312466 1
1.19712327419726 1
0.945576788528194 1
0.936625479094299 1
1.0099253133848 1
1.06463259112359 1
0.985886757960988 1
0.99849934382255 1
0.888883505450826 1
1.19754086949538 0
0.746685703661554 0
0.896995993848401 1
0.769188510766053 0
0.907424334467133 1
1.01822719505371 1
1.0631640230138 1
1.12447108883434 1
0.985875296590415 1
0.97211156026826 1
1.20150421518369 1
1.0179436390356 1
0.930040229771243 1
1.0570291703335 1
1.12287213202707 1
1.13217945692818 1
1.00009173123205 1
1.19655261245145 0
1.06558652760046 1
0.953463722130065 1
1.2932470466554 0
1.22450432341769 0
1.21476812222105 1
0.982577921040858 1
1.02708137674554 1
1.12550354104636 1
1.17508100730316 0
1.10190239963692 1
0.984375075188646 1
1.03385795969809 1
1.02294477625862 1
0.88455238938302 1
0.82044171833504 1
0.996650085910299 1
1.17470647810248 1
0.963488372197555 1
1.1302398586888 1
1.19748499773815 0
1.02232186011668 1
1.20518411292888 1
1.02007436239208 1
0.903709247063769 1
0.70466608350147 0
0.994766403680285 1
1.11350754078724 1
0.944332565380803 1
0.912795978076857 1
0.994888963931312 1
0.851778308642299 1
1.13173846227978 1
0.893940555083049 1
0.847875830905607 1
0.899813156052892 1
0.840300071721644 1
0.988453352090022 1
1.06922856008078 1
0.958511514048801 1
0.786960388596668 0
1.10452469437071 1
1.03794708470894 1
0.951510357097649 1
0.963194512291253 1
0.979573632708575 1
0.99697672501283 1
0.980396305145143 1
1.17787393354542 1
0.75756090763237 0
1.03733008975292 1
0.978987285029841 1
0.920846035478545 1
0.882867660730792 1
1.17072801611444 1
0.984311502440478 1
1.19661472861328 1
1.00344894557864 1
1.05933100274043 1
1.08679486355678 1
0.96596825054851 1
0.928520410161297 1
1.01612467973765 1
1.14529519889293 1
1.09775297990833 1
1.16849253199187 1
1.18206578590907 1
0.910829947809325 1
0.875246227944468 1
0.908838551126802 1
0.702378767729312 0
1.02781913520697 1
0.931422724034574 1
1.0099996693888 1
0.845729551150774 1
1.00816068495981 1
1.02984796108835 1
1.0270786372036 1
0.940662413483289 1
1.30397781993989 1
0.926891903148665 1
1.17737009079839 1
1.0046591481506 1
0.969980883063834 1
0.974786760140982 1
1.15794023619824 1
1.05867928884003 1
0.915204960374002 1
1.16004234506528 1
0.832884015378938 1
1.10229367476553 1
0.928683294728548 1
1.02242201311493 1
0.935773936725616 1
0.936680531931792 1
0.889619882847147 1
1.07155242302446 1
1.09987933397124 1
1.09825715131448 1
0.903976507623012 1
0.928500517453947 1
1.12004813219908 1
1.07433710928427 1
1.00247684950214 1
0.927742415438814 1
0.902650933298174 1
1.00763951464296 1
0.961643200454428 1
0.94864443426205 1
1.12992309696248 1
1.00962892600016 1
1.123939908707 1
1.01480429533634 1
1.25448510551789 1
1.01683979594007 1
0.703370419062579 0
0.947314952681311 1
1.15519427689709 1
1.13343551685207 1
0.953786723422757 1
0.849310951500701 1
1.0836087291745 1
1.06653353080595 1
1.07947200907761 1
1.06608824256115 1
1.1046602991908 1
1.20540981360414 1
1.0321505774925 1
0.933578313451349 1
1.00662657641624 1
0.98664733169501 1
0.964695440075396 1
0.974225350622496 1
0.799836904792287 1
0.957208737404374 1
0.748764641360396 0
0.924489759458929 1
1.11804000764376 1
0.934874113377353 1
1.10112051724268 1
1.02763273154137 1
0.895001519661528 1
0.80190572195591 1
0.933544730452781 1
0.801273011174321 0
0.898952669840687 1
1.03051314885118 1
0.8088068031411 1
1.14265789627773 1
1.08694799529467 1
0.908848484326288 1
1.04380779412202 1
0.905118191981715 1
1.02369055078196 1
0.994213526212757 1
0.817327564380442 1
0.887817544083368 1
0.800182450336876 1
0.874104932655209 1
0.954677612529638 1
1.11165636037388 1
0.961011345800037 1
0.755907907185723 0
0.956587087295271 1
1.00186129149239 1
1.06273848751963 1
0.89398266055271 1
0.698410086013947 0
1.00799656526531 1
1.10106109895481 1
1.06777682640093 1
1.05997426612203 1
1.36056307896725 0
1.04398775610709 1
1.06455477603691 1
1.11155901598214 1
1.0604596995585 1
0.846982316682871 1
0.965541208632243 1
0.956745285052142 1
1.12302214680706 1
1.0103844797435 1
1.03473350047659 1
0.99141755978022 1
1.07524022977736 1
0.918167558432726 1
1.08844723752251 1
0.94510459496826 1
0.953987144925821 1
0.826739591434975 1
0.898232182207433 1
0.905458102339112 1
1.02720785584641 1
1.0596929554226 1
0.979776822358019 1
1.04463642665578 1
1.06272835429691 1
1.0180374969601 1
1.04767108948333 1
1.06008371387252 1
0.967457864043129 1
0.929826869022319 1
0.900037365626983 1
0.971556585175372 1
0.97371919182763 1
0.880567181986883 1
0.984324652074817 1
1.10182440331428 1
1.01484976790766 1
0.949397366324032 1
0.821814058667044 1
0.795245625199837 1
0.635807965524606 0
1.05125051261056 1
0.79819732413362 0
1.0475140885482 1
0.77965392549445 1
0.748540219047405 0
1.02123521750348 1
0.922717566870438 1
1.09115847020467 1
1.02646770230625 1
0.912847983373443 1
0.885273999987417 1
0.856465910474368 1
0.932858067317153 1
1.0536614682525 1
1.01723847908687 1
0.770320326122026 0
0.799628685834455 0
0.824568820415988 1
1.07524643294764 1
0.754878643348155 0
1.11679230152381 1
0.999426118301832 1
0.870790732773258 1
1.18398434095213 0
1.06441623292699 1
1.0066324204075 1
1.10061697034918 1
0.950337602031068 1
1.04977614846448 1
0.818503253366439 1
1.05934150181868 1
0.800060113365392 1
0.987396323512967 1
1.09730154047079 1
1.19876517147372 1
0.98267982830533 1
1.09704488669976 1
0.971807629306986 1
0.997309535631587 1
1.09396717923491 1
0.907682459730065 1
0.893013730494665 1
0.978680016292453 1
0.963616170033037 1
0.805342187798498 1
1.11562948319071 1
0.867575672575229 1
1.1609634915406 1
0.854257041321993 1
0.937006791910275 1
1.01640313554237 1
0.985735137556136 1
0.843054313689835 1
1.01925909714022 1
0.81990195962925 1
1.0780234496478 1
0.98077684320732 1
1.02801518070509 1
1.0286985515702 1
0.930190539829017 1
0.842932936827415 1
1.02187057507673 1
0.842203400629177 1
0.869918853972451 1
1.09343888976736 1
1.01020284057897 1
1.11940441855784 1
0.889615832145552 1
1.16662233282547 1
1.0862095401937 1
0.830623766445666 1
1.03391041827476 1
0.822448243830098 1
0.936231400795519 1
1.12809117328928 1
0.831931788892589 1
1.02291054492483 1
0.687468351674316 0
0.967200577812865 1
0.954595368897027 1
1.16377919689419 1
1.16735581135028 1
0.87224353887549 1
0.790424684285228 1
1.09488357443826 1
0.891284464048871 1
1.15656619307045 1
1.05076190209641 1
0.777953174840156 1
1.11700491786905 1
0.953379240723695 1
1.04452699447827 1
0.898999937527401 1
0.845435654403337 1
0.97730827975331 1
0.956427317458823 1
0.981683204049093 1
1.13719910088351 1
0.839535248912511 1
1.12583681020218 1
0.774382531186709 1
0.910337977453379 1
1.21500253450942 0
0.928305187715133 1
0.82012343046805 1
0.93000768413078 1
1.01984747770466 1
1.01255413458149 1
0.991435930717605 1
0.89710334549216 1
1.11663066854859 1
0.986242097953268 1
1.0998897632584 1
0.891164565164607 1
1.04932624959832 1
0.869290281255914 1
0.841017830768574 1
1.03993423167608 1
0.914585685333892 1
1.02442990462082 1
1.33667819676107 0
1.03204673934654 1
1.00869905904676 1
1.02421449453627 1
0.83369492812031 1
1.15867125229002 1
0.903625872788313 1
0.948744579241159 1
0.751294912673289 0
1.11448313327892 1
1.09780237854095 1
0.816940625188573 1
0.91947993199006 1
0.865040768623516 1
0.942806870944749 1
1.23834820920761 1
0.828527043288456 1
0.867164090322604 1
0.983672950105516 1
1.02167259034893 1
1.0168760929327 1
1.04200355470946 1
0.987997477857984 1
1.11320745246437 1
0.975266688623802 1
1.09314899189895 1
1.12382551489228 1
0.830918064304918 1
0.912783979251933 1
1.18627606919599 1
0.862576035393898 1
1.03521359612045 1
0.990782031524184 1
1.09261744708345 1
1.03627823147017 1
0.928594968806632 1
0.996875353178059 1
0.993314912911782 1
1.04096594968646 1
1.00703567327311 1
0.99525756146431 1
1.05123597558745 1
0.850976282236964 1
0.865831934855548 1
0.865591895386846 1
0.994713404894884 1
0.887365074939713 1
0.95009234982495 1
0.867647440836341 1
0.939092242440958 1
0.712400517057394 0
1.20861692113662 1
1.08491906625946 1
0.988018510424654 1
1.13695266266514 1
0.815299256824815 0
1.03001301542455 1
1.29864973640757 0
1.0589752060184 1
1.05990851869929 1
0.946093831649208 1
0.897790376569103 1
1.05952712498426 1
1.09647571701171 1
0.743740130352821 0
0.931552298992985 1
1.13956632499168 1
0.96350980271018 1
1.09975869235499 1
0.838171245937276 1
1.09300155193866 1
1.0750999181218 1
1.02998262079372 1
0.733345512218136 0
0.961739240585928 1
0.799071426709272 0
1.13418430735971 1
1.15957540106774 1
0.891642136924914 1
1.01461734371361 1
1.01727477002758 1
1.10198860576366 1
0.926270544189707 1
1.026757052691 1
1.00202495980413 1
0.952333443674846 1
1.05011583131995 1
1.02162380474168 1
1.01685450699589 1
0.968087477087687 1
1.16792227820027 1
0.929650753929595 1
1.0940333268494 1
0.855262346013055 1
0.952068732389494 1
0.98113338065484 1
0.864971909565391 1
1.17798656801595 1
1.15321524336709 1
1.1438666376167 1
0.88517043172359 1
1.06257779117055 1
1.14520937409043 1
0.867829743622012 1
0.929399785858984 1
0.972209893621473 1
0.775816292913395 0
1.22815040424296 0
0.96861372999265 1
1.10343017278952 1
0.910188905538203 1
0.94759103982125 1
1.00792525922514 1
0.996904488233017 1
0.787785531404489 1
1.19188993360775 1
1.08110221862828 1
0.867819664355645 1
0.979223240852613 1
1.13202299093041 1
0.972227334001746 1
0.840679484092988 1
0.960912597708974 1
0.860785996723864 1
1.08584046796402 1
0.791299395491728 0
1.00201123993243 1
1.02919614494179 1
1.04008796336586 1
0.910696173644264 1
1.21072814318813 1
1.08243397554941 1
1.04105560021597 1
0.994039088561874 1
1.0890577265137 1
1.11634082549357 1
1.17458303758275 1
0.968498208872295 1
1.08694987826782 1
1.10186513686985 1
0.852612903130834 1
1.08146443727147 1
0.969156966250655 1
1.03978964759487 1
1.15449081684263 1
1.00169161962288 1
1.05780937904725 1
1.02292969858916 1
0.921351517462611 1
1.05803600908281 1
1.04117463975877 1
0.999623783548613 1
1.25376046195558 0
0.954422160961886 1
1.17103454111283 1
0.951126341276557 1
1.1559497718922 1
1.15106649868402 1
1.01733340743682 1
0.974576310801527 1
1.11344584287425 1
1.03455259429663 1
1.21852418496356 1
0.924284037054554 1
1.0016979846802 1
0.809464543052855 1
0.920252882066065 1
0.876203811700727 1
0.984566601972664 1
0.948540610667081 1
0.859747713159388 1
0.991521548634576 1
1.08373586331117 1
0.948800833079935 1
0.958696340680009 1
1.10900177357859 1
1.00535744210279 1
1.01300618389287 1
1.03991192084556 1
1.00717516252326 1
0.982045225000738 1
1.06706074058339 1
0.950572130844319 1
0.840954097264602 1
1.05173096853606 1
0.962283833540633 1
0.782232504765749 1
1.00238800434691 1
0.968696358180798 1
0.883836335503206 1
0.990089973328691 1
1.02849556370208 1
0.92756103383293 1
0.738253924889099 0
1.06989927489026 1
0.92987929482714 1
1.12912154047507 1
0.916524271052847 1
0.94273868176281 1
0.72512826935679 0
0.885732968298199 1
1.06480259450396 1
0.949706207154511 1
0.979915174186754 1
1.22467247473479 1
0.914610756201572 1
0.843992572652813 1
1.02014043195071 1
0.975297876384155 1
1.01893363507127 1
0.960540935519749 1
0.988464817786878 1
1.03182318877404 1
0.977059518056671 1
1.0802865480998 1
0.841390298752789 1
0.946688509482888 1
1.10536542302283 1
1.26003161276397 0
0.953817594213496 1
1.07212266132147 1
0.907225723304486 1
0.920977253056904 1
0.90857389153431 1
1.08121721637091 1
0.875453522839746 1
1.03483367413224 1
0.913971112696574 1
0.979521611057978 1
1.05737870955104 1
0.848841253331792 1
0.889847744550798 1
1.0167034220821 1
1.11009936046583 1
0.921279982871136 1
0.964119159618978 1
0.996660433094506 1
0.871282274590553 1
0.827653696116048 0
0.907238714717485 1
1.00776195269846 1
0.836487361704755 1
1.06112615937206 1
1.0613540100971 1
0.966662203325083 1
1.04668862824654 1
1.16820037622266 1
0.921155910346556 1
0.948262978247316 1
0.942167171546227 1
0.994122608400752 1
1.02504805372778 1
1.1286984449904 1
0.969541813368632 1
0.898947696165101 1
0.938017461264929 1
1.05926126868876 1
0.634318732636274 0
0.797558578157302 0
0.942073995617071 1
1.00866786121985 1
0.829375723831256 1
0.937627377280879 1
1.11104514993904 1
1.03885221079685 1
1.07707321443922 1
1.02242424600949 1
1.04461864921523 1
1.09142267452734 1
1.04505079291395 1
0.961185291160477 1
0.986620580186438 1
0.956334422055773 1
0.831153317332594 1
0.867076610110726 1
1.10239119288349 1
1.13865073010003 1
1.12747549572957 1
1.09617959998997 1
0.924442859241211 1
0.901299828078005 1
0.999993124954057 1
0.987669647201446 1
0.973996051234487 1
0.908335441949244 1
1.0895947270547 1
0.861511717073913 1
1.0538113746011 1
1.07440117270567 1
0.791504171763003 1
0.955335118096392 1
0.874660850057137 1
0.843045677653115 1
0.998577417606929 1
0.929508761333485 1
0.85353052783504 1
1.09993211122806 1
1.17075690757627 1
0.88859825434489 1
1.05265318130589 1
1.09387468687355 1
1.10223181918049 1
0.929592965315998 1
0.888220238107791 1
0.947812046658765 1
1.18258967405065 1
0.875459876647801 1
1.11394928944244 1
0.772426922209702 0
0.924401145407249 1
0.94352522606205 1
1.07852965487741 1
0.982262804456585 1
1.14352816301208 1
0.961773750632406 1
0.962650757515678 1
0.931613266948299 1
0.919205804457194 1
1.13911183877262 1
0.975441060987911 1
1.21358383610286 1
0.833132184416511 0
1.07396644637124 1
1.09480808495954 1
0.923796222137617 1
0.898432322133132 1
1.02183749608423 1
0.988827971563216 1
1.07065672670069 1
0.921564999723146 1
1.11466309235817 1
0.985037025562868 1
1.17178234540303 1
0.86516394487292 1
1.22645097081286 0
0.86569419323975 1
1.06758400575459 1
1.09131793253204 1
0.897918308825169 1
0.908477159053038 1
0.897872622376612 1
0.916422203086155 1
0.784417769450488 0
0.955441153328994 1
1.00950934652735 1
0.888473314778756 1
1.03512556185526 1
1.22553931708755 1
0.95044074207663 1
0.994031927794235 1
0.938868840813296 1
1.02091915337109 1
1.20932437090069 1
0.886762713354417 1
1.17668607834892 1
1.07708437037369 1
1.16143981990942 1
1.10463667569727 1
1.02646957078231 1
1.02698705525767 1
1.04215419473259 1
0.975949513554141 1
0.922202704026435 1
1.04821863267086 1
1.09217760830169 1
1.12826281054543 1
0.930812928743856 1
0.768988447340166 0
1.13789870585461 1
1.02147164034114 1
0.899042985790518 1
1.0031513415117 1
0.976597392451558 1
1.03768667783743 1
0.90512528795955 1
0.980646897765409 1
0.878425960435186 1
1.00682460689899 1
0.896510040748403 1
1.08246123982181 1
0.91143544738645 1
1.03181513467405 1
1.02678627632852 1
0.957910945639008 1
0.916012375679056 1
0.888548322725691 1
1.12357179091374 1
1.1318768260329 1
0.979956151207459 1
1.19795878539183 1
0.98077684161041 1
1.09024713396596 1
1.11956772319321 1
0.760940595350508 0
1.00162464268009 1
1.04690161699387 1
1.04017232255977 1
0.918124962390292 1
1.09239495282107 1
0.987711915048514 1
1.06692170449405 1
0.9361516750608 1
0.939528342399993 1
0.95150862583268 1
0.951777238119309 1
1.13347658649871 1
0.982878140744489 1
0.931704768566676 1
0.911106040232948 1
0.947792582148586 1
1.03796565306815 1
0.981906419014844 1
1.17004639484286 1
0.833972411287064 1
1.18366191255647 1
0.816419367241463 0
0.999885748406141 1
1.03078346519523 1
0.934254917174317 1
0.767742554353252 1
0.821330913492979 1
0.889191185601135 1
0.979138862057785 1
1.00511279063659 1
1.09078937823967 1
0.876853877099019 1
1.10951823983707 1
1.01012573151352 1
0.775315712416663 1
0.978568631546956 1
0.933635136167051 1
0.873628901767319 1
1.03658283366923 1
1.20786221919152 1
1.06289107460701 1
1.00842137636665 1
0.878163029117057 1
1.08209045090209 1
0.945884670174108 1
0.82376742182004 1
1.13952002455783 1
1.08834540455744 1
1.10412722849202 1
0.902398140747175 1
0.958847049791809 1
1.04587182478116 1
1.06405345976934 1
0.940408835219849 1
0.889171438853345 1
1.07977703787547 1
0.649482936516726 0
1.13247326879626 1
1.17280163544946 1
0.697591034264991 0
0.984011709222249 1
0.986427347918551 1
0.86431388968152 1
1.08516265166937 1
1.09005030808407 1
1.02231936456375 1
0.948146570145976 1
1.02577524779237 1
1.2770755262463 0
0.970487564284194 1
1.07197292780525 1
1.2046802022683 1
1.24398871540865 1
1.01657376468672 1
1.15411792275268 1
0.825149207185924 1
1.27448565292176 0
0.933545102969824 1
1.0208468679829 1
0.89672436217483 1
1.14250476755361 1
0.987202101899419 1
1.0850046319007 1
0.884580959153775 1
0.988106555120172 1
0.961486619365828 1
0.997087866482508 1
1.06070954004741 1
1.04063858376772 1
1.03770812890768 1
1.05205696993788 1
0.926191064566832 1
0.945121570228857 1
0.865021322709875 1
1.22207101750963 0
1.02321889677302 1
1.07989451760102 1
0.925218899509646 1
0.853799720373981 1
1.12066083367133 1
0.900766070294873 1
1.18881520860094 1
1.01084068035509 1
0.914909258415285 1
1.16250424665074 1
1.04298073784948 1
1.04376871305828 1
0.856463860143827 1
0.934464011703329 1
0.940136502566255 1
1.0921792455183 1
1.03769007182132 1
1.02626294102501 1
1.11746515894039 1
0.751282653916381 0
1.08847236589708 1
0.978644458203786 1
1.1628845266676 1
0.864675020855095 1
0.908234529826314 1
0.893764659574696 1
0.979621643342697 1
0.941665213871531 1
1.10586098463298 1
0.861728139273013 1
1.082025212464 1
1.11971890326654 1
0.826441737722119 1
1.06569811465966 1
0.999478645175081 1
0.924766621666673 1
0.939164515711424 1
1.22992278567462 0
1.02549020782503 1
0.938318045790781 1
1.02521372420372 1
1.0562442173749 1
0.942443199584301 1
1.09364023216712 1
0.775527786661714 1
1.0126582667262 1
0.898631528086047 1
0.980503806211753 1
0.882843441936044 1
0.927657919340649 1
1.00357376949245 1
1.07194196172369 1
0.872326910101595 1
1.27180523200551 0
0.799058842447851 1
1.06764610407934 1
0.973289354711077 1
1.08743387242839 1
1.0465252750987 1
1.1485837449375 1
0.996445556795665 1
1.02417383676697 1
1.10512574049855 1
0.991413930843271 1
1.05098887897785 1
1.07902218448519 1
1.01269061038539 1
0.93638236061177 1
0.940102915719523 1
1.12476239787071 1
0.749574387313255 0
0.948857249306076 1
1.04292708101921 1
0.780471666311067 0
0.823045416933071 1
0.849890510845441 1
1.05412229244528 1
0.989469249848839 1
0.928627514447255 1
1.11585760115241 1
1.05847876960147 1
0.918341648426286 1
1.09043646294978 1
0.913543487349745 1
0.930427395767506 1
0.868351340065969 1
0.990492816642474 1
0.938341966639432 1
0.914831439346 1
1.03456929411701 1
0.943813464766901 1
1.0162568846004 1
1.08188944193595 1
0.90930487303399 1
1.0863472357411 1
1.05539359718827 1
0.817762939181969 1
1.05591670232073 1
0.850036236628316 1
1.07132983147568 1
1.05230840977759 1
0.917510597473319 1
0.925573213025084 1
1.12913878866658 1
1.0778521163806 1
0.923177694803169 1
0.921171343272874 1
1.10178435971394 1
0.924387644013709 1
1.06272805928368 1
1.0506752614995 1
1.06283172626013 1
1.06025087372287 1
0.966084869469617 1
1.05245659439605 1
0.974341376621737 1
0.770099259575365 0
0.989313870953484 1
1.17628633225652 0
1.08620521228578 1
0.970459231781551 1
0.974460308406839 1
1.09827349983915 1
1.06567060597628 1
1.02737258868378 1
1.08768211035311 1
1.12533984019321 1
1.10886907191691 1
1.21586232273276 1
1.02411789335539 1
0.683979422421582 0
0.744480743032046 1
0.95853270917463 1
0.8899454926419 1
1.00114923667576 1
1.0921031668496 1
0.830129614634431 1
0.881118032280709 1
0.865354830613659 1
0.974298402881469 1
0.866301932966124 1
0.740698791260231 0
0.963341752179186 1
0.917297816395333 1
1.09960235058926 1
1.06395490103037 1
1.20797673909279 1
1.10214051057449 1
1.24867333701336 0
0.988638812123078 1
1.16167552901363 1
0.910762324852976 1
0.834915353073545 1
1.05951988486268 1
0.952039059076758 1
0.985834294506257 1
0.931127515579739 1
0.855899199472585 1
1.00653635260082 1
0.890657286973163 1
0.942422875318451 1
0.967998650270946 1
0.879500806939401 1
0.922986444503846 1
1.09601958525939 1
1.20654461727254 1
1.12195576411107 1
0.846298265469684 1
1.08048594888678 1
0.907601119285872 1
0.927612984197877 1
0.964803587570423 1
1.20636328210618 0
1.0256847013354 1
1.04798878799954 1
1.02158782412122 1
1.04831579238731 1
1.01849672495401 1
0.876663304655134 1
0.956175486902963 1
1.10791252056149 1
0.8589835050789 1
1.01850476812039 1
0.944351638170825 1
1.13366919650601 1
1.03323625191596 1
1.13603901832304 1
1.00333311943273 1
0.939729733803859 1
0.94185723069991 1
0.918524884116596 1
1.20864064413201 1
0.989036160400472 1
0.924114514186937 1
1.16948070976579 1
0.975925863279982 1
0.874273470845042 1
1.23979473130515 1
1.05081584972449 1
1.00834021092064 1
1.0874516451847 1
1.15510222767761 1
0.994209085064132 1
0.957762775167879 1
0.945126893022782 1
0.840074150905058 1
1.01418958041825 1
0.944119396511522 1
0.83714050611 1
1.05938895293817 1
1.04924115925458 1
1.05268851513708 1
1.00543332897022 1
0.879427735586415 1
1.07992063998576 1
1.09986066984711 1
0.957512992663145 1
1.03183678654014 1
1.03017310847219 1
0.840030957722367 1
1.07376219375225 1
1.03977124594239 1
1.10487102434577 1
0.954888248452411 1
0.983202345777385 1
0.800906568223452 0
0.79708572519034 0
1.12295172514561 1
1.17748334325807 1
0.881040203107529 1
1.01193282489106 1
0.982611992017059 1
0.999968082830058 1
1.02572688757787 1
0.889837303909566 1
0.842497602491548 1
1.0029969068226 1
1.07823073192797 1
0.954161917770935 1
0.784538233756014 1
1.03455954957106 1
0.901030731409136 1
1.10663327640018 1
0.833507384871637 1
0.98477794142474 1
0.922950465079921 1
0.922119489502277 1
0.955326403359039 1
1.23948521289113 1
0.916999208220191 1
1.19494624277564 1
0.958047060439511 1
1.0462357353272 1
0.956337771548688 1
0.872060535399026 1
0.794248200531159 1
0.870415478622464 1
0.928363539612008 1
1.04579147501778 1
1.11312458096652 1
1.08132714027937 1
1.01864257503061 1
0.909776296195052 1
1.0448844056516 1
0.965222490543372 1
1.05003274696612 1
0.890001927687595 1
0.866832810130137 1
0.998090837557638 1
1.04848631516961 1
1.13422214632001 1
1.10146762662303 1
0.807315081213579 1
0.805343064917761 1
0.985956119255931 1
1.13850170466086 1
1.11391353257174 1
0.954207543076019 1
1.0584482253549 1
1.05423569833412 1
1.17291537465613 0
1.08182541263509 1
1.25351495282834 0
0.981119307562567 1
1.13882518640853 1
1.12153152245426 1
1.09036157575887 1
0.925000841858469 1
1.15410663960815 1
1.05698781641409 1
0.92909558658773 1
0.688552026702882 0
0.977676666051604 1
1.15636779550257 1
0.970945650510361 1
1.2197222286249 1
1.20767860441458 1
1.17189312531655 1
1.16815555820799 1
0.95053215027076 1
0.89928339704621 1
1.05147101060892 1
0.862710912539383 1
0.788565284876447 1
1.18587649122332 0
0.823223272303571 1
0.976321944709157 1
1.03129953085299 1
0.971911542193327 1
1.14433458313627 1
1.063782597887 1
1.28692033789704 0
1.06626709082175 1
1.00831960134067 1
0.788162229418075 0
1.0326619753593 1
0.958769938894817 1
0.985684810463648 1
1.11206138495551 1
0.917734352957772 1
0.955737439795646 1
0.909929025667961 1
1.23862542913261 0
1.03242349462387 1
0.96025485888059 1
1.10468707402002 1
1.03599426888299 1
0.990771553326872 1
0.892397194691524 1
0.908285095567695 1
1.08798407660802 1
1.07533739182653 1
1.02406346315667 1
1.09590451644709 1
1.1010149804988 1
0.960797257499289 1
0.823407899166149 1
0.992844521551858 1
1.1402160140662 1
1.26651112605345 0
0.801958441610866 1
0.969759503046119 1
1.02107110790566 1
1.18409220635879 1
1.07985168710599 1
1.17457078094979 1
0.790083077896304 1
0.993127329510594 1
0.877304198128473 1
1.19446192505703 0
0.877759078232731 1
1.21443873798004 1
0.927029194656614 1
0.960664715049705 1
1.11022716816174 1
0.97780935424301 1
0.993042407477417 1
1.00745314713371 1
0.989560070482679 1
0.870882133654854 1
1.06958691765285 1
0.842079186341511 1
1.07140981684458 1
0.965972624638261 1
0.984165573988106 1
0.989665621003461 1
1.004981104237 1
1.09919341534824 1
0.855548330127459 1
1.24283290744973 0
0.804959920757136 1
1.06360742415438 1
0.958990576392443 1
0.933984605573866 1
1.07374091087727 1
1.03955827540582 1
0.868905528846012 1
1.12852086537712 1
1.14319060367793 1
1.0221957973085 1
0.841700851130176 1
1.10987586426849 1
0.915896086116357 1
0.9510495302502 1
0.941440094769498 1
0.872634159478241 1
0.996129142044946 1
0.836557219382322 1
0.969232924472166 1
1.19018007669422 0
0.968776953420048 1
0.901483480194288 1
0.916330961759258 1
0.935054801295959 1
1.01432074958006 1
1.04444659828738 1
1.01616814259055 1
1.16542125254965 1
0.94207829867015 1
0.882910845599817 1
1.07649350987117 1
1.04604269219986 1
0.952998400410918 1
0.94990415512096 1
1.16985872171178 1
1.02853174033737 1
1.1404935371267 1
1.12920418088411 1
1.11474765213211 1
1.02667954550073 1
0.905138895966644 1
0.912165388445319 1
0.882987940664549 1
1.01032215120697 1
0.988120774514862 1
1.00764221365264 1
0.806497263010333 1
1.09679950195724 1
0.908560607110072 1
1.13232344236569 1
1.00939709496159 1
1.08981150207583 1
0.93264625101894 1
0.898835078174259 1
1.0661891128699 1
0.941019035306712 1
1.03095098544739 1
0.941266872882354 1
0.940102136309952 1
1.07138377272503 1
0.954717524986071 1
1.04150786633627 1
1.00843210952552 1
1.11531742630633 1
0.900675372775399 1
0.982566175381818 1
1.04616452924345 1
0.938133946315162 1
1.095225785842 1
0.984301392775103 1
1.0773510937845 1
0.96316542788368 1
1.06220131306549 1
0.82097291352376 1
0.874426925288886 1
1.00856102213967 1
0.884742455211251 1
0.882450656877817 1
1.00507270788099 1
0.933070649340132 1
1.09894708734244 1
0.975998897878423 1
1.10078829469409 1
1.05449978161374 1
0.909902219486783 1
0.810179346847433 0
1.09890055210432 1
0.808415797875819 1
0.947541575362765 1
1.12655008076105 1
0.815172883158544 1
1.22138220162279 0
1.05480316615081 1
1.08723770169806 1
0.950570228999222 1
1.16849159779461 1
1.07801558123224 1
0.979497024649726 1
1.21704949317577 0
1.02611491763114 1
1.04889373446555 1
0.987395514526168 1
1.07621651042246 1
0.913682296317952 1
0.896255363561451 1
1.11942525655346 1
0.935489233163966 1
0.973900928547685 1
0.99054586191075 1
1.12830431426102 1
0.788351674291729 1
1.19191177617077 1
0.98827249104214 1
1.06451293734388 1
1.01361061766093 1
0.969634264836985 1
0.846413859394567 1
0.807300310697658 1
0.830734246570615 1
0.970986061830364 1
0.952580530001439 1
0.938433402716566 1
1.24470792809741 0
1.02325095755985 1
1.12100926986735 1
0.971467411626158 1
1.04657033445597 1
1.06191061466179 1
0.948305294928409 1
1.02396808464272 1
0.852005377221582 0
0.901632278187026 1
0.965535743786775 1
0.984830615452191 1
0.95992658236278 1
0.774830153268049 0
1.03312337043742 1
1.11336636008138 1
0.911208445754188 1
0.934252867888166 1
0.955052512851437 1
1.093981492114 1
1.23894640479563 0
1.02378438519316 1
0.723027070584335 0
1.02283786600382 1
1.14298662291723 1
1.02531652651446 1
0.854077034571591 1
0.976723301023973 1
0.908770124982618 1
1.11992541423947 1
1.32458764287545 0
1.05551636128381 1
1.03948716658909 1
1.11820050241905 1
0.827755590793789 1
0.808353409611229 0
1.16852209373221 1
1.12484520813479 1
0.968464945919848 1
1.0827324014963 1
0.82001501752824 0
1.09413018024211 1
0.966985591699143 1
1.02406554176834 1
0.952058162325567 1
1.02999353900983 1
0.853859205971657 1
1.00540927267914 1
0.992981006896907 1
1.19395041546296 0
0.877289008152228 1
0.774597922669487 1
1.04806813955665 1
0.862390809243216 1
1.23831994489184 0
0.87351427704614 1
1.07173668585889 1
1.06247437042751 1
0.929041699467931 1
0.912436341662876 1
1.00241707389599 1
0.99317505801774 1
1.13598018547426 1
1.14100745097134 1
0.726708840398696 0
1.0814427669932 1
0.938601027483876 1
1.08191186990054 1
0.950207234636744 1
1.03510650198933 1
1.13052210355198 1
0.996677102739382 1
0.852712467480554 1
0.882944538073439 1
1.06070521979683 1
0.737963252313131 0
0.897892379558103 1
0.97101021773298 1
1.13751833174434 1
1.01110367908607 1
0.885516519841892 1
1.39003521459336 0
1.25273828636516 1
0.875377307745492 1
0.888356661922529 1
0.957990356673643 1
0.911450565224584 1
0.863272969975877 1
0.83749341150579 1
0.810012928992032 1
1.07193774468007 1
1.04057750563072 1
0.805893691143785 1
1.00558628922736 1
0.901351211412479 1
1.02066409927963 1
1.10097539729415 1
0.769589485322606 1
1.09276237311026 1
0.951456725718074 1
1.03354647996899 1
1.12097761605625 1
1.02421457949972 1
1.20062884335247 1
0.921617702659563 1
0.885665250182722 1
1.15991595540613 1
0.850239054261941 1
0.941137035162423 1
1.0533148739488 1
0.798764941743331 1
0.882823645365345 1
1.11804337927514 1
0.674562359588078 0
1.21039139771362 1
0.952445789362179 1
1.00474771756577 1
1.05248622597299 1
0.93128337656195 1
1.04073831080526 1
1.06360334784995 1
1.11739320013197 1
1.21682230519524 0
1.05840769321742 1
0.968868191492111 1
0.85575794981585 1
1.00647615800767 1
1.07246327900555 1
1.14518997146547 1
0.778841028932022 0
0.912872969081029 1
1.15150233055333 1
1.00591165671126 1
0.981779754124253 1
1.08169495151913 1
0.76947949490189 0
0.973654243698207 1
0.741997956106127 0
1.02503368126919 1
1.14423926055701 1
0.936165884971415 1
1.05368898748654 1
0.923925222119325 1
1.06186008516233 1
0.969832905272772 1
0.989004239171016 1
1.01272098676706 1
0.961667652975749 1
0.852276904114484 1
0.895239107980738 1
1.10542682748816 1
1.07518360808815 1
1.26127680699378 0
0.809002773475748 1
1.04017072003844 1
1.01974219407178 1
1.07528987478981 1
0.861414744685976 1
0.935533839140456 1
1.04921027793777 1
0.869729234268692 1
1.08676276296375 1
1.00166454022006 1
1.0819413429681 1
0.821290351782063 1
0.947456041622832 1
0.839701462616283 1
0.865400069298464 1
0.846835232547607 1
0.97350392709417 1
0.909962449409129 1
1.01450479811198 1
1.06391039248228 1
1.00741709296937 1
1.06298754814698 1
0.905619347815037 1
0.918077983240706 1
1.10222157859369 1
1.01536767384512 1
0.992912792187967 1
1.02330529450561 1
0.802846202772455 1
1.03364477245863 1
1.11262789882369 1
0.937559857464505 1
1.21649676885867 0
0.953411508883421 1
0.890402131617235 1
0.997714207604478 1
1.18593276324962 1
1.09152534615805 1
0.965411871442725 1
1.05894913710926 1
1.02874363655569 1
1.07197461544535 1
1.02692076149984 1
0.961096218569791 1
0.892291888297043 1
1.03511200063073 1
1.0186173695779 1
0.987750395070046 1
1.0542522383922 1
1.08491320861148 1
0.968684147876528 1
1.02922906637489 1
1.00893666387352 1
0.85777888983342 1
1.04248157387363 1
1.00245956557299 1
0.91663918941694 1
0.957552513876071 1
0.907878414580305 1
0.865808507012216 1
1.01838334921297 1
0.976583962850939 1
1.12047518343758 1
1.03694730479735 1
0.865946761226007 1
0.930156998083974 1
1.22213531887059 1
1.02222200724326 1
0.945837000682677 1
1.25416655427158 1
1.01140931403014 1
0.949269169407975 1
0.999938079742033 1
1.08521844097969 1
1.14864114507688 1
0.952360925438111 1
0.878231952808736 1
0.921464827405702 1
0.859981353045315 1
0.751153272173745 0
0.857617608987453 1
1.18838130125592 1
0.949932403860744 1
1.03799300145395 1
0.916425276914995 1
1.02674500353722 1
0.901845898138231 1
1.00825163051601 1
0.90365008279732 1
0.854772379157753 1
0.910618445463816 1
0.966575885898724 1
1.18317707002392 1
0.984746230667593 1
1.17220186457479 1
0.878580805821093 1
0.962192956529153 1
0.785958928216226 1
0.911774652751641 1
0.898145487076802 1
0.82099222887118 1
1.10566274851496 1
1.08372770522574 1
0.9417735994231 1
1.07772165241314 1
0.95528542105941 1
1.11904732658437 1
0.977453276094389 1
1.05013368695503 1
1.05067203274715 1
0.898787462667117 1
0.971044736048625 1
0.789288963949198 0
0.94591540501213 1
0.952237688557712 1
1.23010147461263 0
1.03682587885696 1
1.07909357570683 1
1.02984410030022 1
1.09564464257422 1
0.99700150197865 1
0.787247021033862 0
0.971477759651906 1
1.23864279808785 0
0.935279735523269 1
0.808138935317485 0
1.16448897682246 1
1.02284143213426 1
0.974319794795611 1
0.970158591381809 1
0.861547387648286 1
0.988869142243908 1
0.960807585386085 1
0.853456817298946 1
0.946415795558652 1
1.11358538580262 1
0.89895491951006 1
1.11903332254118 1
0.948620300032967 1
1.21057372891673 0
0.890182314467921 1
0.998679805809106 1
1.00656277927011 1
0.932176993610779 1
1.16358355185223 1
0.900260113947944 1
1.05835021472751 1
0.896091366861703 1
1.08963701839435 1
1.18334655521599 0
1.13571590914 1
1.04128941923961 1
0.820453784204501 0
0.997688364000459 1
0.887059300306827 1
0.967766324704941 1
1.08737703574544 1
1.23201490651224 1
1.22582556758517 0
1.19846979744532 1
0.815214174131006 1
0.984037249703927 1
1.14182806417698 1
0.915134408260054 1
1.09526707028216 1
1.09060641915699 1
1.04788677051827 1
1.03694171535413 1
1.08180915636193 1
0.964987752198064 1
0.765640471472146 1
1.05757248400328 1
1.07748900933464 1
0.911146428926905 1
0.983340684815387 1
0.869225311979138 1
0.897728125004429 1
0.989394570689308 1
1.04527329482001 1
1.25086918089911 0
1.07296511412867 1
0.882529798194064 1
0.991707716004606 1
1.08398100855143 1
1.09510326838922 1
0.977482150701282 1
0.998020830346 1
0.935526879305806 1
1.12509227522729 1
1.03296934081458 1
0.842074248680642 1
0.855171752372234 1
0.92557929124942 1
0.860174405914688 1
1.13528360106649 1
1.06618684806058 1
1.04112082268482 1
0.942814835686958 1
1.03916932452587 1
1.02457439630427 1
1.05395518375878 1
0.943343999792408 1
1.03185832139668 1
0.926114021153829 1
0.95014531385091 1
0.780545467104233 0
1.15900131164816 1
0.962533326557113 1
0.876302273494372 1
1.16923927078343 1
0.849538267867967 1
1.05949998642281 1
1.14665643872599 1
0.892893135678619 1
0.826003745545239 1
0.907329812100368 1
0.943035471642416 1
1.15524878040556 1
0.851703600020905 1
0.89545154633035 1
0.933932195890277 1
1.05224970294731 1
1.06242233741431 1
0.904422454276491 1
1.18758389674216 0
1.08588703066897 1
0.842435168993608 1
0.842274251397146 1
0.997807952304632 1
1.24622532987548 0
0.922326615971549 1
0.873660217581667 1
1.1359004070387 1
0.986964925018454 1
1.07606974670847 1
0.967578341195187 1
0.774204820963788 1
0.950793999457312 1
1.02216674264923 1
0.96065514308011 1
1.06554005041226 1
1.00445634428262 1
0.940885553971469 1
1.09855094146114 1
1.0171077812157 1
1.11824797748484 1
0.97937495587435 1
0.938124658431739 1
1.05269789129686 1
1.07003426522716 1
0.934458481798445 1
0.938394328626264 1
0.966064738212827 1
1.1296540321643 1
0.889823452426368 1
1.14487499732927 1
1.07897744798695 1
1.01879642467326 1
0.890027703170766 1
1.22387671225433 1
1.14421656941463 1
0.933320377726812 1
0.988235911865133 1
1.09667232834607 1
1.01318941943853 1
1.15706444720169 0
0.999045647008225 1
0.862484398769179 1
0.925411056691789 1
1.15131108722101 1
0.832948822960518 1
1.2062004116201 1
1.0616515511986 1
1.03680664147042 1
1.21879919170506 0
0.957409141206747 1
0.932238920222842 1
0.998346668826047 1
1.03218847111055 1
1.00547237751957 1
0.926399853271847 1
0.961424471941048 1
1.00532773255744 1
0.877221513744036 1
0.864852167154537 1
1.07841006640914 1
1.00567769810441 1
1.01618712289404 1
1.19543313263622 1
0.919035191600419 1
0.866562534952236 1
0.907981241552271 1
0.856798153515449 1
0.997160223749261 1
0.905627435156413 1
1.01889484597299 1
0.962520777991574 1
1.2146096030011 0
1.04677565541127 1
0.987871030761691 1
0.84168497764362 1
1.1097492390344 1
0.889149700935229 1
0.940326151119457 1
0.967807524224566 1
0.962445269996442 1
1.10338273456769 1
0.926095285630444 1
1.006658941454 1
1.03884448125533 1
1.06887972516142 1
0.98453928093761 1
0.92889330228845 1
1.08606382627978 1
0.696260495212171 0
0.874096279797492 1
1.14360011611331 1
0.837155805944365 1
0.981872121892188 1
1.0568811947643 1
1.05823244442681 1
0.91839880344727 1
1.00093031588292 1
0.968349020288035 1
1.03952201924586 1
0.999746033352952 1
1.01258099372205 1
0.975855143708336 1
1.00474110786647 1
1.03791136028141 1
0.918129990047398 1
0.741312193724583 0
1.02829330465507 1
1.00751824000438 1
1.18341340022992 1
0.873714111690082 1
1.02010914705886 1
1.03735511041197 1
1.04103130546135 1
1.06668963472551 1
1.08220031950064 1
1.03323662830806 1
0.910903516128718 1
0.960630133373211 1
0.896206782006595 1
0.792371962252751 1
1.04171437350648 1
0.901258617529585 1
1.10653107549445 1
0.947926527404958 1
0.931730992224216 1
0.956470498347752 1
0.929110777193306 1
0.816778834286167 1
0.892883691415134 1
0.877992682602088 1
1.02110605693391 1
0.73083221644248 0
1.07230986536871 1
1.01506549386137 1
0.902168985909666 1
0.851319827597365 1
0.786039488726389 1
0.941317595257557 1
0.911437413556418 1
0.983770278412361 1
0.973824278433085 1
0.85782471657484 1
0.832186749494895 1
1.08877558377228 1
0.624230466416837 0
1.17932872541349 1
0.840857318590358 1
0.94039249469511 1
1.0467992694886 1
1.07352774332642 1
0.909711117134791 1
1.08383702081668 1
1.01649489672238 1
0.762779627299853 0
1.00034171565471 1
0.951444551270508 1
1.1534297610822 1
1.20535489555345 1
1.14386407798888 1
0.981895334546102 1
0.808210622201184 1
0.998070104475293 1
0.842501315243959 1
1.12180448292416 1
1.01222222243648 1
1.16964211450392 1
1.0533281453152 1
0.957723297418398 1
1.07264660414184 1
1.1825338014329 1
1.01692088530479 1
0.86482577345839 1
1.0880987860247 1
1.03217694256219 1
1.05409239423355 1
1.19826875332264 1
0.858607442959949 1
1.02689124574975 1
0.892188681996939 1
0.815035058166931 0
1.09683937037412 1
1.05965568886764 1
1.08002964892101 1
0.975813154203721 1
0.839216386211738 1
0.640771738562351 0
1.08236294926953 1
0.884248171941524 1
1.17363236896781 1
0.880924826974351 1
0.951653827133215 1
0.938857253550344 1
0.831014660027283 0
1.13314776231243 1
1.17327494850481 1
0.847643378451174 1
1.08948231013758 1
1.01293441727916 1
0.767031936571799 0
1.17269799665564 1
0.887180071579148 1
0.911205759618548 1
0.928869329084925 1
0.925526911397647 1
1.04118576313844 1
1.14447663114664 1
0.9161743077843 1
0.897443278986924 1
0.960147985079706 1
0.993090017198873 1
1.05343459897731 1
0.986892934694972 1
0.99628723468173 1
0.917106096838154 1
1.0069039072849 1
1.0724763532549 1
1.10636673890221 1
0.977871848334439 1
0.994601500132163 1
0.916207623434403 1
1.07512010838709 1
1.07404694881697 1
1.23828595669101 1
1.05881997265079 1
0.954234878216781 1
0.853271582966326 1
1.08682467605291 1
1.17440139316854 1
1.02768527899381 1
1.0496671098515 1
1.11380962633888 1
0.819705461349012 1
1.02590186051827 1
1.03807277736771 1
0.960038059726589 1
0.810132469948215 1
0.995795546224154 1
1.04324641860513 1
1.01654020040404 1
1.2969211372294 0
0.941373744420142 1
0.854487449495797 1
1.08135516646572 1
0.819459707964307 1
0.983548549960253 1
1.12206362655596 1
1.1648325983583 1
1.31838394397493 0
1.24803622174886 0
1.20971050688055 1
0.803101957429744 1
1.04071973689654 1
1.12491810189536 1
1.14386996131782 1
0.890068145234873 1
1.01476122755514 1
1.16234847007693 1
0.876835266114239 1
0.989860775753588 1
0.925106176080657 1
0.865361093248447 1
1.04244803402836 1
1.11144007088049 1
0.953678174964883 1
0.857333252204746 1
1.00239882654737 1
0.915184509906617 1
0.88322076152208 1
0.993699185238144 1
1.00026780260692 1
1.08030663384894 1
1.15019305045333 1
0.875144895087312 1
0.93378259355532 1
0.929376108877759 1
1.05791386742222 1
0.922499426304704 1
1.16952091059149 1
1.06921769798963 1
1.191259776357 1
0.731584998252502 0
0.896273618922865 1
0.923638438959614 1
0.898983738765754 1
1.03578419952299 1
0.83641967650743 1
1.06199275162966 1
0.746873677742785 0
0.871880514991857 1
1.00135367233508 1
1.10844388962072 1
0.967559973670424 1
1.04439481524251 1
1.0495190768458 1
1.07327723031443 1
0.782780976984457 0
0.86802647725209 1
1.0158891474867 1
1.07081770003962 1
1.09944362823366 1
0.852706378947216 1
1.102468800609 1
0.918584624192306 1
0.876585225787876 1
0.989349811170847 1
0.87818593504462 1
1.24263003348959 0
0.883164951369012 1
1.04187322043379 1
0.891285175694854 1
0.832319412113251 1
1.16760218419101 1
0.887995527774919 1
0.90739843429839 1
0.994753439105071 1
1.06293947812363 1
0.857025081040965 1
1.13105719558257 1
1.0629714819961 1
0.699095123383626 0
0.781302037271149 1
0.886532572354177 1
1.0483558529551 1
0.927530012024303 1
0.857744001745629 1
0.944875580885144 1
0.899660066195022 1
1.05162299005758 1
0.931693847233196 1
0.858560403709447 1
1.05992076476808 1
1.13275119712851 1
1.089990971503 1
0.934221177571481 1
1.00878852892495 1
0.929581549224229 1
0.866629109360606 1
1.17697516691642 1
1.0347963110191 1
1.21972566775791 0
1.10230596684592 1
1.03112853972846 1
0.775485466421241 0
1.08180674355146 1
0.992072433162267 1
1.16426592914701 1
0.99937893110314 1
0.74740779527158 0
0.95841677016573 1
1.16737314617483 1
1.07372291503301 1
0.80137242885951 1
1.13812241203321 1
1.06568946405022 1
1.1510340874612 1
1.08803422912201 1
1.24109038885335 0
0.955720719107642 1
0.919058718537327 1
0.996846008434087 1
1.12916155877915 1
1.03421211384659 1
0.963161648098264 1
0.927337377494735 1
1.20304760922602 1
1.02698134371008 1
0.878684090292862 1
1.02465429745812 1
1.00711580413885 1
0.852355208823643 1
1.02112167792271 1
0.879491371393152 1
1.06409974590839 1
0.859510294787385 1
1.13201784150558 1
1.03181609918232 1
0.900485892458333 1
1.05922606667399 1
0.979228637667853 1
1.06351449290788 1
0.684023901091991 0
1.01202992423948 1
0.888615553772203 1
1.15304051420964 1
0.869699603569504 1
0.914120820755238 1
1.05279368614088 1
1.12718320494098 1
0.978109572068999 1
0.856558522666516 1
1.12051066768115 1
1.13827505503548 1
0.739206434827396 0
0.913728929169094 1
0.826674459283841 1
1.06796810199942 1
1.19248089880679 1
1.04727166281927 1
1.07563734668104 1
0.96883099702159 1
1.02010519375276 1
1.09282496225927 1
0.77494590999721 1
0.888211462722665 1
1.01143960722313 1
0.928535985998008 1
1.09033711651187 1
0.930026352878607 1
0.730383112477538 0
1.12756554624202 1
1.07589683121389 1
0.998289255403911 1
1.30952001515701 0
0.861047679421914 1
0.847454320636521 1
1.16151394315727 1
0.816778858881767 1
0.950115160598584 1
0.948452648246668 1
0.902587337225904 1
0.964280229860788 1
1.38408306521271 0
1.00872557389327 1
0.897137349636728 1
1.1082067375232 1
1.01689123681144 1
0.778494912263071 0
0.970824970607431 1
0.955796100456974 1
1.20389016699603 1
0.980992337828369 1
0.736239004931703 0
1.11578172818345 1
1.06331956684348 1
0.896715239257587 1
0.939588929765891 1
1.10588682968222 1
1.10700080850471 1
1.16148124939561 1
1.10805897319032 1
0.996418210945349 1
1.15374844953127 1
1.14064576810692 1
1.00665697193516 1
1.09115070623276 1
1.02697522113456 1
1.01576928364576 1
1.13046594370956 1
1.05907330895296 1
0.913439279470023 1
0.943656709389664 1
1.03094896410232 1
1.09946343811169 1
0.889246100820031 1
1.12304104481741 1
0.918488726198382 1
0.947269131028216 1
0.898162776971749 1
0.959033918144014 1
1.02702261524099 1
1.20590936167403 1
0.873045586333575 1
1.19807955480114 1
1.0080036970983 1
1.34695331623204 0
1.06272788189111 1
1.04487510976374 1
0.950620819929374 1
1.05267495700313 1
0.934387546112906 1
1.29842487931838 0
0.976156823376144 1
1.06955586432318 1
1.10182914248265 1
1.29340347844081 0
0.892725278057744 1
1.16160544478853 1
0.917844046037648 1
1.01885900850814 1
0.918214647435536 1
1.0460888931578 1
0.773504085249858 0
1.01676291644901 1
1.00131723086597 1
1.06856298700172 1
1.02304670572717 1
1.06521595507626 1
0.97367665651367 1
1.00174476122687 1
1.00997834273507 1
1.17588693805953 1
0.735117742530561 0
0.787479408215324 0
0.910181462904653 1
1.01500087207977 1
0.895443831228982 1
0.899082698241591 1
1.09976175288533 1
1.1519730116054 1
0.924009358603052 1
0.980807666126606 1
0.955771236071819 1
0.99420106356688 1
0.961542120255585 1
1.07186917627044 1
1.04217697924908 1
0.930440615719595 1
0.845384951403579 1
1.05130444861552 1
1.01087491029139 1
1.13055425163038 1
1.21160784201055 1
1.01052261615182 1
1.10935093313818 1
1.01849285602489 1
0.964011748289499 1
1.20185705202809 1
0.99484465931045 1
1.37175695705127 0
1.03240423134532 1
1.00293852729977 1
0.939876843608264 1
0.939439137929016 1
0.799790707788678 1
1.0926344081319 1
0.720507477143529 0
1.13042850135061 1
1.18998081048596 1
1.02800026023748 1
1.04586933774875 1
0.99767441335668 1
1.05111730706339 1
1.0796659738371 1
1.25083612964977 1
1.07615866846594 1
0.966883299491592 1
0.940536175327502 1
0.968043030247209 1
1.04676933247011 1
1.02043478062291 1
0.871104788006199 1
1.06555517295501 1
1.25109506910143 0
1.08983325535134 1
0.984354876751924 1
0.944627158386115 1
1.10551718516421 1
0.890164156861411 1
1.09782406039521 1
0.872971371394303 1
1.0198921287781 1
0.997918889561962 1
1.11665179044635 1
1.04234252259145 1
1.14406857924115 1
0.90629448133586 1
1.00979195682884 1
0.834331988012125 1
1.01298733601692 1
1.11949352492045 1
0.959933558349376 1
1.14224614955555 1
1.0773526229455 1
0.793424950573432 1
1.12906146145958 1
1.05004434283491 1
1.02393517945729 1
0.741641470659708 0
0.988151515648441 1
1.02917884074165 1
0.835813130143288 1
0.821548177302269 1
0.987839822288877 1
1.00681184231542 1
1.14308369785033 1
1.13222511561428 1
0.95461964492425 1
0.952952168233093 1
1.13402988967288 1
1.03877208562576 1
1.17841472456664 1
1.14311038009375 1
1.00076103649328 1
1.09418735973081 1
1.2548868843433 0
1.00306045125362 1
1.21119496017621 1
1.02374602958549 1
1.07585899152918 1
0.874859883526391 1
0.886959295728722 1
0.969176730850144 1
1.15890591652507 1
1.11004730794431 1
1.15008697098607 1
0.973988963855663 1
0.956727396245312 1
0.881515430425457 1
1.01401357794612 1
1.09498885975358 1
0.937194070045315 1
0.953538748637137 1
0.9782889027419 1
1.15320406923709 0
0.942820972315525 1
0.652334116759897 0
0.895238899866881 1
1.00323119710406 1
0.73670318044239 0
1.14946186121481 1
0.99695778909539 1
1.0792837548775 1
0.941613225326471 1
1.12552672484252 1
0.887397733907782 1
0.864164531269352 1
1.09645653177639 1
1.02413672940168 1
1.03041126685266 1
1.0388314746024 1
1.20268328813493 1
1.01599127929806 1
0.993532902956363 1
1.01339610002758 1
0.945429061507646 1
0.929829314159333 1
0.915156696839016 1
0.951830415260968 1
1.01050132605067 1
0.840693805945307 1
0.922753069513264 1
0.857934235570911 1
0.985294120852063 1
1.2098063020679 1
0.953761447968068 1
1.06868752555436 1
0.947573536497729 1
0.933111212348132 1
1.05818070252701 1
0.912349977700264 1
0.981906617304112 1
1.124088418514 1
1.07290669364657 1
0.778131570708661 0
0.977167777358252 1
1.07844917504349 1
0.9941003685717 1
0.990961900139128 1
1.07557040413036 1
0.862695525473812 1
0.947609079015072 1
0.958252344801369 1
1.02173900841627 1
1.24426508590234 0
1.02229910991183 1
0.993288331838535 1
0.874527423095494 1
1.01027548443851 1
0.893488260662442 1
1.04567864204501 1
0.955501399618221 1
1.19374602296254 0
1.03367913869245 1
0.859345093932713 1
1.18362732633716 1
1.01572344424383 1
0.927326402835987 1
0.867983160717735 1
1.19141822021966 0
0.945535001828043 1
1.23279173416848 0
0.884104671431696 1
0.839564883789434 1
0.950061517223923 1
1.02257548939184 1
1.20565540890272 0
0.950244222974275 1
1.18004464665636 1
0.878115475313994 1
1.17652734481131 1
1.23365753871462 0
1.03274611144474 1
0.985334511412328 1
0.998646745367773 1
1.10273599697707 1
0.886380334631351 1
0.944379674585487 1
1.110308903851 1
0.965737902461397 1
1.07103140313655 1
1.03560658238819 1
1.01543994198056 1
0.932034663439742 1
0.987071184529766 1
0.983126704001537 1
1.15345425507967 1
0.924517344857637 1
0.887389298803753 1
1.09906264075878 1
1.08362918848504 1
0.977069633788725 1
0.856263370951912 1
0.854476312435346 1
0.835794805849482 1
0.84072255526746 1
0.849185639910892 1
1.0049537510337 1
0.961919574872972 1
0.933995612838051 1
1.19562079094421 0
1.20326744357808 1
1.21529157516902 1
1.19632235189036 1
0.836363038896063 1
1.168103670928 1
1.01911753954437 1
0.910403113983974 1
1.07378595940201 1
1.05889000401561 1
0.968319687619257 1
0.899677503734538 1
0.826865066974317 1
0.826967877000159 1
1.159500207593 1
0.984011959192448 1
0.910566459525343 1
1.01829866060867 1
1.14726777839402 1
0.895944968665029 1
0.935219773724701 1
0.804576565569357 1
1.0276141249996 1
1.15226317835881 1
1.00544955336193 1
0.961150495725586 1
0.821387961197416 1
1.01724205943862 1
1.1709641559889 1
1.21622329406552 1
0.980741826794032 1
1.14001227910008 1
0.889282317206211 1
1.05628257146744 1
1.02415089042877 1
1.10751582368877 1
1.0529846034305 1
1.22546709415993 0
1.13693825319388 1
0.869063591736217 1
1.08144862200777 1
0.932149093583586 1
1.04578004911245 1
0.930471295889736 1
0.9169318360985 1
0.911259802457496 1
0.937567081566432 1
0.954039377295337 1
1.11098896894746 1
0.859052006127209 1
1.14685196643401 1
1.09848508537517 1
1.15095003691546 1
0.845423071829857 1
1.02171208974984 1
0.906288157221526 1
0.790020171504196 0
0.816157285622528 0
0.923422539115426 1
0.924671034540413 1
1.04668821435868 1
1.16153413892808 1
1.05879013717826 1
0.880490971636732 1
1.00993119883013 1
0.975640917001167 1
0.908390295996592 1
0.901484727115651 1
1.06015169464559 1
1.11679080862335 1
1.01830860037201 1
1.21181010118273 1
0.919442307147484 1
0.811166860154238 0
1.05383781316944 1
0.891053575411628 1
1.00428756659837 1
1.06491879719954 1
0.706010574447436 0
1.10906897079817 1
0.94458486008667 1
0.999167368597787 1
1.05130709116148 1
1.08136422561081 1
0.988744517738663 1
1.17638048452434 0
1.03843775165009 1
0.960628842683496 1
0.739109322328817 0
1.27200533182424 0
0.837059927391514 1
0.952395229456673 1
1.0477544821637 1
0.919553068641686 1
0.952479245080736 1
1.06344962408823 1
0.994726276486307 1
0.931935175316813 1
0.875112321483269 1
1.00848573302129 1
0.758513785660487 0
0.991841035815246 1
0.93646853824622 1
1.28631538757 0
0.97244688412443 1
1.03082649683492 1
0.884131626605043 1
1.12717383026868 1
1.07661692668648 1
1.00374267740687 1
0.995302940532371 1
0.83505008001039 1
0.977169087758043 1
1.03837735012685 1
0.905670391010791 1
1.08339705456192 1
1.01016786100057 1
1.07171513852704 1
1.10538673372269 1
1.03038705889193 1
0.820991602878888 1
0.870567020060845 1
1.09336364515476 1
1.07609810608237 1
1.0548461399316 1
1.06259724649806 1
1.18982613894069 0
1.07722123515795 1
1.08239773667875 1
1.06799195668744 1
1.07807733801412 1
1.02792486241009 1
1.07850221030588 1
0.967083061323071 1
1.1352395195975 1
1.09372551051671 1
0.870890168173436 1
1.01554335511683 1
0.963711734844845 1
0.966352079448063 1
1.11489615672326 1
1.20225666836728 1
1.10552208600889 1
1.01731693057338 1
1.24469466476431 1
1.11929716176744 1
0.960388136909455 1
1.05917047110566 1
1.02186423927292 1
1.17706295345508 1
1.03991282743877 1
0.951070811247607 1
0.775338351174131 0
0.97842607670315 1
1.08514224031417 1
0.913361182711315 1
0.82729759359038 1
1.07594970837941 1
1.07881263347605 1
0.693389808131822 0
0.949313573370508 1
1.05167346609056 1
0.927175176922044 1
0.939434402441471 1
1.06279043810206 1
0.932893145807805 1
0.784858543223304 1
1.04634223216606 1
0.927690688705296 1
1.12306173116801 1
0.741486534872154 1
1.14900148638258 1
0.882230266329057 1
1.1121327356628 1
0.989072708901445 1
0.999200813862837 1
0.76964226238813 0
0.926696440269524 1
0.912549933541129 1
1.02948926606173 1
0.94479514718128 1
0.953411953843286 1
1.15748458446729 1
0.954923340402449 1
1.17769883480241 1
1.09561919677907 1
1.01261001628051 1
1.10157593958763 1
1.0874906477346 1
0.941620365682922 1
1.14320297745687 1
1.12227272858328 1
1.24346395029623 1
0.967143735295259 1
0.794479853196846 1
1.11885291743352 1
1.06086892014938 1
0.994277468986376 1
0.831983851337969 1
0.869222946072248 1
1.02602943221599 1
0.818766212373096 1
0.820493202660311 0
0.918298258903567 1
0.949392696322557 1
1.06995247039795 1
0.963041198071562 1
1.04353462648249 1
0.989590217406598 1
1.0710649690146 1
1.15551802790961 1
1.03935545293126 1
1.02665296833719 1
1.0961837760573 1
0.975765007199587 1
0.887797436406581 1
0.944801751956258 1
1.14129620019566 1
1.09258830351565 1
1.03300429329468 1
1.08069799688177 1
1.05592971636602 1
0.972727900293807 1
1.03395374563111 1
1.03789419086104 1
1.07970425922864 1
1.17500625228142 0
0.972578155439077 1
0.989595661681789 1
1.0070716945142 1
0.667156268553253 0
0.781390352243963 1
0.928382344629181 1
0.99404827084966 1
1.11808282186056 1
0.933350362317356 1
0.832546001033225 0
1.05857339062756 1
1.1699230930411 1
0.828108680787258 1
0.799283197892122 0
1.0417708660452 1
1.03594557193021 1
1.22664915237824 1
0.994859392684087 1
1.02890602125961 1
1.06128340633227 1
1.03767091396708 1
0.871882616565432 1
0.874461875672853 1
0.866897648139302 1
0.962726248849674 1
0.924073462686207 1
0.846131969407215 1
0.989784059889014 1
1.15345395876 1
1.06122138831052 1
0.95823398986582 1
0.923033669287272 1
0.790938652645937 1
0.942450501600452 1
1.07771757266524 1
0.939083831408066 1
0.859514370115019 1
1.04906174670549 1
1.14000629305796 1
0.94032663582349 1
0.88820083082681 1
1.12190603015046 1
1.32613645750291 0
0.965391753512773 1
0.771400876703624 0
0.942013679270193 1
0.937956814569276 1
1.11678591151548 1
0.941621516080864 1
1.17758506026971 1
1.14621735932019 1
1.13605243883113 1
0.930192573703566 1
0.994184142368885 1
1.04808661781322 1
1.13921698552983 1
1.09335284524969 1
0.945288318973925 1
0.894964863078597 1
1.32149343767148 0
1.19102372140142 1
0.957051963028206 1
0.913408194276354 1
0.748399055982192 1
1.07417025776888 1
0.897284942326932 1
0.816087108770056 1
0.941854104728362 1
1.11616886085879 1
0.920810510338684 1
1.11970434250805 1
0.906885437189332 1
0.925119510968047 1
1.00450052692855 1
0.93152196145705 1
0.863316087029728 1
0.83602578385102 1
1.20872801488517 0
1.06770433287303 1
1.20223199108163 1
1.19193041851334 1
0.813027562634345 1
0.909282953535899 1
0.900602020710906 1
0.892741711902882 1
0.977797564474646 1
0.88705337219274 1
0.943230678381853 1
0.942999302028112 1
1.00019850796211 1
1.07215268590691 1
0.767551086081705 0
1.13573751606103 1
0.96498083738854 1
0.912942243814417 1
1.0547361011536 1
1.11530515942054 1
0.917501711872873 1
1.01607669418151 1
0.717239598384121 0
1.10813194641781 1
1.09197677949869 1
1.09720145687137 1
1.09083393467112 1
1.03720872782095 1
0.867193422602038 1
1.00491106844858 1
0.984487338279513 1
1.27675327621584 1
0.902146479024771 1
1.07339296725323 1
1.32929154181259 0
1.06306895562612 1
1.00505837497158 1
1.07137220770753 1
0.935634067391877 1
0.939977097219123 1
1.0816650972173 1
1.20052936550357 1
0.991783189530678 1
0.920055960460008 1
1.10313933318049 1
1.0657014245953 1
0.880733090126486 1
1.04405174983013 1
1.02569915324398 1
1.26401076711502 0
0.812172997180863 1
0.993412358750991 1
1.0148044538846 1
0.844671122308405 1
0.919120346928596 1
0.882542777733686 1
0.956560922597915 1
0.818248684508902 1
0.754924389548335 0
1.13186127948009 1
1.08750691357451 1
0.669361454217104 0
0.930384247741278 1
0.900798580436506 1
1.09156720623891 1
0.92876730182249 1
1.04163084892365 1
0.987194860942782 1
0.942061579822419 1
0.938508927168862 1
0.91731710959333 1
1.08548925994189 1
0.842823358301313 1
0.990580566392666 1
1.0223065876725 1
0.905400343044576 1
0.937240466822204 1
0.916733956152184 1
0.882856510620618 1
0.974163240835555 1
0.868887070652242 1
0.862477041769915 1
1.24351145362009 0
0.864277274260252 1
0.961297761339608 1
1.05069398711931 1
0.965786819424417 1
1.06398512394471 1
0.914084802816954 1
1.09393398149702 1
0.793678857347088 1
1.00763985013958 1
0.979931036416763 1
0.897176498031487 1
0.91960974133428 1
1.05891555144963 1
1.14531196253769 1
1.0242389189929 1
0.794145476291845 1
0.71746760555471 0
0.905528504713507 1
0.994219491293303 1
1.05630812509019 1
1.02974407610963 1
0.939281403792485 1
0.958985048738152 1
1.19185488331431 1
1.00596766869623 1
1.04580200428145 1
1.09324777640823 1
0.927654975723384 1
0.858367614749962 1
0.959843644357276 1
0.914348368717063 1
0.863544389066437 1
0.853531092650953 1
0.956832919986681 1
1.06713061804947 1
0.995090591426016 1
1.13964636120635 1
1.08182409617955 1
0.893760762127602 1
0.971000322440173 1
0.91906272821391 1
0.94270254624521 1
0.929334487838025 1
1.02779786560973 1
1.00856441976962 1
1.01048128149222 1
0.755373920661743 0
0.918403740504574 1
1.15754803827759 1
1.14146333639791 1
1.02645051642511 1
1.06186613461389 1
0.871127366832716 1
1.17839209064573 1
1.00801447568079 1
1.20407659497926 1
0.866511070650016 1
0.936985552536232 1
1.23951196955401 0
0.937431178903554 1
0.971070417394738 1
0.96436303427574 1
1.11009821091398 1
0.957760686038753 1
0.948816575470414 1
0.903148100959033 1
1.02218442045411 1
1.17740153202245 1
0.824496482112962 1
1.08934136214677 1
1.07419410689403 1
1.04238442455592 1
0.846133151311248 1
1.15401777919745 1
0.976127644496074 1
1.08631624133148 1
0.984713983402792 1
1.10793516482777 1
1.1202086915262 1
1.01100317387388 1
1.18294559679576 1
1.00422049660108 1
1.13899991229632 1
0.914828822445092 1
1.15017626989914 1
0.917594376176853 1
0.855292227209566 1
1.00010914304075 1
0.916307332308969 1
0.817914464251609 1
1.05753187763699 1
0.941450442695223 1
1.07490586089621 1
0.934668739399563 1
0.938165458189316 1
1.17827647924157 0
1.10394396132416 1
0.745275548393142 0
0.969218045314313 1
0.830471174087066 1
0.92981822221413 1
1.09655732102354 1
0.941856041729531 1
0.688223137456366 0
1.09982951790355 1
1.24879747232748 0
0.964481978503517 1
0.805870527027996 1
0.860954545147269 1
0.950731901243759 1
1.10585042932953 1
0.820041819376562 1
0.84145607834338 1
0.935956744249725 1
1.11138322885201 1
0.966811779381576 1
1.22673272376894 1
0.92100018753883 1
0.968274604741387 1
1.10912236407604 1
0.946109500994395 1
1.10864224288071 1
1.23430601366404 0
1.00066995961854 1
1.3280825128856 0
0.827481557098071 1
0.733316498574427 0
0.93184427750094 1
0.980715048706527 1
1.15930169391926 1
0.919118993373798 1
1.01983215003318 1
1.02434330949747 1
0.99239281905204 1
0.91266202516907 1
0.933607152361943 1
0.964026714729826 1
1.04854396105867 1
1.11795418115059 1
1.10700245696882 1
0.93344498020641 1
1.13891763817285 1
1.15318438499678 1
1.00955727467589 1
1.06455761330589 1
1.00826113116284 1
0.986666542335881 1
1.16056947991173 1
0.983072434406791 1
1.14397017943454 1
1.16697104196839 1
1.02235830146626 1
0.983136926252097 1
0.846399549194448 1
0.840320805129468 1
0.959637352247054 1
0.98553179261011 1
0.971665412381426 1
0.922670345168461 1
1.02139687719906 1
0.871968571693712 1
0.997547585436946 1
1.09610731600211 1
1.11262770574803 1
0.951347971727573 1
1.14032907691993 1
1.05066104223082 1
0.943727276113234 1
0.848727177529164 1
1.0719876256237 1
1.09670802865534 1
0.791869263335143 1
0.857003470841062 1
0.91382972139214 1
0.785316351730269 0
1.11086085798311 1
0.981395420354806 1
0.901050903354739 1
1.12173077254693 1
1.03652578983942 1
1.01216781685528 1
0.970879411465615 1
1.10952693390383 1
0.868801718112562 1
0.951925876739321 1
0.902100191567189 1
1.19773518754648 0
1.03148083561511 1
1.03981455096838 1
1.01025782070212 1
1.0286883376338 1
0.994306494002893 1
1.08256279732042 1
0.995115055234358 1
0.775099917722037 0
0.802541456914717 1
1.04748601556855 1
0.739240138603238 0
0.988467364724815 1
0.998573549721876 1
1.05187187461201 1
0.83110383621439 1
1.07792724002637 1
0.874388827971464 1
0.763111647895444 0
1.14134008208857 1
0.983377626531965 1
1.05006168097141 1
1.04998025066733 1
0.964860104310685 1
0.889247742866308 1
0.773539513497593 1
1.19153634682306 1
0.9195092477225 1
1.01060697037764 1
1.15804334006659 1
0.893813802033654 1
0.826974768711532 1
1.0423317096749 1
0.985336512499146 1
1.05362449358888 1
0.922749312580505 1
1.0613676500429 1
0.906545421653321 1
0.925542061407394 1
0.860083552144918 1
1.0895288969199 1
1.03624267412964 1
0.858078433059191 1
1.00004295354424 1
0.805242342769772 1
1.04637337620622 1
0.985084096113492 1
1.06939341740304 1
0.862734338451535 1
1.03104366018795 1
1.0432545845747 1
1.14119901467026 1
0.962784797730939 1
1.0822064468819 1
1.20547230972389 0
0.835767025840874 1
1.07069806918061 1
1.17291220646773 1
0.857397746132038 1
0.931024153428304 1
0.766580966061744 0
1.05423876611671 1
1.05685275113951 1
0.826810224389333 1
1.09295831676001 1
0.907965491711385 1
1.14990407897946 1
1.05412753267742 1
1.1362690613882 1
0.826846334743117 0
1.02982006037199 1
0.880334756789517 1
0.965643256711092 1
0.857544814382932 1
0.78799141744612 1
1.15742342697879 1
1.03823179946395 1
0.850589606441209 1
1.16684047571634 1
0.96596567940575 1
0.829539437121847 1
0.906415665845621 1
0.947817356722967 1
0.936417061528284 1
0.880529132459517 1
0.960784366056438 1
0.771340151256652 1
0.916643969475423 1
1.07643342787459 1
1.00104581541842 1
0.885141871002742 1
1.03230451685619 1
1.02704538652678 1
1.01391920213534 1
0.753747590779731 0
1.03666042903819 1
1.20915483897573 1
1.06878707048208 1
1.03435973484002 1
1.11178732214348 1
1.00569503773342 1
1.08217624500727 1
0.917897013654508 1
0.86642227634262 1
0.999690591626955 1
1.10273712132123 1
1.06675866033021 1
0.838266177208588 1
0.982259529332669 1
0.98630936690322 1
1.04355537216292 1
0.954099123700173 1
0.978673475768425 1
0.885917177372318 1
1.15521785014678 1
0.943585465831729 1
0.904997414934998 1
1.09909388729904 1
0.943605634463961 1
1.28422400833075 0
0.893625176406654 1
0.945809542378745 1
0.986527903762443 1
0.891417368748031 1
1.13645670421651 1
1.10152021553267 1
1.12855640061848 1
1.02332496796085 1
1.10986613697811 1
1.00598270097001 1
0.899742053655387 1
0.9194207694469 1
1.0440842405233 1
1.03440650461012 1
0.933299055827991 1
1.04234782451202 1
1.08051224839826 1
0.783596017271447 1
0.853599824002298 1
1.03494239465526 1
0.863849945178628 1
0.782821748151382 0
0.850931625327849 1
1.09501208676932 1
0.911141336861701 1
0.934924275407222 1
0.896656357974827 1
0.960637448893451 1
0.948648593199766 1
1.10058233948509 1
0.888455722488727 1
1.13022037434397 1
1.01389425870578 1
0.948342009050363 1
1.04023714704779 1
0.97517526460933 1
0.900791843861867 1
1.05166528354184 1
0.797813467965609 1
0.932299584172185 1
0.884961841493994 1
0.980850301560936 1
1.01186276420416 1
0.928677639580446 1
1.15012920957613 1
0.933958412870102 1
0.748581829031361 0
1.31142667135961 0
1.14360525607925 1
0.948694689980528 1
0.950098297708545 1
1.06806829344582 1
0.929701341668119 1
1.01884298731592 1
1.0499554719957 1
0.925766751318294 1
1.00150627989033 1
1.10572064837501 1
0.862460782711974 1
0.715716718992429 0
1.06572649707061 1
1.03105958077313 1
1.20417148010776 1
0.934706880385115 1
1.05796401947327 1
0.737346576871386 0
0.936744948835576 1
0.954595132504787 1
0.882495468055167 1
0.936527989602042 1
1.04670006973245 1
1.00061501050456 1
1.00638809428843 1
0.831418898181747 1
1.09360717648954 1
0.884938335810188 1
1.02969299174211 1
0.922281466866648 1
1.06615862704372 1
0.893985062928551 1
0.836707934764843 1
1.02023586848716 1
1.08690459663961 1
0.975721595757578 1
0.975543205899778 1
0.944783255802655 1
0.967607287580486 1
0.841406624393884 1
0.87622978888443 1
1.10904882416609 1
0.81831376911807 1
1.02834800757934 1
0.902089912531737 1
0.863361524258061 1
0.985431526198023 1
1.16466946131134 1
1.13190203625762 1
1.07673947019957 1
1.0491260165073 1
0.949261288661053 1
1.00859604584369 1
1.06302255201251 1
0.97318219866054 1
1.20214732675478 1
0.958969320616343 1
0.70002786906797 0
0.919831650465413 1
0.934340293916825 1
1.00361458539715 1
1.02475539150042 1
1.04997257737433 1
0.983803572456749 1
1.08310360032159 1
1.09013295277466 1
1.02350352984295 1
0.853364900122749 1
0.982324834949787 1
1.10197783266225 1
0.985942727759039 1
0.995932985960035 1
1.03521109840803 1
1.16507226924465 1
0.939281084166742 1
0.886787900131029 1
1.0108985281413 1
1.12636925800222 1
1.03179396142824 1
0.854252557641184 1
1.19800700205936 1
0.867552475985025 1
0.92731917989165 1
1.10534089557891 1
0.975697673969198 1
0.908893564374398 1
0.987123525963367 1
1.20375240286898 1
1.08411718739257 1
1.01705904233419 1
1.0223179727963 1
1.02157804315525 1
1.05879971969474 1
0.791854343422878 1
1.07696622660774 1
1.08317259987672 1
1.00835250688029 1
0.985212891619423 1
1.04571119966918 1
1.0788333181078 1
0.991186163887651 1
0.995365146420729 1
1.16971761061614 1
0.871153427623535 1
0.832624349779934 1
0.862393545828498 1
1.11997749534258 1
0.981183015420189 1
1.01460760814101 1
1.04973143653736 1
1.04118923273773 1
1.18061040795517 1
0.915582876589352 1
0.789005089600478 0
1.14418124810365 1
1.00503708822663 1
0.704903888487188 0
1.08687007693268 1
1.14428281676039 1
0.904666415268351 1
0.959664669062867 1
1.05037001448336 1
1.01861801012162 1
0.813885655950641 1
0.96634502786439 1
1.1182368315375 1
1.02252318478319 1
1.02049010888277 1
0.963253822955392 1
1.04750576999783 1
0.97178490439069 1
1.13896990842393 1
1.00508124224841 1
1.0845508848401 1
1.16713741640851 1
0.871231110403291 1
1.20588206191624 1
1.06973102354518 1
0.965514654591918 1
1.05196526294576 1
0.876479274674687 1
1.04252083273911 1
0.834661502722108 1
1.0565872212502 1
0.988125151304876 1
1.2123680974859 1
1.11941319468796 1
1.17760625994279 1
1.38546835228301 0
1.17105412104051 1
0.780011945292772 1
1.01255515385117 1
1.07613602409766 1
1.12044377266881 1
0.911027793713452 1
1.00923883680153 1
1.00672576209138 1
1.10228661723688 1
1.02918352478238 1
0.939540450513054 1
0.873986792763973 1
1.01238161016441 1
1.15374154833157 1
0.851457318085755 1
1.02414740685932 1
1.01321573052607 1
0.923816400781924 1
1.17614552429749 1
1.02872771166672 1
1.06512997683955 1
1.07782475876269 1
1.01366748116263 1
0.85905255222158 1
0.842297712244867 1
1.08594054762275 1
0.982347137512822 1
0.952019016288311 1
0.92126620075948 1
1.0574481047898 1
0.918066532872525 1
0.942386880067798 1
0.878632288559535 1
0.772828907078368 0
0.89847538420321 1
1.10876379177781 1
1.09844288610592 1
1.0307144896667 1
0.955498483352171 1
0.922409831307854 1
0.857211759071911 1
1.0465186577135 1
0.916569192588088 1
0.836259335005181 1
1.16416596062409 1
0.784967036170955 0
1.20842117263916 1
0.985944666687565 1
1.13937262118511 1
0.960860195158806 1
0.936567947969287 1
1.0740239280709 1
0.871776733803365 1
0.926725548015042 1
0.943801466672822 1
1.02323504886262 1
0.897912098699314 1
1.03490711550026 1
0.979042350125457 1
1.02804943004478 1
0.78604730793909 1
0.836252247803915 1
1.25879790472888 0
1.15154747588359 1
0.961388063781346 1
1.11367149837544 1
0.845364558001859 1
1.12258292455599 1
0.897165243466533 1
1.06696816494341 1
0.971630736755722 1
0.817986921414591 1
0.9006557570769 1
0.915551028451203 1
1.09851555711388 1
0.943293002521106 1
1.02642251172939 1
1.07846572362978 1
0.96095729569993 1
0.945725284267693 1
1.08087166312216 1
1.28597092303959 0
1.06974241995069 1
1.07458081344189 1
1.00371028687118 1
1.14513670207364 1
0.917324477608846 1
1.08733201369339 1
0.967052253003047 1
0.874486158340356 1
1.0760554940053 1
1.04203095773438 1
0.985611754955828 1
0.958980350959746 1
1.10842089587181 1
0.803505517881534 0
1.21754496575139 1
0.932940202314047 1
1.03256530523476 1
0.879895547443186 1
0.842276120188121 1
1.02147031044914 1
1.00884264689621 1
0.824624453097415 1
0.723459776021296 0
0.915000398171515 1
0.874683628494568 1
1.03794842187862 1
0.955883949525791 1
0.907794494799564 1
1.00787382679881 1
0.882085739103896 1
0.996029787709461 1
1.11170322496264 1
1.10520316462803 1
1.05391312407542 1
0.981159455083339 1
0.948449095849286 1
0.823306451571223 1
0.90805013955429 1
1.0337624601527 1
0.805133340059938 1
0.973627673849889 1
1.00862839676855 1
0.794295210777064 1
1.05914285107656 1
0.995539941065627 1
1.1555970124438 1
1.03054545677047 1
0.945237749468557 1
0.99314232257974 1
1.12897098689331 1
1.01896398070299 1
0.754635616242809 0
0.981186223661724 1
0.900404052606222 1
1.02481762609827 1
1.02711518011174 1
1.13966991577833 1
0.933782030761215 1
0.83276571440234 1
0.929916084630592 1
0.928906027569197 1
1.14710693431799 1
1.02266716453996 1
0.880590786541971 1
0.913081895228664 1
1.16392170366784 1
0.971784000820462 1
1.30608405696258 0
0.887918137825944 1
0.752975596890575 0
1.06092265752985 1
1.08931292780645 1
0.961197601468389 1
0.993391856728517 1
0.825441501898791 1
1.1575077895005 1
0.968743548172653 1
0.990965575121067 1
0.813433879690034 1
0.795648827506512 1
1.23579148151141 1
0.976414965644752 1
0.978336980004972 1
0.989807778022048 1
1.11291402327289 1
0.766050040774429 1
0.962780440073109 1
0.761218306279783 0
1.01892514717798 1
0.942596384304781 1
1.02968535057686 1
0.907845385666211 1
0.784536767864363 1
1.04364947424039 1
0.921604452260131 1
0.912105409802378 1
1.02309335653794 1
0.966429014725747 1
1.04236324875686 1
1.09840506486774 1
1.06466325241086 1
0.897284302391851 1
1.1434576417779 1
0.96730769297067 1
1.12574157042621 1
1.20983777659872 1
0.925992701687252 1
0.880993791933771 1
1.06586653480993 1
1.1834395899738 1
1.0438077685117 1
1.03413913848553 1
1.02840605053605 1
0.914661284151326 1
1.01511136208247 1
0.996054522886546 1
1.07086200976086 1
1.02794644994533 1
0.848626845270948 1
0.881258780746132 1
1.04891425341589 1
1.15310601787801 1
0.855495022384303 1
1.12380399801875 1
0.968334358095046 1
1.05810220358206 1
0.879348617077904 1
0.967571459133719 1
0.796836788703103 1
0.942142181991655 1
1.24058489467313 1
0.783037141546122 1
0.96912629553558 1
0.904203555111343 1
0.974000938522202 1
0.889837659717608 1
1.00694784680179 1
1.12021258234805 1
1.01957846436549 1
0.787087328212074 1
0.997224622115977 1
0.967775398778911 1
0.905105871313438 1
0.955672656136254 1
1.1252851449844 1
0.968986936516568 1
0.985616793535277 1
0.996753568081932 1
0.951475962091562 1
1.05294972003717 1
0.922526173814249 1
1.16635397841335 1
1.15443178546037 1
1.0997233563195 1
1.08854571253048 1
0.930740326409809 1
0.911596523484972 1
0.637904529701588 0
0.977962906985966 1
1.22111847422636 0
0.886745604977449 1
0.986343666958059 1
1.00962640525335 1
0.898194360252462 1
1.01645403187255 1
1.03497679910532 1
1.06628837141681 1
0.991477824056338 1
0.979636911704516 1
1.09548066914828 1
1.14995266577266 1
1.02080126477039 1
1.08049923779735 1
1.08863522399852 1
1.0601109165674 1
1.01117172740639 1
0.81083659005222 1
0.93459886545432 1
1.15378181944305 1
0.916805653280338 1
1.1167661996096 1
0.884911783099358 1
0.891956814696539 1
1.10869725859272 1
1.01531973620413 1
1.08150543397024 1
1.03470501397302 1
1.02671101954418 1
0.996508061011234 1
1.07716179221764 1
1.25335745784788 0
1.00831457613807 1
1.03937951430557 1
0.961799991117165 1
1.07390040553832 1
0.931993150036468 1
1.05143267856359 1
1.13618763311558 1
0.839327693099592 1
0.978178987251592 1
1.0803616632814 1
1.0506848618265 1
1.02563842162429 1
1.10243502630783 1
0.94349336468894 1
1.03943306626641 1
1.17986748679878 0
1.00673362608979 1
0.925048938143798 1
0.932398890279694 1
1.12289703035522 1
0.957049252054715 1
0.988945638021478 1
0.932184144015413 1
0.940344709551541 1
0.993980226994002 1
0.892651739705534 1
1.1030752034997 1
0.97384980524666 1
0.945350577776064 1
1.06265311932176 1
1.12667836348766 1
0.953607941647649 1
0.997692833604481 1
1.04321647094089 1
0.845521580701843 1
0.876209986119787 1
1.26893675307395 0
0.735984760301616 0
1.02751434182503 1
0.999558133318359 1
1.23782334683883 1
0.921386178489651 1
0.934768174762383 1
0.953745955341702 1
0.895023591032111 1
0.946199942961663 1
1.01535282629704 1
0.952842371688729 1
0.987952549255528 1
0.878187647414769 1
1.06453247827764 1
1.13003731380338 1
0.998187461202128 1
1.13864745935891 1
0.71682736592586 0
1.04913855341032 1
0.99305477317463 1
0.983884203208412 1
1.11651950630865 1
1.07208858455689 1
0.916925545251484 1
0.874340723862978 1
0.864379113677684 1
1.03914589811604 1
1.1759423328596 1
0.933441840851743 1
0.933271604688935 1
1.02182505660433 1
1.20837335820123 1
1.15004681505048 1
1.00805608157011 1
1.16204706104239 1
1.06999520237893 1
0.960994025721575 1
1.02701227174312 1
0.904836369901596 1
1.20431816010719 1
0.935785224908522 1
1.00160410492648 1
1.10496395364211 1
0.941486140886387 1
1.04676617871501 1
0.794823554422283 1
0.936195682681066 1
1.26698133984711 0
0.823952308764588 1
0.85523700140682 1
0.978013438029156 1
0.773833292597644 0
0.964822450496702 1
1.15846442372348 1
0.946559943680702 1
0.84599669912728 1
0.889284749763108 1
1.08383696596273 1
1.10828437116774 1
0.995321498349907 1
1.07170166325503 1
0.892281703767053 1
1.08133916334065 1
0.940866874023466 1
1.11388965450051 1
0.966471344089903 1
1.08207978586705 1
0.934627036041216 1
1.071779914558 1
0.840027406484303 1
1.13865519260862 1
0.889891888617504 1
0.900990622761111 1
1.10983162501512 1
0.832214365509981 1
1.14830625609248 1
0.753974433715081 1
1.01194028444832 1
1.0036356934201 1
1.03301003042772 1
0.952856440721967 1
1.06405569331318 1
1.02772759689914 1
0.914090647686842 1
1.28404665188186 0
1.03842045800457 1
0.700826128804618 0
0.952030819086726 1
1.08260019192815 1
0.989074537201982 1
0.739749029856182 1
0.842139263958177 1
0.947955170131594 1
1.21271852722337 1
0.834859970176377 1
0.848440310785288 1
0.85232946405417 1
1.03392460431752 1
0.959357581351395 1
0.860696189570233 1
0.952924732748074 1
0.949939735447108 1
0.843774309871887 1
0.852818742080563 1
0.793913378040268 1
0.908305551200864 1
0.865204949310851 1
0.968531722763766 1
1.05338047116363 1
1.09525892844724 1
1.02760516046626 1
0.933145464166506 1
0.97864277720372 1
1.14301492744566 1
1.06170513373654 1
0.977983192693544 1
1.02812251794749 1
1.02244646760912 1
0.981779430483351 1
0.974658872382833 1
0.994963388119687 1
0.990471207704926 1
1.0593648663025 1
0.954753426044153 1
1.08673484133529 1
1.21888816751133 0
1.05507573955308 1
1.08719762050792 1
1.08087459163655 1
0.723834542141953 0
1.22450973855648 1
1.07686105083398 1
1.11469514364399 1
0.766618146408356 0
0.986524773546095 1
0.923598938471812 1
0.979536685753924 1
1.10405875224523 1
1.06784793545466 1
1.18189799111679 1
0.984064165525988 1
1.02503592469841 1
1.01297327694704 1
0.978423807412767 1
0.817408478478108 1
1.00305553414311 1
1.13001705435741 1
0.971463184305744 1
1.08888986636103 1
0.938835389281993 1
0.797755540034547 1
1.20226747681538 0
1.06603676546853 1
0.858813567679663 1
0.941036995198756 1
0.955736173150522 1
1.03455905244331 1
0.950848063568562 1
1.06524216906804 1
0.878945016453446 1
1.10952284697145 1
0.919780706037481 1
0.842735346148077 1
1.01151818361688 1
1.10336962230137 1
0.988519664496867 1
1.06380610872138 1
1.01787792630872 1
0.783824537211274 0
1.07704068259552 1
0.933131233692697 1
1.11498041881704 1
0.944984635123599 1
0.982505886447915 1
1.21216906793707 1
0.8906723502168 1
1.07013700667769 1
0.820067396026002 1
0.935808871409589 1
0.886774121577297 1
1.04563356526817 1
0.992256258831166 1
0.747127988402072 1
0.975035235145443 1
0.87918653780124 1
1.03180450453417 1
0.846244282235864 1
0.971552759374865 1
0.801289577120787 1
1.03195154754242 1
1.13751504195327 1
0.840200244043585 1
1.07970931874793 1
1.07157320305665 1
0.940195162481285 1
1.00644711963488 1
1.03324394012243 1
1.0295718501036 1
0.832759288264073 0
1.27758864569828 0
1.04796466158642 1
1.03391861961236 1
1.00584397266143 1
1.02216590102813 1
1.08030128802639 1
1.12675200225116 1
0.970981458497714 1
1.09270097304437 1
0.961371113839778 1
0.984205935718839 1
1.04067468401339 1
1.06875359367836 1
1.14034370693187 1
1.01981638723929 1
0.98522487028351 1
0.851903770755325 1
1.10573015989592 1
1.00720653163245 1
1.10691105334769 1
0.76124078192292 1
1.0965814120423 1
0.996782691582208 1
0.983214315600644 1
0.975954300132454 1
1.0089216898751 1
0.914180753655689 1
0.975459916812024 1
0.990116485250733 1
1.05979052336856 1
1.10677903786701 1
1.05444078083843 1
0.900657056036676 1
0.724751268155483 0
1.12181345572453 1
0.877168838183368 1
1.12196507697364 1
0.898682069441068 1
1.03100686674751 1
0.96388687874128 1
1.07042761685126 1
1.02325084496334 1
1.00936425124073 1
0.79357439014587 1
1.12424513609144 1
1.18065099981434 1
0.990053876367749 1
1.12375551167781 1
1.07788302240431 1
1.3375710301901 0
0.835833728684616 1
1.08256801448372 1
1.00220229637068 1
0.847855618916929 1
1.11553711110048 1
0.93525422671324 1
0.984601417646127 1
1.11739859396225 1
1.02066034842512 1
1.05629959618346 1
0.975358453491298 1
0.996448575973046 1
0.969213848692209 1
1.08618683551803 1
1.27317049296767 0
1.0570112789151 1
1.05962481429508 1
1.14389536281663 1
1.03755955629321 1
1.14247848419046 1
1.05060647922889 1
1.10549782557513 1
1.17437807815651 1
0.778662468672733 0
0.836892733110029 1
1.11849009227293 1
1.01358183278055 1
1.32525311914151 0
1.03423404314992 1
0.947854710281473 1
0.929992951815676 1
1.03999349352999 1
1.02403032702208 1
1.0837094003283 1
1.00379951431407 1
0.991081363621189 1
1.04472601107411 1
1.23912532376726 1
0.949596693685749 1
0.87299066364897 1
1.0481557564604 1
0.816907113291988 1
0.937517134844434 1
1.06336668915633 1
1.04867258967911 1
0.857982367591365 1
0.844708127819224 1
0.859757498336032 1
0.982224808872308 1
1.00229428083119 1
1.27177867785377 0
0.906845562424856 1
0.94455516000591 1
0.993141509641697 1
0.727723437969414 0
1.05488480157131 1
1.04657309782465 1
1.13444704150772 1
0.851941182624585 1
1.06166083402109 1
0.837297037271627 1
1.05153655608991 1
1.0531434803132 1
1.07424829127297 1
0.964166558418977 1
0.787443699133217 1
0.858843508240545 1
0.987600309000947 1
1.0818063205814 1
0.958355778069967 1
1.08572288123897 1
1.14465022559246 1
0.948019122857892 1
1.20296973727324 1
0.987996256780025 1
0.816269798056572 1
0.972723395378398 1
1.01801691228959 1
0.82807497201134 1
0.778653404526967 1
0.903265152301614 1
1.05511209807003 1
1.00956050639564 1
1.21142698161098 1
1.09254941329226 1
0.974106470435276 1
1.13328009963034 1
1.04782501222436 1
0.957761431594103 1
1.00952507830684 1
0.898966154091542 1
0.89527076277484 1
1.00468326053607 1
0.93144059338552 1
0.866224447903761 1
0.896678305210979 1
1.04857201499751 1
1.05951778245051 1
1.00376598297503 1
1.03696562618771 1
0.776228885950492 0
0.935340305571398 1
0.910906228376597 1
1.05383086778439 1
0.925975211720725 1
0.969967752900233 1
1.01450701477917 1
0.892862200106657 1
1.08937291612306 1
1.03113401238618 1
1.02387253988335 1
1.02764442087654 1
0.909988836765244 1
1.04368999132753 1
0.917022222019265 1
0.93121708380709 1
1.04110944078707 1
1.12613543999365 1
0.871447605419483 1
1.01369112332274 1
0.968825060829122 1
0.727690751423339 1
1.16853358865477 1
0.857526566444511 1
1.07453492267357 1
0.991522456428825 1
1.10427542519722 1
1.08637293566822 1
0.840402263705937 1
0.845035949879577 1
1.06690870560924 1
0.848457447584019 1
1.03353200546681 1
0.928683084861054 1
0.933538900663727 1
1.03004274416262 1
0.917387431685873 1
0.985920754242255 1
1.10043582222297 1
0.873449829308884 1
0.812384102870901 1
0.974803168411765 1
0.940675612671433 1
0.989280427933348 1
1.01181677295687 1
0.869040806517577 1
0.989552366826973 1
1.13702850762078 1
0.845919013374878 1
0.968867009106108 1
0.869506906024775 1
1.01344234168416 1
1.02388770033649 1
0.91619801253531 1
0.969447522459988 1
0.946593339463954 1
0.812751750859913 0
1.03394673137702 1
0.908049430099874 1
1.07828628000602 1
1.12995212312083 1
0.962942284597219 1
1.10254863909374 1
1.12199546409832 1
0.857568116517118 1
0.930328264647961 1
0.97709207804924 1
1.03668368077415 1
0.885989599445357 1
1.05775250397086 1
0.907259194844101 1
0.975970674058574 1
0.886893117017487 1
1.00303671616138 1
1.07519415211425 1
0.682099912660268 0
0.882482880011728 1
0.895531721869568 1
1.07683778205484 1
0.936020775853063 1
0.98838237583974 1
0.926792042127993 1
0.956066947931128 1
0.879147569751572 1
1.03077022331166 1
1.00171832471283 1
0.969407295755871 1
0.865849958700745 1
1.05343330634096 1
1.03204408201067 1
0.970115051379987 1
0.825385489769973 1
0.668786752318068 0
0.965124325505245 1
1.18109004977475 1
1.10455764037322 1
1.15000802271234 1
1.04012785934036 1
0.987627484219403 1
0.96880908668352 1
0.958047069746392 1
1.21046365849888 0
0.96355625034001 1
0.946974295411366 1
0.861928795203885 1
1.08089108861957 1
0.990815814041972 1
1.0532209321902 1
1.20907324852077 0
1.10514322681357 1
0.899721506010499 1
0.948532092472502 1
1.16160346277031 1
1.02130875945836 1
1.01597467731862 1
0.829753452296619 1
1.07827096157393 1
1.06337186524214 1
0.950799347967902 1
0.989480138956544 1
1.11236135202098 1
0.975350304295919 1
1.03781242140479 1
1.02821935329032 1
0.875405754091622 1
0.8879527695508 1
0.927190158419146 1
0.940140672002642 1
1.05258462284328 1
1.02695362780114 1
0.871769239558288 1
1.18207803372709 1
1.01001110038498 1
1.14211732432649 1
0.848207519177899 1
1.02494524707456 1
1.05005216661893 1
0.894646474065586 1
0.936297241220574 1
1.09624649564075 1
0.940842121169733 1
1.02440777962154 1
1.04041454282877 1
0.942327579646809 1
0.896887265589045 1
0.97131936281184 1
1.0415736159003 1
0.935207719577421 1
0.80375353623217 0
0.882889801636806 1
1.0536224763415 1
0.899165400368331 1
1.01489661381312 1
0.939571904762003 1
0.937507809348344 1
0.898558421371374 1
0.790078243123828 1
0.964443477700462 1
1.06267968421821 1
1.06229495838548 1
1.09053071242718 1
1.04692682621096 1
1.15435898911195 1
0.885005999612633 1
0.816132467079399 1
1.05439945484668 1
1.02365927274399 1
0.695962316157008 0
1.1223862518256 1
0.944050454772985 1
0.881737223091826 1
1.05370062461513 1
0.966048377729481 1
0.8898865633526 1
1.01635101023006 1
0.881350928722322 1
1.01494481108573 1
0.937689028889613 1
0.987306119720729 1
0.925055011498303 1
0.941859920911099 1
0.881867198960673 1
0.886625559337109 1
0.817144646407296 1
0.891633880952795 1
0.990461549084038 1
0.892975081723522 1
0.855506288849093 1
1.0048588459083 1
0.949272428675144 1
1.01274664980721 1
0.943099864847863 1
1.09968423364369 1
1.01249601392741 1
0.944468216089705 1
0.9077125966194 1
1.08682571315088 1
1.0261436553864 1
0.918070363358202 1
0.769939803150912 1
1.0687552080384 1
0.96320880758966 1
1.12853238139815 1
0.93980450627574 1
1.06588771608609 1
0.896092733995312 1
1.29541409837841 1
1.04705115534715 1
0.957616895859054 1
1.10008259731753 1
1.05673730609487 1
1.06041262607018 1
1.16553135744921 1
0.929401970940575 1
0.94649110345645 1
1.08222607427717 1
0.908769807021605 1
1.06493599917997 1
0.986399851267188 1
1.11385286716275 1
0.797607435762746 1
1.02339913492948 1
0.851483166017276 1
1.22407432669839 1
1.05781073514731 1
1.13260081782021 1
1.12263714130863 1
1.12038340317038 1
0.832465219881974 1
0.899950359292244 1
0.896918668714329 1
1.12678253616189 1
0.906721654359288 1
1.11918614608732 1
0.986148188907445 1
1.11132542897925 1
0.828158307881702 1
0.857933689332268 1
0.915603839213116 1
1.04632092174905 1
1.03911224749442 1
1.11924545820759 1
0.905012027617905 1
0.823667657887078 0
0.697951809083702 0
0.875986256595325 1
1.02189098418002 1
0.781182758870494 0
0.8818243859334 1
0.832947964089221 1
0.989828067822228 1
1.08916551449495 1
0.983468402282643 1
0.811431083591734 1
0.87400835711358 1
0.966613029569356 1
1.01514584656043 1
1.08529909885735 1
1.06725652442275 1
1.20224390120109 0
0.79927034960948 0
1.032493101493 1
1.11617154585955 1
1.0006100968868 1
1.02618301205318 1
1.08944844298605 1
0.743723586942356 0
1.03339526485049 1
0.8716944046674 1
0.996342824712071 1
1.03938921175593 1
1.10617184748623 1
0.940616341469832 1
1.0610552289685 1
0.998031143211106 1
0.898090420352969 1
0.958112410313391 1
0.846806316136879 1
1.00305965885975 1
1.04174253890483 1
1.16856810753584 1
0.906592550485695 1
0.93083064609329 1
1.29194320362802 0
0.910973968142807 1
1.08184535040398 1
1.098873159733 1
0.989183007106289 1
1.00785586179586 1
1.21897402980769 1
1.09225042032967 1
1.04361536385785 1
1.11159425201774 1
0.973764132178935 1
1.13680388880882 1
1.01093911789418 1
1.15164059887711 1
1.03974939494795 1
1.08341411708698 1
0.77711540694534 0
0.966147017359772 1
1.0058851389255 1
0.812390843816349 1
0.985778031843511 1
0.879003572236653 1
0.999587425001082 1
1.09540975525031 1
0.97913469738331 1
0.864196116729763 1
0.993576678787057 1
0.991641179761678 1
1.09510085624542 1
0.908468424168157 1
1.14103226245396 1
0.987146897771066 1
0.716249236016774 0
0.975428017943424 1
1.0907015005051 1
0.957367490895932 1
0.985193994364212 1
0.868828894710123 1
0.975378733254028 1
0.78721957600153 1
0.941061370277948 1
0.899469429186226 1
0.951929283826773 1
1.06483710026676 1
1.06275633641165 1
1.14244461897328 1
0.80432644602653 0
1.04898351515319 1
1.12368336502384 1
1.0990622709013 1
1.01284304949043 1
0.887027817762645 1
0.917229991580641 1
1.02506580855429 1
0.971235782777785 1
1.00545366643381 1
0.921624946506707 1
0.93550710901686 1
1.06431762750921 1
1.07794488108427 1
0.975460211820435 1
1.225627806238 0
0.952402813283944 1
0.97622973663777 1
0.87053485449349 1
0.926248292055792 1
0.760342550808438 0
1.01094070674172 1
0.963635673410327 1
1.1778907250636 0
1.06112330478421 1
1.00033836568809 1
0.982582919870455 1
0.811923900882327 1
0.824259324824171 1
0.959531929729634 1
0.95707278058985 1
0.985106540495618 1
1.11805766872192 1
0.844546725113456 1
0.93245211891129 1
0.842367760585892 1
0.979054826278101 1
1.08344980425175 1
0.986153649691902 1
1.01097967124773 1
0.953692169902331 1
1.10711370231645 1
1.06837264996457 1
1.15080361449634 1
0.889716124561096 1
1.03592852873406 1
1.12910390484416 1
0.788449573521251 0
1.0165294197884 1
0.904976781718656 1
0.986898003539646 1
0.997796191945177 1
1.15935048651976 1
0.892506874390794 1
1.08263597840396 1
1.29474881023986 0
1.13576175396443 1
0.944856764658147 1
1.06270949350397 1
0.993822093298295 1
0.970080123113977 1
1.10166898971284 1
0.895411614737929 1
1.11388836680383 1
0.862908735820009 1
1.16163823330172 1
1.14928009310559 1
0.855582520275979 1
1.0837520956913 1
0.974351399475205 1
0.987875959124245 1
0.852602747114235 1
1.04811426656531 1
1.0040166586572 1
0.810587148061012 1
1.0192543622135 1
1.04432352917485 1
0.910741060554695 1
0.698886607606761 0
1.06980618904682 1
0.96860796033511 1
1.1388959155283 1
0.997353153259634 1
1.05435918584224 1
0.982068789203287 1
1.04477145094791 1
0.966875134730196 1
0.879770042557684 1
1.09817761606681 1
1.03420940293482 1
0.929946944103635 1
0.973188061139561 1
0.96689477450986 1
1.184899088906 1
1.07536390031654 1
0.844612498865152 1
0.997714183419846 1
1.16784731082171 1
1.15279280838228 1
1.05044182354211 1
0.933229195996373 1
0.935040504799908 1
0.958007381935084 1
0.928983884596202 1
1.21329948613733 0
0.855257762706139 1
1.03147663241523 1
1.00855754526918 1
1.26103140153216 0
1.05907707244313 1
0.995503078679441 1
0.926013867511096 1
1.02104259477648 1
1.11102848645586 1
1.04609730080851 1
0.990806438522664 1
1.12209762303071 1
0.75965684965348 1
1.09369457093401 1
1.14240288902674 1
1.05089186337516 1
0.77964002626452 0
1.18207291609986 0
1.16969762234389 0
1.25644701917975 1
1.13367800226046 1
0.97218056752738 1
1.1281873386014 1
0.944777976821936 1
1.14795314410264 1
1.07617688204235 1
1.11393388066965 1
0.765074143420462 1
0.919562778033587 1
0.994570571361961 1
1.02974050115117 1
0.972379052121668 1
0.838161190018133 1
1.15383983852608 1
1.03696971511978 1
1.10529269639883 1
0.833060341005434 1
1.03589294166571 1
1.04909686043823 1
1.03083700735727 1
0.726511493561693 1
0.868677473509573 1
1.12687255537703 1
1.2007664252708 1
0.960767070048978 1
1.07080486965619 1
0.75828258036827 0
1.211494095037 0
1.13132840996155 1
1.08037600743553 1
1.10406442384793 1
1.01480243705103 1
0.853299739654729 1
0.959861908929817 1
0.962029702390946 1
0.866711490020003 1
0.831975285904272 1
1.15426258800815 1
0.91591625232944 1
0.931230938308076 1
1.12380826345898 1
0.936214942751413 1
0.749999426796906 1
1.00612090497906 1
0.910891574530433 1
0.992063428589319 1
1.08374590152996 1
0.89898010705013 1
0.983535590371443 1
0.986759684258673 1
0.931278252194333 1
1.0381688502106 1
0.711585881955523 0
0.944752587196083 1
1.0521780545861 1
0.921089894800961 1
1.08747460116189 1
1.23820425591452 0
0.817533536496407 1
0.9083444092029 1
0.994073810952293 1
1.0172883320605 1
1.11977424325582 1
0.98789147156275 1
0.755170972833854 1
0.852137807537932 1
1.03884634213205 1
0.91066491510587 1
0.835959614066088 1
1.10125700449021 1
1.2878837628563 0
1.20846470200302 1
1.06977064145122 1
0.93277114994226 1
0.903350994633961 1
0.931247839983875 1
1.02005881402333 1
0.935789632756308 1
1.12331598597797 1
1.16940082458055 0
0.865302384371525 1
1.01943526722199 1
1.0277384806642 1
0.868958249491582 1
0.784471539086398 1
0.937667590704368 1
1.17225845311144 1
0.970668442761733 1
0.987714450759054 1
0.96032645539186 1
1.02780474880421 1
1.19220248384285 1
1.09654967817931 1
0.84669170123364 1
1.05426788450714 1
0.912389961394155 1
0.991201296489318 1
0.933113719352403 1
1.05329676800232 1
1.04242604467392 1
1.02599844269905 1
0.92583139675383 1
1.20400871889807 0
1.17638146375421 1
0.928636287349185 1
0.825446021589557 0
1.07947357553998 1
0.818340318270962 1
1.03126126214931 1
1.07545586467508 1
0.934833432395799 1
0.796255666242001 0
1.14740915472025 1
1.19402765392796 1
0.846498368134118 1
1.01317373154696 1
1.10113617847438 1
1.23447405718789 1
0.879946140741447 1
1.1918002920095 1
0.947568703468213 1
0.955994773164176 1
0.713235912817356 0
1.1484524186926 1
0.988299901746451 1
0.941577464024348 1
1.14970978485708 1
0.926897848173757 1
1.11534851094323 1
0.904663809091453 1
1.151464999858 1
0.854185519729452 1
0.951298991344504 1
1.10076092417874 1
1.07475939616781 1
1.14001115235294 1
1.14177898408788 1
1.14486309603425 1
0.837448139414618 1
1.2490357103902 0
0.978545603763246 1
1.09729501731212 1
1.16610045261721 1
0.951274031924395 1
0.890359262703104 1
0.890368591739099 1
0.755572851627517 0
0.863815561052541 1
1.05650189385795 1
1.0475998091639 1
0.974750901478881 1
0.975699202303571 1
1.08184311486637 1
1.09366768077266 1
0.951934666657785 1
0.942949267366074 1
1.18577670184976 1
0.874043658458115 1
0.970868882936591 1
1.00102449839936 1
1.16504981575667 1
0.987649867859436 1
0.932112889786303 1
0.872242572675658 1
1.15894690217503 1
1.10809834038007 1
1.18565851015957 0
0.811856638938005 1
0.995747054452156 1
1.153041559222 1
0.900882739744865 1
0.77083181285225 1
0.890266148948937 1
1.16283168391101 1
1.05072703900249 1
0.874845502109279 1
0.93717713328374 1
1.15818374501719 1
1.06236980456457 1
0.837613926799613 1
1.09587110122642 1
0.954725550007965 1
0.915338371593217 1
0.92327475667594 1
0.892688060927978 1
0.961855200793908 1
0.995848629166969 1
1.00641437346086 1
1.01095342190756 1
1.06124296074182 1
1.02882346849168 1
1.06959780136156 1
1.04712651504935 1
0.905099941388574 1
0.910072042535463 1
0.75316036949603 1
0.981922473020027 1
1.02344755147172 1
0.931671925273692 1
1.07689093959859 1
1.08058301044442 1
1.09760992445425 1
0.978255748226665 1
0.933593275296423 1
0.956935998988094 1
1.15027636433388 1
0.980474833984749 1
0.926883140895755 1
0.703105643158881 0
0.779542959373669 1
1.17430068712308 1
0.797360714092503 1
0.914476421129628 1
1.15405930712706 1
1.08600457415282 1
1.22259978136846 0
1.01410487381806 1
1.06483873448737 1
1.06365513696242 1
0.721095163500113 0
1.17112821223368 0
0.922819587025228 1
1.18412669988287 1
0.90780135026388 1
1.11734244921527 1
1.07860343976981 1
0.922418872238301 1
1.24837922691431 0
0.821502678212 1
0.824154436773117 1
0.811966739470909 1
0.749858303065683 0
0.995306077965468 1
0.990744309665455 1
1.01647752016814 1
1.2906738997601 0
1.05759231960858 1
0.912529072434816 1
0.836470137172588 1
1.08502862919439 1
1.07599533138594 1
1.00319704023021 1
0.982545336798861 1
1.06183685932545 1
0.830299232682399 1
1.02748568072902 1
1.0534702320203 1
1.06723022942089 1
0.990675082736493 1
1.00791347884392 1
1.2552596778729 0
0.840836599306785 1
1.04521449723882 1
1.13480808929595 1
1.178516486722 1
1.11247435300804 1
0.974580539341105 1
0.786386712089181 0
0.821129672605598 1
1.16121991083033 1
1.06917163433858 1
1.00082931528312 1
0.890935757599276 1
0.73482369132873 0
1.06857309388188 1
0.950499958482823 1
0.905331595086993 1
1.16623534074641 1
0.900294097682854 1
0.912943137375327 1
1.09350871612974 1
1.15225475629968 1
0.794734980813096 1
1.1031486085631 1
1.07343644176276 1
1.00952648888508 1
1.01678958956493 1
0.974302957963974 1
0.947210710896245 1
1.13101418443968 1
0.953009739544907 1
0.965183876687845 1
1.03267458969637 1
1.03755797695329 1
1.10591133781054 1
0.916868777061949 1
0.853780326047938 1
1.15614845274254 1
1.12180351982509 1
0.659041903987964 0
1.00579435315459 1
0.990694395637859 1
0.928376886637664 1
0.997009929772308 1
1.01908157025089 1
0.918837672218854 1
0.970371690794158 1
1.00123868712967 1
0.918212910046046 1
0.98802056364528 1
0.974729369192952 1
1.0009038829575 1
0.86280938605585 1
1.02012970248671 1
0.938256886523267 1
0.799427264128227 0
0.837620211385201 0
1.0853204008854 1
0.839985844376561 1
0.943235075737571 1
0.916794734021077 1
0.918644027515455 1
0.73272186293622 1
0.745132109012158 1
1.04390827805829 1
0.989988409642333 1
0.985190885799031 1
1.07577531831069 1
0.990588720801908 1
0.97637598878729 1
1.00095367041817 1
1.12976349025195 1
0.92682543752986 1
0.999651888879079 1
1.13282718632005 1
0.96920237011539 1
0.995503181888643 1
0.924396746637079 1
0.924353353284495 1
0.847963915933637 1
0.838253429167923 1
0.903068317471977 1
0.89537683686451 1
0.952255424995425 1
0.877517095236474 1
0.80459001014907 1
0.9478390196786 1
0.998178765739225 1
1.03285894475909 1
0.934734027139331 1
0.914690232053468 1
1.12590914157394 1
1.0944718118789 1
1.2542020834114 0
0.975686318393653 1
0.787139979966075 1
0.923350304449676 1
1.08659461774906 1
0.781912780460417 0
0.957885840946137 1
0.822539627070024 1
1.11311226438998 1
1.1769861837363 1
1.06447679398761 1
0.966268843973011 1
0.841971782653825 1
1.13106772002079 1
1.00131414059778 1
1.02981055472082 1
0.981442062200492 1
1.19184121240566 1
0.933696714872321 1
1.11662545279051 1
0.969770169492525 1
0.988028123603922 1
1.00569591712697 1
0.967648348391239 1
0.851291403365325 1
1.12254765339248 1
1.21462063180304 1
1.00534388429263 1
1.0823721588065 1
0.957298098862774 1
1.16378730066065 1
1.18023940456009 1
1.05703199215613 1
1.00080373267569 1
0.842088168396574 1
0.921550753496823 1
1.1425493202135 1
0.882217655993204 1
1.05330940762977 1
0.956815899664323 1
1.2421376940282 0
0.874535784074763 1
1.06595743678202 1
0.793885200723793 1
1.11072569329712 1
1.01823472061653 1
1.02159565452352 1
1.02802989060159 1
0.977666858541242 1
0.979878404081041 1
0.816560595209635 1
1.0101268869936 1
1.03230627454505 1
1.03930043271267 1
0.962939534063429 1
0.890219474163012 1
0.923311103734788 1
1.0937135960839 1
1.09728450793936 1
0.934419277704325 1
1.0732974687333 1
0.980404520350424 1
1.13154521226979 1
0.93610946560337 1
0.892687210399205 1
0.802648751687887 0
1.08741348267008 1
0.791692788729256 1
0.953641648112675 1
1.05074653926467 1
0.924733632370243 1
0.862693905738699 1
0.92693044777657 1
1.06230695484914 1
0.982826562236999 1
0.927571033274657 1
0.999207397828032 1
0.997084556704494 1
0.926386874406052 1
1.00366485765279 1
1.08424464908052 1
0.969213584344629 1
0.989686406190607 1
0.814098110388522 1
0.934396651973883 1
1.18993819840253 1
1.25829487323168 0
1.22540817166181 0
0.856394309539784 1
0.869028319082127 0
0.930197262018945 1
0.791789792985658 1
0.811223484561847 1
0.966964779281154 1
1.03163955520412 1
1.09796183730485 1
1.15705266543372 1
1.14005869610066 1
0.803393656874085 0
1.29792313277427 0
0.829218307018094 1
0.971759767103329 1
1.0664675501073 1
0.914449092560806 1
1.08207431004558 1
0.917104554487288 1
1.26075435465687 0
0.895886709495167 1
1.07224581063321 1
0.995500988335572 1
0.987372975746232 1
1.04587389736647 1
1.101992308003 1
1.12715101044106 1
1.14799875719827 1
0.972450309896399 1
1.15854617359575 1
1.14562284919551 1
1.01648685316615 1
0.661465006881543 0
1.1181131895593 1
0.871942160581575 1
0.954704014659108 1
1.03384995554619 1
1.04156328338988 1
1.06804196617973 1
0.925619302502487 1
1.01704301162403 1
1.20947212551875 0
0.878693976005325 1
0.934733295634271 1
0.945888106514075 1
0.947804094334698 1
1.01434911524505 1
0.977251523455366 1
1.14474625205886 1
0.967768142329039 1
1.03979757451709 1
1.15079655540994 1
1.06926733013488 1
0.706745707689366 0
1.13617393658576 1
0.990440163195665 1
1.064675746911 1
0.847879694534026 1
0.931321661003667 1
1.00762992661662 1
1.10933125195014 1
1.01692962454855 1
1.05206697802805 1
1.09281931397284 1
1.04093628249649 1
1.10376324316837 1
0.943974940530025 1
0.931073790308441 1
0.967235108783749 1
1.01217087277863 1
0.743941950447962 0
0.940968219833723 1
0.793917760131383 0
1.02448565359308 1
1.03077391101898 1
1.06711250735905 1
0.896549507341535 1
0.991860047704265 1
0.923556695962192 1
1.0682763071983 1
0.995412169898265 1
1.10695080011098 1
0.996011548544968 1
1.0219749940596 1
1.06931088330286 1
0.966570759980987 1
0.899762718947012 1
1.2376812936276 0
0.952158384924924 1
1.03284331022331 1
1.06447618048067 1
1.08062586199647 1
1.06016573693448 1
1.24017272688817 1
0.897372057635825 1
1.08934101311967 1
1.17412947451946 1
1.13484282159059 1
0.9155854105323 1
0.997137589272385 1
0.959794151793419 1
1.09470653480128 1
1.08534473713629 1
1.0939832348748 1
0.994740863711704 1
0.981147717973739 1
1.04139941272682 1
0.931507528928123 1
1.00708905320654 1
0.957178202811047 1
0.959592311275443 1
0.748879012707012 0
1.02184244596999 1
0.82485823571329 1
0.90911764369758 1
0.988904853711567 1
1.00397803248252 1
0.964524597320278 1
1.01868378100775 1
1.01224445716465 1
0.907876364429827 1
1.15266547262237 1
1.01503798628862 1
1.10941117104639 1
1.10600899881585 1
1.02128732349494 1
1.06730201911255 1
0.854368601998438 1
0.914441234172633 1
0.993602105730075 1
0.967478395730233 1
0.936362207556811 1
1.04925137971022 1
0.963726321247763 1
0.8941909167081 1
0.98510845360004 1
0.988164769277711 1
0.913875979846159 1
1.06337556001138 1
0.889016342129887 1
1.13591558423818 1
0.846376772424061 1
0.949265065011618 1
0.970073435683387 1
1.02696055041775 1
0.932501537287134 1
1.13132657526634 1
0.723329877686248 0
0.784490050649382 1
1.12605767449936 1
0.956154226486161 1
0.973377223854402 1
0.928117648254714 1
1.149864569145 1
1.09389803610164 1
0.903309985235833 1
1.0883045885953 1
1.2486107153797 0
1.00841130644606 1
0.944188155566879 1
0.94634172260835 1
1.10461455013759 1
1.04875634064372 1
1.17089237059614 0
0.965437001775392 1
0.897701537542994 1
1.33789874664717 0
1.03699919977822 1
0.965617440653117 1
0.994994352890321 1
1.23778370822749 1
0.845835712965198 1
0.85981208570938 1
0.936794922275399 1
0.957787692637405 1
0.895774445330282 1
1.17587462020085 1
1.0797477689146 1
1.32687210087889 0
0.768728740899155 1
1.06715425936117 1
0.940877298971305 1
0.869190334018328 1
1.19370515338353 1
1.21785354341899 1
0.931238840222387 1
1.21877239523545 0
1.10865275345424 1
1.11721323187502 1
1.0715936157525 1
1.07668587046176 1
0.937465148486089 1
0.972099627809812 1
1.10550592209954 1
0.839784145593658 1
0.933885028020383 1
1.05581137418937 1
1.15596252146822 1
1.0036885277733 1
1.13544982273587 1
1.17255060490931 0
1.0717935665191 1
0.692681056644438 0
0.967504077647336 1
1.30210265075377 0
0.927974669268848 1
0.999002515403096 1
0.864165585930907 1
1.0988637122067 1
0.998958953472353 1
1.02971298524589 1
0.832790954947275 1
0.922317091454611 1
1.03304505445708 1
0.994521974357753 1
0.907355686398559 1
0.895282271953659 1
1.10862811282499 1
0.866050971887655 1
1.06531014481104 1
1.0460468481417 1
1.01303331097417 1
0.858924870491841 1
0.862827178865983 1
0.860391076331958 1
0.957181700932335 1
1.02565400113123 1
1.13798878206699 1
1.10729042332789 1
1.11261420460966 1
0.98113461485183 1
0.997202130641415 1
0.998671758023218 1
0.969865573650922 1
0.972332509670094 1
1.03116352023752 1
1.26911143850937 0
1.19424244147448 0
1.05161688648173 1
1.1415042955854 0
1.11125389038422 1
0.994139845794481 1
1.03269250351141 1
0.92054240725368 1
0.832211194369639 1
1.10248823754222 1
0.921402061736785 1
0.997791067034138 1
0.949304267917291 1
0.941135540860904 1
1.09247071458566 1
0.88132228263398 1
1.05818682718069 1
1.27730175143031 0
1.09620643555303 1
1.03716259209682 1
1.11783956397587 1
1.09360486865171 1
1.04187276595533 1
0.890125736324706 1
1.10808171778052 1
1.17189758016695 1
0.96399256769621 1
0.965668542622869 1
0.979594350687172 1
0.908903712009067 1
1.04780104333029 1
1.05178946735222 1
1.0051612651441 1
0.98482791647517 1
1.05281696749028 1
1.02068209229154 1
0.948862276548677 1
1.04142858625082 1
1.01297191457111 1
0.930943927061063 1
0.876186321235885 1
0.948765711339646 1
0.859872130924557 1
0.865615459880302 1
0.928610371240453 1
1.00450700788409 1
0.973623947634146 1
0.907265900675538 1
0.963090173741063 1
1.09508809219639 1
1.14094230055003 1
0.961803940875381 1
1.03609611356362 1
0.997373650126522 1
0.939099632265171 1
0.921417681371775 1
1.02461287804388 1
0.671795676631951 0
1.0025487633771 1
0.946978801140739 1
1.23500870529994 1
0.789211907708979 1
0.814354398461602 1
1.15420674559729 1
0.951321528142222 1
1.21676217381582 0
0.895261932329273 1
1.04688019319667 1
0.854056117030299 1
0.724472481698877 0
1.1943334447824 1
0.813068237613974 1
0.729643901934899 0
0.919888478271613 1
1.02139461569828 1
1.09928534246417 1
1.07280819955307 1
0.75845656714447 1
1.02418093790303 1
1.08501586393842 1
0.941232774828341 1
1.09510118210201 1
1.06306840397043 1
0.836388204886364 1
0.90871894160903 1
1.00936292238126 1
0.925914002331579 1
1.01513174276044 1
1.04483759507131 1
0.968423773748031 1
1.07386109988053 1
1.01784712657423 1
0.720839596438371 0
0.717777863872895 0
1.14487809712672 1
0.758861269774106 1
0.935193802051626 1
1.18546448193803 1
1.02717361562852 1
1.04020790321822 1
1.04570196350901 1
1.10839577462348 1
0.95077007265175 1
0.834757448719775 1
0.905793739041719 1
0.960668530843821 1
1.0756251416686 1
1.06642032239228 1
1.08230631514412 1
0.988676934654195 1
0.966145948840874 1
1.20580952744157 1
1.14703536056081 1
1.13088500819325 1
0.975694407881836 1
1.09665805463033 1
0.687293450998719 0
0.948659624184927 1
1.11427000912595 1
1.10723698701773 1
1.01895486569084 1
0.779592716647325 1
1.00951731965099 1
1.079114481334 1
0.979687216527195 1
0.977514613352791 1
1.19279376771717 1
0.872801563948159 1
0.844505203664857 1
0.953215446263085 1
0.958861455260542 1
1.07735526182387 1
1.14820867694618 1
1.08969211332983 1
0.95454422526585 1
1.03389520431749 1
1.05712232892809 1
0.869279944682315 1
0.769795082364672 1
1.17056112066329 1
1.05068372501429 1
1.17972789270785 0
0.890885963089062 1
0.92365030403651 1
1.03527962812273 1
0.957877446901017 1
0.93138342785153 1
1.02297577736106 1
1.01946034051913 1
1.02698476421484 1
1.04488221486938 1
0.89404742682041 1
1.19291766835866 0
1.01107859383363 1
1.02266238237166 1
0.982861572502135 1
1.06969248584211 1
1.21592272192924 0
0.984276062187064 1
1.06980682007366 1
0.960780664458945 1
0.759672466071467 0
0.865266867269394 1
0.937957076405248 1
1.0873595086834 1
0.840400042386793 1
0.977711496885612 1
1.02024272165077 1
0.983998501612694 1
1.18912115183978 1
1.13230223768034 1
0.913259165776425 1
1.04571492785592 1
0.972575005296996 1
1.10662096134832 1
0.937307170919733 1
0.933634353328961 1
1.01433300098775 1
1.07421442167068 1
0.902139778608947 1
1.00414049743184 1
0.911424266831682 1
0.962803974623987 1
1.04096827878209 1
1.0042873384066 1
1.09982587570834 1
0.906977305493592 1
1.09971940704323 1
0.871730975721871 1
1.08963546015552 1
1.18430532346752 1
0.987016419273553 1
0.932595129698209 1
0.863315586354701 1
1.09564452835887 1
0.975218008950976 1
1.09718768775277 1
0.998504620987399 1
0.915364503082781 1
1.01759810861186 1
1.09469630332105 1
1.10048373931422 1
0.980829292114717 1
0.987310450649143 1
1.08392335165548 1
0.871806973695255 1
0.942730828713707 1
1.00216727765427 1
1.05387328408557 1
0.974214605818428 1
0.945957205548626 1
0.877676231472108 1
0.902631091766115 1
0.919552737608383 1
1.0497090631157 1
0.810044607868491 1
0.944167904971457 1
0.998118611905395 1
0.984959083625888 1
1.13597438154069 1
0.923033988379423 1
1.08271376744234 1
1.02462105216502 1
1.08437834144738 1
0.908362381382381 1
0.990857130531475 1
0.855616224037825 1
0.999947101036055 1
0.816615158919193 1
0.951227899133594 1
1.01129813185535 1
0.990141522348486 1
1.05558725858489 1
1.00539113196441 1
1.0993239407223 1
1.07671783310596 1
0.954979923049505 1
0.7564512259989 0
0.996398924475052 1
1.12607799542294 1
0.966522277442291 1
0.894545274330616 1
1.03649463389618 1
0.733212714161484 0
0.895346952061555 1
1.11211720418555 1
1.11431265819505 1
0.741222912933725 1
0.917348928281951 1
1.1596554581391 1
1.0099715557869 1
1.11022466120608 1
0.929464520647754 1
1.01197165235018 1
0.965601565836477 1
0.91105594772894 1
0.890092855127542 1
0.791347171678367 0
0.841683168082624 1
0.915299249011498 1
1.14690406396042 1
0.89802495108835 1
1.06898386290211 1
1.05049379576604 1
0.918214288761318 1
0.821143962790974 1
1.01772887084664 1
0.915319298064469 1
1.11562827496634 1
0.772160049698453 1
1.05332741874623 1
0.825776277106642 1
0.988823183609116 1
1.10623669702421 1
1.12899925886241 1
0.993100875410945 1
0.973319390230829 1
0.759934419033683 1
1.02734757095205 1
0.931660400750599 1
0.732211810920072 0
0.870279268676208 0
0.945794724168495 1
0.949254071023582 1
0.960522789920614 1
0.973275462964881 1
0.963353774937335 1
1.12778210299288 1
0.99852537381055 1
0.881924925773835 1
0.992699561387796 1
1.07828204601326 1
1.08864944557816 1
1.16686684148468 1
0.893364925842743 1
0.979539695327364 1
0.907301033316862 1
1.03346610309972 1
0.981113056825561 1
1.06884099308821 1
0.939205039847723 1
1.02995901909122 1
0.876625036842737 1
0.991873528858929 1
1.14743351537541 1
0.802946822643297 1
0.938806571105693 1
0.749532816149542 0
1.07264401009865 1
1.00388781571964 1
0.938627053373003 1
0.946370418334566 1
0.758882181017331 0
1.072177027529 1
0.9577781819986 1
1.0528976552102 1
0.937910184327946 1
1.11855397446302 1
0.980547467580929 1
1.00505250698121 1
0.867099408870427 1
0.952471313782453 1
1.09934716962662 1
1.28496647522715 0
1.04227504592607 1
0.794381467580217 1
0.756826025097275 0
0.882451109919505 1
1.01899363449701 1
0.925585299699477 1
1.16734270015489 1
0.958825209102395 1
1.08601874370048 1
0.859052096165086 1
1.04519487248589 1
0.984789108361015 1
1.01051941872456 1
1.07747926278502 1
0.992676517607739 1
1.14329976980589 1
1.02182286851159 1
1.04940411094311 1
0.963008937241242 1
0.753282540033738 0
1.1000285114019 1
0.876810859470343 1
1.1256122553468 1
0.759646432652724 1
1.13091015644298 1
1.06701221204059 1
1.02774804641421 1
1.0216991433294 1
1.05863777139182 1
0.937496114800054 1
0.892581474861363 1
0.871934607470147 1
1.05419802225052 1
1.079680901791 1
0.981278927177645 1
0.953929549746479 1
0.885516243058272 1
0.890898128268599 1
0.843669583775464 1
0.859994220131696 1
1.13047754914865 1
1.03493632715074 1
0.832270707294841 1
0.966559947602612 1
0.982558212302742 1
0.957184747157196 1
0.877685519206087 1
1.07730124890112 1
0.87716872895844 1
0.931694156212817 1
0.927982651008418 1
1.18102462372331 1
1.15307819550678 0
0.992892458049288 1
0.822094682661377 1
0.919210253551318 1
1.09036043188833 1
1.06545994445027 1
1.16137619654041 1
1.10115154973328 1
0.978895003980239 1
0.855806458969098 1
0.965648345567255 1
1.05865406443781 1
1.22161215776723 1
0.8974506902542 1
0.973096312105401 1
1.12903349533785 1
1.12004087086638 1
0.886090133743703 1
1.08162896724937 1
0.973246267536807 1
0.946599275915408 1
1.05405663828984 1
0.90572120917329 1
0.811456005529507 1
1.02083205783134 1
0.999897859352132 1
0.843025565421226 1
1.08287111675747 1
1.04549325836172 1
0.879742134865918 1
1.15781845322915 1
1.09988222980621 1
1.02258787386479 1
1.02989711082404 1
1.07853470265689 1
0.886762532357211 1
1.10144242537713 1
0.742058811591368 0
1.08938893780582 1
1.10549390505219 1
0.863779549057943 1
0.89374349316328 1
1.15907026609569 1
1.05298990414654 1
0.824187351813653 1
1.27544652023065 0
0.960782833238205 1
1.05685922362287 1
0.713631280633476 0
1.22701554090108 0
1.05459865074782 1
0.911487452742578 1
1.11696379486604 1
0.795951724225244 0
1.10435747598084 1
0.891257844397647 1
1.09726533880277 1
0.900416115291744 1
0.980142995452789 1
0.974757057582314 1
1.14092755767749 1
0.960298926856001 1
0.891109252767258 1
1.06194262234163 1
0.98324597720669 1
0.757194470404824 0
0.916924643716949 1
1.11536961203711 1
1.13706697005108 1
0.887671970778948 1
1.13187722875923 1
0.954844219342892 1
1.0420750347976 1
1.22936712812692 1
1.20832908766091 1
0.975924684297776 1
0.917576352468576 1
1.11409747676672 1
0.952946103950281 1
1.08413545459394 1
1.09804041873198 1
1.09632573251223 1
0.869065901086155 1
0.989855575437636 1
0.996624076592057 1
1.01998088666918 1
0.90899933799661 1
1.03247854604613 1
0.971079805354625 1
0.948344760718743 1
0.875205753446402 1
0.880175621284896 1
0.940008277008386 1
1.08002091263485 1
1.07351967942488 1
1.06115619182972 1
0.957015392700524 1
1.15545502861461 1
1.00535716311809 1
0.817859558518364 1
1.00537563224108 1
1.08467132819937 1
1.01961840682654 1
0.956096809949776 1
1.15068821231251 1
0.968409408068406 1
0.926287702995639 1
0.976712967434619 1
0.896739129529933 1
1.02300040377894 1
1.00898522951039 1
0.987946182896319 1
1.07510345518748 1
0.944412960336766 1
0.887567647752841 1
1.05115961080529 1
1.07770133589774 1
0.648425950140614 0
0.807150028812852 1
1.02197740124543 1
1.08540797090901 1
1.04008345566527 1
0.963026088474237 1
0.980138938943886 1
1.2761973558999 0
1.02092708702101 1
0.776209368815585 0
1.09207691976755 1
0.902584828024488 1
0.900074302343945 1
1.06780594360483 1
0.957455554164673 1
1.11509972653877 1
0.988461029430823 1
0.989326407887277 1
0.905364948829997 1
0.998036677359347 1
0.941886530065131 1
0.852253517280789 1
1.02735712120223 1
1.02971142219505 1
0.996050185460184 1
1.06310814082565 1
1.12686578270106 1
1.03373810919591 1
0.996160716576637 1
0.870357477739336 1
1.06504709346269 1
0.944467949353836 1
0.855607456444058 1
0.85184892574461 1
0.962516785358476 1
0.985920855889841 1
1.21429698439072 1
0.957670935325059 1
0.897665439118962 1
0.875625910941972 1
1.02554727175706 1
0.879774862405999 1
1.0533768864669 1
0.888417180523577 1
0.892219818990654 1
1.04561558167184 1
0.994971566030971 1
1.04121562214141 1
1.21244629767652 1
0.94903877026561 1
1.02665542777014 1
0.918491150280696 1
0.924918778696581 1
0.906009182933046 1
1.06011130068358 1
1.06823707147442 1
1.09462516927933 1
0.869544111185222 1
0.79526083150567 1
1.00822934540621 1
1.16548901572249 1
1.04978013760427 1
0.939073501020427 1
1.1232624218723 1
1.00977284028198 1
1.09124677458685 1
0.793470406566134 0
1.07153456314814 1
0.809528119217241 1
1.21163870514249 1
1.02597171141811 1
0.771190909823001 0
1.15950979566942 1
1.00869526714762 1
0.904474585271192 1
0.970524305946332 1
1.02741357402269 1
1.20418481011211 1
1.16209767449899 1
1.13627884149061 1
1.1094164111906 1
0.994633930083114 1
0.889429826293739 1
0.982799017389221 1
0.887237169168103 1
0.972518368066802 1
0.86903942837738 1
1.02579424922183 1
0.959553664234575 1
0.912031790243054 1
0.876989480434724 1
0.957415265711707 1
0.990758781930044 1
0.889961159069516 1
0.909777362066099 1
1.0600949375501 1
1.16087023620616 1
0.976527341863919 1
1.04280413744168 1
1.01027836907928 1
0.968803700595883 1
1.04783966834011 1
1.04280316302317 1
0.953476561816281 1
1.15632993698492 1
1.06034978291395 1
1.24261702228716 1
1.10932157048801 1
0.909063921339526 1
1.17323037320416 0
0.929363820836124 1
0.98020009767823 1
0.866109410215357 1
1.0889699592708 1
0.943486424183295 1
1.0613204612095 1
0.822843848957935 1
1.18865246618911 0
1.17897803425132 1
1.10735629520221 1
1.17604897826888 0
1.08721601358693 1
1.00377693758955 1
1.06333631168824 1
0.908371246887603 1
0.942606132649456 1
1.1043054032927 1
0.964762952253469 1
1.04030437415986 1
0.949809454315092 1
0.912194769418238 1
0.981367076881967 1
1.09318163263939 1
1.0832790601026 1
0.916036003823954 1
0.999008668253946 1
0.675206516883573 0
0.991991259524323 1
0.872137717288093 1
0.977839262904603 1
0.987814637688174 1
1.02971505810719 1
1.07489362978654 1
1.01466750305328 1
0.954649444498271 1
0.989438410696564 1
1.14969066764057 1
1.03990012989254 1
0.907728867091009 1
0.811570557717818 1
1.02475958451809 1
0.876735457196229 1
0.936889162121293 1
1.08775426329347 1
1.10690808751459 1
1.06706463277962 1
1.03758613153129 1
0.818151161635438 1
1.09596107694659 1
0.824527269818111 1
1.08881135453514 1
0.802868132289034 1
0.748027111339144 0
1.06795610102209 1
1.12831481531646 1
0.614825505682103 0
1.05372128553154 1
1.12484489995768 1
0.86896420263002 1
0.845095416125975 1
1.04571392210279 1
0.960069468580797 1
0.870469975290568 1
0.902739118971299 1
0.97294478878784 1
0.810493208508605 1
1.01231707910973 1
0.942508253627607 1
0.81849032218471 1
0.883137681091359 1
1.07734421412007 1
0.895394808807878 1
1.00559437007562 1
0.976380049155812 1
1.07089204767392 1
0.922763073696785 1
0.749661391614202 1
0.954898404796111 1
0.973511231741127 1
1.02674462003236 1
1.08156616889227 1
1.16933511575249 1
1.13363474478365 1
1.13119111282097 1
1.15433324250972 1
1.13487398243381 1
0.895175940189806 1
1.04903578599608 1
1.21753497691909 0
0.998420589015268 1
1.1381859443422 1
0.945767285739297 1
1.02753732246869 1
0.951178875746126 1
0.89825867280287 1
1.03016951816609 1
1.10466986282108 1
1.02598658669864 1
0.936883978213225 1
1.03872333376183 1
0.760133626739941 0
1.04226453193214 1
0.733982009631091 1
0.908984577484016 1
0.914852581526615 1
1.03936060594023 1
0.949861483824686 1
0.964198591041838 1
0.953568089331056 1
0.861803571931797 1
0.890347709241057 1
0.988570445509761 1
1.00966804294287 1
1.12082198476833 1
0.992011339023738 1
0.854027913431991 1
0.973000902996411 1
0.922376238336952 1
0.89249978645048 1
1.05920672471633 1
1.00223078655142 1
0.904887436456268 1
0.819085938873943 1
0.987883727312304 1
1.03040487813301 1
0.914887972547246 1
1.00473200489673 1
1.04796109638107 1
0.880496658909751 1
0.970314727212242 1
1.06841672737966 1
1.07981654679313 1
1.18534035587729 1
1.11101158725927 1
0.989723175438725 1
1.04632861612605 1
0.932808184950194 1
0.99144904915244 1
1.09422654902318 1
1.05610262102344 1
1.08653991470907 1
0.926000909391078 1
0.991880345152463 1
1.2424973441022 1
1.04619309040667 1
0.951732845637369 1
1.19118037179036 1
0.968505358437221 1
1.00671630518061 1
1.03108007144781 1
0.922486063918222 1
0.868619877913367 1
0.913806417983136 1
0.997948053858962 1
1.02369288682367 1
0.973417890142239 1
1.25222220153184 0
1.14021571955601 1
0.922317486746175 1
0.878903416348923 1
1.02749900621862 1
0.830665610552138 0
1.09985805309965 1
0.998815699941545 1
0.999761939401958 1
0.910100092479108 1
1.09211715361384 1
0.980763423672317 1
1.08081942827249 1
0.963809853293158 1
1.02787958781557 1
0.931532855386713 1
1.06953247261105 1
0.97622702515306 1
0.898848196803072 1
1.14893487191682 1
0.86501836998614 1
0.947269254669083 1
1.04804738314938 1
1.19229336052558 1
1.08890095254955 1
0.966273399384415 1
1.14928008071598 1
0.982723178227661 1
0.920142611999612 1
0.931372450318348 1
1.11962824872987 1
1.20311000189076 0
0.964468237866006 1
1.02910476171179 1
0.952540338117735 1
0.988617450241041 1
0.982557002095299 1
0.930689986191244 1
1.44268684410687 0
1.16283897869076 1
1.26677823197951 0
0.994546185816708 1
0.989533592781011 1
0.964740091254028 1
0.837753449857202 1
0.950967844401128 1
0.748579984381243 0
1.1149223794206 1
1.23758941195754 0
0.765099455187868 0
0.979097537133015 1
1.0902083818789 1
1.04574216088783 1
0.928851283608071 1
1.10085093948395 1
1.152495602702 1
1.09013645965026 1
0.983288445688621 1
1.0083041147898 1
1.0555227229706 1
0.993973126865943 1
0.919072414493906 1
0.906915561105432 1
1.08262439274386 1
1.08689923162945 1
0.856240482565336 1
1.14720350637717 1
1.00977287272906 1
0.965736811726516 1
0.970258202221542 1
0.986129627442458 1
0.773455185911883 0
1.02940696488335 1
1.11112894400427 1
0.835676687400926 1
0.986861713502114 1
1.05225005101559 1
1.15602446312939 1
1.00070124397084 1
1.13442377866724 1
1.15656332927291 1
0.896451527238608 1
1.02487405676121 1
1.23486616469039 0
0.864749474400214 1
0.962100725700641 1
0.759122751326734 0
1.09445748446797 1
1.11994980923393 1
0.953514071922674 1
1.07835549499445 1
1.06840087215275 1
0.851285967913648 1
1.01381151200443 1
1.0039013726632 1
1.36575806992695 0
0.920405262827352 1
1.03475518678735 1
0.836921913732835 1
0.981937692489058 1
1.0994541623506 1
1.29371294967828 0
0.78799954541276 0
1.12873199136935 1
0.892062776472971 1
1.07102766409851 1
1.02845579200112 1
1.19058146757328 1
0.981376886632574 1
1.17362034685467 1
0.852909644639337 1
1.08435605150184 1
0.895964213304115 1
0.934285737975937 1
1.05536444576922 1
0.900124993438463 1
1.08790312668139 1
1.05347868888885 1
0.998572048531323 1
0.908661577372843 1
0.857751055973148 1
1.07036736829599 1
1.00460158938479 1
1.01778171611042 1
1.0825827001816 1
0.988256476539707 1
0.96143597768797 1
0.954463994822834 1
1.06087141842243 1
0.868686685537464 1
1.065452170257 1
1.14518676800101 1
0.984319880750992 1
1.09982835995685 1
0.74249034672788 0
0.840889513285762 1
0.889429150433012 1
1.01862645567614 1
0.813351839340857 1
1.20239481889198 0
1.0019432711936 1
1.11212461272748 1
0.887297954001308 1
0.86002966703447 1
1.12876685615364 1
0.815399476955244 1
0.883642150125538 1
0.956928642125245 1
1.07436419010182 1
1.14008848538089 1
1.03720667808314 1
1.01448623682656 1
0.955657691605718 1
0.971357322250587 1
1.11141813152858 1
0.995143943455385 1
0.991935811588835 1
1.12651945409545 1
0.849930771769206 1
1.00989179861251 1
0.832833521325941 1
0.804979301965292 1
1.15195864000556 1
0.871366761148652 1
0.897183243974152 1
1.12029585005094 1
1.01325222674896 1
0.991074970594216 1
1.06287969024061 1
1.20758091545578 0
1.09954009365963 1
0.940685118008022 1
0.871930430420868 1
1.08602627312375 1
1.09600876109677 1
0.94577150990523 1
0.910943979223697 1
0.832900464570406 1
0.878563760901468 1
1.11290496463004 1
1.04590985525803 1
1.07444467974781 1
0.964301217817551 1
0.840682801899904 1
1.12221396936214 1
0.682603447810363 0
0.887851604342792 1
0.956089666975793 1
0.855170998818233 1
0.920525352272468 1
1.15057483115536 1
0.960444476371186 1
0.910325281307031 1
1.12262894423666 1
1.30145734639249 0
1.13245470919359 1
1.08464463176439 1
1.09721985801718 1
0.991629236418959 1
0.99830055542839 1
1.03614758849049 1
1.13706860573956 1
1.02433606706103 1
1.01246392075435 1
1.06451455317684 1
0.862082209614156 1
0.845578692271536 1
0.954384767267223 1
1.14424994795744 1
1.13097936394324 1
0.919782939564361 1
0.780244191833918 1
0.981236592689885 1
0.877104598365406 1
0.913245540148978 1
0.940062084612337 1
0.935283088248338 1
1.00517873605767 1
1.09582159052104 1
0.86260744893598 1
0.850744163562713 1
0.941940918232184 1
1.13262697104554 1
1.05374372258937 1
0.801521509695846 1
1.01249567675919 1
0.957839829393064 1
0.915896215978196 1
1.15213674917749 1
0.970126686491004 1
1.16986575927012 1
1.09196694278306 1
0.926912810025867 1
1.07614688502294 1
0.905082585273345 1
0.899744043371646 1
0.947382618136517 1
1.10044248658621 1
0.816052654077317 0
0.951543757194699 1
0.957657260055106 1
1.15138152308109 1
0.845567417103084 1
0.836014550398833 1
0.845605987523637 1
1.13975435594928 1
1.04079201245226 1
1.14303540980088 1
1.04818563643993 1
0.850399050206756 1
0.857149657448977 1
1.05519177367918 1
1.00816969075094 1
1.06740232190219 1
1.13844493645702 1
1.10466200486904 1
1.08607004278723 1
0.827080219706812 1
1.13571895457424 1
0.886800290093762 1
0.860752990543554 1
1.07843181108183 1
1.0841494920399 1
1.10111381965854 1
1.05408999992211 1
1.10291549903237 1
0.804918883948989 0
1.25221200962224 0
1.0424411395581 1
1.0711478908291 1
0.976247880084931 1
0.977110908989549 1
1.21394824346283 0
0.841946023277484 1
1.06887050974663 1
0.792653585067535 1
1.00375749163559 1
1.10394304557881 1
1.1169544744564 1
1.07987864521363 1
1.01084527357653 1
1.09545823731949 1
1.00913608952469 1
1.13084499418115 1
1.06599130670536 1
0.866590980604198 1
1.09886564598728 1
1.108355235642 1
1.01765762127564 1
1.09477089671281 1
0.774137110746514 1
0.933172465830684 1
1.09005998254962 1
0.900779955031861 1
1.10956568269588 1
1.10615826055344 1
1.22915988137931 1
0.975479347445125 1
0.986321948125887 1
1.21630472637035 1
0.774942819530882 0
0.940717226820727 1
1.1032953417841 1
1.02949261478876 1
1.04765233023402 1
0.957527907607901 1
1.06463788155131 1
0.845364356051923 1
1.04468761899015 1
0.896831546899687 1
0.705704852018708 0
1.21775720997202 1
0.910268945711673 1
1.08664967470208 1
0.92124151148694 1
1.08750340811202 1
0.852905988711001 1
1.08327381268076 1
1.20960723875547 1
1.02188130019598 1
0.963515198384711 1
1.13722590855142 1
0.872868424809167 1
1.2358020286214 0
0.910165947461495 1
1.14230951680858 1
1.18560516705408 1
1.02068040634065 1
0.985929242019898 1
0.968417266000735 1
1.02518156062869 1
1.15105546321329 1
0.887471474251043 1
1.16542017545282 1
1.06383886069745 1
1.14128352920516 1
1.0753167100505 1
1.02251233888323 1
1.10181181371133 1
1.04202566167694 1
1.05905542160214 1
1.02502665436183 1
1.12510316052072 1
1.04904671510137 1
1.01038056981643 1
1.04858635260652 1
1.12280507590021 1
1.18496351055046 1
1.12275621212791 1
0.851343107884269 1
0.99960869761068 1
1.02288472816619 1
1.04303473711136 1
1.12912395209248 1
0.832151411947238 1
1.13947644662076 1
0.99161583079805 1
0.786183767648632 1
0.974426177197926 1
0.801572813630409 0
0.873194140302439 1
0.959020346825956 1
1.0579015992141 1
1.2073379502334 0
1.0556458983635 1
0.886001695427468 1
0.961719014632673 1
1.12809912865304 1
1.13093518125098 1
1.06052629226405 1
0.95296165352901 1
0.787462871634435 0
0.966994623900445 1
0.993931201835422 1
0.949537936086803 1
1.06141159430448 1
0.783922338684669 0
1.14156004465985 1
1.06896057135277 1
0.932705433700052 1
0.898001292167203 1
1.04395414823348 1
0.865227267159557 1
1.12139650606749 1
1.05137860446219 1
0.972633045603035 1
0.704765045242639 0
1.00879459396159 1
1.05139307577225 1
0.929049524929125 1
0.82367079651519 1
0.974096057709765 1
1.07095323037193 1
0.810973816157427 0
1.08223007542774 1
1.03589133588034 1
1.04392088011496 1
1.09388373261678 1
0.995544832951413 1
0.999347427640544 1
1.05503540855174 1
1.06885272546341 1
0.877387210526781 1
0.885611524097922 1
0.997754211899637 1
0.84219961124319 1
1.06382836411258 1
0.967900066513206 1
0.914166000487771 1
1.02476728881975 1
0.789440600598671 0
1.17593165682595 1
1.17021682214757 1
0.967218767136629 1
1.12834229668442 1
0.841079976502527 1
0.995064437887556 1
1.16488464051607 1
1.14374730643616 1
1.14359595212367 1
0.761738399224517 0
0.856042363548539 1
0.937065624203911 1
0.884609210217964 1
0.948739304664698 1
0.909140465273844 1
1.09499252186636 1
0.820117733067628 1
0.920460472560621 1
0.880306400086793 1
0.940120078867956 1
0.848568837004188 1
0.929405724046206 1
0.974757662206928 1
0.923257983980295 1
0.876006383087224 1
1.15430282493328 1
1.09199567606228 1
1.03489264107422 1
0.746885796319488 0
0.912217605084805 1
1.19840024769729 1
0.826730998824275 1
1.05677322925068 1
0.980273279391047 1
0.667723296928894 0
0.979663360550943 1
0.993341527848551 1
1.16376687153535 1
0.915911952271874 1
1.00775024267776 1
0.915706007684334 1
0.899477443137152 1
0.94632275018744 1
1.07434269505724 1
1.03059176596963 1
1.02006494219766 1
1.26153490955358 0
0.694205068625962 0
1.2375052944671 0
0.830216042019507 1
0.928861480233965 1
1.16469521500934 1
0.938609568880102 1
0.875327040722349 1
0.999380727480817 1
1.11017002047932 1
0.984457724979567 1
1.25105346409453 0
1.15739314485864 1
1.17618432236687 1
1.31312504155865 0
0.84190568991938 1
1.02300713333642 1
1.19057446687737 1
0.980418224593214 1
1.0899800227661 1
0.920362617116935 1
0.798553664008456 1
1.02773267741031 1
0.900559410214451 1
0.971032522975974 1
0.947361784343719 1
0.982760193830893 1
0.988532548029256 1
0.843696516829864 1
1.02348307311752 1
1.01783117384024 1
0.908387049534063 1
0.789329867797806 1
0.993050810980635 1
1.06186111980986 1
0.841095524961757 1
0.862912824892529 1
1.07710347872236 1
1.09955159081546 1
1.15728726583922 1
0.987423570839058 1
1.29189513709562 0
1.1877441018143 1
1.11855679199073 1
0.942599021443181 1
1.07095781671447 1
1.09811067674816 1
0.922827842069199 1
0.991216706120643 1
0.947939202772528 1
0.916264440244665 1
1.04836715431824 1
0.849409753484051 1
1.28084344675135 0
1.00858195181864 1
0.939127697585581 1
0.744366995203435 0
0.860888408375267 1
1.15912509928074 1
0.737991102689205 1
1.05848372718804 1
1.03652950403304 1
0.918225343661436 1
1.09042596686547 1
0.894495726279665 1
1.09110614294255 1
0.937982797042991 1
0.988896237924634 1
1.28488001246767 0
0.894696846117119 1
0.996508302546584 1
1.1761746629353 0
0.851808592322534 1
0.976664917831218 1
1.09951699972064 1
0.960565790628478 1
0.986707282515364 1
0.917668491220197 1
0.92815517693925 1
1.25271607404066 1
0.890962952201337 1
0.904885786660719 1
1.18121302606414 1
1.13359988993566 1
0.840364214329895 1
0.887068042812713 1
1.05751701305982 1
0.850157219511896 1
0.891886976659608 1
0.960821275466783 1
1.02496926106459 1
1.14428030785394 1
0.983507989206741 1
1.04409772629981 1
1.14839609787464 1
1.04451982037909 1
1.09237253329492 1
1.04970805180941 1
1.06515931496581 1
0.877104046769428 1
0.977667766017038 1
1.32664972598581 0
1.19112457136775 1
0.792860797518464 0
1.12896741154812 1
0.769943652297815 0
0.749907358615691 0
0.776554276807173 0
1.01655345332183 1
1.06232980148482 1
1.00739947941547 1
0.947722197249068 1
1.20743123045089 1
1.04528098793075 1
1.18331945120562 1
0.997239061530516 1
1.08683704346591 1
1.01160211244445 1
1.01444688477583 1
0.802142461620018 1
0.765971196061076 1
1.02157098711178 1
0.975223977356141 1
1.06598862842303 1
0.866357437887041 1
0.958041118958643 1
1.12604567692082 1
0.975646186526711 1
1.03071040977022 1
0.970816189986677 1
0.901203613950757 1
1.15648963223609 1
0.856180976378303 1
0.972935775858865 1
0.929656229483664 1
1.11122971783498 1
0.875100336355792 1
0.908528151512368 1
1.17572634937859 1
0.73613404747382 0
1.07545092761571 1
1.09882839851212 1
0.910299869938673 1
0.982846510352273 1
1.09795344931698 1
1.20405160010994 0
0.981394241054233 1
0.898863766805059 1
0.836232432057172 1
1.03725456291024 1
0.975368963246864 1
1.14158582866148 1
1.24050770604135 0
0.949356574548876 1
1.08842429276381 1
1.09118606949089 1
1.03643567261677 1
1.00714017701623 1
0.97782628688683 1
0.793286127656208 1
0.90386398816635 1
1.04189894703861 1
0.963272788332925 1
1.20144896353653 1
0.861393640629413 1
1.04052791662954 1
1.15210263205743 1
0.981640306806056 1
0.995932302663229 1
0.896203335769832 1
1.09448914693704 1
0.986508437071422 1
0.807895740977738 1
0.884466390237929 1
0.955539463694057 1
1.03230616030426 1
0.901849536715096 1
1.10495625499345 1
0.907430671625879 1
1.1232550795927 1
0.871345808066665 1
0.894196180023317 1
0.788901726504065 1
0.941777546984693 1
0.820924417695784 1
0.939565033442531 1
0.964133366287639 1
1.07899267716806 1
0.962395136150556 1
0.956866705191208 1
1.0082307345496 1
1.03640415091842 1
1.0609962400755 1
0.966469509772556 1
1.0849395784542 1
0.96631911588784 1
1.02685619044991 1
1.13650296679003 1
0.92934497731989 1
0.954776530406142 1
1.10224929007963 1
1.07237566764574 1
0.966865973722406 1
0.975134775465829 1
0.955690719795171 1
0.922865498606276 1
0.773888618547775 0
1.21802348142574 1
0.937210620015102 1
1.09750252776287 1
0.948560785535591 1
0.967305692439195 1
0.827718849997773 1
0.886895648569946 1
1.18630415721498 1
0.868220608558355 1
1.05808881768944 1
0.984290070837042 1
1.17484007056458 1
0.957766850214091 1
0.976757602038077 1
0.813277634770325 1
1.11489022914765 1
1.00760680463829 1
1.20737740071072 1
0.913534461207951 1
1.06674652795818 1
0.905548473514579 1
0.95955100770091 1
0.780869367345939 0
0.930323924905096 1
1.13071165239299 1
1.08215439988926 1
1.14078614335603 1
1.02693699795527 1
0.872547912558188 1
1.04179325456047 1
0.92978753468093 1
0.95072620728236 1
1.02470642630317 1
0.917306600268963 1
1.03431307673054 1
0.968324387837073 1
0.789045223182596 0
1.18050043136061 1
1.05021138267353 1
0.873728613578683 1
0.935012586981462 1
1.09881059163982 1
1.17893697453701 1
1.02613074095707 1
1.24330044732056 0
0.935173047611445 1
0.826081557526901 1
1.12595805024943 1
1.27143434419042 0
0.960574342857473 1
0.937831259734404 1
0.996656576459586 1
0.907765176935312 1
0.930790478617461 1
0.945213091928102 1
1.05937560406569 1
1.03187483670154 1
1.04397643746008 1
0.857157044389466 1
1.10584266601283 1
1.05613863601538 1
1.08910858926871 1
0.865616637615104 1
0.839442575481069 1
1.09876084862253 1
0.896882452498711 1
1.19591191737943 1
0.915754232452521 1
1.20344486604077 1
1.04283891574341 1
0.963596592741263 1
0.90893991166747 1
1.01506319006233 1
0.992846606827899 1
0.668467172393899 0
0.88653865212017 1
0.855671274077895 1
1.00939667081489 1
0.966629195236684 1
0.965280332131483 1
1.17645475310259 0
0.84396631354516 1
1.09000711771316 1
1.02019584047287 1
0.915365242120376 1
1.12174933400044 1
1.00078326784652 1
1.03140295944797 1
1.00683344823838 1
0.962396048214719 1
1.17597931483803 1
1.05391009943256 1
1.0006436365016 1
1.10552502952472 1
1.19803499594145 1
1.04538588686808 1
0.772185818468787 0
0.882257408806321 1
0.983821729926796 1
0.964462419387128 1
0.73106659312659 0
0.881578868920949 1
1.12293398407707 1
1.09409766635073 1
0.924500671206543 1
1.16912452798664 1
0.968963905822505 1
0.826903091915733 1
1.09687344275665 1
1.0634924338431 1
0.677749977523663 0
1.07891988158444 1
1.11105408552975 1
0.855641171281706 1
1.072911889449 1
1.06678922555588 1
1.0794275591661 1
1.17046073499891 1
1.0197479386044 1
0.925209923602712 1
0.927873016637545 1
1.05038223844286 1
0.855112257794341 1
1.28186544399928 0
1.16491920922039 1
1.07942220105111 1
1.15547450506421 1
1.0012431026454 1
0.910338491040691 1
0.970762149384027 1
0.961047295284027 1
0.995841547732815 1
1.14209562825818 1
1.09887731310625 1
1.10433684688761 1
1.15990280832639 1
0.951523615546424 1
1.02874453988397 1
1.12250933978714 1
0.924781510043213 1
1.15873323173519 1
0.908113706012906 1
1.20362373860464 1
1.12066248693037 1
0.881575797763267 1
1.07602132980192 1
1.05910117033249 1
1.00695485760483 1
1.04348006421012 1
0.888706795907243 1
0.981581400655455 1
0.96642073855676 1
1.0355924582716 1
1.04929103566251 1
0.980564976120477 1
0.950070769702318 1
1.11676718921161 1
1.07513050112054 1
1.00541480860524 1
1.15772374064688 1
0.745600929264354 0
1.10229099243032 1
1.0451544372167 1
1.10023796771914 1
1.27644750988089 1
0.918316639565156 1
1.11463005663955 1
1.24092962025584 0
0.995449750119427 1
1.05318596369665 1
0.923042369531435 1
1.05139425668073 1
1.18701397572511 1
0.979264371884329 1
1.18427164368982 1
0.921396707253015 1
1.04404859509291 1
0.806541733666285 1
1.09259569140632 1
1.00748179516674 1
1.03570709757403 1
0.982935521299809 1
1.09453838437367 1
0.913904649593148 1
1.03771621767977 1
0.834168933799987 1
1.05292939450722 1
1.10087823733354 1
0.953718094618757 1
0.98743094255682 1
1.006666918857 1
1.01533792547251 1
0.929305143392614 1
1.15945450798937 1
0.946158890271942 1
1.27256140962931 0
1.00436079051287 1
0.854339258082862 1
0.924779639069771 1
1.18384325762721 1
1.07450103768044 1
1.13830371766793 1
0.967204251914415 1
0.936050667256113 1
0.873556466591073 1
0.824956373412624 1
0.940402804595184 1
1.06821569926747 1
1.18529271704713 1
1.03354382865726 1
0.942148513225996 1
1.14563464227261 1
0.891545169054034 1
0.962297594921857 1
0.8619520739638 1
0.763134637066527 0
1.04406800030812 1
0.798183152728211 1
1.00525998353377 1
0.936185991178915 1
0.915175504024802 1
1.0041651168417 1
1.2755756524192 1
0.866278840675578 1
1.09767705029301 1
1.00344105501382 1
1.2523983152311 0
1.10688019635838 1
0.844746049745493 1
0.949897451346518 1
0.924672878233699 1
1.17568428919166 1
0.793459261404523 0
1.11912824969695 1
0.973351212796046 1
1.00706522366547 1
1.05753113254962 1
0.936632463876508 1
0.945080302821807 1
0.946854103678306 1
0.938524594102466 1
0.925043535539064 1
1.00968837529137 1
0.85748383174847 1
1.03988010847137 1
0.867652527797042 1
0.948149064122397 1
0.94967120028265 1
1.08228854001872 1
1.06312898758357 1
0.966375065020233 1
0.966916517301648 1
0.961195774654383 1
0.835939265984948 1
1.11868764336469 1
1.16501710269654 1
1.0788249991325 1
1.07290067422752 1
0.997920478108603 1
0.964082792974347 1
1.12362667672346 1
0.987431614370308 1
1.03894849536582 1
1.10095347163488 1
1.14594145345401 1
0.817554827552234 1
1.04950144686065 1
1.04750010416318 1
0.710404005197259 1
1.09328621848446 1
1.05425385786842 1
1.06198161305444 1
1.07325507913689 1
0.977310368513284 1
1.02434504056572 1
1.0187743645796 1
0.966134939227788 1
1.0460136164123 1
0.970763946880868 1
0.847021614661728 1
1.04665690772981 1
1.0571837834409 1
1.06855030824033 1
0.922548469347474 1
0.98914224110164 1
0.870911991806541 1
0.905327903495496 1
0.969149302854587 1
1.05686084272948 1
1.12348886470093 1
1.01259911742997 1
0.807769518346398 1
1.25610685976639 0
1.00206578274366 1
0.856026436729989 1
0.961210885293311 1
1.16930269384431 1
1.28031843160832 0
0.967274761877957 1
0.966383768734962 1
0.947292923236545 1
1.13163083574744 1
1.04710287545039 1
0.923822089568189 1
0.990834299213056 1
1.00916326162744 1
1.05823380005311 1
1.04561033428249 1
1.1065219744522 1
0.907916397354598 1
1.12170396295806 1
1.02914909152622 1
0.879525114583105 1
0.92327883502413 1
0.850756995212272 1
1.08935397724719 1
1.13101000980002 1
0.923898230409116 1
0.676709803796514 0
0.775717604886319 1
1.09154190786769 1
0.932332020868983 1
1.15183863347596 1
1.13434042601711 1
1.21029451726233 1
0.788265557815347 1
0.90129016648742 1
1.00052270226943 1
1.27782223401668 0
1.17503202312038 1
1.0122882119329 1
0.997741231009898 1
0.897106031504775 1
0.953023331909815 1
1.10523319911285 1
1.20043215397167 0
1.12586886328369 1
0.996442886560965 1
1.06018500117451 1
0.830034907740157 1
0.931542521811465 1
0.880530000957347 1
1.01231783749881 1
0.872561713387221 1
0.929386022831712 1
1.00138378017532 1
0.887421307374106 1
0.811707757376825 0
1.01758284081108 1
0.889290882757575 1
1.12162166997402 1
1.04713268126156 1
0.962302230652425 1
0.867654888159396 1
0.950953028021608 1
0.733898831712962 0
1.00914682475719 1
1.10172236260901 1
1.133493556012 1
1.18744121631046 1
0.769074970484581 0
0.982124667301638 1
1.23959058704979 0
1.041033186389 1
0.798210038099753 1
0.869062439788794 1
0.968396955059345 1
1.06408529127476 1
1.0476309934305 1
1.17529703029997 1
1.14153709735429 1
1.12916491326651 1
1.07745032701607 1
1.11942335962689 1
0.843560438558131 1
0.94632305620243 1
0.837024280308609 1
1.07420120803172 1
0.925407364445131 1
0.807959462607525 1
1.22473891805816 1
1.14058242228097 1
0.822825326403169 1
0.817811789805172 1
1.00602603769612 1
1.10074848262905 1
1.01345385352732 1
0.999333001514609 1
0.854130916328702 1
1.12462475001489 1
1.00393292249093 1
0.956635451332081 1
0.990276768811083 1
1.07124998238038 1
0.937901391450233 1
1.00243596439271 1
1.04123446975301 1
1.13453227090995 1
1.03435693554269 1
0.932234970013244 1
1.25339014087396 1
0.997337368137426 1
1.17290363676674 1
0.927206891583462 1
0.930667943595699 1
0.693082840658082 0
1.01027457756365 1
1.09387095975998 1
1.06886539605366 1
0.94165379321569 1
0.861197102391146 1
1.01306851843861 1
1.0258801570076 1
0.902990335642912 1
0.855329127163759 1
1.00823818009653 1
0.910610560772863 1
0.803428752086658 1
1.12843738202407 1
1.1782150089111 1
1.03252092034872 1
1.04769964701785 1
1.06025512651948 1
1.08530783805418 1
1.11963144703488 1
1.09156545456609 1
0.859420371904027 1
0.900379688600639 1
1.13285145170872 1
1.14444702211922 1
1.16427972461828 0
1.03702822831974 1
0.939629075726357 1
0.8475340048905 1
1.06192987038943 1
1.02271039127432 1
1.12504149996215 1
0.980784458200243 1
1.17018319824158 1
1.00234348666316 1
1.04899504943661 1
0.971311878384422 1
1.08584377389379 1
0.859588002726267 1
1.02299108637673 1
1.00529739479015 1
1.18518046135554 1
1.17609114716309 1
1.01185321866985 1
0.896709920524565 1
0.740932974120105 0
1.0127706836988 1
0.84824521305623 1
0.829375609863542 1
1.05645733818848 1
1.03650680717163 1
1.09889849454135 1
0.954515327677651 1
1.11152682711578 1
0.787366991093458 1
1.20750435473532 1
0.95184483810374 1
1.01615764300828 1
1.14121396281791 1
1.21235723804819 1
1.15196911015648 1
1.04688909235809 1
1.04768213996597 1
0.980939068733763 1
1.01755676092262 1
1.27737420192404 0
1.10098108279834 1
0.925399465143931 1
0.967573339707669 1
1.08771194403464 1
1.01886909729017 1
1.02098892366991 1
1.00058300511961 1
0.976022365410546 1
0.884643496844656 1
0.983521373753693 1
0.95707407632088 1
1.19486391359152 0
0.952214054802117 1
1.01871774459267 1
1.04987426113651 1
1.00154309477573 1
0.990583594769698 1
0.84487938256228 1
1.07953249649843 1
1.09267420479242 1
0.912191643270333 1
1.1238509924097 1
0.81774028746383 1
1.02370192659665 1
1.00394677303537 1
1.13875217138446 1
0.919818944361464 1
0.986989790600971 1
1.35969410410482 0
0.96919332209636 1
0.930087694763022 1
0.914316485057107 1
1.06432166507883 1
0.904345459074672 1
0.649983876658599 0
1.21656642861272 1
1.03220234653299 1
1.03185304556947 1
0.811942403141783 0
0.933678996598366 1
0.928353825943639 1
1.01207432961777 1
1.11744316606012 1
0.874538700176106 1
0.910426145555383 1
0.922626464871544 1
1.10293258061445 1
1.29917397007163 0
1.25436146056758 0
1.08888987399537 1
0.827768833874798 1
0.970664921255464 1
1.10141246956298 1
0.955983326725331 1
0.887674855351315 1
1.09145316941823 1
0.849562217655171 1
0.962510936183879 1
1.0711772254319 1
0.919752964562865 1
0.849083346703913 1
0.882583456573903 1
1.33823867093458 0
0.975692082381932 1
1.00855543443691 1
1.04330360158899 1
0.961458657509606 1
0.76051081183989 0
0.870893895461232 1
0.889973741069145 1
0.973801653319518 1
0.9175923155803 1
0.996353931027548 1
1.00183352287274 1
0.99630503003576 1
1.02167185379702 1
0.963781378686478 1
0.817645441025111 0
0.88339731204361 1
1.10073671821905 1
0.920298993677949 1
1.05194381519628 1
0.989254372655764 1
1.09125584015303 1
0.846475887028749 1
1.07422581373969 1
0.895998077530213 1
1.02558959115586 1
0.706716983653718 0
1.00857456094334 1
0.970574657854209 1
1.08544006007146 1
0.703316581856903 0
0.869052710349672 1
0.968867666479103 1
0.802217794868644 0
0.875600890890389 1
1.05715030233109 1
1.02141664245865 1
0.822471584945204 1
1.11978289128852 1
1.04814548067206 1
1.11058846457514 1
1.01248429099238 1
0.989489916120723 1
1.09509746983518 1
0.979335222220417 1
1.00565631287658 1
0.668310601757975 0
1.06564529678946 1
0.891231791182551 1
1.16651197138537 1
0.797120240825254 1
1.0331948850951 1
0.989031472892059 1
0.916670619789889 1
1.22850614410399 1
0.868530927946524 1
0.983529001564013 1
0.955974902904113 1
1.11256465918873 1
0.985752841813638 1
0.938172334737568 1
0.923055067344304 1
0.999167958608037 1
1.02576882697531 1
0.99565636062409 1
0.845096419250985 1
1.13710783646608 1
0.949728092264799 1
1.12518355250814 1
0.973075537312771 1
0.981673099429306 1
0.899553841489721 1
0.928673690622273 1
0.924741915292143 1
0.858135812575841 1
0.943391276427456 1
0.943746679958268 1
1.11834248669731 1
0.832826065184545 1
0.975420716820907 1
1.14651872107344 1
1.18879344147867 1
1.03181042340372 1
0.652686701414759 0
1.06299425888576 1
1.23085736886024 0
0.920048608544587 1
0.803638687997648 1
1.07641028964371 1
0.983413999856569 1
1.06375075146396 1
0.991707978587444 1
0.937823401213924 1
1.10388123722194 1
0.933678451382047 1
0.891265498732714 1
1.00776225953792 1
0.98177187412451 1
0.845999119617363 1
0.990363408562464 1
1.09201256677596 1
0.958827806043522 1
0.954121544310424 1
0.977961194855259 1
0.812958979365116 0
0.863504623694382 1
0.955894688739301 1
0.924919986834039 1
1.06649386303925 1
0.947896901583024 1
1.03903400123315 1
0.980220529810696 1
1.17037288906164 1
1.02181661305821 1
0.894912155540607 1
0.903677559097694 1
0.768425971508011 0
1.09316653458678 1
1.10371542192469 1
1.21782080696785 0
1.11612814671544 1
0.994289290974074 1
1.04499161684908 1
0.996323368188502 1
1.04593638227866 1
0.943687074880644 1
0.731630785122881 0
0.971872395922845 1
0.893636452457931 1
0.918409256846054 1
0.887018028311221 1
0.935997677601572 1
0.962605238725357 1
0.988618804092829 1
1.11586134216862 1
0.997500149422546 1
1.03747842223495 1
1.08662384326719 1
1.10905698762214 1
0.86520570506123 1
1.19782372520341 0
1.07227332472592 1
0.965196729085203 1
1.03222199126933 1
1.14262001801016 1
0.844790099784062 1
0.849910413634339 1
0.832751912114301 1
0.949964849191313 1
1.17590480732231 1
0.808943403750772 1
0.792829531195992 0
0.72053785262155 0
0.734045779706714 0
0.75261144675707 0
1.18782843967745 1
1.03209629519988 1
1.02126140241537 1
1.04763189200854 1
1.14407101662313 1
1.03453656972359 1
1.11088272651487 1
1.06416690194449 1
0.902798052376027 1
1.1620211203126 1
1.06403847273832 1
0.975291637343776 1
1.41940436771415 0
0.867638789847584 1
0.927213020029077 1
0.915580699036257 1
0.995130722812624 1
1.11064511132064 1
1.04573346556842 1
1.05864644500622 1
0.981776389138396 1
1.00081354770885 1
0.937219521984049 1
1.05961045135897 1
0.984962505773738 1
0.858628576911156 1
1.015553939886 1
1.11309321289213 1
1.01626434677888 1
1.08738386149938 1
0.849397738802534 1
0.962820358533323 1
1.2312445088951 0
1.00361718168318 1
1.14800390804041 0
1.0047970525434 1
0.885882043042473 1
0.850149923190331 1
1.08638129809154 1
0.821835153820748 0
1.13707996527468 1
0.791289765640749 1
0.865625027976973 1
0.962005850556168 1
1.11356033406872 1
0.826028504536953 1
1.30249782183765 0
1.02208320330354 1
1.16976987695042 1
1.04036467779206 1
0.982499166254561 1
1.01345112685571 1
1.18757807499624 1
1.11367233588399 1
0.991326579914257 1
0.932582348648282 1
1.18903418858368 1
0.87725065854681 1
0.860633325386074 1
1.01203775908871 1
1.08530154129051 1
1.10125435919933 1
1.0549641920343 1
1.05519093504852 1
0.944204769770536 1
1.00048769728153 1
0.887023570150708 1
1.03845469788929 1
1.02119872000826 1
1.00494055689623 1
1.0369283750334 1
0.966233612557277 1
0.846274184192369 1
1.01011152764016 1
0.880803455710209 1
1.07446016339027 1
0.906889973843705 1
1.06581377665881 1
1.22386989674034 1
1.05904680057555 1
0.788497137293434 0
0.936823025145253 1
0.98884594148589 1
0.864291292805085 1
0.813887580629234 1
1.07454085949032 1
1.21365344168977 1
1.06484922051106 1
0.811119685751295 1
0.864565759350056 1
0.901530265173591 1
0.876367323483196 1
1.05035685345349 1
1.10096089625909 1
1.00770882482864 1
0.961585662803433 1
0.838362207083325 1
0.842326282182078 1
0.976641842095352 1
0.910421149410958 1
0.902801744992486 1
1.07628199207337 1
0.92635784170831 1
1.11207009820438 1
0.864306953736353 1
0.920146704896601 1
1.0961582471573 1
1.03223258930174 1
1.07103795298816 1
0.958197999972056 1
0.990258756664594 1
0.864377243529602 1
1.03992691695144 1
1.05690147709084 1
0.9036432441905 1
0.946808364571578 1
0.919043499263091 1
0.870849676449508 1
1.00468482959115 1
0.845132181717013 1
1.21604276070227 1
0.964586783193912 1
0.948009298438208 1
1.05703515797526 1
0.984533372600836 1
0.954252547609591 1
1.13842697714812 1
1.15823496549386 1
1.19745458639041 1
0.926242660098496 1
1.18427012679331 1
0.860959792810654 1
1.18877998692841 1
1.01951039086723 1
1.02750826555358 1
1.11625385791652 1
1.0673386208778 1
1.00717983326235 1
0.938923291801933 1
0.994659134882069 1
0.970024497379011 1
0.955149167062349 1
0.974702080619023 1
1.01692239503092 1
1.2162646268139 0
0.70409130000347 0
1.23880023980832 1
1.1490639698818 1
1.10718161916476 1
1.21571892322408 1
1.08240504655059 1
0.947339875823528 1
0.975295409134659 1
1.03346944451915 1
0.990714811657302 1
1.09768322827637 1
1.15544383893949 1
0.753707130086964 1
0.880098583686422 1
1.13124156057368 1
0.925078959643026 1
1.06798552550591 1
0.932039908171239 1
0.847108868515634 1
0.818203551097591 1
0.857006412984352 1
1.27891510683233 0
1.15215780681359 1
0.986939703828727 1
0.809891808606026 1
0.856762432752928 1
1.00470814082901 1
1.03723411173035 1
1.1309541506576 1
0.813492605265183 1
1.05276599216808 1
0.927768685757591 1
1.04396325732402 1
0.796182293411287 1
0.906818109778135 1
0.933606415194267 1
0.864697515892515 1
0.954417186032462 1
0.980403167743789 1
1.2625173145237 0
0.932586390290093 1
1.04253293530187 1
1.14111421202436 1
0.89601338681514 1
0.972715211557745 1
1.0849866568644 1
0.793332404305994 1
1.21091532748661 0
0.984309870176056 1
1.02752084303669 1
1.04214746157595 1
0.983352328492556 1
0.997935362552439 1
0.981513907940417 1
1.12882638828039 1
1.06197560411232 1
0.994008586890867 1
1.07504876061402 1
1.15708600970545 1
0.913825235038242 1
0.870738885234968 1
1.07545565688277 1
1.03296752600752 1
0.870813149421595 1
0.982495636599961 1
1.07655400754701 1
0.970607712745412 1
1.02487947921044 1
1.0949822856499 1
0.963219514632163 1
1.04204582942262 1
1.0075166964747 1
1.08261213472815 1
0.915553975761665 1
1.13607327454756 1
0.806426928505593 1
0.953507321632106 1
1.03941610070636 1
1.18923079143723 1
1.24548697297096 0
0.96878729806097 1
1.08725335194873 1
1.03778747309678 1
0.989230768010973 1
0.88092016425474 1
1.04598444889084 1
0.696164141515079 0
0.8166639296031 1
1.08753071936286 1
1.1086809726052 1
0.924325972248634 1
1.02888400779517 1
1.10082374208717 1
1.00766915089536 1
0.885801714305234 1
1.08074711112332 1
1.00020579150905 1
1.01811499790422 1
1.28000737141671 0
1.01599617310533 1
0.88795414919606 1
0.998498164571415 1
0.952639779500493 1
1.15356803786673 1
0.86357034446791 1
0.878453612792443 1
1.16203364380848 1
0.89404855014781 1
0.891099267197537 1
1.06580882093973 1
1.06510358443099 1
0.933082748689517 1
0.93019131702466 1
0.983207049247666 1
0.962614825052062 1
0.886722539965624 1
1.09029996061699 1
1.21646718504425 0
0.954695785710531 1
0.985734843555079 1
1.0975495692201 1
0.994990350494426 1
1.07679429286275 1
1.12131867325086 1
0.945553816830995 1
1.01675791531423 1
0.830908243621201 1
1.07616056415806 1
1.2243605559707 1
0.941392553214212 1
1.06730448167939 1
0.956729972510097 1
1.0891780932865 1
0.986369949135601 1
1.03726876598617 1
0.885105199831715 1
0.993229754871003 1
1.06142352349412 1
0.99679920874695 1
0.954587800085806 1
1.03278442571688 1
1.18004031144901 0
1.01374990626227 1
0.915526064242735 1
1.14018141047505 1
0.977844689055906 1
0.951650245185384 1
0.918045572264709 1
0.992368435178528 1
1.044329935011 1
1.11071280171392 1
1.02455140802708 1
0.90068672059001 1
0.96883651387107 1
1.03259504233477 1
0.745178000109645 0
1.17512785925204 1
0.89813643007306 1
1.01762637854994 1
0.875597397783815 1
1.12804089413428 1
0.956749169690952 1
0.941648016465167 1
0.778153215072354 0
0.97447747143072 1
1.09299520328918 1
1.14443231043423 1
0.982527765549655 1
0.903626412794746 1
0.913069385510766 1
0.92982277630373 1
1.00913805220915 1
1.02586211263762 1
1.08266498799388 1
0.895432661589665 1
0.98071059366663 1
0.819142933281503 1
1.05201343272694 1
0.856116253374427 1
0.971559525724435 1
0.899832575775849 1
1.08937355066743 1
0.700183640391163 0
0.801688024012537 1
1.23716851642451 0
0.839790853888986 1
0.945512182731786 1
1.07457061358787 1
1.00101437416878 1
1.08304947692653 1
1.10184267959822 1
0.944242533257278 1
0.953318750342257 1
0.76293240239716 0
1.06515888027849 1
1.2308368256928 1
1.10469302503372 1
0.966603238503863 1
1.20620765016723 1
0.905979554127111 1
0.858376834853085 1
1.03131164868431 1
1.04049574155696 1
1.01646608811546 1
0.972770543695423 1
0.917216983073334 1
1.03108279274798 1
0.869360492724353 1
1.00959798227918 1
0.900358876034673 1
1.12192234042649 1
0.850554077817323 1
0.938038341547342 1
0.901682444553593 1
0.931442574655994 1
1.07638461786085 1
1.03921128440385 1
0.851203303965413 1
1.16356778833919 1
1.05448971311999 1
1.17377916791725 1
0.962210437139664 1
0.860409019927072 1
0.970565450531746 1
0.928031499818691 1
1.18042791959345 1
0.919728882040441 1
1.06389359687894 1
1.00805872788608 1
0.940238966481816 1
1.13802001284735 1
1.25741570489514 1
0.835429497955055 1
0.784849014532025 1
1.05532353361759 1
1.01094546693971 1
0.994026960610356 1
0.979735893567127 1
1.08598342506666 1
0.997092988346711 1
1.05513169518166 1
1.08159309478765 1
0.971006778289301 1
0.912173921857219 1
0.866680391172757 1
0.97118316036076 1
1.0245160796438 1
1.04788895352203 1
0.896845094958816 1
1.30351677182815 0
0.933069753748459 1
1.08584347522973 1
1.0469749061784 1
0.945111778879216 1
1.06868713443556 1
1.01017739677854 1
1.02066188257709 1
1.21593291714931 1
0.991606083906283 1
0.92976628404823 1
0.877849809790417 1
0.817678395045959 1
0.962500240057883 1
1.24400053818508 0
0.990661929181121 1
0.906706656159195 1
0.887058625828626 1
1.13547374758474 1
0.97280015272145 1
0.924349932324882 1
0.822848323993469 1
1.07255356107652 1
1.08791035962048 1
1.29589080258764 0
0.913388490235994 1
0.989080072301121 1
0.97767521648368 1
1.01385831772663 1
0.923120885583852 1
1.05482101355154 1
1.01903224593122 1
1.05988774695384 1
1.03400739233743 1
0.994972759927062 1
0.842949547884724 1
0.999304487049909 1
1.13407988637869 1
0.817733176296423 1
0.863580206131873 1
0.840072967718801 1
0.956694200344756 1
0.87367454941433 1
0.883848647403503 1
1.04690051763683 1
0.993846086493568 1
1.0399869448745 1
0.996652545059169 1
0.950859984563751 1
1.17701137565514 1
1.11111379469638 1
0.977996895765964 1
1.00330209984979 1
0.993094366222373 1
1.07408424295113 1
0.879928257817467 1
1.10699274293435 1
1.1295456581742 1
1.19814685673994 1
0.968395988341452 1
1.06780201669687 1
0.832916737772178 1
1.07396159503123 1
0.946547686818759 1
1.02953735040583 1
0.897120685588006 1
1.00539850323594 1
0.981060099038396 1
1.10295912496784 1
1.20403556328699 0
0.89692590891691 1
1.01612291293655 1
1.22744430379002 1
1.06225489537587 1
1.17838397575919 1
0.977808367385295 1
1.03717347616412 1
1.01315852427946 1
0.852258592038919 1
1.15947351097045 1
0.927861955454824 1
0.988391411686911 1
1.0553797446231 1
1.02358816001445 1
1.06701220667361 1
0.857932808338199 1
0.927008294171094 1
0.919880478734445 1
1.04179616296633 1
1.07785024283206 1
0.87841121289834 1
1.07566714589814 1
1.12521531866836 1
1.11752538947185 1
0.927194165452169 1
0.934296907121127 1
0.906700207049389 1
0.921744410689316 1
1.16955268813184 1
0.822420412437654 1
0.986783126961434 1
1.04771448366986 1
1.11296267439249 1
0.984315710579751 1
1.08290110592171 1
0.918970664347468 1
0.947599904723849 1
0.896128335844843 1
0.996492243675452 1
0.978058697145673 1
1.04730123127843 1
0.877219054487817 1
1.26738257423797 0
1.17786453274576 1
0.977052272929355 1
0.998815975432357 1
0.912842452476872 1
0.979065468500943 1
0.835573492922311 1
0.863482462211142 1
1.06072379777427 1
1.07354060367227 1
1.08495106285237 1
0.96749668112104 1
1.02108427122234 1
0.949110919329975 1
0.990688636852231 1
1.10319635115458 1
0.953576574111075 1
0.941770465761503 1
0.918000998547152 1
1.34227334454368 0
0.894228225002412 1
1.01298413032459 1
0.88112851563278 1
0.956349898722106 1
0.987231845415083 1
1.07479221527471 1
1.03195799888578 1
1.0853906793754 1
1.07504922666897 1
1.09007929839826 1
1.26088938308588 0
0.73481254077731 1
0.881445009008644 1
0.84534887177386 1
0.97469340090003 1
0.980477476625896 1
1.03827194671374 1
0.880150683320017 1
1.04687284402211 1
0.776871892754454 0
1.24186371261057 1
1.03698372116214 1
1.07635442781071 1
0.830967829758362 1
0.98352833318782 1
1.18129760371459 1
1.16475772391324 1
1.12858665773119 1
1.10741329921776 1
0.956775043627265 1
1.05167978509337 1
0.909801133651865 1
0.948536409474124 1
0.93322821322579 1
0.937655641670359 1
0.910546195813492 1
0.666815603585426 0
0.754830824658457 0
0.938606135637439 1
0.959894892007587 1
0.955158905073894 1
1.07396376064755 1
0.86593211152554 1
1.20056215647834 1
1.08141712316533 1
0.909852641769445 1
1.01690214981663 1
1.07022739236978 1
1.09244568975528 1
1.12745125097984 1
0.969229820754834 1
0.933090936743719 1
1.29470878337707 0
1.16112232746852 1
1.03660737607387 1
1.13126880223194 1
0.844869939851897 1
1.17968053713679 1
0.972473151626163 1
1.012714486344 1
1.00525451254155 1
1.00771624711409 1
1.16300028178267 1
0.86707253161473 1
1.07789750412163 1
1.00035038254434 1
1.17310850891837 1
1.09744692160574 1
0.747155203553758 0
0.98594008123753 1
1.06426982540496 1
0.881924231166354 1
0.942679882757386 1
0.919761285118275 1
1.15957761872433 1
0.934227319536224 1
0.80479061251424 1
0.928652655181689 1
0.839040291529847 1
1.07093615880679 1
1.01079913826992 1
1.30308530505778 0
0.990213790387878 1
1.24839720676043 1
0.981143318408861 1
1.06314486934577 1
1.07268260628194 1
0.966295971082226 1
0.905260505963414 1
0.942464670550893 1
0.917848369970804 1
1.03341093556427 1
0.982620383569863 1
0.827468282115696 1
1.00942348597982 1
1.05802939225874 1
0.935954250033572 1
0.831856477541468 0
1.06390646174682 1
1.02107978282052 1
1.00685036596755 1
0.848353266630116 1
1.16312939306337 1
0.790939155732948 1
1.2585891149729 0
0.88262918696464 1
0.951078837879723 1
1.11203902294302 1
1.05306418269726 1
1.25729049074174 0
0.781065061439431 0
0.963232298031809 1
1.04768802439549 1
0.836017488264309 1
0.864583140151068 1
1.04548944519047 1
0.875428756316727 1
0.981916941947926 1
0.859618857797652 1
0.879556352234383 1
1.07399864600765 1
0.975021561736362 1
1.00023451470253 1
0.778696973771692 0
0.927018605066628 1
0.905281716297203 1
0.979328011311799 1
0.949807154990994 1
1.13548055492245 1
0.9138540889435 1
0.914356028927839 1
1.25424374205143 0
0.879101408833087 1
0.831766890875764 1
0.999668014070178 1
0.910558035848263 1
1.08731889814218 1
0.897364424454744 1
0.846768747165913 1
0.988630258281052 1
0.770119399042088 0
0.97439984043487 1
1.18871996238317 1
1.00883454025881 1
0.972403638675526 1
0.966547574681146 1
1.29832529328671 0
0.76751833314764 0
0.939831132378996 1
0.800371539554664 1
1.04640667049864 1
0.939469871147475 1
1.01581634924665 1
0.934542120988352 1
1.03411656493668 1
1.02321190128943 1
1.02393723382659 1
1.26930272130596 0
1.14522202913097 1
1.23366559721234 0
1.37854266374507 0
0.961404608581818 1
0.81044212195419 1
1.04277587641123 1
0.891315786697595 1
0.94987303261224 1
1.02784084531545 1
0.937384417208964 1
1.03493497136156 1
0.672602832021751 0
0.893449407194927 1
0.959714155275557 1
1.09034816444093 1
0.829068534025843 1
0.968007254801715 1
0.975110111893635 1
1.06000649826799 1
0.927531470770288 1
1.08659822182796 1
0.875025724002553 1
1.07145568144998 1
1.00010644219919 1
0.95573986390019 1
0.869749936708837 1
1.09336309638476 1
1.09953161034015 1
0.944606532271496 1
1.13717310034109 1
1.15993617743679 1
0.963634457181064 1
1.03437191826539 1
0.930838548576306 1
0.919450337880924 1
1.10472157442672 1
0.975411435924312 1
1.10991579190517 1
0.810419974171735 0
1.00531655455319 1
1.01172733572968 1
1.05184799645237 1
0.951755018202678 1
1.25124361891603 0
1.08258190517954 1
0.965529792324246 1
1.1874435271457 1
1.19628777986211 1
0.87575502593047 1
1.05237459321722 1
0.983154301316919 1
0.895456061529847 1
1.30161963195167 0
1.08827483942556 1
0.999483663597746 1
1.08789595886308 1
0.797724855435437 1
0.964141204052349 1
1.05509944912258 1
0.979903116511618 1
1.1582853492243 1
1.17434910505074 1
0.906560770671075 1
1.01034768044589 1
1.1263075383378 1
0.944761824776999 1
0.825230703854536 1
1.04106793628703 1
0.945152179185705 1
1.11340539930186 1
0.729617556964386 0
0.949589975865809 1
0.947828618832613 1
0.833986073264726 1
1.01616140704675 1
0.899221176244273 1
0.985732217781361 1
0.930532652817923 1
0.967700914414297 1
1.17499828378945 1
0.826510656814586 0
0.922500323020167 1
1.18243256003082 1
0.860007244839848 1
0.808327859317061 0
1.07953223383004 1
1.03712274396045 1
0.861901474574705 1
1.06900547964385 1
0.932082232083455 1
0.939373787954909 1
1.23571467020387 1
1.17367349294359 1
1.09194173998329 1
0.955219669810043 1
0.858262642402529 1
0.90395168159036 1
0.992157056706657 1
0.848741393704796 1
1.12012808637129 1
1.21469301082311 1
1.17206927791908 1
1.05239644867571 1
1.09037578440424 1
1.03557345208893 1
0.985419234873054 1
0.979419286289854 1
1.04838322898103 1
1.09421668107765 1
1.03510332348241 1
0.836224328316966 1
1.07146178799996 1
1.12114755929097 1
0.720047773139208 0
1.00510764078121 1
0.806765733313613 1
0.904263584688832 1
0.982506909342118 1
0.994588659216502 1
0.906948057458306 1
1.04050322735743 1
1.03344615044581 1
1.03001181191332 1
0.831299699455916 1
0.915850554215378 1
1.0288207923267 1
0.951866466214247 1
0.949923205732794 1
1.02488392895954 1
0.90249594554883 1
1.04408295210115 1
0.954742824908779 1
0.944712432721284 1
1.21774402780286 0
1.01230262747834 1
0.870512721434259 1
0.949753751062777 1
1.15373074097016 1
0.878696022117117 1
1.00288165846083 1
0.755935631595729 0
0.9981041359693 1
0.981487204949582 1
0.918835139060525 1
1.22456228618798 1
0.992528845482205 1
1.04338252682777 1
1.05588960750376 1
1.06397210910485 1
0.889442855027984 1
0.797677715837268 1
1.07960846830507 1
0.9484969595334 1
0.909797747490711 1
1.19528570390157 1
1.11687948448879 1
1.00265888354128 1
0.948210182758865 1
1.00823656833769 1
0.969355761629574 1
0.927476685132845 1
0.855328869674451 1
0.854947849156557 1
0.797290584129073 1
1.12870593305088 1
1.01072410639327 1
1.02664754888843 1
1.06844878904423 1
0.973024037902808 1
0.992318486404832 1
0.948188550589145 1
1.13828769264309 1
1.04607278145455 1
1.07257671037924 1
1.03025293964899 1
0.894749651803975 1
1.01627299406402 1
1.16755011294637 1
0.886163331732449 1
1.21912874166385 1
0.912972062336067 1
1.05052178592601 1
1.00124525928716 1
0.907159505784944 1
1.11610321357383 1
0.833566204554461 1
1.15919880016039 1
0.987054930883306 1
1.14856996664693 1
0.902062312567018 1
0.872773112407008 1
0.993039608162357 1
1.16391126937645 1
0.95384834415527 1
1.1894450941845 1
1.10359820012225 1
0.999673710161391 1
0.743911333929392 0
1.07078079938615 1
1.15330438359528 1
1.02522789394424 1
1.19385267459863 1
0.867472550709132 1
1.14644080164891 1
1.15343724985156 1
0.954855477783967 1
0.903488726013408 1
0.926678869713689 1
1.11436971582213 1
0.775683674806478 1
1.1269995488144 1
0.768533597410876 0
1.08197678504591 1
0.956446455917972 1
0.919544410771951 1
0.89991560952585 1
1.02399963666794 1
1.07834356363289 1
1.08661129859915 1
1.08706583991026 1
1.07021783582983 1
0.885572901770656 1
1.0524080882173 1
0.826067702141269 1
1.03250433832843 1
1.09476208723352 1
0.917178501231042 1
0.932836695135453 1
0.729075290171433 0
0.876950313441719 1
0.846166167740434 1
1.01124452224804 1
1.00117598946632 1
0.941171583959819 1
0.988472701011748 1
0.903355763942447 1
1.12188584069096 1
0.903007849810428 1
0.893070061452104 1
0.898542513734944 1
1.00493813622408 1
0.968826729909353 1
0.901424298342334 1
1.14008554844199 1
1.1504710461214 1
1.065088576154 1
1.05472574261125 1
1.00584897363548 1
1.08816216668221 1
0.958999684172645 1
1.03920876440768 1
1.17449452380805 1
1.10276053684264 1
0.93721648656429 1
0.849983058779754 1
0.811825526813222 1
1.06287095089784 1
1.19492257750978 0
0.939821481921736 1
1.1206506968343 1
0.981500819216652 1
0.94330111025643 1
1.10706463960344 1
0.963028608244522 1
0.876026721063791 1
0.948680510306458 1
1.15824568695489 1
1.02484554011466 1
1.0024300472882 1
0.965852276455403 1
0.807169020511854 1
1.08579943176492 1
1.0322632967619 1
0.919559677340035 1
1.03535658596989 1
1.11385805464418 1
0.987113553696139 1
1.11723223543761 1
0.990928339148205 1
1.01980759462607 1
1.02104011847514 1
0.869927504099248 1
1.01614789375807 1
0.821335893995534 1
1.03371150529432 1
1.02806832945266 1
1.10346015949674 1
0.893322542346317 1
0.964724393241473 1
0.882013210397584 1
1.08614110181997 1
0.992285544913289 1
0.793699535173297 1
1.13882283994587 1
0.977033034831448 1
1.16874649873238 1
1.069286525727 1
0.928378784001996 1
0.879289887782743 1
0.890648266868991 1
1.07450079229945 1
1.10726722045065 1
1.09340671225214 1
0.937900099934286 1
0.91757277845867 1
1.06713924962982 1
0.968895509993787 1
0.88554747002028 1
1.11132878001305 1
1.09764634778806 1
1.15082966376512 1
0.729363070187516 1
0.966033599600472 1
0.969376730580528 1
1.11896241575207 1
0.980468930171271 1
1.07607950036256 1
1.13653691652814 1
0.720257738308704 0
0.923793932923343 1
1.09589409754797 1
1.06177011905745 1
0.724376708203421 0
1.00205996853075 1
1.11501149960229 1
0.949475982154736 1
1.45486745539718 0
1.00786124573944 1
0.860218482874711 1
0.86682685011994 1
1.12957300186248 1
1.07285158638978 1
1.01137974542068 1
0.948389809401219 1
1.10188213059365 1
0.915612237120323 1
0.900195334693886 1
0.784627374898902 0
0.905111510757728 1
1.03088006733165 1
1.16023210059545 1
0.900737486866648 1
0.843152966586135 1
1.18366432060424 1
1.09349112929962 1
0.976817900110292 1
1.15290131933091 1
0.980910451909215 1
1.09431115612825 1
1.04410018311608 1
0.948862045114741 1
0.940802566101869 1
1.04884591726033 1
1.12436195217944 1
1.18395748737001 1
1.06489200748165 1
1.06437265386894 1
1.02006286686698 1
0.947603287187402 1
0.94879840900762 1
1.06402492167246 1
1.05400187654374 1
1.09600348331327 1
1.06137160575038 1
1.08139564568466 1
0.894615700974669 1
0.938331768181172 1
1.19396256906217 1
1.00098245477433 1
0.933891438752747 1
1.0281179733812 1
0.891985356761785 1
0.97645116981787 1
0.909827591727427 1
1.1581504051643 1
1.13223776826505 1
1.20117873607078 1
1.09780893385336 1
1.07931721878918 1
1.11604144446834 1
0.851895800922006 1
0.778700567238903 1
1.0238608610027 1
0.852178521827729 1
0.912510962913271 1
0.917712204198758 1
0.897250754016808 1
1.14971929173856 1
0.897145706345334 1
0.893012851055203 1
0.693965052735466 0
0.995087856597611 1
0.87867704201056 1
0.987119015625546 1
0.995782121079582 1
0.924262569606277 1
0.98871807297929 1
1.03421829592742 1
0.941394205398738 1
0.988661687193834 1
0.917290763060204 1
1.06146481183149 1
0.836641946994867 1
0.905811479794333 1
0.836576210957302 1
0.820580724849917 1
0.923746595191552 1
1.0201601411313 1
0.897949688304383 1
0.963767693531629 1
1.12490911516616 1
1.11801925501958 1
0.813805129619071 1
0.94821046988755 1
0.948224107672534 1
1.12346921104826 1
1.10255105317363 1
0.981566199306409 1
0.941834553191915 1
1.03838170646537 1
1.06779953005151 1
1.0816599488281 1
0.797080474079512 1
0.928763572014796 1
0.969821295855734 1
0.970072487253019 1
1.02989186089592 1
1.24316261499374 0
1.01029407832601 1
0.892912829266806 1
0.862894761131276 1
1.14220094972924 1
0.892542992476182 1
0.99542605520208 1
1.132126152667 1
1.13434548766282 1
0.916179995443383 1
0.733716241150684 0
1.035257345704 1
0.966489624626083 1
0.987361389159102 1
1.32012956396385 0
1.18809650575332 0
1.05384214349755 1
1.10552235928935 1
1.34959292141435 0
0.965068012745656 1
0.920457929737217 1
0.950940246452891 1
0.969801404824947 1
1.11688398382748 1
1.08401419155817 1
0.78567166264688 1
1.01686524252057 1
1.03296940261994 1
1.18700608868926 0
0.986907129127968 1
0.995981265169785 1
0.896197768216353 1
1.08018525134833 1
