# Supplementary material for: Bias caused by sampling error in meta-analysis with small sample sizes
Source: PLoS One. 2018 Sep 13;13(9):e0204056. doi: 10.1371/journal.pone.0204056 (PMC6136825; doi:10.1371/journal.pone.0204056)
Supplement: S5 File — (ZIP) [file pone.0204056.s005.zip › results N = 20 theta = 1.5 tau = 0 sz = 10-20.txt]

"dl.theta" "dl.cp"
1.44097032369047 1
1.65750924954761 1
1.47513592471562 1
1.26714539168783 1
1.8246544999492 1
1.57857929681469 1
0.999736742281912 1
1.00216647403612 1
1.85503969147369 1
1.30352216926289 1
1.72616034443388 1
1.23232644465955 1
1.42276422394336 1
1.33771296365789 1
1.64016109272973 1
1.61829671214973 1
1.37201838143301 1
1.19701574686718 1
1.06727017154649 1
1.15512802859851 1
1.40879094999389 1
2.06119565501745 1
1.3872688832836 1
1.13614444466022 1
0.98528516938043 1
1.17340907334965 1
1.36665414635695 1
1.46853939882747 1
1.7064085914647 1
1.32712598590701 1
1.45324606633385 1
1.26773732758785 1
1.70742060981246 1
1.23185582335622 1
1.68233827537134 1
1.13246048741442 1
1.77995817958408 1
1.13703930344177 1
1.09706666209179 1
1.71785827401438 1
1.31146796161361 1
1.14611003145829 1
1.13648003479654 1
1.17266329291787 1
1.47609898285142 1
1.19266179439484 1
1.1848188013505 1
0.913429142620362 0
1.50821651981379 1
1.47795774580447 1
1.45780182192874 1
1.73148402014572 1
2.03236330820705 1
1.21014154940135 1
1.25594366035275 1
1.38147655348054 1
1.65318063575457 1
1.08111013921643 1
1.68141398387126 1
1.6674719175148 1
1.43891897171448 1
1.35207788189159 1
1.66142539872842 1
1.1562933232146 1
1.27398361164193 1
1.85566878573051 1
1.61787127173017 1
1.07561844213476 1
1.5485574542948 1
1.07695003715804 1
1.27230482369935 1
1.70568250854825 1
1.48127369871227 1
1.15424821126339 1
1.65834632448107 1
1.5160401807094 1
1.9419334860499 1
1.44213890713345 1
0.98784124506447 1
1.64231853709113 1
1.38691697429696 1
1.18186035726435 1
0.840638561877426 0
1.17149129280914 1
1.45777162846822 1
1.377539989954 1
1.72700216010519 1
1.06860134336119 1
1.16787958709417 1
1.62476977985639 1
1.37137701756276 1
1.29834888386949 1
1.40017479181713 1
1.37450196122215 1
1.30390565079208 1
1.66790137143723 1
1.30508159700332 1
1.59344473230171 1
1.33186601814683 1
1.92906349463106 1
0.844093517979473 0
1.78799308807718 1
1.3386973022871 1
1.19255405300941 1
1.66634926269275 1
1.40655404780116 1
1.45633677548375 1
0.998507977164138 1
1.22099482157603 1
1.65254959467487 1
1.23628948881863 1
1.76046617465041 1
1.27909724392524 1
1.05026224994452 1
1.07268676347685 1
1.91414432080605 1
1.27002116944346 1
1.7019543578826 1
1.4111175185385 1
0.912742985369968 1
1.40568147009343 1
1.02227525048986 1
1.98659981410031 1
0.968092213453267 1
1.33026939786739 1
1.98788764740436 1
1.35507154627979 1
1.36224263567827 1
0.944949116642497 0
1.48707835239156 1
1.46604067118744 1
1.24124414132649 1
0.930892328941363 0
1.11517366362696 1
1.47429639763411 1
1.82515794318744 1
1.34722834671768 1
0.937494966193925 1
0.978381314841119 1
1.20311980051485 1
1.72241621806277 1
1.20694347830179 1
1.64628313036212 1
1.94233341226061 1
1.01906956255093 1
1.53500491180117 1
1.25014027600812 1
1.41506406307699 1
1.47659899292161 1
1.25919356067879 1
1.10516420438665 1
1.01994588600864 1
0.708590137315319 0
1.6193045188482 1
1.66057898750702 1
1.27883083849781 1
1.75147424516265 1
1.10292105267252 1
1.61080971435488 1
1.69306433666637 1
1.43393560907845 1
1.08864888894404 1
1.17312028831069 1
1.61106667690882 1
1.12521067954026 1
1.37632345037741 1
1.58227200086597 1
1.50965296463337 1
1.76317055452259 1
1.1484611754173 1
1.6090116886217 1
1.36093398158095 1
1.89822983537885 1
1.07787874864169 1
1.84912354234779 1
1.69050070011036 1
1.37432776762109 1
1.21537050168753 1
1.75173969468458 1
1.37788737784004 1
1.52413594190793 1
1.39690346390022 1
1.42408575353266 1
1.21422199918414 1
1.27682004595292 1
1.16202190560632 1
1.589801637309 1
1.09487127481248 1
1.75068570833044 1
1.6403878636105 1
1.72914278609215 1
1.12079385630614 1
1.23165637566883 1
1.18062911709543 1
1.5479927640397 1
1.26937440304516 1
0.938668827771182 0
1.56373423390307 1
1.65307889030346 1
1.89587514123394 1
1.43001864956305 1
1.41159221260105 1
1.14567608157271 1
1.44730225850426 1
1.72184587746901 1
1.74053480766035 1
1.25830638389412 1
1.31281855186355 1
1.09383663696088 1
0.761574919147825 0
1.19370884611258 1
1.50485958106563 1
1.5959715706884 1
1.64905195687738 1
1.61343240133678 1
1.26220177782686 1
1.68121344276968 1
1.24967394361823 1
1.16512831856828 1
1.93240681678278 1
1.57255772232913 1
1.75711668297943 1
1.71192137004245 1
1.31359574716009 1
1.08036779218836 1
1.72552777891677 1
1.50746084003976 1
0.829316025260036 0
1.42060804398717 1
1.55463979267043 1
1.2709906128167 1
0.916070965255504 0
1.15896140404526 1
1.18329685156599 1
0.761277632870851 0
1.06355337773866 1
0.839757171476759 0
0.914683231765869 0
1.14360228454401 1
1.39069776716368 1
1.68910855393091 1
1.61943651651928 1
1.58548303583231 1
1.64057583390866 1
1.2338414107967 1
1.36598776084659 1
1.31383985233655 1
1.1580276380006 1
0.81077074772774 0
1.33387135727164 1
1.32876435727612 1
1.75989271377902 1
1.11629131062933 1
1.49907861496428 1
1.68152134115149 1
1.52081534491752 1
1.56600059482949 1
1.36410631831257 1
1.20576750161754 1
1.3684193862107 1
1.15355738258153 1
1.20097116241897 1
1.30989291444074 1
1.20232453934235 1
1.40063950867905 1
1.54010235322854 1
1.55786167214896 1
1.31780347680351 1
1.66926851220795 1
1.50784419435346 1
1.15864783285668 1
1.36097601829865 1
1.59752764813312 1
1.31416989814664 1
1.48563190164552 1
1.30579960101099 1
1.76942616323427 1
1.37258265549078 1
1.63395920953442 1
1.45576029503754 1
1.09057731554682 1
1.43553151859085 1
1.13061884000698 1
1.26124859648801 1
1.52640339723898 1
1.42462145512809 1
1.32317398031019 1
0.986196026696298 1
1.58700979144629 1
1.40899200439764 1
0.900968971230865 0
1.48568619136936 1
1.68759746296104 1
2.09791022653489 1
1.53323910218842 1
1.3122551873234 1
1.48666211179897 1
1.60949472865701 1
1.30092451604414 1
0.953406005343736 0
1.28810972184994 1
1.62045228601113 1
1.21405055646065 1
1.22005076528246 1
1.12874694011755 1
1.55088612060232 1
1.18471556907566 1
1.38976438047297 1
1.34728733733591 1
1.29546656167233 1
1.38332769347362 1
1.44610290053813 1
1.42561232467935 1
1.37948724718769 1
1.94076915123102 1
1.59704309590262 1
1.65819504966846 1
1.2346096863805 1
1.34023982156428 1
1.27593905750677 1
1.33637005176976 1
1.24715747399437 1
1.59248909218224 1
1.33689896363768 1
1.49023399155134 1
1.09898214085516 1
0.984918196897239 1
1.68340265647344 1
1.31822646943046 1
1.33191898439695 1
0.59849859651374 0
1.36191505186952 1
1.15668453225824 1
0.920828179710554 0
1.12884138475985 1
0.937206239318325 0
1.85910056877977 1
1.30521562479285 1
1.40804334841013 1
1.62632901343155 1
1.38162791349998 1
1.32060626063905 1
1.28939138879659 1
1.54589106184173 1
1.3276201017549 1
1.24560675113662 1
1.52638543638733 1
1.9989408062325 1
1.21843801909459 1
1.77424940561009 1
1.62756506242299 1
1.10946187452414 1
1.59302933853689 1
1.39837087060793 1
1.58741364217083 1
1.56185262977714 1
1.25819338424892 1
1.65796084695541 1
1.16554855524409 1
1.61189574468476 1
1.2060131480079 1
1.20969952700221 1
1.70675133850066 1
1.7168429537487 1
1.45109982354886 1
1.85891582162227 1
1.52639782560959 1
1.40030491744026 1
1.37626180964005 1
1.896528968034 1
1.74145215307058 1
1.36510425908812 1
1.97644570597911 1
1.63505120788103 1
1.59746699993421 1
1.34998490812862 1
1.1846224895928 1
1.66861110163321 1
1.22132666240897 1
1.17406053378316 1
1.53663334384954 1
1.35929873895758 1
1.29542887372506 1
1.19469735374674 1
1.06145832057411 1
1.58205686247397 1
1.4615186292357 1
1.43944375960028 1
1.52651313169233 1
1.23381330186954 1
1.57352150923716 1
1.31816354420592 1
1.61157842113949 1
1.33690453339766 1
1.65961617564177 1
1.20470744081446 1
1.28556002918523 1
1.37438378057281 1
1.5829607066363 1
1.4394694699732 1
1.67671042807642 1
1.53512863519823 1
1.45708147764301 1
1.43469149867528 1
1.63473120257066 1
1.24311431166381 1
1.46887723986085 1
1.35998567900627 1
1.68860008861168 1
1.20344213515268 1
1.10212782496685 1
1.47853969221655 1
1.53516239566865 1
1.06816481327736 1
1.27865988028494 1
1.40809238446233 1
1.4864855426806 1
1.69618340582663 1
1.09805827892307 1
1.78508559158561 1
1.2302683368584 1
1.71977696788713 1
1.49042733597039 1
1.64667576712257 1
1.5487181362154 1
1.40878843704953 1
1.42142345112284 1
1.56170240373645 1
1.45917296565372 1
1.15238260914511 1
1.16120284508462 1
1.37919852933336 1
1.41666384223637 1
1.4805003989136 1
1.47089777034833 1
1.75358040497988 1
1.35117507066032 1
1.14261627922883 1
1.5590914053068 1
1.34801283197515 1
1.48802878917995 1
1.60452785248806 1
1.02742063204064 1
1.57211850248208 1
1.52949498683032 1
1.05889715656526 1
1.20895408831557 1
1.50155454456489 1
1.12080983591772 1
1.7677358093859 1
1.5010415894098 1
1.62494201709309 1
1.09547512169771 1
1.79516332039788 1
0.799667383440588 0
1.44466533823041 1
1.17285619913883 1
1.43728891795507 1
0.816207924370247 0
0.968735454389803 1
1.45395359881829 1
2.0557392908383 1
1.36107712367471 1
0.872363026480546 0
1.19712890267985 1
1.29313992583733 1
1.45296602290096 1
1.07356450540015 1
1.54098895088277 1
1.95493518101565 1
1.27264772885798 1
1.55549212720817 1
1.32523941693272 1
1.60898479493497 1
1.48074298895854 1
1.51999255554212 1
0.885177430246135 0
1.46832389240319 1
1.98576719869289 1
1.35479184466889 1
1.41836310629234 1
1.16732991532383 1
1.64800282864082 1
0.995634331776253 1
1.54227631398665 1
1.30077300472535 1
1.11244302158955 1
0.877721553655156 0
0.850323590187303 0
1.21856376369467 1
1.36888953713482 1
1.34780728372599 1
1.27714537376211 1
1.11700208955664 1
1.28122628429375 1
1.23448730872485 1
1.25510762443388 1
1.43574798341422 1
1.66135219445122 1
1.2172491193489 1
1.42365518583685 1
1.49238575817807 1
1.43869454828756 1
1.49982864483108 1
1.18139221231582 1
1.2033014415433 1
1.1946924854467 1
1.5514037204551 1
1.47961170496686 1
1.15806984942206 1
1.38766385895461 1
1.42139647690527 1
1.22504187365378 1
1.2616805340758 1
1.61064376000985 1
1.48314746792349 1
1.79532591415378 1
1.37094985377218 1
1.51534227095201 1
1.4180525774575 1
1.46621588105578 1
1.51154143136127 1
1.67545006954759 1
1.41407311488623 1
1.31224946657411 1
1.27335738879915 1
1.49521371322481 1
1.73192756845474 1
1.15690834050498 1
1.55534530339074 1
1.50415216254405 1
1.50728887809569 1
1.18348733687864 1
1.2492691828046 1
1.41412815591643 1
1.22721347858012 1
1.47624398486914 1
1.46470535869625 1
0.89788595502451 0
1.21653003594967 1
1.24332822750512 1
1.41019944643233 1
1.31933771722527 1
1.51212536042968 1
1.41740108298487 1
1.3884555369319 1
1.4969291697169 1
0.965228185399533 1
1.45335713557061 1
1.79159713039518 1
1.24203416158348 1
1.22201854734541 1
1.2179585527501 1
1.05094201195909 1
1.26022569448375 1
1.15466353880176 1
1.34160211172015 1
1.76819959718341 1
1.66049096316546 1
1.61372916591862 1
1.15531670309532 1
1.48637014853876 1
2.03854769825782 1
1.17895315897376 1
1.24382847255974 1
1.24380763638515 1
1.1669615962091 1
1.30227567834055 1
1.51218281865355 1
1.47808902424537 1
1.22959492230651 1
1.25585225658591 1
1.15821205529656 1
1.55174342702557 1
1.54049780308222 1
1.1257858347688 1
1.07072547682083 1
1.14821036485386 1
1.55617190787101 1
1.49051603275034 1
1.21747032000166 1
1.213653464188 1
1.24160812674758 1
1.38281318913073 1
1.30369526703739 1
1.39549043602192 1
0.977217085374182 1
1.23131435541987 1
1.35097835642026 1
1.34928312454177 1
0.865953027207405 0
1.69673104277095 1
1.61162609306011 1
1.624679157695 1
1.61823919503522 1
1.35232614879825 1
1.40509754203862 1
1.63930596225194 1
1.42934186642782 1
1.56206491899987 1
1.40604176413663 1
1.9051450954521 1
1.70991998843285 1
1.56161373828651 1
1.12967765109035 1
1.10203948746357 1
1.35584784177578 1
1.47487890796092 1
1.36995835979494 1
1.24685940541263 1
0.95122916347768 1
1.45553543945731 1
1.5888007943641 1
1.07592168285025 1
1.26134906934349 1
1.55964367284599 1
1.90020531291974 1
1.28522350457604 1
1.37013366071796 1
1.20664158219675 1
1.32849347831805 1
1.71364673338425 1
1.90619855637295 1
1.22020940880365 1
1.3976560094948 1
1.40443117355016 1
1.55912108292177 1
1.13121557827931 1
1.66662779563669 1
1.23342517100192 1
1.5170081548701 1
1.65994333472801 1
1.22157968122479 1
1.48223374200734 1
1.62582692428563 1
1.75360513986221 1
1.89365324347212 1
1.58373710426792 1
1.40075350974944 1
1.04756064142047 1
1.73958529200301 1
1.28793591037181 1
0.88889264273479 0
1.22301791751617 1
1.04668257020122 1
1.68772332106059 1
1.36603523096219 1
0.990173740861717 1
1.35472722281947 1
1.49430244104023 1
1.21929228327523 1
1.64389315689148 1
1.14261276010533 1
1.5756814727935 1
1.55585117139227 1
1.46030304790744 1
1.39999722758662 1
1.44043422742341 1
1.28161060465132 1
1.25368894301013 1
1.1995480296063 1
1.3494181731105 1
1.49788811187191 1
1.72977724357355 1
1.19587751222207 1
1.13430243425786 1
1.13878862781259 1
1.31455876756722 1
1.78671786136219 1
1.4816831116988 1
1.21884869814209 1
1.35973670106167 1
0.987602777742598 1
1.56513888587843 1
1.35304618025983 1
1.62292230750955 1
1.40016646859602 1
1.20849144368731 1
1.44265427660904 1
1.19379816475879 1
1.18883059401863 1
1.11421252755303 1
1.68112032648316 1
1.11434052182739 1
1.51357089704555 1
1.87612513220121 1
1.9021403100151 1
1.28565685164438 1
1.49881608614094 1
1.54357506998191 1
1.46743969810383 1
1.27107261474779 1
1.50326351445765 1
1.1192496849339 1
1.23047945810319 1
1.61419644386801 1
0.913520945728217 0
1.28285617091435 1
1.02361908290918 1
1.05230154078186 1
1.32028878758508 1
1.3726367499793 1
1.16198212735176 1
1.54472601452856 1
1.40090456036717 1
1.35901062891215 1
1.37836231448053 1
1.43118878664186 1
1.43414623333877 1
1.71694553909321 1
1.47997861810109 1
1.39035327134152 1
1.17575841246129 1
1.13676213596036 1
1.59800493171727 1
1.25073880617742 1
1.61290133291074 1
0.702542462492579 0
1.10832017883234 1
1.31012740021431 1
1.36775674977395 1
1.46231390876447 1
1.60013605918713 1
1.52952899433936 1
0.795831951111945 0
0.937816859742049 0
1.17111483529939 1
1.39706855089511 1
1.87044373789555 1
1.0636480491672 1
1.53692426683435 1
1.47429320224137 1
1.47840205986153 1
1.31007541911096 1
1.2343839033323 1
1.30784398408377 1
1.62489725681591 1
1.0514743933955 1
1.3603860749658 1
1.67390375496995 1
1.25580999103617 1
1.52663700471817 1
1.6677222893319 1
1.02870204344887 1
1.06092685060522 1
1.02244939820943 1
1.35752852235478 1
0.738576879084309 0
1.02233483738965 1
1.4091675865715 1
1.47916675541627 1
1.82851805695808 1
1.34165481509335 1
1.38737698317891 1
1.82377356992427 1
1.0853184530615 1
1.54625623912938 1
2.00664470000999 1
1.35069140728595 1
1.27342564773404 1
1.24002880484266 1
2.14203131345736 0
1.16813537648566 1
1.28128494031252 1
1.09809360900387 1
1.40406727335458 1
1.10320099959868 1
1.24964458754131 1
1.1518355763415 1
1.49615491419275 1
1.29544788820441 1
1.16869292606315 1
0.940159090392585 0
1.25328185721396 1
1.58900544838521 1
0.991186317965542 1
1.08974025687069 1
1.16632916209909 1
1.16538553369629 1
1.73841879469462 1
1.04050708281357 1
1.59371356183769 1
1.33514763905556 1
1.10497805099605 1
1.16228493496918 1
1.5935477948765 1
1.39035267298265 1
1.15200637166847 1
1.24914216431473 1
0.992515081246733 1
1.20146110981192 1
0.988984469296092 1
1.28532773192949 1
1.35351967198395 1
1.16887254911152 1
1.37894093042362 1
1.58492356730343 1
1.39466852926566 1
1.32804125956783 1
1.43208966329227 1
1.46815646413368 1
1.23330713966901 1
1.13752358209628 1
1.15658024791177 1
1.67554473811695 1
1.52567877708316 1
1.19804374974273 1
0.953091169661196 1
1.94605826689516 1
1.04185372728621 1
1.51145082049114 1
1.43350140100107 1
0.999276031246939 1
1.21239712351555 1
1.35010121598556 1
1.34601613274774 1
1.49046845236027 1
1.28044051946763 1
1.61600858297138 1
1.23292281840628 1
1.43044442984211 1
1.02955888292452 1
1.50405546940789 1
1.38122787218409 1
1.33491143498436 1
1.10907156498538 1
1.40992036418781 1
1.18226395968082 1
1.42727340323606 1
1.06239735042622 1
1.4615822354497 1
0.936510953088444 1
1.1074912679529 1
0.881212614076045 0
1.22415059182224 1
1.11531589228952 1
1.37705164061906 1
0.936368518801601 1
1.24897483833714 1
1.64740979220519 1
1.07982650018943 1
1.58586760592065 1
1.45838720432409 1
1.49785402444747 1
1.05194166344952 1
1.31710477124681 1
1.03038217975095 1
1.26341611344505 1
1.23565016284882 1
1.37278601314492 1
1.40040622578969 1
1.13353178055061 1
1.047803132125 1
1.24070964587887 1
1.5817947664546 1
1.38956583100714 1
1.70779157441666 1
1.5012912696187 1
1.14151214611132 1
1.2680484226077 1
1.40898388401509 1
1.37423348518097 1
1.42157526293091 1
1.25487592575542 1
1.30241715709747 1
0.986406148399021 1
1.41393158044035 1
1.41075169025798 1
1.25331886507897 1
1.47581139397867 1
1.46918245517913 1
1.5073565479238 1
1.77102072390196 1
1.20501002306523 1
1.02861085392311 1
1.30702583871594 1
1.78433362036639 1
1.4945555612422 1
0.968655547503339 1
1.28058744954718 1
1.12570288924762 1
1.55763573421226 1
1.22883884314577 1
1.57421194095 1
1.46276797947285 1
0.995305203651813 1
1.41229990295742 1
1.35689711303806 1
1.13801820094579 1
1.83882501719441 1
1.58956581758697 1
1.18228869912448 1
1.43375256014598 1
1.51240220844957 1
0.807279901169471 0
1.11130454733849 1
1.00498345284071 1
1.03825627127209 1
1.28605426817774 1
1.3837744517068 1
1.33414263139087 1
1.61713539246638 1
1.27495030679144 1
1.68424653225262 1
1.04938933570825 1
1.44015897813082 1
1.9012860056624 1
1.29369365282222 1
1.57480517692851 1
1.44570026661416 1
1.44451314954991 1
1.8715574925152 1
1.21387617354202 1
1.22824954484672 1
1.25948730884931 1
1.47243299959827 1
1.09825962241108 1
1.3170345246539 1
0.941352703863048 1
1.74224472291816 1
0.983201421827654 1
1.25962598602707 1
1.2968282348935 1
1.58721566730766 1
1.24538606840267 1
1.60096109468033 1
1.35560001281311 1
1.07639032542772 1
1.57899048028737 1
1.24583930108348 1
1.34495360277472 1
1.24249091669553 1
1.38896462006595 1
1.55026427831728 1
1.48420202742542 1
1.28471033076218 1
1.30706430303705 1
1.61443687670585 1
1.79146751108193 1
1.25492657887444 1
1.00185383543054 1
0.849757062587035 0
1.00007775452081 1
1.66957173848393 1
1.27600294501466 1
1.16301311051473 1
1.51147056339411 1
1.51565786774659 1
1.47866536327908 1
1.2884630338416 1
1.55594817803543 1
1.03465805879407 1
1.32842155022387 1
1.54214422012628 1
1.06821465457855 1
1.12507048722314 1
1.64876428990505 1
1.43354273628845 1
1.43046874200318 1
0.959846964393333 1
1.66016657145012 1
1.46436955234711 1
1.57446142098074 1
1.37525554702484 1
1.02405906461346 1
1.52387017093008 1
1.11273098252181 1
1.59232339515241 1
1.35664527325872 1
1.1279264186278 1
1.13371261174195 1
1.22162176448395 1
1.75637307490945 1
1.26778780630292 1
1.7209918245977 1
1.33612137876592 1
1.24495561189176 1
1.5448931961115 1
1.4172452975266 1
1.60189674973885 1
1.72327104870752 1
1.20724454044347 1
1.29431574130907 1
1.36774718565575 1
1.31343626596823 1
1.87350046989305 1
1.47260726075245 1
1.48370013253266 1
1.22573540959078 1
1.36744626705589 1
1.07334901246144 1
1.30125890127647 1
1.5076330262313 1
1.69710670161231 1
1.06912687014702 1
1.26494345242869 1
1.44109941061231 1
1.49691418882598 1
1.12094986709863 1
1.32328326772007 1
1.206549423624 1
0.895791868050017 0
1.08183254236364 1
1.6988137739275 1
1.66844414270801 1
0.983283315997182 1
0.849903906398233 0
1.55443542094276 1
1.74223600434735 1
1.05140698085947 1
1.21302232387946 1
0.993007941412369 1
1.34260769963867 1
1.31236669092098 1
1.26075043936372 1
1.34702714685576 1
1.17062069795387 1
1.24323485125356 1
1.319493945173 1
1.33186322912105 1
1.50962968566339 1
1.28645723657633 1
1.47044679539899 1
1.50645398684864 1
1.36939674765035 1
1.60409263912873 1
1.40136766521833 1
0.998693763671645 1
1.40344132345639 1
1.07484063408515 1
1.67653749112452 1
1.29254187082682 1
1.2231802066728 1
1.19007062931948 1
1.03517733325657 1
1.42956215579794 1
1.47075858152492 1
1.02654070237085 1
1.87179335914713 1
1.03929045870541 1
1.19472749293889 1
0.989816269454768 1
1.05142568523934 1
1.61674370918297 1
1.14519150947696 1
1.64211576925091 1
1.45249176527458 1
1.08798362238822 1
0.905963162180051 0
1.76060689760894 1
1.21810656386201 1
1.49019913740987 1
1.22045348191869 1
1.62766959015129 1
1.49227481956071 1
1.54478427070936 1
1.2117758612726 1
0.834564660408814 0
1.24555057228924 1
1.51779651748194 1
1.42953900900305 1
1.23509905529871 1
1.17242522568171 1
1.47095869566005 1
1.43608645167423 1
1.62817647938035 1
1.43425491813079 1
1.20142858106957 1
1.52871568272744 1
1.51532345091452 1
1.44229785507111 1
0.725348819967393 0
1.17883736609608 1
1.60365692349765 1
1.06214801188201 1
1.26009858074157 1
1.44377318493313 1
1.10078688692437 1
1.27943296683428 1
1.16058260853579 1
1.23556243906228 1
1.12947691972505 1
1.3483342330713 1
1.12139047449194 1
1.32658076313434 1
1.40998638697897 1
1.29689532376528 1
1.47263708661623 1
1.78773511071323 1
1.40104911387187 1
1.53075644242178 1
1.41207818758381 1
1.24263921619147 1
1.2653211604359 1
1.09797684945555 1
1.33195994416366 1
1.62477637771942 1
1.41627658163004 1
1.48910891771295 1
1.3438575378923 1
0.96497066376486 1
0.941470229770422 1
1.45297167567692 1
1.08004433202175 1
1.93760986123063 1
1.47965761117106 1
1.59909732593991 1
1.6019466523231 1
1.20247124678777 1
1.30305457236266 1
1.01826749428878 1
1.50873893939551 1
1.30728433176431 1
1.3365753494051 1
0.585860374058257 0
1.30362670807897 1
1.10411086837571 1
1.83752929081786 1
1.64105235404802 1
1.05464509036763 1
1.12635729694112 1
1.37931107598233 1
1.41835400981431 1
1.61168138260441 1
1.36985415635595 1
1.12132119250362 1
1.31169566425341 1
1.32079868233803 1
1.56420378838437 1
1.10836473112656 1
1.51037203745434 1
1.33570643289769 1
1.6772859002158 1
0.965988320528149 1
1.3842816427713 1
1.56906515685914 1
1.94483312198382 1
1.50192387442312 1
0.881150912108894 0
1.62775269595302 1
0.861401606510691 0
1.87227733672612 1
2.03579571349404 1
1.86748912402091 1
1.61829296287157 1
1.33735084459406 1
1.77092097088971 1
1.07578147378242 1
1.2092980449048 1
1.61870475445996 1
1.39374351209696 1
1.45364912915611 1
1.22478316540168 1
1.12701998737083 1
1.57852917964914 1
1.49397921843905 1
0.988280938529152 1
1.23666004200483 1
1.12289815979313 1
1.2695913799247 1
1.06160324178613 1
1.52023797370806 1
1.50403198519097 1
1.75529263267818 1
1.03623653686297 1
1.28423240263691 1
1.14998604277669 1
1.54128404015933 1
1.69700026670584 1
1.07979816132197 1
1.73835922179233 1
1.21172495630342 1
1.56089521953919 1
1.06376666250864 1
1.36704051067244 1
1.5909833246051 1
1.06378736481007 1
1.41121326923319 1
1.38230611380244 1
1.13529693978366 1
1.62102283489522 1
1.30026742109893 1
1.3684006988133 1
1.17435900834201 1
1.11818505549306 1
1.7036218318981 1
1.21946168234409 1
1.04515442871249 1
1.49504236305241 1
2.03916509206219 1
1.50932170246849 1
1.83372844414346 1
1.7167860369876 1
1.43245954736093 1
1.37612936390126 1
1.29150856267219 1
1.57273394272421 1
1.12175852258591 1
1.09889408686863 1
0.945164842269582 0
1.29004583946336 1
1.30632339800162 1
1.52450668682959 1
1.12840445041783 1
0.974839907539912 0
1.18928607150497 1
1.67812901845865 1
1.47318217645113 1
1.37665839142458 1
1.1751904916726 1
1.51307269759074 1
1.6278884015069 1
1.34299388716561 1
2.04020678712452 1
1.45956118331507 1
1.70766260095021 1
1.86955641357786 1
1.3543692869075 1
0.963989441444079 1
1.25789417375418 1
1.32308092711267 1
1.17501951154321 1
1.06821189951815 1
1.59684799212397 1
1.62731473720972 1
1.25807806105574 1
1.66898418788802 1
0.77575488944405 0
0.988634398828075 1
1.69274181659463 1
1.56658620988589 1
1.16706580003332 1
1.41788993876111 1
1.25342598048792 1
1.18629149522794 1
1.33593770971998 1
1.5384871963376 1
1.59963592595677 1
1.63305828860378 1
1.52790660877779 1
1.02913287809948 1
1.62278374663417 1
1.74218498204743 1
1.13032010075214 1
1.56745091798842 1
1.17493859305843 1
1.16488813263924 1
1.464919722814 1
1.37826875237002 1
1.72101759271411 1
1.31751808858478 1
1.48848470251693 1
1.46245677344061 1
1.88652208243065 1
1.14697204555342 1
1.6905260381167 1
1.5265637142381 1
1.54498139336296 1
1.11658725155712 1
1.24361440439556 1
1.22928917272923 1
1.35400411863107 1
1.49452025676732 1
1.2536571272927 1
1.38701701641393 1
1.33138882013724 1
2.00925771629942 1
1.72676044581652 1
1.31525978391283 1
1.18053536632395 1
1.27896556169039 1
1.17364615181143 1
1.48820761145648 1
1.61809756996224 1
1.92246000895693 1
1.23154572392953 1
1.55874209236113 1
1.42749282867839 1
1.29170219564413 1
1.11145918182371 1
1.34483511660932 1
1.24981608160443 1
1.18118900279247 1
1.77651234299911 1
1.43795842951688 1
1.58179590129519 1
1.72334025750289 1
1.2941068365698 1
2.00554915604425 1
1.16499445236936 1
1.52612882718971 1
1.46522137282068 1
1.16796430702155 1
1.29413124229642 1
1.30947674475951 1
2.02173525685875 1
1.24492014613679 1
1.15696417639198 1
1.56629185129376 1
1.11811231823592 1
1.27018557756997 1
1.40403973953399 1
1.30424834417838 1
1.0688257431222 1
1.17410759905397 1
1.32374031352867 1
1.38367659329797 1
1.6324848626235 1
1.39901276781215 1
1.67972920516692 1
1.26221621484899 1
1.46874851596294 1
1.42257926581082 1
1.42743271299613 1
1.46483520092394 1
1.13247192465916 1
1.01921172613624 1
1.48351032724747 1
1.33975204985743 1
0.887580759064613 0
0.863497981982579 0
1.58101180202011 1
1.20104862121119 1
1.17935248543218 1
1.52320692801903 1
1.62052045088952 1
1.22626298170921 1
1.57126350667278 1
1.34938351744548 1
1.41863245883663 1
1.32037596402631 1
1.45892670008795 1
1.49199289776211 1
1.58830053807055 1
1.74572750306595 1
0.979783575017081 1
1.49553751730977 1
1.50608894232719 1
1.53043133038286 1
1.22895310402753 1
1.57064636175359 1
1.65206454129777 1
1.62575243298307 1
1.31967755303565 1
1.63187858462333 1
1.04229439967893 1
1.4515478208439 1
1.52949253407163 1
1.30183627758957 1
1.57136943217749 1
1.42606816421794 1
1.04284242912102 1
1.41114747852952 1
1.48958968298251 1
1.1073808030401 1
1.4662261467314 1
1.87991457028862 1
1.84503319849668 1
1.52226338576829 1
1.21463490674147 1
1.32360262555389 1
1.67417333397028 1
1.65412659561759 1
1.32820669984421 1
1.54372552614606 1
1.43738258724155 1
1.17893075704668 1
1.4790021916659 1
0.909008099346037 0
1.94814220973199 1
1.52344951521128 1
1.18858147736519 1
1.71172252901202 1
1.35800040556418 1
1.44474105670239 1
1.43943967237976 1
1.47225378975744 1
1.87974454231156 1
1.82556245757265 1
1.58243625210288 1
1.64860369300751 1
1.41855125891951 1
1.24484864356816 1
1.44271470222285 1
1.66127068746037 1
0.924667455310946 0
1.37855037665704 1
1.43825775624724 1
1.54773964772332 1
1.10941129498102 1
1.73627619034533 1
1.77403525049578 1
1.50245521987039 1
1.4139101824978 1
1.46080343058439 1
1.14832114113258 1
1.83208466232759 1
1.83470585931307 1
1.35127763484477 1
1.82965448115206 1
1.14369251946314 1
1.53764792387741 1
1.34174294621623 1
1.25974177046975 1
1.44429891039963 1
1.47508909476062 1
1.56681252002859 1
0.970039870567266 1
1.2756745840493 1
1.28913578099167 1
1.60591224375102 1
1.4400942169304 1
1.3712003793673 1
1.56220556071323 1
1.57220131827077 1
1.18817236673639 1
1.4068763198676 1
1.6202798168309 1
1.01027583157005 1
1.11234097523672 1
1.54364903197964 1
1.20734527211142 1
1.46029017734398 1
1.4992385021647 1
1.16048941460414 1
1.5027550893481 1
0.787298876546247 0
1.12103734956238 1
1.21617232155482 1
1.22319964009486 1
1.70144580073443 1
1.35044077721557 1
1.37232579310985 1
1.53588196664593 1
0.951132653893877 0
1.14606975415047 1
1.25853594748489 1
1.82787748449419 1
1.61303820241556 1
1.17955679121355 1
1.56487672051943 1
1.68074262156999 1
1.31176685316704 1
1.56857758146072 1
1.57233634060231 1
1.03706626428019 1
1.90224442567097 1
1.15639966165044 1
1.12325802025781 1
0.998814872311513 1
1.29316451390479 1
1.27134578119666 1
1.53763298819485 1
1.26672372155827 1
1.14613269689912 1
1.107316877255 1
1.17952248139888 1
1.29470434291837 1
0.974025580746388 1
1.20487281374411 1
1.23178988299437 1
1.07814519856051 1
1.18943846973255 1
1.35328322746904 1
1.38190040131105 1
1.42723993966024 1
1.40300046728089 1
1.08287832644804 1
1.63962441824079 1
0.825941218780509 0
1.36772859863353 1
1.38935571390324 1
1.39225767637378 1
1.49405460022422 1
0.929727215542179 0
1.35768489249859 1
1.0332958698805 1
1.39759819237939 1
1.57017056098231 1
1.7248374848522 1
1.37963046323888 1
1.66453702608016 1
1.5275245523514 1
1.8505066693066 1
1.2034579678999 1
1.36384655168512 1
1.42160945892255 1
1.28111078308088 1
1.15748754626912 1
1.51610764710433 1
1.36640513480462 1
0.97922004856558 1
1.20023606728329 1
1.29177192942953 1
1.36797841922359 1
1.19071539702368 1
1.89571508097189 1
1.45923816448823 1
1.22502172935469 1
1.50732482590892 1
1.67192562631909 1
1.46273633147129 1
1.31159305458152 1
0.896466777291422 0
1.24960765968961 1
1.60439406818758 1
1.49923364638748 1
1.23243039926805 1
1.65630929587394 1
1.70559860618297 1
1.61323282743244 1
1.19057824800976 1
1.61785744354321 1
1.44137355062969 1
1.46573752522479 1
1.3864307563267 1
1.08920978468853 1
1.43463083604696 1
1.79785599763191 1
1.58930463276718 1
1.12804859409446 1
0.888684656755923 0
1.39811593215367 1
1.29267572237714 1
1.57943979715927 1
1.19823717968524 1
1.56671880073383 1
1.35596899355151 1
1.37839325575513 1
1.40018195588728 1
1.61759608145593 1
1.34290447595084 1
1.48033514556958 1
1.37796106703977 1
1.37826598630603 1
1.34020554840049 1
1.19199640954467 1
1.27539081892454 1
1.24680620722188 1
1.53012663004146 1
1.29058975332254 1
1.61270687096851 1
1.36557265014501 1
1.34701000285931 1
1.642299751146 1
1.45454433902956 1
1.23850033729062 1
1.51346247229907 1
1.33710856150936 1
1.43559526852789 1
1.20286138923188 1
1.38031185176891 1
1.16840556664504 1
1.56331127539439 1
1.52455314124175 1
1.30542210252165 1
1.59095729891169 1
1.39441053387824 1
1.20719199375233 1
1.71510732868836 1
1.45926175583745 1
1.67822340197542 1
1.61981791814678 1
1.4479574558192 1
1.81589552240837 1
0.996826663765373 1
1.32087771726548 1
1.58964392332208 1
1.23957090476391 1
1.53052673992364 1
1.75520679489027 1
1.63002231633781 1
1.53189741707329 1
1.37894827841257 1
1.41985369990412 1
1.29461429491274 1
1.71869308115236 1
1.08496307186166 1
1.65372242884526 1
2.08693593429858 1
1.81593795861246 1
1.702573500926 1
1.55236911115888 1
1.6506472368656 1
1.66450530193123 1
1.14882579575708 1
1.256453720552 1
1.56830488720565 1
1.31803591780758 1
1.37702147702912 1
1.64571031621717 1
1.31870438251717 1
1.37925594062683 1
1.50150021527571 1
1.4168046728546 1
1.55326650863465 1
1.34563858663325 1
1.64277561389414 1
1.1262350832136 1
1.31634392025128 1
1.21660728699664 1
1.27371537647296 1
1.06412592054179 1
1.53914537137111 1
1.1556591310087 1
1.38006120005552 1
1.19775563027695 1
1.2548349124506 1
1.51386519479598 1
1.38630408280043 1
1.22472081466464 1
1.58224448561381 1
1.55518128558046 1
1.47923999616527 1
1.6346723637397 1
1.69654250195993 1
1.18365687031526 1
1.39771798329144 1
1.33013909539303 1
1.21635830662107 1
1.60869234138966 1
1.18337657674176 1
1.45714952943563 1
1.28285666190366 1
1.74090926156649 1
1.35368653299593 1
1.63256189156375 1
1.4981298020901 1
1.4982308435049 1
1.54110149557734 1
1.35508325822828 1
1.0690088917488 1
1.35121793201498 1
1.81430327355889 1
1.25792564910106 1
0.701193923083517 0
1.28674914468508 1
1.75501491426292 1
1.31641387492536 1
1.80835412194576 1
0.735618090193084 0
0.837942273263965 0
1.30278318676078 1
1.6296638179835 1
1.49273660168908 1
1.17180133939329 1
1.211176041744 1
1.03510282432214 1
1.00605819128949 1
1.6814607772688 1
1.39958485567991 1
1.581690854814 1
1.31351270202524 1
1.65670272710213 1
1.46461983233714 1
1.0318350210802 1
1.20425936909689 1
1.38638208721196 1
1.44045593366335 1
1.56906287134372 1
1.20543032322345 1
1.17574929569222 1
1.24663658621654 1
1.79827657754237 1
1.17482017975687 1
1.3123917763193 1
1.09112547180312 1
1.50587473869735 1
1.49086792845345 1
1.37200108969413 1
1.04854164506008 1
1.64346784946318 1
1.80991223044077 1
1.39374460408875 1
1.13332252936411 1
0.943751120533068 0
1.50677682717991 1
1.27714091954254 1
1.6416296563415 1
0.998882650098872 1
1.39592800322086 1
1.02987745342852 1
1.32403499850585 1
1.2400616776233 1
1.37445868358451 1
1.20756395342468 1
1.70551781232659 1
0.879868423701011 0
1.61672674183928 1
1.86966675771957 1
1.38545479705174 1
1.54713435103986 1
1.26980305576002 1
1.54645846328098 1
1.38297341292091 1
1.70833763414941 1
1.33498600294321 1
1.35713841004847 1
1.61360986847232 1
1.45352676801278 1
1.16280425747812 1
1.31920878016351 1
1.61422297056228 1
1.4295763836049 1
1.33295481817695 1
1.90480747178725 1
1.6577360862542 1
1.43668808120318 1
1.62248470566787 1
0.987852770401354 1
1.43235693613104 1
1.38236356422614 1
1.3461812501344 1
1.51067016267401 1
1.4368935537277 1
1.342600728349 1
1.18025776614255 1
1.51207174839391 1
1.05715315916477 1
1.23724949704874 1
1.33815107226031 1
1.49980305123348 1
1.12383351716093 1
1.74415184632849 1
1.34747484117032 1
0.971577908218138 1
1.46316593498416 1
1.80679519477466 1
1.35977049123202 1
1.58441638475542 1
1.20285164554021 1
1.75876650708038 1
1.19404540490919 1
1.36241883998814 1
1.9541588934112 1
1.51817032381226 1
1.27670547352026 1
1.22191188988183 1
1.43228378284823 1
1.50910528961243 1
1.22456201567285 1
1.5441681665468 1
1.12872632903983 1
1.55561618058978 1
1.35114890905426 1
1.21450327928759 1
1.43402515102677 1
1.08071473498868 1
1.82708511886381 1
1.56733517578733 1
0.884908985514498 1
1.63050430650582 1
1.23620510740805 1
1.31007454483711 1
1.58426620841662 1
1.05368660347638 1
1.64738405500293 1
1.12864802760062 1
1.31703747622642 1
1.45204583797396 1
1.49564549795151 1
1.36053920650655 1
1.23651934149937 1
1.18637660545006 1
1.45931187282017 1
1.93259870086552 1
1.71768705529915 1
1.23231452718142 1
1.02812127281889 1
1.00829682593207 1
1.03605470459338 1
1.2524789914151 1
1.86569329104905 1
1.42400697055378 1
1.08343741427897 1
1.67006958080052 1
1.20987049093641 1
1.2170890472258 1
1.16429292450139 1
1.71666646855013 1
1.44751264021543 1
1.35556747479412 1
1.10317451478064 1
1.09824408077606 1
0.897103925180095 0
1.4186429787481 1
1.75411909611205 1
1.57740735928567 1
1.4086915823212 1
1.13240650757221 1
1.43359639105693 1
1.3209709365955 1
1.40461336264709 1
1.4206066442177 1
1.1431507853867 1
1.45819474246686 1
1.27924839630544 1
1.57478213804394 1
1.13342971283219 1
1.71045311744862 1
1.36665981780704 1
1.51628762788574 1
1.03900664912632 1
0.942229803178832 0
1.49033408772375 1
1.3219855018198 1
1.7160871833013 1
1.31758632656198 1
0.990655498445168 1
1.3853635857996 1
1.78200813971366 1
1.53011458690311 1
1.59172168672134 1
1.63071012272052 1
1.55836349469498 1
0.927927829968195 0
1.57263750738294 1
1.69428645037633 1
1.40340066408765 1
1.10777685870147 1
1.14796563996323 1
1.1879411032724 1
0.94211776365352 1
1.48679237657974 1
1.32120213173921 1
1.77600250073143 1
1.58112534123038 1
1.27975799595102 1
1.66486768359682 1
1.38335733416167 1
1.62403790350173 1
1.47377315159835 1
1.87800464033643 1
1.24451426112062 1
1.21281274150635 1
1.38367006206053 1
1.08407182754309 1
1.29414978801078 1
1.43828613314625 1
1.0940749933437 1
1.17343521390821 1
0.999026010180113 1
1.45584962981906 1
1.19606640819265 1
1.16479137674495 1
1.26915210929512 1
1.41664125191022 1
1.2515675752159 1
1.17835088777168 1
1.13848980921523 1
1.09589048057146 1
1.61866579493223 1
1.55846863947104 1
1.49561864174861 1
1.49249387644272 1
1.25603511075411 1
1.57548907615082 1
1.64537109531801 1
1.54960686430653 1
1.22550249458629 1
1.45438742699912 1
1.35777886101366 1
1.20902873667908 1
1.17352723653301 1
1.16095138954813 1
1.04260131431468 1
1.48531255716779 1
1.1351722058882 1
1.35508235363268 1
1.61619197787617 1
1.46659723496529 1
1.64064812548264 1
1.36391143307725 1
1.18061390222956 1
1.20517683821589 1
1.16883071159274 1
1.48169705510853 1
1.47729956830914 1
1.41831139864323 1
0.863631153330227 0
1.11909287531666 1
1.26432999336146 1
1.85751662863728 1
1.44300927548305 1
1.27356611310197 1
1.62359163564927 1
1.16730727870785 1
1.19252921305416 1
1.34791227514755 1
1.38983695201758 1
1.44694859094878 1
1.19885768717747 1
1.23755679242953 1
1.42670679207631 1
1.26821710390314 1
1.15755124899866 1
1.61469032566983 1
1.9020565987808 1
1.53276329689343 1
1.35264856986416 1
1.28062378224373 1
1.33719266262701 1
1.42019314545629 1
1.52107466961386 1
1.30478939503117 1
0.779452224697726 0
1.00309599476084 1
1.45887398340098 1
1.13106773046135 1
1.14310186860384 1
1.11553560943916 1
1.37335339258929 1
1.62128689727759 1
1.08016803819495 1
0.947682619161887 1
1.00583368463089 1
1.53111255428514 1
1.40560675614063 1
1.30811602979229 1
1.21845990880186 1
1.64193116879441 1
1.51885641544307 1
1.45100844842615 1
1.56580241293998 1
1.61543022741393 1
1.76516136186422 1
1.48459579167954 1
1.42970086320323 1
1.22486296943983 1
1.983323660136 1
1.55814204158353 1
1.15751800582875 1
1.16707285115912 1
1.42302671886411 1
1.67238630640791 1
1.88986581864767 1
1.15850504176194 1
1.3501246029093 1
1.3216142368611 1
1.1529533316977 1
1.46776778208285 1
1.33684821533775 1
1.44763864587916 1
1.44741925721086 1
1.15321368342294 1
1.13682374130258 1
1.35709865346984 1
1.53702410070112 1
1.13544268185342 1
1.40605407603523 1
1.37626468161956 1
0.906253753090704 0
1.39960875780195 1
1.40562098109083 1
1.61218559218174 1
1.30101725041914 1
1.2847387052983 1
1.08240603924725 1
1.07906790678971 1
1.80007187679914 1
1.8273756167057 1
1.36776978685612 1
1.29243465872855 1
1.43612353288498 1
1.8597366176277 1
1.70740004338163 1
1.44354447114958 1
1.6417434792036 1
1.10202351949845 1
1.22751701174767 1
0.91406573852037 0
1.22904055016593 1
1.20134640604619 1
1.07956248129546 1
1.5618443819076 1
1.46975805670355 1
1.37983974491798 1
1.36921107358943 1
1.54465669668094 1
1.63282557420013 1
1.74410464064022 1
0.934070863572341 0
1.43608842115905 1
1.4925194696683 1
1.41243916935712 1
1.079891215605 1
1.35607774373038 1
1.82215886560438 1
1.40916558217146 1
0.920318730853859 1
1.58835939222161 1
1.80104587012247 1
1.54981410330606 1
1.7873950394471 1
1.30956038357596 1
1.81620114693983 1
1.51069915450683 1
1.21346149779348 1
1.10815636802449 1
1.12196185779276 1
1.21120065147176 1
1.80984965608764 1
0.932037316726016 1
1.69704150254678 1
1.85844796325804 1
1.34217747498356 1
1.24660685591825 1
1.55979031907185 1
1.38313856907655 1
1.52596551438432 1
1.2482741954463 1
1.2868168315953 1
1.58563662950679 1
1.7661517300003 1
1.61490180384959 1
1.4976258375532 1
1.78670714546383 1
1.28518228891461 1
1.434447105273 1
1.42220201549443 1
1.41417374758113 1
1.63256353475052 1
1.41562326386764 1
1.37775620204289 1
1.43977245997972 1
1.15387091521377 1
1.65473356516539 1
2.03234496023559 1
1.34543169895152 1
1.38462938762937 1
1.37616684599523 1
1.15431009898543 1
1.08121573475075 1
2.02564374807319 1
1.36633076302558 1
1.3012449344386 1
0.814539236970411 0
1.2464914555496 1
1.20016219147452 1
1.46512935604583 1
1.66282758046743 1
1.81728645737293 1
1.44670360641625 1
1.11096145800362 1
0.92053979446708 0
1.44946324131187 1
1.22404162588114 1
1.9458416155008 1
1.24103563752531 1
1.42204764970201 1
1.45083902907343 1
1.02327270216942 1
1.33753395475119 1
1.06324980111162 1
1.05213046093521 1
1.39142034571643 1
1.52621621687359 1
1.55827422115915 1
1.52656183920387 1
0.822783236072051 0
1.38124108731221 1
1.52056373314086 1
0.986043322317259 1
1.25462445371493 1
1.2501436536447 1
1.14098626466455 1
1.17865109400799 1
1.64712215575079 1
1.66868923619125 1
1.22072834429708 1
1.49433677023504 1
1.36518268228014 1
1.56293959414341 1
1.03789103958309 1
1.47512656883075 1
1.19029481941883 1
1.39714450416609 1
1.52770158068206 1
1.51341943027433 1
1.71227644310967 1
1.51004295208202 1
1.55704907210568 1
1.21729269194378 1
1.60631068776702 1
1.22204794568151 1
1.42546441375483 1
1.31505363437151 1
1.2797234787113 1
1.87022494673667 1
1.45847076281872 1
1.37853150950895 1
1.465319504663 1
1.46968274437943 1
1.33067154448479 1
1.6326305222181 1
1.67460220393576 1
1.81454315713999 1
2.0839671974231 1
1.2873279818049 1
1.25633058612979 1
1.1853202810997 1
1.365745026896 1
1.19464386573744 1
1.4430986264257 1
1.35059674040111 1
1.73195112845339 1
1.62211603718885 1
1.91185236946304 1
1.49909913658912 1
1.37156662385639 1
1.33028304586898 1
1.41332494526839 1
1.16185090311425 1
1.41670269088086 1
1.02481222931757 1
1.28929139298652 1
1.41904754718919 1
1.68543559405848 1
1.70622137645462 1
1.34031923859576 1
1.22645742834555 1
1.38321298066167 1
1.3721361543255 1
1.53209448729753 1
1.305399036864 1
1.55792520783252 1
1.4096947641079 1
1.37280568882606 1
1.54848185703527 1
1.47888697296016 1
0.871027191628694 0
1.37183802665591 1
1.75385531252935 1
1.525248331683 1
1.55395254254544 1
1.98826269478479 1
1.05870354225344 1
0.988009141580988 1
1.2289423357325 1
1.86607038528007 1
1.55560340738496 1
1.28565595198829 1
1.31855069288272 1
1.39141656969318 1
1.45455838143797 1
1.1339142076123 1
1.19180296873469 1
1.70861704262293 1
1.0741745962662 1
1.17566544396418 1
1.94795635860419 1
1.44807894572919 1
1.45827928040267 1
1.59577659719608 1
0.900870570710098 0
1.29819839826271 1
0.913942919294247 0
1.05140087506866 1
0.89079534019844 0
1.48533702367193 1
1.21771914830841 1
1.25698375439489 1
1.35742903751347 1
1.07506136652267 1
1.48278970096878 1
1.09992912088408 1
1.17751362986765 1
1.2393447549188 1
1.51008920055845 1
1.32552045563837 1
1.13014289182191 1
1.1352815827182 1
1.17621365104328 1
1.50743662991462 1
1.03081598292858 1
1.77334431158976 1
1.22945391227634 1
1.37012569215072 1
1.16618094501907 1
1.51101774653515 1
1.51278128950288 1
1.21000098430506 1
1.52506906310232 1
1.4247920440119 1
1.47331728454688 1
1.44530545596527 1
1.40191194423191 1
1.42456286862143 1
0.728391085060773 0
0.954826215584398 0
1.68748093896821 1
1.06977263238744 1
0.883122915243986 0
1.11157184275923 1
1.46545416680773 1
1.8100275959526 1
1.2615021147967 1
1.1457503830123 1
1.50599266748314 1
1.89362386420524 1
1.53931789760967 1
1.1969986877118 1
1.63743142801503 1
1.52697427390149 1
1.79442939730972 1
1.46054609941216 1
1.12698476218801 1
1.16451088000008 1
1.55291362653107 1
1.24079900281132 1
1.58246213794238 1
1.21642218544969 1
1.28800963960486 1
1.19002486810071 1
0.801143717345232 0
1.42008354702076 1
0.888495454550733 0
1.32101285622503 1
1.35507559558629 1
1.57724332582682 1
1.66046058351251 1
1.52017902156925 1
1.59446943903238 1
1.3587803876812 1
1.63462324006366 1
0.941674658654814 0
1.39467044814704 1
1.77190844095566 1
1.0695484262555 1
1.20057398321793 1
1.13436534378104 1
1.41476041489871 1
1.43255600962551 1
1.88312069348698 1
1.19297534390826 1
1.457744171838 1
1.44042496176165 1
1.72925863026411 1
1.48717481555777 1
1.46206387773185 1
1.47698664446379 1
1.02325433446644 1
1.80937001516971 1
1.52995275662183 1
0.943923360426463 1
1.81809347389511 1
1.22799779788616 1
1.38947591955508 1
1.40846732060553 1
1.45665176976194 1
1.34982016894794 1
1.27922776316177 1
1.06485159027922 1
0.957806243025942 1
1.07635011744646 1
0.971723835279881 1
1.19307871790962 1
1.02138685451181 1
1.27126046394947 1
1.22745609138036 1
1.29028234596172 1
1.64139513230353 1
1.27473530240129 1
1.25378038770429 1
1.41717023938156 1
1.69602307812589 1
1.4997466696913 1
0.973825053686988 1
1.46109664467838 1
1.19361163750696 1
1.01177654381549 1
1.66146700966332 1
1.13078810990427 1
1.19258745059343 1
1.165334150141 1
1.6841837242913 1
1.6651246488295 1
1.22011529889353 1
1.5517534804202 1
1.51388469224326 1
1.07876048807691 1
1.6009080261479 1
1.63421183382144 1
0.997373934833417 1
1.15099523389736 1
1.3496733683043 1
1.57402518071257 1
0.990379439260404 1
1.36762561476541 1
1.14747428321278 1
1.55706805142614 1
1.49753918559003 1
1.13878435658622 1
1.08650561269094 1
1.02197861876947 1
1.32177177307252 1
0.995813955462054 1
1.38431265096632 1
1.37563405713705 1
1.54333685141975 1
1.62781051764826 1
0.777019965262876 0
1.12507030973359 1
1.35312263255673 1
1.36903045620345 1
1.15853915176103 1
1.59133937711624 1
1.25125407067243 1
1.46131217134089 1
1.96403147144755 1
1.51667899693523 1
1.62686449676419 1
1.16931974966127 1
1.53897135749723 1
1.58552412784318 1
1.08654704028692 1
1.13710502340271 1
1.44703803339286 1
1.4522555458917 1
1.56925909498252 1
1.20059968276318 1
1.21858592697535 1
1.13623478778497 1
1.07393927179952 1
1.49395592700793 1
1.55299800956265 1
1.49531636271098 1
1.15126948248085 1
1.35377216959969 1
1.67859311589616 1
1.370058012285 1
0.795680383537436 0
1.54423547686594 1
1.4737489267505 1
0.850195075537928 0
1.91608890836821 1
1.53140882371 1
1.20573326824455 1
1.83024906529824 1
1.42291510533719 1
1.34292403001536 1
1.19851478417575 1
1.5566290377143 1
1.04362654201404 1
1.58039825199229 1
1.50327436193032 1
1.47169683875962 1
1.61305508212286 1
1.3801881348348 1
1.43555623916723 1
1.3625289612642 1
1.06049500210449 1
1.044231148249 1
1.88471697594041 1
1.06640449477147 1
1.64562350081179 1
1.31225771988649 1
1.40902601000784 1
1.04818175109091 1
1.65487126837548 1
1.46047028023695 1
1.06439117583281 1
1.62960141429174 1
1.5019212970688 1
1.44170701348041 1
1.97172849678646 1
1.86882707103802 1
1.47259382575225 1
1.58934294057903 1
1.2461326647195 1
1.17762585900425 1
1.39017301551806 1
1.07945015034958 1
1.43404462216832 1
1.62254954320665 1
1.12687340816501 1
1.53356135953299 1
1.69906447002518 1
1.30173905437752 1
1.01360428276812 1
1.39869975441512 1
1.74256646522203 1
1.31226338234939 1
1.72459968739604 1
1.70604865334705 1
1.55740503481151 1
1.81999700941655 1
1.76711562704098 1
1.3325201453838 1
1.5829484393594 1
1.34915408035458 1
1.27155416765283 1
1.49293604616454 1
0.894541401708718 0
1.29846386793055 1
1.61663996293025 1
0.951476737312976 0
1.66214675380868 1
1.20789155554705 1
1.16932523962401 1
1.7618092559696 1
1.64999325221202 1
1.40456412243191 1
1.53472161917782 1
0.929181614758659 0
1.75732848725262 1
1.39077644246045 1
1.32101415550196 1
1.12520100322798 1
1.09505629448084 1
1.12719030753016 1
1.20901222691012 1
1.30472112155628 1
1.63847454098653 1
0.90048279149567 0
0.990562482323061 1
1.225447439926 1
1.25797792992042 1
1.6066615947731 1
1.05434252308826 1
1.17104568106856 1
1.29621008873549 1
1.08816887510734 1
1.22840690209616 1
0.988043447919178 1
1.69446494482812 1
1.59015712027267 1
1.63363948227591 1
1.52959327829327 1
1.60571653225894 1
1.36035664846687 1
1.61517800004725 1
1.59267565962981 1
1.47994799256835 1
1.14413067790747 1
2.01158286410143 1
1.59158386263106 1
1.29617824854965 1
1.34039532491354 1
1.30070229121587 1
1.3983684426793 1
1.13518534920144 1
1.27843339003472 1
1.81967877825406 1
1.70894619085628 1
1.1711984017936 1
1.4278839350538 1
1.55128095220755 1
1.46834310549044 1
1.52119033413837 1
1.35212118581095 1
1.52902500960309 1
1.14573016167369 1
1.66997133280077 1
0.984821768087312 1
1.43478024469197 1
1.09490669067225 1
1.41255695707315 1
1.34479051028179 1
1.29250071785115 1
0.688906216627974 0
1.36175548627556 1
1.25495754905067 1
1.50874379095533 1
1.52636785796004 1
1.43706589801136 1
0.991500218950495 1
1.77465733254557 1
1.49793344746466 1
1.19512552211889 1
1.52001289232416 1
0.88342711863094 0
1.02733650160976 1
1.12458691163657 1
1.02030172958402 1
1.49096438075187 1
1.64335976384313 1
1.85561521522466 1
1.64834624404073 1
1.36226013230088 1
2.03714198852904 1
1.52608930820226 1
1.88073397156616 1
1.58164580560735 1
1.73758365027712 1
1.8408312077499 1
1.56689729859579 1
0.911822934190419 1
1.52747578021239 1
1.15091468615786 1
1.31100460627308 1
1.1991558786981 1
1.33551524432693 1
1.67045307505028 1
1.87865988094401 1
1.50447862971356 1
1.73628310422512 1
1.38960417715835 1
1.54179472734324 1
1.35760049811464 1
1.37125937759505 1
1.36414105338118 1
1.54979958622161 1
1.52296968716878 1
1.2778380887896 1
1.11418759731734 1
1.03890169189183 1
1.14007200075758 1
1.2715026728246 1
1.72400521227673 1
1.40995179584556 1
1.54431599592264 1
1.7197110949032 1
1.62677260894367 1
1.76054148961021 1
1.25255311729594 1
1.14524072176936 1
1.63325210792781 1
1.17886461521243 1
0.558547110562025 0
1.46220137598107 1
1.47772396532409 1
1.06737925897337 1
1.54641552612011 1
1.13927600685557 1
1.30359341555129 1
1.09515365409556 1
1.52384147589514 1
1.80922193110238 1
1.90284252374276 1
1.49294701734284 1
1.73377184634318 1
1.18165899839014 1
1.09948791840708 1
1.16173411218262 1
1.69495349075511 1
1.14590886220541 1
0.99333556060102 1
1.23798210553215 1
0.740939375235056 0
1.87809667630041 1
1.16540137580659 1
1.50610309138265 1
1.5858862714376 1
1.41356554862237 1
1.1876056534017 1
1.30549338189041 1
1.41550545676705 1
1.65124357604638 1
1.43479833179039 1
1.40901736177535 1
1.20772396206617 1
1.35699254867209 1
1.43690462523719 1
0.450004605091928 0
1.4819263685291 1
1.68406904395711 1
1.54710073919679 1
1.4956827593809 1
1.20056447616286 1
1.17049624558943 1
1.36897327086956 1
1.55427298927965 1
1.39102056328375 1
1.2829219419703 1
1.28242708538017 1
1.68811061275096 1
1.68135643595432 1
1.60285654427953 1
0.928411708030422 0
1.40406783133719 1
1.27697293075526 1
1.07311954758425 1
1.37000404033059 1
1.01747666109597 1
1.16297079728128 1
1.04359711494873 1
1.52497682934626 1
1.01966650014539 1
1.46504895420931 1
1.12435389125604 1
1.61685849896245 1
1.26313998620355 1
1.5875422231219 1
1.69866072377402 1
1.06428751698895 1
1.65680732581971 1
1.27589393130335 1
1.6845609585438 1
1.4702679760997 1
1.27197165119738 1
1.25701587253412 1
1.24621837183587 1
1.29832461833509 1
0.93891431605064 0
1.55033326829252 1
1.26668859875439 1
1.17139367398784 1
1.61450489857213 1
1.63245813280369 1
1.11760552711899 1
1.22547861218407 1
1.45941314566414 1
1.25469324003718 1
0.971346391113468 1
1.2558701987751 1
1.25928750420529 1
1.22248003402102 1
1.3592863455892 1
1.67017850755998 1
1.44969936409851 1
1.66186136881109 1
1.58308121851292 1
1.15268260362915 1
1.76028332621435 1
1.18806965572342 1
1.12728876345822 1
1.55451224822336 1
1.01135242118635 1
1.18680703363354 1
1.24211521395757 1
1.09937562260621 1
1.19958127518043 1
1.64019224287816 1
1.10692538718274 1
1.28422557401724 1
1.00365108262677 1
1.17998277007099 1
1.6258489213912 1
1.73424989362075 1
1.48221445122392 1
0.972657964960545 0
1.29358581872699 1
1.30639092202783 1
1.41245435885566 1
1.28854601192987 1
1.63436731991214 1
1.53716325324467 1
1.63647140690228 1
1.46302379504605 1
1.01103576546053 1
1.08283681867532 1
0.688997007763494 0
1.15189841234959 1
1.49000192780098 1
1.36624011614329 1
1.37861916283585 1
1.11484014329464 1
1.4215133173218 1
1.04054631138006 1
1.13084131306235 1
1.48724735227582 1
1.27991877242949 1
1.47682748590776 1
1.44674111876052 1
1.28814803474077 1
1.5628621944569 1
1.37663630642192 1
1.44394819902472 1
1.44299101751774 1
0.73165264898547 0
1.52206247527672 1
1.08857364212083 1
1.80854547443911 1
1.49320126309758 1
1.55580407659725 1
1.83629228552233 1
1.23084782435757 1
1.25416203560025 1
1.07714587653487 1
1.64872870207366 1
1.57395367143052 1
1.11504219692162 1
0.915579644803446 0
1.28318175795936 1
1.13567883559769 1
0.76568658683521 0
1.48478748415514 1
1.75466876918686 1
1.48128153292035 1
1.35069746584209 1
1.92830471605353 1
1.70776535543958 1
1.3810651655104 1
1.85758695297575 1
1.48995138637445 1
1.08266025360901 1
1.73757022497954 1
1.21772473900571 1
1.39090066433545 1
1.35245047456055 1
1.42036858846853 1
1.61813283790634 1
1.60458494345854 1
1.30830924143161 1
1.07647746908155 1
1.08636219050062 1
1.00249519967071 1
1.50064631718699 1
1.24178291899183 1
1.62725378894279 1
1.78685097129001 1
1.22109555407765 1
1.35867612493137 1
1.49625625580249 1
1.34269761352599 1
1.63641192585011 1
1.50125851345086 1
1.34843390344304 1
1.30961013533006 1
1.09181849417329 1
1.44941198327733 1
1.42336216011633 1
1.43648476022529 1
0.964439557753188 1
1.35991668803408 1
1.34600402469222 1
1.11466733018261 1
1.60201802313018 1
1.5637801405785 1
1.30403201901968 1
1.42763190085731 1
1.80134205220084 1
1.96590926529263 1
1.59704365919711 1
1.40896185518937 1
1.36197649238771 1
1.30818040142283 1
1.19776729802083 1
1.60155793051788 1
1.37553459473534 1
1.13367270813379 1
1.69303810878192 1
1.37882717737259 1
1.65857393219108 1
1.61912548026657 1
1.6477106711048 1
1.58728360060151 1
1.15840472799388 1
1.51139759281792 1
1.4291108551871 1
1.01571306961959 1
1.45048370760622 1
1.21354239414645 1
1.33301195836982 1
1.44422320501945 1
1.30416173584046 1
1.04587956422634 1
1.62765937210614 1
1.4260308189636 1
1.93983015027888 1
1.35927051928574 1
1.56213148897541 1
1.2803675673089 1
1.58804193912022 1
1.31902866804342 1
1.06170327542341 1
1.78221792139288 1
1.69193964073278 1
1.20650313544224 1
1.0746819512277 1
1.37231640300969 1
1.56670794079474 1
1.75529381396438 1
1.4606456068369 1
1.48621873804625 1
1.55212299226358 1
1.0947943498816 1
1.83109120181859 1
1.73992246101568 1
0.886183280869876 0
1.19557145624376 1
1.40761929060999 1
1.28020595962934 1
1.39196323246102 1
1.31402555597851 1
1.56676106726958 1
1.27652410601446 1
1.65185361571647 1
1.30478691674725 1
1.3477363881664 1
0.892211964195613 0
1.72129038855746 1
1.26683620323234 1
1.54509043442031 1
1.25838266940102 1
1.60472921490256 1
1.34824891069988 1
1.49414944866338 1
1.43356423225219 1
1.52354667198814 1
1.3504232514864 1
1.42531790421742 1
1.11547373547655 1
1.79144248953688 1
1.50379992119144 1
1.29228236257124 1
1.52621035811821 1
1.62980026751383 1
0.824664430513257 0
0.976272538823372 1
1.41283825483857 1
1.09389817624103 1
1.75843216746599 1
1.37499356529496 1
1.48463649360453 1
1.69515688434778 1
1.02307604414274 1
1.49068814770643 1
1.50387627359374 1
1.30056417246752 1
1.45518549222569 1
1.41876943087646 1
1.52241599449271 1
1.38792664934807 1
1.00380088647167 1
1.08073391764836 1
1.40799887515571 1
1.19572820596132 1
0.998106052415547 1
1.36271975423237 1
1.18911704887992 1
1.39944098452756 1
1.87707911083754 1
0.932024840053868 1
1.70913536752906 1
0.964980210315472 0
1.56523722293885 1
1.44598525136531 1
1.29515284836171 1
1.72831732631348 1
1.66172909902151 1
0.979507480943509 1
1.59860692100414 1
1.21477914014092 1
1.7482890402771 1
1.48452496561187 1
1.36185636451879 1
1.66560960535746 1
1.35393408246407 1
1.37453534317278 1
1.57551978768147 1
1.10987491662729 1
1.77280792140771 1
1.35313518996813 1
1.56132649751686 1
1.02802552484472 1
1.27126777394471 1
1.26540660431676 1
1.57096005914135 1
1.64502602502094 1
1.26220963912291 1
1.3628838302801 1
1.51205885398773 1
1.30097348256486 1
1.86725878031825 1
1.36539881717979 1
1.67027999788128 1
1.41323487658927 1
1.29867124112615 1
1.52379022876275 1
1.51081214128836 1
1.18357685515568 1
1.24206338647287 1
1.16042589089981 1
1.2462400033539 1
1.45642517873896 1
1.17194121736736 1
1.60203795110809 1
1.51041040779852 1
1.37614560964933 1
0.918841210542347 0
1.3755919323223 1
1.17930662537081 1
0.960422912097398 1
1.39160480807327 1
1.5814313227819 1
1.14562771856259 1
1.12299545602506 1
1.50384891491577 1
1.13071377320199 1
1.6616390424573 1
1.41545151691952 1
1.25836457139916 1
1.16863019073765 1
1.55958668207776 1
1.43910303280559 1
1.63544940103544 1
1.78944695025449 1
1.12118610888465 1
1.55353674735864 1
1.78949254438491 1
1.37023172223568 1
1.77719132779861 1
1.30483317338976 1
1.36317670394201 1
1.47555885345753 1
1.14093508063923 1
1.10515402811694 1
1.272775787822 1
0.705869800282219 0
1.08404026900292 1
1.36057566528203 1
1.41928990866201 1
1.19443783468705 1
1.48351271007361 1
1.30348829989445 1
1.54708221601129 1
1.12711593668845 1
1.50481907785559 1
1.43896650791518 1
0.982288511237419 1
1.16218181852737 1
1.67821620188816 1
1.24313709236419 1
1.54434089427053 1
1.22979128387128 1
1.59759811973966 1
1.12947185650292 1
1.38137044304028 1
1.34268387193202 1
1.00720176724956 1
1.34804742480796 1
1.08901989146873 1
1.23961876768877 1
1.7114856328545 1
0.945606286759241 0
1.1830590791427 1
1.57153374375044 1
1.49455562342285 1
1.42587373099925 1
1.26277235950157 1
1.38301629416789 1
1.61917667554608 1
1.33583682007375 1
1.48675634905748 1
1.63633731354162 1
1.33403417340877 1
1.25025225326251 1
1.48235142974546 1
1.76670002887169 1
1.24656309553764 1
1.30546824644222 1
1.86868834264865 1
1.19107660120156 1
1.21637663146943 1
1.41023236868133 1
1.24916153376671 1
1.47245632686065 1
1.39040049648316 1
1.65695988054808 1
1.2556386248879 1
0.954804738170006 0
1.19333926885374 1
1.57698020959487 1
1.00863490918976 1
1.48666707752823 1
1.47696502208067 1
1.284882712284 1
1.44485474851671 1
1.28651520641363 1
1.34818587914004 1
1.32511177739305 1
1.48124042926005 1
1.23851002853034 1
1.54389009006834 1
1.53227596103978 1
1.54742505470095 1
1.46595838074107 1
1.58421671114955 1
1.49829227009586 1
1.38354526100927 1
1.39918042843865 1
1.26022473831747 1
0.90014853436245 0
1.19451006838938 1
1.57758341399441 1
1.1795620356339 1
1.84418816520523 1
1.52532017696295 1
1.53585705861378 1
1.17810150632378 1
1.44394783691829 1
1.47312187465551 1
1.50879715435878 1
1.66575398708476 1
1.72590408208816 1
0.984328971269598 1
0.999506976902068 1
1.30742946994329 1
1.23749925756196 1
1.3815863149707 1
1.31072091565261 1
1.70848783698233 1
1.62587523547045 1
1.38461249547194 1
0.819277476236112 0
1.18100698292829 1
1.07347574673171 1
1.13092883352549 1
1.41385964555582 1
1.17979574158802 1
1.4226531003398 1
1.79112196168205 1
1.2587181349168 1
1.36030253173409 1
1.63565591349333 1
1.64066348632606 1
1.24619790036905 1
1.6371388713344 1
1.38229202234227 1
1.6166430916382 1
1.57011026478788 1
1.30234195415496 1
1.42140143456177 1
1.21646645571203 1
1.66567451704664 1
1.54313076368722 1
1.71983730389685 1
1.84496137090997 1
1.24306986532941 1
1.66610030582244 1
1.19950828443655 1
1.06596560157201 1
1.2948477028634 1
1.179137266805 1
1.1279453556605 1
1.85634733902197 1
1.20617086830984 1
1.27616335460929 1
1.48650405591721 1
0.793463599561078 0
1.46489831086307 1
1.12466855965719 1
1.49557051283431 1
1.27113262180555 1
1.21466043547142 1
1.37620343112408 1
1.597373043433 1
1.94947539957087 1
1.20709688689278 1
1.34610281280292 1
1.16385242471001 1
1.27421500330261 1
1.30125565246691 1
1.33516628739926 1
1.21212422789841 1
1.55726229352815 1
1.16521019020921 1
1.28305498845658 1
1.26472090176857 1
2.09727455036165 0
1.60847124215123 1
1.44448748525071 1
1.85969163924512 1
1.43591574722386 1
1.45587703407266 1
1.59768217659523 1
1.08062598373633 1
1.32151293985082 1
1.47530263239722 1
1.41679031518317 1
1.64053223450399 1
1.43839481222109 1
1.53851318469876 1
1.34177853580482 1
1.04606715863237 1
1.62747975422551 1
1.4205114206629 1
1.55951514658434 1
1.60998206057778 1
1.61872065092824 1
1.75927550292597 1
1.24278862026298 1
1.45253350440125 1
1.65904138781857 1
1.02563995269566 1
1.4196458504235 1
1.12460977874221 1
1.1938529338972 1
1.13531098726844 1
1.27956556295027 1
1.30484601753992 1
1.39117953056721 1
1.09402136402832 1
1.25135916556291 1
0.981829298879469 1
1.53510184771513 1
1.91455111730767 1
1.44591649539845 1
1.41353277355373 1
1.58086978584821 1
1.3694948150909 1
1.33582842156888 1
1.56937373091338 1
1.32511783741027 1
1.62835019723129 1
1.38418384793856 1
1.02504061063886 1
0.976396340802859 1
1.32063647026146 1
1.36028263042037 1
1.44486818329045 1
1.57135319750123 1
1.6193645481836 1
1.00849222993244 1
1.81076881241673 1
1.47044122791448 1
1.12072162638245 1
1.62714136663178 1
1.32742029727762 1
1.66297654378417 1
1.26044040537408 1
1.50641754186219 1
1.19662484849348 1
1.08965982273588 1
1.18280865364752 1
1.28322024563833 1
1.60508190653102 1
1.14081071922154 1
1.76670892822497 1
1.35247354892723 1
1.39687909287946 1
1.69203021112442 1
1.30533127815644 1
1.57167217576806 1
2.09884963452666 0
1.49296692806012 1
1.04133694196167 1
1.28333675660313 1
1.89444885094585 1
1.28805815514034 1
1.42275335647322 1
1.46514555340874 1
1.81988289637006 1
0.981798661926512 1
1.37525279843475 1
1.5527935010644 1
1.08297738933314 1
2.00957308211745 1
1.28489025566233 1
1.41019097789253 1
1.50363225918401 1
1.72440334574884 1
0.933395729196861 0
1.33351800669924 1
1.24335989218783 1
1.54466260926853 1
1.33695217465115 1
1.40466545572983 1
1.26603107346474 1
1.3680373897372 1
1.35604920351474 1
1.47775706457122 1
1.11417704714973 1
1.51023372898826 1
1.20858654385065 1
1.45898071213718 1
1.52407486077256 1
1.71797061329993 1
1.11803769173274 1
1.29421941277428 1
1.49264950701013 1
1.3403348430863 1
1.52770572591123 1
1.34360925456232 1
1.25289972796597 1
1.18157723550366 1
1.41775010240061 1
1.24819315456585 1
1.20890984042692 1
1.70793269472346 1
1.4524137506158 1
1.28767874786168 1
1.23292885029556 1
1.47521667358183 1
1.00924876076829 1
1.671219183328 1
1.86108868570299 1
0.904910979782844 0
1.56244575723286 1
1.64405598980494 1
1.48760253527141 1
1.52644238821921 1
1.89542341753728 1
1.42977036954462 1
1.4695872618583 1
1.40883032357005 1
1.52776951524394 1
1.13716259463616 1
1.13706287415357 1
1.57969997177505 1
1.46753988943057 1
1.48579819838812 1
0.862237956432459 0
1.45263766970024 1
1.13212816935579 1
1.29122275986557 1
1.939869190597 1
1.45623732321627 1
1.41278045771733 1
1.76474837211066 1
1.45206942430732 1
1.49377456614357 1
1.44962323262533 1
1.10242484160065 1
1.1175079011027 1
1.30185850449764 1
0.907095281069282 0
1.02328723664776 1
1.81529947397776 1
1.61144685462204 1
0.961558359304268 1
1.51924662491537 1
1.45273182543764 1
1.45814118841139 1
1.74834787642431 1
1.00912803836725 1
1.41324498646177 1
1.35032290949276 1
0.889393299810462 0
1.30187551039122 1
1.43375223299855 1
0.825778239201491 0
1.36455704768744 1
1.13882237468544 1
1.36270828842781 1
1.16696971627884 1
1.26958558954282 1
1.51738963590914 1
1.30842380244929 1
0.898024010535523 0
0.900788807181065 0
1.62687214824015 1
1.50429282897692 1
1.4714947426395 1
1.43921172982085 1
0.715118219891757 0
1.23263919908161 1
0.908745670881058 0
1.29811595158817 1
1.38647296262583 1
1.34106416581089 1
0.998841698215123 1
1.76581794450805 1
1.8856234719145 1
1.11779257211489 1
1.53727435471158 1
1.5478443714912 1
0.736947991287999 0
1.50982472045752 1
1.41327966512339 1
1.18131559076009 1
1.5179163365377 1
1.27040935934825 1
1.32653444089475 1
1.08721390374101 1
1.13511646439299 1
1.35473220325243 1
1.62747524651167 1
1.17824899580637 1
1.66289102434141 1
1.2719988346375 1
1.60326792114226 1
1.18719279558955 1
1.38998447866528 1
1.7846259401166 1
1.11614543071733 1
1.14056463028522 1
1.54337776148379 1
1.10693879398937 1
1.70721771800206 1
1.23576190045366 1
1.12162826895258 1
1.23974175693275 1
1.06387275996114 1
1.82198118467439 1
1.23587053143163 1
1.17378001276408 1
1.40523925697119 1
1.85544902226505 1
1.43230612097498 1
1.49356015986264 1
0.837125005283389 0
1.4038062524563 1
1.13638147598139 1
1.13089038350643 1
1.27260560775021 1
1.57619503715765 1
1.13019867278167 1
1.38233677078246 1
1.56013535094077 1
1.7762370217173 1
1.39805906868915 1
1.52475032405845 1
1.44599964966209 1
1.61790036694538 1
1.22455650159901 1
1.52882961793672 1
1.40348082565507 1
1.76321422094638 1
1.93529903273291 1
1.40097544786718 1
1.73874849364981 1
1.21462786908146 1
1.72776895623017 1
1.2017331080292 1
1.36869611839709 1
1.36943083443458 1
0.930745356883922 0
1.14853521572338 1
1.68794045462305 1
1.50242233351917 1
1.16182388543171 1
1.26284288979961 1
1.76543099905983 1
1.31267241069042 1
1.0891043069062 1
1.40863774595087 1
1.25915118141294 1
1.8531448808385 1
1.28919725358798 1
1.38325739072381 1
1.23372147608554 1
1.1849836697938 1
1.09180435707984 1
1.19137449340504 1
1.03387625487633 1
1.68868890302187 1
1.72293577560793 1
1.56629421782873 1
1.38774973860582 1
1.19975609162642 1
1.24452607319184 1
1.46189171481381 1
1.54771177165941 1
1.7487133296666 1
1.37448461586382 1
1.70029629903134 1
1.46800809138881 1
1.14389108838858 1
1.02406497694154 1
1.57841678212176 1
1.59506705197405 1
1.02457578508676 1
1.27528188284772 1
1.04602040527317 1
1.20493942466458 1
1.06638316165761 1
1.22916888490002 1
1.57666020774953 1
0.984405122416809 1
1.34772842489007 1
1.42625847684508 1
2.26497028764992 0
1.79652157355475 1
1.20144065535818 1
1.92390621437519 1
1.2141117261839 1
1.43948303753325 1
1.44741695644004 1
1.4949885452105 1
1.6710821640938 1
1.44136875615107 1
1.8257343531547 1
1.76293971844307 1
1.45757665978791 1
1.566912395367 1
1.36388570289921 1
1.27224490905448 1
1.34252705577917 1
1.39038259607262 1
1.79379574965597 1
1.57787550173286 1
1.48770282448451 1
1.09001178575122 1
1.54570494148938 1
1.52259452727529 1
0.908622458513412 0
1.01807866124829 1
1.47545526159073 1
0.872744401849192 0
1.05205547702328 1
1.59213320650596 1
1.99172024323081 1
1.96126492860324 1
1.34457776242435 1
1.32202135573311 1
1.24365621631684 1
1.10837583984073 1
1.60094225717323 1
1.43619406848237 1
1.72369715208381 1
1.82210872812204 1
1.06559283452941 1
1.68664679161973 1
1.27877060382122 1
1.78983298657868 1
0.963681323340317 1
1.17364112047566 1
1.25756921326854 1
0.739614475905217 0
1.33894319852776 1
1.41866368777153 1
1.32993600750668 1
1.63860384974317 1
1.67279434913321 1
1.60971362678501 1
1.21249966965135 1
1.14351118754493 1
1.09474170667007 1
1.40756436472962 1
1.78400667055234 1
1.25495808924376 1
1.10115222295028 1
1.19780304832414 1
1.48229635345172 1
1.53279514155191 1
1.22893363449554 1
1.34849482910448 1
1.51743896395219 1
1.37060433317997 1
1.05963129737543 1
1.35020800537706 1
1.47466420630101 1
1.04069246719498 1
1.40649032084632 1
1.32765085566344 1
1.64617457814404 1
1.54319081200745 1
1.37039711668506 1
1.36526488660249 1
1.13471780883006 1
1.745150687305 1
1.41488066902784 1
1.46749528215784 1
1.09666659955443 1
1.50904283137304 1
1.83719353734434 1
1.39033249304975 1
2.04043761589027 1
1.14452869411858 1
1.47935167285321 1
1.29845873965542 1
1.68767938712333 1
1.4981713693606 1
1.1305607908957 1
1.41995831721341 1
1.35269123788041 1
1.3300797000781 1
1.70078784186202 1
1.69294687568554 1
1.56047467975167 1
0.950721990951169 1
1.17528864725186 1
1.61438206040233 1
1.07723410925856 1
0.948805249771641 0
1.03349511576124 1
1.71741646049845 1
1.58448266638525 1
0.842279629546506 0
1.66615824787886 1
1.32499076865746 1
1.18417780248227 1
1.30398906859838 1
1.18747960926969 1
1.30127587415812 1
1.69025651873671 1
1.33889037760467 1
0.991038924220446 1
1.51507368853819 1
1.37919644806415 1
1.54852657018338 1
1.61497280330777 1
0.835275585097576 0
1.6335443958789 1
1.51299326948516 1
1.41885046930958 1
1.84189793090018 1
1.79149845023418 1
0.873538452967644 0
1.70111720071741 1
1.2002971301103 1
1.40698175765613 1
1.66023687780293 1
1.68696054037653 1
1.13130278007302 1
1.42030774447036 1
1.54872474785766 1
1.60442949110112 1
1.54897789593597 1
1.40185245538106 1
0.963438950598412 1
1.16655934212297 1
1.47161909115813 1
1.38592000780979 1
1.70677014747261 1
1.52278394038078 1
0.840083962982978 0
1.20012046802011 1
0.973418285249798 1
1.44208353088378 1
1.25953418842462 1
1.30993073627009 1
1.25601894434631 1
1.55351139153424 1
1.84629627582816 1
0.99614832573861 1
1.43376982953369 1
1.44385821964322 1
1.53871079924469 1
1.1576219268223 1
1.22643890701557 1
1.45191824571311 1
1.31665054865655 1
1.39312260588395 1
1.34667532642308 1
1.07075874571511 1
1.64426436826002 1
1.4245048268249 1
0.865540771200788 0
1.4545571749783 1
1.29392804047941 1
1.12695050953665 1
1.42918408500588 1
1.31603188826716 1
1.44646923937361 1
1.40784730079161 1
0.890102280149068 0
1.66351126051731 1
1.36384260543832 1
1.6824189076321 1
0.914300256062906 0
1.4659866676074 1
1.35425005589328 1
1.02726514401563 1
1.63711738802919 1
1.02264171749096 1
1.46648376552863 1
1.05507090290643 1
1.57711238871438 1
1.81427708444403 1
1.3716207891863 1
0.915190946749135 0
1.62906732186696 1
2.24789017299674 0
1.71905093459508 1
1.67620167266217 1
1.59594035903968 1
1.75224039277996 1
1.31404308562602 1
1.38553554753957 1
1.31453008040828 1
1.66261972385011 1
1.60880294298809 1
2.01833892064326 1
1.73095035712302 1
1.38049799688308 1
1.12424322532765 1
1.21216496786268 1
1.26236393273458 1
1.16274353522247 1
1.14954122232551 1
1.06857113028717 1
1.39196294890981 1
0.972737754343966 1
0.981614132467334 1
1.29187136067283 1
1.97493534745723 1
1.22918743967969 1
1.86752342678699 1
1.82876390717313 1
1.56687044021324 1
1.85561094793326 1
1.23670812288878 1
1.46325408813895 1
1.43997692391395 1
1.39910856394073 1
1.66600334269544 1
1.27365555761101 1
1.54463780061839 1
1.58152838776156 1
1.30368630904124 1
1.68045593301928 1
1.51507685440629 1
1.69474223273356 1
1.41502455757387 1
1.15372032791035 1
1.42248681358463 1
1.38623889061652 1
1.35858905912962 1
1.08941620015481 1
1.38584790736612 1
1.43016251180453 1
1.4709297391721 1
1.39685701621345 1
1.41155649966823 1
1.2423770305938 1
1.1859369476303 1
0.9045879453401 0
1.16924629231769 1
1.43447821708882 1
1.12460540147508 1
1.20211712525135 1
1.59585806500025 1
1.35652860148253 1
1.44696348591231 1
1.81278718589709 1
1.06013336520294 1
1.15257779479958 1
1.26418779192456 1
0.99911087332489 1
1.30338582276895 1
1.77797603279077 1
1.77723454103064 1
0.927870320586849 0
1.32706177294438 1
1.13029815205841 1
1.68997588479361 1
1.77685195022375 1
1.65761441622966 1
1.02874706462586 1
1.6049141451682 1
1.93968566837491 1
1.63331920612553 1
1.02401320882719 1
1.46352802930253 1
1.19184062662593 1
1.42281512399814 1
1.31741585353564 1
1.43160359355738 1
1.29498979373138 1
1.28871460543087 1
1.53897229220418 1
1.22279152924702 1
1.52016662505762 1
1.48176424622897 1
1.06525319917752 1
1.21953934608621 1
1.73936142546019 1
0.645579353528408 0
1.12664936776879 1
1.40023654958451 1
1.05125185888515 1
1.23804660385377 1
1.25525649852683 1
1.31368570034207 1
1.65285658157655 1
1.48055702084116 1
1.68994463358066 1
1.22000059473158 1
0.665814212187268 0
1.48726050339216 1
0.844634030500292 0
1.24893009805462 1
0.862364769668637 0
1.36155682401608 1
1.68945485010925 1
1.19259823971852 1
1.51902766657458 1
1.37949769339688 1
0.968348546050027 1
1.6213813798999 1
1.2097076473455 1
1.29668171171307 1
1.43527087685991 1
1.37965889198984 1
1.31575540143775 1
1.43480336176876 1
1.41699640192064 1
1.27207808848269 1
1.38980817459071 1
1.29598474350976 1
1.45974626952644 1
1.66690314647442 1
1.48221625464539 1
1.76240707543936 1
1.18913487533261 1
1.18273653056349 1
1.4084666570044 1
1.32977536564298 1
1.4566214726853 1
1.63070816710273 1
1.23669108969641 1
1.32143691689155 1
1.22172347508335 1
1.38238317065698 1
1.30792299109649 1
1.08062879651637 1
1.69793425870568 1
1.4601711069002 1
1.5049716676888 1
1.65698708654279 1
1.30810195874781 1
1.6258194135599 1
1.32126986889406 1
1.18907183033569 1
1.32434445289242 1
1.06943382377175 1
1.23486304823847 1
1.51111082021382 1
0.861020764323855 0
1.34646461921373 1
1.4127617827196 1
1.46254583316745 1
1.88317088830815 1
1.7483259098107 1
1.43093354093649 1
1.30921934814509 1
1.63677797856274 1
1.32975696565669 1
1.38845150264251 1
1.44713748928631 1
1.1779722171986 1
1.37053345218948 1
1.26673119032831 1
1.72694828010881 1
1.72745322412602 1
1.05532785354817 1
1.25979716004031 1
1.2061030525394 1
1.30680510733219 1
1.76961634114554 1
1.50043412701144 1
1.31090313100874 1
0.975198614199323 1
1.71927479411316 1
1.69406635142143 1
1.5420003642243 1
1.31830823763135 1
1.641322237533 1
1.27355190052223 1
1.2851573903744 1
1.64816768065984 1
1.4474133513871 1
1.37628154724416 1
1.37621497174199 1
1.25044582226065 1
1.73463133719977 1
1.36193427203752 1
1.10893956291782 1
0.815478951471018 0
1.40232672023158 1
1.17732381671448 1
1.37986141015358 1
1.26649971989351 1
1.30415910688537 1
1.34184816882711 1
1.6323988175433 1
1.13189503749903 1
1.09881678579753 1
0.867579744515292 0
1.38045468485456 1
1.31724940145912 1
1.31746899214634 1
1.67068795891259 1
1.26899013564625 1
0.978229819657591 0
1.13247737132164 1
1.23325710389929 1
1.15419187625749 1
0.974017042861762 0
1.42769219525268 1
1.92490254371462 1
1.07357759191767 1
1.21381261116912 1
1.09524669374266 1
1.22914841545426 1
1.61506937465709 1
1.18368766962977 1
1.27101586467646 1
1.58229270050796 1
1.3088778049612 1
1.48177826101844 1
1.49774165554819 1
1.82671443167336 1
1.05973767891396 1
0.990197604167578 1
1.55917429864901 1
1.29590969690832 1
1.61204925354258 1
1.51967362071315 1
1.5142306945962 1
1.25732071628455 1
1.70197084606429 1
1.23013377496393 1
1.63858081983969 1
1.5853995287007 1
1.84089982234013 1
1.78013049320647 1
1.14872252725015 1
1.99695304842381 1
1.35420067307493 1
1.8781723922393 1
1.76350625139551 1
1.28023766535282 1
1.53643030646487 1
1.5975511281425 1
1.32678068947875 1
1.42952671042525 1
1.45968091484183 1
1.29441044451982 1
1.24039604875308 1
1.67374249969953 1
1.10536891424494 1
1.66568379988069 1
1.05377630003518 1
2.03486663379346 1
0.916615103414139 0
1.44271970502817 1
1.13286113875344 1
1.57824600690069 1
1.6791560163897 1
1.68518458167363 1
1.2445805967461 1
1.47222886023909 1
1.375730950645 1
1.51905747215573 1
1.36390428175205 1
1.35727524173533 1
1.09078460938433 1
1.380486234741 1
1.4131942876281 1
1.39399635065472 1
1.35349434449327 1
1.66671772655764 1
1.12111439107202 1
1.16821823098842 1
1.47647636108348 1
1.19542242787103 1
1.32655876463405 1
1.29452841449095 1
1.42809725428948 1
1.59824102760405 1
1.67869140818679 1
1.34251389613298 1
1.50826583370068 1
1.28776914682797 1
1.2006093439391 1
0.974251373714222 1
1.33820062337127 1
1.31727144002027 1
0.93914015509186 1
1.39129443369027 1
0.861770932262887 0
1.71213762570639 1
0.66648705986873 0
1.17054651195129 1
1.2714651965216 1
1.46958847726762 1
1.08559103137921 1
1.46532487719582 1
1.51109911415537 1
1.61754132141025 1
1.28673338355912 1
1.37392601125409 1
0.971045961278466 1
1.57485656588202 1
1.84477002000941 1
1.35524188159273 1
0.889413689146127 0
1.01119368644037 1
1.6328053099009 1
1.10108649746214 1
1.37970883689856 1
1.65863345157359 1
1.64378153936063 1
1.76661780550796 1
1.27732248854026 1
1.04886781966094 1
1.55331797884394 1
1.88476174886703 1
1.5986324044023 1
1.09094846665275 1
1.9302604651459 1
1.23231435040709 1
1.33217510421735 1
1.71894038819727 1
1.59004765391521 1
1.68790313286964 1
1.73602051561325 1
1.13334933702674 1
1.79798607139684 1
1.30738903322124 1
1.52634456879375 1
1.53356440662862 1
1.51589040370205 1
1.93907209255474 1
1.87549526883518 1
1.28153090473885 1
1.3572976733648 1
1.53388269473752 1
1.91223097039517 1
1.19237830953295 1
1.41788509604422 1
1.63782544298551 1
1.52146829971984 1
1.48145704724671 1
0.964236482441583 1
1.13072508615857 1
0.939756184791974 0
1.28766171682833 1
1.54176503956777 1
1.36937429680973 1
1.27929038172645 1
1.10975049463141 1
1.38616999738585 1
1.56396057054613 1
1.20287724496887 1
0.821577178286802 0
1.64333772079226 1
1.90871721867315 1
1.17156950919594 1
1.42048699512018 1
1.63582469586067 1
1.24238641756799 1
1.19432721586342 1
1.57169795824158 1
1.14600575448876 1
1.72899263216506 1
1.70695624636053 1
1.49658856265341 1
1.53458641421459 1
1.80682034913315 1
1.15147326844665 1
1.61065810915736 1
1.65303797213654 1
2.1001930369355 1
1.34749216785955 1
1.10773165678854 1
1.74048559073473 1
1.61946920015247 1
1.2575730672827 1
1.37288628067541 1
1.44555870906328 1
1.1478676206595 1
1.53870600070878 1
1.02584382314068 1
1.49447776255707 1
1.05337276110554 1
1.48906048046647 1
1.35716208225414 1
1.87858909885274 1
1.80806199200587 1
1.39215266300136 1
1.48336004068718 1
0.966616077553097 1
0.799142216145514 0
1.26379983073406 1
0.746083619676603 0
1.79303693085857 1
1.44887136950664 1
1.62981866374824 1
1.83408022701634 1
1.34995545397 1
0.981229230546205 1
1.60881425865216 1
1.6776652860747 1
1.38378465449596 1
1.65158573762229 1
1.47940658687285 1
1.63453299795594 1
1.50585012702085 1
1.61779592639608 1
1.35526455811235 1
1.54478173523771 1
0.943477404581272 1
1.13348656274329 1
1.37574539743399 1
1.26784748174892 1
1.54260162024653 1
1.25058350016732 1
1.30629299477107 1
1.5774369103003 1
1.72867623236707 1
1.70128020481565 1
1.38282860939156 1
1.09238290675223 1
1.28463196751466 1
1.35352870959246 1
1.45157591282122 1
1.68780622571153 1
1.70078705708727 1
1.19727257016327 1
1.77509930733903 1
1.54069157409696 1
1.53917392727104 1
1.26540231521317 1
1.1462164119175 1
1.20484021164482 1
1.3882092271584 1
0.997989342394158 1
1.39331594574521 1
1.3222295505505 1
1.98043179871598 1
1.14335600513578 1
1.26608283564978 1
1.44450625272425 1
1.59255334339255 1
1.40957371304198 1
1.37910157789592 1
0.920894707238177 0
1.26831759968521 1
1.45006609294105 1
1.68485542434605 1
1.45938198532027 1
1.357949791218 1
1.32215232117857 1
1.63652244038707 1
1.51437280622672 1
1.30563906208487 1
1.12325170296672 1
1.14355777244511 1
1.2890231701683 1
1.48804617445586 1
0.847885032538591 0
1.27754207182738 1
1.60510761232449 1
1.13569024378767 1
1.03260498947093 1
1.32107688179192 1
1.4199371485165 1
1.69377083865455 1
1.19680970468227 1
1.4043984050318 1
1.55581974611688 1
0.920648609177513 0
1.48153633770507 1
1.42478412816819 1
2.05447819863704 1
1.47728112144166 1
1.46565034529387 1
0.947025669136558 1
1.54052101005235 1
1.13837032498221 1
1.07782978846365 1
1.1188494068221 1
1.42120639071247 1
1.25710895896703 1
1.37297412649509 1
1.60589931602551 1
1.18171165245581 1
1.50062866132914 1
1.34449644136732 1
1.49518443853389 1
1.10345216774756 1
1.34660742939684 1
1.35465223845896 1
1.4041102768185 1
1.0274536060258 1
1.67310981356727 1
1.96020341593109 1
1.29489907638117 1
1.41729583922815 1
1.40912431876419 1
1.64629149056357 1
1.15279534319559 1
1.40676596239937 1
1.32474158595157 1
1.87518935628191 1
1.73434409616525 1
1.36121558736535 1
1.31601280636061 1
0.926726193671537 0
1.35714802505745 1
0.973004986960426 0
1.41213213656362 1
1.47141129143065 1
1.3181536601761 1
1.67881320125776 1
0.917376955196232 0
1.25438152804082 1
1.10261665686282 1
1.33218909758469 1
1.52427634517761 1
1.25574969893514 1
1.49110510163811 1
1.17846357787486 1
1.12660742052523 1
1.5011705831506 1
1.55986875321575 1
1.04057045927609 1
1.4927609747458 1
1.30477676020151 1
1.31811371276023 1
2.21310746352963 0
1.22952812887916 1
1.275223010604 1
1.40234778454792 1
1.32314449062676 1
1.46347420002044 1
1.12342882870131 1
1.0748847837156 1
1.39432477479002 1
1.05424626913362 1
1.71983854887314 1
1.68123452671069 1
1.72027909249666 1
0.924421716975364 0
1.3823969977559 1
1.48509614650049 1
1.35364210417363 1
1.54794386170035 1
1.49062196295983 1
0.755007326108647 0
1.59742076768752 1
1.15228071778228 1
1.2102290624741 1
1.63179037953797 1
1.38043810339351 1
1.33502289868736 1
1.01635235991586 1
1.30238633718031 1
1.26087267686648 1
1.44037770680769 1
1.66144657287114 1
1.31071976462918 1
0.973320087130641 1
1.31909801577695 1
1.48353343108819 1
1.73259552112821 1
1.53489395034582 1
1.19573232126536 1
1.4083774806897 1
1.21551478169346 1
1.25429285777441 1
1.5276148192246 1
1.58149838272571 1
1.28050981487345 1
1.62329084685409 1
1.86296056191395 1
0.796072705545756 0
2.05000174335749 1
1.61779968164827 1
1.89406772576549 1
1.11157271372045 1
1.21478077038028 1
0.81048487982365 0
1.92683874103435 1
1.19333651185157 1
1.18963536811513 1
1.64337128036278 1
1.55261679862712 1
1.29744995336294 1
1.75691355926895 1
1.18273566242632 1
1.516446550138 1
1.35526022822322 1
1.89326739569074 1
1.33086981731596 1
1.70532256788417 1
1.48250188426756 1
1.52569547252986 1
1.43585873565585 1
1.43814772620575 1
1.36139872673691 1
1.14806218978225 1
1.56929850022676 1
1.19098476849002 1
1.73877476057139 1
1.32022823264223 1
1.91948038043294 1
1.48671523709712 1
1.54894621840828 1
1.52956587083205 1
1.75710425949601 1
1.64006000038544 1
1.09043399089552 1
1.14321317741128 1
1.21084008501416 1
1.31819445249905 1
1.30404790697918 1
1.68589010836232 1
1.4970412786143 1
0.99838994155619 1
1.35198083631386 1
1.55633462740722 1
1.44821828230298 1
1.44113398080516 1
1.21171914070077 1
1.60376986865851 1
1.46610304268009 1
1.71531663493119 1
1.57896863488701 1
1.17409387438089 1
1.37110059432984 1
1.38268688204427 1
1.47419712505569 1
0.802132368398368 0
1.14674808274293 1
1.62511470996004 1
1.22161065574647 1
1.49589816557196 1
1.29171353897215 1
1.91292132753112 1
1.21089081370318 1
1.37406890248464 1
1.64111273758217 1
0.948565643486613 1
1.66577087614829 1
1.03005322576569 1
1.60585809007367 1
1.70318209633035 1
1.08796590774283 1
1.41515310421757 1
1.12461058992897 1
1.71589815109416 1
1.72555944052567 1
1.05664416420917 1
1.2890129048272 1
1.20473712384667 1
1.70809049736154 1
0.738527216056112 0
1.5335521338063 1
1.04305572935598 1
1.48445162771 1
1.09317010775994 1
1.23031511279536 1
1.6162098247802 1
1.58323728489289 1
1.4460352396887 1
1.50388776604524 1
1.32881631722421 1
0.896606917164337 0
1.04349122590104 1
1.56230291775055 1
1.34522512511514 1
1.53207087728117 1
1.03936375770118 1
0.810505821723482 0
1.43928993686811 1
1.1323111542298 1
1.1688893967941 1
1.51402499088059 1
1.20288041048676 1
1.62306782420066 1
1.45729893672653 1
1.07495910324694 1
1.33263169279159 1
1.22241548856571 1
1.41267766016731 1
1.27790750019236 1
1.38920709305692 1
1.96195659175658 1
1.58047395754841 1
1.46651110160234 1
1.07167643225832 1
1.37196490278781 1
1.64867233272377 1
1.64612420881276 1
1.45006056673357 1
1.23890646237758 1
1.00563852374019 1
1.76536025407869 1
1.48232493114348 1
1.1304864042339 1
1.3523882274867 1
1.68748872424226 1
1.70651722541627 1
1.16296120861574 1
1.75017142653307 1
1.62493069274774 1
1.52236450277447 1
1.61282323015858 1
1.51899759496657 1
1.30165432171844 1
1.54661975311868 1
2.13796739406814 0
1.24913956762286 1
0.952051780825036 0
1.2294630198432 1
1.12646055969239 1
1.56227333326602 1
1.86748804206875 1
1.47794892810982 1
1.23049084015822 1
1.54514760312397 1
1.91854705347126 1
1.54645175807419 1
1.39939263823617 1
1.31962782252456 1
1.58406177144479 1
1.24488407924061 1
1.98403138463094 1
1.47876799194189 1
1.27720892026393 1
1.26736125504315 1
1.29889890899455 1
1.48299418296001 1
1.26576365461132 1
1.63927349944355 1
1.02634293482627 1
1.20315062864858 1
1.63092311602916 1
1.53123281938361 1
1.12575186341274 1
1.42263348846824 1
1.80941885632439 1
1.6096664922625 1
1.30262263911917 1
1.37934130422758 1
1.28765265682779 1
1.29629630537359 1
1.04401538393426 1
1.47640464850035 1
1.77438048144014 1
1.71973638259559 1
1.35386666776953 1
1.26407718496647 1
1.31823731040729 1
1.6075517555699 1
0.776823421422522 0
1.51391275752541 1
1.29140957078059 1
1.25916594386606 1
1.20954545490098 1
1.20285494375368 1
1.40419222000702 1
1.36129375524233 1
1.12612698076429 1
1.37598507735865 1
1.72321111011813 1
1.21561846863059 1
1.1233743234729 1
1.29000775666568 1
1.66066226571494 1
1.25751912226138 1
0.86081213633481 0
1.40875384343984 1
1.17081802706524 1
1.65782530154646 1
1.3768694982173 1
1.16042873315261 1
1.68320568028666 1
1.22525671204947 1
1.29185282292441 1
1.66218196296078 1
0.985957816101113 1
1.38182125791175 1
2.07885131293911 1
1.06796618354798 1
1.23364981910345 1
1.23996130108635 1
0.87059156798469 0
1.23173235395704 1
2.40182286411873 0
1.1100486534013 1
1.42902064381137 1
1.02276624906831 1
1.81713352040107 1
1.25394283649077 1
1.01143458998118 1
1.38008150861556 1
1.61405522238487 1
1.16538078983579 1
1.15925601582362 1
1.81889042477005 1
1.52682634345779 1
1.70852549356833 1
1.06523991019372 1
1.58987397952523 1
1.07980785734789 1
1.23655827061695 1
1.13701729532245 1
1.70728862108181 1
1.1812689589689 1
1.4906773519472 1
1.37089580730346 1
1.76326918915725 1
1.80587040424992 1
1.7083926460762 1
0.908223318702325 1
1.12230982565883 1
1.61936941619866 1
0.970726418892582 1
0.794587184525905 0
1.88058975925648 1
1.59519697566859 1
1.11594637921647 1
1.1332910979044 1
1.47450535356956 1
1.41997899754345 1
1.88912790122021 1
1.1510721261141 1
1.10679873136383 1
1.58228014027068 1
1.61092586976531 1
1.39956189602663 1
1.56116633139162 1
0.960567820848735 1
1.34249825245276 1
1.18091251860125 1
1.4035966512044 1
1.49534120212516 1
1.83255701910238 1
1.14850923211989 1
1.67628783378173 1
1.19916063834363 1
1.45806631518296 1
1.75555963418872 1
1.1891322587591 1
1.22365136700511 1
1.6858939953738 1
1.41393872465974 1
1.12429361339529 1
1.27032367517067 1
1.37729080050125 1
1.52510926205499 1
1.43411512507148 1
1.82087438175094 1
1.10926376789166 1
1.15473790341547 1
1.31250587195325 1
1.34247002086076 1
1.50910047962262 1
0.974152817351716 1
1.46411850242599 1
1.8442867407915 1
1.57323060499605 1
1.25234353416408 1
1.46570634395888 1
1.31790364586353 1
1.13253422937007 1
1.39829438734734 1
1.16865861492969 1
1.28019572022354 1
1.4015577281395 1
1.31883543706737 1
1.00774888646515 1
1.28670393031877 1
1.34844545022582 1
1.62199661728946 1
1.55258577799813 1
1.31245602081495 1
1.32683027099797 1
1.39596371847849 1
0.984737963459825 1
1.14029414304614 1
1.52292556001533 1
1.36249302008242 1
1.44516964780387 1
1.09484650486662 1
1.13575031323098 1
1.16865848733537 1
1.90898391652766 1
1.27628893802365 1
1.55879249370778 1
1.29357101745504 1
1.61971620968494 1
1.3181530325061 1
1.24672633574053 1
1.20530846876085 1
1.40265415787991 1
1.73353552824771 1
1.5062661562101 1
1.15080793229848 1
1.40228825655263 1
1.44344282210705 1
1.24302194870222 1
1.43830998719912 1
1.64533065282189 1
1.61170873558173 1
1.47317552701886 1
1.52730530799734 1
1.4560447907014 1
1.51605232793211 1
1.4048989155156 1
1.62658267982644 1
1.01749598116861 1
1.25940844198223 1
1.25112264948553 1
1.2619415046978 1
1.15889499415766 1
1.69463545816898 1
0.780458171979396 0
1.03469188215331 1
1.54335526635777 1
1.04981170102804 1
1.18442291155788 1
1.34551451145249 1
2.01109683638098 1
1.14226350507692 1
1.23252471524912 1
1.60103815766365 1
1.34328957147954 1
1.06990273350473 1
1.03981653040135 1
1.08640138857325 1
1.66960646118364 1
1.12081174413803 1
1.18824075020206 1
1.13300645802239 1
1.17239603864073 1
1.11439488756771 1
1.22210518320909 1
0.952161850527674 0
1.22463569695805 1
1.26562225491199 1
1.42841051411397 1
1.7674033556978 1
1.11210659415297 1
1.31597623984659 1
1.09649728610577 1
1.53086731557167 1
1.36196584655959 1
1.52314216735018 1
1.4649525915737 1
1.22099625634025 1
1.4217452122369 1
1.56089770068814 1
1.42384126936032 1
1.43368173071388 1
1.20893906060242 1
1.43095804783065 1
1.26311890085801 1
1.35928057872734 1
1.43938297287576 1
1.32607326552539 1
1.05243661825054 1
1.49499551843301 1
1.53077089030719 1
1.38590724102344 1
1.28019385379726 1
1.63752366997956 1
1.37996262885316 1
1.21820241387105 1
1.62373104795733 1
1.56681318506457 1
0.977062466961452 1
1.47746807629632 1
1.12319404420335 1
1.20700258320785 1
1.64442357162538 1
1.06264797282855 1
1.26906627626779 1
1.37021383378177 1
1.12398479544533 1
1.27116822502633 1
1.40702107589389 1
1.34939651691373 1
1.21192693851624 1
1.52141353817822 1
1.2702957488569 1
1.42718147080972 1
1.76895187947762 1
1.26935361717111 1
1.26497847548977 1
1.29438474215358 1
1.80041556605216 1
0.890187189293262 0
1.07519933876144 1
1.38476489525866 1
1.84578042428936 1
1.69722809851642 1
1.24047557585606 1
1.39593360940989 1
1.54106245687044 1
1.65313231787892 1
1.20529938219794 1
1.49693033155416 1
1.25088094314761 1
1.40593558660017 1
1.32155427361687 1
2.02727662438022 1
0.844260610849436 0
1.54043570924317 1
1.65925158429295 1
1.42430113210971 1
1.02891035931643 1
1.44934973497712 1
1.39421072305395 1
1.33250562400649 1
1.47139549621876 1
1.13512512724213 1
1.06812600147053 1
1.62791814597746 1
1.04378695141018 1
1.56071293601973 1
1.77344428059116 1
1.45846053062985 1
1.21821869459915 1
1.50733646983178 1
1.23665785354701 1
1.8286145425883 1
1.2911328687116 1
1.5398164868803 1
1.65131791609311 1
1.26427581235703 1
1.47578382746635 1
1.52647375827404 1
1.16667834335353 1
1.45232890575749 1
1.38501273893632 1
1.68023745903364 1
1.25597713255512 1
1.56562363023291 1
1.68611226211879 1
1.4204075582093 1
1.24608096074419 1
1.76487967313013 1
1.12558655321044 1
1.29952930401811 1
1.70395336763646 1
1.58015039746552 1
1.39019430130901 1
1.07639377006576 1
1.47510052218052 1
1.34481762100929 1
1.65375771305996 1
0.985371076814272 1
1.20864675834682 1
1.68584857020146 1
1.33896367645272 1
1.09448568584917 1
1.4777820034215 1
1.06801082780922 1
1.27604778115481 1
1.53969736410794 1
1.04302128428688 1
1.55976793020451 1
1.27278330496819 1
1.34414908811418 1
1.50386232072762 1
1.46364585930445 1
1.15545403791673 1
1.2752175026409 1
1.34209823203764 1
1.3030893768452 1
1.3274350601362 1
1.21573069496775 1
1.61889420351988 1
1.42055696669624 1
1.23918167795456 1
1.37898358184763 1
1.50081484184387 1
1.30759919840133 1
1.04874091941096 1
1.19294690298821 1
1.36872281314686 1
1.47172294520941 1
1.47625769481782 1
1.45096741723723 1
1.39983820158072 1
1.16222477546482 1
1.48475182819286 1
1.76113584066498 1
1.01508603241903 1
1.09459129222423 1
1.04635461824554 1
1.38786871951078 1
1.04745951193467 1
1.61432432215692 1
0.953940645505738 1
1.32240498528393 1
1.06191743510678 1
1.37902921425301 1
1.56940722154126 1
1.04723323069575 1
1.52643450453326 1
1.74182656846609 1
1.35356106966058 1
1.0069131264358 1
1.36936981167061 1
1.27252268555151 1
1.06279123613678 1
1.62829570481676 1
1.47133043102521 1
1.29569610964165 1
1.53775648931765 1
1.14609388995142 1
1.37572404390678 1
1.49562970335696 1
1.43257984792033 1
1.47972126323469 1
1.27548811046431 1
1.3741351749243 1
1.68104532693652 1
0.797823681342269 0
1.27991860396522 1
1.64394091863914 1
1.7098714486154 1
1.48506809482582 1
1.62463103304578 1
1.3384040789894 1
1.60598604698473 1
1.12221452722926 1
0.81546777164023 0
1.29599260879997 1
1.6329976098362 1
1.33633501316558 1
1.32382544245019 1
1.49291523269463 1
0.912803629495811 1
1.94240198067943 1
1.75094339267815 1
1.52850028472722 1
1.65149946476316 1
1.40337631956171 1
1.10101337605637 1
1.36646697716829 1
1.16384168790196 1
0.9641683058242 0
0.916218638560644 0
1.47405957533457 1
1.38092095062122 1
1.65435620689758 1
1.54827312594433 1
0.759246404445658 0
1.16669220773116 1
0.937246890483907 0
1.16448994162945 1
1.32497291544768 1
1.30930975669556 1
1.22941928545978 1
1.37380044334809 1
1.24903922327496 1
1.32832861431035 1
1.36257919972868 1
1.41005593413238 1
1.59613615751546 1
1.20374576998787 1
1.74406834748884 1
1.16300298229348 1
1.27115268219867 1
1.41011562813 1
1.37616816115306 1
1.51211800099633 1
1.48225765981232 1
1.5041935196016 1
1.12533432914416 1
1.29325972919173 1
1.9140338632723 1
2.10704556403439 1
1.52910065951084 1
0.994003725284095 1
1.52877251185231 1
1.38095607089647 1
1.47344445723443 1
1.31936259925544 1
1.69897336649556 1
1.39555163516099 1
1.45187911186654 1
1.38830580302227 1
1.19309592949602 1
1.78403618434332 1
1.34744942605752 1
1.03678775845399 1
1.23929950395472 1
1.16325504491184 1
0.978476980599957 0
1.33190715183709 1
0.897010271189527 0
1.21581709200215 1
1.0655119459568 1
1.99798227742097 1
1.60062634590604 1
1.36080591486895 1
1.18332181670282 1
1.31871653597859 1
1.40677219593128 1
1.56041194310073 1
1.37700783931914 1
1.78840724624161 1
1.18247673291568 1
1.54368286817317 1
1.00056028672706 1
1.51147906220141 1
1.47297387928373 1
1.43724828326574 1
1.51455460644354 1
1.12155507450885 1
1.29251541105873 1
0.963034141472418 0
1.02221428282587 1
1.6549388865913 1
1.48257414594893 1
1.71598272710234 1
1.06787297888067 1
1.07146079353398 1
1.29361581703672 1
1.55228479104924 1
1.32179738548101 1
1.30680995847361 1
1.50149742687802 1
1.16571728456871 1
1.05578672664027 1
1.29515885471575 1
1.33353780053053 1
1.35603819105644 1
1.2209178247559 1
1.55416054379658 1
1.52069430182584 1
1.46394256684195 1
1.42294980850164 1
1.24668250124104 1
1.49216325927995 1
1.61508564874862 1
1.07778356784253 1
0.903503542905841 0
1.16326073198498 1
1.33328018428399 1
1.41816403390162 1
1.38839866210675 1
1.36514827916853 1
1.07144693450214 1
1.80909074867157 1
1.44665588649115 1
1.19250774445081 1
1.60331640664878 1
1.43314932688916 1
1.23321800829998 1
1.618245176184 1
1.11329648748456 1
1.08951061853796 1
1.70712867799504 1
1.2620792595168 1
1.14157963422303 1
1.5288734476997 1
1.38110634296318 1
1.13571033509912 1
1.42885941551282 1
1.5152529317097 1
1.76406053589997 1
1.3903491671916 1
1.35079821364175 1
1.09319596693603 1
1.57207669640485 1
1.58540433720393 1
1.51306883062682 1
1.35557419626354 1
1.64259328597579 1
1.61828529963693 1
1.3015315500152 1
1.27263772051533 1
1.08603265766465 1
1.29884134869183 1
1.35828997950957 1
0.945680963187948 0
1.44210388882503 1
1.51341904083061 1
1.59317292051236 1
1.36860765860362 1
1.28146576537302 1
1.65557801050602 1
0.912188429355235 0
1.89339716797426 1
1.57225488173293 1
1.02928587361465 1
1.47622747893232 1
1.61005511408694 1
1.30016007224183 1
1.502391605556 1
1.27400180147126 1
0.949805173118616 1
1.28762595707178 1
1.83152863614077 1
1.48534085262381 1
1.85067312840241 1
1.89011766499434 1
1.49533951956764 1
1.24069869746293 1
0.993052525050796 1
1.56033362222959 1
1.60753450338719 1
0.982819656445602 1
1.24236398915018 1
1.38845636500388 1
0.879884167681869 0
1.25182315221203 1
1.63475716278568 1
1.08729201124802 1
1.51007256633585 1
1.47064796962101 1
1.24147550273308 1
1.43144152996562 1
1.32423081038379 1
1.44101739866447 1
1.19091009932701 1
1.17857700925689 1
1.41201366085492 1
1.55391612616706 1
1.48131192859563 1
1.31069673634127 1
1.13495420152922 1
1.09849617077134 1
1.58450073952433 1
1.3066533871762 1
1.01861394108996 1
0.914025941145751 0
1.5201593607651 1
1.63219636517822 1
1.5181263583511 1
1.04263554282943 1
1.48324972889655 1
1.66371798002164 1
1.68259910212419 1
1.56102957409162 1
1.75142863467975 1
1.07683539775106 1
1.48285810812349 1
1.49482811122454 1
1.30608857441287 1
1.93042773179733 1
1.21838635737425 1
1.18533209589924 1
1.18115633177062 1
1.33137195343597 1
1.22915005976685 1
1.48335695082172 1
1.13820441087851 1
1.52012377973823 1
1.35291467914801 1
1.38257487797061 1
1.66043411230126 1
1.03955819262581 1
2.0099415061038 1
1.65341145881968 1
0.990001025474343 1
1.40124501645106 1
0.995197711401257 1
2.1811297331432 0
1.34976287974721 1
1.00420568055981 1
1.18099462774967 1
1.97656344180108 1
1.19543436627853 1
1.23184233512466 1
1.43406620508207 1
1.41367756283978 1
1.04644545320526 1
1.19068237503315 1
1.38630097667797 1
1.41041941483244 1
1.35188212807109 1
0.833467559297913 0
1.38974176783173 1
1.09647465788665 1
0.894765166053938 0
1.46668423075232 1
1.54907084535884 1
1.31932083329152 1
1.14815694201126 1
1.56998083778772 1
1.18643432442644 1
1.8781928514632 1
1.49211574208673 1
1.46828490620461 1
1.50624309879064 1
1.31054512589175 1
1.07673606452189 1
1.91691303549227 1
1.28250920387757 1
1.38550636875088 1
1.32667646287399 1
1.3803091622515 1
1.51392162686921 1
1.43014894877502 1
1.37038192317245 1
1.14165884344839 1
1.65432872083101 1
1.34937460252673 1
1.14062794906707 1
0.897045668383595 0
1.67650790699847 1
1.20710873158749 1
1.32299756725126 1
1.50975799367635 1
0.993968153784154 1
1.37184247877299 1
1.70435869994394 1
1.35272032200151 1
1.13080206726314 1
1.92626948520552 1
1.47155846854312 1
1.36139378445334 1
1.41118668154341 1
1.51246909785399 1
1.13550992164259 1
1.11073739632768 1
1.71526239166864 1
1.39980049238321 1
1.13858775505599 1
1.17261959000517 1
1.1253557827853 1
0.873802324422916 0
1.54543425808763 1
1.26571111477415 1
1.41931997938988 1
1.58264093774932 1
0.932525497688732 0
1.17956283691953 1
1.34444665645352 1
1.15132855559098 1
1.43277247112084 1
1.30661529377731 1
1.74906355724366 1
1.31980442624313 1
1.33792604491468 1
1.72451904464107 1
1.35519625940621 1
1.31876593071042 1
1.52285046170852 1
1.19661108401985 1
1.48303997395519 1
1.56138685436955 1
1.38088781694175 1
1.55272971695196 1
1.69308572536769 1
1.38610274098823 1
1.34644474615818 1
1.44495577554862 1
0.780115994930519 0
1.28520019441712 1
1.41242756720149 1
0.828322180445377 0
1.05512638128558 1
1.01938178732195 1
1.04897593947362 1
1.20432421375424 1
1.89174614214831 1
1.09297477946245 1
1.20395428936891 1
1.11420852614226 1
1.43904778594502 1
1.51816474038128 1
1.01802280084803 1
1.54033218863701 1
1.60300353411157 1
1.21061187945948 1
1.42920026593602 1
0.538152349835222 0
0.82324641904531 0
1.28469979968535 1
1.47005044461514 1
1.02204724477146 1
1.68381371606969 1
1.51930025652457 1
1.24604821071504 1
1.35325419342172 1
1.02094132756428 1
1.08730469028619 1
1.20153406656203 1
1.5727749884023 1
1.93468948614641 1
1.15314618351384 1
1.59937996832378 1
1.99876423259212 1
1.38368009414869 1
1.58976378644108 1
1.09733774718982 1
1.70166391223972 1
1.16259695302251 1
1.51528456479552 1
1.47226068733191 1
1.27152392073726 1
1.48735227444556 1
0.99559134280581 1
1.25727664046031 1
1.49475966847736 1
1.12464823653492 1
1.26521759242323 1
1.16825950212744 1
1.21210213424426 1
0.8072099569597 0
2.03042925933883 1
1.39118259099518 1
1.26376284300805 1
1.34368689753759 1
1.49175141993646 1
1.52598590299003 1
1.48262583165017 1
1.21341277614376 1
1.5759067561245 1
1.20796182869774 1
1.43621444038262 1
1.3226526785998 1
1.6414192514682 1
1.08282446689342 1
0.835425512994851 0
1.3034928251173 1
1.40957441386327 1
1.56206880201785 1
1.41603960569684 1
1.30226660800167 1
1.3734084900207 1
1.30324872626312 1
1.1116253267174 1
1.0965380349012 1
1.21988792476214 1
1.11050494120409 1
1.09572724179499 1
1.97254730105601 1
1.15799002941426 1
1.47500376902207 1
1.29809800792328 1
1.39569513360447 1
1.22389050888012 1
0.873777642097054 0
1.34206644918388 1
1.42844808907675 1
1.37605428515685 1
1.60128521407195 1
1.45750926799973 1
0.868081734279142 0
1.81305706856769 1
1.25262088627786 1
1.77742776486351 1
1.38325686639366 1
1.51304866457633 1
1.67238848354703 1
1.92967283244813 1
0.775731447904926 0
1.22149627592087 1
1.55435944673361 1
1.09343574747913 1
1.26632739781547 1
1.43525489222839 1
1.32442393884066 1
1.53398018111527 1
1.32470211482966 1
1.39679356509796 1
1.91314559677023 1
1.35646400682969 1
1.2496431882318 1
1.21932997857077 1
1.2544531470075 1
1.6462796938418 1
1.23226671892592 1
1.18496010967273 1
1.67314492929388 1
1.08417201910286 1
1.36902192252286 1
1.00785866118517 1
1.79316005370209 1
1.13143162439374 1
1.39853738324965 1
1.31895767772355 1
1.21883861699339 1
1.08663187234837 1
1.65070225095248 1
1.25719466862504 1
1.06000849143124 1
1.51506207337991 1
1.44292728713866 1
1.63613210708356 1
1.13647222546872 1
1.24531844382057 1
1.16173802695326 1
1.31444532235714 1
1.31501828881516 1
1.14476346100362 1
0.890306892840079 0
1.02140802371804 1
1.06308930689284 1
1.1891678769072 1
1.60167291154499 1
1.35052839338368 1
1.4179136757474 1
1.51114897171411 1
1.48300241769203 1
1.27144037153858 1
1.56655366646187 1
0.797726605866985 0
1.87398344510446 1
1.49171919676405 1
1.24522938826644 1
1.55072435083522 1
1.40355141178354 1
1.16291978631591 1
1.35246542988784 1
1.75127508330784 1
1.44443579022421 1
1.1671526980703 1
0.981924980273453 1
1.0786293502875 1
0.94424950035003 1
1.33091038825032 1
1.82111068942763 1
1.12271623204148 1
1.57476778166405 1
1.60431139156733 1
1.28619143744298 1
1.28049599589447 1
1.13674914856299 1
1.4694344486659 1
1.59257753417401 1
2.2693563538912 0
0.994245508087026 1
1.18796450934165 1
1.41816664136639 1
0.913447320944436 0
1.58595953601247 1
1.34314987234231 1
1.0577744040594 1
0.984725037618877 1
1.64317231446506 1
1.40424616312199 1
1.25247234031764 1
1.48128747595503 1
1.20680997290924 1
1.2240282285379 1
1.51767948449354 1
1.18540340507419 1
1.94674455114549 1
1.33947109249202 1
1.50819927950547 1
1.61951059117802 1
1.64940998900599 1
1.30705648045669 1
1.16346979525675 1
1.91787331020805 1
1.02887080016337 1
1.16740525607244 1
1.2585764997316 1
1.31420857218637 1
1.47339831231994 1
1.37066374748585 1
1.15970473107627 1
1.48947607427217 1
0.89118955081317 0
1.23210467835949 1
1.61007588255252 1
1.37209421680933 1
1.06823342865157 1
1.30054914542331 1
0.849716364435891 0
1.54051284106149 1
1.56118531404448 1
1.5156037078817 1
0.952693914100482 1
1.80971162466905 1
1.30751049144569 1
1.52200838894861 1
1.29644015294229 1
1.17500889576363 1
1.94936324320677 1
1.135742811718 1
1.36483297877374 1
1.26485428989477 1
1.27779763757295 1
1.7093751423305 1
1.36445797696597 1
1.27496626746499 1
1.4110892719414 1
1.39682740441103 1
1.10378231939421 1
1.13292299604498 1
0.878529627307258 0
0.758341062570975 0
1.43233362538925 1
1.49480606296958 1
1.41031226977746 1
1.61096849705746 1
1.59701500905888 1
1.22491461054266 1
1.64507220848826 1
1.0655044173465 1
1.27131309995172 1
1.56180931479002 1
1.37588651558048 1
1.51076354888301 1
1.2558134798932 1
1.09163994439113 1
1.63784080285886 1
1.25440285911158 1
1.61287785045066 1
1.15888013680848 1
1.22574960581664 1
1.10227113835932 1
1.74185420199817 1
1.19973079644244 1
1.30947305284043 1
1.14381423242383 1
1.73703575097114 1
1.11354231344515 1
1.56330565795609 1
1.08436655534865 1
1.51850042059553 1
1.30258392908358 1
1.1615995146723 1
1.44985503008529 1
0.968100092618255 0
1.22012140655219 1
1.32060333148214 1
1.04389236283472 1
0.903597355441651 0
1.45438307364238 1
1.48991429425763 1
1.23389016906238 1
1.22127157514836 1
1.3812740189201 1
1.63764401099441 1
1.30586309606566 1
1.297790875507 1
1.34699644856194 1
1.57320419474758 1
1.10593139657579 1
0.704605293516169 0
1.25756888245769 1
1.04318294710775 1
1.13947894206412 1
1.43376456051554 1
1.01251703883329 1
1.55491618686972 1
1.63259261884353 1
1.41592297587541 1
1.51176407530897 1
1.10977193771834 1
1.05303798073563 1
1.44024905541588 1
1.68418589172994 1
1.64279767666767 1
1.12582756596736 1
1.31365836901418 1
1.6450001571627 1
1.54520732313965 1
1.41371153762909 1
1.68844236262699 1
1.46087913924881 1
1.15036828723974 1
1.1371127797758 1
1.34354859750271 1
1.71678531121783 1
1.37531821130225 1
1.15349766465177 1
1.53927829507075 1
1.39144098780049 1
1.6798067299227 1
1.59599812343371 1
1.67982790827414 1
1.54541923278506 1
1.21301890052573 1
1.40597729831125 1
1.15421990449131 1
1.43207682995084 1
1.24007924119652 1
1.49964287147217 1
1.632010055351 1
2.20810656029982 0
1.76125275336857 1
1.06676036135327 1
1.48243452813196 1
1.70316392517073 1
1.75275461206709 1
1.35296097368245 1
1.65237949163837 1
1.33735931228914 1
1.73596323037735 1
1.38939912055359 1
1.07753551592772 1
1.42992149583486 1
1.69602729896527 1
1.42183168050537 1
1.32532688194437 1
1.38597340468211 1
0.997443782438917 1
1.55978128312261 1
1.44938852400673 1
1.36383655099587 1
1.09718636274488 1
1.35116333228369 1
1.2718107165054 1
1.13945057369929 1
1.24007061769801 1
1.66813338983439 1
1.12793718608461 1
1.61109444359931 1
1.8532095584681 1
1.8013564310945 1
1.11311025340932 1
1.37260845710186 1
1.1744369915196 1
1.34694172047968 1
1.82976113696336 1
0.93198767052389 1
1.80062021733971 1
1.90191017008052 1
1.17306558945205 1
1.7704182205479 1
1.38252091444798 1
1.14325329620412 1
1.35869130035404 1
1.12941228699721 1
1.330366837174 1
1.45743338849625 1
1.47262551366909 1
1.67672765602627 1
1.6669195451405 1
1.38287734190223 1
1.31927810583712 1
1.27899768141986 1
1.73973789345645 1
0.657034956204985 0
1.55182361185466 1
1.50118200056757 1
1.31287161679209 1
1.49381696769266 1
1.4037154949787 1
1.59520229273577 1
1.45465198169793 1
1.08156669795028 1
1.34798947961325 1
1.70237466327108 1
1.3864256725313 1
1.55894943181148 1
1.86615622288909 1
1.38392337451355 1
1.47817096262022 1
1.55582017099456 1
1.19285015102319 1
1.48350989670146 1
1.69324726147567 1
1.84805117837172 1
1.4495549213864 1
1.29394586388631 1
1.42310270072463 1
1.57930863449887 1
1.56627859005061 1
1.54048094975694 1
1.03567425396237 1
1.76127745468014 1
1.37603052730074 1
1.52641249116719 1
1.29962240361227 1
1.6004160677931 1
1.28242596330153 1
1.54435951982474 1
0.799198873513903 0
1.14652047439371 1
1.37528354564608 1
1.43162594510572 1
1.28274262537666 1
1.41328727306701 1
1.01558827881769 1
1.33748091481449 1
1.53210099300404 1
1.30543720655015 1
0.895198173940859 0
1.70779567288783 1
1.44735204368206 1
1.56492411380972 1
0.683352792624096 0
1.24835266856922 1
0.930088183616788 1
1.44549886788145 1
1.51937562758563 1
1.66442807454141 1
1.18972446408613 1
1.69018447668861 1
0.980616747446177 1
1.83929070577874 1
1.45028681878508 1
1.15698187817017 1
1.60457504052874 1
2.00084702213347 1
1.75083973063372 1
1.07991607938137 1
1.41871702051868 1
1.10021408025178 1
1.13240637634216 1
1.41727071905986 1
1.46115477070279 1
1.6712422291067 1
0.752897144540285 0
1.4986274735102 1
1.13875716759865 1
1.50030345047631 1
1.55366138078548 1
1.12065693513808 1
1.16075074571635 1
1.19154899974118 1
0.968656275730253 0
1.16236445650444 1
1.48289396463643 1
1.4906202204173 1
1.14894891327023 1
1.17367187991371 1
1.13034901731448 1
1.05111640236782 1
1.22009549694696 1
1.15505469418562 1
1.33846688137837 1
1.64233407413644 1
1.56370911946574 1
1.62480995910581 1
1.81706281582936 1
1.46294344861122 1
1.38687320289205 1
1.53680310408382 1
1.23981805065025 1
0.75555776661808 0
1.58356604234892 1
1.47675414007273 1
1.36733740438411 1
1.29120207202082 1
1.65906164403377 1
1.56570723956838 1
1.50671609443721 1
1.15211343455047 1
1.64348654117263 1
1.63299120596919 1
1.36339626406207 1
1.01131537795683 1
1.51486039059934 1
1.35228606880382 1
1.11134888229301 1
1.23129608404797 1
1.24867797485011 1
1.06515833557097 1
1.53760963685945 1
1.50352947582019 1
1.20053867719916 1
1.62119720146721 1
1.48087225673754 1
1.54513892534729 1
1.34126146605589 1
0.9837283273095 1
1.16031052863855 1
1.31436412273162 1
1.46580297446874 1
1.77385474256722 1
1.09656293874491 1
1.00964625736391 1
1.60628528801291 1
1.43706216472121 1
1.34808502853206 1
1.63523027511219 1
1.31610982514638 1
1.21237560433199 1
1.53181591980448 1
1.70695013864968 1
1.3276399726123 1
1.51055752909944 1
1.25123443986302 1
1.33278835951692 1
1.17813495007438 1
1.59560049361037 1
1.17053083244996 1
1.52575444608821 1
1.49177127800667 1
1.23560697380558 1
1.74539592791441 1
1.57525811084762 1
1.47196564935264 1
1.50214148359076 1
1.25676216297221 1
1.12152949557818 1
1.74931944507459 1
1.37913078441564 1
1.60682306138135 1
1.54196211705175 1
1.20011582719457 1
1.69322726811493 1
1.62957998133601 1
1.15683133400876 1
1.23252888816393 1
0.903968705486932 0
1.14013311635198 1
1.30803076463749 1
1.25949373492389 1
1.46361549524633 1
1.68388519690197 1
1.3169596837513 1
1.27399633666835 1
1.46818530993487 1
1.38144172691596 1
0.905457978405096 0
1.4668133313154 1
1.21045950248822 1
1.23047469332827 1
1.14906199344333 1
1.07358498986778 1
1.23489016396914 1
1.56153537235348 1
1.09497988292303 1
1.5665367756175 1
1.40735722354636 1
1.26269234695182 1
1.51571073437469 1
1.49431840418571 1
1.5318577534048 1
1.34129440333043 1
1.24636669759163 1
1.32388826773977 1
1.11601227082086 1
1.48112476144842 1
1.11137774380203 1
1.34226414077446 1
1.06266664652595 1
1.04388090621775 1
1.97315294627688 1
1.33417750268716 1
1.42776661065668 1
1.18877738250697 1
1.26376850888552 1
1.83900857723241 1
1.71485483589926 1
1.23970429857687 1
1.29175746339571 1
1.37685771419953 1
1.65636907923583 1
1.44504554615315 1
1.56837696103746 1
1.17307781432615 1
1.48493290366387 1
1.16807917489269 1
1.43678536192694 1
1.57107720787407 1
1.10254828085258 1
1.42092076006815 1
1.65767817958794 1
1.76742222681992 1
1.99012286869997 1
2.12292059706587 0
1.03853763360211 1
1.59701347918116 1
1.29452130380106 1
1.62707757190461 1
1.42407205167162 1
1.19623881400384 1
1.48026989279775 1
1.07087944381986 1
1.49863329133696 1
1.71243787806927 1
1.65585140608646 1
1.70056876104715 1
1.36164962743052 1
1.57541327383349 1
0.782138632934449 0
1.28090423753198 1
1.47919203249114 1
1.31395435187068 1
1.47353814671511 1
1.06247101850317 1
0.886906822124007 0
1.65071992787133 1
1.16566300287052 1
0.881534731391336 0
1.71240536734195 1
1.27619380338766 1
1.6180449980947 1
1.38102950329701 1
1.41275679029374 1
1.31139049194323 1
1.73984523121426 1
0.983794462310572 1
1.37544384082805 1
1.36446252153603 1
1.31715648200734 1
1.68731129322783 1
1.49469126185472 1
1.5913916985802 1
1.42857261949218 1
1.87088425499596 1
1.41431565124214 1
1.45973914485207 1
1.26702293085963 1
1.47889725794102 1
1.37559072208978 1
1.21239815371205 1
0.868548838548286 0
1.32674446748559 1
1.81056092526843 1
1.43169730758968 1
1.48051854115603 1
1.37904363404227 1
1.24488555615532 1
1.79274075447628 1
1.35995523985167 1
1.49883234238028 1
0.826529847862413 0
1.26193817240166 1
1.45875183009377 1
1.22971358062201 1
1.61080680901398 1
1.49352439196519 1
1.45239973719534 1
1.3964973429077 1
1.43629744183376 1
0.981419869445253 1
1.3518181437814 1
1.94339276246267 1
1.23862235132111 1
1.16868816223155 1
1.28127559923895 1
1.24439306190434 1
1.23231121473787 1
1.55196242323242 1
1.60191302783006 1
1.25842086008165 1
1.70711712500673 1
1.15085242545408 1
1.4042564492845 1
1.63305355732695 1
1.49347190145829 1
1.14265824963077 1
1.65349243658049 1
1.18562670665717 1
1.78154479137202 1
1.54414942271772 1
1.52189964507325 1
1.45977147494436 1
1.35416094562668 1
1.37743124192516 1
1.47375047589621 1
1.62906208926697 1
1.6784963800395 1
1.40771946776501 1
1.47259546439831 1
1.12118774011791 1
1.54408645821221 1
1.50465162770991 1
1.4137436772155 1
1.10154276716119 1
1.24416161427251 1
1.56933303883441 1
1.513173311119 1
1.63383706222798 1
1.56184015374535 1
1.22165372367741 1
1.5930510235437 1
1.61935429157742 1
1.60922594603806 1
0.828754865419785 0
0.956842738256954 1
1.72970053273918 1
1.41462533247788 1
1.8933232076092 1
1.00995978729552 1
1.46799190197286 1
1.24688806825618 1
1.53471627975056 1
1.4955043642772 1
1.38920195325371 1
1.51838679296731 1
1.44239444723139 1
1.18902230119243 1
1.61007403712135 1
1.49549509067964 1
0.889361986961733 0
1.72961936903549 1
1.60466539820945 1
1.68376261954077 1
1.59766283072365 1
1.24709684834504 1
1.06701001987813 1
1.28892544104127 1
1.77138928274258 1
1.62161685800174 1
1.22212309519611 1
1.44108811742313 1
1.05351819023235 1
1.47185355933173 1
1.40098755557339 1
1.85180967991065 1
1.4561108333354 1
1.00454968983008 1
0.909823862689874 0
1.1831210992796 1
1.41923805718195 1
1.37308075663497 1
1.16511086962898 1
1.85957084730095 1
1.26766842393367 1
1.32449776226177 1
1.35934178443655 1
0.992593913743985 1
1.14072489026391 1
1.7758780901677 1
1.91226509068073 1
1.16085608576339 1
1.30679171555893 1
1.25518391200739 1
1.8931950005754 1
1.29425962084765 1
1.42558975448943 1
0.952160902262531 0
1.73160040807493 1
1.02105583269474 1
1.13055359826028 1
1.35136307277742 1
0.897822510050083 0
1.13440885009874 1
1.43013337095504 1
1.17412423640121 1
1.77337662613688 1
1.36181112180742 1
1.356995359228 1
1.19313367152489 1
1.80046822850215 1
1.35863965046381 1
1.36683204319257 1
1.40444657628228 1
1.48160983245159 1
0.818775355509414 0
1.00634117126395 1
1.19803128002967 1
1.25193924420909 1
1.49287357784136 1
1.39874140070126 1
1.57742427063792 1
1.48716218832613 1
1.07741963269997 1
1.47488931771408 1
1.64827747571975 1
0.96075680866594 1
1.37190359117161 1
1.72738377812665 1
1.25744205523239 1
1.37005818798278 1
1.45762782115468 1
1.05692262850456 1
1.15581481480214 1
1.12198432336923 1
1.64867737934182 1
1.52722066815834 1
1.47397412095513 1
1.53146535335737 1
1.45339760659187 1
1.75931789793084 1
1.59836058792087 1
1.1072324190584 1
1.58404385990173 1
1.34463760692089 1
1.02318119109709 1
1.42825387355874 1
1.09086686404581 1
1.05009985531352 1
1.30288285415094 1
1.60385737831343 1
1.36944727536422 1
1.66114285904637 1
1.12364336676615 1
1.59621931177278 1
1.18244128525166 1
1.54970229918121 1
1.25209857269078 1
1.56329899522645 1
1.32412403926788 1
1.11352702995029 1
1.08363647543637 1
1.11949757229076 1
1.04883055492695 1
1.61910894369769 1
1.11278828803233 1
1.20449950065857 1
1.52522240125799 1
1.40707098285702 1
1.71468508583506 1
1.31021559665406 1
0.872700406559781 0
1.36098479217065 1
1.43460455178225 1
1.05657219005889 1
1.47591530006395 1
0.998877066740523 1
1.04453738708721 1
1.84360112563966 1
1.35939605696667 1
1.91611177948006 1
1.22754222277685 1
1.30491431317311 1
1.01300274935477 1
1.41592366919765 1
1.56348759451449 1
1.08067141200623 1
1.6883735639444 1
1.3665100265372 1
1.22466310079341 1
1.74912096855376 1
1.13254515488938 1
1.6727914995346 1
1.51186385897541 1
1.50141780735676 1
1.53272938826833 1
1.50985882779763 1
1.16709772240711 1
1.20129125648305 1
1.57268995931801 1
1.55035553054631 1
1.16355726310136 1
1.49295236680726 1
1.38712534313195 1
1.57067119506329 1
1.71357955454358 1
1.23876036867403 1
1.70039247772142 1
1.39603381151049 1
1.55400811530671 1
1.16581320025859 1
0.979913667884099 1
1.01930380670213 1
1.82364981206632 1
1.6866544232804 1
1.40055097248241 1
1.8392460922986 1
0.905437920933818 0
1.19870547923744 1
1.27126030440931 1
1.21200013587941 1
1.67035438950956 1
1.53040508049392 1
1.2953239639246 1
1.41423211129427 1
1.34383303304013 1
1.20092593471258 1
1.53025603574601 1
1.48801268412806 1
1.01680270218042 1
0.94687917184331 0
1.87649628527111 1
1.24573609504268 1
1.0252990564757 1
1.13283450539997 1
1.83544218020112 1
1.30280285923925 1
1.28730877656506 1
1.56829288800904 1
1.20733490978788 1
1.31330395133478 1
1.87382222466245 1
1.29964813005291 1
1.67405172189563 1
1.34056079014365 1
1.09294254138039 1
1.33076390353906 1
1.10463531937638 1
1.47942290430754 1
1.28188494769135 1
1.10972848670431 1
1.10168530164976 1
1.60949760648527 1
1.51765490169301 1
1.26834065816561 1
1.23291424001805 1
0.976290774790079 1
1.5662872958652 1
1.56582505296885 1
1.21278787081868 1
1.37865773174699 1
1.00677980948759 1
1.47025224581448 1
1.55524382672271 1
1.07788319513384 1
1.54950321741413 1
0.985173100527311 1
1.25559534071421 1
1.41375086267245 1
1.40579740367081 1
1.68497179055374 1
1.50976962427142 1
1.80364199931832 1
1.40929894422807 1
1.33911421990457 1
1.04417002986894 1
1.29589672961401 1
1.5561519699969 1
1.92232696994988 1
1.22158056050937 1
1.30070193407073 1
1.58654884062727 1
1.44940916694633 1
1.15109914436978 1
1.40004676551461 1
1.44645082321192 1
1.20803991509113 1
1.30529997791665 1
1.23487737816687 1
1.43741238461409 1
1.45718368041533 1
1.39367491279929 1
1.37868562895539 1
1.14341993729656 1
1.06469049165663 1
1.5147757392749 1
1.67737352189286 1
1.4900148409233 1
1.12716955230398 1
1.84217751643875 1
1.0005203276969 1
1.45666492096393 1
1.12505577954723 1
1.32998039183738 1
1.77285841599203 1
1.42086016808629 1
1.23406615170638 1
1.66177318963423 1
1.12683756649986 1
1.46917009447087 1
1.55375447904474 1
1.28555378652563 1
1.65288431656199 1
1.3773128571096 1
1.42259069760388 1
1.1686435954223 1
1.56357723438767 1
1.4371403328174 1
1.17273068437341 1
1.0409710275383 1
1.34527492099701 1
1.49339442685658 1
1.61273253457438 1
1.4708212529117 1
1.40011531979501 1
1.12301573422854 1
1.40402744490466 1
1.18303611549528 1
1.64981684733781 1
1.06599127439321 1
1.58557434101759 1
1.15524526857413 1
1.58599075283231 1
1.97014728284208 1
1.70536995845213 1
1.23225683939936 1
1.16716476105489 1
1.40444769147111 1
1.35296972764386 1
1.22702428475446 1
1.400175146141 1
1.58584353109778 1
1.33120887463799 1
1.49290390261517 1
1.57468172071338 1
1.14125838729862 1
0.987834886537943 1
1.45839323751245 1
1.22306157076194 1
1.34782899968116 1
1.22585235302638 1
1.44247126094394 1
2.06483242389036 1
1.17154376659736 1
1.70109188156602 1
1.14674631395929 1
1.18645183921818 1
1.13433307892441 1
1.37458242258816 1
1.89620889382529 1
1.2973520888333 1
0.84467853405986 0
0.961983697121452 0
1.49795136554842 1
1.58455100104487 1
1.60942565944007 1
1.57467109711817 1
1.61495818953519 1
1.31620483320082 1
1.54300106289216 1
1.23409852193392 1
1.53892503647025 1
1.49502530829009 1
1.3655563192945 1
1.42940186013919 1
1.56692038096191 1
1.17887979015966 1
1.24029193954972 1
1.47266998782391 1
1.53979122108603 1
1.67352364526419 1
1.19394110684814 1
1.43599144287391 1
1.13425846061692 1
1.00050659434947 1
1.78358094728864 1
1.39486112860158 1
1.09404440486736 1
1.06971310612294 1
1.49509815617222 1
1.3697920114758 1
1.28774256220867 1
1.69458910215374 1
1.52964905460854 1
1.45058392262851 1
1.08494924899479 1
1.76903261681327 1
1.33240260672414 1
1.07095531100392 1
1.40580703885471 1
1.59484478193653 1
1.37597826012315 1
1.21376375270426 1
1.79825995278592 1
0.959974553156653 1
1.53809225456916 1
1.32276462317996 1
1.67825293756607 1
1.42185021706949 1
1.44981542559803 1
1.26669043334767 1
1.77768484912997 1
1.11290689214434 1
1.62102226777777 1
1.54238737603845 1
1.36310721053946 1
1.64709792585393 1
0.639551239242102 0
1.2449532678198 1
1.88870536264041 1
1.37493614430709 1
1.45793391522064 1
1.78295576867471 1
1.29352309076468 1
1.51294308775566 1
1.34204978179591 1
1.3144237822187 1
1.63493735697382 1
1.36481562900164 1
1.36833829364807 1
1.43408907637245 1
1.32035650106861 1
1.1544027296405 1
1.20674959219357 1
1.49749409161156 1
1.20905453079958 1
1.82380482028771 1
1.56665744486155 1
1.12920859344111 1
1.16120615449961 1
1.21045890597268 1
1.35651133364227 1
1.3702566218569 1
1.04387284788447 1
1.47807820457946 1
1.21309042167001 1
1.51461293893244 1
1.09692777329173 1
1.60218802296773 1
1.06568393414064 1
1.54420818836938 1
1.29316945837697 1
1.3796656919582 1
1.39856548873405 1
1.14769311329564 1
1.36276937618119 1
1.39723345066444 1
1.6294221728339 1
1.3866103504082 1
1.16145484985744 1
1.51249214086126 1
1.55970834455612 1
1.59446315176137 1
1.35764609746583 1
1.27329394217298 1
1.05287779681301 1
1.59279268363681 1
1.61806294811305 1
1.18969251495728 1
1.67777978757519 1
1.52618885856755 1
1.20713717074038 1
0.978603952949719 1
1.52538751808795 1
1.41052697775944 1
1.6066454468979 1
1.54367672487142 1
1.14029458335412 1
1.87524377808741 1
1.543506100979 1
1.62258414738245 1
1.87877157331454 1
1.36670166959721 1
1.31003402320549 1
1.2105522157881 1
1.23723995408805 1
1.31788815386361 1
1.33156129694718 1
1.51619233480381 1
1.47146370455641 1
1.41885801016706 1
1.86280996328226 1
1.43700744036103 1
1.27383757948978 1
1.89074230054996 1
1.49064078257012 1
1.347670117381 1
1.08409588444459 1
1.19248444731646 1
1.48198803146215 1
1.44765046807568 1
1.51846582962439 1
1.49121069752608 1
1.06211324372848 1
1.39500551952377 1
1.66744764405119 1
1.12033130708328 1
1.41519737465451 1
1.15900316401985 1
1.2778721669382 1
1.65859578389887 1
1.52969972170328 1
1.41606821691075 1
1.65541239499702 1
1.52462094691054 1
0.716011760681601 0
1.36267648756479 1
1.39507368699098 1
1.80466845106786 1
1.55766896736953 1
1.21035118727812 1
0.996178523206291 1
1.24176756189164 1
1.65683080412053 1
1.16535255469567 1
1.70532866802426 1
1.49358404009832 1
1.7229242278639 1
1.7649717613108 1
2.0495760015928 1
1.37547843720569 1
1.57625250787095 1
1.50507013350557 1
1.62111498618017 1
1.51032994734838 1
1.20923712115111 1
1.5188607885546 1
1.12640780575679 1
1.13293762235359 1
1.21911801327956 1
1.21389520770145 1
0.769691067395892 0
2.08852173301218 1
1.59457872986373 1
1.71098044108031 1
1.06772171423207 1
1.52366975967111 1
1.94786225463195 1
1.08514539394683 1
1.5180785642846 1
1.52280296453935 1
1.62100347980795 1
1.83529397856451 1
1.04315479658811 1
1.49269955843636 1
1.25441364574046 1
1.29395566425617 1
1.50276806691608 1
1.19472199201554 1
0.942731818514152 0
1.24619320409007 1
1.24639190796895 1
1.35502697278242 1
1.58341261990427 1
1.31280731956765 1
1.3436329912443 1
1.18999360902044 1
1.29896278563559 1
1.05482549936572 1
1.83254106218745 1
0.985207759777373 1
1.44601670572466 1
1.20594560363675 1
1.11249807553473 1
1.30901666898925 1
0.66497801291228 0
1.44979902200323 1
1.44252179817304 1
1.25115568266634 1
1.08870837876632 1
1.42462620691982 1
1.34524054026383 1
1.53151057992379 1
1.30781050139948 1
1.20560250454248 1
1.39037075338696 1
1.50728966549952 1
1.3722570864688 1
1.43475079213471 1
1.69002051389904 1
1.78401379872355 1
1.52891367838349 1
1.31465542686155 1
1.0458635907921 1
1.50877205728126 1
1.00431350068436 1
1.43997509408675 1
1.15052271299369 1
0.987053017453114 1
1.51182959861424 1
1.2662415348187 1
1.47565506068164 1
1.35500604028348 1
1.18814066832021 1
0.908088446799737 0
1.3455271039064 1
1.32024538676234 1
1.32260245275725 1
1.75159835042091 1
1.12526714235384 1
0.833617394760024 0
1.16428533192334 1
1.31044539236006 1
1.68573047600169 1
1.03374163857634 1
1.59476734126294 1
1.32597917015338 1
1.82279954199993 1
1.83996165357648 1
1.71304100929198 1
1.5916295519093 1
1.07426242139354 1
1.56478908766624 1
1.42441881771399 1
1.49010300008739 1
1.28699733547033 1
1.22789356845694 1
1.17173848556465 1
1.59276447253307 1
1.09615586708639 1
1.14013067876882 1
1.8429203141663 1
1.3311689204763 1
1.40939386026526 1
1.63736746189802 1
1.30720124188913 1
1.17021796046933 1
1.53657662344621 1
1.59445111308497 1
1.34057751348595 1
1.23866957560532 1
1.59422769931941 1
1.85663542340917 1
1.45283768343707 1
1.60199996882514 1
1.20384415130364 1
0.940636009492116 0
1.39852079311489 1
1.34141693554841 1
1.1711333337765 1
1.31223077656423 1
1.73037157091856 1
1.03669129635907 1
1.22746132757332 1
1.1189035407319 1
1.49599901021141 1
1.83014213682756 1
1.17097150975416 1
1.08953325084096 1
1.79009820673895 1
1.61915368214302 1
1.23184165506286 1
1.25556949523929 1
1.43282851021821 1
0.96770203298117 1
1.58989012491249 1
1.27833443444607 1
1.42998948858166 1
1.76950776987791 1
1.09707088843623 1
1.39742708035851 1
1.6463445111754 1
1.59353006909061 1
1.17995977201454 1
1.48878615312183 1
1.71325820902047 1
1.54774901545255 1
1.47243465196014 1
1.1218508246385 1
1.53408420047309 1
0.983150098553234 1
1.73271132951726 1
1.64902081116067 1
0.913367373497789 0
1.67041217471591 1
1.31870475342765 1
1.53653153066403 1
1.39974347856497 1
1.59514460024072 1
1.45005622152162 1
0.713123606689194 0
1.33627344458175 1
1.60306942959745 1
1.44162797776362 1
1.3355252615068 1
1.27437489130754 1
1.39146521403367 1
1.22433905815466 1
1.84257424570223 1
1.44395280771748 1
1.26804890792898 1
1.18416724907138 1
1.55821203623185 1
1.6064624595011 1
1.19712883287324 1
1.00144511807817 1
1.65048227032015 1
1.33955806303787 1
1.50391558620205 1
1.07452299963613 1
1.446935434664 1
1.16758249352156 1
1.44970843941325 1
1.11400260923234 1
1.46954133845685 1
1.35894257890835 1
1.26004107553577 1
0.809178431377057 0
1.16689362756359 1
1.60113474159977 1
1.66758555746246 1
1.86359309711953 1
1.19818405850319 1
1.4433565801013 1
1.53368435801792 1
1.43831156362952 1
1.30218646727058 1
1.1956253993635 1
1.25337139586352 1
1.19625312978294 1
1.49926802101489 1
0.922898860758323 0
1.12897218025344 1
0.895319191131385 0
1.32107052423802 1
0.927276694904912 0
1.16206312644973 1
1.22054251027064 1
1.27023972387245 1
1.65379176721822 1
1.35195628151778 1
0.9350148225662 0
1.64249716869825 1
1.05231755732461 1
0.76177577844416 0
1.1981646458344 1
1.26047339627178 1
1.58714571101468 1
0.818718736693678 0
1.50881248302554 1
1.77186719798348 1
1.47244717334565 1
1.27212177563256 1
1.82815528748616 1
1.16866400996887 1
1.6046527169246 1
1.34655223784994 1
1.43471037695207 1
1.60829028655479 1
1.3957011379194 1
1.26877492683449 1
1.63364050706573 1
1.80665206578788 1
1.00298489575199 1
1.69836533315342 1
0.61833842728767 0
1.14498112578342 1
1.34941471020114 1
1.44588579742973 1
1.53663547279845 1
1.3487813184398 1
1.31087509014565 1
1.39852404107207 1
1.55617871506845 1
1.50814678447971 1
1.24660223070054 1
1.54086282881611 1
1.08000967122764 1
1.6681101139237 1
1.63577429036879 1
1.27913282892323 1
1.45861067111732 1
1.19334969789789 1
1.85170854277921 1
1.48017120008415 1
1.22187285563298 1
1.47405998014885 1
1.44808527168484 1
1.58911945099889 1
1.4862618051625 1
1.34989103987112 1
1.32628524780505 1
1.73185680300031 1
1.59746894931493 1
1.06527056211209 1
1.27799443452443 1
1.47226053509848 1
1.96700013181729 1
1.48709298278885 1
1.54295916578084 1
1.49994384689238 1
1.28748723733401 1
1.45940871297647 1
1.28511626934773 1
1.35634222666583 1
1.50731497893389 1
1.35130936396609 1
1.21044539770038 1
1.11535045900105 1
1.30051511627655 1
1.47355773308602 1
1.17737586584409 1
1.86759328866283 1
1.30275241623457 1
1.42069173845905 1
1.42413416501393 1
1.44331348255804 1
1.19310777067637 1
1.63006880587119 1
1.2970746998919 1
1.1803812946748 1
1.18276541714051 1
1.61813951525997 1
1.29866175491389 1
1.315675650664 1
0.909029658482461 1
1.60514037491962 1
1.36538843256221 1
1.76568273510182 1
1.77694726552369 1
1.80385729229131 1
1.31566588849727 1
1.28848336177442 1
1.36469860673219 1
1.08914949130535 1
1.35634143712482 1
2.07644997446649 1
1.25067015127011 1
1.69966257335525 1
1.12573936254581 1
1.40264198256401 1
1.36500966761374 1
1.4244538122042 1
1.35265785426316 1
1.15331641239829 1
1.47324615371666 1
1.26040967977091 1
1.67612171175908 1
1.48138024128241 1
1.44110642176486 1
1.52712049877756 1
1.60894251810861 1
1.28865364282599 1
1.39562481268371 1
1.8872365914258 1
1.4632910643126 1
1.09487155986676 1
1.14901354417906 1
1.00964397007188 1
1.59388023274324 1
1.27304902183365 1
1.66002745005068 1
1.46837842047116 1
1.14180992323932 1
1.4555294606718 1
1.5121954158944 1
1.49447423858257 1
1.3387764391327 1
1.14060431024939 1
1.35336620742852 1
1.05983762404281 1
1.63973430463301 1
1.56981703082216 1
1.63535050679776 1
1.46702578210056 1
1.0364481340051 1
1.275582844401 1
1.0809336679022 1
1.84363086488313 1
1.4384715595886 1
1.00024650720637 1
1.20578600096684 1
1.75111769389206 1
1.07051497760101 1
1.21019311258161 1
1.27194016533445 1
1.39500221375992 1
1.37399069749268 1
1.67142165719546 1
1.74449436603298 1
1.48912572341183 1
1.61132471451001 1
1.0169385825387 1
1.71565590199403 1
1.10857635232117 1
1.42129744987387 1
1.14469381947927 1
1.47796812320079 1
1.34789755713228 1
1.48212449379215 1
0.921965150875276 0
1.44884773132263 1
0.731674893569882 0
1.42957559161697 1
1.02304435960795 1
1.25185581417173 1
1.18635681235741 1
1.27934663495572 1
0.944708614585844 1
1.17032243575175 1
1.19116470631057 1
1.48983492727829 1
0.942842669396284 1
1.07000357127728 1
1.25292535634266 1
1.11899077898648 1
1.52203048001041 1
1.10625159385009 1
1.1234477841086 1
1.69801171638499 1
1.22320350316452 1
1.54428352705993 1
1.44312588133861 1
1.43225125574442 1
1.11828589422171 1
1.33544120593941 1
0.922423478438538 0
1.31385714534662 1
1.71306820955801 1
1.35866702589226 1
1.51470697412507 1
1.09068822288894 1
1.2938547040998 1
1.55331090772951 1
1.09577394155138 1
1.53176727061156 1
1.40361947690576 1
1.16909432880286 1
1.18978332512825 1
1.37739935710889 1
1.30807402745614 1
1.2673958940353 1
1.7554418841042 1
1.16748987109324 1
1.05608710777965 1
1.22965479236335 1
1.47170385165871 1
1.08667526455072 1
2.05360676040502 1
1.21014158117338 1
1.26017545092347 1
1.12643902589383 1
1.63990852914211 1
0.761875092873948 0
1.29796540017321 1
1.29225693879085 1
1.65656416753651 1
1.56091194703816 1
1.12743816491787 1
1.33534463025387 1
1.60213306162986 1
1.66081781280704 1
1.28359598231135 1
1.41621304017449 1
1.31962869719448 1
1.53683332975457 1
1.4646594828224 1
1.17446052754444 1
1.7239050645765 1
1.51707070271591 1
1.54584748832485 1
1.52641421748385 1
1.21000307430508 1
1.2252608528981 1
1.19547156034905 1
1.55387506106855 1
1.45752762946704 1
0.831706439620999 0
1.60789981938006 1
1.53403074475495 1
1.23716449643578 1
1.56598831186632 1
0.891430537051223 0
1.23805448357839 1
1.53367889462905 1
1.38783047231737 1
1.38975950202391 1
1.53713911430171 1
1.36681425651237 1
1.43858971100391 1
1.34797591792194 1
1.57171091530298 1
1.14181560338664 1
1.04005714699607 1
1.5516029183161 1
1.6497028905711 1
0.99127287076101 1
1.33690555870648 1
1.59999122834463 1
1.2603503623066 1
1.39826885379038 1
1.66138584145964 1
1.50266265563659 1
1.22228095116326 1
1.53540352928148 1
0.847951688256965 0
1.32881435699668 1
1.49292464559049 1
1.59224574645081 1
1.56865681062105 1
1.61575595751626 1
2.02501046390111 1
1.53101377450644 1
1.3682955891229 1
1.47601022892574 1
1.55775492218176 1
1.52679545093983 1
1.7664353006203 1
1.37114255010118 1
1.55149836870754 1
2.05122483811911 1
1.37642319570215 1
1.42332286925297 1
1.73819286858222 1
1.32611169116117 1
1.66003546378782 1
1.72400761563123 1
1.75534483843054 1
1.13956784144192 1
1.80564412393586 1
1.44674012369501 1
1.4305699637371 1
1.41970248433502 1
1.21486046942409 1
0.915961855132308 0
1.29253810559494 1
1.46152926850629 1
1.27573969711245 1
1.48030072965792 1
1.49932877192527 1
1.36740799907393 1
1.60951968476305 1
1.16744832732136 1
1.33044793957377 1
0.9865698043184 1
1.09938999126786 1
1.64260805385655 1
1.34888987512888 1
1.51567701140157 1
1.49523630772372 1
1.55568448675252 1
1.24125268936132 1
1.08762561785297 1
1.15820494446968 1
1.23346494491275 1
1.31719538515525 1
1.15977753015264 1
1.82356529679268 1
1.55970198489192 1
1.50685105735323 1
1.30665406914239 1
1.60141465507047 1
1.74848778555671 1
1.354044477452 1
1.39647792019123 1
1.29544507794787 1
1.15587941474149 1
1.33856681778903 1
1.25714925088773 1
1.36013380570012 1
1.24753758754236 1
1.87104076152367 1
1.76712596362418 1
1.45166897974848 1
1.46857754635427 1
1.44422583541661 1
1.21937913989228 1
1.21764228459402 1
1.32518649016688 1
1.77991081501298 1
1.16873209741644 1
1.73294693482847 1
1.74677202041914 1
1.89067496771591 1
1.76266846297807 1
0.958468735622808 1
1.4956547863671 1
1.26556707024408 1
1.34241555474758 1
1.46030905403945 1
1.60085173841181 1
1.56160362223003 1
1.46086384866125 1
1.2190543900053 1
1.37964212916953 1
1.4087126534646 1
1.24879340560484 1
1.26503043048012 1
1.42527983099525 1
1.20667408604485 1
1.44998950854114 1
1.4400495095807 1
2.00180405087454 1
1.73375873118186 1
1.67731688659087 1
1.44797653977646 1
1.49994893385515 1
1.58285563930441 1
1.73217200838983 1
1.70043990697782 1
1.43005104008887 1
1.13431691080224 1
1.5482167005546 1
1.5916166980274 1
1.348749881136 1
1.61442791098986 1
1.44339949955895 1
1.06678840077432 1
1.39324208030927 1
1.8394017514575 1
1.32470801356133 1
1.48830344529837 1
1.6201724301199 1
0.926378273206109 0
1.48256878024812 1
1.52051232153998 1
1.02602242462993 1
1.56624194542723 1
1.18509920118102 1
1.20286910340511 1
1.41425104249137 1
1.36117095233223 1
1.38030008409676 1
1.87020108367237 1
1.34002082427825 1
1.15256904582323 1
1.11996134946151 1
0.915938344765656 0
1.00091679679209 1
1.8481170329757 1
1.4548610200504 1
1.2084836199613 1
1.1024867311405 1
1.39240951171283 1
1.02345600055381 1
1.76853054784279 1
1.18544564157993 1
1.01710679109834 1
1.58310129492919 1
1.00001689754288 1
1.27683200049112 1
1.79040963301241 1
0.792515929805979 0
1.81187109600496 1
1.06866341410511 1
1.27508864916657 1
1.57455063136244 1
1.53202739902755 1
1.19500353423982 1
1.48454599941277 1
1.20547024476548 1
1.48208854780292 1
1.2596688217741 1
1.54993237844399 1
1.57287469040105 1
1.5210949554745 1
1.58081929864473 1
1.31835195838343 1
1.59537875852389 1
1.55845979304687 1
1.46030785022995 1
1.26610843898435 1
1.18164327429788 1
1.64718356081085 1
1.20350891680252 1
1.37868600830825 1
1.51941324443826 1
1.15288846149049 1
1.77171339099805 1
1.5534294216392 1
1.65979768923859 1
1.53256178052587 1
1.5852697131663 1
1.45123497307385 1
1.07448695486572 1
1.17731475150521 1
1.13158060999589 1
1.20160905876097 1
1.2787151550065 1
1.78257639232182 1
0.988899510605061 1
1.61767687586372 1
1.43462899918413 1
1.63796231251256 1
1.46403140189265 1
2.04615325418963 1
1.39643110381412 1
1.39364422838264 1
0.992292874370622 1
1.70000115585317 1
1.44362721803006 1
1.2722359218398 1
1.76616694604618 1
1.70427990099435 1
1.36118417883876 1
1.3148342533169 1
1.34461504513456 1
1.49920860303638 1
1.74787478177623 1
1.38309049161566 1
1.33746289942252 1
0.952533723324878 1
1.66348353015588 1
1.59610215358179 1
1.68504053668037 1
1.43396674048612 1
1.14773682401138 1
0.925700716810046 0
1.15951100958179 1
1.31790449042082 1
1.60432493605935 1
1.81734855961641 1
1.32743189783554 1
0.981948900642927 1
1.60332504953113 1
1.46673211538678 1
1.47626722049556 1
1.46127284776422 1
1.44394490565772 1
1.99505504550428 1
1.05250840472345 1
1.75055306631377 1
1.44716882204753 1
1.39558466674899 1
1.43420647662651 1
1.3226980421847 1
1.19899637923891 1
1.70678427645075 1
1.16564967356174 1
1.42477534525912 1
1.3401251143086 1
1.38432571807231 1
1.49744142149895 1
1.59878724075048 1
1.15718194059441 1
1.16012516824436 1
1.12192724589218 1
0.827504909838221 0
1.01973744154115 1
1.54495125577763 1
1.1585240069702 1
1.19746199847425 1
1.23469960462057 1
1.24336388135169 1
1.12190478250211 1
1.79069095372704 1
1.36168134716139 1
1.11348706048071 1
1.60508400701662 1
1.1335237149389 1
1.41440599241771 1
1.21274170845055 1
1.32009921115764 1
1.95629710106055 1
2.00754317050216 1
1.27459208899707 1
1.67379609530908 1
1.58374334298354 1
1.20950400706278 1
1.29176038596896 1
1.30771529412723 1
1.3478014105607 1
1.5499808231718 1
1.73815366044293 1
1.57643655240344 1
1.17379333128293 1
1.43361277366478 1
1.20811375255884 1
1.44556895112234 1
1.53712307672116 1
1.33184588029426 1
1.31083969185507 1
1.55604002176691 1
1.26361140953416 1
1.72988363885905 1
2.03005617993139 1
1.96871168810604 1
1.08123951444798 1
1.32015458004183 1
1.29116090403308 1
0.962302368430437 1
1.29980053877529 1
1.40420082202835 1
1.51764903579083 1
1.36045267194274 1
1.23829181336121 1
1.54186580495429 1
1.18322755957831 1
0.938704681715939 1
0.927667139861936 0
1.34703996187922 1
1.78731142983721 1
1.46363089603269 1
1.38707649348181 1
1.19132970817838 1
1.43453051593792 1
1.75136028723684 1
1.52907195567748 1
1.04157576653175 1
1.45507484408135 1
1.1517448041802 1
1.5464802535995 1
1.27016128470963 1
1.64268415795716 1
0.951261861599381 0
1.2302579841569 1
1.46608861538328 1
1.6384652630161 1
1.25684525459526 1
1.65521178791333 1
1.49229255269796 1
1.49575931308668 1
1.35373933666131 1
0.987578867524074 1
1.31709928025168 1
1.71346259913787 1
1.50594976494915 1
1.07226756526271 1
1.35079350599574 1
1.78738755750451 1
0.931046601355196 0
1.62925368986531 1
1.30379111484293 1
1.38344632705811 1
1.55546428943648 1
1.23829983845753 1
1.59127924422752 1
0.85394088947206 0
1.40964643826839 1
1.25400713416087 1
1.20764542522959 1
1.59649660236907 1
1.31963039570749 1
1.67242113731493 1
1.82405798690132 1
1.06200367197597 1
2.1528459312949 0
1.38483092596955 1
1.85637637893244 1
1.2453844707862 1
1.84708263534228 1
1.11306677776764 1
1.50972792095566 1
1.59327921573792 1
0.977186566549697 1
1.0767513189549 1
1.32056975405257 1
1.45889308051731 1
1.57736050136216 1
1.47473611901885 1
1.26027556121567 1
1.40222481945644 1
1.6500410095069 1
1.43988060711013 1
1.19277731942663 1
1.84245389868053 1
1.02118371033321 1
1.46045179129481 1
1.74615575214553 1
1.43550660908381 1
0.929180433866869 0
1.56365935479544 1
1.20472410572533 1
1.23526705524474 1
1.32623609902529 1
1.22447003956615 1
1.08365322584402 1
1.38683674197696 1
1.28568020099261 1
1.74604530459311 1
1.17645171721663 1
1.40404873799413 1
1.38739292442093 1
1.22112868696112 1
1.08783828331447 1
1.31596261635522 1
1.79960318472743 1
1.53584463474242 1
1.29309531736811 1
1.66985869430774 1
1.03566082463501 1
1.53775101112506 1
1.37348455922114 1
1.30211841072412 1
1.8414182946242 1
1.14995125400716 1
1.45473535170395 1
1.3965251145968 1
1.0522508802338 1
1.75016200899759 1
1.50397921746509 1
1.34946937060923 1
1.72449930959212 1
1.41605546015093 1
1.23208840996867 1
1.92816856222454 1
1.26134303642895 1
1.11425965366016 1
1.15713487605354 1
1.03593749272422 1
1.34994075030484 1
1.41925407888833 1
1.34073397507161 1
1.23557099290297 1
1.47331113647892 1
1.39863522124153 1
1.41521754614987 1
1.16356176298377 1
1.20462120468328 1
1.13043908436328 1
1.24908040451847 1
1.54035284725317 1
1.23777711738027 1
1.20142139254523 1
1.44792659971142 1
0.892174217282865 0
1.44587858554606 1
1.54797625648613 1
1.36711246210952 1
1.53946379274772 1
1.4680890041653 1
2.06194214767757 1
1.52104575767175 1
1.10505249089283 1
1.49477908621104 1
1.43247965235286 1
1.32030823354756 1
1.31283162779869 1
1.23675514682891 1
0.928601749885269 0
1.96067396386357 1
1.29351288821188 1
1.23033064616598 1
1.10290576037062 1
1.65275829603066 1
1.35724074301709 1
1.24204142119617 1
1.1748756446827 1
1.36844358624054 1
1.18938471138654 1
1.5248967636445 1
1.28376834875899 1
1.39704177212196 1
1.56786192868462 1
1.35835641244578 1
1.22372533764011 1
0.789911614270356 0
1.2072310042334 1
1.69698630253462 1
1.43064386814327 1
1.49372763326464 1
1.30616694460075 1
1.92237520325295 1
1.65602349775975 1
1.21612364759707 1
1.3149933808325 1
1.14759594429116 1
1.76199865549203 1
1.42100189240738 1
1.58061024839224 1
1.54847112396295 1
1.4118274131841 1
1.42668349149095 1
1.60360351436908 1
1.63520887076136 1
1.0817468207665 1
1.47621192551511 1
1.34825348239712 1
1.62147409254067 1
0.99950845488961 1
1.22212981337354 1
1.21517995916417 1
1.4983042199591 1
1.44599375265343 1
1.53547117096108 1
0.829818331468263 0
1.31460834727937 1
0.973859323685474 1
1.67351744474649 1
1.39452877110412 1
1.40576054847744 1
1.48354668876423 1
1.54051458135186 1
1.30149307024683 1
1.10841411161846 1
1.30333485858853 1
1.18551970338316 1
1.34734865883278 1
0.900287660620471 0
1.16249088001704 1
1.40001028209366 1
1.00629945355151 1
1.78817464650731 1
1.03835221653331 1
1.12525609252122 1
1.71848590463311 1
1.01350607027145 1
1.06232413582652 1
1.35004078902752 1
1.44887281226664 1
1.43123921191734 1
1.17698795132563 1
1.58156233640555 1
1.50378480835108 1
1.44944293659802 1
1.23236859402115 1
1.3659939809782 1
1.498379564792 1
1.09163662412136 1
1.21872716830866 1
1.55706386525777 1
1.49581321548554 1
1.03099661748504 1
1.44105459826812 1
1.26393145039787 1
1.45992801261884 1
1.14727288851713 1
1.63995904479593 1
1.52127973693014 1
1.19104789492922 1
1.46175940186201 1
1.469850902344 1
1.10997639614591 1
1.52124118680225 1
1.39986737051482 1
1.47818210573837 1
1.25131680247111 1
1.36504005057492 1
1.38399603225404 1
1.48756957862758 1
1.38997759890823 1
1.20033257690432 1
1.32204291293824 1
1.21574462823058 1
1.37875283325839 1
1.62102714601549 1
1.73613359055288 1
1.35853702697168 1
1.68790961579603 1
1.4733629353504 1
1.5960932514747 1
1.49815752302833 1
1.4507604908703 1
1.63893126246659 1
0.922866807279656 0
1.63912299190515 1
1.52949955040121 1
1.57668893416514 1
1.54723816143959 1
1.20044772164757 1
1.40011863650477 1
1.20227810937401 1
1.02694790120037 1
1.26288677615279 1
1.40223187131497 1
0.958958511201702 1
1.14202902059728 1
1.70938127295481 1
1.70064848256123 1
1.05669746454949 1
1.76998041398672 1
1.48055135953131 1
1.27274987697542 1
1.51261535919326 1
1.21606634818381 1
1.47314135850536 1
1.56641309232973 1
1.68266321854403 1
1.48966273967422 1
1.44586812054599 1
1.67656247077887 1
1.15389093012357 1
1.43053714635159 1
1.52864768061767 1
1.45721258207694 1
0.970270309008305 1
1.77461333133144 1
1.00942200411995 1
1.32645512448253 1
1.45243684568988 1
1.57745254116752 1
1.49994125174746 1
1.3896242062971 1
0.815123244487762 0
1.35209663847188 1
1.56191186209677 1
1.4661706811592 1
1.3762830203985 1
1.70476000571647 1
1.78313390552154 1
1.32306342217306 1
1.12189081111692 1
1.42052553165791 1
1.5170998711101 1
1.16917282085634 1
1.06101605361589 1
1.59041554048726 1
1.41223010570961 1
1.78147591827709 1
1.21501449505209 1
1.65646107455676 1
1.38572392934414 1
1.19384027901713 1
1.15944591012526 1
1.48547937097661 1
1.58892905971913 1
1.22097331181713 1
1.30295448881757 1
1.58817060840175 1
1.17122819079937 1
1.36375211374151 1
1.7903444853522 1
1.52017776655313 1
0.946651743399422 0
1.44249318302814 1
1.09979262479753 1
1.34860315312686 1
1.46349308516771 1
1.45256770222348 1
2.01988043933879 1
1.5178928682542 1
1.40880285365832 1
1.70119759047941 1
0.759477228524365 0
1.46886284499162 1
1.21155230302882 1
1.29783355343831 1
1.38417420244013 1
1.22692360608708 1
1.88918961696685 1
1.4405866145082 1
1.23456957135766 1
1.2530447258509 1
1.55370581097786 1
1.2697638361105 1
1.87178632931696 1
1.2913862402975 1
1.14221179958693 1
1.19894895743068 1
1.23064383102742 1
1.71404827057959 1
1.87461659350834 1
1.2533937471853 1
1.16990622539236 1
1.69064693538678 1
1.14691173244162 1
1.12979121752631 1
1.14840422373283 1
1.67011753039157 1
0.802306880862552 0
1.13709098101636 1
1.56860906593911 1
1.2874867788716 1
1.83313073786957 1
1.18152290170156 1
1.31002102416543 1
1.27199223105849 1
1.46728127678723 1
1.18143998940974 1
1.64945971813158 1
1.07281093193678 1
1.31407719091199 1
1.4552802910612 1
1.61251390809408 1
1.48482377342311 1
1.86289645430343 1
1.29982415761308 1
1.57692430613728 1
1.13110725250746 1
1.28039629941399 1
1.17887884274536 1
1.5692274195702 1
1.30995202965377 1
1.33118965568586 1
1.71064321845284 1
1.78397947414452 1
1.49763665821002 1
1.50253545345379 1
1.13443552354089 1
1.58850832004305 1
1.30519295901904 1
1.44857699109089 1
0.897755270486505 0
1.65698983541646 1
1.48407138080285 1
1.26906170990716 1
1.15572597282356 1
1.41774821059564 1
1.71455729143768 1
1.41351209708646 1
1.05799514279111 1
1.05890736487897 1
1.31980519156641 1
1.54001647577459 1
1.23622128508603 1
1.65529760441554 1
1.55223830389518 1
1.77392092045727 1
1.40151927025143 1
1.46028349621889 1
1.20351959671754 1
1.07541994770977 1
1.22406881955224 1
1.09136213159819 1
1.62016228000166 1
1.44765261540248 1
1.18696488484778 1
0.958012990554423 1
1.59387603682515 1
1.2587938461814 1
1.4266360621882 1
1.62809445411855 1
1.92967651479315 1
1.41822144948134 1
1.10335366121011 1
1.28259922483717 1
1.43049477905216 1
0.788081524452579 0
1.34642623192344 1
1.10493018520353 1
1.37458794949559 1
1.61290955140171 1
1.73456130467187 1
1.60998422961502 1
1.13319259299037 1
1.21386289665288 1
1.42498021137672 1
1.44282712223829 1
1.64660224580175 1
1.5803694346982 1
1.44896886427945 1
0.805093603236205 0
1.37492958448543 1
1.83791384818807 1
0.950958811975894 0
1.39494731126234 1
1.21383219074427 1
1.47417935160615 1
1.64076276694577 1
1.51001168553923 1
1.309646441697 1
1.07713012858391 1
1.42480150341339 1
1.33175763458994 1
1.3326666420926 1
1.41664744729662 1
1.60286079488 1
1.1465514231586 1
1.67755007320981 1
1.63354141360163 1
1.25080218872655 1
0.920818346303204 0
1.03079796469442 1
1.27270814184903 1
1.66829258652146 1
1.32253526597017 1
0.715635515353549 0
1.56491965543618 1
1.49273094704704 1
1.03540178348557 1
1.15006916167094 1
1.76699650994765 1
0.94204860262396 1
1.35175484189312 1
1.16453030678634 1
1.60959705421507 1
1.20275855308841 1
1.18786451430657 1
1.50375140609487 1
1.82588271414027 1
1.59324973209127 1
1.22720226588527 1
1.13919918276681 1
1.51682408027432 1
1.77580843219278 1
1.42478576594401 1
1.337399475818 1
1.42229091526767 1
1.60366742773991 1
1.23710148525413 1
1.28200902456061 1
1.39158692328767 1
1.10654458653856 1
1.50965137370961 1
1.60080548588207 1
1.452518574676 1
1.79704640708577 1
1.60290166257392 1
1.45468041571661 1
1.1061194095453 1
1.33982136563801 1
1.08092133840824 1
1.55769535918912 1
1.13697736153006 1
1.62815639880106 1
1.29315019916806 1
0.914046250349487 0
1.31929239087398 1
1.04816511073102 1
1.67952240609032 1
1.41070256193719 1
1.09375642940205 1
1.51905694173884 1
1.61552840751942 1
1.04274115548636 1
1.71405384618002 1
1.52115078224617 1
1.68703802316229 1
0.825488803580709 0
1.6020539704203 1
0.896021866353804 0
1.39200482978382 1
1.57513289279104 1
1.79479813109529 1
1.18705533101127 1
1.55161667836666 1
1.3742222351388 1
1.34296696170074 1
1.24599404271955 1
1.35737470289787 1
1.53358945921214 1
1.66355060702474 1
1.45048928218827 1
1.39292154194724 1
1.72847555645874 1
1.87875816888179 1
1.29782892813628 1
1.37273962841849 1
1.38054763831328 1
1.0061968387455 1
1.04192006017589 1
1.50254630214147 1
1.36319664437014 1
1.3839022499113 1
1.49729133867295 1
0.836447586445466 1
1.52560112885936 1
1.6645843133412 1
1.6850756815514 1
1.10895616499425 1
1.54009531861842 1
1.28445633596507 1
1.47182475831699 1
1.7916797675863 1
1.38515148268401 1
1.41919215787792 1
1.85637508067917 1
1.43435041993134 1
1.04059445081829 1
1.19651031363345 1
1.30721612115619 1
1.65127623451225 1
1.26978382380512 1
1.62992156655645 1
1.28395922139342 1
1.51126715462794 1
1.36114016712035 1
1.20492777486683 1
0.971521440926678 0
1.18666067338716 1
1.35062835487416 1
1.33120617072883 1
1.43922575934181 1
1.14321560614372 1
1.04168887359666 1
1.48164142223754 1
1.37835670332766 1
1.22058949388841 1
1.30154470517357 1
1.57103000916368 1
1.20051408466367 1
1.53931336009327 1
1.4156496755377 1
1.3991145795531 1
1.05170514440906 1
1.53328809842204 1
1.03278767544684 1
1.21879769941253 1
1.54726049645935 1
1.06905216446421 1
1.10855716421773 1
1.26307288982267 1
1.39416189947915 1
1.41221751044534 1
1.32148209513661 1
1.62469466598283 1
1.37922180615096 1
1.62275038173786 1
1.50421793513283 1
1.13521268915978 1
1.24167631100063 1
1.27932724906329 1
1.46195204211368 1
1.43813474949177 1
1.02400308411477 1
1.61094194021322 1
1.68995479683339 1
1.47895321844676 1
1.15349313429382 1
1.37687979602739 1
1.71653769188197 1
1.4663101559159 1
1.27277663865799 1
1.62505092131296 1
1.39871681032407 1
1.80874005378287 1
1.44438671045579 1
1.29990147362478 1
1.65981178111803 1
1.36686996683086 1
1.54364827570875 1
1.17432373991699 1
1.35198816114187 1
1.46660050718763 1
1.46761820573199 1
1.24104276749002 1
1.23325093643218 1
1.35443133589756 1
0.79519554367521 0
1.5035784629562 1
1.30448998028635 1
1.66738208070914 1
1.49230938367064 1
1.39007837328842 1
1.07411031086958 1
1.5262151075119 1
1.70308981197514 1
1.43431383849486 1
0.990598631573902 1
1.04908478418781 1
1.53002569353053 1
1.16422521645139 1
1.51294399618095 1
1.46115013724287 1
1.27894106351679 1
1.54530446442639 1
0.934191816036318 1
1.21545462641131 1
1.3630399008103 1
1.73347672570054 1
1.79564572725262 1
1.34049050281198 1
1.8521654227133 1
1.43019377974452 1
1.40960693649104 1
1.64546479342905 1
1.2797041582204 1
1.22355050893672 1
1.37287928695284 1
1.63834389336394 1
1.58325983209459 1
1.45726149507047 1
1.41482138506022 1
1.07389042632945 1
1.62945562651022 1
1.41798068572294 1
1.45629084187591 1
1.77419881058273 1
1.68992939328308 1
1.15659926885999 1
1.23285402230286 1
0.965090736084322 1
1.67118629884343 1
1.61382964318137 1
1.50509319493206 1
1.27531595273845 1
1.09860252505011 1
1.03383202206856 1
1.05178628723014 1
1.16104153988013 1
1.07138134862918 1
1.13256303356381 1
1.9071580479535 1
1.0069539188368 1
1.3703791138443 1
1.61785550810756 1
1.44494270169441 1
1.17826291291093 1
1.12650028887849 1
1.58554582444734 1
1.10388657261795 1
1.68038902263745 1
1.61740161763427 1
0.958488654025567 1
1.04898163676494 1
1.45463081253156 1
1.4161631492722 1
1.56638902929698 1
1.64838910928285 1
1.44651734357199 1
1.24840618556706 1
1.26352804512147 1
1.08410204024901 1
1.66000452668025 1
1.20984775946427 1
1.84139139328879 1
1.24668470154453 1
1.6583671903036 1
1.35059162574414 1
1.86142423135561 1
1.06896538925493 1
1.49643297993976 1
1.37927630049618 1
1.50644764873034 1
1.44852869500016 1
1.44739403183598 1
1.87231279115006 1
1.25314629077705 1
1.50776103330928 1
1.14785624841614 1
1.36282527411046 1
1.25680749878719 1
1.53958261609195 1
1.42765984397296 1
1.30866192755333 1
1.50442195902512 1
1.01855999575773 1
1.36909888202164 1
1.29082852913659 1
1.73797415026587 1
1.43682175947218 1
1.71757557670425 1
1.02869616155998 1
1.23705084816154 1
1.65953225425688 1
1.53547996588162 1
1.30765677353065 1
1.60344319643118 1
1.17176840451592 1
1.29618257237641 1
1.41429553507176 1
1.41166919210841 1
0.88712353536695 0
1.58634891388712 1
1.37647975990801 1
1.23103525083036 1
1.28530787861474 1
1.51576351885127 1
1.4266972070466 1
1.39122208308531 1
1.42995284926701 1
1.13733409737513 1
1.61562634586602 1
0.740478186169949 0
1.59522131413446 1
1.21355110173043 1
1.4455299409622 1
1.0471415042883 1
1.0891127253044 1
1.11732590276502 1
1.31152190074191 1
1.15396891970555 1
1.34553657701788 1
1.6232589218982 1
1.00089533491217 1
1.10620762481453 1
1.40238549722844 1
1.28618487458692 1
1.21443777643706 1
1.11458110095866 1
1.55214480572107 1
1.15118959475872 1
1.38908838815748 1
1.3265605225972 1
1.55840838712739 1
1.18300182123734 1
1.23255400842102 1
0.948884208966985 1
1.06373116066495 1
1.36845524147699 1
1.563157647718 1
1.32815816842672 1
1.79102823058471 1
1.56695029509733 1
1.62657139458844 1
1.45794109960696 1
1.22198814551754 1
1.59292630279801 1
1.4470701106981 1
1.25583330756842 1
1.102162960239 1
1.7704560479843 1
1.32748700371347 1
1.86646642934088 1
1.29676397713901 1
1.53482724518756 1
1.67582057956748 1
1.83813402813007 1
1.65829699695129 1
1.70733663016271 1
1.64165183845612 1
1.34578811581007 1
1.12368568830666 1
1.50647478621772 1
1.58715692104856 1
0.899150877260415 0
1.23852504448062 1
1.16223305061953 1
1.65698570512725 1
1.36177930908735 1
1.36941698106754 1
1.48606238362138 1
0.719250752894994 0
1.54250677146757 1
1.35947042779898 1
1.53478034262842 1
0.852128018115803 0
0.916997120299092 1
1.25275390980738 1
1.22802296733627 1
1.63085093910581 1
1.50362378668593 1
1.36876733071686 1
1.40920004834436 1
1.04302462769872 1
1.29202472401666 1
1.17770029606641 1
1.73205622521444 1
1.76861076495793 1
1.67998267599891 1
1.70540330106712 1
1.22532950876268 1
1.63266792733613 1
1.62755989822527 1
1.51123258553996 1
1.54029155737061 1
1.29453961448928 1
1.72212449033799 1
1.71721120763133 1
1.7934849710941 1
1.25054373700086 1
1.35030371705686 1
1.12893593121353 1
1.39656213054894 1
1.6896548427351 1
1.30323477080192 1
1.08032457018151 1
1.35091900912443 1
1.58146965077435 1
1.22200631589895 1
1.29424831836807 1
1.42503127158922 1
1.27965617729606 1
1.07437411192016 1
1.25478233526916 1
1.50736605345711 1
0.972920132090738 1
1.55895035178743 1
1.44168684486786 1
1.03022025486186 1
1.51766802676755 1
1.43284341215482 1
1.51395325352911 1
0.905231868765394 1
1.29208484520191 1
1.12649863266429 1
1.67195721592527 1
1.84794772230505 1
1.78365121049375 1
1.44146212158921 1
1.22610335527627 1
1.41119759723362 1
1.29167040012655 1
1.50955100836926 1
1.5122544119408 1
1.34333652846398 1
1.17303129921141 1
1.62135589391605 1
1.43303946488148 1
1.21794272158749 1
1.66998099994901 1
0.979140682172097 1
1.3526784838966 1
1.45926577342246 1
0.967864370212404 0
1.26589282495815 1
1.40078801859341 1
0.788885067847685 0
1.39160914537498 1
1.13874003544866 1
1.31989009440749 1
1.53885348037015 1
1.57654330791964 1
1.57710729079253 1
1.26540891069987 1
1.12024769482613 1
1.14358055287146 1
2.09264005317992 0
1.3680864708009 1
1.42481342127364 1
1.82274300287343 1
1.58289839594226 1
1.50625966342791 1
1.56542105837309 1
1.01970100119812 1
1.30293671173206 1
1.5453584452746 1
1.65300648074681 1
1.25395313522453 1
1.55962309991277 1
1.35506475026703 1
1.31032121002078 1
1.47701528126537 1
1.32207213895322 1
1.45569634084083 1
1.48016822438539 1
1.21161543414993 1
1.32731928855644 1
1.13359574445101 1
1.34541641864662 1
1.04421403278746 1
1.61173534869526 1
1.93451373063457 1
1.22075156732192 1
1.6036890732184 1
1.1882372717877 1
1.19633096518351 1
0.909091698968525 0
1.34422224071736 1
0.898721393309403 1
1.30572597570778 1
1.34257994460509 1
1.39161074383843 1
1.27122926060627 1
1.00591662084993 1
1.48502373206284 1
1.56774557590881 1
1.39830247711477 1
1.72883006571415 1
1.79396662748495 1
1.37711931129179 1
1.03179173005706 1
1.15629697812734 1
0.768061012668176 0
1.63236147971198 1
1.43385702700674 1
1.43799675708818 1
1.28056252718625 1
1.21295335753672 1
1.78737927445818 1
0.917298670792729 0
1.48201051429411 1
1.59795190496105 1
1.26315238391216 1
1.00709571153855 1
1.46120826179789 1
2.02417953663718 1
1.06024736087077 1
1.14079701111961 1
1.58475791568492 1
1.71966367640396 1
1.38090826936765 1
1.35203169410469 1
1.35485902417709 1
0.969311649037372 1
1.1617468968109 1
1.88497432113288 1
1.66903126827281 1
1.62062591855448 1
1.14635741385544 1
1.41248891794263 1
1.52237811285768 1
1.39316237189256 1
1.125917307306 1
1.44536930282036 1
1.35718353000132 1
1.38404453787217 1
1.64897975228715 1
1.04109517708036 1
1.5394139554015 1
1.42718996069953 1
1.22853617537513 1
1.32854264665142 1
1.41724146087545 1
1.43399037925428 1
1.82392118398892 1
1.83878913733385 1
1.44430759753454 1
1.41237781268869 1
1.23549792068387 1
1.40342922322696 1
1.84023086516107 1
1.53058736234434 1
1.78576614180468 1
1.43992121926565 1
1.32321462818559 1
1.64927719063669 1
1.03220369426248 1
1.22439069957956 1
1.55203872947078 1
1.47019797257419 1
1.81807514050051 1
1.08887446406433 1
1.0714303456793 1
1.24668196050889 1
1.48073911697975 1
1.39166705693313 1
1.31716285686011 1
1.46013246725954 1
1.64383257925424 1
1.28682277990217 1
1.24781748401511 1
0.938815312122593 1
1.58709088814411 1
1.70982206964825 1
1.39733056335082 1
1.16929062392274 1
1.384934527199 1
1.34493654287061 1
1.43368409350035 1
1.13326974942327 1
1.06602770289736 1
1.05512786116916 1
1.16488822837288 1
1.29916087702265 1
1.60655585039144 1
1.31659809577457 1
1.2888272065224 1
1.86331231988821 1
1.35572839255543 1
1.17804293887064 1
1.72119435996981 1
1.04412802644932 1
1.52199612943941 1
1.4242645025477 1
1.1423135055971 1
2.12096173046587 0
1.50334778667574 1
1.19887343884865 1
1.2063916868593 1
1.27547664508604 1
0.939971335098786 1
1.54172238659886 1
1.2086616706761 1
1.57037685738472 1
1.1146689439599 1
1.27249473244922 1
1.36566954519812 1
1.08770758088141 1
1.62354848644303 1
1.50314112384323 1
1.18440428056992 1
1.16991561321978 1
1.18358152197786 1
1.55668454803585 1
1.15219883664799 1
1.28416672932493 1
1.50228413417265 1
1.73612143319595 1
1.17288262892199 1
1.48229488296901 1
1.28416837987903 1
1.44741791635693 1
1.14578375259731 1
1.72353735918733 1
1.65016081285564 1
1.05828977709772 1
1.99803012266888 1
1.16250322302614 1
1.63344904195491 1
1.09778249990152 1
1.21308571758472 1
1.47537017849991 1
1.09668611991081 1
1.74534723379363 1
1.21283353949246 1
1.36129620019407 1
1.52132146222706 1
1.40838938647891 1
1.43205178468647 1
1.40830824509246 1
1.58308517753046 1
1.57212645339146 1
1.41438473906231 1
1.31702263658777 1
1.2876978623785 1
1.20884262098223 1
0.975313308668598 1
1.25542360025371 1
1.46014068211521 1
1.40220471297418 1
1.25372535208182 1
1.11319937936727 1
1.45368485551441 1
1.00959779478307 1
1.83143798145357 1
1.52734495126799 1
1.62793893436143 1
1.19526104535134 1
1.04654372037789 1
1.8641791359346 1
1.50810583207349 1
1.30856116398276 1
1.36332578245472 1
1.45614540246831 1
1.45628897706111 1
1.48888670546746 1
0.791896677170127 0
1.45627761595278 1
1.01362610616179 1
1.76798684445388 1
1.34828217204792 1
1.00511510419836 1
1.23812886398412 1
1.26607760933661 1
1.52474965959648 1
1.41421838234872 1
1.55651969698578 1
1.73138940415036 1
1.74295716391519 1
1.61432326217814 1
1.70443780322668 1
1.59373197688979 1
1.51472316266222 1
1.44841351691428 1
1.13426941217394 1
1.43580931235387 1
1.74161115029863 1
1.37958998203848 1
1.31869006929958 1
0.946544587029928 1
1.29746172795976 1
1.81121546074859 1
1.77837811801495 1
1.66585626511458 1
1.54139297595901 1
1.00115982168864 1
1.57968921170319 1
1.76602207530372 1
1.45576874683217 1
1.58726169088496 1
1.48501560942996 1
1.27220148970316 1
1.71205630731177 1
1.31027524580258 1
1.13478927193607 1
1.58273347404963 1
1.09490590992385 1
1.18221952044413 1
1.10734386113961 1
1.46472257134025 1
1.49794980928488 1
1.56936267303885 1
1.21461907898264 1
1.82777091246961 1
1.9108169201597 1
1.53075037959275 1
1.70173484276763 1
1.40179189620382 1
1.01651165375771 1
1.25063884006371 1
0.862829374977302 0
1.80842548488227 1
0.985585383982683 1
1.01759081591073 1
1.41902830936433 1
1.00761580992035 1
1.22312039070605 1
1.33662177697922 1
1.46128250665443 1
1.54754096416363 1
1.55337271665515 1
1.13912950850447 1
1.21955075790886 1
1.51263223384165 1
1.34747640272617 1
0.891591171643593 0
1.26556161928275 1
1.34187284882472 1
1.13303896074086 1
1.57079866473549 1
1.12313909121742 1
1.10481870013981 1
1.31220230281512 1
1.7448421004639 1
1.0617254384989 1
1.21422845401955 1
1.58693730545946 1
1.66479110563368 1
0.995827168223881 1
1.18107115919718 1
1.48146091670447 1
1.52955117854893 1
1.77895724944265 1
1.59182944986846 1
1.08404142910934 1
1.31714200408976 1
1.19059070765095 1
0.884084069925767 0
1.55329187579052 1
1.86495034286866 1
1.33971052883932 1
1.25185573413844 1
1.33049352105049 1
1.91704202662085 1
1.08756461743585 1
1.52872559442636 1
1.66557808952111 1
1.46107448915098 1
1.65444774817788 1
1.34908464535666 1
1.3065224284341 1
1.46467747706359 1
1.31994405681902 1
1.4624475323453 1
1.05390751599528 1
1.69859877751519 1
1.13283233616083 1
1.31651310610955 1
0.868918568577435 0
1.63078962610004 1
1.18920596548856 1
1.55201562748929 1
0.89797712530789 1
1.50353719978615 1
1.35742579494133 1
1.64678080066368 1
1.37665552453849 1
1.29198008711225 1
1.26534789884919 1
1.19402781338488 1
1.1100847206035 1
1.47947563660282 1
1.73457664886007 1
1.38149503451023 1
0.952139150981884 0
1.84845359459735 1
1.42942962997594 1
1.3664666233665 1
1.35196920071935 1
1.60974411126468 1
1.59417449951839 1
1.37359327958008 1
1.78215678346864 1
1.32847070618306 1
1.72711023528621 1
1.43279049946883 1
1.33171734222959 1
1.71672170806959 1
1.59381519300705 1
1.06843257148784 1
1.3223470273853 1
1.469465985493 1
1.95472296080298 1
0.823404857884321 0
1.24501068840327 1
1.54956612194479 1
1.62732226351456 1
1.37527920799933 1
1.40925730044841 1
1.22052559119591 1
1.71661947147939 1
1.35574827768837 1
1.4456822755226 1
1.34035786964679 1
1.58010079973704 1
1.57697892398697 1
1.69696975724374 1
1.32338387446971 1
1.19139262741017 1
1.06527577041096 1
1.19462360759348 1
1.38945420254243 1
1.45988312860363 1
1.38842054158375 1
1.3100400129744 1
1.00912829999739 1
1.52953370006734 1
1.42302036034607 1
1.48021216955559 1
1.3237376546518 1
1.07071021151139 1
1.21736588775979 1
1.49223391285996 1
1.36699535409753 1
1.38369342590915 1
1.58412565465312 1
1.3875581862315 1
1.40475586549737 1
2.13750784794766 0
1.88065640827837 1
1.10036374357582 1
1.44674501056882 1
1.65558898293894 1
1.64140106904891 1
1.41694880226618 1
1.39782471033758 1
1.10049037002062 1
1.14842558392254 1
1.1097449563052 1
1.40940114404711 1
1.40292536307222 1
1.50025215912747 1
1.41178050033938 1
1.48041898920474 1
1.38493234396244 1
1.52804651792673 1
1.0148824099433 1
0.992336833486748 1
1.41044430196015 1
1.5753057791621 1
1.67867467717432 1
1.37355225849356 1
1.13395143990513 1
1.52203568544317 1
1.34489802288865 1
1.24032785302284 1
1.06601123518148 1
1.353378635671 1
1.76591006864676 1
1.49895417052709 1
1.46516537383455 1
1.51706501577857 1
1.45822579831494 1
1.27949973704903 1
1.33100096336183 1
0.855150248191668 0
0.961647915307433 0
1.83434275837174 1
1.73345041682125 1
1.31089113285829 1
1.38258525629053 1
0.953049933890771 0
1.35787241556428 1
1.34811473711776 1
1.46826036094793 1
0.93892427776849 0
1.3279697854346 1
1.58685995709516 1
1.55487745176679 1
1.24207839618995 1
0.900157753119546 0
1.61409982448406 1
1.5990234769021 1
1.48093118869906 1
1.33184739435689 1
1.44512483230914 1
1.43426746428884 1
1.43718354004198 1
0.899515512958749 0
1.16164728609337 1
1.29877022383666 1
1.4215919234307 1
1.27870920772661 1
1.3379956746063 1
1.30690547140322 1
1.05287004996211 1
1.49232762216784 1
1.31702167970712 1
1.29130477572735 1
1.13370390707061 1
1.60052438784247 1
1.00566295667121 1
1.16711687094971 1
1.45936109199329 1
1.4686536871514 1
1.45902451661479 1
1.11866150294888 1
1.53064041654446 1
1.17156768381347 1
1.31400442766858 1
1.39520976877861 1
1.24845050096199 1
1.18584022991247 1
1.05007320145574 1
1.45603158992375 1
1.48210463883139 1
1.70418466881504 1
1.248201221228 1
1.2394019927546 1
1.2036636660743 1
1.70167030468493 1
1.58934195650817 1
1.15748549208136 1
1.39444272919144 1
1.18280262098502 1
1.2654323905348 1
1.36383335655232 1
1.31837067948089 1
1.48526031688585 1
1.54735621865237 1
1.27158092525324 1
1.76459968832057 1
1.26674083609281 1
1.48141658001612 1
1.13052688460703 1
1.37865844568316 1
1.82173725766627 1
1.72166694743254 1
0.981558293624696 1
1.88381845384581 1
1.5392147544985 1
1.78628682995929 1
1.29096027464329 1
1.2378628970058 1
1.50916845379752 1
1.33423943177779 1
1.33749098732608 1
1.826747911725 1
1.79254830605343 1
1.5099562664609 1
1.56527551711707 1
1.54819751916751 1
1.12752208770079 1
1.22427623752508 1
1.96053928456637 1
0.886992404853722 0
1.39461246878757 1
1.28951556917445 1
1.12765052354861 1
1.33637021860897 1
1.67490530558695 1
1.88152246660079 1
1.2262708535646 1
1.433171037662 1
1.23261455091996 1
1.30655110323153 1
1.36771272893953 1
1.50599966162686 1
1.3821143549737 1
1.49158507640206 1
1.32450854408232 1
1.59302719683524 1
1.64240991367121 1
1.12636019275764 1
0.934316865524037 1
1.24702165104104 1
1.44958099888191 1
1.01463299331621 1
1.37943893065465 1
1.4372648343424 1
1.04267486696811 1
1.437790129548 1
1.67001594960552 1
1.9944325578626 1
1.15950007934893 1
1.51027270944614 1
1.94200205062862 1
1.03408470148406 1
1.63683765430804 1
1.36052210766215 1
1.39402826588035 1
1.04695503820135 1
1.26701645366072 1
1.35887835070689 1
1.13360471278297 1
1.4479952138086 1
1.16478308012981 1
1.06174399461837 1
1.08793936305367 1
1.26134945047298 1
1.2599954886427 1
1.14558694556485 1
1.31855973678874 1
1.34388200407041 1
1.61811094167263 1
1.32095780627768 1
1.35711738884508 1
1.01753861778514 1
1.58272261556228 1
0.842464443624883 0
1.68084802642837 1
1.67439556800368 1
1.4699097725529 1
1.14187753847782 1
1.08194909804006 1
1.26542856368184 1
1.53817587536897 1
0.910417650822377 1
1.40045606445635 1
1.19269353069826 1
1.84812333442564 1
2.00465537940417 1
1.43631814358767 1
1.57488371766979 1
1.27770355363972 1
1.41899470290777 1
1.50852223212511 1
1.38989171789489 1
1.42172512466475 1
1.47155018054128 1
1.84078236809575 1
1.17822171290632 1
1.02122469523339 1
0.592167454044351 0
1.22971851458719 1
1.21591578764146 1
1.31694068424893 1
1.49171281619478 1
1.33127244374913 1
1.46993166923861 1
1.62260877569423 1
0.895789537195483 0
1.7348485195172 1
1.11836537558211 1
1.21820255500021 1
1.60693668894203 1
1.36220530980774 1
1.73334146213212 1
1.70424649127602 1
1.49952085952122 1
1.1762382793387 1
0.977028549303072 0
1.46995598230618 1
1.54854889959677 1
1.36584259416078 1
1.17516029581999 1
1.17020838739402 1
1.45163097253972 1
1.47019687759226 1
1.23909980011236 1
1.78247152771313 1
1.21907619678115 1
1.59091249742216 1
1.22737280593232 1
1.33711283272098 1
1.27408007814486 1
1.02437399309166 1
1.69926648726513 1
1.22489834586672 1
1.12611818528291 1
1.70814162868847 1
1.38006708517992 1
1.21719092110875 1
1.6456712489796 1
1.29214038446649 1
1.33236590897245 1
1.23705837617365 1
1.71605857838295 1
1.11098553903855 1
1.38270108908117 1
1.42571607911627 1
1.20800548826223 1
1.08997656789006 1
1.32540815815606 1
1.55768573749711 1
1.50182111698726 1
1.21301069285739 1
1.65580477304399 1
1.28693075000325 1
1.29182917535627 1
1.57023482884148 1
1.24122664895759 1
1.48459828436046 1
1.12469616385425 1
1.07399793739643 1
1.37852126112959 1
1.44933003344767 1
1.04541228568524 1
0.856166631744591 0
1.60166354423109 1
1.29050713583864 1
1.51315982606896 1
1.39703163093766 1
1.13600088915969 1
1.92016536189586 1
1.52949972709623 1
1.37836899677308 1
1.30246243989977 1
1.61390356645248 1
1.16170187398492 1
1.54470234462595 1
1.55429087384749 1
1.46875259279523 1
1.15945486644689 1
1.34669512129143 1
1.32002456679738 1
1.52486241876557 1
1.13739145881422 1
1.29893155832525 1
1.78248709152248 1
1.61826521431133 1
1.11956764852755 1
1.56722592226731 1
1.25609187574417 1
1.39778377209401 1
1.30821854128813 1
1.26710678782342 1
1.4818014470297 1
1.27008360754024 1
1.37541398767808 1
1.81663549754434 1
1.73146235920546 1
1.36665749964071 1
1.36721921585993 1
0.838297927569294 1
1.41182754082998 1
1.39438269358555 1
1.30860781701361 1
1.3372981674357 1
1.20909129743224 1
1.18279333125339 1
1.22640654787088 1
0.947165413186752 0
1.31861038846191 1
1.8681258873235 1
1.22477855060318 1
1.74616228727775 1
1.24282143859588 1
1.56338006715321 1
1.23587278925281 1
0.8773842553338 0
1.0834668641605 1
1.43611833324554 1
1.87315931549321 1
1.34290417525313 1
1.34328671227948 1
1.52111152584204 1
1.68219120875979 1
1.4774352692525 1
1.142906144846 1
1.3649579994096 1
1.29306403559937 1
1.24708721504745 1
1.59001760887534 1
1.73775221934757 1
1.46463379968801 1
1.31464146361328 1
1.09817762857615 1
1.1324280119406 1
1.53554743321582 1
1.38980159551684 1
1.29765006888932 1
1.96809191020387 1
1.2141158339576 1
1.37978462334047 1
1.55611902788993 1
1.1500844587753 1
1.21826936148705 1
1.88255410533094 1
0.934585460380736 0
1.30634106881301 1
1.09630003186587 1
1.01434910394909 1
1.41225906284011 1
1.45242396192048 1
1.10146247876157 1
1.0853057309789 1
1.34517700015439 1
1.58628425447898 1
1.27321979006733 1
1.74893549117309 1
1.15711756310092 1
1.38889458506153 1
1.3665087778227 1
1.52544654769689 1
1.62006783186396 1
0.854457548669257 0
1.90764180644875 1
1.32925000028717 1
1.11008072189901 1
1.08304708123801 1
1.43566261899249 1
1.90899184068246 1
1.41070580258179 1
1.28901879511148 1
1.51085031885482 1
1.38829837338984 1
1.09968094660401 1
1.60802028837297 1
1.11755086114907 1
1.41779990843447 1
1.05401608141585 1
1.3025734947228 1
1.4785642683471 1
0.927055747859452 0
1.17385454327515 1
1.1635575283076 1
1.37474972808293 1
1.22292679042819 1
1.57187614686985 1
1.40149169805752 1
1.67514159170274 1
1.15598749225544 1
1.7588136929899 1
1.15158081095454 1
1.00957461572201 1
1.34983663252999 1
1.3755991373178 1
1.65449109894814 1
1.43092429678185 1
0.999320095129894 1
0.916338052510221 0
1.67149560629734 1
1.24240066725637 1
1.71036229320695 1
1.11348688096801 1
1.41218262848875 1
1.31688865313658 1
1.09065226776793 1
1.37853041185297 1
1.31606256401091 1
1.18007229627327 1
1.43695944419666 1
1.3125901816407 1
1.90085678158723 1
1.77608781615698 1
1.36382903834103 1
1.47232032837845 1
1.3408794030196 1
1.28648297386514 1
1.06235057999641 1
1.27075337447178 1
1.17501181214449 1
1.27763362778567 1
1.3138958002313 1
1.72172004473428 1
1.07448142900182 1
1.44326019310337 1
1.55469604363577 1
1.37555098297116 1
0.944690786766887 0
0.921657040163497 0
1.21350539297837 1
1.73839466832671 1
1.37927906081647 1
1.20292113132394 1
1.27189573775937 1
1.46155978759853 1
1.40613171739918 1
1.57109588919984 1
1.26799711560437 1
1.21954907804512 1
1.61023274122594 1
1.25987458142941 1
1.15984240930823 1
1.57948764552202 1
1.42782594627837 1
0.784968365573774 0
1.31525789257878 1
1.0560937218821 1
1.59906547716154 1
1.30678036423139 1
1.48517869162779 1
1.52718744092648 1
1.32778929048265 1
0.855193727250449 0
1.6685701134913 1
1.56619504537491 1
1.36136229010147 1
1.42161946614398 1
1.12411981318072 1
1.0896677547129 1
1.0108080301023 1
1.34061354200702 1
1.12184190265464 1
1.70628838984171 1
1.78798116267977 1
1.142367075448 1
1.40921938444797 1
1.40450149209265 1
1.30168623161042 1
1.02843637940547 1
1.15592127126196 1
1.42722206187053 1
1.22600906938928 1
1.07690551842106 1
1.23217281416424 1
1.49275580988781 1
1.46411142949286 1
1.44686670308648 1
1.29409380358453 1
1.53010809598075 1
1.5221825888868 1
1.61666142599033 1
2.22313915348202 0
1.24031045725209 1
1.00436600533056 1
1.24157739727085 1
1.35089244050997 1
1.92585745857627 1
1.89451202757402 1
1.07485956680838 1
1.58621934468305 1
1.29991112372492 1
1.47647522915382 1
1.55161329146049 1
1.45794324497087 1
1.66271179772337 1
1.60395198013968 1
1.19047199107304 1
1.11664210626007 1
1.67020099514521 1
1.46885688538878 1
1.60051498465556 1
1.29360797714167 1
1.57896761705155 1
1.56990515599609 1
1.42644664809238 1
1.40500167158275 1
1.14468726316861 1
1.59734350340401 1
1.28992496667977 1
1.58615876788899 1
1.25610057426551 1
1.75460486209064 1
1.19182177450691 1
1.02562964321484 1
1.18080099378182 1
1.37162237336244 1
1.2414685843215 1
1.67497467076318 1
1.18086345924448 1
1.43235184167866 1
1.42331459751535 1
1.50731157119774 1
1.29432278677808 1
0.930557037035656 0
1.50032911257719 1
1.40613414298071 1
1.60255225383974 1
1.4031163630887 1
1.30200298106427 1
1.36012936914006 1
1.3590559526896 1
1.18771808864564 1
1.5876084177314 1
1.43107593854468 1
1.40902246017496 1
1.28020781357177 1
1.5111457453985 1
1.42933553439195 1
1.03823317170139 1
1.72320896647189 1
1.25393128320639 1
1.44251679469216 1
1.65563711104451 1
1.2514706768934 1
1.22595916901126 1
1.2253704004909 1
1.05478135556806 1
1.6565707924722 1
1.86984374839183 1
1.21284201692184 1
1.54547109255533 1
1.48354425437524 1
1.28678560601104 1
1.18186626992728 1
1.18431314656811 1
1.48330031629908 1
1.4905512959968 1
1.08970873118594 1
1.52486000420473 1
1.3005220743733 1
1.28379479912426 1
1.69504076504681 1
1.56325378014571 1
1.57668397893953 1
0.941083066539129 1
1.07669014942536 1
1.16025071012101 1
1.41388979424168 1
1.25407543940556 1
1.59074328568456 1
1.57969229435186 1
1.51374253908315 1
1.4349845675477 1
1.39546021936899 1
1.27530494954984 1
1.41190534824033 1
1.18861528193973 1
1.0842579050691 1
0.987808992491933 1
1.20861443636522 1
1.58992988409728 1
1.10394789634939 1
1.24403247836643 1
1.66519472202512 1
0.941615083377128 1
0.949098387895932 0
1.26521048779135 1
1.63773917405752 1
1.39340278808341 1
1.53492385852515 1
1.3752791364863 1
1.26370715060114 1
1.50825645286197 1
1.30021101304472 1
1.57509390846123 1
1.28597180972156 1
1.19990080931339 1
1.08546858870514 1
1.51894071370618 1
1.49968829292205 1
1.4271410117185 1
1.93167795409891 1
1.45133797536029 1
1.57025929436709 1
1.44750102827992 1
1.48605069207469 1
1.58219857540827 1
1.04881707598833 1
2.01008160025361 1
1.08988188013527 1
1.51600642754789 1
1.31581968136216 1
1.63311026852899 1
1.66736716671212 1
1.4781647714655 1
1.44362512743389 1
1.40841014524131 1
1.51996356827966 1
1.11485860245727 1
1.10462393957406 1
1.1906878325962 1
1.49734421560655 1
0.928269048439267 0
1.30842539826239 1
1.4699387603283 1
1.55437565700495 1
1.53804375391654 1
1.21099077051498 1
1.26336234284753 1
1.21122981968001 1
1.54256375904972 1
1.28417027585821 1
1.53863840272557 1
1.56963954467064 1
1.26726521560102 1
1.09254644762243 1
1.44059497299805 1
1.58156949927816 1
1.5657570471691 1
1.31595009056997 1
1.72395248093666 1
1.28171586634146 1
1.31591605564047 1
1.46119689799624 1
1.31166695239901 1
1.89824481257402 1
1.16197728392129 1
1.11404120017309 1
1.58359008882543 1
1.56402960196446 1
1.63501373220723 1
1.46716901815246 1
0.968248272973903 1
1.76306703663398 1
1.22810068484457 1
1.11289102352514 1
1.72350630154123 1
1.790968554967 1
1.69105433376952 1
1.5491975287035 1
0.931363628012781 0
1.0322660283641 1
1.20646512083868 1
1.49050942910543 1
1.16512604913578 1
1.49694763079372 1
1.38739190491391 1
1.36076672187869 1
1.80806447600173 1
0.914405136859904 0
1.34861982797541 1
1.03828933687581 1
1.03472337490032 1
1.03258999270582 1
1.61481321358393 1
1.45190863048644 1
1.72103742695501 1
1.43109406550299 1
0.94154074068665 1
1.55400986605233 1
1.50827565582077 1
1.66171671463477 1
1.41234959878639 1
1.05812537294176 1
1.7516737793715 1
1.41544826738305 1
1.60928459243017 1
1.47963868990418 1
1.70150668759584 1
1.32038743015956 1
1.43888222930777 1
1.44965356364313 1
1.03306918021928 1
1.29452858900436 1
1.49360221602843 1
1.6258929801979 1
1.41806966723653 1
1.53835096998309 1
1.24653525980308 1
1.31299886564054 1
1.48045351084327 1
1.44047981118406 1
0.988320386171906 1
1.35135805954257 1
1.40169647357694 1
1.17261094367024 1
1.42610162040312 1
1.62373750888536 1
1.75381025687067 1
1.65294573463915 1
1.00520693246432 1
1.39677478040145 1
1.36642725629597 1
1.54585396352591 1
1.18139926028176 1
1.32964860218137 1
1.81642039358383 1
1.03481683097929 1
1.44300838122899 1
1.52789975225313 1
1.07947051085599 1
1.69646425218829 1
1.38638369265021 1
1.45695009322557 1
1.49290606872394 1
1.59151479223785 1
1.46275026168148 1
1.17364851662402 1
1.32288018913704 1
1.51615390521376 1
1.19473325256078 1
1.33567892715012 1
1.85808884396565 1
1.46375008373117 1
1.15603731443677 1
1.2354833211973 1
1.34130862910575 1
1.81340124087269 1
1.29075170377364 1
1.41039851196974 1
1.49696680198653 1
1.20960904489283 1
1.73250273673279 1
1.16670624654465 1
1.64179911271523 1
1.26711940138225 1
1.14904977106335 1
1.32859081175644 1
1.10318904420861 1
1.32023188365499 1
1.50525849106076 1
1.1955647473705 1
1.24505874684471 1
1.54880154141054 1
1.6692425250022 1
1.46652418028196 1
1.18300643497822 1
1.38607916811742 1
1.18101766813362 1
1.37077169874596 1
1.25023837973216 1
1.42091651756082 1
0.912637061788485 0
1.5872881857299 1
0.973937407214345 1
1.15561853267902 1
1.24485581073157 1
1.05669377314398 1
1.11440567684603 1
1.30898750422041 1
1.44323821233058 1
1.23478310192177 1
1.63501387473114 1
1.49774814400333 1
0.814148493742432 0
1.36877845188767 1
0.914603348103891 0
1.28699920695365 1
1.21300579017561 1
0.946476707152616 1
1.32494413581806 1
1.47310891370867 1
1.26365419155345 1
1.46448227284904 1
1.16807587997695 1
1.39090029194177 1
1.24572668291988 1
1.8398881749001 1
1.35608179914085 1
1.97661133491522 1
1.26031290078671 1
1.70568765040508 1
2.10342902235657 1
1.1895588685795 1
1.48172373128302 1
1.15210864118807 1
1.1611334867961 1
1.5567104268826 1
1.49765016744607 1
1.23494732308792 1
1.48111723555822 1
1.33624123318276 1
1.2576237105045 1
1.85070682955225 1
1.33943470701404 1
1.17258901816455 1
0.983992100471475 1
1.40584550449791 1
1.42539144411433 1
0.989498935597129 0
1.31869949316691 1
1.27946561186043 1
0.979087641530338 1
1.28473379479079 1
1.03391256904694 1
1.28238330107996 1
1.25287970970471 1
1.35347011152963 1
1.13114314304181 1
1.2309249155921 1
1.96407481793537 1
1.70498096180119 1
1.78885019745709 1
1.31406477462741 1
1.44746270829474 1
1.22970012156793 1
1.7149209492745 1
1.10681095497693 1
1.16262472044711 1
1.3548255221411 1
1.30873703737602 1
1.52673910323029 1
1.47236227552755 1
1.35840670546851 1
1.79483497297189 1
1.280212395739 1
1.5012035249578 1
1.34164353482643 1
1.45988403669219 1
1.08027011564677 1
1.55172774087913 1
1.48825902751643 1
1.48402391268663 1
1.15534019429078 1
1.22417017490956 1
1.55805442689698 1
1.20037885734936 1
1.84393207546156 1
1.14569588527235 1
1.34900815119027 1
1.53223067669947 1
1.26349419559535 1
1.03664498853974 1
1.40544377709828 1
1.29536598062955 1
1.18452759063566 1
1.11492648330646 1
1.31525449692971 1
1.30152467301837 1
1.493877160937 1
1.10313844601972 1
0.920402742631886 0
1.23267403948199 1
1.39172591805439 1
1.48539691482332 1
0.888553557319191 0
1.36229282252812 1
1.41276029199714 1
1.33855638980946 1
1.34443676740195 1
1.00450539674454 1
1.76815392002182 1
1.68251892866506 1
1.26476425569146 1
1.27643695744519 1
0.825926444460169 0
1.32607622738669 1
1.46268753844163 1
1.09687960943841 1
1.41337891172649 1
1.29951312949762 1
1.53339500716301 1
1.91020765481165 1
1.38944203863749 1
1.5859886243168 1
1.45366974587473 1
1.66577560925777 1
1.17869601367528 1
1.59479355369212 1
1.49801480032421 1
1.63489641774465 1
0.99578856595945 1
1.25946736999656 1
1.48112546633162 1
1.87083998158673 1
1.48065908319444 1
1.11960959712356 1
1.42399716057034 1
1.51784473881223 1
1.67874645231306 1
1.69062666015726 1
1.36073813888035 1
1.53605615763667 1
1.4848613793592 1
1.21800635125512 1
1.43426001848002 1
1.12450678312951 1
1.76316409676435 1
1.24866335010013 1
1.37997542301497 1
1.89875401685079 1
1.24285041287323 1
1.39697137249154 1
0.967709446398392 1
1.74907952596497 1
1.43573178563652 1
1.32823765986409 1
1.17522169540475 1
1.44709992506416 1
1.23511785197047 1
1.0285569587795 1
1.81915280154996 1
1.65464723931299 1
1.52862850061773 1
1.34082601193847 1
1.94034764353417 1
1.16775798299545 1
1.55170174503598 1
1.10140001267648 1
1.4627942895467 1
1.30585730292094 1
1.68415150781743 1
1.1774437258622 1
1.5184654215939 1
1.51345963282841 1
1.37069058527941 1
1.37974212320512 1
1.63943025596202 1
1.29212744131167 1
1.63908957381465 1
1.7060428343408 1
1.41545701616214 1
1.44317992741688 1
1.49334781871928 1
0.968867209766187 1
1.8200419022797 1
1.43426604082074 1
1.38231017088328 1
1.49504690020962 1
1.10634150978343 1
1.49143521436738 1
1.79659506362569 1
0.906721444463392 0
1.48810365269344 1
1.64108920626422 1
1.61985902737509 1
1.07782418303192 1
1.37389865793739 1
1.59350553097523 1
1.33992639888486 1
1.3267536622079 1
1.03238105685775 1
1.57413077188753 1
1.21497044292383 1
1.398396908653 1
1.33791733103216 1
1.34200076175263 1
1.40561162802407 1
1.92201246942824 1
1.16522025513073 1
0.960492295242509 1
0.884557875823585 0
1.18972235449705 1
1.04455981005919 1
1.39343688141486 1
1.47339240945517 1
1.42343214409236 1
1.02400880812891 1
1.17172260070257 1
0.79242081467935 0
1.58798056108657 1
1.48266405988467 1
1.51203015425976 1
1.69197808218453 1
0.850679316837798 0
1.29527100967028 1
1.57074375545167 1
0.98398767691996 1
1.22908301774739 1
1.10556907013616 1
1.37503273619011 1
1.36786828121826 1
1.48546158566344 1
1.25865592729911 1
1.66795947050444 1
1.30951121246658 1
1.56109602327756 1
1.82282842709339 1
1.31740957503585 1
1.23433627020916 1
1.14627533086083 1
1.0291902265746 1
1.10899304536748 1
1.56761188660352 1
1.54903055086116 1
1.50730026254348 1
1.19425909862106 1
1.20661052306174 1
1.17509042218848 1
1.45035606389785 1
1.13691850311255 1
1.56340518755537 1
1.2082266980094 1
1.21766361805709 1
1.1491251353307 1
1.02416551624238 1
1.34168284467388 1
1.18935642679176 1
1.28428038925214 1
1.35408830843351 1
1.23747738742092 1
1.68668923191372 1
1.61919273531798 1
1.4038545048837 1
1.43749334325028 1
1.3440582154718 1
1.30435068951785 1
1.23604806190763 1
1.36292774985677 1
1.41431321108189 1
1.48156122390874 1
1.55272935317498 1
1.58833792515986 1
1.33415784668947 1
1.34351378407243 1
1.26897095292239 1
1.28364467382643 1
1.3536001889064 1
1.53954513474282 1
1.47512963230493 1
1.49130299968379 1
1.58072736206141 1
1.8999814040824 1
1.62988427874776 1
1.18312918076309 1
1.33819120662651 1
1.43822014073515 1
1.3494548769738 1
1.46374897355649 1
1.77241054625891 1
1.70652660311244 1
1.19975877603713 1
0.906837771183329 0
1.24389426077344 1
1.16659740563909 1
0.975525456817592 1
1.25463943486754 1
1.53973723699113 1
1.04861834359486 1
1.28398922677025 1
1.30671815559181 1
1.55492044127672 1
1.83154934024357 1
1.26633724945121 1
1.47289570125638 1
1.26745435282676 1
1.37560466726765 1
1.06535160760575 1
1.22590023751496 1
1.1599341337079 1
1.77539324435816 1
1.60814819858233 1
1.87640264070286 1
1.45778332348847 1
1.35829652357728 1
1.21664890794975 1
1.28700391761599 1
1.28189143232106 1
1.49862572192661 1
1.33619324564911 1
1.32830510415257 1
1.49927343295519 1
1.55929803097172 1
1.17005806620962 1
1.52590868240067 1
1.08176165617497 1
1.34490245814349 1
0.878185105402674 0
1.64848017479438 1
1.41820943908962 1
1.35592404595881 1
1.4640013667558 1
1.46058497944513 1
1.41717904091846 1
1.54346290525291 1
1.23576691927853 1
1.37648845664713 1
1.3606502499284 1
1.06059871253779 1
1.53234722461688 1
1.45399749504833 1
1.31532594496127 1
1.86000198531605 1
1.41591022293214 1
1.35296793305124 1
1.47909393912956 1
1.32485844435294 1
0.949004633584944 0
1.14967758990748 1
1.68120075978721 1
1.95721196489214 1
1.45967928804516 1
1.27302199603906 1
0.909693527833867 0
1.25591538294659 1
0.991296192040977 1
0.996966404130315 1
1.59674244402491 1
1.25856294490599 1
1.11758115077336 1
1.3603426566194 1
1.59352766739552 1
1.13763389240744 1
1.63588492955311 1
1.40701302144386 1
1.22730200562538 1
1.57146898137208 1
1.33726170111361 1
1.33589064814547 1
1.49212645389825 1
1.57397020724408 1
1.68788544463947 1
1.63758670184071 1
1.06278254729287 1
1.3935252007836 1
1.57455774684557 1
1.3969263392862 1
1.03987080555113 1
1.21455699804871 1
1.39684964853777 1
1.29161052022756 1
1.89945531868472 1
1.29305866638151 1
1.18381586417204 1
1.4948319408415 1
1.06953825103173 1
1.45907723075442 1
1.56996637785808 1
1.3165053249707 1
0.925314941190827 1
1.64260561628441 1
1.55452405167047 1
0.86036555673016 0
1.45917666022965 1
1.027463598554 1
1.66594391182945 1
1.56510113968383 1
1.3295623144381 1
1.31640933762943 1
1.06822931629584 1
0.918854658529686 0
1.7971910678724 1
1.49242062203176 1
1.42686477586858 1
1.09617610728992 1
1.14606247045138 1
1.39587150871882 1
1.63598706933237 1
1.82805551892629 1
1.21971898708963 1
1.99004702961475 1
1.63473497112694 1
1.26178625762374 1
1.51545447242365 1
1.11087882759368 1
1.70031527325416 1
1.01843186168358 1
1.08599342390893 1
1.24591402094991 1
1.08960944407348 1
1.83581001121554 1
1.45755911174588 1
1.94012552517866 1
1.31939163944565 1
1.49585043088676 1
1.04937724668762 1
1.06816456189224 1
1.28257870248798 1
1.7821667396306 1
1.78739413354631 1
1.19972722500867 1
1.1967695556113 1
1.44744564262926 1
1.23512510181179 1
1.01841406393891 1
1.19894113797488 1
1.1543371764562 1
1.66389151931281 1
1.40172476468979 1
1.45587200741129 1
1.31712234117273 1
1.11566639390264 1
1.51883707462195 1
1.42686251836221 1
1.38973740888588 1
1.50678412568623 1
1.15411068037849 1
1.6618385014091 1
1.0859826493661 1
1.10111954107742 1
1.50637303130872 1
1.63144937113937 1
1.46544351646681 1
1.53158588638859 1
1.43079478066977 1
1.21536594448075 1
1.47048330103651 1
1.54379097171503 1
1.5073862911627 1
1.53474109034574 1
1.31769110382139 1
1.2054492140556 1
1.31384633125955 1
1.15815002787313 1
1.26724935980664 1
1.47467627136427 1
1.95976766888166 1
1.21768632232872 1
1.52432243913661 1
1.41877443448942 1
1.60714204642297 1
1.58949441691609 1
1.73461166742313 1
1.37698802204929 1
1.27322368421402 1
1.43057296624066 1
1.38928733171854 1
1.95903948955563 1
1.57854017369793 1
1.91888524006696 1
1.48533035641925 1
1.38308146411371 1
1.20037362698367 1
1.6694768928989 1
1.39994860302158 1
1.1801281944771 1
1.67883991787827 1
1.2996933787065 1
1.25462670350744 1
1.60673972491148 1
1.00469258046403 1
1.02164040366049 1
0.992904090230851 1
1.37462143919357 1
1.42067211568486 1
1.70142279187518 1
1.75157371773241 1
1.53942988852673 1
1.32232251455335 1
1.58405104521679 1
1.13630985029162 1
1.37613750911377 1
1.30618199300225 1
1.64966657087985 1
1.42905041079967 1
1.36730449185388 1
1.22901747613414 1
1.59232424752895 1
1.22517886165806 1
1.50306986709022 1
0.975758013561059 1
1.48721602179421 1
1.41199087590687 1
1.60833202068999 1
1.32268460071554 1
1.37266012649947 1
1.65926488244014 1
1.56715193821429 1
1.37554476764857 1
1.41699891171606 1
1.32993690985846 1
1.58280631733487 1
1.32189278212454 1
1.03845984495215 1
1.38851307223445 1
0.912078963018311 0
1.13284802098438 1
1.36018679841825 1
1.4267985644608 1
1.79838964034582 1
0.788886576276261 0
1.49318257286365 1
1.42179613658773 1
1.0533132623828 1
1.5266628889638 1
1.78225701400971 1
1.37828038824249 1
0.973871447013395 1
1.2428250463057 1
1.54022098114743 1
1.88101038560197 1
1.60309262516343 1
1.85956453938395 1
1.17653909496598 1
1.02699951263024 1
0.923405086395455 0
1.56816675316438 1
1.43307224075235 1
1.55231128566598 1
1.43906992320706 1
1.24319732014552 1
1.57884049483839 1
1.23104288888323 1
1.09173051137517 1
1.79913910722822 1
1.41651588469591 1
1.13163782012615 1
1.46462068632856 1
1.83054321740818 1
1.57339765751092 1
1.32841217720925 1
1.19285148214709 1
1.48702509074298 1
1.6944774516962 1
1.10439822142618 1
1.58304280676941 1
1.41617213287241 1
1.27176386040301 1
1.77704056517029 1
1.51311389674473 1
1.82824077747531 1
1.77333835286117 1
1.7896551585032 1
1.16856348001375 1
1.54216265332499 1
1.12611614564924 1
1.19195451781626 1
1.01993902041936 1
1.32806186283956 1
1.53435644533439 1
1.28215378385516 1
1.04657237774689 1
1.21612426391196 1
1.7757171934459 1
1.33763562631547 1
1.23859997913967 1
1.00873984587652 1
1.44740968373446 1
1.11083381849969 1
1.5250823896026 1
1.82873318894783 1
0.753613746341345 0
1.27086447387368 1
1.35713231932547 1
1.32357022637804 1
1.40862021858717 1
1.1888366957375 1
1.49357214653491 1
1.1631112108921 1
1.1707017944666 1
1.33119475608109 1
1.30437116315844 1
1.45196850075619 1
1.14967827963609 1
1.09479540193678 1
1.74583280879752 1
1.5026092242818 1
1.13851267654402 1
1.41621739447621 1
1.53971076209684 1
1.16597269600179 1
1.32584762649376 1
1.65010944958748 1
1.41134962142441 1
1.4956071963082 1
1.39285140720917 1
1.04682890412864 1
1.23270357314345 1
1.2102639032505 1
1.36571723103226 1
1.54421489067307 1
1.26774726329236 1
0.926842919589075 0
1.31318742132583 1
1.35314055135761 1
0.918508205372591 0
1.11168576695841 1
1.36108198145134 1
1.21289534031182 1
1.3405101175593 1
1.40274981881983 1
1.47026443458733 1
1.72533375798364 1
1.31039160751379 1
0.977366098639754 1
1.32538667091443 1
1.33842285635689 1
1.11357765172816 1
0.71332898964396 0
1.53866234686818 1
1.64298561745714 1
1.5336387680984 1
1.65647856069122 1
1.27633760512537 1
1.45981161549705 1
1.1468479415055 1
0.951155517735566 0
1.28524743206534 1
1.35721105947912 1
1.29835618739293 1
1.09027109469979 1
1.54334854412428 1
1.62835627715402 1
1.68349249400973 1
1.21891160808394 1
1.12231217909674 1
0.937539084407148 0
1.23808305400482 1
1.56307069060776 1
1.60820930353052 1
1.29352968747835 1
1.61528898220913 1
1.67417100018605 1
1.61567355122568 1
1.36434065195324 1
1.21765497938656 1
1.42201604466084 1
1.26136248365282 1
1.40719275074205 1
1.06775151615203 1
1.64354965390794 1
1.27117553619089 1
1.29554242793941 1
1.11676866338986 1
1.58506287150064 1
1.03397028869419 1
1.4897867239132 1
1.45691238988185 1
1.42448426937211 1
1.12126356854557 1
2.07721746485127 1
1.28272476265188 1
1.64089490925591 1
1.07286659195076 1
1.05766432104454 1
1.16283164248539 1
1.28752186906718 1
1.09486622214482 1
1.13983074173633 1
1.43161723174468 1
1.41015872799965 1
1.75716848141199 1
0.959148477309776 1
1.34700777137225 1
2.10216659800029 1
1.06085297281853 1
1.31124175506752 1
1.40362951146138 1
1.46933888105097 1
1.42498500693987 1
1.27424269240685 1
1.46741472539919 1
1.21696620463915 1
1.57318512442983 1
1.64084875804264 1
1.68832818497565 1
1.40442720698639 1
1.63516491184349 1
1.96831064476449 1
1.65052643849607 1
1.09609847439164 1
1.10626954462138 1
1.61082098807506 1
1.00730103059841 1
1.45338728405757 1
0.699838803065699 0
0.981621822215245 1
1.50479506738258 1
1.5865128445277 1
1.63928467675149 1
1.36552942506838 1
1.21667121448236 1
1.24892444734327 1
1.28853241285322 1
1.19249128019763 1
1.38445272572486 1
1.70031704666193 1
1.82442857862868 1
1.25613175180952 1
1.64672636695899 1
1.34631841647384 1
1.34853110315117 1
1.4622902450464 1
1.13937052582135 1
1.16320911686858 1
1.44333173980656 1
1.24343815051864 1
1.91004903441421 1
1.26448778210785 1
1.39059660658526 1
1.65383801877641 1
1.19021873941214 1
1.48061476208725 1
1.29536456725116 1
1.43748012431015 1
1.7218855575785 1
1.65571519554187 1
1.62409780939597 1
1.20998274545046 1
1.30902578494342 1
1.734177996803 1
1.22402520319515 1
0.996523706438313 1
1.51150361685997 1
1.22254903153674 1
1.31859392294367 1
1.60564936612174 1
1.29726346037547 1
1.26372909509067 1
1.66209675904664 1
1.48645896240866 1
1.29631870783048 1
1.42760014320281 1
1.3681536850899 1
1.37083075172763 1
1.25049260753309 1
1.52889647547831 1
1.12514398877239 1
1.5856018818743 1
1.69948634777664 1
1.67390601288439 1
1.11986344469029 1
1.77685027694297 1
0.953151976390644 1
1.88878555523704 1
1.2423644650514 1
1.62219963625441 1
1.0153487522126 1
1.27357880882282 1
1.33581889174529 1
1.62183883919472 1
1.48719304788395 1
1.60603823631008 1
1.09850343877159 1
1.19380323104723 1
1.04572436175444 1
1.34035892355832 1
1.66155625667587 1
1.22754261729224 1
1.13658206476776 1
1.47475906392138 1
1.62752784447298 1
1.47763544422368 1
1.5393777711559 1
1.45781114207989 1
1.25173066909306 1
1.49337335908786 1
1.64255675304835 1
1.84033570688541 1
1.75400700565294 1
1.55420005568048 1
1.70217879226721 1
1.81719081174845 1
1.22540720072522 1
1.07431230874122 1
1.59240123785609 1
1.47668324871297 1
1.31845258190804 1
1.7839404376249 1
1.37857210593181 1
1.07411901085141 1
1.33122353232424 1
1.49922196968949 1
1.61793663546343 1
1.19382115328656 1
1.23925084081752 1
1.49182986649268 1
1.5364980783871 1
1.73168541871002 1
1.4613071038366 1
1.3094136563257 1
1.08809855218324 1
1.54708470665245 1
1.37475489589718 1
1.47066434258394 1
1.51309843953254 1
1.58552191068849 1
1.90872029411496 1
1.80770656051585 1
1.1266715022671 1
1.48713697375104 1
1.57912189310509 1
1.73131177562683 1
1.42714619213052 1
1.297994547524 1
1.29662021758553 1
1.27399350140867 1
0.973577465394963 1
1.1911071210994 1
1.76535184029788 1
1.37424900691735 1
1.25943908486679 1
1.07361278229172 1
2.03799629954705 1
1.28709550756442 1
1.87940127804108 1
1.65442268827823 1
1.33912398597991 1
1.63033258936106 1
1.30458311073771 1
1.40423935134553 1
1.37911546925192 1
1.55370000032389 1
1.52840573741504 1
1.02504502130117 1
1.23867593984126 1
1.14313818862019 1
0.999365415874327 1
1.40954019907324 1
1.86774514971548 1
1.64322998078487 1
1.25599794742029 1
1.66776336149396 1
1.25185426242433 1
1.64418318023377 1
1.6243042356148 1
1.84242258181565 1
1.51044704861612 1
1.44602646141213 1
1.46626920356946 1
1.3198065487448 1
1.59711860703065 1
1.54144170436841 1
1.70051139632882 1
1.23287925218551 1
1.47902190232897 1
1.30074433557356 1
1.58232056113758 1
1.75363023606035 1
1.17372791394291 1
1.17198821103129 1
1.16281759264849 1
1.07868197668938 1
1.55921416553862 1
1.2440559750572 1
1.11108233222164 1
1.76793853732054 1
1.23361094880109 1
1.09336240706824 1
0.944920447191135 0
1.28379366378418 1
1.54470783338079 1
1.50185162370598 1
1.65581921263047 1
1.07048898747635 1
0.906021545563034 0
1.26582633713215 1
1.44377162467173 1
1.22276772800145 1
1.09514518868395 1
1.39184851544334 1
1.54758867173418 1
1.17465650657845 1
1.46638563556056 1
1.90124307801165 1
1.19563528659321 1
1.2141213343636 1
1.18470241559427 1
1.25971303689085 1
1.30485518356967 1
1.44197610924044 1
1.52661027437293 1
1.48960151388312 1
1.73721053242328 1
1.34143922674965 1
1.26513053952515 1
1.35355044728138 1
1.3311075481953 1
1.52999518623741 1
0.966227353004233 0
1.65280523120678 1
1.51177294401454 1
1.12085612864623 1
0.878642245834449 0
1.07520225331072 1
1.60957501453058 1
1.64934354577319 1
1.39125088262599 1
1.88162680929218 1
1.36919239700467 1
1.31840197134146 1
1.50519917318482 1
1.24616500772237 1
1.00850383066252 1
1.41620198136957 1
1.49320527141028 1
1.82684955795085 1
1.5131268487503 1
1.34149752366756 1
1.07500662951884 1
1.15934512228631 1
1.50900588874794 1
1.4786339516354 1
1.2579818445902 1
1.74162268348742 1
1.60596832441622 1
1.36167831759457 1
1.35230452230753 1
1.1503188681488 1
1.66586231017104 1
1.38110911488588 1
1.75452146144555 1
1.47856277804961 1
1.52969064444202 1
1.32061204688031 1
1.50789720012291 1
1.07755387212587 1
1.38844269624374 1
1.05466275249093 1
1.59939340342538 1
1.39574245984411 1
1.32012500043778 1
0.902055227176844 0
1.48387445294553 1
1.29117131494524 1
1.48608633913848 1
