# Supplementary material for: Bias caused by sampling error in meta-analysis with small sample sizes
Source: PLoS One. 2018 Sep 13;13(9):e0204056. doi: 10.1371/journal.pone.0204056 (PMC6136825; doi:10.1371/journal.pone.0204056)
Supplement: S5 File — (ZIP) [file pone.0204056.s005.zip › results N = 20 theta = 1.5 tau = 0 sz = 100-500.txt]

"dl.theta" "dl.cp"
1.5380042454087 1
1.47261197464943 1
1.56264464626776 1
1.49692521620418 1
1.54372887223289 1
1.42451670174984 1
1.50134045773549 1
1.43443342881859 1
1.45929910811777 1
1.43344642129353 1
1.4122990127664 1
1.49451934444726 1
1.52072265722644 1
1.52813349691339 1
1.48996074874539 1
1.55541600673711 1
1.58919322660686 1
1.5863314888947 1
1.53664858689012 1
1.41975618654097 1
1.5363654791667 1
1.42377324894401 1
1.40960405114107 1
1.73751926597705 0
1.38509083385257 1
1.49203990179162 1
1.61696903123259 1
1.53669472007182 1
1.44112799705339 1
1.50540299256944 1
1.54476277411388 1
1.53478957702993 1
1.48113079814057 1
1.41838920692195 1
1.60809674544119 1
1.44411964132926 1
1.52770176258796 1
1.53284485304194 1
1.44112504061486 1
1.43713430233593 1
1.3847460788719 1
1.49650680368075 1
1.49479919220565 1
1.62568194919056 0
1.47723376184721 1
1.47174854596641 1
1.48306887110743 1
1.4305463108876 1
1.43130230361978 1
1.55773370322572 1
1.42256798733295 1
1.31218741307859 0
1.47202753322721 1
1.42890418634232 1
1.38889596643529 1
1.67918601700372 0
1.54702224732093 1
1.50011247683828 1
1.39210109287421 1
1.43111194380149 1
1.50700212656959 1
1.53568413130912 1
1.47605002148364 1
1.51482868821756 1
1.56040716032728 1
1.54712971182285 1
1.55727748436385 1
1.58268950771018 1
1.50095472737772 1
1.49241896582546 1
1.56720006860326 1
1.45173172463764 1
1.38081300332914 1
1.54889289672744 1
1.53674748199287 1
1.59551730415293 1
1.52393781967997 1
1.45567241264964 1
1.52129841260932 1
1.46237598760626 1
1.56858447824488 1
1.49913097513537 1
1.63695790107994 0
1.39566846245565 1
1.35557250104602 0
1.4769999021847 1
1.46118335240127 1
1.45593045822356 1
1.48451510657605 1
1.40299967855949 1
1.40968246780877 1
1.41311570283435 1
1.45103462338411 1
1.55682293649373 1
1.45146528929149 1
1.50907050225448 1
1.36962911908992 0
1.43730961102218 1
1.45660696077438 1
1.45493287176498 1
1.47217408636214 1
1.4821329571672 1
1.50041034710005 1
1.50979089702977 1
1.45060372919299 1
1.55946540532592 1
1.50731554057462 1
1.47224546928309 1
1.3949114347544 1
1.59017899767929 1
1.49015765563409 1
1.48682452546721 1
1.5425752944674 1
1.56874246026916 1
1.57344744333096 1
1.52149082710681 1
1.50820658205203 1
1.53580399818872 1
1.32288754964457 0
1.57133316725757 1
1.42839942895376 1
1.46861808085459 1
1.42842170901699 1
1.47978960320742 1
1.44139043010698 1
1.55167954963062 1
1.42237831762322 1
1.43733936861046 1
1.39595085951616 1
1.47855710561074 1
1.51399893138464 1
1.40808530480932 1
1.39417429130579 1
1.41637345204844 1
1.44319918058325 1
1.57517426637027 1
1.42361385273784 1
1.44456714394326 1
1.44543030733782 1
1.51880178035819 1
1.5532363883618 1
1.47067380029919 1
1.5476293393584 1
1.53836368223835 1
1.53401483771935 1
1.43543012321034 1
1.470359759415 1
1.50084198771039 1
1.51034957932224 1
1.51721879006936 1
1.48666289199893 1
1.47455247881576 1
1.46694761303324 1
1.48023402795685 1
1.48009087218657 1
1.40430631312553 1
1.53689094937352 1
1.48213411253348 1
1.52444019467652 1
1.47449067821485 1
1.54449101343908 1
1.42108594959308 1
1.59534655801839 1
1.48393746422002 1
1.39417225514859 1
1.52992561528661 1
1.4840807554891 1
1.64381679485263 0
1.48142989848716 1
1.37985997777458 1
1.42231695120215 1
1.51690151861352 1
1.52759150483859 1
1.54198230467177 1
1.50494452920858 1
1.60930285317785 1
1.58336347400782 1
1.41649942417882 1
1.48425465877968 1
1.44135318276343 1
1.38343875220758 1
1.44246875736059 1
1.48626395955866 1
1.50484613731219 1
1.55785399139214 1
1.63464897410749 1
1.48551430875991 1
1.5427660978531 1
1.50114874381235 1
1.54089678025441 1
1.52425988547666 1
1.41619583233538 1
1.41018119644275 1
1.54846917176585 1
1.49819438410647 1
1.51872169219148 1
1.54122575504185 1
1.47446510056091 1
1.45932763922828 1
1.51670689520771 1
1.4839624739015 1
1.42889798199339 1
1.48136038619862 1
1.50690469801844 1
1.4962304305733 1
1.49540203301771 1
1.56159915577879 1
1.42909213444823 1
1.56830759374031 1
1.41129286441457 1
1.53372233774245 1
1.55991187106485 1
1.5448672811286 1
1.53585302305299 1
1.50581112540639 1
1.37654938967595 1
1.49359376666495 1
1.56550026285157 1
1.5358347982418 1
1.5073558176731 1
1.59748394775531 1
1.52242919596338 1
1.45947593677156 1
1.44682358111297 1
1.50686479987898 1
1.40920507311334 1
1.40523357083789 1
1.54446268390369 1
1.56345728191971 1
1.46981909998775 1
1.51865324203556 1
1.46398656831629 1
1.66876725483819 0
1.50130777438656 1
1.528146552688 1
1.47537238225717 1
1.54442074099262 1
1.50058698391111 1
1.457540021533 1
1.52660428322808 1
1.44244844014063 1
1.51040197298943 1
1.48072279364161 1
1.62401517055184 1
1.54960973881819 1
1.39569667535522 1
1.54317739420378 1
1.37514865086858 0
1.51029884983521 1
1.57640506544536 1
1.48521263821524 1
1.4985537296568 1
1.54404037347527 1
1.56929190745931 1
1.52306432794029 1
1.45297692873618 1
1.59988681313129 1
1.59791960991808 1
1.58315936344179 1
1.54284260826409 1
1.45675902667626 1
1.50814066694881 1
1.47393795262474 1
1.50848694317683 1
1.49654000889202 1
1.54234527294102 1
1.40747652816284 1
1.52034834306305 1
1.53388717428085 1
1.66358436818801 0
1.43603876797965 1
1.47698607600512 1
1.53852719988374 1
1.49446761277428 1
1.47932702741261 1
1.52592161739617 1
1.45756249196205 1
1.47871559275244 1
1.43228150649343 1
1.40336504689391 1
1.42648994924779 1
1.52474043940946 1
1.50208625310215 1
1.52097596525533 1
1.5300812937459 1
1.45093124743983 1
1.39301775097732 1
1.4016330593023 1
1.45988716638873 1
1.4636052283827 1
1.35921608025376 0
1.52110346625311 1
1.48898008524379 1
1.53023878047081 1
1.57432208521329 1
1.376153684732 0
1.46731093321424 1
1.48767421763572 1
1.44845259846045 1
1.51175339483759 1
1.56814113074696 1
1.45884050167959 1
1.47819892981944 1
1.56695278099155 1
1.48538488105022 1
1.50201795334536 1
1.48490095985251 1
1.48654653979357 1
1.46590711336604 1
1.46551216612916 1
1.53879843482687 1
1.52821403568053 1
1.50964266700133 1
1.44766269428158 1
1.58446985982695 1
1.54468897633436 1
1.42979968302155 1
1.45483385330343 1
1.531589879364 1
1.43925062195408 1
1.51258714361121 1
1.49094102595754 1
1.39679695475552 1
1.49711010707385 1
1.3872915762648 0
1.44672251724328 1
1.58971053134854 1
1.4347514358557 1
1.37577427395325 0
1.48579218351857 1
1.36942822191253 0
1.60651731332623 1
1.43988498315888 1
1.50782737422153 1
1.49785646213259 1
1.53768709402547 1
1.49099919039795 1
1.50378321743255 1
1.421788204486 1
1.52927817408035 1
1.45069186937875 1
1.51960344833663 1
1.50474533223849 1
1.5723196799964 1
1.48766427659185 1
1.36574025245236 1
1.47429260237232 1
1.43902998345658 1
1.43560837635908 1
1.47143831761567 1
1.50463738696757 1
1.48147880168218 1
1.53803485049684 1
1.53295410365899 1
1.47477602681104 1
1.43047454966243 1
1.4769843606909 1
1.49843565357239 1
1.57724217499296 1
1.38682319068286 1
1.50015489238146 1
1.42956111243285 1
1.46738404158386 1
1.4080684452438 1
1.50723138336134 1
1.55270695739827 1
1.48732955669181 1
1.49125373272934 1
1.53131205532702 1
1.57698121557827 1
1.55859574393586 1
1.33061211366789 0
1.51127598942796 1
1.47730265121167 1
1.49881370824137 1
1.49659392377521 1
1.48671640532916 1
1.5868385260736 1
1.48228849652468 1
1.57268817138947 1
1.37519303636145 0
1.54063096757026 1
1.420023347017 1
1.53951833777211 1
1.52686414450369 1
1.59874787008448 1
1.49319175656768 1
1.5844199736303 1
1.5633955680769 1
1.4650423712601 1
1.5264293904163 1
1.45840518351113 1
1.53164325468584 1
1.50473905311475 1
1.49178419488715 1
1.50978881669516 1
1.59122541008765 1
1.57031786734638 1
1.56047476205034 1
1.54170908629493 1
1.57736376995127 1
1.53972399309251 1
1.52361257864721 1
1.54262989850673 1
1.50635641440537 1
1.41750695239418 1
1.55598786430221 1
1.54138548301807 1
1.56568830950254 1
1.54935574757725 1
1.52486718442976 1
1.52648149569244 1
1.44271305415759 1
1.47083754548229 1
1.46480556798665 1
1.53512923882311 1
1.42296879082796 1
1.55389526178079 1
1.41082803778493 1
1.58118135792858 1
1.48262185961845 1
1.51597341068204 1
1.46777797944067 1
1.46596652474091 1
1.4824171613491 1
1.44778743981278 1
1.42508398714775 1
1.52830707901265 1
1.45599446805023 1
1.46370603885081 1
1.51572204888874 1
1.49584514165443 1
1.47336468867249 1
1.43952572757188 1
1.46029509965119 1
1.47237150554279 1
1.59028454780883 1
1.55628049710487 1
1.5168740858634 1
1.49910747352404 1
1.39944135455985 1
1.48782739640781 1
1.58223414174963 1
1.54862094703729 1
1.43306158560702 1
1.4494172039485 1
1.39507890083791 1
1.45274818408231 1
1.53088204886393 1
1.64388035236794 1
1.51952984672815 1
1.45234543558004 1
1.36285915198015 1
1.51820655014312 1
1.43152067649851 1
1.45942840145263 1
1.6002731151792 1
1.43012944148253 1
1.54003180265422 1
1.6081343603239 1
1.55987764457426 1
1.4030161432776 1
1.55816578510185 1
1.42820555561064 1
1.49895305179604 1
1.54041864574967 1
1.55557998187317 1
1.47575852352035 1
1.4975478837116 1
1.43350362351014 1
1.46788708479996 1
1.54198269074795 1
1.51773712001713 1
1.47245366816948 1
1.53860885099366 1
1.38570867286272 1
1.4381105501112 1
1.49383925268148 1
1.44621846340195 1
1.43199716422509 1
1.53753730983055 1
1.51179134854092 1
1.44474553232137 1
1.5709815965473 1
1.54306490552048 1
1.49515129214272 1
1.51625480870685 1
1.49945007070399 1
1.42874612136793 1
1.44667723773601 1
1.59313021371484 1
1.51621716178122 1
1.46059571504397 1
1.54496861629538 1
1.53276674058771 1
1.48456532228531 1
1.46479657799798 1
1.51724349561046 1
1.47600825605698 1
1.45779989150409 1
1.48029899588297 1
1.45589292149858 1
1.5198718516756 1
1.47441842964069 1
1.47481455168636 1
1.53224925396102 1
1.39596179808898 1
1.50075393051539 1
1.47984405514156 1
1.53165861248594 1
1.46562745902973 1
1.53431526013262 1
1.64962552884541 0
1.53059575973843 1
1.49252098506461 1
1.49552342031465 1
1.46496352000758 1
1.51702370678743 1
1.49767418938083 1
1.51575321148396 1
1.53834687774773 1
1.58138679219358 1
1.41633963919187 1
1.40849019551728 1
1.48013373290157 1
1.46895958631305 1
1.51932012316362 1
1.52389486622352 1
1.47392341603804 1
1.42933109780518 1
1.57631986656523 1
1.3708239981833 0
1.51272729197427 1
1.57057527052448 1
1.50552869182031 1
1.44000986149293 1
1.50601244665123 1
1.51445653776496 1
1.45231122309143 1
1.55025014597281 1
1.43840089673482 1
1.48431503291756 1
1.39731339833926 1
1.56605302020868 1
1.44070332465592 1
1.51884278944814 1
1.58842487545759 1
1.59419253668697 1
1.47647751742235 1
1.52895552902098 1
1.53273131471839 1
1.51524888684206 1
1.47823032901367 1
1.41609924090352 1
1.54048306308532 1
1.52934094597572 1
1.53487351935099 1
1.52063649618317 1
1.48385180400132 1
1.52992327850574 1
1.39423245731444 1
1.44170849682302 1
1.52121809207089 1
1.51587022913511 1
1.51881866099938 1
1.44664174163738 1
1.52930868126533 1
1.39789021404097 1
1.46013182593617 1
1.52169234105762 1
1.56056916334889 1
1.51670302942152 1
1.59390794405408 1
1.53916680077846 1
1.61345593727131 1
1.64346390061594 0
1.50399942672232 1
1.45617684201002 1
1.51245909794841 1
1.42111725403411 1
1.49163509460837 1
1.54342097684192 1
1.48276060977217 1
1.54778033730129 1
1.3307688922505 0
1.53337611370827 1
1.52656781183757 1
1.45302483846674 1
1.55503811214259 1
1.51727119716912 1
1.48759589481304 1
1.60111757442204 1
1.34139489107543 0
1.47710582641113 1
1.45344491234699 1
1.50196605343438 1
1.43392920114969 1
1.58353152188874 1
1.59034167099434 1
1.51342491868716 1
1.39876718983296 1
1.44477930448916 1
1.47157241535598 1
1.46399445262056 1
1.51705391617708 1
1.51601104912223 1
1.54690787347543 1
1.56998375832192 1
1.62274827041915 0
1.47467783961974 1
1.48631308778956 1
1.48900099466026 1
1.39872840483024 1
1.56576636692832 1
1.49851268127008 1
1.53964674905008 1
1.52652423783826 1
1.60842270911472 1
1.47221349724868 1
1.57658796874203 1
1.44890789452694 1
1.45835103026619 1
1.50243856230909 1
1.54712382981702 1
1.47129381687908 1
1.46041177623965 1
1.51513029312271 1
1.4711139142369 1
1.50689213722953 1
1.53860313994892 1
1.5462610987579 1
1.50540268721217 1
1.53267142052281 1
1.44698723589327 1
1.51108934298951 1
1.40474797380276 1
1.4712745825634 1
1.50593333640775 1
1.56515232683657 1
1.52685125283375 1
1.49555699675816 1
1.52530403861008 1
1.43969174211381 1
1.48646008016469 1
1.56116269330178 1
1.42019717272425 1
1.50715627154547 1
1.62354961750802 0
1.48385712594897 1
1.45259166128466 1
1.50143808240157 1
1.50373282803947 1
1.45787997137551 1
1.48117581037124 1
1.49796734491714 1
1.54137924509945 1
1.48641659435999 1
1.56530274078246 1
1.47925595025758 1
1.4626680882598 1
1.51514590881718 1
1.53274091505867 1
1.50494341240488 1
1.41137181842942 1
1.382252701937 1
1.48833437503128 1
1.51117231966436 1
1.46779530664736 1
1.461371607324 1
1.52263318974435 1
1.53741084698629 1
1.42973034506711 1
1.46704955411955 1
1.4570704881477 1
1.48545474849283 1
1.51921409982008 1
1.44374999349934 1
1.58465072557477 1
1.5137207051065 1
1.57254778727832 1
1.43793045057102 1
1.4224110702742 1
1.47292785871973 1
1.54028028490348 1
1.55812632961975 1
1.44904145144368 1
1.45913447708071 1
1.55848973989805 1
1.58617739982687 1
1.49642790171377 1
1.4459592592269 1
1.5713318012941 1
1.49553523553845 1
1.40632915660276 1
1.49935959007659 1
1.46863747749296 1
1.44533522090051 1
1.61772181338483 1
1.50337131876943 1
1.49230876281243 1
1.46047494179356 1
1.48273048163758 1
1.50862296338515 1
1.48530965202184 1
1.564523214021 1
1.53258548165488 1
1.52805279295705 1
1.41231397412787 1
1.4951187068827 1
1.62955899623242 0
1.488364663542 1
1.39563094898424 1
1.51346829183713 1
1.56279901720501 1
1.37314102946702 0
1.58504364456645 1
1.52409077016957 1
1.54573154251149 1
1.43355074240092 1
1.57128838389181 1
1.54053337333359 1
1.48600950938137 1
1.61713644981993 1
1.44985947193953 1
1.46633055431297 1
1.48159006493329 1
1.47511655842195 1
1.53214192439697 1
1.43342753521623 1
1.48986850944043 1
1.53554695804822 1
1.66301433589136 0
1.43913625277408 1
1.52485123017212 1
1.5574337618455 1
1.4698117972988 1
1.38832333825898 1
1.43713317022406 1
1.48605955494654 1
1.59583474217843 1
1.4543510253075 1
1.38692947904286 1
1.49610748585156 1
1.44073490703239 1
1.4343822504664 1
1.51477473167312 1
1.456904796631 1
1.54540814238473 1
1.56496346273895 1
1.49368183723944 1
1.56905097249126 1
1.42281227924852 1
1.59338496477374 1
1.55223509139021 1
1.44605794199238 1
1.47795612612697 1
1.4581976575015 1
1.50029016654778 1
1.65395951988789 0
1.46296900619367 1
1.48509941803853 1
1.53638169755056 1
1.4843825288363 1
1.52337945247394 1
1.50462144034321 1
1.50274659610371 1
1.43305649363967 1
1.48075286399765 1
1.37664004923694 0
1.44952738455529 1
1.48890694306848 1
1.5125570442115 1
1.44469669920674 1
1.55925562388819 1
1.46531449871925 1
1.58782887518587 1
1.43403541744486 1
1.541952632619 1
1.51634333290374 1
1.52340702403489 1
1.49157640959419 1
1.47434448545188 1
1.48426982780547 1
1.52072954024223 1
1.37484224653088 0
1.45966461563311 1
1.53928187399163 1
1.47522491278456 1
1.49510552218512 1
1.48193057784778 1
1.52780306188602 1
1.36757688606303 0
1.6730407674862 0
1.50700516384123 1
1.56095078126982 1
1.48181425329804 1
1.60339977612766 1
1.53674000882033 1
1.47854043952516 1
1.45528000209628 1
1.51770546717467 1
1.57895642381266 1
1.53280764392821 1
1.47829743063726 1
1.43431735931842 1
1.48696349344557 1
1.53517852649268 1
1.53429519730754 1
1.59317902449841 1
1.50182053257351 1
1.45826260963827 1
1.48681832353228 1
1.40325842215259 1
1.54343008784286 1
1.50995863995848 1
1.53768598689607 1
1.36903328037327 0
1.50592673736439 1
1.45035592185817 1
1.51972215353594 1
1.53039322222392 1
1.48036599517954 1
1.53290296201247 1
1.49691650409782 1
1.52544297364411 1
1.54471727999951 1
1.58530707299383 1
1.49949474458277 1
1.53065123217532 1
1.50936178511393 1
1.43048300127089 1
1.58882957248772 1
1.53821191834822 1
1.45007650917774 1
1.54978279365338 1
1.41228650694557 1
1.4340592727834 1
1.36833049644441 0
1.45823929825265 1
1.48853097424826 1
1.46187566224804 1
1.54421228381576 1
1.54752427087911 1
1.32453684097554 0
1.49737094773879 1
1.44976544759976 1
1.36327209555294 0
1.38856442431865 1
1.40356921759066 1
1.43148831851227 1
1.56769737492815 1
1.52187930228688 1
1.43198946118087 1
1.45460351646055 1
1.45808417148545 1
1.57882313456832 1
1.59550821427995 1
1.476956954592 1
1.55901275017317 1
1.49382034048963 1
1.56369039825393 1
1.5049925640379 1
1.50003602015572 1
1.66117779666425 0
1.62054812101235 1
1.48331366688286 1
1.36328931448211 0
1.47863586854127 1
1.4881927600214 1
1.47381898644846 1
1.53610186209993 1
1.61259017553406 1
1.51438853294437 1
1.57843287859861 1
1.43066701764026 1
1.50063836595194 1
1.47922685544054 1
1.49434451852213 1
1.52833332526228 1
1.43605762115211 1
1.57012175099337 1
1.4692232607341 1
1.42577931457426 1
1.48489708318341 1
1.49716963219471 1
1.48387066545098 1
1.57474232561737 1
1.50265987537903 1
1.51229148257238 1
1.4359279268221 1
1.44661268648184 1
1.60025630747333 1
1.60343882463977 1
1.48248389573245 1
1.47461314289202 1
1.47094583583768 1
1.55206558270555 1
1.52279878008754 1
1.44890124467851 1
1.45380171734051 1
1.41966361615137 1
1.48063771097662 1
1.42402373882955 1
1.41783727355896 1
1.45323452175492 1
1.51622361848332 1
1.44975616016814 1
1.52423655622273 1
1.54605478209302 1
1.44165362697042 1
1.49933310273161 1
1.46950091880335 1
1.4756341133521 1
1.37908228961703 0
1.48070629966432 1
1.50495393664779 1
1.36286742702318 1
1.50243721463475 1
1.56683258189895 1
1.51995231544147 1
1.49924509196019 1
1.48321085647917 1
1.48691032446845 1
1.41643983603543 1
1.44612722971956 1
1.37540437799431 0
1.50278218878075 1
1.5157153888358 1
1.45717327813446 1
1.55212032440616 1
1.58281798299509 1
1.63812513561968 0
1.50482777088907 1
1.46691094892072 1
1.46252333785087 1
1.55223844909731 1
1.43674609567943 1
1.59300084092058 1
1.49152344994748 1
1.53769366109766 1
1.37360642232247 0
1.46109038292675 1
1.4935984275999 1
1.47364924750271 1
1.50170772584921 1
1.48679858790892 1
1.54699501586109 1
1.57418851958064 1
1.43927215584848 1
1.50764399784267 1
1.55843148369857 1
1.60679997738731 1
1.47303699968169 1
1.43162301337585 1
1.4424462477199 1
1.47858902184199 1
1.45762195482325 1
1.53010375677802 1
1.48074751284406 1
1.54521377920665 1
1.52376622051494 1
1.46460830289267 1
1.4674933040569 1
1.6131340943257 0
1.40747690269371 1
1.43475498282187 1
1.52545110230217 1
1.38592062309795 1
1.48266246573907 1
1.51752180709795 1
1.46158593594997 1
1.51853007785315 1
1.54170517125888 1
1.49128710291305 1
1.55840777103675 1
1.56215441221237 1
1.45859051553303 1
1.46577165351102 1
1.56949720889062 1
1.50069714117772 1
1.61914614471798 0
1.49582678127342 1
1.54520314164896 1
1.46961844306462 1
1.44853782553273 1
1.4964809852916 1
1.49992134269718 1
1.4975683889429 1
1.46139495041621 1
1.44475683598223 1
1.45191692133485 1
1.54405404811969 1
1.47243992468268 1
1.5271062599833 1
1.58938518634738 1
1.58771842383006 1
1.59796519227769 1
1.52815332318627 1
1.40874367033537 1
1.39327199881859 1
1.44630674268834 1
1.39874338896365 1
1.49470030981385 1
1.53812511645946 1
1.53214674373671 1
1.56955178093709 1
1.61839843781126 1
1.50410222037168 1
1.57387537637194 1
1.4795625800727 1
1.51915331424986 1
1.53979884581186 1
1.4448781531005 1
1.57841016181667 1
1.4963060067311 1
1.44042850378401 1
1.48019304915469 1
1.46814322315981 1
1.43934916684661 1
1.48532320342801 1
1.55076317469778 1
1.48508378064992 1
1.5143852191907 1
1.49146177692911 1
1.50243888709182 1
1.42515197407132 1
1.47213108201184 1
1.6001183874329 1
1.60384517831736 1
1.50213047237224 1
1.55516241863597 1
1.44853595887684 1
1.37573476245826 0
1.46018502150547 1
1.59241370995679 1
1.39316258408491 1
1.45500858131335 1
1.48356151383659 1
1.45804199283729 1
1.44811456089486 1
1.46009525921893 1
1.53933394800923 1
1.57137679785548 1
1.50774029964213 1
1.45197673153038 1
1.4439403345022 1
1.58115013417566 1
1.5772852897834 1
1.36122063351937 0
1.5274848573549 1
1.53313522694003 1
1.44839845115234 1
1.46037030187056 1
1.50917865512471 1
1.41051951318518 1
1.3180242298168 0
1.44307853551079 1
1.53663406342624 1
1.41771019548697 1
1.37539629534137 0
1.48623731607171 1
1.65245796105168 1
1.52158822026015 1
1.49433320468285 1
1.48955228288009 1
1.40241194571346 1
1.36366632736255 0
1.47724240949608 1
1.47670633160364 1
1.37491863645029 0
1.41245158900845 1
1.472232689345 1
1.44640556827535 1
1.45995739053374 1
1.52064413266021 1
1.55355992623868 1
1.50005008999788 1
1.54076210340584 1
1.52514056966098 1
1.53584917770787 1
1.46075025608208 1
1.5861525977897 1
1.4719022988366 1
1.5680287788524 1
1.46042264532121 1
1.48968153429966 1
1.42064797146738 1
1.58015424174323 1
1.50572452788464 1
1.54569650690867 1
1.4912723772778 1
1.48197094424503 1
1.47943601514484 1
1.56270319687705 1
1.55577544759067 1
1.51065623021054 1
1.50944434778105 1
1.52508906466758 1
1.51224417843332 1
1.42678955106659 1
1.58000672864525 1
1.59237679211103 1
1.56447688077343 1
1.51134046824732 1
1.53062631000651 1
1.58271329726182 1
1.4685863828 1
1.62883399385906 1
1.52811231116341 1
1.55341399892888 1
1.46542122520115 1
1.56270740262329 1
1.52373532485693 1
1.49159419385162 1
1.42300523869354 1
1.52567963127657 1
1.48669712848014 1
1.53789675208904 1
1.50989181961279 1
1.57752893183879 1
1.41959652794949 1
1.41552235848952 1
1.56104162191867 1
1.52563825884257 1
1.42288815453892 1
1.52629087590497 1
1.45788238745827 1
1.57916210097236 1
1.55595624726747 1
1.45619299523771 1
1.41878025237177 1
1.51172965745521 1
1.57986840947358 1
1.47028482202416 1
1.36201540198958 0
1.50505753312916 1
1.52810095865385 1
1.48288894815578 1
1.42505314528044 1
1.44305405831089 1
1.45428105743269 1
1.48252528692472 1
1.47637976715271 1
1.50761617474232 1
1.44967181833741 1
1.45272277754764 1
1.47388490064387 1
1.49801553884433 1
1.62108649941713 1
1.65014276983402 0
1.56887862956867 1
1.57821677703222 1
1.46291780860901 1
1.45103819268901 1
1.51362827292605 1
1.50826177296765 1
1.44532275335158 1
1.47463642197443 1
1.4821432575248 1
1.50862978018228 1
1.49502959332224 1
1.44750520871317 1
1.43094981847655 1
1.53633598542334 1
1.50135253024634 1
1.48115327027037 1
1.43593860875989 1
1.50871224352298 1
1.41041611145244 1
1.51573667080117 1
1.48407030763477 1
1.37472674454437 1
1.41618679386699 1
1.51844515774145 1
1.37556892090028 1
1.58334413367808 1
1.52297225190662 1
1.576833999903 1
1.38353725037738 1
1.46805713776703 1
1.4660715927922 1
1.47121937852763 1
1.48004667092849 1
1.45707905814936 1
1.5206769827154 1
1.55940021842139 1
1.49633601301589 1
1.42021234561735 1
1.50735252942938 1
1.53854369973524 1
1.47864359791264 1
1.49055518380806 1
1.66990138709179 0
1.52011822337228 1
1.48695856412451 1
1.62643710666813 1
1.54111198604784 1
1.50889139504732 1
1.45058646721578 1
1.50720414189355 1
1.44078155823518 1
1.47454686590709 1
1.39116796535902 1
1.56085910057544 1
1.45810766630837 1
1.46320220547512 1
1.46591327555435 1
1.48681144880949 1
1.52885326741178 1
1.5179683589311 1
1.50621630431185 1
1.59180586830962 1
1.43981043650113 1
1.42197470914109 1
1.4692571315391 1
1.55265204665236 1
1.49452093957903 1
1.50999826841297 1
1.39372636367442 1
1.4779526715042 1
1.5036945027048 1
1.48970285030315 1
1.50709458721844 1
1.56245028586401 1
1.59989848921804 1
1.51174438586677 1
1.54809250114892 1
1.5483264203351 1
1.44964619917409 1
1.45274362253229 1
1.54651313380985 1
1.40512041524918 1
1.44285876033111 1
1.45711945299129 1
1.52620337457802 1
1.45225398565581 1
1.50991905825529 1
1.54011404028035 1
1.58078807371082 1
1.63982021694833 1
1.46141499694088 1
1.52165133218799 1
1.5156379100281 1
1.55957545915869 1
1.48007120962445 1
1.48301359199236 1
1.50722796520211 1
1.55513878311094 1
1.49353084814291 1
1.44656697268917 1
1.49040700100632 1
1.54513857286967 1
1.49858895656444 1
1.45613923232749 1
1.50094202497985 1
1.52896243170307 1
1.42993513785513 1
1.50500990556452 1
1.40323401342194 1
1.63213932598402 0
1.45696142265525 1
1.51960926021674 1
1.47519663541937 1
1.47176802727355 1
1.56546009287282 1
1.51895996798751 1
1.4765663187237 1
1.54571740817372 1
1.58947885138628 1
1.40987685421642 1
1.48734828570097 1
1.50670073317433 1
1.53669511566577 1
1.44581533810975 1
1.53795497492245 1
1.58157713553729 1
1.54465927158451 1
1.51095448146022 1
1.48409282572432 1
1.54066193746116 1
1.54100835118586 1
1.41025323767206 1
1.47775664775032 1
1.45759486343098 1
1.41588263994178 1
1.42147005423356 1
1.44293220616267 1
1.4685337435348 1
1.48673103177895 1
1.58847654079853 1
1.47763971614983 1
1.44447932637933 1
1.49980191806915 1
1.60706346465009 1
1.59051725885314 1
1.52149142475737 1
1.39259251450808 1
1.44957026891621 1
1.57170432553781 1
1.52272125753674 1
1.44314588476484 1
1.58633499260407 1
1.60193576329262 1
1.48217967397775 1
1.54250522463812 1
1.43765732374916 1
1.41184135511692 1
1.51799115795141 1
1.44612777773873 1
1.51671592684361 1
1.52838329620877 1
1.5207071500643 1
1.4464327376727 1
1.48285001448725 1
1.4715689765064 1
1.54528150692147 1
1.53246331424275 1
1.37483594140234 1
1.52149531726949 1
1.50530916125002 1
1.48073586190469 1
1.45343730361153 1
1.41493080887753 1
1.37606199334982 1
1.34379562481484 0
1.4520433736019 1
1.46131466593205 1
1.54612445973385 1
1.51826750233976 1
1.4416938549158 1
1.46351318278081 1
1.49066219694109 1
1.56712829131845 1
1.46679829694106 1
1.53478073824716 1
1.52943953103581 1
1.38756739546441 1
1.5952705932993 1
1.55348766158564 1
1.60799429317914 1
1.5515406659347 1
1.48798389182644 1
1.47689156111567 1
1.55122279787706 1
1.48070350408099 1
1.47272534303644 1
1.64879481828086 0
1.48606584295552 1
1.59994604891375 1
1.42106497110575 1
1.58377339755795 1
1.44528076858804 1
1.58997025683732 1
1.61205970365671 1
1.53311346216304 1
1.56479388833298 1
1.44377365148022 1
1.40190919305979 1
1.48177795452953 1
1.58521457222761 1
1.52599420771206 1
1.61047123883466 1
1.57049495503547 1
1.51975941783927 1
1.42486762207338 1
1.45348510778879 1
1.5432022209615 1
1.50485591584832 1
1.38440666188518 1
1.45003311557606 1
1.41613375470309 1
1.48622353597578 1
1.47439587541094 1
1.54876433423292 1
1.38893792547079 1
1.46668577473012 1
1.4912181702088 1
1.49885865153506 1
1.45958249988527 1
1.49822197044332 1
1.43694243186775 1
1.54157429212547 1
1.57892366554986 1
1.5904444912933 1
1.39135083150306 1
1.51549578877702 1
1.60682299716207 1
1.49795221356761 1
1.44210194733564 1
1.52819960852426 1
1.4220675462248 1
1.55205211390963 1
1.62962891448993 1
1.41498039164059 1
1.45524282635355 1
1.61531092201116 1
1.48067915321348 1
1.50239613560485 1
1.54135415492761 1
1.51916057385059 1
1.56484279856033 1
1.51727016402959 1
1.60680776797184 1
1.46254888812483 1
1.58835113866706 1
1.46247378485863 1
1.50661699080702 1
1.55979674513969 1
1.5059862199488 1
1.51248565557773 1
1.4787050075127 1
1.57680082233332 1
1.44470619656669 1
1.64064736179682 0
1.50768374684656 1
1.45151442437383 1
1.49605689678716 1
1.50275967214965 1
1.40613015415744 1
1.44376331788959 1
1.51976423190809 1
1.46209010129109 1
1.42934400035104 1
1.49646503297565 1
1.62593262910675 1
1.54400883595859 1
1.58313214100415 1
1.44911694829434 1
1.39883585674426 1
1.5567863580051 1
1.4480722282258 1
1.57623317797943 1
1.50850654699777 1
1.46444921388981 1
1.49334092168415 1
1.53931237523315 1
1.50879583143345 1
1.49744201616043 1
1.37899088955013 0
1.46065075286503 1
1.53442075050308 1
1.43257702136897 1
1.49685320655388 1
1.47882955357387 1
1.49113721556927 1
1.42708033019074 1
1.4099999670793 1
1.51856290511686 1
1.49092006789816 1
1.49233772749203 1
1.45819519377014 1
1.53929000479212 1
1.47265129260888 1
1.67430838369365 0
1.57608761763789 1
1.539225621264 1
1.43400295196131 1
1.54708012788904 1
1.52291081707026 1
1.54019523386155 1
1.52857812342778 1
1.49991983858133 1
1.5287693382595 1
1.51658459418241 1
1.50316068343508 1
1.44016936419506 1
1.39100474401988 1
1.51773439657012 1
1.54964470469717 1
1.52763024421969 1
1.43393941081026 1
1.37893712447607 1
1.50211648154566 1
1.51894585137411 1
1.47294619447235 1
1.4961966359955 1
1.38009286145462 0
1.4615634613216 1
1.53000461235786 1
1.50879721117863 1
1.42907756999147 1
1.44577896453376 1
1.59179585398597 1
1.50408473340574 1
1.48347183661463 1
1.54979476318852 1
1.46704930011426 1
1.46447352877956 1
1.45597936071498 1
1.52012041030061 1
1.43626395644481 1
1.49103250959656 1
1.39554783546615 1
1.51753907112105 1
1.47972632934344 1
1.58643762791071 1
1.49758330319516 1
1.39942937108723 1
1.56697514197649 1
1.50009785653576 1
1.36817959394634 1
1.51105076017794 1
1.5948900936902 1
1.58976242391094 1
1.54918819119448 1
1.5256036240221 1
1.4819456304495 1
1.5224874200676 1
1.43939986939221 1
1.43673032717711 1
1.45863211777414 1
1.5083256700795 1
1.53141238035031 1
1.51873915933476 1
1.49402991244561 1
1.4273543558145 1
1.49259583265123 1
1.53324673044642 1
1.5055892096031 1
1.48186712826822 1
1.51212249750411 1
1.58008731957808 1
1.52508484794229 1
1.45957483853225 1
1.48189442431858 1
1.48445208283335 1
1.46891574211533 1
1.38111161299992 0
1.53628619743042 1
1.64100056515434 1
1.48596604540517 1
1.49417685256098 1
1.51094593810918 1
1.56422210051264 1
1.45243522935982 1
1.40667293246 1
1.53776247557964 1
1.45294321897502 1
1.49672493674277 1
1.46564252742131 1
1.42602873080709 1
1.52651630615617 1
1.42856928081499 1
1.39064724675991 1
1.48409819831177 1
1.48477840263064 1
1.43394594385771 1
1.47708251820564 1
1.43356125687747 1
1.58739314936978 1
1.56080773674221 1
1.57370949938249 1
1.39582938113779 1
1.47692454591521 1
1.42845435098861 1
1.34638766571508 0
1.53920273876145 1
1.48378959262614 1
1.6339430306366 0
1.56136128298187 1
1.40686105069298 1
1.44354198113023 1
1.48941290079805 1
1.50345576133391 1
1.42703507146927 1
1.4903929632672 1
1.53116526108773 1
1.5086796539668 1
1.50935067161454 1
1.46791534511867 1
1.49039958673062 1
1.64008248910561 0
1.59679968872137 1
1.47321299436164 1
1.50286917178485 1
1.42947663544679 1
1.5112641807752 1
1.4863724217987 1
1.4761083449012 1
1.47479029062565 1
1.46239206533519 1
1.39456260964852 1
1.46745787234341 1
1.53396404679432 1
1.44341508797672 1
1.47691358767625 1
1.49615832531127 1
1.487448945869 1
1.46141883208967 1
1.48185535488353 1
1.552669430031 1
1.46844491538353 1
1.48974737413342 1
1.60679729149306 1
1.43089937070989 1
1.53999591028826 1
1.53767331623534 1
1.50728703653769 1
1.58892330836388 1
1.42416977543129 1
1.46342198978806 1
1.52883151698527 1
1.42424940110333 1
1.4925500542917 1
1.58445611435408 1
1.44928461184344 1
1.46026842523965 1
1.5343282351694 1
1.5098809698795 1
1.54028936068566 1
1.56598974058223 1
1.48607410202298 1
1.41299566405493 1
1.39294616954175 1
1.39724790273946 1
1.56855454395764 1
1.42921765445283 1
1.45785126653666 1
1.55802167281512 1
1.48416372742279 1
1.49310002729717 1
1.50594072495695 1
1.46959268211952 1
1.6001229200422 1
1.48955111601475 1
1.47519365880769 1
1.47948029321361 1
1.4847255197252 1
1.51335446779772 1
1.549522434181 1
1.56961393269716 1
1.43197782024194 1
1.48041001195334 1
1.53428438547885 1
1.41954351465804 1
1.46473157505428 1
1.54009220976696 1
1.64841209041329 0
1.47535815338267 1
1.62188621522986 1
1.43436038450295 1
1.4448119302911 1
1.45064798702068 1
1.58750343947461 1
1.49753514793754 1
1.50397240170241 1
1.56524501828514 1
1.36951458787106 0
1.48883224598162 1
1.5694027343471 1
1.52609667694085 1
1.51649594069718 1
1.47668189256134 1
1.5579111578973 1
1.52840263550402 1
1.41785916680362 1
1.55739710947178 1
1.50814868438139 1
1.46027398186447 1
1.45644621860336 1
1.49782160014948 1
1.32506013689261 0
1.42972297907724 1
1.49838656818142 1
1.47572171262964 1
1.46880711338034 1
1.39151191420724 1
1.48909746451677 1
1.52969214189575 1
1.42434334373472 1
1.54473297803802 1
1.58720362468681 1
1.5403424837442 1
1.50847908582954 1
1.48587370647434 1
1.59055153679216 1
1.48510975506556 1
1.49864008280974 1
1.51127601398478 1
1.53743123231226 1
1.47513032150011 1
1.47706620264898 1
1.54825862806195 1
1.56076739944446 1
1.39268257597967 1
1.61557021951008 1
1.47880955905507 1
1.51471211374843 1
1.6324505177641 0
1.4510158096909 1
1.56378583063467 1
1.52541414589527 1
1.52583341186564 1
1.49889037223978 1
1.59020281012741 1
1.51630852545512 1
1.55138471795934 1
1.40640152912888 1
1.54906485325676 1
1.44784178050577 1
1.52194099539009 1
1.44494632286484 1
1.47639110713404 1
1.42468311518541 1
1.58575730126684 1
1.55605527938766 1
1.38282844659682 1
1.48040718892025 1
1.50127089807809 1
1.47108686253339 1
1.57639922740794 1
1.3574951453724 0
1.45588185000262 1
1.48890617982079 1
1.46307461389775 1
1.50940776477777 1
1.55480081664101 1
1.60685082631882 1
1.4381136905675 1
1.48649448337595 1
1.46663935964982 1
1.52442559452398 1
1.51347828439858 1
1.48775361978567 1
1.493513944573 1
1.49022429580738 1
1.54798263377457 1
1.55658694663052 1
1.53462135629712 1
1.49826752097813 1
1.55207106587166 1
1.63965731100813 0
1.55889592485736 1
1.51016106431719 1
1.55351201168985 1
1.4675434278781 1
1.56113977431408 1
1.49472622553366 1
1.47961682990223 1
1.50682157471936 1
1.43563014622321 1
1.56699906169415 1
1.51142741053531 1
1.51739598997183 1
1.4927776799805 1
1.50854002630178 1
1.43787239383351 1
1.42794333531096 1
1.45507347306221 1
1.59841278224353 1
1.62817592263166 1
1.45041269687088 1
1.49757468716383 1
1.50887139366662 1
1.60517343146995 1
1.43142326669381 1
1.34369109781214 0
1.51750311892724 1
1.55121772878944 1
1.3874710728802 1
1.55439427165092 1
1.43120401502419 1
1.58209936351122 1
1.54667689855362 1
1.438228741164 1
1.53230158581502 1
1.48919944281665 1
1.54899707369105 1
1.45216146754611 1
1.52117171691854 1
1.48329166971336 1
1.54316584052884 1
1.44219737106617 1
1.49697941469528 1
1.54262107432166 1
1.47188708453982 1
1.50224918830466 1
1.5423298610113 1
1.51844226251181 1
1.57335038441957 1
1.52136516199625 1
1.46705319126975 1
1.59937988463872 1
1.56979512428339 1
1.43354299671981 1
1.45924414276705 1
1.46245726555884 1
1.52937872372104 1
1.49709992246295 1
1.5953170107229 1
1.41431457291937 1
1.58041295315018 1
1.46336875029545 1
1.46106503490999 1
1.46326179764659 1
1.48456455164173 1
1.44181948524362 1
1.5741960583214 1
1.55066337729268 1
1.55659391513482 1
1.38537991592067 0
1.51101116561421 1
1.47435953371049 1
1.55749797279809 1
1.44009716174767 1
1.5409752114158 1
1.55989549442483 1
1.56587606104633 1
1.54371880770254 1
1.48864410504045 1
1.56480658245572 1
1.51578074087401 1
1.55475649036745 1
1.46885250621277 1
1.43870111148372 1
1.49147994544639 1
1.58033517216657 1
1.53527494715438 1
1.47886480229297 1
1.50441450564094 1
1.4327087758398 1
1.57192836144304 1
1.51063582437091 1
1.43135183851405 1
1.52234920863894 1
1.46811816276402 1
1.47343114947016 1
1.53759968006776 1
1.62897044604279 0
1.50270471609913 1
1.42532320854967 1
1.5087399297237 1
1.48870925060887 1
1.51754416581884 1
1.45683265348314 1
1.5816029955983 1
1.41476402289069 1
1.32593834791565 0
1.5372805730442 1
1.42928848951448 1
1.56448274979564 1
1.62346321689772 1
1.54326980386125 1
1.46214772881411 1
1.46492918787226 1
1.50106229400257 1
1.53850224171134 1
1.36736872611607 0
1.62394127997263 0
1.59259765468207 1
1.41332377488161 1
1.54202924806813 1
1.5469223169008 1
1.48344617475929 1
1.49776439676875 1
1.44200797288652 1
1.51753461326912 1
1.46948639004014 1
1.52598599811284 1
1.43982997205316 1
1.53050048066792 1
1.47935088999481 1
1.53855439166179 1
1.59293735546289 1
1.52424555126961 1
1.53022116241936 1
1.54033797668991 1
1.43590577678529 1
1.44616413386197 1
1.41255744534591 1
1.42316903389548 1
1.51417634324516 1
1.48395619970462 1
1.49147943122257 1
1.50521602858292 1
1.52297447168078 1
1.545045782927 1
1.46842065934708 1
1.65091174924525 0
1.49273779947439 1
1.46218301264194 1
1.58646070978109 1
1.51689044553065 1
1.56360022051977 1
1.5004761290715 1
1.49994883660006 1
1.43579968141814 1
1.36972758236877 0
1.62495742630567 1
1.42617380411726 1
1.57147391310848 1
1.45395886386653 1
1.46262366648203 1
1.46462915666589 1
1.41620700356625 1
1.40826275030297 1
1.37561706856003 1
1.43513982555748 1
1.48904714545489 1
1.48962126431542 1
1.5541170042886 1
1.31320916892373 0
1.4776263214852 1
1.54179071882996 1
1.50429973857943 1
1.49984816910774 1
1.51801250734762 1
1.46209806542522 1
1.45797207400296 1
1.59596606324567 1
1.46379435519629 1
1.45000728016635 1
1.52135208940578 1
1.47634444517312 1
1.65765337852185 0
1.39153674874191 1
1.48412366018041 1
1.53783403373719 1
1.3574717265897 0
1.3706841286989 1
1.46256060854539 1
1.46092456658951 1
1.57947969704811 1
1.54119555149283 1
1.51632955403541 1
1.50142398925824 1
1.49076562378139 1
1.56369596075818 1
1.47650612928431 1
1.39205371698769 1
1.41365567553123 1
1.58039285603122 1
1.49821161262823 1
1.46601085379936 1
1.51995197598261 1
1.43331030646041 1
1.44854864985502 1
1.60118682604328 1
1.48323481678411 1
1.46198001321848 1
1.47271882599304 1
1.40600058033023 1
1.53480408905865 1
1.44552098585037 1
1.57418510107934 1
1.52749321100927 1
1.49141117736478 1
1.49369272743716 1
1.65460209558215 0
1.57732253835309 1
1.60564771764679 1
1.43110113550935 1
1.53457079071661 1
1.54434406154819 1
1.57736647464886 1
1.44398500312447 1
1.43601858931481 1
1.55275859754619 1
1.4298338338922 1
1.42902106684879 1
1.51425554771795 1
1.48493612924694 1
1.47836840464097 1
1.44356349501415 1
1.48783537834989 1
1.5114661315888 1
1.42651759511326 1
1.44453381399781 1
1.64819706524261 0
1.50473316214989 1
1.53553971686766 1
1.48569614093429 1
1.35201028208683 0
1.67029440892307 0
1.52408798389254 1
1.47022733674738 1
1.53684934815712 1
1.58235516464242 1
1.50715562138646 1
1.51191367908997 1
1.44993570289766 1
1.46262880623063 1
1.54893687757511 1
1.52945653141028 1
1.42703146956565 1
1.3966323577915 1
1.46730512628351 1
1.4854861638665 1
1.43445261645662 1
1.44710492091071 1
1.45367950759648 1
1.36025564931935 0
1.45429425218868 1
1.51581558343738 1
1.57247870452426 1
1.45561874776059 1
1.50931305500732 1
1.6307045086285 1
1.53548298453872 1
1.49630902049588 1
1.54494622440501 1
1.44957626685975 1
1.57724911246975 1
1.42922768170595 1
1.5109750200831 1
1.54680561636819 1
1.45041416026713 1
1.40926593145956 1
1.39925959574861 1
1.51114788355423 1
1.53862734602562 1
1.45766999885509 1
1.53672069925645 1
1.46526924386956 1
1.42195182850359 1
1.4171971883668 1
1.40566177386348 1
1.4681073536933 1
1.51564133767355 1
1.45806460341396 1
1.46012396785817 1
1.5656335147997 1
1.53080461674291 1
1.4140957571056 1
1.51742707037689 1
1.5841436733965 1
1.48358994027339 1
1.52992219865054 1
1.47352708602438 1
1.46256253111865 1
1.49897372309835 1
1.54317448524584 1
1.58066884820085 1
1.62054059208188 1
1.48546026788527 1
1.54144309450119 1
1.58447380168829 1
1.44939061156174 1
1.60509672207612 1
1.42858629326103 1
1.61766210747371 1
1.46393014654866 1
1.52066720451248 1
1.63600499039808 1
1.50107639121723 1
1.48144423251096 1
1.42542501788297 1
1.4459890042953 1
1.54768767069423 1
1.62015135754342 1
1.50996532865967 1
1.51954171425254 1
1.49880783014714 1
1.39260507884932 1
1.44896248781737 1
1.42822285161225 1
1.62957965074925 0
1.51822847077271 1
1.52296512316607 1
1.45469291278309 1
1.55757256373262 1
1.43969013157587 1
1.50143702260029 1
1.48045077634371 1
1.44250705553089 1
1.45640985135155 1
1.53430136601523 1
1.45319472725714 1
1.4231790430732 1
1.52465430708522 1
1.44970058627029 1
1.47898798462533 1
1.54299946625134 1
1.52713747099497 1
1.51740718187981 1
1.39196326634804 1
1.54139650051863 1
1.58041162520059 1
1.48612746227871 1
1.48825315712553 1
1.57365388945892 1
1.52818121978323 1
1.61330420753576 1
1.52142473247034 1
1.52280095586812 1
1.54304773183223 1
1.49763739499852 1
1.51351586332533 1
1.55845252234013 1
1.58250965351561 1
1.59208342582842 1
1.41342842704134 1
1.42453130143851 1
1.38301431761556 1
1.51876056363439 1
1.67468933996064 0
1.55209204689866 1
1.61895053960216 1
1.48340549926966 1
1.48174320977051 1
1.42184809868456 1
1.47356572822989 1
1.36533181110613 0
1.44466018837317 1
1.5442128645808 1
1.47547266604885 1
1.41116142927564 1
1.49882827081779 1
1.4351267598593 1
1.47359127685125 1
1.42159690812864 1
1.62470449998599 1
1.56936417626678 1
1.5108824483935 1
1.56871054162796 1
1.55127694238196 1
1.44820081080468 1
1.4578029517046 1
1.51769869142092 1
1.50231171562695 1
1.51953103862477 1
1.55686160666536 1
1.5209190269842 1
1.52221673888434 1
1.47965814844331 1
1.43435711145327 1
1.50672966077077 1
1.49251814153455 1
1.51536141575527 1
1.60384953237249 1
1.52167837489104 1
1.43980990804661 1
1.58166288187552 1
1.5083852856955 1
1.50094594647117 1
1.47880149148468 1
1.63446651834862 0
1.44980694107018 1
1.54717704701349 1
1.54083429584333 1
1.53830190057192 1
1.40803175966332 1
1.52187521123222 1
1.46417893938545 1
1.54143870925248 1
1.55415707283123 1
1.50992724244074 1
1.37387723971108 0
1.60889558021693 1
1.49963634773289 1
1.44221809587409 1
1.53626832946223 1
1.50881848111493 1
1.41565507654985 1
1.55791571321035 1
1.47601543462624 1
1.50627783698351 1
1.37624693629807 1
1.48501230891313 1
1.52765093163528 1
1.46072249985133 1
1.50146890072713 1
1.38454127188883 1
1.34851761563208 0
1.52494024868579 1
1.50397951955004 1
1.55848465616771 1
1.60418882339966 1
1.48225075869439 1
1.42519660299932 1
1.52272006239699 1
1.53505764353017 1
1.59612719976774 1
1.45145220273553 1
1.44492620297443 1
1.57544627392993 1
1.49951767760971 1
1.57839478692963 1
1.4697257683511 1
1.49229545610008 1
1.39951897118564 1
1.51087686309226 1
1.55675676222217 1
1.46343627733416 1
1.47220758136725 1
1.46258446941388 1
1.45816250937188 1
1.40864130268476 1
1.51465184735459 1
1.56937998455951 1
1.52124830923629 1
1.48422961707738 1
1.5381892131708 1
1.48733283984881 1
1.51123411829462 1
1.46378342307833 1
1.4738258718528 1
1.4915287265555 1
1.51269864588397 1
1.49371096061049 1
1.4977498366483 1
1.45107978465529 1
1.5424765194759 1
1.39847363980988 1
1.44781397768197 1
1.45448640830895 1
1.56447820657274 1
1.38847092663348 1
1.46299704894398 1
1.46762450511032 1
1.59788943892981 1
1.55578086492658 1
1.49249407540812 1
1.5958549226604 1
1.53435964149278 1
1.56953150859994 1
1.4759184774882 1
1.48418487848765 1
1.44852499109636 1
1.50970930538789 1
1.55671640764756 1
1.4669967830647 1
1.48155599200972 1
1.50399479345571 1
1.44712798013678 1
1.49652899106154 1
1.50396762267207 1
1.56343132761192 1
1.53123924617539 1
1.47691939628525 1
1.49494407451226 1
1.58606464414206 1
1.54847857889787 1
1.4412521511836 1
1.43792486665079 1
1.51090644677214 1
1.60276799997969 1
1.49637212990141 1
1.39803802927554 1
1.47670287232406 1
1.42411739278404 1
1.46374069025944 1
1.47167833537755 1
1.5281146594361 1
1.53642522795563 1
1.45234069341675 1
1.53215497446135 1
1.63390472186096 0
1.49169816722796 1
1.55039088686524 1
1.50225425528775 1
1.52985273020443 1
1.51765219224387 1
1.48641654634947 1
1.45429570689976 1
1.57576040836833 1
1.46662143903407 1
1.57932879339415 1
1.58470035651165 1
1.44055610271148 1
1.57908563953531 1
1.56042125234994 1
1.41802073827837 1
1.4883971677353 1
1.52557176744039 1
1.42067420904199 1
1.49605872770392 1
1.56596748566035 1
1.42042313548106 1
1.5144387014353 1
1.4741921364763 1
1.48696162441288 1
1.47360903471205 1
1.57303603700733 1
1.41649851988777 1
1.50591025937544 1
1.5035885997897 1
1.55757868425047 1
1.49522330933293 1
1.53998294862909 1
1.487289147341 1
1.51184350104094 1
1.53847433214204 1
1.43516297312109 1
1.55034542004446 1
1.50998187548818 1
1.63342153514166 0
1.34426712954134 0
1.57938084789228 1
1.55911571380938 1
1.54473548703027 1
1.54518297215149 1
1.55972792737595 1
1.49336620242532 1
1.40112887428929 1
1.52779817273874 1
1.51203036765093 1
1.5256854643196 1
1.43407613442988 1
1.48979062382628 1
1.58367883044554 1
1.52488284795261 1
1.48736706552527 1
1.46384303158667 1
1.51314879523328 1
1.58612743994186 1
1.53434842592835 1
1.54723314231364 1
1.4565419948334 1
1.40939098223615 1
1.55342410797987 1
1.57258754754175 1
1.47301669899958 1
1.41309339231709 1
1.43754203220213 1
1.56483656196747 1
1.43512246513074 1
1.49563748852231 1
1.56989251441193 1
1.48162459404067 1
1.41352191589643 1
1.46987187977579 1
1.45977608267917 1
1.41972157074073 1
1.50907989036271 1
1.48239439285561 1
1.32854438657151 0
1.61603474214054 1
1.61124962953457 1
1.51632350339498 1
1.47604309963982 1
1.47455325206118 1
1.53226549411312 1
1.53591547160314 1
1.448927095106 1
1.42315251442193 1
1.5056165980508 1
1.46134503471005 1
1.58364000697167 1
1.57531690492838 1
1.45532939572112 1
1.45946785132639 1
1.54972800201883 1
1.51352711866539 1
1.52809961070705 1
1.45162895911625 1
1.4055955229538 1
1.49821828267006 1
1.50042883526667 1
1.52378695585905 1
1.45559167856068 1
1.4273940789555 1
1.52674023584838 1
1.31747183870229 0
1.51035672812356 1
1.55636636311715 1
1.54035178198381 1
1.36390011276558 0
1.47348142263514 1
1.46883308705858 1
1.49889623169864 1
1.56964429005211 1
1.48526077010364 1
1.4369869024679 1
1.52504317762254 1
1.58064717412494 1
1.46653450607051 1
1.43190494344915 1
1.49783167536463 1
1.49476044284982 1
1.57406077396868 1
1.36605619384346 0
1.42089479540844 1
1.49172643129652 1
1.52833883715385 1
1.44269411051152 1
1.48900893402759 1
1.42514190433114 1
1.47322543045395 1
1.58984578347194 1
1.69182531258448 0
1.47143352676476 1
1.50815901125 1
1.53023102933715 1
1.58953978808061 1
1.44141808693362 1
1.43514797261498 1
1.53956762718117 1
1.43326202793373 1
1.46168680031115 1
1.48476703730975 1
1.4546228375202 1
1.48407272372766 1
1.48809501046901 1
1.53268946713704 1
1.5726225173368 1
1.5814659927792 1
1.42847661884631 1
1.54901724127148 1
1.46593912539453 1
1.47524602139582 1
1.5980614400682 1
1.45606177953192 1
1.50712434446037 1
1.50865093046242 1
1.58238248855098 1
1.36523588825653 0
1.45327145051634 1
1.54695449807071 1
1.36186783894068 1
1.53047570880077 1
1.45916261003655 1
1.46715760909693 1
1.60174997770127 1
1.46199327802715 1
1.57875732906446 1
1.56672275058034 1
1.41136714285986 1
1.43256491159558 1
1.55208571430311 1
1.57318007855922 1
1.45647748492717 1
1.53123156298597 1
1.47427257654687 1
1.46509489252743 1
1.41818107474755 1
1.62370676767167 1
1.50109161250038 1
1.54720780553651 1
1.49348368371105 1
1.50287168483188 1
1.48226502934586 1
1.52899503453856 1
1.55544266660035 1
1.58110006930781 1
1.6346468035319 0
1.60605792688858 1
1.51425097906493 1
1.52881410222547 1
1.50321200005757 1
1.47255905625171 1
1.46399316422443 1
1.46648316321352 1
1.45561246168433 1
1.50455102407689 1
1.49080109354453 1
1.59749868399972 1
1.49007093969026 1
1.49209036343249 1
1.41172162121477 1
1.51790146051255 1
1.52523148949271 1
1.434182827461 1
1.60580027340316 1
1.48251048628259 1
1.50658187755641 1
1.55150977997377 1
1.46352988685325 1
1.57749008455705 1
1.43640382636251 1
1.48960617658378 1
1.46945918098969 1
1.36218155793762 0
1.57850086826333 1
1.5141238894405 1
1.49433726792314 1
1.52142988674955 1
1.55243272777648 1
1.58400254722397 1
1.39013665216212 1
1.45542663450958 1
1.40946205086466 1
1.4869284008847 1
1.48377994983939 1
1.49516095218626 1
1.52627317896027 1
1.49689238406479 1
1.43809067936836 1
1.59858152781743 1
1.40820151609405 1
1.45916973158833 1
1.44297391452261 1
1.57139527715143 1
1.3509005543569 0
1.47203665915578 1
1.4406307550261 1
1.53965830628946 1
1.67045512413009 0
1.45867697342307 1
1.5316418811528 1
1.40753368113048 1
1.48884913087729 1
1.43885106609344 1
1.47370007280054 1
1.41765710939812 1
1.49728418371519 1
1.5283411670519 1
1.58592399708001 1
1.51319512290269 1
1.56331620037948 1
1.40075587139655 1
1.5896401353789 1
1.41953956543781 1
1.48579976116032 1
1.42052916102114 1
1.51676091657819 1
1.47247145832913 1
1.49832446230346 1
1.60516890409922 1
1.52501740548581 1
1.53339709606954 1
1.50860144418949 1
1.37787691129246 1
1.57272458796602 1
1.56230905998811 1
1.51113531988193 1
1.53077192043025 1
1.44665286319358 1
1.42115076731849 1
1.44396562523093 1
1.36821373296 0
1.51149991855274 1
1.51816800842256 1
1.62466648656223 1
1.50907467451122 1
1.48358779325285 1
1.45928749599645 1
1.46659927116746 1
1.40011596156839 1
1.53319440576717 1
1.38908911485413 1
1.44873026583995 1
1.49117169964958 1
1.39203892910666 1
1.53161065025237 1
1.55503396942018 1
1.52623752847539 1
1.53895519976473 1
1.42980467222508 1
1.51816803481663 1
1.52313731798908 1
1.61092284126438 1
1.54656689072877 1
1.5139437161954 1
1.63076342076327 0
1.45571964961673 1
1.5844013111315 1
1.42825069356116 1
1.5274684739022 1
1.52556016913911 1
1.41323240392437 1
1.60981079339272 1
1.48934809858795 1
1.51506730362781 1
1.52294967815919 1
1.64723986084473 0
1.54917598763208 1
1.46934521454617 1
1.42476538561051 1
1.51057146019977 1
1.49478686798205 1
1.43161597690246 1
1.44076396319477 1
1.47579062793491 1
1.4591293872762 1
1.54720313863287 1
1.63728047233928 0
1.56306458757007 1
1.45736613423861 1
1.57286159871136 1
1.42819403988508 1
1.47853155927797 1
1.47906605715913 1
1.46200014376998 1
1.50781315567716 1
1.52853611911329 1
1.46311065851081 1
1.51998263298503 1
1.47018590793208 1
1.43241633122745 1
1.4506026610831 1
1.50513272513897 1
1.46887885402665 1
1.42528767901076 1
1.45202437720383 1
1.44227983336666 1
1.48025460619656 1
1.54621001434242 1
1.41990948328305 1
1.49745993666743 1
1.44389770988348 1
1.49354701597415 1
1.47821124587453 1
1.50396520390044 1
1.48201393475163 1
1.47092105213291 1
1.56675323920497 1
1.50618190618984 1
1.42660014508538 1
1.57936701191404 1
1.45067944193868 1
1.41696338310932 1
1.5054599258006 1
1.38009700879924 1
1.45791662624418 1
1.47990575171941 1
1.43032881513582 1
1.52139262392376 1
1.42056452380138 1
1.50220438110119 1
1.53722464051897 1
1.4853591795553 1
1.49108276131251 1
1.4787743999259 1
1.50546759626327 1
1.50649462665852 1
1.51975871368563 1
1.54159884338428 1
1.54028900542337 1
1.44832019051683 1
1.52558698574015 1
1.51354448265832 1
1.46304812923582 1
1.45846326015191 1
1.36485692583304 0
1.47215580120839 1
1.38243144862829 1
1.5402259799915 1
1.45203890977679 1
1.50369457902463 1
1.4533864812577 1
1.39123765406566 0
1.40444244649015 1
1.57310772797714 1
1.51649040476245 1
1.49887696668733 1
1.4787254093452 1
1.4736312071177 1
1.45041016264691 1
1.50538758311555 1
1.49096590558827 1
1.48489169325966 1
1.50622088782199 1
1.39401499750589 1
1.62819532196735 0
1.51014811672093 1
1.53770590374165 1
1.47378182620013 1
1.46573959752105 1
1.53444853170326 1
1.54760824583668 1
1.55000884410021 1
1.62450975454947 1
1.45676322923374 1
1.52009278276168 1
1.4780921432765 1
1.52683608002048 1
1.40820713792547 1
1.52726716054907 1
1.47824651887058 1
1.46071429390745 1
1.59463199421936 1
1.56427754437735 1
1.47382261720913 1
1.51267058374869 1
1.36481059562629 0
1.52231265408564 1
1.59578586928609 1
1.43770956084647 1
1.4761650878779 1
1.4869265567303 1
1.5565328788026 1
1.65790594546382 0
1.44324685032785 1
1.48769857689148 1
1.49240981684152 1
1.46025114136534 1
1.42896902079217 1
1.45049592959992 1
1.55191862195016 1
1.63417856413585 0
1.56832644118877 1
1.46469187818556 1
1.49686984295561 1
1.58499776310819 1
1.45935504864903 1
1.43004134338342 1
1.47739615233144 1
1.58454820557199 1
1.56114171474746 1
1.50653118459437 1
1.56270265478875 1
1.53477248581098 1
1.60632027421743 1
1.56383628408635 1
1.52795399402063 1
1.49719443115196 1
1.63088576021036 0
1.56398624572882 1
1.51557937882392 1
1.66080493577467 0
1.47042848541542 1
1.52670313348253 1
1.53569791768136 1
1.42446556780058 1
1.45011160884235 1
1.52980999295077 1
1.5421655785928 1
1.52951230572564 1
1.37753422508828 1
1.49184916773936 1
1.48859120353261 1
1.52581150013356 1
1.53477115881762 1
1.53972565329881 1
1.48326230976178 1
1.58585464536045 1
1.48102511162368 1
1.42574480466982 1
1.46896960325231 1
1.56883379337147 1
1.56128335916909 1
1.56894037387113 1
1.43416618926018 1
1.55384647739105 1
1.59958708841646 1
1.44703827790624 1
1.50891901558544 1
1.36199596386272 0
1.4320309165931 1
1.60238410322454 1
1.49594752791584 1
1.54270091535135 1
1.5400438723616 1
1.39057875523029 1
1.62642348542995 0
1.53676646301039 1
1.52493607454738 1
1.49884031243481 1
1.52304623396765 1
1.53521656582052 1
1.53294699280296 1
1.44557896153912 1
1.5233052860378 1
1.37902057025232 0
1.61502929234469 0
1.56166947405356 1
1.5353136561838 1
1.5097930496375 1
1.44536140745149 1
1.48309250931293 1
1.39074543029413 1
1.56841141249215 1
1.37948118248279 1
1.50509285565927 1
1.46248391285718 1
1.58387731219681 1
1.52790896755218 1
1.52087510681811 1
1.49530195288744 1
1.45511122266055 1
1.48445519854078 1
1.50557926849965 1
1.43111687100427 1
1.51469725419962 1
1.52972522642162 1
1.55735589820645 1
1.45906660958552 1
1.55634729512008 1
1.49428950569827 1
1.5577149169952 1
1.51654676265404 1
1.37442918228518 1
1.40295204478259 1
1.42799865688346 1
1.5004336498146 1
1.50086754864053 1
1.49260169375716 1
1.57904391723911 1
1.49407429178446 1
1.47938867157912 1
1.42183362920436 1
1.51002054539978 1
1.50937924723744 1
1.41552590394501 1
1.42834026358333 1
1.52975918222463 1
1.53747502050539 1
1.53345619083702 1
1.4347769694677 1
1.55470296377204 1
1.53506335159333 1
1.58398958354732 1
1.55623170501105 1
1.50714786559033 1
1.61635111219526 1
1.5967118682742 1
1.52599532641506 1
1.55946356027204 1
1.55078858783243 1
1.58875563464744 1
1.48951522295423 1
1.38926400508485 1
1.48398148465563 1
1.49788033656657 1
1.50823421023931 1
1.47529917935712 1
1.39317875488019 1
1.58034638185467 1
1.50330245225577 1
1.53724820212002 1
1.61547057702348 1
1.51090778187726 1
1.50772652645069 1
1.48709447509735 1
1.55861039114314 1
1.48006432744459 1
1.48650207709151 1
1.45349907996686 1
1.49789289596585 1
1.52423326033734 1
1.52477521287905 1
1.52790980011692 1
1.47709619646819 1
1.52937762151251 1
1.53781605140959 1
1.45982475511833 1
1.43126539315613 1
1.55420787837537 1
1.47759079900243 1
1.52293934162616 1
1.49403432385392 1
1.46328154353233 1
1.49314188315515 1
1.42418810267358 1
1.4498057640504 1
1.33025348857293 0
1.42913543907612 1
1.51047269320132 1
1.47754260345337 1
1.39356647718249 1
1.44159987848765 1
1.53617887368006 1
1.53189383471014 1
1.54901434971453 1
1.50129029773008 1
1.37189792475025 1
1.40047023384977 1
1.44782543054525 1
1.51877210820709 1
1.43388341625264 1
1.46176295412999 1
1.35053224876837 1
1.42962865767677 1
1.53622491090832 1
1.50572329380135 1
1.51269870211525 1
1.39254933652909 1
1.64292787499373 0
1.53094548720569 1
1.48177967594125 1
1.36704774956617 0
1.44920572544787 1
1.44878259719798 1
1.47991711265516 1
1.42086069814809 1
1.42516090506045 1
1.51431907750808 1
1.52879712808717 1
1.52681489751793 1
1.46524671826369 1
1.52021747177204 1
1.5439163652931 1
1.47497455119871 1
1.49914677730323 1
1.40319588456537 1
1.41139790491896 1
1.36256993020772 0
1.52402105550425 1
1.51062884535325 1
1.56530163236233 1
1.54139791711189 1
1.46939639975783 1
1.6013794515169 1
1.54580254672012 1
1.51399208279001 1
1.43337108648303 1
1.47779172777188 1
1.5719738490039 1
1.5251318417629 1
1.55144691011391 1
1.54031738991934 1
1.38957296637003 1
1.47615795307045 1
1.49097241775257 1
1.42055488333555 1
1.65349454656499 0
1.42688686008572 1
1.46731211987341 1
1.52291484912627 1
1.58503572014123 1
1.43813624697862 1
1.47832776137479 1
1.33810705448451 0
1.46979174605341 1
1.50616081960261 1
1.4744458068216 1
1.49212236141856 1
1.51498462215692 1
1.44770997581666 1
1.55491779006005 1
1.39961268494775 1
1.34695076654321 0
1.49477394969163 1
1.44752401092586 1
1.46118893506728 1
1.51107428703002 1
1.4520128471394 1
1.4833319927619 1
1.42205130523625 1
1.4603905955131 1
1.50933434407746 1
1.46771611881809 1
1.57309607526216 1
1.588411903797 1
1.56854097383081 1
1.44618101690858 1
1.5809023352594 1
1.54460436786412 1
1.61692692161238 1
1.55836191663698 1
1.58973932566199 1
1.50552495673552 1
1.34673003306919 0
1.56600955603961 1
1.45902833914777 1
1.47493519422826 1
1.45113033233071 1
1.5060040151651 1
1.52641159584629 1
1.51776216017468 1
1.57247207756939 1
1.57509422745694 1
1.60425845979535 1
1.44533212761726 1
1.49545803886709 1
1.43517760866394 1
1.55832136928715 1
1.48307211104175 1
1.47703101143198 1
1.53798250835852 1
1.5763149216846 1
1.5486782662018 1
1.50446591975216 1
1.52085778063152 1
1.46159848578584 1
1.53063519275559 1
1.5261903456825 1
1.5445047953439 1
1.56629230229697 1
1.41651918564811 1
1.50010226198608 1
1.46857692736343 1
1.46790298627343 1
1.52750830504361 1
1.47435315401723 1
1.51481136272904 1
1.43713179235573 1
1.36610411381636 0
1.54143439448739 1
1.37616636981642 1
1.42404200678777 1
1.56967361697415 1
1.49395444118474 1
1.47577373724265 1
1.43603497979771 1
1.52984179959223 1
1.37736807374173 1
1.53102539062397 1
1.48260798397394 1
1.47798658341194 1
1.43351303623611 1
1.45710548934332 1
1.43882953146939 1
1.49018244539783 1
1.49368046028897 1
1.4098086067141 1
1.49058487668061 1
1.59374169234427 1
1.50294419590113 1
1.58511174756828 1
1.50250540037894 1
1.50762395266398 1
1.56803490566647 1
1.50639817268286 1
1.48829086678437 1
1.45385592480308 1
1.55887961477267 1
1.35434796562077 0
1.51453859910094 1
1.43490392305339 1
1.60468057807216 1
1.48855894116823 1
1.57325251047884 1
1.42323379020498 1
1.51141568802114 1
1.40098378803675 1
1.62543878120351 1
1.63072665081751 1
1.50494749613003 1
1.51143847840796 1
1.43325617628334 1
1.45308553372356 1
1.55862189887111 1
1.54442298907883 1
1.52681029771515 1
1.53513073802582 1
1.48018914778857 1
1.4426646587076 1
1.5714205961448 1
1.42229319643832 1
1.58943501582489 1
1.56940219138307 1
1.5345762335157 1
1.47887071371537 1
1.42195506497836 1
1.48636172505323 1
1.4929849811386 1
1.38922155916745 1
1.57268157891484 1
1.56585847819129 1
1.47032066693896 1
1.43134019173363 1
1.49247991072902 1
1.5199983456987 1
1.46176411751567 1
1.41182221627782 1
1.45510449281368 1
1.39809481031648 1
1.61735059848766 1
1.52269757570457 1
1.65308657554814 0
1.5545769123705 1
1.43344793287533 1
1.42820294554263 1
1.51759091298692 1
1.42010173344085 1
1.52775069234482 1
1.52648006244188 1
1.52215779589855 1
1.51392503854613 1
1.48321758880225 1
1.3655646936448 1
1.59482799416752 1
1.55190131005637 1
1.33497727611226 0
1.50088720328681 1
1.45742814891345 1
1.46765816364201 1
1.47571941428806 1
1.44356915611264 1
1.48285563208279 1
1.53861098738814 1
1.56099597555464 1
1.47077289728433 1
1.50708433789731 1
1.51528733658494 1
1.38860626092918 1
1.46626079702612 1
1.47540899010577 1
1.50372988203394 1
1.61318809133556 1
1.57683331811014 1
1.47071427625729 1
1.55745878780433 1
1.43660401186211 1
1.46879785494077 1
1.33332220012534 0
1.50064038594877 1
1.46016811063366 1
1.5498941141536 1
1.51918678482738 1
1.4407481520533 1
1.47851244550505 1
1.44615940940399 1
1.52073209953065 1
1.43405824680327 1
1.39132074061471 1
1.5464925879374 1
1.51562573980605 1
1.53768781390139 1
1.40723851102702 1
1.50778332478169 1
1.52974741111965 1
1.42687451342328 1
1.59580259320785 1
1.51604039005918 1
1.45576334343478 1
1.62064105986906 1
1.60574002674239 1
1.55649926586245 1
1.41140868149524 1
1.48862148930764 1
1.50689231940702 1
1.47975407219621 1
1.42666602435725 1
1.50773713272893 1
1.53114938196544 1
1.57564362978811 1
1.59570359993525 1
1.40536290867459 1
1.49406404768584 1
1.49286033429184 1
1.36978982496179 0
1.44662289336204 1
1.45541731220136 1
1.47613876133577 1
1.53109217870469 1
1.50927331316946 1
1.38929268515698 1
1.47668775154408 1
1.48215583891408 1
1.57429063414737 1
1.60552795464164 1
1.56602826517189 1
1.44895791859684 1
1.43884905675672 1
1.42824208504225 1
1.45709306037713 1
1.51277165065708 1
1.59617506620556 1
1.56472153377897 1
1.48072027447918 1
1.53825952448167 1
1.48262453316981 1
1.45487479963055 1
1.54294440883888 1
1.53214141474472 1
1.52237781249589 1
1.55050561330729 1
1.38607255963414 1
1.43590507962487 1
1.41319350370396 1
1.44916269940917 1
1.54000579862803 1
1.53955583105825 1
1.41134160542819 1
1.42558625396086 1
1.60823562285392 1
1.53787465095714 1
1.4790472078712 1
1.49637305306724 1
1.48173916304089 1
1.46368789031305 1
1.45302956022346 1
1.50692415399964 1
1.65791254378123 0
1.57501699268174 1
1.6395651353574 0
1.56584251574059 1
1.40401244159074 1
1.42903910745017 1
1.50195965014198 1
1.54551865457091 1
1.65313136055804 0
1.54263601070491 1
1.51748722024873 1
1.52446903533683 1
1.47711000779574 1
1.44646268295039 1
1.48415748361401 1
1.49756541516157 1
1.46920930471843 1
1.46581707229893 1
1.47460527394659 1
1.46937328266356 1
1.42348026800184 1
1.55077865203922 1
1.57863456691078 1
1.46974721429307 1
1.46323708385339 1
1.4485754483533 1
1.56406621780703 1
1.39533160688239 1
1.51155086116952 1
1.6315209819204 0
1.44675019051841 1
1.55241005379875 1
1.44330526329299 1
1.44311067209258 1
1.51970057529117 1
1.54145937777246 1
1.44208484857726 1
1.53441621307278 1
1.59548842951972 1
1.54104399877597 1
1.44122386179334 1
1.494372088962 1
1.50235275451515 1
1.48338199581652 1
1.47376740812238 1
1.46293529033613 1
1.47712584628006 1
1.4982538796094 1
1.45347776955632 1
1.57306557964224 1
1.51396284833659 1
1.49407796514202 1
1.56543747003694 1
1.44986758363861 1
1.50780643396315 1
1.52247612797916 1
1.48639267472751 1
1.57738412140756 1
1.43749868553333 1
1.39263026720921 1
1.51384545313316 1
1.47080597356826 1
1.53837116558464 1
1.47824038111951 1
1.51936387700684 1
1.63169072382106 0
1.50225070853197 1
1.48016142538225 1
1.5382050833031 1
1.53842955192867 1
1.41604092726643 1
1.50520457832154 1
1.44419192856359 1
1.57857647643698 1
1.56352635287701 1
1.49674581469549 1
1.41323161913727 1
1.44451613038981 1
1.44983603544225 1
1.39405739646841 1
1.5844978983293 1
1.51073283674431 1
1.58763878505797 1
1.5372125321783 1
1.57238919647896 1
1.47941555849802 1
1.49692626373037 1
1.47493837190901 1
1.40207416921083 1
1.57004811271315 1
1.52630704221754 1
1.48370717306414 1
1.6123186260221 1
1.46299516625681 1
1.41154298224057 1
1.55223762526752 1
1.48285337669944 1
1.44752876324009 1
1.58542765991701 1
1.56547559630655 1
1.45674676151115 1
1.56440792159296 1
1.45226992496935 1
1.36053745944871 1
1.55739137650753 1
1.49788632699658 1
1.40511457354639 1
1.45718446310013 1
1.45460771637377 1
1.56982974596532 1
1.51765161382429 1
1.49996339489867 1
1.53540496231372 1
1.49996297729161 1
1.51837249655129 1
1.45497847444724 1
1.56444479749898 1
1.47940956103462 1
1.52930390248354 1
1.50266704617892 1
1.63066356454094 1
1.3816370264102 1
1.49364796687284 1
1.53145167373563 1
1.46432884278027 1
1.54126438623568 1
1.52022681590073 1
1.54025832644252 1
1.53982698288011 1
1.51037561462335 1
1.54777383646964 1
1.46070008255962 1
1.57713658942817 1
1.56114122636343 1
1.44745667726852 1
1.39832154658558 1
1.49104462433521 1
1.48824723652765 1
1.50572718134921 1
1.64365174414257 1
1.50377256472797 1
1.54170265785017 1
1.42316374178412 1
1.53712629294486 1
1.50931550851225 1
1.50589428525448 1
1.47934127557112 1
1.48044623434139 1
1.44721166042047 1
1.36112635982127 0
1.5312377025439 1
1.59095279725762 1
1.46770743700152 1
1.65639445828851 0
1.59660447523246 1
1.38857686861253 1
1.4199663625717 1
1.58782958033541 1
1.55226500519912 1
1.57846872964483 1
1.54250173310529 1
1.51606888241775 1
1.43144254893826 1
1.62638834992968 1
1.55536638368687 1
1.57142994114603 1
1.48549536513188 1
1.53666590868535 1
1.4538664148801 1
1.57340831430724 1
1.42971968539577 1
1.41073194813638 1
1.4160542166397 1
1.43737148350293 1
1.47509964610512 1
1.49825882832839 1
1.45859823913336 1
1.49128335017866 1
1.56541321991842 1
1.5216275482648 1
1.49914375033829 1
1.46327669174809 1
1.37151564135005 0
1.41802560014845 1
1.49588922341844 1
1.47621914217793 1
1.50037319022714 1
1.59906192504142 1
1.4562931953078 1
1.51088883530467 1
1.49893747207679 1
1.5202787204883 1
1.56707548365318 1
1.5588839793639 1
1.47667313229297 1
1.55311033023605 1
1.4036503815992 1
1.49276891818449 1
1.52661197600421 1
1.49081689871432 1
1.45779663657399 1
1.51811445922609 1
1.51428831280703 1
1.43843566914742 1
1.36744262680733 0
1.48551692434571 1
1.5326399873369 1
1.58739809737573 1
1.42896119069202 1
1.56586830559193 1
1.59632522201199 1
1.44915773612262 1
1.48843404530629 1
1.42886824365677 1
1.50610393987989 1
1.36610368921532 1
1.5366910197114 1
1.59155928866897 1
1.49078085186102 1
1.46978005579255 1
1.48213137206095 1
1.37419196932681 0
1.61361559787734 1
1.44082287923256 1
1.41458902338093 1
1.47690140825878 1
1.52980167208847 1
1.46293820913679 1
1.4800019090301 1
1.46674889096866 1
1.46528744069171 1
1.51927541830351 1
1.53537460405624 1
1.51076054160291 1
1.46859777144475 1
1.47529379774875 1
1.59202441047162 1
1.55821811131511 1
1.4447010589578 1
1.54103307045671 1
1.39002856439714 1
1.4342845430405 1
1.45258901444 1
1.39045866570653 1
1.42708515844676 1
1.48521102029937 1
1.57332708690524 1
1.45085806393036 1
1.47105501670131 1
1.50707290696725 1
1.47216895169313 1
1.49261720197045 1
1.46674706688478 1
1.5107686978601 1
1.44329557591521 1
1.46777054728884 1
1.46425526984644 1
1.58620865292324 1
1.47491623365477 1
1.45786268745021 1
1.48365091418905 1
1.50219039352366 1
1.43071484139677 1
1.47264657910749 1
1.50595186921042 1
1.52452254122492 1
1.44976649066645 1
1.46220745944518 1
1.47802422511748 1
1.54341973741741 1
1.47767386210862 1
1.5787164380649 1
1.44502333857971 1
1.46481876101321 1
1.61563256796573 1
1.40035756745831 1
1.4719297091178 1
1.46395092483359 1
1.55350768769695 1
1.42385035673158 1
1.53558683718718 1
1.48974306106009 1
1.56548839475448 1
1.49727993739118 1
1.43630833175733 1
1.53854788514363 1
1.53247177177956 1
1.57377072231745 1
1.42619413015081 1
1.52273591779165 1
1.53284651544207 1
1.5613487017679 1
1.4711067783652 1
1.51687355698712 1
1.53570508690561 1
1.57468261585701 1
1.55158491197625 1
1.49040632226233 1
1.51350784227909 1
1.47183345957026 1
1.44784175780218 1
1.45938263512695 1
1.36072435163601 0
1.53200375213705 1
1.41825254005054 1
1.64762272956323 1
1.52865318817936 1
1.56362912720917 1
1.42570693752661 1
1.43686014542426 1
1.4875770178396 1
1.52900393905044 1
1.57224997591173 1
1.36364002100623 0
1.59806326274391 1
1.56740417571248 1
1.49218290511478 1
1.47939372187264 1
1.48005157190528 1
1.49156923009648 1
1.53040237840582 1
1.47804817668141 1
1.58807200186286 1
1.48723947395174 1
1.54907024765404 1
1.46039926293889 1
1.48991130675833 1
1.60326987899712 1
1.51008597276299 1
1.54347354694182 1
1.46785793489337 1
1.4400660265493 1
1.48714773713532 1
1.49123007333421 1
1.49735515250514 1
1.44265966894375 1
1.51271812050839 1
1.57585105621905 1
1.49748061080043 1
1.43825696245285 1
1.48511869264092 1
1.46051493239914 1
1.5149905574489 1
1.49866458412842 1
1.48584056253105 1
1.49243921073956 1
1.54656344409006 1
1.48076910959053 1
1.55977121516159 1
1.49464026954808 1
1.47172709032997 1
1.47046594867739 1
1.50761110154329 1
1.58051786922689 1
1.49008184280226 1
1.45810077048022 1
1.53393542776873 1
1.51203712135454 1
1.41585937767746 1
1.49490634139356 1
1.44571970616354 1
1.48211144371343 1
1.51529636127922 1
1.59172192198134 1
1.47687061404208 1
1.47784470292299 1
1.41432145149419 1
1.48572088481922 1
1.3623306080946 0
1.36147671836111 0
1.56604660253141 1
1.48324123123625 1
1.45111441832629 1
1.43481624881939 1
1.5331301653287 1
1.49294968867784 1
1.44039811026367 1
1.52775094250565 1
1.47201127805792 1
1.48282691338685 1
1.58344105822876 1
1.63583799579477 0
1.56324060956991 1
1.50127624376958 1
1.5079992212124 1
1.4009646384909 1
1.5985060146808 1
1.42685077375663 1
1.52449598195298 1
1.53121963060057 1
1.53329473574247 1
1.42518636094186 1
1.5354612140624 1
1.53040236659227 1
1.52818343174784 1
1.51728288966841 1
1.52148431343264 1
1.45778984710405 1
1.47237716531382 1
1.55233487726899 1
1.53931494893119 1
1.52752700999369 1
1.46510772774267 1
1.48397269885015 1
1.53353641621265 1
1.55187098216875 1
1.46420654038267 1
1.49771638045731 1
1.61994129291726 1
1.4580346547376 1
1.59857610653347 1
1.50684800460964 1
1.56790248023927 1
1.46639960039276 1
1.50753452967551 1
1.50514481195937 1
1.56484080649573 1
1.6089790582078 1
1.42813218976579 1
1.57323154178652 1
1.43635605497446 1
1.55805418652589 1
1.51821418537222 1
1.48784870123308 1
1.47570165242602 1
1.4900321126877 1
1.5074002095106 1
1.46071295858246 1
1.53648222042736 1
1.44907172413034 1
1.50128143484961 1
1.48371226236123 1
1.35967202937157 0
1.54299249016977 1
1.53988903487993 1
1.50938040586264 1
1.58349847182438 1
1.43130060472564 1
1.60639366673213 1
1.55122291610585 1
1.42787364578216 1
1.50940776026099 1
1.46300480820829 1
1.54375265902152 1
1.46486018526011 1
1.58691099777944 1
1.51008408840568 1
1.58663898551435 1
1.52041377164403 1
1.50670733705027 1
1.50009333438928 1
1.49890331406126 1
1.49691418587759 1
1.57672710064836 1
1.39953052574356 1
1.49403113299774 1
1.50723110889764 1
1.62692140482514 1
1.54947920391808 1
1.48019864465735 1
1.47489536660736 1
1.56844749394605 1
1.49972559297895 1
1.58943714913353 1
1.45617189638632 1
1.57450266803219 1
1.60803638594831 1
1.51001095302914 1
1.47816379990795 1
1.41251531500859 1
1.4691933138862 1
1.43507123550594 1
1.45587925393139 1
1.51583550318895 1
1.47091659436634 1
1.50492474545665 1
1.53273190821795 1
1.39829481442522 1
1.50806454008089 1
1.64311797625771 0
1.49955203362189 1
1.40194910129338 1
1.48698044797736 1
1.58231164233584 1
1.61431084177946 1
1.40496186022759 1
1.4644093089358 1
1.49786198697873 1
1.51869424627274 1
1.47413243598556 1
1.44043533546956 1
1.46142060844573 1
1.54933321075138 1
1.54854643812919 1
1.55744938941188 1
1.43708828122856 1
1.55914578597541 1
1.52427653218629 1
1.63635794571519 0
1.55935058572897 1
1.40263659420437 1
1.54784274923365 1
1.51286976434601 1
1.53839577790876 1
1.51067224843829 1
1.42504934845575 1
1.37280641320726 1
1.45425346826229 1
1.50738604006738 1
1.5087376337021 1
1.55458485635874 1
1.47010935916025 1
1.44599602339514 1
1.38499741500112 1
1.51774089053191 1
1.45907160485192 1
1.40984025396333 1
1.53661951747949 1
1.53996472942758 1
1.40822645910052 1
1.51115384937693 1
1.55518764806181 1
1.59502123696831 1
1.51188277402763 1
1.55854007505408 1
1.54610571330829 1
1.50629613233672 1
1.5271094542966 1
1.59995959979683 1
1.51733696520524 1
1.52180691342089 1
1.47311110267513 1
1.36241321001927 1
1.60010431907481 1
1.50899259483442 1
1.53571090528778 1
1.53007823591674 1
1.64233832501012 1
1.57067097053836 1
1.4727375247984 1
1.44911375743449 1
1.53080595979138 1
1.49952090482134 1
1.60340137653953 1
1.38256003668551 1
1.52992803418531 1
1.50017703213727 1
1.4650295129582 1
1.48718175551977 1
1.56278338552657 1
1.52932926936768 1
1.56324066861333 1
1.50960614191626 1
1.58511356712747 1
1.58030396833262 1
1.55109511825234 1
1.48472058807674 1
1.4731195600695 1
1.62772380854061 1
1.49142183470804 1
1.45574562634497 1
1.53151068041039 1
1.41991465819823 1
1.3951415097189 1
1.6613967651738 0
1.52238961178938 1
1.55236434796309 1
1.53936277419478 1
1.49855719964843 1
1.50191403441192 1
1.44708310442458 1
1.46122845242564 1
1.49117961750447 1
1.47607778978799 1
1.38908615104476 1
1.5390719919513 1
1.56649819109715 1
1.43576301542633 1
1.54910188272637 1
1.58952483754324 1
1.46357420063768 1
1.4496901184423 1
1.45309569201982 1
1.58469612686132 1
1.58572761997669 1
1.48855768321201 1
1.39834877398497 1
1.59269081829391 1
1.50767312658683 1
1.50365013261808 1
1.46076002071765 1
1.54255032160832 1
1.51784054609897 1
1.48273385231796 1
1.47066215676804 1
1.53418202778908 1
1.50439973829158 1
1.54644657392692 1
1.57682771938025 1
1.59518090810668 1
1.41707931372346 1
1.54764841435155 1
1.57771499824263 1
1.58318123195099 1
1.50906873537018 1
1.62132311500961 1
1.54183559903048 1
1.5147403402199 1
1.47568114260617 1
1.49080358273237 1
1.44835688188153 1
1.48234939921116 1
1.4899459168597 1
1.48318708531281 1
1.53845752744975 1
1.54393108184266 1
1.50369124149116 1
1.46859859626485 1
1.57630861098188 1
1.48413308398668 1
1.58630138010894 1
1.475169639444 1
1.54594307370868 1
1.49809350324493 1
1.49569325036417 1
1.52499825223153 1
1.44671925247837 1
1.4938688310025 1
1.50048713028039 1
1.49417971973334 1
1.4594873677527 1
1.46268325455525 1
1.49790663358892 1
1.49691103611503 1
1.53405755673523 1
1.49273420659437 1
1.49264131965819 1
1.40181327733895 1
1.45865996191842 1
1.41835256600564 1
1.42072109025557 1
1.42277930129163 1
1.40467707409102 1
1.6155650872907 1
1.45500071705085 1
1.51472940065467 1
1.48152315438438 1
1.54766024966654 1
1.44470289741143 1
1.52547625467271 1
1.42263122025857 1
1.46362384177649 1
1.3867254891583 1
1.56708801597238 1
1.40155557435236 1
1.55261118198748 1
1.53389705041263 1
1.46171167040953 1
1.54784028722179 1
1.61291626714031 1
1.50402426206604 1
1.50971287747543 1
1.52950849445399 1
1.52940550967594 1
1.45506964668407 1
1.55220384619558 1
1.42409894367872 1
1.56710911799533 1
1.44567572932579 1
1.50714738700406 1
1.33299746915682 0
1.53149421100205 1
1.44480674898025 1
1.58828119089333 1
1.45141135875574 1
1.55080240442182 1
1.51833826686523 1
1.48137245398254 1
1.60997840102889 1
1.55582886481199 1
1.54301010760614 1
1.48967066316833 1
1.53966640811117 1
1.57398780486044 1
1.55546740063231 1
1.54754606182126 1
1.48905160410195 1
1.52710649067723 1
1.47134518708361 1
1.47454364872023 1
1.45540218804758 1
1.47359717530204 1
1.39585398437736 1
1.34962101185434 0
1.44507144443122 1
1.50027030013458 1
1.61176290179463 1
1.52169232828253 1
1.52577676036192 1
1.4786914048849 1
1.53276324857333 1
1.42783807862479 1
1.43906960346608 1
1.44498996204876 1
1.54463981780707 1
1.52858833865921 1
1.52409306462823 1
1.53260173834463 1
1.64459974053489 0
1.57325766960683 1
1.41095319818227 1
1.44621393236766 1
1.43158546250217 1
1.43661087317411 1
1.43517311307067 1
1.47082165994762 1
1.43746096042806 1
1.5129285582866 1
1.47097302255486 1
1.56251831280868 1
1.41995306277779 1
1.38804029919256 1
1.51667361298277 1
1.56525676435997 1
1.50155328651982 1
1.51471996760975 1
1.56015736676525 1
1.48446477679954 1
1.46057634566713 1
1.50239915848108 1
1.5888451215157 1
1.55054830868756 1
1.50522011003444 1
1.5323458862458 1
1.44459557873647 1
1.58425797307291 1
1.42318194241187 1
1.53241390132902 1
1.43278352635402 1
1.47634822943663 1
1.46905863673943 1
1.55148209484942 1
1.50933293946896 1
1.33666710088054 0
1.47947977616539 1
1.62918485852223 1
1.44902078778684 1
1.50725446254645 1
1.51686297963459 1
1.47125838736811 1
1.53534405050098 1
1.48985304813778 1
1.57283732517144 1
1.5419998650769 1
1.44122910769811 1
1.4296330523834 1
1.52985164536157 1
1.54779091906773 1
1.46803199474878 1
1.46026166513015 1
1.44515952092728 1
1.62566970024326 1
1.50871870296155 1
1.59803360873526 1
1.5049922152955 1
1.4656303652248 1
1.48372031873413 1
1.53391643165717 1
1.48970938847652 1
1.46388461636792 1
1.53910215899808 1
1.37220917924073 1
1.43133985399169 1
1.48642185452238 1
1.51319220518706 1
1.60164624762393 1
1.48819794232047 1
1.41647900316005 1
1.45958931317309 1
1.48815683372528 1
1.47361983942767 1
1.52165951269892 1
1.58022928429654 1
1.4413013201185 1
1.50577209507784 1
1.5997492040083 1
1.46649946197239 1
1.61854197026647 1
1.54787769991767 1
1.4158287271853 1
1.58345966148418 1
1.54818753558648 1
1.60305907257607 1
1.52768404385898 1
1.4999530886263 1
1.51957132824309 1
1.51122986519838 1
1.50338868104001 1
1.54641531040273 1
1.49335880275246 1
1.49365436343457 1
1.51783777216012 1
1.51635785150551 1
1.53078718530579 1
1.43810149285603 1
1.43282012143471 1
1.52905065856132 1
1.4786499847715 1
1.55704861884215 1
1.48169271394145 1
1.58496312408749 1
1.38286654370123 1
1.51243469519633 1
1.49244078397071 1
1.45105114811021 1
1.55741084191606 1
1.46248440258471 1
1.51715610394549 1
1.3964978457859 1
1.55159751052861 1
1.41370988934572 1
1.56241403291697 1
1.58426882076649 1
1.44519386138801 1
1.46562984964772 1
1.51975555381036 1
1.44681906607713 1
1.46431281053702 1
1.60261012722395 1
1.44782773380663 1
1.46762967694659 1
1.41253519626616 1
1.43832748167721 1
1.48818891438073 1
1.53757515328436 1
1.54843949147373 1
1.54025252207906 1
1.534088208352 1
1.42565976102147 1
1.58476545413162 1
1.52001178552117 1
1.56590188034633 1
1.44207424311119 1
1.56811304583082 1
1.41089402288292 1
1.48890932130608 1
1.40705749548161 1
1.45566827616968 1
1.45167892851981 1
1.50896247176145 1
1.39766151489609 1
1.54745982316583 1
1.53955911693722 1
1.44889078341797 1
1.48170008538426 1
1.52932996849558 1
1.53080007089762 1
1.61102945168601 1
1.50171072000777 1
1.49309662045263 1
1.54007877807337 1
1.54586592701187 1
1.53439861868697 1
1.52133615266042 1
1.46733789544756 1
1.54239364478646 1
1.44604040418375 1
1.52043560288047 1
1.47967758940056 1
1.39976272687844 1
1.52317005393814 1
1.50198238432602 1
1.48807415601866 1
1.55479861543751 1
1.55918468833731 1
1.4966389808481 1
1.50585255751929 1
1.52847129116314 1
1.39511439504987 1
1.4063269855241 1
1.55801892849734 1
1.48574672096325 1
1.58383998075826 1
1.66032596310632 0
1.42809959486412 1
1.51597679441241 1
1.4433763746377 1
1.50343957012121 1
1.49699382332004 1
1.5101868202452 1
1.56908136681158 1
1.41400998137665 1
1.46251978012699 1
1.50673588410752 1
1.5843774329331 1
1.48472329997832 1
1.38217323046535 1
1.48806364343763 1
1.45357875332202 1
1.56211092341488 1
1.47404348755944 1
1.42083850018225 1
1.49081672118692 1
1.44472990911543 1
1.51715018807888 1
1.4689636711606 1
1.5900183430335 1
1.53451698126125 1
1.59360069700606 1
1.50255766437349 1
1.46166885349763 1
1.54082802698479 1
1.50454643317557 1
1.50277800851283 1
1.46858846211341 1
1.60807196571326 1
1.51351561258704 1
1.45195805807033 1
1.54407704418825 1
1.5265283889725 1
1.44868149305228 1
1.57339004617854 1
1.54746561705332 1
1.50942696514159 1
1.54872860909726 1
1.42948092758771 1
1.55810557365446 1
1.4750148907278 1
1.52655796042464 1
1.51319472017639 1
1.50700411126756 1
1.53849689439636 1
1.43472399605116 1
1.53999197163692 1
1.5020806048076 1
1.46921658861791 1
1.38755097647395 1
1.50102937399244 1
1.45575546839128 1
1.62477421529778 0
1.36433578845131 1
1.4909219117835 1
1.42373883117369 1
1.52772845787615 1
1.45049096989502 1
1.59231901948584 1
1.59541831406099 1
1.55350639609852 1
1.58888887331976 1
1.58022997077409 1
1.5229721019553 1
1.60128824526108 1
1.56509406289878 1
1.4632184792088 1
1.48378584805618 1
1.47274145538168 1
1.53812198272119 1
1.47667827649841 1
1.45276791884836 1
1.51084301499805 1
1.39469417646783 1
1.62828220424004 0
1.46588777965745 1
1.48693059896348 1
1.407844222192 1
1.53085922271158 1
1.54008073427336 1
1.47473550381234 1
1.34809193603576 0
1.41696372139939 1
1.50181218060547 1
1.43309497899102 1
1.45542659616325 1
1.5532842922677 1
1.60904446603726 1
1.52007750657944 1
1.47957505151924 1
1.54276424371537 1
1.5412949171336 1
1.52164668556699 1
1.47732819943752 1
1.55710939720189 1
1.55209331075095 1
1.54600867148466 1
1.51868238000296 1
1.4347121865312 1
1.50479622607369 1
1.51272274410586 1
1.52367918074312 1
1.52566411445725 1
1.58086615240169 1
1.53861164512574 1
1.4887935156297 1
1.4169555347661 1
1.36891774001766 0
1.39418399925997 1
1.56351653193167 1
1.42483049045336 1
1.46727063239913 1
1.51855424936945 1
1.51828892401663 1
1.4926918196582 1
1.48672929073187 1
1.52927168291005 1
1.35855953621554 0
1.53205391482446 1
1.51141579949446 1
1.3935860152105 1
1.43887345830325 1
1.52150392739266 1
1.53000593441587 1
1.40046662147307 1
1.48452588630758 1
1.43559959225756 1
1.51298722836936 1
1.49275774924094 1
1.48365366084083 1
1.54939742756174 1
1.41497573168819 1
1.4905633003036 1
1.45203412295796 1
1.55283079095526 1
1.50931928500712 1
1.55210331713094 1
1.40709350342524 1
1.48645556070788 1
1.41009667196868 1
1.52298265153376 1
1.47666802781801 1
1.66746118303361 0
1.39130591084905 1
1.53016525694112 1
1.44373624680784 1
1.57309175500838 1
1.57160992649754 1
1.52646086399246 1
1.50933450890506 1
1.46841473629208 1
1.3889974222117 1
1.57957194049509 1
1.4972727392774 1
1.45052525690049 1
1.50654242474506 1
1.57192905219826 1
1.42159636762397 1
1.40527949149868 1
1.46614925238743 1
1.43905108431155 1
1.58780386385177 1
1.54041010021521 1
1.58389442643283 1
1.57161008528788 1
1.6108772316152 1
1.51068990017882 1
1.50207666801508 1
1.71847783573668 0
1.4265295693204 1
1.43551647321943 1
1.43834789705633 1
1.53797836733861 1
1.51298465823337 1
1.45198989493192 1
1.50256191818612 1
1.46298262452627 1
1.53232012361388 1
1.52078547073543 1
1.51646216374615 1
1.47795361599182 1
1.56526398236238 1
1.54815298531059 1
1.54315036112337 1
1.47768079910261 1
1.57392659322064 1
1.5137774871184 1
1.41976953325568 1
1.51928422884842 1
1.5188188894856 1
1.60896349289449 1
1.50306918808689 1
1.51781508027978 1
1.49229664930751 1
1.41190080260236 1
1.46390577336518 1
1.45469102484743 1
1.45543706403203 1
1.42251567407062 1
1.39734556608676 1
1.45096705828412 1
1.50074691026453 1
1.58280939895707 1
1.46484250794856 1
1.4967505097785 1
1.46648705229063 1
1.45504451607132 1
1.53080903913879 1
1.43465197796719 1
1.50567654609098 1
1.53416471589446 1
1.50009615673273 1
1.43314958424408 1
1.37495639299221 1
1.38009689140368 0
1.54547926193507 1
1.4398152130563 1
1.58630492800738 1
1.44666870931482 1
1.55533778869211 1
1.44717623257469 1
1.46093137314625 1
1.57308300741051 1
1.4250787938764 1
1.44420313471867 1
1.60374061331343 1
1.47806107956145 1
1.53101952527225 1
1.43381762226363 1
1.6062290164001 1
1.53784693238233 1
1.4387170427137 1
1.59534424188478 1
1.49821494039073 1
1.54014141192335 1
1.56510851182579 1
1.53961467003846 1
1.60637468886892 1
1.54405609140509 1
1.42816405998473 1
1.49288599355497 1
1.46203967628853 1
1.570870512965 1
1.58298510986562 1
1.52303878644515 1
1.39804628898034 1
1.49564622675187 1
1.45194372186366 1
1.43639986595695 1
1.49576337357992 1
1.46308373483176 1
1.48276516368244 1
1.48393246268147 1
1.48091287928741 1
1.46234096575794 1
1.50546553882634 1
1.49853579208487 1
1.53227805354466 1
1.60698448246436 1
1.4778164011554 1
1.5081957606927 1
1.55301482897394 1
1.58972277488517 1
1.5842823726618 1
1.57267939341407 1
1.48234946542757 1
1.5308652924787 1
1.48714483770825 1
1.54736256101055 1
1.49577765878186 1
1.56537941669987 1
1.51092264535501 1
1.48377418023226 1
1.43009488678865 1
1.46958338928132 1
1.46987268751709 1
1.57156958250634 1
1.44320665700505 1
1.4462000202397 1
1.40052727465472 1
1.49588097830332 1
1.51499923752733 1
1.46152151750776 1
1.54650279638131 1
1.33064250496922 0
1.66229907055714 0
1.38255685994877 1
1.41280563057237 1
1.44378860038157 1
1.49562184816192 1
1.48924979456938 1
1.47086603510402 1
1.47092606508831 1
1.44235798066284 1
1.52135012345402 1
1.42352974226756 1
1.49950274793098 1
1.50615451060137 1
1.36422510308297 0
1.47527001008343 1
1.59445881842901 1
1.53794547709522 1
1.60312057220537 1
1.57523725160543 1
1.55216128964026 1
1.46491953947012 1
1.69453929818757 0
1.53902722636941 1
1.51041688187228 1
1.59862771348058 1
1.44273918620412 1
1.45641348244441 1
1.43811411831998 1
1.38917151868466 1
1.50534087808418 1
1.45575244182675 1
1.47347933977451 1
1.44463803828186 1
1.44308592440998 1
1.56355814312336 1
1.53680129876929 1
1.48157349510065 1
1.56313593419774 1
1.44636648749549 1
1.47652729424421 1
1.54497592171524 1
1.42040687453315 1
1.49357282179416 1
1.41146685703418 1
1.52954899020782 1
1.38950664921065 1
1.58229145259366 1
1.41956400821387 1
1.47491055763536 1
1.5072324437968 1
1.44544266008412 1
1.57785491281902 1
1.4952282259957 1
1.51728573048729 1
1.50618650258908 1
1.46000387245422 1
1.45027024038893 1
1.52983130898177 1
1.39795553293677 1
1.53669395184705 1
1.63791987599984 0
1.50799279103125 1
1.49978737254945 1
1.57218197660865 1
1.42772635772485 1
1.53738868981468 1
1.46417698685871 1
1.38416900801158 0
1.54409604823181 1
1.40700381600078 1
1.52806046851927 1
1.48080409719479 1
1.43347449229804 1
1.50628638454901 1
1.42431542203581 1
1.47400105420853 1
1.407297705496 1
1.47599287596573 1
1.64294871506794 0
1.62995393846187 0
1.46967556288745 1
1.50317103437731 1
1.42700813830457 1
1.53967644317001 1
1.55145134103788 1
1.51370257152465 1
1.44558345309677 1
1.49638941852737 1
1.53726386868105 1
1.50652378698756 1
1.5059435643817 1
1.4169033053042 1
1.51025191328536 1
1.47269622406637 1
1.49121341735213 1
1.60366578713273 1
1.57452440215093 1
1.52062318337802 1
1.57394634179119 1
1.37546373200754 1
1.46262542957296 1
1.522377905494 1
1.57978398233726 1
1.65266745442169 0
1.57675422898266 1
1.50314122150894 1
1.55675538260802 1
1.46021251090131 1
1.54129238771942 1
1.49361224228468 1
1.48952209005438 1
1.52218252175742 1
1.49758140147086 1
1.53369051706671 1
1.53781610095921 1
1.51871371950013 1
1.60332276808242 1
1.42697120986634 1
1.43779530894717 1
1.50925755122262 1
1.44686100930331 1
1.45679820529338 1
1.51865261596836 1
1.55724764542239 1
1.57758692045443 1
1.45915239783978 1
1.47995783540482 1
1.51197837003099 1
1.50509078182232 1
1.48676569254357 1
1.36111686636159 0
1.51036305503884 1
1.5085477113817 1
1.49807040663667 1
1.44110394254683 1
1.57478355152429 1
1.53732815051639 1
1.46648453580117 1
1.47690878807918 1
1.45082607243128 1
1.49970349055778 1
1.58041682846201 1
1.49080125212214 1
1.44977094259443 1
1.47222084355315 1
1.45224755770717 1
1.53990045594304 1
1.3939177109249 1
1.45899606627464 1
1.40197012347565 1
1.61960290483721 1
1.44903796661866 1
1.62481813636192 1
1.5986646281686 1
1.49731693951051 1
1.60986124427439 1
1.56713903855611 1
1.53091435562153 1
1.48750165614519 1
1.44317971972723 1
1.4958032177062 1
1.49966555576005 1
1.53177012561255 1
1.44538698969412 1
1.45578507547236 1
1.52101264276084 1
1.46626939344035 1
1.48853780077334 1
1.43168649530164 1
1.42679613071845 1
1.43439851199998 1
1.43514531840839 1
1.48792395807032 1
1.54553841598758 1
1.62807400003119 1
1.49436284650933 1
1.53308885844483 1
1.46700368600228 1
1.49158942033373 1
1.44872139474348 1
1.46503721810845 1
1.45726684091668 1
1.48967349367868 1
1.54822754725466 1
1.58027834838476 1
1.44801407499429 1
1.55951414950841 1
1.51540990454318 1
1.46329852615706 1
1.4537641317855 1
1.52238351960607 1
1.46972122022097 1
1.47070305462317 1
1.54109195297001 1
1.56151742212721 1
1.65237479591138 0
1.47237704539057 1
1.52600912536665 1
1.4998475086375 1
1.49112598674379 1
1.52203510603102 1
1.59670328355722 1
1.47500024135768 1
1.51347425369024 1
1.47464499880498 1
1.40735747658162 1
1.58703126619826 1
1.6239624708306 1
1.43636012427329 1
1.48447366453556 1
1.59041372143474 1
1.37144977993127 0
1.42952727605978 1
1.45458293975366 1
1.42671039296537 1
1.47937470203726 1
1.50673097910625 1
1.37335511950462 0
1.48034120489888 1
1.43736786017599 1
1.51375405522708 1
1.5355096632172 1
1.50923209251193 1
1.5295220022091 1
1.53610155819403 1
1.55821620423101 1
1.56525983742492 1
1.43806073529482 1
1.44847393087103 1
1.44316080769036 1
1.46997204733528 1
1.57839978810812 1
1.605378097773 1
1.64637241515647 0
1.5122770397344 1
1.56807598657188 1
1.42832336898538 1
1.4438239613922 1
1.41465621330387 1
1.56392931086516 1
1.43840238577795 1
1.58917994171328 1
1.2995860308186 0
1.48563510444172 1
1.62835964989998 1
1.46449556239617 1
1.49663830658559 1
1.51179952206969 1
1.5155204757663 1
1.41659191482923 1
1.42147521791583 1
1.54991448685726 1
1.54089357828966 1
1.52245523506391 1
1.42509791316372 1
1.4525299417594 1
1.36927367127624 0
1.54271047648024 1
1.50348696612134 1
1.4244066770927 1
1.53173967177503 1
1.45106338639284 1
1.49297128193132 1
1.51319521884377 1
1.49526436042088 1
1.55982741475259 1
1.51991265071806 1
1.5722898367934 1
1.50283787798698 1
1.4960400518371 1
1.44070792440654 1
1.48012786864537 1
1.50334739320183 1
1.54297563135999 1
1.52355207263549 1
1.36427887181184 0
1.50029876543979 1
1.4919600119015 1
1.57122412817504 1
1.50599746065046 1
1.43158743689998 1
1.53066531053496 1
1.53079921027246 1
1.49244833995897 1
1.48780669149295 1
1.57885111074451 1
1.50090786322977 1
1.52800971012263 1
1.46880490510341 1
1.44415369871629 1
1.50527708277925 1
1.5552053058453 1
1.56142731300544 1
1.5336070551774 1
1.61208547635754 1
1.5151883133699 1
1.41680125859564 1
1.50190891763567 1
1.57803689057885 1
1.57375822790258 1
1.48460989595023 1
1.48469288286211 1
1.38405793883864 1
1.57976905506483 1
1.39618965706844 1
1.43594374112201 1
1.49361548948798 1
1.46926981932628 1
1.54104506631767 1
1.4786039626173 1
1.61152267853809 1
1.47486781447673 1
1.52676005747497 1
1.44269469136616 1
1.51163203551286 1
1.51399536016943 1
1.53292092500992 1
1.43763542954664 1
1.5405939819986 1
1.49396537801209 1
1.39159186188823 1
1.43821957705476 1
1.52448873097732 1
1.50700613246794 1
1.5573745639044 1
1.47735862928058 1
1.48628329798732 1
1.56036597822899 1
1.52351685499395 1
1.46935745664477 1
1.52772245213456 1
1.51646615585839 1
1.46186537859149 1
1.43360676600378 1
1.49948530675077 1
1.43969992790192 1
1.47608466841055 1
1.4740593615808 1
1.49676649858722 1
1.58129664083155 1
1.41290409111605 1
1.51390391533727 1
1.4033687189561 1
1.47516761994905 1
1.45628193563441 1
1.57340807582504 1
1.49475701066274 1
1.48735041081105 1
1.47486482507553 1
1.44839557422187 1
1.48096008987989 1
1.50926100489499 1
1.69528489209452 0
1.50764568432714 1
1.49141111597766 1
1.42956012710226 1
1.43020446788081 1
1.33600042849594 0
1.49407401735815 1
1.54321821440989 1
1.38041536796018 1
1.61145767360196 1
1.47492020607528 1
1.52911520209606 1
1.54916295674855 1
1.40524113629569 1
1.46287335988561 1
1.47921870894514 1
1.41144378365259 1
1.53625310150435 1
1.51869141271566 1
1.49844064890629 1
1.57539322698556 1
1.45706096959988 1
1.46533692490276 1
1.61246740254949 0
1.4738568352082 1
1.43432143562157 1
1.44052473455578 1
1.54732099551871 1
1.62086100624267 1
1.59863940767545 1
1.48549542850164 1
1.48858829419289 1
1.48798689185323 1
1.53174015669342 1
1.5902458080938 1
1.54404828018859 1
1.46990892660359 1
1.41401512406142 1
1.56471416747154 1
1.61199800906653 1
1.47827309273556 1
1.52005200530313 1
1.45059617061629 1
1.56770576465436 1
1.54564125924198 1
1.47258678537888 1
1.52773262953879 1
1.42402405491226 1
1.465636212086 1
1.41413137204852 1
1.40950871752291 1
1.42745943059815 1
1.51156572700884 1
1.50272251481801 1
1.49188552144162 1
1.35577639160785 0
1.46018503201333 1
1.51340496903407 1
1.4939270940497 1
1.39426517203096 1
1.46872063769075 1
1.51173188522385 1
1.53957095289466 1
1.53333265133138 1
1.54206815980194 1
1.49626358700367 1
1.50102254930345 1
1.54778675187445 1
1.42629274554612 1
1.4592699738627 1
1.51424070660186 1
1.5242062819718 1
1.56183695107468 1
1.51071591378678 1
1.45432401976841 1
1.44794628451028 1
1.50715343585866 1
1.42927089672109 1
1.3979866841209 1
1.52720013204177 1
1.4440576646779 1
1.53322670620134 1
1.47461552217997 1
1.57964386039915 1
1.43345743341923 1
1.40727185739591 1
1.48802948823187 1
1.48606927480791 1
1.48322229006661 1
1.53095081995145 1
1.52611931681309 1
1.48125082872256 1
1.4314638411476 1
1.55518618471111 1
1.44447095951919 1
1.35356024553519 0
1.55037916778404 1
1.37034486748685 0
1.58918982386818 1
1.43809794034731 1
1.54695621117117 1
1.44721821668143 1
1.54955289633272 1
1.50037592032252 1
1.58502978321232 1
1.44289008897049 1
1.5913848811415 1
1.52456041159349 1
1.46327092678893 1
1.47351439480834 1
1.41813516826823 1
1.59201515159191 1
1.52486275773377 1
1.45612725652568 1
1.46691077419861 1
1.49370988513041 1
1.45385991138511 1
1.56174474188114 1
1.54599198383542 1
1.54474723150722 1
1.57597684791521 1
1.39400913152483 1
1.49628689563579 1
1.62051626503364 1
1.46119024379549 1
1.49874402102453 1
1.5893650774525 1
1.51301613185817 1
1.55029647517703 1
1.39120203304788 1
1.52585417239795 1
1.46029741171635 1
1.49742825419849 1
1.46620148519002 1
1.49813595773898 1
1.47023081234022 1
1.41891814148131 1
1.38567461159481 1
1.4968763659973 1
1.50675213828262 1
1.56997087666516 1
1.45294695569044 1
1.63382446213281 1
1.55459777448517 1
1.52792028390601 1
1.57434519712179 1
1.54538999503424 1
1.59435680838661 1
1.4965472069545 1
1.51634657382272 1
1.52978823645031 1
1.57958535870476 1
1.64468342273685 0
1.50012728850102 1
1.51210504362028 1
1.46284957575884 1
1.46481337723479 1
1.51912538596073 1
1.38483365226867 1
1.60005465316598 1
1.46536118306063 1
1.48817392439562 1
1.46776003274888 1
1.45720420334935 1
1.50772577610173 1
1.51550980482566 1
1.48762384294846 1
1.37337711454526 0
1.60145419416071 1
1.5206495401846 1
1.48722346029866 1
1.42028799865611 1
1.66998976412367 0
1.40746185437212 1
1.48868333492864 1
1.52689960729105 1
1.45975059681615 1
1.47875299708165 1
1.57432108640055 1
1.50197065316434 1
1.58470093109401 1
1.59689170105965 1
1.49147984544949 1
1.54240705469564 1
1.43527858700635 1
1.3423822444643 0
1.5027829728692 1
1.51782344602047 1
1.52886825135577 1
1.57783072312298 1
1.58300700578333 1
1.49677351685243 1
1.4462671177574 1
1.56645365097036 1
1.49762006812338 1
1.45696323962595 1
1.48547449415504 1
1.51261069683403 1
1.49339412420325 1
1.4512467566942 1
1.59657461147339 1
1.64363446173691 1
1.53812995970109 1
1.46150604839104 1
1.63134808497404 1
1.53899484602747 1
1.57789406987224 1
1.59811622916856 1
1.52297647551412 1
1.53582823222452 1
1.39078139713368 1
1.58448517695431 1
1.4743801634642 1
1.47595470960991 1
1.56789888206792 1
1.58778273286161 1
1.43681524674174 1
1.45216893677251 1
1.47254728532862 1
1.53884252827332 1
1.46957314068204 1
1.46982667143633 1
1.51253550533178 1
1.54275159768287 1
1.39755440280462 1
1.52048816766294 1
1.34089912949487 0
1.56982296070169 1
1.49454591173356 1
1.37724399402917 1
1.48299928814818 1
1.52610657031464 1
1.5239662115084 1
1.49327843096231 1
1.56295861183734 1
1.54374531871723 1
1.43033419801165 1
1.55465282500944 1
1.56190878712437 1
1.54754395777677 1
1.51136904823765 1
1.48704909105457 1
1.42681551603043 1
1.40574770476991 1
1.53739657982513 1
1.40686998805177 1
1.43617349555467 1
1.50543157297343 1
1.44584389422765 1
1.49169913353897 1
1.51401178823605 1
1.55504615228608 1
1.48054033643043 1
1.38690013881397 1
1.6183500305629 1
1.40899151353589 1
1.48935690472165 1
1.52112442780935 1
1.4740031574232 1
1.4958571936276 1
1.56972300044623 1
1.56203406526002 1
1.54630051855632 1
1.50198921575126 1
1.52122841819927 1
1.54310894881364 1
1.46262337854316 1
1.40266608488269 1
1.46572078859038 1
1.54101787691045 1
1.54153297962858 1
1.51046878108335 1
1.47282754107646 1
1.50499854519028 1
1.51904922362983 1
1.54033430665516 1
1.50306486483394 1
1.59850248707784 1
1.57311421308542 1
1.41825249882493 1
1.61239844021457 1
1.60704364134514 1
1.46551371122187 1
1.49070268585593 1
1.44200107704498 1
1.51677210244871 1
1.51747403326851 1
1.35552048064752 0
1.47469148584695 1
1.43239325571448 1
1.50999781453715 1
1.43337915847318 1
1.44567375623966 1
1.41405061525963 1
1.49925672355655 1
1.51193592487322 1
1.5030079046901 1
1.49989965384881 1
1.44014428654729 1
1.58239978680125 1
1.42356721965551 1
1.5131807832062 1
1.61161547018602 1
1.55943282619935 1
1.58076362405689 1
1.56836526206573 1
1.41935122783904 1
1.38320315786154 1
1.48048401499471 1
1.44083696262021 1
1.50859596068462 1
1.47848813874945 1
1.49152929962981 1
1.5611556400627 1
1.53883554469254 1
1.40757509087415 1
1.63193070521472 1
1.51366580124098 1
1.47290968589378 1
1.54513129241072 1
1.52775112912009 1
1.43548167916795 1
1.48727350808402 1
1.48057770412858 1
1.54314680880386 1
1.4496483826861 1
1.48352682433044 1
1.59298589354879 1
1.53802138302129 1
1.47519446714485 1
1.50474869401345 1
1.55873275371819 1
1.49862019556781 1
1.41733545377121 1
1.46419805723498 1
1.39717778935422 1
1.47216347950488 1
1.48708410148492 1
1.63943958258698 0
1.51570648092696 1
1.47625469425327 1
1.4281302501881 1
1.50895409763428 1
1.51161869142108 1
1.57203765420664 1
1.47383960548614 1
1.5299595357691 1
1.49422989935061 1
1.45031666639505 1
1.53777697489367 1
1.44412723901919 1
1.39754291151525 1
1.4784647274714 1
1.46921009289818 1
1.54651236901639 1
1.38405969779489 0
1.62610875807252 1
1.48046853202813 1
1.44655656528385 1
1.53292550604751 1
1.50230230034479 1
1.5663101279961 1
1.45351079705478 1
1.45109426481823 1
1.47544624505789 1
1.51987330012328 1
1.56827893739552 1
1.46899267123533 1
1.52368537537733 1
1.45272812126819 1
1.54978446152245 1
1.47603278737808 1
1.42615614131287 1
1.45924715200785 1
1.57400838950529 1
1.45528967132945 1
1.50119722784521 1
1.47820585907658 1
1.52261059812479 1
1.38611245695254 0
1.53797234485529 1
1.37262454206824 0
1.44980168317737 1
1.43518997746195 1
1.56221724707885 1
1.41599864442013 1
1.46350137691317 1
1.49425594512905 1
1.54667331853938 1
1.51067351901527 1
1.4862000248823 1
1.6193380054196 1
1.60622478501973 1
1.46304789723785 1
1.5077138264783 1
1.62406735389862 1
1.46829817183994 1
1.56643280331483 1
1.51167055618557 1
1.60231785235556 1
1.47424458085743 1
1.46560539228815 1
1.64464244698145 1
1.40303180307914 1
1.52710122921022 1
1.49570847938273 1
1.4304414768687 1
1.49039414535156 1
1.46681251118108 1
1.39303515307149 1
1.54102650690643 1
1.49476341581922 1
1.54933552905273 1
1.61384244132946 1
1.49297511175668 1
1.49780756131578 1
1.54561424940058 1
1.41489475095624 1
1.50508864569961 1
1.50330413325153 1
1.621963695445 1
1.40654340638902 1
1.44651334524436 1
1.58613788289409 1
1.49627508105798 1
1.53154867281166 1
1.43170466059956 1
1.63568716481112 0
1.5181513279919 1
1.42876708416697 1
1.49821115467808 1
1.3981097144324 1
1.55707021044513 1
1.58991971817147 1
1.48815357738737 1
1.49184981794585 1
1.46529177158862 1
1.59761396566799 1
1.51207535883213 1
1.57727304298187 1
1.51516241048989 1
1.44602091475239 1
1.53517163265769 1
1.43082890993915 1
1.54960184037466 1
1.51070472730598 1
1.49586179578172 1
1.48187257466459 1
1.42195517148517 1
1.54643226549094 1
1.47004122240602 1
1.46108520792031 1
1.56596603613034 1
1.59794068704808 1
1.6203271638379 1
1.41698934984026 1
1.41792755896959 1
1.50697011347423 1
1.65343657421353 0
1.48455752986939 1
1.63086919979815 1
1.5168458903857 1
1.54329888094291 1
1.49753639178415 1
1.3492493978442 0
1.47075908099376 1
1.50947091473938 1
1.41975293327381 1
1.3716989575808 1
1.4713631207698 1
1.46511751833128 1
1.39901601209862 1
1.48366668772947 1
1.6446430958101 0
1.56250481257243 1
1.57667118240756 1
1.54761080710391 1
1.58937520933769 1
1.52019157900194 1
1.61461625193943 1
1.51290298410443 1
1.48319643269195 1
1.56944792992085 1
1.52587999371087 1
1.50565751373102 1
1.43873984389449 1
1.529162168652 1
1.44330791825846 1
1.58927121711143 1
1.57091129349916 1
1.45979506368188 1
1.438624829468 1
1.47518996699984 1
1.54608466899598 1
1.50278502726198 1
1.48237945559929 1
1.42549895802072 1
1.57577825826505 1
1.47293595156247 1
1.57892503127133 1
1.443199317687 1
1.55190526888128 1
1.42856323857823 1
1.44935754144114 1
1.55979381572538 1
1.46617796846292 1
1.36516361793054 0
1.46631141558229 1
1.52533458792081 1
1.58154870008533 1
1.51478491394109 1
1.46003456944683 1
1.39353355798721 1
1.32976110385027 0
1.51956815940674 1
1.51565043639943 1
1.42558287548919 1
1.51121369839021 1
1.46643310806259 1
1.56163296702022 1
1.48555035511083 1
1.54682809109887 1
1.55917591075199 1
1.57535997745175 1
1.41719243209415 1
1.52971528116221 1
1.45913523944721 1
1.48837033760464 1
1.4628923893939 1
1.54058321882882 1
1.54610779482671 1
1.46841395286486 1
1.39464008019918 1
1.49554945955509 1
1.44865442818498 1
1.5247355617707 1
1.47177683457133 1
1.392302937108 1
1.47198739844729 1
1.45241162468052 1
1.42548666430621 1
1.46376914770371 1
1.50066775170219 1
1.42683559695212 1
1.64780250808091 0
1.61554671902346 1
1.58712434541801 1
1.47735317501475 1
1.53936762580881 1
1.51185265571314 1
1.56149618460559 1
1.45926305013468 1
1.49333131546779 1
1.53108082146636 1
1.4198105574783 1
1.53790882952401 1
1.49286372897642 1
1.42278162102879 1
1.49726919236693 1
1.44992129432354 1
1.69749023737562 0
1.43533772098447 1
1.55851929195364 1
1.50629546096905 1
1.50701979685847 1
1.42261401368995 1
1.52244059737246 1
1.45173962932779 1
1.44827769498312 1
1.56395584720915 1
1.53771220048291 1
1.44940485736288 1
1.56879397707616 1
1.56995169810185 1
1.4005601448172 1
1.60076082787318 1
1.46225442512809 1
1.52890052467588 1
1.54782435325307 1
1.48623785092887 1
1.47975786401064 1
1.5126415765316 1
1.54719192249411 1
1.56021620024253 1
1.49275746985224 1
1.4909003301571 1
1.49240523040379 1
1.48297436475052 1
1.54842392094659 1
1.40461566687432 1
1.44810078276337 1
1.56271961579231 1
1.45284388450802 1
1.63390394330555 0
1.44919793131976 1
1.57575284755454 1
1.38893071591937 1
1.46892297437043 1
1.53722385731828 1
1.54858176667443 1
1.46138723570771 1
1.44277532335595 1
1.51951356790947 1
1.57517938073309 1
1.4523124667031 1
1.54383711428386 1
1.52842251385082 1
1.46271880034868 1
1.4584321401241 1
1.44739989961509 1
1.52303358158923 1
1.48619278474829 1
1.6181362230151 1
1.60126392306793 1
1.46973204349088 1
1.44310926144448 1
1.50111571983312 1
1.4644351210393 1
1.56995616968056 1
1.50317886696395 1
1.53656355096318 1
1.47948902645842 1
1.52466623340641 1
1.46569747375459 1
1.42535904433412 1
1.56836932197274 1
1.5858642912635 1
1.49432650229001 1
1.40573802750852 1
1.40304335884212 1
1.55053880096806 1
1.53210567813455 1
1.41729309397653 1
1.55643629637642 1
1.48363914706463 1
1.42656222454016 1
1.39626306665251 1
1.47357436116804 1
1.51821871855972 1
1.63336615232308 0
1.49217609994627 1
1.437382436659 1
1.39232570327402 1
1.44652385949015 1
1.40825505593749 1
1.48327000879236 1
1.49517065865488 1
1.46697339462298 1
1.53822247260627 1
1.52271652550765 1
1.54721425215624 1
1.57124645137975 1
1.5536339137206 1
1.55135254693761 1
1.48543262974428 1
1.5703711999535 1
1.54649447233923 1
1.5021217276401 1
1.46642160697216 1
1.65469278928019 0
1.45080528610751 1
1.46845869988786 1
1.53088879746959 1
1.38977155534524 1
1.46396227826932 1
1.49047535344675 1
1.49177452784224 1
1.41748024790932 1
1.60484606750517 1
1.68754235708851 0
1.42842273077703 1
1.60394247852186 1
1.48597454457144 1
1.45115527419728 1
1.42181618637644 1
1.50391475098488 1
1.57324933273212 1
1.53363533240649 1
1.64121163399811 1
1.58770546952006 1
1.41863330339957 1
1.54301226874065 1
1.57867311272237 1
1.48781807073797 1
1.44878093916224 1
1.59584788234375 1
1.53820307983859 1
1.48819905616967 1
1.51674684597374 1
1.60784654828966 1
1.46574719153717 1
1.39860068422712 1
1.45804494014828 1
1.5384049050763 1
1.51235072439433 1
1.43389498675132 1
1.44263114140172 1
1.42528090193499 1
1.4714249897975 1
1.60586414521356 1
1.41084834693812 1
1.41122944461899 1
1.5266106817023 1
1.51523330208265 1
1.41508773822292 1
1.479753376049 1
1.45161447945599 1
1.37301068484767 1
1.44294879682956 1
1.51460022894819 1
1.52636524795883 1
1.4116128154439 1
1.50787723677237 1
1.45318445928412 1
1.54009588983361 1
1.46332462846797 1
1.49508452002801 1
1.42939742934316 1
1.40453461893148 1
1.50764330033975 1
1.46375792404509 1
1.47254187586442 1
1.51293491127941 1
1.4461051861269 1
1.50045762756005 1
1.52071338963891 1
1.43540697729008 1
1.50849924197001 1
1.567290867142 1
1.5602550756398 1
1.56315830088259 1
1.4861818232286 1
1.50639435435448 1
1.44258531244854 1
1.55131355084122 1
1.50406117362745 1
1.46278750344909 1
1.56098184939759 1
1.49007951108024 1
1.57360875161553 1
1.5454302225142 1
1.42120609766066 1
1.55818867090287 1
1.54774977356261 1
1.44753083139047 1
1.43841063879285 1
1.43929742747689 1
1.51911760449962 1
1.55718202531148 1
1.46252190349085 1
1.42707796015116 1
1.5444743913444 1
1.49214699620182 1
1.51218850142101 1
1.47611381178774 1
1.57934157910298 1
1.47366071999324 1
1.54298471886927 1
1.48443454602132 1
1.50559155401391 1
1.47964549769557 1
1.46041482527767 1
1.56223742776047 1
1.55140310925462 1
1.58162941807731 1
1.47148204780885 1
1.6584565523996 0
1.48783459020104 1
1.49799163511615 1
1.71530705478782 0
1.51890195167029 1
1.52620598093641 1
1.43522238406682 1
1.50583007732957 1
1.4251587276218 1
1.52881456351207 1
1.55468889352293 1
1.51722060866557 1
1.48260171987188 1
1.46110077113682 1
1.46063161158122 1
1.521129351331 1
1.45417568123616 1
1.5969654718018 1
1.42588685519613 1
1.63991317258894 0
1.49756605259103 1
1.47518281705381 1
1.43579731564149 1
1.50918863086508 1
1.5263837429206 1
1.45370734307125 1
1.47472082510875 1
1.45526567439499 1
1.49615951386077 1
1.54905021294487 1
1.50112598944125 1
1.59046614019102 1
1.55662901986348 1
1.45172406919203 1
1.51443505690137 1
1.4266476834716 1
1.49906816355219 1
1.51969868814857 1
1.5421139529341 1
1.4117534837364 1
1.48515850867755 1
1.42631799785741 1
1.45063886167604 1
1.49858281972926 1
1.48434731847916 1
1.36049751032428 1
1.47523919664493 1
1.56809567963622 1
1.51720361506818 1
1.46835508785681 1
1.46097965026023 1
1.49414788886608 1
1.47080712561748 1
1.47970975660786 1
1.63038340305353 1
1.55489926295762 1
1.48199454107874 1
1.45680529984403 1
1.56505743694741 1
1.51734362562737 1
1.61328413223995 1
1.46554653932662 1
1.55675749054679 1
1.48224975704249 1
1.56544135213472 1
1.54086688182601 1
1.47929697335044 1
1.63651548870597 0
1.59742877897008 1
1.41407570799586 1
1.41871770391478 1
1.48079725086893 1
1.52040946501457 1
1.5577405253809 1
1.5001459470435 1
1.51468912777496 1
1.47124129220451 1
1.36587795393356 0
1.54759663991091 1
1.63471512603349 0
1.55161309873222 1
1.48015176206008 1
1.44966056471865 1
1.49168577963701 1
1.48355478524376 1
1.43200187287662 1
1.37381685414373 0
1.58006861755455 1
1.42485511679328 1
1.49757117554325 1
1.48127171539205 1
1.5591443178796 1
1.60432465049482 1
1.52827188673769 1
1.49535756284306 1
1.36779612860988 0
1.44595321074332 1
1.52381023917843 1
1.55650149121623 1
1.50874377260615 1
1.46659411640385 1
1.46650307921785 1
1.55908994012714 1
1.53077869759486 1
1.48732678738806 1
1.48283001273123 1
1.46789835640633 1
1.46343540166652 1
1.52924840381978 1
1.61256827841026 1
1.65634582576659 0
1.48621504248085 1
1.55070354941396 1
1.55415977160967 1
1.45915586995787 1
1.58756875225184 1
1.45162144385254 1
1.51087103018747 1
1.4171219548436 1
1.53026695404796 1
1.49875300352331 1
1.46301255923715 1
1.37151015099392 0
1.41750936785122 1
1.45090029698142 1
1.58292013533049 1
1.55313383621413 1
1.43488819825297 1
1.53619344459302 1
1.41852080194587 1
1.55199456272309 1
1.4247976083114 1
1.534686976715 1
1.58547734821756 1
1.5298671561072 1
1.54092059852178 1
1.50383462530394 1
1.3494209722006 0
1.46462487351317 1
1.48189202927573 1
1.56317944532082 1
1.41935097031951 1
1.50448846794749 1
1.45048569191623 1
1.52240688263667 1
1.47447879790391 1
1.53440462008674 1
1.52391709715698 1
1.47257017922329 1
1.48870101877654 1
1.49022454292931 1
1.64982262994522 0
1.54071917242477 1
1.51810259907344 1
1.50177528943779 1
1.33730192338203 0
1.50546697522928 1
1.47561050791464 1
1.47294812447347 1
1.54254525820655 1
1.50176126749902 1
1.36690790940954 0
1.59001031297142 1
1.61212452791329 1
1.59649048803232 1
1.46138564890311 1
1.59688019909726 1
1.52868391251094 1
1.44541625879232 1
1.50164636859178 1
1.50831155180034 1
1.56831632141056 1
1.42556014201336 1
1.54278320654574 1
1.37374960121306 0
1.42559208986432 1
1.51533826802779 1
1.4692474889611 1
1.51023007255792 1
1.542045951593 1
1.47063607656161 1
1.46291422456013 1
1.56086364973535 1
1.3512762427926 0
1.58906326881863 1
1.60485279184729 1
1.50138491430667 1
1.51746222150652 1
1.43889138015545 1
1.53459269353092 1
1.3915019363771 1
1.47554396162664 1
1.61965548010958 1
1.55050791073858 1
1.54244712617962 1
1.49153993892655 1
1.4818379662671 1
1.42116470458572 1
1.50233663085535 1
1.4221276544378 1
1.37315746537904 1
1.41147205974459 1
1.54612961855128 1
1.45290867243406 1
1.46920823635251 1
1.38810810942534 1
1.52391954274232 1
1.42660571736779 1
1.50774770142843 1
1.52346982192651 1
1.56497159355452 1
1.46072285807667 1
1.54253123079838 1
1.58722822976072 1
1.51671821336063 1
1.46022722674349 1
1.48286988619513 1
1.42726166270141 1
1.54728707601497 1
1.52225050737625 1
1.46007350125469 1
1.46604992381089 1
1.49686601733019 1
1.51846822665254 1
1.39224427061898 1
1.55972341098034 1
1.4937730966414 1
1.53212015512463 1
1.43451160874673 1
1.36228336247832 0
1.56122309155232 1
1.55477567669091 1
1.4162198438246 1
1.49847939284907 1
1.50528073533386 1
1.59597512565483 1
1.56583205017384 1
1.48074807643165 1
1.45540406065596 1
1.54487241155354 1
1.52967888787676 1
1.60644533802156 1
1.52424909388387 1
1.44688161962136 1
1.52522919731192 1
1.56156711634186 1
1.53232910526016 1
1.43566260036394 1
1.51470357392726 1
1.51215604701989 1
1.55248167469859 1
1.48954472845805 1
1.53802804470238 1
1.60471830317593 1
1.48846742600142 1
1.41271951570923 1
1.47717403005473 1
1.47547137162985 1
1.42282407596654 1
1.60455950364667 1
1.49835570614278 1
1.42322491786876 1
1.47415583279664 1
1.48979476724994 1
1.57137364956173 1
1.45298350392987 1
1.53927489191423 1
1.41781830427241 1
1.50118447087042 1
1.51423585207555 1
1.42207914075016 1
1.51902847778593 1
1.36604419468158 0
1.50191296969057 1
1.53303012396052 1
1.47076783164594 1
1.41999080880876 1
1.35592632658145 0
1.49203576865688 1
1.61486530219243 1
1.43911840524097 1
1.54626681397907 1
1.41102040025787 1
1.46052559159687 1
1.50140879451789 1
1.62829417720177 1
1.50675857687808 1
1.5403885741495 1
1.51331252112228 1
1.59921098283059 1
1.5873753123552 1
1.59633212948595 1
1.49040110478161 1
1.54905859248964 1
1.44118950373779 1
1.50164149259238 1
1.55716865308983 1
1.61523387274544 1
1.43945182826037 1
1.44548575838406 1
1.55071872034573 1
1.52213096171696 1
1.42375556934531 1
1.43573110229987 1
1.47454385265295 1
1.5158351491955 1
1.48235296060789 1
1.50108174525085 1
1.65049494443103 0
1.51269219595805 1
1.51864344127516 1
1.44901490727136 1
1.69005225919805 0
1.55863786090608 1
1.48649387892375 1
1.50716229182555 1
1.48569501508773 1
1.45700575126944 1
1.44597156852505 1
1.44969623058519 1
1.42866967665857 1
1.58163943204639 1
1.62008504602316 1
1.51750287468546 1
1.40612194894907 1
1.52102724068975 1
1.4085373321337 1
1.72212636037397 0
1.53662007090796 1
1.42037498588429 1
1.41872838667802 1
1.6247963113397 0
1.59667777444084 1
1.59075312130759 1
1.53983644856489 1
1.47637426363447 1
1.6304116249373 0
1.5979613387259 1
1.51736785298219 1
1.51617325208313 1
1.53118816122439 1
1.49173156152424 1
1.37716039825354 1
1.45891778108568 1
1.44692541807312 1
1.49964401486956 1
1.48402894661585 1
1.36285524489195 0
1.48545623979435 1
1.49944262338402 1
1.53188409589022 1
1.49463590256638 1
1.48406916557198 1
1.60424089847185 1
1.45823456486209 1
1.52222955279694 1
1.45998571499961 1
1.40353944685709 1
1.49575751098893 1
1.46473311266442 1
1.45980725938946 1
1.50036195627963 1
1.49422137928133 1
1.3140324737451 0
1.51658404972247 1
1.58485694835139 1
1.54823128638763 1
1.37141640471609 0
1.46018346377466 1
1.51631714743234 1
1.48522222218782 1
1.47820570397001 1
1.57441412917896 1
1.50188031909095 1
1.4694613681979 1
1.47398208726323 1
1.49901522829265 1
1.54608981405117 1
1.41018789747361 1
1.42361213563086 1
1.40160676498655 1
1.58005811995768 1
1.37720692206829 0
1.49511250183111 1
1.55264949808475 1
1.43334443818676 1
1.45437698815575 1
1.59756688360266 1
1.48393380459013 1
1.46839227522547 1
1.56864292465418 1
1.46152444253359 1
1.47849641255866 1
1.46455638814779 1
1.40533563642547 1
1.46729961636524 1
1.65688281029655 0
1.44262756606077 1
1.51012137856853 1
1.51415668467292 1
1.49489518899519 1
1.41703632336054 1
1.56541110599008 1
1.60473101993442 1
1.62974353531337 1
1.60902656444862 1
1.36448178857343 0
1.49306612001659 1
1.41635119319667 1
1.50101800359293 1
1.48891423938136 1
1.45838771985611 1
1.53208524678593 1
1.34131620338405 1
1.52112378377932 1
1.41714904610734 1
1.57447851310944 1
1.45222171397666 1
1.55432557433226 1
1.44117813293355 1
1.47317803591149 1
1.62653885843339 0
1.43351652180855 1
1.45618318415621 1
1.49080094235647 1
1.48718704073912 1
1.60859607705726 1
1.48401138315217 1
1.54989657215131 1
1.38927905482563 1
1.55065383255152 1
1.46468338155922 1
1.51881753648694 1
1.49026262565659 1
1.47575318289061 1
1.54900137107447 1
1.57033208482721 1
1.48815300305396 1
1.48330352367046 1
1.61563582854135 1
1.53820797173358 1
1.42250405306574 1
1.41934356003152 1
1.52442481458062 1
1.49989194697088 1
1.53752036143563 1
1.55367759783914 1
1.40588750326881 1
1.46326547924081 1
1.49190387646598 1
1.5630571829222 1
1.39370232807714 1
1.51792006091961 1
1.46761218911274 1
1.57663917708509 1
1.50375524807542 1
1.45855783058124 1
1.53012627291207 1
1.50556275919445 1
1.5457646208911 1
1.58568732530472 1
1.48471856490375 1
1.52277894202235 1
1.50927981406726 1
1.58560302492734 1
1.55781737435041 1
1.49327516392946 1
1.54642171339808 1
1.46624349249762 1
1.44551825687461 1
1.51984772265891 1
1.42098703235367 1
1.55691223158978 1
1.52548945186045 1
1.55373047715847 1
1.47345291005521 1
1.56104929118507 1
1.49854859329222 1
1.4038332703736 1
1.46274440322108 1
1.50139360528134 1
1.6223535047032 0
1.54407960659196 1
1.45228835506271 1
1.51985178534849 1
1.51547281859883 1
1.45001984451072 1
1.52595629707773 1
1.45538824250051 1
1.52430419103206 1
1.542209059852 1
1.51685402978711 1
1.48008902015054 1
1.45817747045622 1
1.45156385147889 1
1.60875939012718 1
1.51410121284341 1
1.35253139156207 0
1.41585384742611 1
1.53101555119737 1
1.45358226129452 1
1.56269912439628 1
1.54969557509974 1
1.52404117265615 1
1.44654794886795 1
1.57081348936165 1
1.4344487564976 1
1.42863137343357 1
1.34702414935647 0
1.46770297821565 1
1.6452558142314 0
1.49086265602032 1
1.42734200506363 1
1.52631423117147 1
1.49244415455287 1
1.47696558616243 1
1.55553808327929 1
1.50652185865311 1
1.45380949232329 1
1.54363509119518 1
1.55419970560436 1
1.42953363317844 1
1.36598795578389 0
1.49145110850778 1
1.46891469178558 1
1.43899854175933 1
1.57529335732133 1
1.55255247179256 1
1.47971250486971 1
1.55673336194466 1
1.51808432557439 1
1.52111151131511 1
1.48810742245791 1
1.56565732813016 1
1.42771886752824 1
1.54786808676665 1
1.53926724470743 1
1.465116734711 1
1.35034322023376 0
1.56677754800909 1
1.49593173906099 1
1.59208625418428 1
1.51545898767823 1
1.49719310321922 1
1.46075319714627 1
1.4865272103946 1
1.41173272987978 1
1.52377187121967 1
1.54048979165426 1
1.45993292700059 1
1.63203751895158 0
1.53677951329132 1
1.48035800814746 1
1.4415635852482 1
1.48133129338299 1
1.45966549442687 1
1.46436691994092 1
1.5039813200839 1
1.48267251010488 1
1.64252059257678 1
1.45608137296176 1
1.49769585645999 1
1.55042233502872 1
1.55986881836396 1
1.54055532794003 1
1.54457984789377 1
1.55465482931846 1
1.52236956999471 1
1.62479671997077 1
1.38623386729863 1
1.45357305188354 1
1.6444932548665 0
1.58011506488264 1
1.5070102035947 1
1.46302000529304 1
1.4500648567637 1
1.49602633510282 1
1.471184097838 1
1.71686687952478 0
1.4533986429572 1
1.3832827465194 0
1.54185888672287 1
1.43785099025496 1
1.55059358485833 1
1.48781886918659 1
1.45019139429145 1
1.4040259684955 1
1.5492106176001 1
1.56173466968962 1
1.42310525535925 1
1.59539564776541 1
1.38758453093187 1
1.51297375269399 1
1.54718166450111 1
1.41456771663541 1
1.5436564607183 1
1.57465512167891 1
1.48464498621898 1
1.55081266604234 1
1.54573737536618 1
1.44823749016318 1
1.48798966824915 1
1.40779826972452 1
1.48760999773801 1
1.62672690268639 1
1.61310853104057 0
1.64358122205518 0
1.56295861319776 1
1.42212721099022 1
1.49240931175984 1
1.54041443023395 1
1.44305269325237 1
1.50918929719036 1
1.3408423446976 0
1.55721127311219 1
1.59093513398321 1
1.46188859936633 1
1.46575023915395 1
1.49556459583358 1
1.50148014018962 1
1.54699887402152 1
1.416257076803 1
1.54212016375977 1
1.55943288210148 1
1.39985248710503 1
1.41030690654099 1
1.53798873686517 1
1.41457925696304 1
1.50936624663941 1
1.63427584408108 0
1.44035793755179 1
1.52625832248549 1
1.47289717321375 1
1.51164146277841 1
1.55070128934899 1
1.40965130266886 1
1.50920540394854 1
1.61936339686695 1
1.59257103636912 1
1.55974006363604 1
1.41335561699615 1
1.48745176215686 1
1.47513628435269 1
1.47173375605526 1
1.47868910563047 1
1.40530700615243 1
1.37981387788887 1
1.55796802439308 1
1.56724506043829 1
1.54234055259585 1
1.47207636386378 1
1.63946254176756 1
1.43019386368648 1
1.46304470155246 1
1.45724840510962 1
1.5214782061684 1
1.42746181839291 1
1.56649067549765 1
1.47739478946865 1
1.47197200393033 1
1.59864707608951 1
1.473908694215 1
1.50982520201349 1
1.51475751031252 1
1.46495328448604 1
1.39810757973686 1
1.53823741590264 1
1.41732570158838 1
1.41488580521244 1
1.52839536771425 1
1.48850896762925 1
1.46627396527186 1
1.54708173767555 1
1.4933921828566 1
1.56298914404573 1
1.5169986546641 1
1.49392252600484 1
1.6444380045188 0
1.47716206304071 1
1.52632347961624 1
1.56168439464463 1
1.50822530669927 1
1.40631936675636 1
1.6299781424188 0
1.48777360463474 1
1.42366232073282 1
1.57005119204506 1
1.41697484318612 1
1.43724237269899 1
1.53100896865006 1
1.47721500163955 1
1.56155283732792 1
1.50457453681184 1
1.42513986612019 1
1.5685203605551 1
1.59220226490104 1
1.38901372016553 1
1.52189059299244 1
1.48329272616759 1
1.6076952752976 1
1.47423864939828 1
1.41150134331527 1
1.55691201093142 1
1.52026767862941 1
1.44645467314283 1
1.48459556504216 1
1.61896424134882 1
1.46846856770725 1
1.56514170261438 1
1.47002505910838 1
1.56122051368999 1
1.56490835873875 1
1.48089126566129 1
1.48787255935649 1
1.51799276191522 1
1.4748071318767 1
1.4549238443113 1
1.52383197645433 1
1.47255497298866 1
1.62090113112369 1
1.5516261655732 1
1.4388797196785 1
1.54713279733294 1
1.49101863783876 1
1.56042237432356 1
1.45914038295209 1
1.47379557557589 1
1.5115695903379 1
1.5274565639088 1
1.55958509157909 1
1.45770874338613 1
1.507789258174 1
1.48992674983379 1
1.60496003505519 1
1.51088548335865 1
1.37492546697537 1
1.4556598678902 1
1.6635158234871 1
1.48206912045022 1
1.51967526173865 1
1.47696205292154 1
1.48682197479596 1
1.36683428984016 0
1.52209073841207 1
1.38265982986599 0
1.46675233350356 1
1.46593123152216 1
1.6612364778272 0
1.40658877762455 1
1.51008391368172 1
1.42964858677941 1
1.55847206924733 1
1.45429204127108 1
1.52615996301173 1
1.54567224633011 1
1.4555331853561 1
1.43624118601202 1
1.53921223064126 1
1.46923033260008 1
1.47981184699606 1
1.48455790147041 1
1.34554297643041 0
1.43963194048917 1
1.50667836877773 1
1.4351499631832 1
1.62054811687124 1
1.46982317042603 1
1.54724856416023 1
1.49893646523761 1
1.54252952658345 1
1.52538411861356 1
1.43443395071845 1
1.4569847116058 1
1.40915027950549 1
1.50505499078268 1
1.55978735250317 1
1.4905460532633 1
1.47675841409573 1
1.57733161109752 1
1.52420941605869 1
1.60256439954669 1
1.57013585147239 1
1.52953324350992 1
1.51555292019586 1
1.45623190764909 1
1.52441104041941 1
1.48401104421998 1
1.61140733942476 1
1.45469713842401 1
1.51223273305058 1
1.47812847412327 1
1.49125493575861 1
1.4307900270544 1
1.49290512124687 1
1.48738668818616 1
1.54816475258328 1
1.4783788973935 1
1.45413770377845 1
1.45001428378294 1
1.60747875146778 1
1.45189707039793 1
1.51200350498578 1
1.4647120782487 1
1.50307955749521 1
1.44405821568459 1
1.35753933433215 0
1.58267467934972 1
1.49822013788758 1
1.41462988769489 1
1.55736820538253 1
1.59876061184855 1
1.48673256647444 1
1.49704598641118 1
1.5358615611217 1
1.40882492361711 1
1.49305988809031 1
1.53340529972363 1
1.53635854851028 1
1.53564448964113 1
1.51562337050732 1
1.58548715412339 1
1.3958837386716 1
1.43834770992141 1
1.52449822503756 1
1.53516511490391 1
1.57032709196535 1
1.37358682160725 0
1.58866223205733 1
1.5941756088339 1
1.50651897457221 1
1.46754714460947 1
1.49853099143962 1
1.59991456678382 1
1.57111733556206 1
1.49985372558118 1
1.50872406330854 1
1.53893635543642 1
1.44739123181237 1
1.50843023749069 1
1.55363143087894 1
1.50530949892953 1
1.49366456697065 1
1.40344352910212 1
1.52714333243278 1
1.51192838555261 1
1.63212100323379 0
1.50200907638306 1
1.54278635143836 1
1.57572768532666 1
1.46592605743237 1
1.53734168826949 1
1.49633072606188 1
1.45977331261403 1
1.43837854118764 1
1.57338393153601 1
1.57775325200444 1
1.50081982030558 1
1.41714672580728 1
1.50394251857234 1
1.47289678139636 1
1.43957105964867 1
1.53638762359777 1
1.58489294987005 1
1.49174661202944 1
1.49499179644055 1
1.64622051439122 0
1.54980039928099 1
1.48243184247907 1
1.44394431147192 1
1.40591192628655 1
1.61636750878565 1
1.49971316897636 1
1.4766313940046 1
1.62045769384121 1
1.46356872991907 1
1.43709549591716 1
1.263000696211 0
1.57433067276934 1
1.51506548589767 1
1.43553062849091 1
1.4623290952679 1
1.47795479128131 1
1.55121724989614 1
1.45627130132346 1
1.49407742488705 1
1.51585813934503 1
1.46168179671765 1
1.48278050329363 1
1.56441345618436 1
1.48095159863731 1
1.49363958300293 1
1.43035755196672 1
1.51993671442362 1
1.45195557580045 1
1.56914285012602 1
1.55146858673511 1
1.43937911880462 1
1.52528757707153 1
1.51774423306678 1
1.43296710278255 1
1.53374232045492 1
1.43751679936957 1
1.57412972028964 1
1.43638876269981 1
1.57185532613649 1
1.44012116267587 1
1.42672684108471 1
1.47022094762773 1
1.53747937156327 1
1.48816913410311 1
1.51325202292584 1
1.54503703620099 1
1.35085072873855 0
1.60956817733749 1
1.56016604270988 1
1.48675125484471 1
1.49630327767699 1
1.55662549178227 1
1.50313381856561 1
1.49640401597913 1
1.44849452372691 1
1.42099741835393 1
1.51217772713342 1
1.45233021367836 1
1.48277209351142 1
1.51060282572045 1
1.50388106165176 1
1.51908698094795 1
1.45436880398238 1
1.50076886627064 1
1.47347142573331 1
1.48298995174945 1
1.48470190968919 1
1.50001199587782 1
1.51376553136668 1
1.46518410079542 1
1.55653191650536 1
1.44141425600957 1
1.5287267674965 1
1.57289577727184 1
1.48500727811529 1
1.47457849555499 1
1.47475181538135 1
1.40509518139772 1
1.52732439885981 1
1.62202004559095 1
1.60079788647195 1
1.62500425551671 1
1.5222432527949 1
1.51447301411209 1
1.44634844381703 1
1.47978585559443 1
1.39109895062536 1
1.50791003033741 1
1.55800902595475 1
1.46397462913979 1
1.38812944760469 1
1.48388756618501 1
1.53281061023871 1
1.47264292194955 1
1.63845610158016 1
1.42920629232566 1
1.4116504176362 1
1.46336352008693 1
1.45086567966053 1
1.53852644675277 1
1.62247769082175 1
1.35245551032457 0
1.56352779790221 1
1.4187388586578 1
1.45579439071855 1
1.53206747925228 1
1.50207639698637 1
1.55103314521784 1
1.47259402768363 1
1.58753642109072 1
1.5891767655301 1
1.51208983924287 1
1.38664979870717 1
1.41823081768081 1
1.50333701499567 1
1.43729661668884 1
1.57425761561478 1
1.51566448921159 1
1.4390283142989 1
1.44017652261827 1
1.5199622251789 1
1.50569983729118 1
1.54395257319053 1
1.43806286049172 1
1.57876292767211 1
1.61118456132381 1
1.50499248212535 1
1.5075863565584 1
1.63623668621051 0
1.48420510985064 1
1.48495577615555 1
1.62064372030842 1
1.49602103278541 1
1.47007615854294 1
1.47318157604543 1
1.4920661913805 1
1.55088964443314 1
1.40885322680487 1
1.41056113891715 1
1.49784709436927 1
1.43524728128649 1
1.50178338972107 1
1.48564559561031 1
1.57098309469005 1
1.47446081384166 1
1.59470359517123 1
1.41659006840454 1
1.46554296162653 1
1.41474610661237 1
1.50807104957979 1
1.3758036239608 1
1.6249687868036 1
1.5793575668266 1
1.52517938481084 1
1.44132077984494 1
1.46578377576755 1
1.45495661333857 1
1.40662257074774 1
1.5586225079485 1
1.43845738228941 1
1.5503065292558 1
1.43761565471781 1
1.56757198902521 1
1.49158653906466 1
1.39681504161752 1
1.55545115891458 1
1.4849634888468 1
1.41706981956192 1
1.54925985537448 1
1.57176245103265 1
1.52552572790699 1
1.40079724321628 1
1.56527143918631 1
1.53879690626402 1
1.54535874307398 1
1.4722738997715 1
1.50998786016598 1
1.48651407496415 1
1.5111637602399 1
1.52186514422146 1
1.57802598301571 1
1.45069795857999 1
1.48367033188872 1
1.51310990654972 1
1.5478600080327 1
1.46963782299819 1
1.50442882294746 1
1.46241466749078 1
1.44207183639335 1
1.52021427834237 1
1.56984490840738 1
1.42813528329394 1
1.44874568655941 1
1.45536076164167 1
1.52719046688004 1
1.46657154201405 1
1.5019021126735 1
1.49595013407587 1
1.43004817484102 1
1.41440379786204 1
1.51966951981652 1
1.44783027240683 1
1.49384570221268 1
1.42300101302273 1
1.45613138279596 1
1.50424706807717 1
1.35171890316733 0
1.52464139192843 1
1.55840854752315 1
1.4896415406153 1
1.44926025867402 1
1.47532507935803 1
1.44246231783333 1
1.48761896045709 1
1.44682168791211 1
1.46886159563533 1
1.48912652373227 1
1.4620757466361 1
1.62557824952033 0
1.53532777438425 1
1.49815072370389 1
1.50204734148126 1
1.39055103978484 1
1.6048693905018 1
1.43978536992523 1
1.40387023034817 1
1.50519992992127 1
1.51217828879192 1
1.48147426832557 1
1.52684703482337 1
1.42816752336948 1
1.54403812456091 1
1.50300219605667 1
1.39850924664456 1
1.48274861612461 1
1.43773646162082 1
1.48290782170655 1
1.49169000826108 1
1.51136590315685 1
1.4279864734007 1
1.48246543969351 1
1.51555427998578 1
1.41801799891324 1
1.55634640881069 1
1.443880597004 1
1.45319170530706 1
1.52540157973817 1
1.47357022727582 1
1.44355390478389 1
1.5792621954786 1
1.57892864736168 1
1.47783665642443 1
1.56124880583776 1
1.50154686835005 1
1.39336948422659 1
1.42716016306107 1
1.53013522942731 1
1.49651141326027 1
1.5882190072041 1
1.42876478715731 1
1.40746501525506 1
1.4331639903217 1
1.52468143418024 1
1.53070183663995 1
1.57572432833836 1
1.45256257058889 1
1.51197852282532 1
1.48065927213152 1
1.48635535763326 1
1.51304898915491 1
1.44089788435538 1
1.55092229647664 1
1.48220991391115 1
1.46747502291033 1
1.41612864480468 1
1.5478698505427 1
1.32757459861516 0
1.55553639603126 1
1.55577538274555 1
1.47158436840686 1
1.49755449446929 1
1.57427510567009 1
1.46252212247688 1
1.51164368146083 1
1.53107567889309 1
1.46603124290842 1
1.48821622145746 1
1.50847859723071 1
1.41220720564634 1
1.53409664151712 1
1.55274870971604 1
1.42060824692426 1
1.52319623526912 1
1.58555660410922 1
1.57065184883867 1
1.47929750079371 1
1.43381057961101 1
1.5909187233749 1
1.44712578381637 1
1.45568133117212 1
1.41577176967691 1
1.63557465763082 1
1.51513829352755 1
1.47368051674838 1
1.47031563864602 1
1.52007665111645 1
1.52869431261305 1
1.54289495411919 1
1.42805523679784 1
1.51103581580289 1
1.546998009896 1
1.47815570792082 1
1.46399531525626 1
1.41924812467353 1
1.53390515649514 1
1.45473992200651 1
1.48835925057524 1
1.55001091704218 1
1.55819385302159 1
1.48661840047745 1
1.555206223528 1
1.42424874856173 1
1.50535582228062 1
1.40559138476103 1
1.52414070353178 1
1.36700465657426 1
1.60868255927402 1
1.44626503136144 1
1.51861351872259 1
1.53009871747514 1
1.53336108397066 1
1.34448751207895 0
1.52682676096311 1
1.48340559456541 1
1.47880195284831 1
1.55174002729937 1
1.44383742152536 1
1.56083952248226 1
1.489784839152 1
1.52113214010794 1
1.56476427602197 1
1.52238248644886 1
1.54283930250566 1
1.50146375683154 1
1.36525718472552 0
1.51164660919787 1
1.56638934010375 1
1.40154559596536 1
1.48524245521417 1
1.52314250112735 1
1.47096879809865 1
1.54982426113255 1
1.48739767131039 1
1.57910734077933 1
1.51530262187521 1
1.35502571815162 0
1.5685944269313 1
1.42114595332319 1
1.40395877797341 1
1.54141190426596 1
1.42948457902062 1
1.51402841394789 1
1.4700376210719 1
1.44197703330361 1
1.5176798547431 1
1.48775089252315 1
1.51899416893071 1
1.50901310332364 1
1.45191809338556 1
1.50967441008907 1
1.47898904581905 1
1.46959665509994 1
1.41020546596142 1
1.5338150055021 1
1.49909739828182 1
1.45918666188176 1
1.51108883917234 1
1.48361905764712 1
1.52636066121339 1
1.48130519810012 1
1.62031610977717 1
1.54505443244559 1
1.53668972061532 1
1.50238335704178 1
1.56091465437114 1
1.50064233423412 1
1.45149676276515 1
1.52469462738711 1
1.44156990331387 1
1.48585952305646 1
1.56789504991691 1
1.42427606434969 1
1.58125100090883 1
1.54133193835783 1
1.44715996358325 1
1.43739998433726 1
1.40105518524291 1
1.49725726456222 1
1.55029565514724 1
1.54391172090822 1
1.50754096082707 1
1.60055166633201 1
1.49895526087548 1
1.48263842292638 1
1.47954901168441 1
1.49385524709661 1
1.46693958281371 1
1.54867764305981 1
1.49284330049716 1
1.55010723965918 1
1.5628872810551 1
1.45935227133254 1
1.61737651457902 1
1.480880635901 1
1.49639800047803 1
1.4388058742306 1
1.62865073506843 1
1.34457728757426 0
1.360629049793 0
1.39374955252984 1
1.41832357266148 1
1.40961827838583 1
1.46322417338915 1
1.57108712033834 1
1.37950741464721 1
1.51454337265772 1
1.43415161808328 1
1.50408833500926 1
1.4280565953888 1
1.56560378786032 1
1.41224113595318 1
1.42784838676025 1
1.5312763547413 1
1.40510944358609 1
1.52945236566349 1
1.45118785937003 1
1.60421677985499 1
1.52591843591673 1
1.50905161346288 1
1.52704403679529 1
1.52051081885603 1
1.52900760459184 1
1.5971697860306 1
1.60848060093983 1
1.48446729327086 1
1.56000529938569 1
1.40592652172659 1
1.46664747054143 1
1.43767943103277 1
1.48720518321915 1
1.46549514211731 1
1.42126706201822 1
1.49237281707233 1
1.56496775352598 1
1.51851057683807 1
1.41913609136463 1
1.51665259139724 1
1.44961731534847 1
1.43320826104216 1
1.38287995750215 1
1.58895360200287 1
1.44361160445804 1
1.38503498145902 0
1.59306798733936 1
1.49417688110871 1
1.43825699249478 1
1.4355269487349 1
1.46950286688648 1
1.53499055511314 1
1.50134063540623 1
1.56408355166451 1
1.47190117492974 1
1.47360324615845 1
1.43352737212374 1
1.49445171870817 1
1.52541322550431 1
1.40428021610596 1
1.4765710743227 1
1.45227099729478 1
1.57436166010661 1
1.46692427354917 1
1.50794606685151 1
1.52383523496269 1
1.45711315228224 1
1.46494636926669 1
1.54771816151073 1
1.46433169053962 1
1.45113130408453 1
1.54649965317693 1
1.592445736764 1
1.61107128949198 1
1.41957260878367 1
1.51907434535331 1
1.49668730895969 1
1.44552667376849 1
1.44890790703237 1
1.54375436087176 1
1.50536885365739 1
1.55320057444302 1
1.55347887242125 1
1.54531075873135 1
1.4896480746986 1
1.47043520651769 1
1.57966169964616 1
1.54866870141841 1
1.44193110947887 1
1.43815397476678 1
1.43127766710853 1
1.46190808309845 1
1.44579064622281 1
1.58428963212539 1
1.49811403087975 1
1.5941027129556 1
1.58393803295592 1
1.46825711702173 1
1.49992864885932 1
1.41912515785334 1
1.50598245927836 1
1.67568589217754 0
1.61294520015553 1
1.471213966239 1
1.40773268636469 1
1.57801730686186 1
1.52447403490649 1
1.56541387830033 1
1.52281174196551 1
1.63780238706755 0
1.53985059856502 1
1.432094123183 1
1.52733853801364 1
1.52553009591115 1
1.52014508346634 1
1.48067687315437 1
1.51092309474894 1
1.54666887020813 1
1.42041424266895 1
1.4911444034631 1
1.41131371856524 1
1.52000308116327 1
1.4494189937723 1
1.53210350281788 1
1.53613197951722 1
1.38737502793027 1
1.4202142976598 1
1.46840478048435 1
1.40310647055791 1
1.51554089514822 1
1.46280547072363 1
1.6054952961914 1
1.50687917384132 1
1.3749692506097 1
1.4588214206716 1
1.51207833601924 1
1.48629358815865 1
1.47530503377779 1
1.47548297170599 1
1.50079243794936 1
1.51819309974622 1
1.53028018460263 1
1.56112177363207 1
1.53904388033849 1
1.57441847220769 1
1.52070731695269 1
1.56109843986594 1
1.405257460937 1
1.4908933120055 1
1.50954895607699 1
1.45765107394512 1
1.43315864449265 1
1.49542134237866 1
1.40073255964774 1
1.52121997670174 1
1.48299253206422 1
1.48008069178776 1
1.5107523732063 1
1.5233619637995 1
1.60860279152918 1
1.54409101072141 1
1.50699706083005 1
1.5674623051395 1
1.49430232263048 1
1.50805236666044 1
1.52679329884087 1
1.54893440768318 1
1.5538829559754 1
1.46590441551362 1
1.56991559405871 1
1.41927770521158 1
1.41372106405638 1
1.55800233344694 1
1.52347418288095 1
1.38441461181189 1
1.48414687412513 1
1.47010717021918 1
1.69904235677076 0
1.51928372804989 1
1.62594275280112 1
1.5577345392532 1
1.42695088348401 1
1.50675898308305 1
1.40484916214165 1
1.5689037766053 1
1.51541696964991 1
1.48207310038936 1
1.42356120253295 1
1.52249794948235 1
1.43320217713057 1
1.51820549065446 1
1.59267778851804 1
1.58246256802793 1
1.5225183757358 1
1.4746765215136 1
1.55294180756441 1
1.51689839165252 1
1.45656784927741 1
1.51707293727332 1
1.53232124270955 1
1.46494037605296 1
1.52420542311441 1
1.56395456708221 1
1.56540787169623 1
1.46613770186462 1
1.66908270669076 0
1.4759074985588 1
1.5851447173416 1
1.42282923623733 1
1.4614589167521 1
1.58224467724049 1
1.40826199972844 1
1.55024962707501 1
1.50002175471221 1
1.52416005532869 1
1.55545445259884 1
1.50588284141821 1
1.40549461530465 1
1.51484322637453 1
1.41148645400151 1
1.42207794676703 1
1.40856792264727 1
1.51107105792907 1
1.40402911793989 1
1.5032947242113 1
1.38518757533646 1
1.48475810090409 1
1.48991572649182 1
1.42852179431714 1
1.44723869752574 1
1.53622547497987 1
1.5336458096921 1
1.50512933802985 1
1.41089683385612 1
1.58168776950124 1
1.53468005028662 1
1.56352034611064 1
1.45522568844479 1
1.48483870803312 1
1.54222140192854 1
1.47792124124901 1
1.51251089431083 1
1.43325581382477 1
1.46308164025625 1
1.53288559545264 1
1.46015245109101 1
1.51014165142572 1
1.50675310500233 1
1.37133490576574 1
1.5739754256569 1
1.46223671489633 1
1.45611882377158 1
1.45638123381607 1
1.46423433042999 1
1.4971116000939 1
1.52225796756104 1
1.56014343648251 1
1.48668885726988 1
1.46729975508964 1
1.43951346922488 1
1.480233026083 1
1.48395907495181 1
1.5645272539525 1
1.51441728353091 1
1.52420200573525 1
1.38239503321625 0
1.52777139895133 1
1.53230602270865 1
1.55572281976141 1
1.5750766248687 1
1.55166795465882 1
1.50763039873099 1
1.56151237686497 1
1.66744752740939 0
1.48348773476156 1
1.59411181333847 1
1.43999003954102 1
1.55407976766322 1
1.41655922862933 1
1.45237854663871 1
1.50616513337641 1
1.51947975683314 1
1.55969924473347 1
1.43056459456656 1
1.45998964003941 1
1.39541864726956 1
1.46918518922616 1
1.39657517988238 1
1.50135225173918 1
1.41650929478955 1
1.49328871192044 1
1.38672021810567 1
1.54310540903428 1
1.52358548062808 1
1.53046396419605 1
1.48479148566496 1
1.54288484089176 1
1.5054619773508 1
1.55766007118076 1
1.51208099425173 1
1.54244852300784 1
1.53447663028437 1
1.44164565415022 1
1.49540881562835 1
1.4550643392673 1
1.44474954995078 1
1.44222843442585 1
1.46135626209036 1
1.54975626385268 1
1.60370343883774 1
1.36373787338898 0
1.43799375838782 1
1.4474383525593 1
1.5456986257725 1
1.55974643552568 1
1.54333340389392 1
1.53842616803642 1
1.50974571174908 1
1.47777212530604 1
1.47796555874988 1
1.53993350589623 1
1.53036317828578 1
1.53991036920164 1
1.48631472871184 1
1.47734532347607 1
1.54477752389469 1
1.50798232509613 1
1.37641988997255 0
1.53111673773352 1
1.47185203313675 1
1.53029774011834 1
1.56221578299899 1
1.48221408140144 1
1.53593582519016 1
1.57691535666712 1
1.59511539489218 1
1.44624441067571 1
1.39444124522353 1
1.40615743306758 1
1.58831915326478 1
1.55530459516972 1
1.46595913819652 1
1.46371363714587 1
1.55713274287059 1
1.48575507186619 1
1.53571367690554 1
1.31131317524604 0
1.54950626226875 1
1.4294407063164 1
1.5119729898932 1
1.49537069422233 1
1.50636562546572 1
1.50041170419856 1
1.53294200989875 1
1.50219650132391 1
1.53150989680317 1
1.50594558833352 1
1.64936987170239 0
1.58697384013705 1
1.46728432683125 1
1.44683218646756 1
1.55885889708761 1
1.48575597777212 1
1.40808710778294 1
1.49643162928844 1
1.55268507501315 1
1.42995321657873 1
1.36167344662706 0
1.54834473829958 1
1.53003987186493 1
1.53011489592045 1
1.494573483428 1
1.39954390371813 1
1.60089558432239 1
1.49439089523479 1
1.49821414016167 1
1.51751148747124 1
1.56912698523477 1
1.39588077694542 1
1.50543311131385 1
1.46304572352599 1
1.55491026192399 1
1.43234612761169 1
1.57318657123879 1
1.46178170837187 1
1.5140164185438 1
1.44042255830913 1
1.4934846119581 1
1.45132396912748 1
1.54503406443179 1
1.413279580555 1
1.4813643497806 1
1.63101008170377 1
1.40014272887723 1
1.50688465956036 1
1.46965957107741 1
1.51786779926816 1
1.4405474005239 1
1.42909820760591 1
1.47075623454563 1
1.37003832775479 1
1.50182219316517 1
1.44768945618711 1
1.57525808404152 1
1.52087449700949 1
1.58597925801246 1
1.50697805452583 1
1.54937066170983 1
1.47957351151967 1
1.48211146951081 1
1.44909304133499 1
1.51920497242278 1
1.58044973895099 1
1.56261730776215 1
1.52580450119132 1
1.35586344322155 0
1.54026857603627 1
1.41025516982669 1
1.43460240426424 1
1.5913071861595 1
1.55466443229861 1
1.44944936868778 1
1.53308194814086 1
1.54913048176556 1
1.48101327683157 1
1.46313471762152 1
1.45434458640864 1
1.48063934549221 1
1.51071844183958 1
1.5931495032766 1
1.54931556743694 1
1.44471507507855 1
1.45067153803197 1
1.45309422670143 1
1.53445997884671 1
1.40795655353929 1
1.57158073095024 1
1.40809752435183 1
1.51641542492991 1
1.48258699302404 1
1.50434909883562 1
1.44554925570958 1
1.49569131566541 1
1.40831996656484 1
1.61301206907869 1
1.4765489500831 1
1.45679327054411 1
1.42364708298473 1
1.52584902706246 1
1.46393140710217 1
1.51092987500741 1
1.44832205032362 1
1.53392784094247 1
1.39496362393868 1
1.40202751475195 1
1.46058192930926 1
1.47180827527843 1
1.52864179828358 1
1.50903266982373 1
1.41352165600252 1
1.50724046716829 1
1.45820556170318 1
1.48032419039753 1
1.46266891273795 1
1.6108908414409 1
1.46751908976016 1
1.48430328091309 1
1.55444463588266 1
1.37360999111325 0
1.45209556173779 1
1.35839813329706 0
1.47848581392231 1
1.41932640209962 1
1.4528901024421 1
1.47657545596184 1
1.53587705424285 1
1.53278991088396 1
1.49573944899961 1
1.55232557666546 1
1.42610083569389 1
1.44977136645318 1
1.48419821873672 1
1.48987418424821 1
1.51591364907727 1
1.59986597759088 1
1.52513497625728 1
1.49918124782225 1
1.47082938476639 1
1.45597950517069 1
1.50550872921597 1
1.5364416515112 1
1.47168494160628 1
1.42256631706137 1
1.50162077447776 1
1.57161303450201 1
1.48195848276729 1
1.49347413674644 1
1.59732564075778 1
1.50757797393765 1
1.52833101172048 1
1.45993622847861 1
1.47061482466082 1
1.46517255313961 1
1.45769272217829 1
1.38973143445648 1
1.55924054186612 1
1.52706501759463 1
1.52451830422547 1
1.57903096877171 1
1.48785422877532 1
1.45764459458615 1
1.43317526345855 1
1.42935201428123 1
1.54510522674732 1
1.52246914313492 1
1.41157831249159 1
1.40036594464824 1
1.50999524002453 1
1.44602226075948 1
1.47862241361056 1
1.42876136299822 1
1.62917409679378 1
1.51205643846969 1
1.52419220315013 1
1.38131411250016 0
1.47538967756543 1
1.45064603997216 1
1.43662118175105 1
1.50377288382735 1
1.43061357163098 1
1.54774807853776 1
1.50634999857873 1
1.60840030654346 1
1.4486772472783 1
1.42276808990795 1
1.49662740826538 1
1.54270673836215 1
1.55141789872784 1
1.47818284406216 1
1.52993680913261 1
1.4565402882348 1
1.54672364275507 1
1.44817121952571 1
1.55484311898543 1
1.42581142371688 1
1.50815928110769 1
1.47650028655713 1
1.52298646464306 1
1.61035220654667 1
1.43064438665937 1
1.57448542756476 1
1.43609948060191 1
1.54193586495042 1
1.46413556213793 1
1.46124219741608 1
1.46689713826205 1
1.44376401374305 1
1.55128258580022 1
1.46095047301897 1
1.41008298387651 1
1.56442333031207 1
1.50863952169997 1
1.52734099767345 1
1.44575677645991 1
1.51176203150561 1
1.63464965954565 0
1.57481093216486 1
1.50271622233772 1
1.45694813360969 1
1.36559544119154 1
1.54357161031691 1
1.46328777262675 1
1.55840915916 1
1.46131177584209 1
1.54455481329066 1
1.53435341573754 1
1.40431946775491 1
1.47386827727652 1
1.53435017937658 1
1.5518162324388 1
1.49187528868664 1
1.51802233113217 1
1.54047732007637 1
1.46322965294756 1
1.47217694008037 1
1.37819895601115 1
1.44466116616944 1
1.41722460966145 1
1.53420144668665 1
1.51195535654466 1
1.55746048960168 1
1.50897723899747 1
1.4463524559155 1
1.63336330956221 0
1.41496263226435 1
1.5651571506371 1
1.44764060725867 1
1.51940107787278 1
1.46328139759202 1
1.5982750004499 1
1.5266865390164 1
1.56845343001155 1
1.43559249780539 1
1.65699669227193 0
1.61224749966241 1
1.67791194119701 0
1.57297199780429 1
1.48028865951675 1
1.48263885892536 1
1.41769352256819 1
1.46943133249356 1
1.55177469270542 1
1.43384335339513 1
1.55049283636782 1
1.47423592270331 1
1.4840051742231 1
1.53340647259572 1
1.44206745551171 1
1.44984839177804 1
1.57873048172576 1
1.49830797425149 1
1.53120671355136 1
1.41432184817714 1
1.68619032563664 0
1.58870843304828 1
1.58070061515044 1
1.40162518834885 1
1.4373655428389 1
1.54651966367428 1
1.51148049549504 1
1.45330022577749 1
1.53696440488629 1
1.61022689618764 1
1.48788227052675 1
1.47628704751703 1
1.45716767842969 1
1.41953227517131 1
1.48861295536433 1
1.52426211062659 1
1.48949372843056 1
1.51995979269914 1
1.49589461979724 1
1.62109022221786 1
1.48075155638096 1
1.54540074144516 1
1.45423890019937 1
1.49998516623668 1
1.60953565933304 1
1.5128983733937 1
1.50725830782903 1
1.50550950041278 1
1.5078716687737 1
1.52128299744575 1
1.4673726091596 1
1.41495364048653 1
1.55823111126527 1
1.55704491299932 1
1.47796191510144 1
1.46190389121748 1
1.50700771894557 1
1.52639569700915 1
1.49683459790199 1
1.5303171248165 1
1.47820450794438 1
1.49964770759794 1
1.53385699355335 1
1.42201181385187 1
1.54948463160213 1
1.53922322898332 1
1.51527436297378 1
1.48950747555046 1
1.4780905204254 1
1.43183500811863 1
1.47282074272704 1
1.61433741391306 1
1.54547366359081 1
1.53036631107271 1
1.63511390039924 1
1.47836189639551 1
1.38948346628304 1
1.48866412545698 1
1.57931959980219 1
1.51121929884934 1
1.52498316527107 1
1.49112072071086 1
1.47599726783517 1
1.48457156496778 1
1.4615723703581 1
1.51490955028782 1
1.39228596133155 1
1.52910429225455 1
1.4416788885521 1
1.38179200973432 0
1.49661762526299 1
1.47123239460349 1
1.40169358344421 1
1.53532646140326 1
1.45610739885234 1
1.55495331869067 1
1.54091508918953 1
1.49374142631384 1
1.54646451198982 1
1.53824280809476 1
1.43678551417794 1
1.48737321645349 1
1.47152528628625 1
1.4478264945399 1
1.60210129578995 1
1.46933955933038 1
1.58720008745264 1
1.45370233386841 1
1.5971127988133 1
1.46486186886183 1
1.49554193616929 1
1.57336001851418 1
1.44987435630229 1
1.3891210607858 1
1.36387797961719 0
1.49689448520774 1
1.61903568205727 1
1.5121211578137 1
1.43684415144908 1
1.55326579157509 1
1.44179153767077 1
1.43997499387531 1
1.4394518319481 1
1.46769730214946 1
1.41721749114685 1
1.60683820230776 1
1.43914176703242 1
1.49310857393491 1
1.46888535306439 1
1.3915035401345 1
1.43636403806101 1
1.57567677141757 1
1.4548456633344 1
1.50047437187973 1
1.42477531231303 1
1.55195123251464 1
1.58590169261813 1
1.58484748768361 1
1.56421180230933 1
1.56009221650625 1
1.5438798316689 1
1.36235982234573 1
1.45438519166424 1
1.45303776536529 1
1.56405982647197 1
1.46091738953045 1
1.59788533990927 1
1.47015823228216 1
1.45596685843946 1
1.61480752180718 1
1.4606861693802 1
1.41039329947535 1
1.4329579609009 1
1.47380850673538 1
1.5603094473914 1
1.54585530829421 1
1.51574284226369 1
1.55344590356635 1
1.57704458098063 1
1.52118229012143 1
1.35310590902712 0
1.40439056712104 1
1.42490350561917 1
1.49021246818856 1
1.47744574469998 1
1.53902672099641 1
1.56978290240391 1
1.56075651154573 1
1.60818202517197 1
1.50139039198266 1
1.52554469495435 1
1.53499956465947 1
1.59010165392613 1
1.5540222196377 1
1.54095075485365 1
1.58586382783444 1
1.50966308138962 1
1.50793604962092 1
1.41311961911754 1
1.53738431357238 1
1.44458517174866 1
1.48154003469226 1
1.44815197689832 1
1.4551082096528 1
1.47922525190639 1
1.48314698730074 1
1.43057868698215 1
1.44955650114817 1
1.5218204417385 1
1.46264302356606 1
1.47673843776165 1
1.50441041532682 1
1.5152561566563 1
1.60839081698648 1
1.59045122271471 1
1.42496910912075 1
1.38275039589452 1
1.43003719517145 1
1.46566915348611 1
1.41848842930747 1
1.5292547716162 1
1.60988075923395 1
1.53248054495753 1
1.57646641721082 1
1.46813172024701 1
1.43739790957057 1
1.50471045063492 1
1.5023551535811 1
1.44430022633306 1
1.43059141055511 1
1.52020742384602 1
1.40506064456996 1
1.47540972421344 1
1.41648614344745 1
1.50440457036447 1
1.47370963634182 1
1.60138841672291 1
1.44437940829015 1
1.4335647597076 1
1.49244645269498 1
1.43312597556541 1
1.52390773719804 1
1.43287880908314 1
1.54122983747501 1
1.47688998925081 1
1.49279510750805 1
1.52743333383359 1
1.58697635091717 1
1.50929180100746 1
1.36416233651169 0
1.53348934866408 1
1.5178956902894 1
1.34509346575952 0
1.44894337697858 1
1.53182057926224 1
1.50345289787151 1
1.54106722341139 1
1.50304583786987 1
1.61125839517702 1
1.57077160620957 1
1.55657870554313 1
1.49911728410028 1
1.56792823491859 1
1.52479237017507 1
1.51944241531353 1
1.42504257408194 1
1.61993963456115 1
1.50768260603005 1
1.49608584709336 1
1.50506585263743 1
1.56604581772411 1
1.41852130557452 1
1.4454822063095 1
1.59652382087884 1
1.36322729942788 0
1.40196019364947 1
1.54397856637793 1
1.50032602746306 1
1.3724131930724 1
1.51758154538564 1
1.37321058940486 1
1.52795587390252 1
1.48489347307025 1
1.43048545287233 1
1.52160272337758 1
1.48930679114943 1
1.52274054100099 1
1.43845332331943 1
1.59748775459828 1
1.51113830029352 1
1.48073991426662 1
1.52031457877552 1
1.53415382039195 1
1.59428595854655 1
1.5692488847864 1
1.41255207080728 1
1.54866379812455 1
1.49304101063117 1
1.5078747420254 1
1.35440595059749 0
1.43301211287837 1
1.47102704933986 1
1.59045520126859 1
1.4781995713364 1
1.54868485574392 1
1.51868596580144 1
1.54566790463439 1
1.55428030844654 1
1.4871945502682 1
1.49018329977851 1
1.56087010089958 1
1.53895807354106 1
1.63291275201438 1
1.54584006247779 1
1.52649559867396 1
1.52588279111638 1
1.50758082446394 1
1.51994330749748 1
1.41072983490383 1
1.46630954808797 1
1.4607378351275 1
1.38652443473491 1
1.48967598809592 1
1.53297936564518 1
1.54760366921588 1
1.45862945553894 1
1.46537575333716 1
1.63845801675312 0
1.51325654364764 1
1.51506815666194 1
1.45350121036559 1
1.49814422273986 1
1.44710481029706 1
1.39167895020589 1
1.52327880525228 1
1.63190313667176 0
1.59333523767841 1
1.52935863330671 1
1.49205708266664 1
1.48533697014623 1
1.43718680260297 1
1.52104132768281 1
1.62467670032072 1
1.46101253148747 1
1.52194064300483 1
1.51204887974806 1
1.44298973425143 1
1.38776077217521 1
1.39029464408419 1
1.47725332557679 1
1.45828128835969 1
1.40667754086435 1
1.44062347801289 1
1.50707571474222 1
1.48122181374043 1
1.49049352599642 1
1.5741763211183 1
1.4600072301766 1
1.57118730140262 1
1.57673913482734 1
1.47625671539367 1
1.50850593769651 1
1.52313873143856 1
1.5812983800649 1
1.48656394328067 1
1.47199420738948 1
1.48096573964969 1
1.59119121411671 1
1.61958618983613 1
1.54213846472676 1
1.44458052015289 1
1.45503076147209 1
1.58280646717364 1
1.47636567449338 1
1.48065717752128 1
1.53784986773789 1
1.48987733512446 1
1.4626359168786 1
1.44898172724518 1
1.4025021555595 1
1.50999315055774 1
1.53848771865126 1
1.51167944651689 1
1.53542770058065 1
1.53877087008851 1
1.53470925851351 1
1.42669060462504 1
1.49574609859792 1
1.34026789562261 0
1.52654753748656 1
1.482112921034 1
1.48680959227937 1
1.46694202911911 1
1.53024775838962 1
1.46148544624728 1
1.58672080366262 1
1.50578917757715 1
1.46528575177422 1
1.49008442348132 1
1.35644948825132 0
1.57717859676007 1
1.37956563401079 0
1.49916191152175 1
1.4364940509687 1
1.49518941039991 1
1.58298346067848 1
1.60149272927118 1
1.48369211363545 1
1.58438469850016 1
1.49719898780262 1
1.41395190712459 1
1.57111015003301 1
1.48258307133537 1
1.53212194808897 1
1.44490951443873 1
1.45137553761958 1
1.40980544161164 1
1.52849048380978 1
1.53761811158713 1
1.42368164099243 1
1.41799055815329 1
1.49649078224859 1
1.43860362529949 1
1.4497717617538 1
1.45793781908639 1
1.36114034587353 0
1.53285772434711 1
1.5346994032691 1
1.49951661079006 1
1.44714489606093 1
1.44343315760669 1
1.48024907041891 1
1.56345764764338 1
1.39000418018163 1
1.53964623203566 1
1.42184945453999 1
1.57801883962364 1
1.50199909623829 1
1.52296120922316 1
1.55207169417952 1
1.51802280113485 1
1.49006533173139 1
1.52349802279043 1
1.39432725275983 1
1.51693987009297 1
1.51037416457288 1
1.53035244930723 1
1.56267030969341 1
1.4581600242212 1
1.47951220790757 1
1.54839623879989 1
1.51687754292953 1
1.46265205767013 1
1.60123349839763 1
1.47828923453871 1
1.59509463000528 1
1.57292934562588 1
1.46585561887831 1
1.48713289310586 1
1.54034449473894 1
1.46857596536273 1
1.37549038643494 0
1.5689809443204 1
1.51111930236069 1
1.48451553455641 1
1.58069902547045 1
1.48404478107554 1
1.48907242746685 1
1.46979863398751 1
1.4670215983201 1
1.43176925508854 1
1.55409003018151 1
1.49033558542539 1
1.55064637346492 1
1.46239602649858 1
1.50050312060746 1
1.50294366412304 1
1.50933092107743 1
1.46197498077097 1
1.57712403439143 1
1.59221358431012 1
1.4984806743025 1
1.45698578311312 1
1.54133833659882 1
1.50651818202414 1
1.45047569405158 1
1.54540426225619 1
1.43075559454578 1
1.47064211975228 1
1.41060597897956 1
1.50937384263441 1
1.46715087674928 1
1.47811737305614 1
1.42037098612978 1
1.46172280608014 1
1.58877057514806 1
1.47326089992931 1
1.51036187766495 1
1.5338881544732 1
1.51590100875902 1
1.46025824057558 1
1.62096979136648 1
1.61658330319868 1
1.54534873538995 1
1.58080929559984 1
1.40273878817091 1
1.50734926488579 1
1.48981988194345 1
1.56551624007216 1
1.49251083277354 1
1.4900351063445 1
1.4947964734985 1
1.56516870860677 1
1.52502655015961 1
1.54656713965057 1
1.51577043005427 1
1.49224749241381 1
1.52919100441374 1
1.4153790237085 1
1.53455196731953 1
1.50906969693819 1
1.52452866806965 1
1.55071682706288 1
1.5546339828982 1
1.51127155434726 1
1.39642136189732 1
1.429512447485 1
1.43615750552239 1
1.56643192943445 1
1.44989974937214 1
1.52760851220701 1
1.464102351535 1
1.53833783169687 1
1.57440905632241 1
1.48609550091359 1
1.47772117531721 1
1.53663967918555 1
1.42438873772956 1
1.44352851797407 1
1.49026128918696 1
1.48411311626291 1
1.5176899402836 1
1.45460828998123 1
1.59337041496342 1
1.39297110130871 1
1.53064789470109 1
1.52841581377551 1
1.47705731289165 1
1.47291939787804 1
1.4191804642207 1
1.51500247203216 1
1.34451136443883 0
1.52156266834522 1
1.54373476864961 1
1.48543250478737 1
1.46329757962282 1
1.56183029865127 1
1.57965668943066 1
1.41476801178698 1
1.60017779351281 1
1.5157176608833 1
1.44270049137307 1
1.56595366243551 1
1.44983043305665 1
1.34687154721436 0
1.48836048538942 1
1.47393648534589 1
1.40637284497522 1
1.50707405994819 1
1.58090069478847 1
1.492337074814 1
1.52613289711165 1
1.50428888736869 1
1.47057182347302 1
1.61787085705591 1
1.44779538131866 1
1.52328621400594 1
1.50603120701206 1
1.46656523669301 1
1.37591303738967 1
1.44065125746422 1
1.51424964682766 1
1.48729986633934 1
1.42979761606251 1
1.51537194838443 1
1.43930332407033 1
1.57221575305089 1
1.58519773853935 1
1.46711773241797 1
1.4878669311365 1
1.50811296236755 1
1.50955003155695 1
1.49935226526589 1
1.5478681408277 1
1.45592511117125 1
1.4401857033169 1
1.52499785648776 1
1.48443857252814 1
1.37245806349245 1
1.54352351434295 1
1.42013695561153 1
1.63257071222609 0
1.55511410314531 1
1.55553748345815 1
1.54171595287891 1
1.47720541831138 1
1.45930286356753 1
1.41404855471111 1
1.43154906965403 1
1.42063007615243 1
1.54012587576681 1
1.48625316142704 1
1.53053894217876 1
1.5112553036605 1
1.55312803903971 1
1.55319870108144 1
1.45023865127497 1
1.55847581372263 1
1.54342748939973 1
1.49987381810684 1
1.47831438093795 1
1.52035805647815 1
1.48193267452842 1
1.55517723130444 1
1.41399467800304 1
1.57526463618746 1
1.49970483159309 1
1.6084413810914 1
1.42369473472453 1
1.49950112002704 1
1.51121670392361 1
1.4445061334881 1
1.57822796808933 1
1.50009530878302 1
1.53479935947072 1
1.5400994201077 1
1.43260061980096 1
1.59669075745507 1
1.49114401734371 1
1.575737797349 1
1.42698900317354 1
1.46457439839632 1
1.3287839772252 0
1.5826923724036 1
1.42936229340456 1
1.47519989646453 1
1.5216435016105 1
1.43661172008047 1
1.50614155323769 1
1.52295823411964 1
1.52721029490604 1
1.62342266319964 1
1.37743412854355 1
1.47627051885722 1
1.50457869441124 1
1.45971171481512 1
1.52338608100317 1
1.53973110723509 1
1.46981615643733 1
1.44157730954063 1
1.60299584016863 1
1.45984936180089 1
1.54115899952519 1
1.5748353431455 1
1.57440530971747 1
1.52826190051199 1
1.47867468011679 1
1.45193219162243 1
1.41768366875163 1
1.49763726508323 1
1.50874579154504 1
1.46881406592379 1
1.32943614699948 0
1.43671824946951 1
1.44154827939844 1
1.4618029801145 1
1.44363933059804 1
1.44770026279068 1
1.50441694513922 1
1.51043720514244 1
1.44929358993081 1
1.48019830136793 1
1.51134466948696 1
1.44878756489383 1
1.45708921622488 1
1.44633300618662 1
1.52292349441705 1
1.45107428994454 1
1.4045647872575 1
1.45241153613014 1
1.50319730577425 1
1.51453055291997 1
1.51850958961243 1
1.41800105629359 1
1.51815841287845 1
1.5087375031136 1
1.43848932487039 1
1.47561084676005 1
1.55215507812109 1
1.50867728951313 1
1.53071695515961 1
1.57254378295296 1
1.51852515750576 1
1.51363900920308 1
1.59063971072669 1
1.48740227634601 1
1.51632397365657 1
1.54640176143071 1
1.41073861326374 1
1.54920393525191 1
1.47419981293337 1
1.5048230165055 1
1.44333245889682 1
1.50027796866037 1
1.44992347990141 1
1.49680085518025 1
1.49232468533492 1
1.3939039725933 1
1.45363738989196 1
1.48275750058616 1
1.42620951958992 1
1.45543675571476 1
1.58964302142201 1
1.53456152594088 1
1.56398711743287 1
1.44110111424247 1
1.43371693077309 1
1.51556502934314 1
1.40479410225832 1
1.56918860029531 1
1.40436667648564 1
1.51590092170464 1
1.42506516132439 1
1.45341860346463 1
1.53467926874837 1
1.44918372631994 1
1.59958422952267 1
1.55228699181898 1
1.50615134219917 1
1.40603467556311 1
1.46357815484314 1
1.5337011614039 1
1.50297582627453 1
1.4467941849847 1
1.55873560720979 1
1.44115828178814 1
1.60581161760719 1
1.47494130645635 1
1.54404933355893 1
1.58539948643358 1
1.45257441901585 1
1.43572417687398 1
1.46615146087303 1
1.50590969128605 1
1.59355856343231 1
1.55707427894784 1
1.55954444735011 1
1.45066142567662 1
1.52068003155615 1
1.60267880512639 1
1.44992282954539 1
1.49417902170345 1
1.48921369677525 1
1.54516063069282 1
1.46642168374195 1
1.53166912001667 1
1.54827491420637 1
1.53081292295029 1
1.52054616128817 1
1.47957425176719 1
1.54358722969834 1
1.54165757015803 1
1.48082501126203 1
1.46775516209807 1
1.53374060863715 1
1.49254362120929 1
1.50988071457145 1
1.5674205885166 1
1.59130656983739 1
1.5133052769652 1
1.51572498489032 1
1.60726523936099 1
1.4605166237171 1
1.4562085373458 1
1.41979389997311 1
1.48281965469226 1
1.44161429688734 1
1.44632718396158 1
1.50377241731724 1
1.55335503283776 1
1.38936935469999 1
1.5145063980322 1
1.41575430465285 1
1.48308004596778 1
1.50849659571735 1
1.54899654876669 1
1.49107810621216 1
1.45516021429732 1
1.55439777191393 1
1.48350467164599 1
1.44866828582751 1
1.41565395239453 1
1.4969184851265 1
1.47670252889352 1
1.68820714050545 0
1.49950236125669 1
1.46988086498437 1
1.40581680231566 1
1.45611899168174 1
1.43158422533039 1
1.45776606776225 1
1.46517434716169 1
1.40193939586659 1
1.57158377085515 1
1.58133021438971 1
1.41981757038193 1
1.53578198285938 1
1.51026472104774 1
1.54210057194311 1
1.51814085441746 1
1.46892843164043 1
1.53477548298554 1
1.37248393229316 0
1.61454025046506 1
1.44548387668482 1
1.46334010638252 1
1.42572479329296 1
1.53719901346748 1
1.55677907123582 1
1.57293083261345 1
1.49447760541787 1
1.5925180019948 1
1.43144439941629 1
1.47336145419217 1
1.40829792468045 1
1.51151564471898 1
1.50579283819653 1
1.48024570090967 1
1.52040160645016 1
1.40186741413242 1
1.45424532667217 1
1.45255371026924 1
1.44754863472812 1
1.4407150320122 1
1.47855132435212 1
1.5012704525979 1
1.53634121573888 1
1.47310760685571 1
1.58259243454844 1
1.47228299738834 1
1.56013910049583 1
1.43994596603134 1
1.43216217450615 1
1.51884131245643 1
1.48373500368234 1
1.44463957096826 1
1.53516702270053 1
1.55161549307602 1
1.52464410427808 1
1.52627089962503 1
1.4657187981031 1
1.50653124504659 1
1.42517528663307 1
1.61597241008245 1
1.41826583273459 1
1.50124878507821 1
1.44468725957746 1
1.51543502951678 1
1.49524317791381 1
1.50020976901373 1
1.49163382337965 1
1.52140873762718 1
1.51080961306088 1
1.42112565014592 1
1.53854401237591 1
1.44261196972069 1
1.47330728628974 1
1.55126569291595 1
1.49874909971884 1
1.50738738011005 1
1.47692848426727 1
1.44818812891508 1
1.4008840431509 1
1.64232639628797 0
1.48875224800755 1
1.39782095881803 1
1.52766933126633 1
1.49054506683909 1
1.38414904256273 1
1.53801654368845 1
1.42830660108307 1
1.58107141832493 1
1.41926050206366 1
1.59441547554772 1
1.53199716582057 1
1.5644263991242 1
1.56978817215425 1
1.5242741526471 1
1.57970226210149 1
1.58723838445965 1
1.45792085777688 1
1.48088318636446 1
1.50656597020675 1
1.47740326586775 1
1.46959488931497 1
1.50289109472478 1
1.50791859691831 1
1.44815294483726 1
1.51871547076565 1
1.41127534298073 1
1.5784131318779 1
1.46263271545136 1
1.53705677922297 1
1.45353998754587 1
1.38112099057926 1
1.59861758060041 1
1.53689903920398 1
1.47058467389529 1
1.4660760928904 1
1.44037085923296 1
1.44344515562455 1
1.41005961153851 1
1.37409393637956 0
1.48983046949767 1
1.44707586021129 1
1.45893156711317 1
1.52031662965862 1
1.5434895670499 1
1.50445893842939 1
1.49728343776763 1
1.44934841654136 1
1.5085646531152 1
1.56053011280904 1
1.57304785786695 1
1.42762270308474 1
1.61333598773758 1
1.42859831816595 1
1.60239444671714 1
1.52600744777022 1
1.56261253584208 1
1.44639466216538 1
1.47897966838158 1
1.48909836821877 1
1.47681050092171 1
1.43009440600007 1
1.44835526815784 1
1.47631333896117 1
1.39188498583061 1
1.57486358174923 1
1.46992671136846 1
1.53879481279145 1
1.4383485453357 1
1.58097197039775 1
1.57500411585706 1
1.40945380233636 1
1.53465732553261 1
1.59721751955742 1
1.47620512764695 1
1.4787374049148 1
1.58369824503325 1
1.40892147418131 1
1.37168186243358 0
1.45282107594923 1
1.50440029580071 1
1.47918902106421 1
1.45229190679837 1
1.49561444291477 1
1.42112582576588 1
1.54414838785018 1
1.41810337527618 1
1.46823605663794 1
1.53905068812841 1
1.38864809957421 1
1.48491489007595 1
1.51529109243695 1
1.50081913626678 1
1.56143449184202 1
1.49475990526259 1
1.53240469348104 1
1.52806737993477 1
1.48844633370026 1
1.55564468260213 1
1.39838620235525 1
1.42721850371173 1
1.53901345667031 1
1.52785649756391 1
1.33612947739866 0
1.49977390222577 1
1.54839413449677 1
1.65207047080636 0
1.5246842266019 1
1.51849979351789 1
1.5716517673593 1
1.51911369084339 1
1.52624245034005 1
1.54934457283097 1
1.41438679196123 1
1.44071446192482 1
1.57037852633721 1
1.53305209461317 1
1.45302496988638 1
1.51265073416899 1
1.51502053826729 1
1.55376348386125 1
1.37343544302686 0
1.41012832706098 1
1.51659903206877 1
1.50126184820352 1
1.56328316097443 1
1.54969578653931 1
1.44808556497221 1
1.55076900635366 1
1.48879467488178 1
1.54698489575343 1
1.46025475186184 1
1.59040838753441 1
1.49448473340254 1
1.41703292043744 1
1.59387175976644 1
1.50669168168091 1
1.39958211089292 1
1.47044868971159 1
1.54364934655272 1
1.59353368048005 1
1.54417352887251 1
1.46230599228787 1
1.57378776751049 1
1.50233849290798 1
1.5019530061674 1
1.50943938280105 1
1.52096572041128 1
1.44313218366881 1
1.49113146771373 1
1.59755834216007 1
1.43242566560765 1
1.4949568398928 1
1.39471894578541 1
1.47702788438699 1
1.56859226002598 1
1.48198699259494 1
1.5054256110828 1
1.40017470974172 1
1.44872176355415 1
1.51483162979881 1
1.60879143557767 1
1.53285946805057 1
1.56868345225815 1
1.4947708967848 1
1.45646645337071 1
1.57629496619267 1
1.43117370114444 1
1.55846746265803 1
1.39034582885546 1
1.53865887616859 1
1.56755234175069 1
1.46070859351394 1
1.54782589863367 1
1.39646978281549 1
1.46563778330368 1
1.51044273486474 1
1.49521566528599 1
1.43358688956629 1
1.4933135540835 1
1.45004239645826 1
1.43566076026146 1
1.42375775435269 1
1.46581201244591 1
1.51645748360611 1
1.3821449719451 0
1.45042702947834 1
1.43227482098012 1
1.39708172952787 1
1.53186119115807 1
1.38561603423611 1
1.48114532867908 1
1.49798948696449 1
1.53298315035783 1
1.51748174183356 1
1.56330090230688 1
1.55822801990886 1
1.44387959317183 1
1.539831510263 1
1.45780874943695 1
1.59889767678923 1
1.45188122574502 1
1.47417676768417 1
1.53065362501857 1
1.53007066246115 1
1.57647696253005 1
1.4174672526642 1
1.58278388914029 1
1.47261948745138 1
1.52457547609161 1
1.51240983889103 1
1.55931877036481 1
1.54178371023783 1
1.55449286533872 1
1.47832698789874 1
1.51899711450985 1
1.5243849661901 1
1.52694474316997 1
1.46772588816222 1
1.46910019961035 1
1.49196914024478 1
1.46294573459975 1
1.51293537113964 1
1.50065662040885 1
1.66874301417464 0
1.51299709428396 1
1.38596240602814 1
1.43203336966876 1
1.52893096054686 1
1.54837318644808 1
1.54906967413928 1
1.65557229057433 0
1.51684201644973 1
1.57688292704693 1
1.65630658425459 0
1.49944375862857 1
1.55945557046044 1
1.40802840607899 1
1.58081743782625 1
1.4502178458469 1
1.5725857182278 1
1.55845623319462 1
1.48143852089853 1
1.60398653013839 1
1.44282919123104 1
1.45100489473757 1
1.50989682300275 1
1.50797808390268 1
1.47252655447238 1
1.57116108288649 1
1.52852067207008 1
1.45791533420804 1
1.45757803880329 1
1.49722429830751 1
1.53441485115901 1
1.50521188822804 1
1.48317348745953 1
1.56456866068486 1
1.52625729361109 1
1.50706744328014 1
1.44824815716606 1
1.53638899389629 1
1.55740209484603 1
1.5204226467424 1
1.5169363916399 1
1.4725342174211 1
1.50783271730906 1
1.59670554450196 1
1.47943529683366 1
1.47242481305993 1
1.49112334879398 1
1.58879457722546 1
1.53308693244507 1
1.55816638962479 1
1.53486854210775 1
1.57000887803191 1
1.55612542029046 1
1.46446131852675 1
1.50316583292262 1
1.50233175140073 1
1.52339763487924 1
1.52775050769346 1
1.51345744558334 1
1.4292473362381 1
1.52256299243909 1
1.45587865910428 1
1.56092445856119 1
1.524231683255 1
1.46036800881034 1
1.53588261585655 1
1.47654503818594 1
1.43149130275334 1
1.52572337153244 1
1.49261717191399 1
1.52974022451043 1
1.44501260577928 1
1.47803239092943 1
1.5241886812793 1
1.556665214037 1
1.6046687202423 1
1.46511833803051 1
1.53432694680542 1
1.46078344388969 1
1.35134582042006 0
1.56421183962517 1
1.51513439638014 1
1.52701697422275 1
1.52823577561101 1
1.40936115488373 1
1.5380850698661 1
1.53565243759349 1
1.51649345405586 1
1.44282083101307 1
1.43212327274426 1
1.55391623726911 1
1.53677720004916 1
1.37826719174407 1
1.59022293648388 1
1.5006204357109 1
1.51683066623842 1
1.53111713200057 1
1.36559198620025 0
1.51949879397466 1
1.37360652859283 0
1.45971494366284 1
1.5949095605484 1
1.45011676501237 1
1.54030371608312 1
1.48421484920199 1
1.56292674190184 1
1.3571683341713 0
1.46651160171382 1
1.47428563401762 1
1.47074940307586 1
1.49835780516774 1
1.43123200216837 1
1.484819393253 1
1.52981145557181 1
1.5337281151141 1
1.53673941143637 1
1.39161028434032 1
1.49399940473851 1
1.52120872476607 1
1.57208990075328 1
1.47499437839598 1
1.54034254407274 1
1.45742131794616 1
1.55072948161862 1
1.49626013209612 1
1.57262238025245 1
1.51142656305488 1
1.51965391056299 1
1.36896355860657 0
1.3338941723245 0
1.45494418779339 1
1.48614777967428 1
1.55033628974219 1
1.60205298441817 1
1.54727153682218 1
1.46828890984292 1
1.45826855358992 1
1.60677779948099 1
1.51433512129625 1
1.46219250626879 1
1.4427288968633 1
1.54073921713058 1
1.55850643583994 1
1.57677816444771 1
1.58634558739572 1
1.57687044939046 1
1.48521801536661 1
1.31707796529198 0
1.55022102538351 1
1.50777129837991 1
1.59643516944655 1
1.45068284676243 1
1.6752574331226 0
1.50669492590683 1
1.42779790877101 1
1.46127710482154 1
1.51820304227961 1
1.46898268659504 1
1.54480235753615 1
1.4537927403238 1
1.5205798449864 1
1.60389460253695 1
1.43301077600728 1
1.41541755452606 1
1.47338661231128 1
1.54680735762116 1
1.5217262059433 1
1.49790073358027 1
1.52067313077784 1
1.50692603001897 1
1.46032363786767 1
1.51506585554796 1
1.60826300953312 1
1.47537574778868 1
1.47262254743452 1
1.41667628378059 1
1.54736530722703 1
1.53906657147133 1
1.53388908827515 1
1.50010746758875 1
1.39025095797614 1
1.37067519739905 0
1.49087640658991 1
1.48707582743732 1
1.48369963235891 1
1.52568596427157 1
1.62593684798897 0
1.52116070398634 1
1.50779199870672 1
1.47529408793895 1
1.53744316972526 1
1.58506410852824 1
1.56549147897799 1
1.43303083623665 1
1.4963425911814 1
1.42309766041006 1
1.51853939236916 1
1.53065882651741 1
1.663032297995 0
1.54422422567787 1
1.49432328763477 1
1.50568501997499 1
1.56355557649018 1
1.51657281057105 1
1.5997905754526 1
1.41182509064679 1
1.50894708493345 1
1.56806427656264 1
1.51054292905062 1
1.41609667099503 1
1.54479626072466 1
1.40819741583544 1
1.54192087741055 1
1.41059391742808 1
1.47350481391659 1
1.44408399363504 1
1.53731448737887 1
1.480330418385 1
1.48676447162115 1
1.55447223587224 1
1.46431851590436 1
1.48406657869428 1
1.45446642627978 1
1.47188215892979 1
1.48738614382697 1
1.52244019473829 1
1.51615148070768 1
1.54022184345232 1
1.37305913921334 0
1.45658982366442 1
1.51755242127814 1
1.55301608051493 1
1.50353703899607 1
1.6103174726835 1
1.55238550453872 1
1.49028477390907 1
1.35422830599936 0
1.41456407021617 1
1.50629727198648 1
1.49526815813805 1
1.46644433989058 1
1.41598688628778 1
1.44185617734221 1
1.46040772884049 1
1.39297182639377 1
1.4621514829325 1
1.588634037634 1
1.52862596504554 1
1.53273415702675 1
1.50751091969438 1
1.43458331299134 1
1.39892691689826 1
1.43578261959712 1
1.52787552932968 1
1.51534043069382 1
1.41976787187038 1
1.53397367688939 1
1.60148892445648 1
1.57321592430101 1
1.44425055564271 1
1.3961309006733 1
1.47544648774403 1
1.38685376737233 0
1.53572985187637 1
1.58712582109963 1
1.51172950246308 1
1.48169384586499 1
1.47575925125881 1
1.50841021087812 1
1.49888614208682 1
1.49164816230842 1
1.46085632088023 1
1.41415572428085 1
1.42224041272357 1
1.37112155676121 1
1.39749853384936 1
1.47944193649864 1
1.52533396876713 1
1.53253768198995 1
1.51476961303252 1
1.6088950682778 1
1.51966230589002 1
1.57540831729694 1
1.45043820356891 1
1.60152794744693 1
1.3972657186563 1
1.47098464614741 1
1.40243578440664 1
1.41141822942318 1
1.38298886039113 1
1.58631859460853 1
1.52755197049534 1
1.53449048638274 1
1.44906106582533 1
1.53615821836345 1
1.61011799310539 1
1.5482219201481 1
1.50063693213357 1
1.49587306016619 1
1.63219434900708 0
1.37688275594697 1
1.58437356453965 1
1.46332175129194 1
1.49272917829145 1
1.5108042762429 1
1.50632983232451 1
1.52132682214353 1
1.54441462342271 1
1.43932226854283 1
1.46768020938128 1
1.53251025087898 1
1.47910313574006 1
1.52736945564547 1
1.48849621999111 1
1.50725592485813 1
1.47370287464873 1
1.45464128189838 1
1.52237582944335 1
1.50118023403077 1
1.49168359564466 1
1.45860811597171 1
1.45715260462688 1
1.56653363322573 1
1.60713221553931 1
1.45675078476138 1
1.43448806373389 1
1.53470945597404 1
1.48743634950564 1
1.5823502674706 1
1.54180663975461 1
1.55663547853752 1
1.51103555577862 1
1.42324411611574 1
1.49836970399137 1
1.53011001403993 1
1.39850722451233 1
1.59653275814027 1
1.49488634750602 1
1.46992580671275 1
1.47723871456202 1
1.55503587381582 1
1.50505136965456 1
1.46071362718439 1
1.35657945747952 0
1.56964541413767 1
1.43189012380264 1
1.39556353740008 1
1.53452790966585 1
1.53755697482865 1
1.49843572395986 1
1.45407770362456 1
1.52054540054519 1
1.44912089373209 1
1.52163607672549 1
1.4929470666146 1
1.53377370751215 1
1.5293943389085 1
1.56103854509954 1
1.51812448509908 1
1.46262158053571 1
1.53554502396564 1
1.45291833788357 1
1.52296879866086 1
1.42356432096133 1
1.54480569461905 1
1.51224754246218 1
1.52280452044421 1
1.48189500201402 1
1.53380328224884 1
1.54492416537693 1
1.45880121602465 1
1.38697766039104 1
1.43753746783683 1
1.48745070384196 1
1.39081418738445 1
1.47666464812553 1
1.56902115612136 1
1.41719194263008 1
1.52061239910169 1
1.5087529914737 1
1.38160435214302 0
1.50506435410475 1
1.55541284973837 1
1.37061962933457 1
1.53863522318011 1
1.44202007291461 1
1.46916797512877 1
1.4582239212544 1
1.41507160855588 1
1.45122265057592 1
1.55541822680807 1
1.49811359340096 1
1.45686794786579 1
1.44520233982301 1
1.46619840503525 1
1.40536035610079 1
1.50953785398131 1
1.60652379553545 1
1.48929494642094 1
1.36220333170278 1
1.42917494764247 1
1.50622409179617 1
1.5361769240994 1
1.52038707795114 1
1.63949056563782 0
1.49176370396639 1
1.43713834659009 1
1.51549185787564 1
1.50247176369868 1
1.45243659283192 1
1.47652552182241 1
1.46861089419422 1
1.52970413560692 1
1.49721976094196 1
1.57475237351704 1
1.56898974424831 1
1.50976419634372 1
1.59825669414452 1
1.49172615078232 1
1.4857632968974 1
1.65367002599567 0
1.4263867264027 1
1.53528475256942 1
1.63265120298188 0
1.48941674000443 1
1.50793111347338 1
1.52599139302917 1
1.37035888109181 0
1.49541098470565 1
1.48747031286535 1
1.50521635946662 1
1.47433600104959 1
1.6371844587848 0
1.56820146100962 1
1.43396399523136 1
1.47939226089042 1
1.42694490345118 1
1.54083908776116 1
1.57660393312719 1
1.45617748348823 1
1.54916190885363 1
1.49379737490534 1
1.44063724318338 1
1.53433132178755 1
1.56761485381311 1
1.50838955434156 1
1.45903037723329 1
1.61898668759878 1
1.44948917224279 1
1.59303746531945 1
1.41078070828155 1
1.55775002457036 1
1.51000278482443 1
1.53969210574902 1
1.44391699069495 1
1.51304614699614 1
1.51199743442022 1
1.49568340510343 1
1.47211221048215 1
1.41038052926253 1
1.58603009560228 1
1.39650999647968 1
1.55025530515806 1
1.38776416276868 1
1.43096212623174 1
1.52783458041373 1
1.554520676071 1
1.51340440286932 1
1.63691393276075 0
1.49461532790882 1
1.5546220543739 1
1.4561098268765 1
1.52256115528473 1
1.62055599724999 1
1.5259079023857 1
1.49164132483222 1
1.49110161450814 1
1.42500409446612 1
1.45539148511119 1
1.59191362607389 1
1.48819808185224 1
1.57963237299897 1
1.36498499720367 0
1.56476670447733 1
1.48690996989912 1
1.51720925159954 1
1.54957741454006 1
1.5492200670244 1
1.5019075688504 1
1.45907269205123 1
1.45614822902587 1
1.58406525157025 1
1.5083672927482 1
1.43548937533993 1
1.47938954755234 1
1.481996535784 1
1.34512806991053 0
1.59135892320629 1
1.48439505092062 1
1.54716465072978 1
1.53149168510988 1
1.59550106357723 1
1.44271463283555 1
1.44850086756771 1
1.56365610370474 1
1.62048496054124 1
1.44403393881688 1
1.52273852926754 1
1.43882133632652 1
1.4871934933861 1
1.44150487410113 1
1.46875844842918 1
1.56370740961847 1
1.4271939937259 1
1.54929692572817 1
1.47508002174147 1
1.51145329365224 1
1.5273617608695 1
1.50523409135356 1
1.36644890900423 0
1.56466157456224 1
1.4456144632009 1
1.34126862072293 0
1.57137501231825 1
1.55800529659731 1
1.52657344566751 1
1.54602548139903 1
1.43592097733888 1
1.48795702374978 1
1.44639835320033 1
1.4744851684484 1
1.46933093917013 1
1.50027654345405 1
1.4991646921795 1
1.6080806066554 1
1.48492413229176 1
1.50839069398049 1
1.47693730770906 1
1.44137076403014 1
1.62854031954511 0
1.51904783443551 1
1.41647718398981 1
1.49125276255758 1
1.48659223093329 1
1.54672589882087 1
1.45923660762981 1
1.47584131138503 1
1.40023544664379 1
1.58960025184478 1
1.47078773446714 1
1.45162213329262 1
1.52270688828773 1
1.49684314557004 1
1.42338078493165 1
1.50409445929021 1
1.47269947949036 1
1.41364573780729 1
1.43614324053374 1
1.55561166669868 1
1.51093936902411 1
1.53411787559227 1
1.5076342985647 1
1.4959736396388 1
1.57854142657586 1
1.51888069563864 1
1.525831232561 1
1.53010353849713 1
1.59042404727401 1
1.34665826104398 0
1.54884891483607 1
1.58549617477623 1
1.476761161767 1
1.5832172639707 1
1.58574991513464 1
1.51678320837587 1
1.41660507658015 1
1.55386560038095 1
1.54689865127641 1
1.61919500466535 0
1.56236066498099 1
1.4324831156267 1
1.49362618702635 1
1.50608281895871 1
1.56592450221919 1
1.36333440943134 0
1.56372638174084 1
1.56794888322007 1
1.57466053248227 1
1.54453560010626 1
1.50871720083721 1
1.40965939714308 1
1.47831978588068 1
1.5483980533624 1
1.46600975279839 1
1.57675978621064 1
1.55829184447249 1
1.49427571703386 1
1.46643417942284 1
1.51473685653243 1
1.6209436594578 1
1.51565040687274 1
1.44016769120026 1
1.50038108498698 1
1.40176191936784 1
1.45253836877574 1
1.37417472342509 0
1.44171686938571 1
1.39912019169414 1
1.47249144183259 1
1.46815396248545 1
1.49946294231047 1
1.52504909817843 1
1.60053463824636 1
1.57937561357147 1
1.40700299117297 1
1.41975013230982 1
1.41812994035173 1
1.48223070711005 1
1.48202542616676 1
1.57630810682007 1
1.64254131320908 0
1.58074737942454 1
1.45255767826201 1
1.37202361547285 0
1.37221075995835 0
1.56789756721531 1
1.39672735327905 1
1.5262320658972 1
1.51568221380095 1
1.61145829371785 1
1.48025461655441 1
1.50815127123551 1
1.49267217292971 1
1.56289784820425 1
1.39507040096458 1
1.48963506900453 1
1.45976693036695 1
1.50670723297725 1
1.54034959830183 1
1.58427559986781 1
1.38310997556335 1
1.47748932641267 1
1.47391507781071 1
1.41457141956983 1
1.45698728860621 1
1.54845157935429 1
1.54372943061729 1
1.55049731687284 1
1.50021580962447 1
1.47166176142418 1
1.58994572268553 1
1.50654776733913 1
1.5520701546572 1
1.59325493557981 1
1.56467661462648 1
1.49664305948733 1
1.56892286048956 1
1.51546785381182 1
1.50079239560513 1
1.53676916524651 1
1.54582302671429 1
1.4981891805819 1
1.42823222914801 1
1.54001005323637 1
1.53491243658977 1
1.52859058319536 1
1.54125758245262 1
1.49797421629585 1
1.50813433158305 1
1.48533698784801 1
1.40531708876799 1
1.43496666214693 1
1.43225258707236 1
1.36828486038943 0
1.45342844269707 1
1.54326925032494 1
1.51928399365182 1
1.48262148868665 1
1.58319213858337 1
1.53020238819123 1
1.62850027534177 1
1.47645981369336 1
1.54545513964547 1
1.45422230233971 1
1.37557908217961 0
1.53072010524779 1
1.50103665010337 1
1.47969616837832 1
1.3870707577204 1
1.41634126950382 1
1.5950736937467 1
1.52485489743335 1
1.45796946787865 1
1.51746605707467 1
1.48986442987005 1
1.6003205625014 1
1.42643644525966 1
1.58887412860702 1
1.55361056483389 1
1.4796119618237 1
1.60601717453925 1
1.49686844128416 1
1.43293480011956 1
1.44320470091186 1
1.50417335060757 1
1.44291338883554 1
1.45361583712851 1
1.4650467930508 1
1.57481815583394 1
1.50856195655023 1
1.51751466654468 1
1.41129534798237 1
1.43943957497522 1
1.52056992581639 1
1.50189235712798 1
1.52970298431294 1
1.38020315064977 0
1.53412116209592 1
1.48446890028517 1
1.48546907747409 1
1.65516014057048 0
1.54736695952492 1
1.47189982548375 1
1.51356243013479 1
1.55522026890038 1
1.47009802156885 1
1.55758611951359 1
1.46456561248724 1
1.49142470033733 1
1.46583794621432 1
1.32487635936669 0
1.40142591567813 1
1.56117791726414 1
1.50206437819379 1
1.47071609598831 1
1.49120678801509 1
1.53914223210988 1
1.39835363588353 1
1.57774309704612 1
1.48282231890023 1
1.52041080390024 1
1.52135201338655 1
1.49935952918061 1
1.51184247459714 1
1.50475405043612 1
1.55109640447293 1
1.52044773405545 1
1.5028065448945 1
1.46365731183543 1
1.60114779399277 1
1.39978872433909 1
1.50986585100495 1
1.51456226457026 1
1.47069280937042 1
1.46548184808058 1
1.50887324331788 1
1.56615703366579 1
1.45621286224637 1
1.46222758890432 1
1.46912401708391 1
1.39812292240562 1
1.47450929483997 1
1.48931736672972 1
1.52624575586807 1
1.49316466371049 1
1.61475040130779 1
1.46163052350188 1
1.58303807808547 1
1.44504147763781 1
1.49234414984757 1
1.49991990708512 1
1.50212704697323 1
1.56624277236514 1
1.55567345498068 1
1.42135257535483 1
1.56580428870739 1
1.47441526739005 1
1.40217213819372 1
1.4456016482381 1
1.54474457120395 1
1.40508384127011 1
1.57309350257293 1
1.48243468235142 1
1.48975606432115 1
1.48825813383918 1
1.51495055697636 1
1.51881648897515 1
1.49622254649696 1
1.42815795227807 1
1.51539490917055 1
1.53409902229555 1
1.51459682334912 1
1.49886751778097 1
1.41424608670902 1
1.55112135537273 1
1.43709011732462 1
1.35747227154871 0
1.56651274092195 1
1.4256205445506 1
1.449560888837 1
1.47989769200227 1
1.47130159433823 1
1.50881849562495 1
1.57206363673179 1
1.48816879582255 1
1.51453249217419 1
1.55029463964965 1
1.3948837479843 1
1.49688559743093 1
1.49040743284991 1
1.43235318150765 1
1.40356898503011 1
1.48175331582494 1
1.56932687931742 1
1.54622324280547 1
1.44405272090049 1
1.59555734484149 1
1.48574730319834 1
1.40846236147191 1
1.46128468324356 1
1.4960656421312 1
1.52257716588784 1
1.55586652329913 1
1.47013106988106 1
1.45027103470422 1
1.51611178741463 1
1.58533108795386 1
1.49003289137072 1
1.61033950786864 1
1.51574423682054 1
1.55586124252365 1
1.44894251552841 1
1.46929633363092 1
1.51618078913169 1
1.50237378408851 1
1.49031229730937 1
1.47437374444874 1
1.48197809716356 1
1.5616229576603 1
1.52087403454804 1
1.41461987862895 1
1.49497600552332 1
1.55246216154065 1
1.66539428114005 0
1.47269437618273 1
1.57004399783613 1
1.53506944682997 1
1.34966434296848 0
1.58707793217708 1
1.60749850922636 1
1.56752232104 1
1.49813310194191 1
1.40478824880587 1
1.47525279883757 1
1.55481479585448 1
1.45382309846863 1
1.42740960430744 1
1.44533233863678 1
1.50914950220338 1
1.5318262128029 1
1.45880998232577 1
1.52931403059194 1
1.38184345535915 1
1.41135335573842 1
1.47398753837518 1
1.52424794393326 1
1.5825390966522 1
1.4179003606902 1
1.49537869234733 1
1.49225527878124 1
1.45428621992381 1
1.40456030228425 1
1.46739869210757 1
1.51474092347242 1
1.45697575346904 1
1.39704379155239 1
1.50070814430292 1
1.55578268779597 1
1.41727532451183 1
1.54640799474612 1
1.49024755854908 1
1.46486887566411 1
1.53437879163015 1
1.66985990668789 0
1.6309865532592 1
1.39981113739398 1
1.45231442685679 1
1.42623149993607 1
1.46868977927506 1
1.49579625376231 1
1.51196879862583 1
1.39713563921198 1
1.39803058778753 1
1.51591956514666 1
1.52622680702008 1
1.5594652625836 1
1.46173121380208 1
1.39731105921787 1
1.59245312060259 1
1.42581433084316 1
1.45594254479862 1
1.55165228253244 1
1.55704490641896 1
1.50899788931935 1
1.53798673190447 1
1.48672730469038 1
1.39636957964026 1
1.53558106046641 1
1.43519607265114 1
1.48134313043999 1
1.47923499694585 1
1.48228216106716 1
1.56134594524737 1
1.5120258166219 1
1.55981602804232 1
1.51872731903785 1
1.5295866416484 1
1.43315240247906 1
1.51917522567709 1
1.45621841076987 1
1.51935285248836 1
1.4770009824666 1
1.4926840490247 1
1.57033057253635 1
1.57133416584972 1
1.59404885598524 1
1.47623552674683 1
1.45996320442897 1
1.57222464432445 1
1.49587155249072 1
1.57071466932782 1
1.57502342314459 1
1.50948385375715 1
1.48342278238993 1
1.53271122778319 1
1.49373552776514 1
1.41761697883193 1
1.41130362951185 1
1.54325224986653 1
1.47386208228917 1
1.52490332095933 1
1.5168038449984 1
1.51615955752888 1
1.4928118340685 1
1.48969233915287 1
1.44703698836912 1
1.3979777314766 1
1.59053959896324 1
1.55996129725061 1
1.56701078447553 1
1.43707039967972 1
1.42693303621595 1
1.38764939648403 1
1.51779450660483 1
1.50181704797026 1
1.51404791165108 1
1.52952331505713 1
1.5559979396716 1
1.43090835087142 1
1.43074585890756 1
1.54997517874492 1
1.49053813356977 1
1.55172850349629 1
1.42632542759261 1
1.46298677299991 1
1.53160164258497 1
1.53217401298825 1
1.42372629707281 1
1.51254315639495 1
1.50491762172962 1
1.41025989272722 1
1.43747941278192 1
1.57120527073983 1
1.67101287155418 0
1.46595747436352 1
1.52042906687227 1
1.46260559599688 1
1.44654361245351 1
1.5658918447909 1
1.48578956477188 1
1.44455394799184 1
1.44973565236889 1
1.51910806887688 1
1.43136338513166 1
1.61648538919006 1
1.52271446403172 1
1.57260183724284 1
1.45320233851951 1
1.58924788764934 1
1.48320723460589 1
1.49602196543944 1
1.41654458019857 1
1.43467031147996 1
1.4355616223449 1
1.41804023837785 1
1.53305865610427 1
1.37545580980853 0
1.52455611097877 1
1.49506335876592 1
1.43508706998027 1
1.56426195268755 1
1.52847228043552 1
1.45702420143557 1
1.53504533048334 1
1.47947037535073 1
1.56901078633268 1
1.50098166791908 1
1.50191124338471 1
1.59669784049775 1
1.4591441556105 1
1.56077515241826 1
1.51887349477779 1
1.43474338558531 1
1.50613179083311 1
1.39961078866702 1
1.429018547474 1
1.56717393892908 1
1.41582947623986 1
1.51950573096232 1
1.46960394063982 1
1.5262239172829 1
1.60464856599611 1
1.47747859862285 1
1.52743015986893 1
1.52064495627247 1
1.40101311030412 1
1.50343020442841 1
1.50461089500732 1
1.52193317589203 1
1.41347789261361 1
1.52115263358273 1
1.4708782284099 1
1.51657995973269 1
1.48804835364962 1
1.47124167223137 1
1.50094548030981 1
1.47559838540112 1
1.48941252760459 1
1.56922451938205 1
1.53527813874249 1
1.42613200259162 1
1.46628677756133 1
1.53130616096364 1
1.48023965711639 1
1.59725204347595 1
1.41981189246988 1
1.4975817301938 1
1.49942124689932 1
1.55748788135763 1
1.48572394672567 1
1.44618155522412 1
1.34853367202279 0
1.47922084820059 1
1.47320775054446 1
1.47604146284828 1
1.38389697568482 1
1.55491053082249 1
1.49229752841021 1
1.48780178136187 1
1.50876949578183 1
1.41165492836016 1
1.3710913253853 0
1.52236639716203 1
1.55067613065952 1
1.47296894349123 1
1.56702643903068 1
1.51159110818774 1
1.44200098772814 1
1.47875619600421 1
1.54329349460297 1
1.49198353316669 1
1.43624327231172 1
1.48565179174979 1
1.41435278377289 1
1.53795112719711 1
1.53679973340194 1
1.51370950168515 1
1.48595423449874 1
1.43461337584474 1
1.32303681086638 0
1.49433785307435 1
1.38310202153 1
1.32264050881153 0
1.43880259659858 1
1.44295235753276 1
1.5010496458052 1
1.47643767089856 1
1.47798523411712 1
1.48168601337684 1
1.45267700542193 1
1.46126894221739 1
1.65662200956363 0
1.38821326052304 1
1.50201930828309 1
1.51774975957927 1
1.5087173990595 1
1.56223220069853 1
1.5385173558405 1
1.61227805152513 1
1.45142509417953 1
1.49232630183113 1
1.53407702311735 1
1.56885998308526 1
1.42288470070722 1
1.57250163101735 1
1.54141846856177 1
1.52577886802114 1
1.50128383418702 1
1.51643989882361 1
1.48015343328786 1
1.4858493878769 1
1.48329580684055 1
1.53793225298886 1
1.45996929468723 1
1.44309032900913 1
1.45481915932325 1
1.34643030876309 0
1.50765515726295 1
1.53584477211912 1
1.44267985781805 1
1.52923781317771 1
1.54687278157854 1
1.48372892435853 1
1.47718483836041 1
1.39893880727989 1
1.57543809402035 1
1.56076713119522 1
1.40868147513214 1
1.46253195788474 1
1.52930782119999 1
1.49162152641838 1
1.42158977009341 1
1.48612112559328 1
1.62807675349442 1
1.57819357416646 1
1.46858399182435 1
1.49547589791586 1
1.50244764554291 1
1.63940471413245 0
1.54440019140939 1
1.51016517152708 1
1.50564996152763 1
1.51833475603754 1
1.45783979068678 1
1.48181130012683 1
1.51399921279081 1
1.40986625614364 1
1.4609453143892 1
1.48721046451925 1
1.37906392743132 1
1.55496514111805 1
1.40781479199486 1
1.54691514471176 1
1.40945552416985 1
1.47362521832089 1
1.47628249338524 1
1.47766695990843 1
1.49381944742263 1
1.5429565735606 1
1.46767093368779 1
1.4928909333864 1
1.45973067804249 1
1.47286018321436 1
1.45035439800568 1
1.55865784083836 1
1.52873603922719 1
1.49252676832606 1
1.40105711255298 1
1.50280204570404 1
1.45912674175204 1
1.42109144616951 1
1.42775998836709 1
1.58552278676876 1
1.4394690510224 1
1.46327220830135 1
1.40487391794064 1
1.50253607682257 1
1.48379440744287 1
1.45686115803169 1
1.41319658819268 1
1.43118326670577 1
1.53736213212017 1
1.43628825838204 1
1.46722221272979 1
1.49356927000348 1
1.55046627928078 1
1.51645109233258 1
1.42004408662366 1
1.50073135473587 1
1.52847840142641 1
1.50723161607106 1
1.41720552847203 1
1.46385898265276 1
1.47638887276279 1
1.41472915999352 1
1.4568918551073 1
1.55075313602436 1
1.42809751039921 1
1.47716005605663 1
1.44520639327174 1
1.50401905219877 1
1.38285493700888 1
1.3731307215018 0
1.6113238965764 1
1.50666661054033 1
1.58314567581176 1
1.38590366356241 1
1.48828844539206 1
1.55784040607273 1
1.53042615818002 1
1.49843936397746 1
1.400361940429 1
1.52767453104305 1
1.45735319290073 1
1.55387512759794 1
1.6081320818399 1
1.50437804913833 1
1.51562957247839 1
1.48842713968906 1
1.45681319509053 1
1.43619484424421 1
1.45168616672831 1
1.40663042610821 1
1.38623861292299 1
1.47444065267167 1
1.49099318297863 1
1.31701602788864 0
1.42825033644473 1
1.51344700578063 1
1.48397409984181 1
1.61599717351136 1
1.40872036953 1
1.52418343365346 1
1.54661373451126 1
1.59686857153105 1
1.55913446984684 1
1.57346744914177 1
1.50195312488625 1
1.43589060293101 1
1.55205882732884 1
1.41117203039745 1
1.59121203809182 1
1.59838700834705 1
1.50060128748374 1
1.46085815542641 1
1.38616586540286 1
1.46498610535876 1
1.46570815026362 1
1.5057789236851 1
1.39959269386171 1
1.59954097001978 1
1.45468354993739 1
1.44486400366851 1
1.48264132701451 1
1.46203077037662 1
1.531695808519 1
1.49079178684319 1
1.40753310113822 1
1.5309395153838 1
1.48839630311728 1
1.62283775030288 1
1.52674963748456 1
1.46213824173034 1
1.43241127697028 1
1.52710363529968 1
1.61726561353044 1
1.50728740656571 1
1.5170538335754 1
1.61366260254949 1
1.50087977859542 1
1.5789959115163 1
1.48962391450123 1
1.62979967841065 1
1.4445595300432 1
1.52034713452208 1
1.53577298475049 1
1.50975310668434 1
1.54123632342775 1
1.55342615614171 1
1.53673940325004 1
1.47646932490935 1
1.46945413482005 1
1.46899015739439 1
1.48876752737146 1
1.6002251240458 1
1.49374450419128 1
1.46999836307453 1
1.43040799177242 1
1.44301189154376 1
1.52233719607425 1
1.43816344923248 1
1.4976115390946 1
1.41553757170695 1
1.42203418717669 1
1.49158107477457 1
1.55422548484499 1
1.52021701044682 1
1.5916457589063 1
1.5240363565569 1
1.47694180728721 1
1.42463393194779 1
1.45460529582431 1
1.52198339489816 1
1.48279329787418 1
1.53568913885241 1
1.53260722237665 1
1.42609241296874 1
1.57911095412256 1
1.53823239389421 1
1.54152745080117 1
1.4914163821383 1
1.54555004904462 1
1.53745025216382 1
1.6206315135303 1
1.42295091372273 1
1.54291013049501 1
1.4451371933196 1
1.5773791578934 1
1.48717810440378 1
1.42678167134217 1
1.50354438342951 1
1.40488660673596 1
1.51138910974208 1
1.46249447522785 1
1.53229275667573 1
1.46435905600932 1
1.54639654804295 1
1.59262368342673 1
1.37702092958209 1
1.55705045550375 1
1.53423419052081 1
1.43460556643226 1
1.56287786699098 1
1.52461038170045 1
1.551518514209 1
1.45385513261756 1
1.48111491125359 1
1.32629570270662 0
1.51471172833301 1
1.57137350265693 1
1.46685902673931 1
1.42173031278047 1
1.44239389689542 1
1.42217175705268 1
1.44800599253041 1
1.56312838112003 1
1.54404992565657 1
1.5587628477308 1
1.50825035704275 1
1.44603807664622 1
1.5895138746442 1
1.48676285274297 1
1.48398130009452 1
1.43041399816222 1
1.45424705774386 1
1.48969807356328 1
1.51076701851671 1
1.45686289460226 1
1.54059155541695 1
1.54706640576348 1
1.52902123005566 1
1.58130000334245 1
1.46888726938024 1
1.54379329610284 1
1.58095587240091 1
1.47969568293997 1
1.5665824023434 1
1.43255006991014 1
1.55948975241459 1
1.40601270694866 1
1.37514018721489 0
1.53859093284053 1
1.42352809850475 1
1.474343870743 1
1.41468980495625 1
1.48807306474827 1
1.47578565702121 1
1.56197941069292 1
1.44102516352385 1
1.62426805492896 0
1.60550478913694 1
1.47119038948642 1
1.42201837323312 1
1.44285941828149 1
1.49884327090656 1
1.46250523072469 1
1.53119486657407 1
1.52493840136358 1
1.51479883688958 1
1.50729688713973 1
1.41665233053749 1
1.38031164720177 1
1.43987895911941 1
1.512397337561 1
1.50239859776575 1
1.44281715521586 1
1.47247467213602 1
1.50742179904849 1
1.52327276800734 1
1.55121158440475 1
1.58258507000459 1
1.44622682836173 1
1.35905822871009 0
1.6202741343388 0
1.51429041828709 1
1.57068979724862 1
1.38470061536874 0
1.54818881700777 1
1.51042184385208 1
1.47834103270763 1
1.49382762355255 1
1.52639921493431 1
1.478015696359 1
1.63797651205818 0
1.45680871320786 1
1.59040362424914 1
1.52612822223932 1
1.48105285725393 1
1.48823958513227 1
1.53996103931391 1
1.43282159064988 1
1.56919801380664 1
1.60671356203085 1
1.5441635479802 1
1.49341411287616 1
1.53955714388038 1
1.44237828570382 1
1.52891927594683 1
1.6564202611157 0
1.56368496269459 1
1.47071705095277 1
1.47945219801983 1
1.48664710132728 1
1.38688116668016 1
1.52455963568377 1
1.39473740585238 1
1.58030373516795 1
1.54028872535718 1
1.43766746406213 1
1.49553605609475 1
1.57299711944469 1
1.55158390697764 1
1.57391745636646 1
1.53749076761081 1
1.34564885454817 0
1.49319883731394 1
1.45688389974709 1
1.51571498204876 1
1.47780349709508 1
1.49069033457792 1
1.41983601189314 1
1.40646292377656 1
1.53503494683096 1
1.54838928665547 1
1.46890316989564 1
1.506145920954 1
1.61942700614895 1
1.50922839888414 1
1.54170729889358 1
1.42321118650338 1
1.4951470293467 1
1.46934506611807 1
1.43615121059023 1
1.50166351684955 1
1.46409932813277 1
1.4934642026734 1
1.50348937563197 1
1.41211789284091 1
1.44244390080603 1
1.58872521569489 1
1.45748087611452 1
1.49833682365161 1
1.56301282973711 1
1.46032375211241 1
1.52870542203 1
1.4881667881791 1
1.43873293263554 1
1.39479337719211 1
1.42683625296416 1
1.44572032516477 1
1.45602202124324 1
1.55323503290102 1
1.48207730473602 1
1.44044545140631 1
1.47233949716942 1
1.43702736556092 1
1.34624537444079 0
1.58891703793919 1
1.4210769536275 1
1.53781051754572 1
1.59873776144324 1
1.57184014198604 1
1.43175465760586 1
1.56068767044396 1
1.50471850914729 1
1.48126746737254 1
1.40076955272697 1
1.41446796212164 1
1.41929792581442 1
1.60762376708099 1
1.44249714504282 1
1.5182489217103 1
1.443275128308 1
1.47502144572292 1
1.46652424632788 1
1.48811809177649 1
1.35626738056117 0
1.46858364142804 1
1.49586953224356 1
1.36704959148779 1
1.64302607440151 1
1.46536701714794 1
1.46610868192684 1
1.50529440812566 1
1.53371715259148 1
1.57376807531125 1
1.50570389877928 1
1.53348171587983 1
1.46533450211114 1
1.51616356928601 1
1.62709161433337 0
1.53823751727908 1
1.51724232606998 1
1.46892644721558 1
1.52266538567222 1
1.41843641562693 1
1.48001132682063 1
1.410437952305 1
1.42934559983158 1
1.37329930728144 1
1.40297546669967 1
1.43996108428166 1
1.5907867918176 1
1.5508500896294 1
1.46485424688095 1
1.4817976328337 1
1.52578891772045 1
1.51493894539285 1
1.61544479646324 1
1.47925859952205 1
1.44597532237657 1
1.50872845348711 1
1.58893789083318 1
1.53918682571107 1
1.36808807896274 0
1.49433205946264 1
1.57226647243826 1
1.46523419562827 1
1.49747031574442 1
1.51187666808538 1
1.44555809750111 1
1.49068951631873 1
1.56996185998068 1
1.45847451083865 1
1.43659448000234 1
1.50638751329787 1
1.582080416866 1
1.39241707489155 1
1.64061880498077 0
1.40336655165178 1
1.51378957300397 1
1.55941811152846 1
1.44064581307985 1
1.56803618696732 1
1.54278049430465 1
1.44241240508893 1
1.4207102086478 1
1.55209395467583 1
1.5170877233557 1
1.50462974395721 1
1.51411263724575 1
1.66139989296998 0
1.47705656866397 1
1.50519558874602 1
1.53804249904461 1
1.49938050395651 1
1.45222907381738 1
1.35705037812468 0
1.521282851626 1
1.59530039777069 1
1.45772866264463 1
