# Supplementary material for: Bias caused by sampling error in meta-analysis with small sample sizes
Source: PLoS One. 2018 Sep 13;13(9):e0204056. doi: 10.1371/journal.pone.0204056 (PMC6136825; doi:10.1371/journal.pone.0204056)
Supplement: S5 File — (ZIP) [file pone.0204056.s005.zip › results N = 20 theta = 1.5 tau = 0 sz = 20-30.txt]

"dl.theta" "dl.cp"
1.52389733088611 1
1.67150681074849 1
1.37006365254554 1
1.40969291105794 1
1.77616067824938 1
1.56727344168639 1
1.10482619965109 1
1.24823770165828 1
1.81449414583194 1
1.2829711881262 1
1.67191372328046 1
1.25998524810768 1
1.53323944130236 1
1.39518287892249 1
1.55154912465158 1
1.78157680558268 1
1.38327242046081 1
1.40950004371653 1
1.17207492705481 1
1.27873517859337 1
1.33834833690272 1
2.09367845757623 0
1.45409285437433 1
1.28355569072676 1
1.08850579271428 0
1.39282206479983 1
1.38345696223229 1
1.47778502721912 1
1.7457467796456 1
1.44278748827478 1
1.53796595289056 1
1.30325680414374 1
1.72344914927307 1
1.33116323178502 1
1.65069261901332 1
1.28384729592142 1
1.75318908093488 1
1.20053067276169 1
1.12666680333889 1
1.73022410289738 1
1.29455495979727 1
1.21040534458931 1
1.28308802664526 1
1.26879737038294 1
1.544880343472 1
1.4070809930934 1
1.29310723047101 1
0.984343331909164 0
1.46076684359609 1
1.63078187064201 1
1.39114885348161 1
1.7425781106879 1
1.91197946124814 1
1.27306118489873 1
1.37508963492375 1
1.48286532104687 1
1.63826932749411 1
1.22353200218091 1
1.73199485820275 1
1.66790956588582 1
1.5516303567415 1
1.40254739751451 1
1.62125205805168 1
1.21859144271069 1
1.28889211611994 1
1.95645577288608 0
1.62900071234378 1
1.29076735958675 1
1.35208794840951 1
1.21750484929042 1
1.38832112080815 1
1.69801216388174 1
1.63085643269269 1
1.18435473135474 1
1.60160579938435 1
1.57142608990082 1
1.89788741678971 1
1.37261665433638 1
1.0899460427016 1
1.73313078219807 1
1.40659288341116 1
1.2481814516271 1
0.995685742942032 0
1.18460776993939 1
1.45866765716031 1
1.42339830223162 1
1.70811335346554 1
1.10736184959615 1
1.2232794492949 1
1.64103487832275 1
1.40511241518365 1
1.34663932795165 1
1.37068959661887 1
1.48490071643846 1
1.30935406214513 1
1.67904257928615 1
1.43977662439528 1
1.53051032918458 1
1.41308778669425 1
1.92727642461658 1
0.894243962187494 0
1.71565496316502 1
1.41502545122673 1
1.31035717707017 1
1.6018147856188 1
1.50315793214096 1
1.53021808365856 1
1.21202630655463 1
1.36545959696443 1
1.6794610798614 1
1.17473293746116 1
1.63347940356262 1
1.32634521373234 1
1.17859986381649 1
1.14551779792566 1
1.94664767659314 1
1.33755694518551 1
1.77303297596624 1
1.40281998073634 1
0.991527883215338 0
1.37011984915177 1
1.07565508963282 0
2.12390966587428 0
1.12718248008207 1
1.4464996378701 1
1.80308276625313 1
1.25948366810186 1
1.30115713433185 1
1.0293110774048 0
1.55678396173758 1
1.52168562356588 1
1.34665165683134 1
1.05426299286527 0
1.22448927948931 1
1.56771566142811 1
1.72983799339931 1
1.36854644402689 1
1.12815340410904 1
1.12798740235173 1
1.30334079302749 1
1.79591989208564 1
1.32287079278197 1
1.60318034691213 1
1.90273330573108 1
1.11959846737282 1
1.63402976996077 1
1.37039992365334 1
1.41337441208202 1
1.54270513077055 1
1.40571138789029 1
1.21646289474051 1
1.05936106490525 0
0.968903078730807 0
1.60063209497298 1
1.58031305497175 1
1.36971060421732 1
1.73895587846052 1
1.31986744469146 1
1.62834950315021 1
1.70014023835488 1
1.54060343511279 1
1.30613247843231 1
1.17987773186736 1
1.64371082147071 1
1.29412097619715 1
1.46731474883487 1
1.62847558164512 1
1.56149913837179 1
1.70722060446955 1
1.22187837993819 1
1.63594818985363 1
1.48304166291878 1
1.88117225699203 1
1.16902844887443 1
1.74835621382692 1
1.6566837767215 1
1.36109563335675 1
1.25643466563004 1
1.6614931447364 1
1.48718478312828 1
1.50806278282415 1
1.50229061891286 1
1.47602933354024 1
1.36849962043452 1
1.47751392163119 1
1.35290701032716 1
1.55634647043616 1
1.2607427938262 1
1.80427384289134 1
1.5655354966926 1
1.61868268944995 1
1.25933270107391 1
1.33066585129411 1
1.33849462772935 1
1.56177915334384 1
1.24733665463816 1
1.03442479734755 0
1.60173109342621 1
1.67918034117937 1
1.90655457447159 1
1.45262962527011 1
1.47945801080994 1
1.1788448794576 1
1.47208096323006 1
1.64755823173898 1
1.7804299199661 1
1.27801772186355 1
1.34856583827992 1
1.16775994380118 1
1.0161757806586 0
1.32775153943296 1
1.45114680655896 1
1.61970828356868 1
1.69774254267105 1
1.61212034280838 1
1.41268308873462 1
1.58242359517231 1
1.29865132983027 1
1.31836022977355 1
1.86903429994197 1
1.5638080593969 1
1.62132832778453 1
1.65442809524708 1
1.46521236334404 1
1.15491989292282 1
1.72738327637139 1
1.48020301002297 1
1.00152414980306 0
1.54671255314304 1
1.50541882710914 1
1.42400328119884 1
1.05476530774976 1
1.14717460977597 1
1.23790832610771 1
0.996107679158751 0
1.21726737716301 1
1.05877975633715 1
1.06738954510394 0
1.28791326649168 1
1.51320482133053 1
1.56447387103506 1
1.58515635228294 1
1.52792905973576 1
1.64564148193876 1
1.33629290968821 1
1.31942753088719 1
1.29403668060399 1
1.28406275773099 1
0.999733008159136 0
1.44047043047216 1
1.35599114994047 1
1.70615238377622 1
1.25165836162525 1
1.5084959602012 1
1.71234916360352 1
1.60832620662873 1
1.75874574551814 1
1.38156332042211 1
1.36695445439181 1
1.39056120972215 1
1.27353039030892 1
1.3400844225111 1
1.28780302683608 1
1.2497980708126 1
1.36250444133382 1
1.48702732116924 1
1.54465120437162 1
1.44762303597304 1
1.61739989471722 1
1.50407935360696 1
1.21715632972137 1
1.52486781107215 1
1.65060210931273 1
1.47363609668096 1
1.56547039121976 1
1.32750942959455 1
1.76181455673925 1
1.48322494837649 1
1.74080924413613 1
1.47370793696066 1
1.24688883445541 1
1.45461163492339 1
1.19932091817497 1
1.32876225819587 1
1.44851383587151 1
1.38676099183947 1
1.38141937706543 1
1.24802675016748 1
1.53188354124462 1
1.50834263386489 1
1.13232825021297 1
1.53743392103158 1
1.72017138165051 1
1.85618523606489 1
1.44315599690461 1
1.23633630171107 1
1.56997476640596 1
1.61699039229681 1
1.37302895390618 1
1.08458790027074 0
1.25474095388012 1
1.65075974959262 1
1.32062115049017 1
1.25802290835584 1
1.28421645660015 1
1.51816717505069 1
1.29675630977835 1
1.40180561314741 1
1.38987780928769 1
1.52278055446275 1
1.42741848689626 1
1.33782463035443 1
1.51932839322153 1
1.52452426280527 1
1.92777902924299 1
1.72364340520907 1
1.62834140657947 1
1.29701515762299 1
1.43335820874688 1
1.32423839152225 1
1.34114158071954 1
1.25024289054084 1
1.56333018487492 1
1.49811900590682 1
1.51989673338678 1
1.22256872317146 1
1.20062943686825 1
1.63525508976922 1
1.379935902049 1
1.41433385741334 1
0.781114061458381 0
1.42113487047166 1
1.30080368308733 1
1.06594871390395 0
1.14159714566021 1
1.07178387884073 1
1.76763874621906 1
1.37529453586813 1
1.43961265932925 1
1.61427005642819 1
1.46718838461574 1
1.38003651421742 1
1.32183242380165 1
1.46637440426018 1
1.30332487817861 1
1.39049684834608 1
1.48456218891876 1
1.86161539552646 1
1.25085537961426 1
1.6326843402361 1
1.62174991823014 1
1.31624833550237 1
1.53902984713249 1
1.41947184087281 1
1.57115248531127 1
1.53707013542208 1
1.23629741020485 1
1.53286617317426 1
1.33334745685224 1
1.49465307134616 1
1.27258474963057 1
1.2946840392027 1
1.72283396322023 1
1.58251028814747 1
1.52897208911801 1
1.88172451370118 1
1.55759942839277 1
1.40985909383793 1
1.42023098596203 1
1.92161776946031 1
1.52700098057829 1
1.43331685232337 1
1.893672928999 1
1.61533652682629 1
1.4655246027339 1
1.53579571120487 1
1.29949986839401 1
1.69246077279963 1
1.31923938903286 1
1.36946619134464 1
1.61773433863474 1
1.33248513851527 1
1.29869589273787 1
1.38373859346364 1
1.14951348030462 1
1.60281979273015 1
1.57818524250346 1
1.46715196243441 1
1.49862521867981 1
1.28613828416027 1
1.62889664952331 1
1.39290165693303 1
1.6997128432791 1
1.45278424522197 1
1.71887002636108 1
1.20682056910991 1
1.39880767786727 1
1.44519209609507 1
1.67545961339825 1
1.51129312209757 1
1.64752751069606 1
1.54255980866919 1
1.53320791917539 1
1.54136601804093 1
1.60915579531067 1
1.30366767543264 1
1.49691513621879 1
1.4662602930105 1
1.73220244637606 1
1.36947471059791 1
1.27795336529554 1
1.52273686480345 1
1.67105943488083 1
1.17689898066356 1
1.40213205061003 1
1.45390188267541 1
1.59592067983768 1
1.67509695430787 1
1.19781875618615 1
1.74029092101693 1
1.4730791643172 1
1.85346154596759 1
1.46509766337586 1
1.69271098134517 1
1.6019430881108 1
1.48003369264028 1
1.42765513186743 1
1.54943288377707 1
1.50187166117415 1
1.35664433648972 1
1.14934301649299 1
1.38779243549928 1
1.36265554315049 1
1.48652709039911 1
1.54119435634855 1
1.82744748759196 1
1.36016220933988 1
1.13946036194229 1
1.5376524928235 1
1.32905248703951 1
1.50387008307746 1
1.6928136202045 1
1.18748600043358 1
1.57021754993679 1
1.61217083634255 1
1.28000964922339 1
1.23484131945869 1
1.57088631900181 1
1.37797219921 1
1.72709906191394 1
1.54002194990423 1
1.62951647308386 1
1.08876542511936 1
1.78932215143799 1
1.11483567339013 1
1.39809775016419 1
1.39937706765261 1
1.45251854613809 1
1.02559777574385 0
1.0496249057965 0
1.46106220376227 1
1.98104250865851 0
1.41920357808654 1
1.00622919667071 0
1.21541750397302 1
1.37316720157984 1
1.46192987819964 1
1.24236454063185 1
1.61622496315115 1
1.9306545603296 1
1.27025371249519 1
1.56631853808423 1
1.47071587006461 1
1.4941551538694 1
1.52934583428734 1
1.5255149065948 1
0.984106101108477 0
1.484729766314 1
1.99167518760334 0
1.36969468694463 1
1.48231379430513 1
1.19711673614477 1
1.65479035233472 1
1.11637419572799 1
1.4773618799498 1
1.36581859973159 1
1.22934421697471 1
1.05607135826442 1
1.06807622214432 0
1.37116898028238 1
1.39608631409869 1
1.32255537743524 1
1.32465275713027 1
1.14139521403963 1
1.32267526890855 1
1.3864499040202 1
1.45430361403993 1
1.44464955299304 1
1.61549998016746 1
1.3350497801419 1
1.52725448128091 1
1.58148684434177 1
1.4700725010101 1
1.39667717043422 1
1.21562636648614 1
1.39025548191479 1
1.35797886480182 1
1.52987260437871 1
1.47394983102527 1
1.29633879794261 1
1.44015809692289 1
1.54071330521069 1
1.47367386847795 1
1.2530375565358 1
1.79486031843051 1
1.55913500047385 1
1.70076457830393 1
1.51748014347708 1
1.55751187422311 1
1.40713765860101 1
1.47372110642961 1
1.47673085580127 1
1.69147998907213 1
1.37662413230685 1
1.55392326752888 1
1.4060262450524 1
1.40289850227014 1
1.81597054425963 1
1.22170832449669 1
1.67238230312046 1
1.54664958162613 1
1.52699619224991 1
1.28487260082935 1
1.27114102968287 1
1.35492153790266 1
1.29866981854275 1
1.45204550556971 1
1.49365366315009 1
1.04092001964883 0
1.31989496458569 1
1.29610247524119 1
1.39254306306218 1
1.42914016435903 1
1.44769749021561 1
1.53399077135853 1
1.57038806192599 1
1.63634617609874 1
1.21904116891096 1
1.4195549021803 1
1.74806508999305 1
1.32674820057988 1
1.35886209610641 1
1.34703568784264 1
1.17752080989743 1
1.43951032200555 1
1.23375065966478 1
1.38870892150467 1
1.70486256651594 1
1.64231856873996 1
1.6588849312506 1
1.27954103756064 1
1.4087390933094 1
2.03748395829414 0
1.21194686227986 1
1.30047742775319 1
1.27338168917297 1
1.34315923075061 1
1.42811880503517 1
1.61432879208829 1
1.47710243687102 1
1.35817544454057 1
1.39817626325247 1
1.2736748226769 1
1.52768908955271 1
1.54260675642981 1
1.21305694097319 1
1.15207560585768 1
1.2060593050533 1
1.55479516109137 1
1.4289454933975 1
1.32003593695723 1
1.35879599142055 1
1.3503311193645 1
1.44010855770071 1
1.4652610709578 1
1.4011231274718 1
1.21754342108187 1
1.31288918478678 1
1.36122227609875 1
1.44505729863084 1
1.0998872671601 1
1.68284934051317 1
1.52800360459683 1
1.60519365453996 1
1.4452473437997 1
1.43051129754609 1
1.52596269689208 1
1.5292594783054 1
1.36344561608331 1
1.55212533790363 1
1.57559813873535 1
1.78686604396667 1
1.66064353836103 1
1.48464338833866 1
1.25326402922754 1
1.29013982050131 1
1.38557013215416 1
1.59408657497542 1
1.36161149083923 1
1.22562883814335 1
1.00822300154218 0
1.43346179081447 1
1.66555045974233 1
1.19619017883244 1
1.39009202634778 1
1.60446877635557 1
1.81918861308225 1
1.30085409419805 1
1.45564211157736 1
1.31372321490557 1
1.42060861706599 1
1.69626442419674 1
1.79518202683382 1
1.29408837596269 1
1.53155515077533 1
1.39855072407366 1
1.60510897681119 1
1.18342627707244 1
1.70724030835475 1
1.267325113479 1
1.48932450783288 1
1.7155766846423 1
1.38659632044528 1
1.44694311357689 1
1.46782570190802 1
1.65288791836005 1
1.68574702862609 1
1.61026098246797 1
1.42374405235351 1
1.12931739668267 1
1.64323252483314 1
1.36781233957519 1
0.974158804167576 0
1.27119441047702 1
1.2110245439922 1
1.72755092153125 1
1.39826447764269 1
1.16128630152236 1
1.33472333750881 1
1.39647145274206 1
1.40358663883903 1
1.58806010089435 1
1.18103956340616 1
1.44659203793546 1
1.67217665401107 1
1.59132989689449 1
1.4936553611143 1
1.58537013484806 1
1.33862598799456 1
1.34020878114007 1
1.44126942376934 1
1.29185503125306 1
1.52359437383783 1
1.62279860372425 1
1.31990075098013 1
1.31227528209181 1
1.22833320701391 1
1.34473559481454 1
1.65955806086532 1
1.54633315684989 1
1.37256882915172 1
1.3456718838808 1
1.04216236158003 0
1.6164105930423 1
1.4487332229954 1
1.65044523345879 1
1.44902208300751 1
1.24093921667956 1
1.37438478198809 1
1.36168399809006 1
1.27525849211167 1
1.21302940501306 1
1.68034165772407 1
1.12751379949974 1
1.50698831065748 1
1.88851481841277 1
1.88797319098243 1
1.34813720200021 1
1.52266332002793 1
1.63373238013571 1
1.52049947601823 1
1.43448846516782 1
1.57057942982775 1
1.27474051120106 1
1.36278017242441 1
1.66679599685569 1
1.03699552991039 1
1.36340270541056 1
1.19555324522797 1
1.15340349427186 1
1.26839685644018 1
1.48394117229241 1
1.35026931905686 1
1.61798262862483 1
1.46436720435581 1
1.31123507150827 1
1.47335081723472 1
1.51374541974771 1
1.56107990507163 1
1.73885963709727 1
1.38435749304799 1
1.48462263191517 1
1.22295116763396 1
1.30963378632393 1
1.59574276643055 1
1.31063798518341 1
1.62582275588621 1
0.952319867516256 0
1.23599098159538 1
1.40230526051516 1
1.54848431010174 1
1.50129067494553 1
1.61254946840837 1
1.4316165603983 1
1.02827964528424 0
1.20586467240135 1
1.45135491117838 1
1.41181628701163 1
1.86645222464493 1
1.08266225466618 0
1.69306286165709 1
1.49364990905476 1
1.57032061611066 1
1.2964535018301 1
1.31256609632177 1
1.41146292674842 1
1.64356893264177 1
1.19283435618979 1
1.46008122864685 1
1.760613643044 1
1.40176174061436 1
1.63854039710842 1
1.60464819545724 1
1.15577592811259 1
1.20221237437683 1
1.2069696382456 1
1.44662587220014 1
0.875779231294527 0
1.10023002594392 1
1.40233654723523 1
1.48458542686252 1
1.89140621427205 1
1.37869709903307 1
1.3921153352307 1
1.78329097581046 1
1.28910700473721 1
1.48608540846312 1
1.91623778187493 1
1.47555769071566 1
1.22806129232447 1
1.27457009531757 1
2.09089589717096 0
1.21469003061156 1
1.31126513945906 1
1.23069776951961 1
1.43371265629019 1
1.29846721711586 1
1.48161186460574 1
1.13501347114093 1
1.63796227112333 1
1.36260373868571 1
1.26206697831799 1
1.10821547452823 1
1.27690583997251 1
1.55845989413373 1
1.09087318353293 0
1.16145704369055 1
1.17618862972353 1
1.23009694132095 1
1.66199620901505 1
1.16375998773209 1
1.59741986691455 1
1.35386542667283 1
1.32374940733523 1
1.27107550055476 1
1.65419302544957 1
1.44585090400137 1
1.25948861023931 1
1.35067406223415 1
1.13641640324828 1
1.22528617987656 1
1.14259093888736 1
1.3728494046365 1
1.4534390867307 1
1.24238251826943 1
1.39763809566439 1
1.57343371022935 1
1.46368607364528 1
1.30997485472913 1
1.42252351804341 1
1.50554778326309 1
1.37515236296681 1
1.21417889491296 1
1.26239932356474 1
1.6417841575093 1
1.55583518381313 1
1.30482139498486 1
1.15080884934055 1
1.8430030012277 1
1.141116413945 1
1.44006122521174 1
1.45529832636881 1
1.2160229784455 1
1.37440825191639 1
1.51918921573009 1
1.39897223251039 1
1.50471982626928 1
1.28537897068499 1
1.60058546091263 1
1.20759402068053 1
1.37681125339174 1
1.10812866025498 1
1.4615213250321 1
1.47937250718065 1
1.48069130918597 1
1.20088013869309 1
1.613265354738 1
1.21210180420381 1
1.47569902506787 1
1.08774858982365 1
1.45826958452523 1
1.13031021297024 1
1.26324319422871 1
1.00960525609448 0
1.15656790717352 1
1.20524032745274 1
1.4765794340391 1
1.08968460411795 1
1.28853826280454 1
1.73119868230477 1
1.23610538211363 1
1.47523620274666 1
1.60464978796392 1
1.67201340530989 1
1.04851933725569 0
1.33567077659115 1
1.25623802112718 1
1.39228049552496 1
1.32448864359167 1
1.51466273111746 1
1.51153147601063 1
1.31469333248787 1
1.21181157128294 1
1.33378700791928 1
1.50984359944754 1
1.41906535735714 1
1.64065916039019 1
1.5636128594617 1
1.20747343023017 1
1.32226494239948 1
1.40691606233595 1
1.42779082246859 1
1.48001676888788 1
1.37684503749494 1
1.2564694808648 1
1.10172126159152 1
1.56797643604128 1
1.47457165230634 1
1.35071981732252 1
1.5472641490528 1
1.56761744804895 1
1.48531394425006 1
1.8853122715272 1
1.33176284782438 1
1.19905617319765 1
1.26196676843601 1
1.75187699905485 1
1.49638709336113 1
1.12718623134735 1
1.35152369206048 1
1.19207064092181 1
1.54104259062733 1
1.32125408939605 1
1.52161068557991 1
1.51363703890472 1
1.20290529375835 1
1.33034851496278 1
1.5412318324205 1
1.3884852926134 1
1.78518871929019 1
1.59675651417593 1
1.20191808273023 1
1.46363535399351 1
1.57194375993406 1
0.979043838051024 0
1.36183939482071 1
1.09641687699112 1
1.16878942334109 1
1.26259698467089 1
1.39421831797518 1
1.33409657652975 1
1.69312271677063 1
1.33987088762554 1
1.71791769154388 1
1.2287040167597 1
1.63091347036982 1
1.84701304989848 1
1.42610144407399 1
1.59655201892437 1
1.39432268505865 1
1.44874544283821 1
1.82431113378779 1
1.25619281299822 1
1.2348805617776 1
1.2850551517776 1
1.45515776006109 1
1.23122735062814 1
1.36061910495181 1
1.12134130040017 1
1.7214789536555 1
1.03588136763165 0
1.40904062174505 1
1.39679780366202 1
1.56998889915012 1
1.3201352973715 1
1.70089145537279 1
1.40248096659443 1
1.14630377473871 1
1.63741259362844 1
1.35568924389795 1
1.3902872200431 1
1.34185333739726 1
1.43868635916929 1
1.63956389987215 1
1.43138959428645 1
1.35265220367519 1
1.44639445318375 1
1.59980889609043 1
1.68631244825576 1
1.31838324561989 1
1.09147297561433 1
1.10417244405408 1
1.06441633182714 1
1.68236091967263 1
1.34041738487277 1
1.36295781645286 1
1.68176510295931 1
1.49584028257915 1
1.58767720138813 1
1.29848988264817 1
1.53779327943683 1
1.17653292578527 1
1.46357412531094 1
1.47999010371343 1
1.26927866086365 1
1.07217000906139 0
1.62683323746836 1
1.56710325371676 1
1.53736155131002 1
1.11605974807099 1
1.55664771932036 1
1.49329620256171 1
1.51975509144124 1
1.48339245411593 1
1.1791594508226 1
1.46075995762862 1
1.30684131553781 1
1.65119802705368 1
1.47692873571666 1
1.2891392041633 1
1.29878002391993 1
1.3499889978369 1
1.76619789946695 1
1.29064763237674 1
1.79344798142766 1
1.38541490597713 1
1.26996833649484 1
1.39053665265698 1
1.40039168339403 1
1.63056257111134 1
1.78072877022145 1
1.1844048124768 1
1.25628330660517 1
1.36225265450642 1
1.39916073140516 1
1.85980371623484 1
1.47603805441259 1
1.5806652337391 1
1.37682731130602 1
1.37521744782376 1
1.20184924082712 1
1.2799718959719 1
1.50015535322388 1
1.6348135786156 1
1.38644249020064 1
1.39811467077301 1
1.51132067394991 1
1.44977202443564 1
1.23400644797668 1
1.45340458394491 1
1.2452493187546 1
1.04023444056322 1
1.11971661065676 1
1.69764284969283 1
1.70284478281958 1
1.17882654054644 1
1.08773635452485 1
1.68328214096922 1
1.64744829294382 1
1.10890595425869 1
1.32228065805463 1
1.19131908568502 1
1.40576022922395 1
1.43586023871385 1
1.45347073698493 1
1.45137390825665 1
1.28736426760858 1
1.35132827743768 1
1.41587089556028 1
1.25647421982224 1
1.60215817757645 1
1.38944774972416 1
1.47488723963155 1
1.57682287081389 1
1.26332300977 1
1.63402302376754 1
1.52942103581219 1
1.14105103253251 1
1.45374322779477 1
1.20034364892276 1
1.60029478927164 1
1.4190580582802 1
1.30087104690931 1
1.33317781764783 1
1.07381192230499 1
1.45226102776499 1
1.44717431418497 1
1.17023941081493 1
1.87723310609632 1
1.1878144420513 1
1.1953151932949 1
1.17521322497811 1
1.18763967202387 1
1.56032420180246 1
1.21818108777776 1
1.59435701894066 1
1.52876147013885 1
1.23186579737589 1
0.987119891090892 0
1.81622052277796 1
1.41717043878271 1
1.57647022897242 1
1.24911536838706 1
1.59743817475566 1
1.47212069450932 1
1.53433646682954 1
1.34358919363201 1
0.991327957417571 0
1.29680945113322 1
1.60272369077842 1
1.41888978293645 1
1.31093123662492 1
1.25669875697328 1
1.52664707656752 1
1.54609920136944 1
1.748227793136 1
1.48187322874838 1
1.15815577879138 1
1.51636665686082 1
1.42510999546617 1
1.46616626223754 1
0.877582096625261 0
1.27511450937753 1
1.55802855853358 1
1.19312879921995 1
1.31107597962263 1
1.46695266404858 1
1.20679243796111 1
1.48295800507218 1
1.21888289826357 1
1.39013406075387 1
1.16973169040295 1
1.309204083135 1
1.24607560261665 1
1.41562051983094 1
1.53750895765003 1
1.32898062242331 1
1.43902475826493 1
1.7761735973079 1
1.38656354075202 1
1.62981947410253 1
1.52647088663472 1
1.37079112814861 1
1.47172739782056 1
1.27634130815228 1
1.27128900520744 1
1.66602962908756 1
1.47770899252349 1
1.46993229250349 1
1.24430331040721 1
0.979049584999686 0
1.13631845756806 1
1.41906923686292 1
1.13903410939835 1
1.74256507904463 1
1.57328668858891 1
1.5744885219995 1
1.66618539936845 1
1.22859698538824 1
1.40177817401185 1
1.16548521653091 1
1.44139972954822 1
1.31965177367936 1
1.38063041132001 1
0.81110995005998 0
1.38516473375058 1
1.23330247562917 1
1.6158058525447 1
1.7206154933192 1
1.14767105499776 1
1.36316961374889 1
1.46515556720719 1
1.46387641960284 1
1.76116005694911 1
1.37313548374324 1
1.18286399389866 1
1.57402100529274 1
1.39209011063508 1
1.59906789825129 1
1.29062271910832 1
1.60954114513293 1
1.33332037852062 1
1.58841606048257 1
0.94687916087097 0
1.26588954760441 1
1.57991270822176 1
1.99755290135581 0
1.6220918480227 1
1.08229286820493 1
1.76763926961086 1
1.08990143716232 1
1.89579059754315 1
1.94597308533052 0
1.69307686161571 1
1.58918805870529 1
1.33938606485625 1
1.75419799245042 1
1.10121485336934 1
1.38861292581037 1
1.57375068396405 1
1.4560412115624 1
1.55000859728321 1
1.34737871093503 1
1.27901107209631 1
1.52908431708171 1
1.48798543449311 1
1.1105574170117 1
1.29886910451128 1
1.35168994225534 1
1.33934412811842 1
1.18307847372077 1
1.45139666439777 1
1.52968957334435 1
1.75424041399263 1
1.12432755497384 1
1.32298159900032 1
1.31024409962796 1
1.58729693422947 1
1.68629385756148 1
1.22672399863892 1
1.68382709991085 1
1.199935359842 1
1.63071518304894 1
1.08295962951535 1
1.46795674674245 1
1.62001278101098 1
1.23258337230822 1
1.38662924923535 1
1.41954006762908 1
1.16867416690608 1
1.55086624619133 1
1.34486562984287 1
1.43210060245168 1
1.32930797028919 1
1.22809586824235 1
1.67140833600222 1
1.24406789890247 1
1.06706052054598 1
1.60299751749397 1
1.94529931993305 0
1.4299910992797 1
1.90799174865814 1
1.75180108516673 1
1.55977709588974 1
1.40986885442839 1
1.46697923036589 1
1.64176185734494 1
1.17683215870777 1
1.26178384729852 1
1.03654452044381 0
1.32754344746532 1
1.30967739329859 1
1.54090058072215 1
1.18799585707544 1
1.0547776960801 0
1.1837837784526 1
1.64386520235442 1
1.49784830592546 1
1.43508013861121 1
1.19100691134936 1
1.52384953679105 1
1.69248764383502 1
1.4126457051596 1
1.99014826076893 0
1.45563783186943 1
1.72308689030665 1
1.74908410312301 1
1.42004696789113 1
1.09886498101947 1
1.38461688333309 1
1.47433006864175 1
1.18742782133486 1
1.00328058566113 0
1.50785181674004 1
1.63021570520906 1
1.26221611287117 1
1.61981707346883 1
0.963519154554344 0
1.0944540031996 1
1.69568779766103 1
1.56612723782902 1
1.30168696877465 1
1.41591717511995 1
1.39045062563168 1
1.35311106016737 1
1.377721586473 1
1.41628851506736 1
1.63677954829026 1
1.74221481629414 1
1.56110891886139 1
1.13899402145141 1
1.64435216505084 1
1.76092367580515 1
1.1851426242939 1
1.61694322130982 1
1.22733564518608 1
1.16458948485205 1
1.52769954426368 1
1.54804443947262 1
1.88819138093736 1
1.3088868923082 1
1.40403434337001 1
1.61563864632315 1
1.87632867964777 1
1.13085242496287 1
1.65662145362928 1
1.67473303997512 1
1.49844586778494 1
1.28467691245148 1
1.17861423507845 1
1.25265984095708 1
1.46504789170691 1
1.42116863182259 1
1.19857238630589 1
1.44210072847029 1
1.37406861817458 1
2.05051932732577 0
1.72901974014451 1
1.35922918000468 1
1.30840992931259 1
1.410279064905 1
1.36343435272432 1
1.52875231168065 1
1.62378686275827 1
1.80487651649296 1
1.33145569443769 1
1.4546451659686 1
1.37833429583008 1
1.37999916080158 1
1.17021479404781 1
1.35840912254119 1
1.40908995743064 1
1.31266386951876 1
1.76675741734432 1
1.51495480381786 1
1.61607701395294 1
1.72830429964519 1
1.42322949462845 1
1.83578229289657 1
1.39593377150901 1
1.46011071230921 1
1.42390951644993 1
1.37435513569549 1
1.30026111358423 1
1.47203325065927 1
2.01712138749043 0
1.34613008823704 1
1.31294710985092 1
1.58585569047818 1
1.30440740111171 1
1.2732634219431 1
1.36414786399619 1
1.4577705695133 1
1.16156499309884 1
1.33815943607964 1
1.43324325689132 1
1.42242603483585 1
1.58108745005967 1
1.42758763196293 1
1.67572401817848 1
1.28176211104092 1
1.57458468678998 1
1.40698308700742 1
1.5254921238842 1
1.51049033243579 1
1.33655858924732 1
1.15005453424435 1
1.57542321258824 1
1.48244112652293 1
1.08582256593395 1
1.14090761707192 1
1.6652685284562 1
1.26083409991475 1
1.17875765876927 1
1.54206645689242 1
1.53930037987994 1
1.39731393077608 1
1.67527809071189 1
1.41432608165583 1
1.39042433450549 1
1.38942683932648 1
1.40959836971106 1
1.52762105006834 1
1.49990553596092 1
1.67642754259432 1
1.15736784670712 1
1.44303722388952 1
1.59779379803878 1
1.57975582858972 1
1.40242212564224 1
1.59022127371062 1
1.56954230534373 1
1.63424425124012 1
1.42501246422349 1
1.67119660036483 1
1.15394788950636 1
1.53945256279011 1
1.40340073057017 1
1.39088667272446 1
1.5945458980599 1
1.39678307751225 1
1.09996310303193 1
1.44675985873716 1
1.4996561489368 1
1.24207904008682 1
1.52917063153367 1
1.83988494648171 1
1.81921065533188 1
1.62303150739011 1
1.17920215576855 1
1.21767117500401 1
1.66557716730585 1
1.56847494227556 1
1.38935951444304 1
1.58862220723859 1
1.55469761740527 1
1.26537679644347 1
1.61668562325912 1
1.14732699101429 1
1.95243650862581 1
1.56210103366868 1
1.33712252471497 1
1.57776949071802 1
1.41409567605693 1
1.42446957560321 1
1.46027268449888 1
1.49849480190353 1
1.70974862653233 1
1.97053915670916 1
1.50535619861974 1
1.59483611721212 1
1.39221827341708 1
1.29547131076138 1
1.51478979316009 1
1.62902883036394 1
1.05626836852948 0
1.41862185666272 1
1.51756679696278 1
1.48762174337685 1
1.19244624116832 1
1.81691486938685 1
1.78489976576714 1
1.45961263580235 1
1.53249847008127 1
1.64038886170834 1
1.2589943257719 1
1.69869107794094 1
1.80840300288366 1
1.55347577437377 1
1.77630122704452 1
1.26842610268723 1
1.6516475279975 1
1.4016856128988 1
1.28159306534785 1
1.45651888633184 1
1.48483397578926 1
1.60718062047312 1
0.992449372934322 0
1.39230208203255 1
1.31154327429757 1
1.71437579686957 1
1.469774027936 1
1.49839109102833 1
1.55366737671213 1
1.54368157095558 1
1.22113373980768 1
1.62338007365071 1
1.59500080128788 1
1.04882830569236 1
1.31508277848851 1
1.52629747660655 1
1.32539264922751 1
1.48689645538892 1
1.48052360239474 1
1.30470394541641 1
1.58371427925476 1
0.996971154301471 0
1.26117973788008 1
1.30443321113526 1
1.4317450157341 1
1.60266948493475 1
1.41563425341432 1
1.45222277589216 1
1.50160796979236 1
1.02791558322828 0
1.20991172820649 1
1.24030092918436 1
1.81137329700899 1
1.49985653859331 1
1.37782255826311 1
1.58791874723885 1
1.68107030980771 1
1.32641372632383 1
1.62726543443385 1
1.56690101452377 1
1.22331856049546 1
1.85520524216326 1
1.26086976686879 1
1.29769626381012 1
1.17191245223048 1
1.25559693607009 1
1.31316715111043 1
1.59223294518659 1
1.2731393620945 1
1.19484122574912 1
1.15590744861835 1
1.29592388681805 1
1.3261262320424 1
1.14997639624158 1
1.23086208547065 1
1.4151950601042 1
1.22091789352901 1
1.27316569459771 1
1.22004548024862 1
1.38611209412769 1
1.48808468546607 1
1.38274548122064 1
1.23306428521676 1
1.59046040651173 1
1.00791347654357 0
1.50956176081767 1
1.41595166920788 1
1.4767910704859 1
1.60894921772925 1
1.11122602594837 1
1.57282563375525 1
1.1479796816002 1
1.38237724840559 1
1.55457513371937 1
1.74446095895903 1
1.44740121577729 1
1.7092186709238 1
1.54438390502002 1
1.91521556282353 1
1.43075909072523 1
1.3930109998278 1
1.49722295720823 1
1.46584641973661 1
1.19538622755801 1
1.56775953918048 1
1.45561369620628 1
1.14863102884872 1
1.38325008604705 1
1.49072892610841 1
1.38729427357968 1
1.33813818799094 1
2.01321029219685 0
1.3805056596505 1
1.22933911715234 1
1.476235461535 1
1.6685423990411 1
1.39155241993566 1
1.55980345101583 1
1.08075750914355 1
1.3140847594387 1
1.56246515867939 1
1.60596831869924 1
1.30531679601135 1
1.55403729090436 1
1.70906376960846 1
1.58946215231556 1
1.32326691133401 1
1.51269737953442 1
1.49338475501666 1
1.50834592082007 1
1.58757783077378 1
1.17502446351013 1
1.5923230853625 1
1.74000762092502 1
1.57977814091389 1
1.26987477299229 1
1.09079197596027 1
1.60300917108985 1
1.4082334535649 1
1.55052016976623 1
1.36900216412269 1
1.71634517846744 1
1.44371304254977 1
1.46597613438336 1
1.50573300676859 1
1.67996233192945 1
1.36663136789646 1
1.56550960008405 1
1.43874890796723 1
1.51250517290656 1
1.39851171957449 1
1.35983877017539 1
1.32148009624514 1
1.32262619931822 1
1.58099810795594 1
1.26748581451461 1
1.55551549705928 1
1.41316701744173 1
1.44816950147035 1
1.7057017921427 1
1.48454935019991 1
1.29531688068387 1
1.53394338121738 1
1.34581660232877 1
1.49197326750352 1
1.2468299979305 1
1.30955948105243 1
1.29505012727442 1
1.51276741998054 1
1.62547744536798 1
1.41655033007636 1
1.68350517518644 1
1.65945962332016 1
1.20211042092175 1
1.82379575316289 1
1.42139490765126 1
1.74227405562632 1
1.53274458997103 1
1.47494737026672 1
1.85332738943782 1
1.13313834065087 1
1.44888192822211 1
1.59424899199846 1
1.35536829718622 1
1.44336193286181 1
1.81366734032008 1
1.73328375211495 1
1.59167531594996 1
1.38606062249412 1
1.55812275272444 1
1.39797519266748 1
1.81089643908939 1
1.30311658993606 1
1.6669309575397 1
2.09546734536031 0
1.74313915675768 1
1.7446169854756 1
1.54611767154392 1
1.67235312825417 1
1.60073208996126 1
1.28537289041638 1
1.29320831635084 1
1.45295637059181 1
1.3496794452595 1
1.44471526187636 1
1.64460561872226 1
1.31404158571414 1
1.42490106396858 1
1.49719035414778 1
1.43992133835377 1
1.54577899156742 1
1.44571003320318 1
1.55674111028226 1
1.29431830913554 1
1.44595261330543 1
1.3786323807786 1
1.34275097104047 1
1.15950805375918 1
1.50138268265073 1
1.37396978201326 1
1.466299002125 1
1.33059960501078 1
1.32674719481106 1
1.43247066903937 1
1.51379313705531 1
1.34623871589821 1
1.58287286171434 1
1.55956800032213 1
1.52896651749127 1
1.50880415312101 1
1.57218478895844 1
1.35323492418841 1
1.49844193555286 1
1.38170087099667 1
1.45274295002215 1
1.66178807548936 1
1.33104915774496 1
1.44334503043064 1
1.33776367997963 1
1.6689164495776 1
1.38860552476431 1
1.66915823639251 1
1.55825809900871 1
1.5347635585839 1
1.59477350811393 1
1.37557078989896 1
1.15204409516143 1
1.54810421652502 1
1.72820560903839 1
1.39070087072063 1
0.875363089939849 0
1.35798558327874 1
1.63082920773582 1
1.44273260950314 1
1.78045421551727 1
0.906954973880545 0
1.00653237475633 0
1.30902755694252 1
1.57732031779934 1
1.47601827316624 1
1.27720253566019 1
1.2832382576636 1
1.15600744397086 1
1.13805854128403 1
1.62979724436148 1
1.48391909153446 1
1.75637091966507 1
1.46301753100588 1
1.61960984727887 1
1.50323802452022 1
1.05672033213341 0
1.20912069170226 1
1.40482758428251 1
1.55125048578204 1
1.6965979915117 1
1.22463574385476 1
1.35280828476662 1
1.30734919197075 1
1.72763053532586 1
1.22446362726882 1
1.42913847656107 1
1.19398960671273 1
1.59026211147221 1
1.54306976022213 1
1.40960021199937 1
1.30237993732956 1
1.61010912978922 1
1.58948805843485 1
1.47423462490997 1
1.28790720653754 1
1.0967479564048 1
1.67039073681108 1
1.38463198460369 1
1.64998097679464 1
1.17552995418191 1
1.38456531747845 1
1.20426335464757 1
1.40307837286804 1
1.35019169084246 1
1.42309037343492 1
1.29649282642322 1
1.70526908003567 1
0.991091534494966 0
1.57911475770234 1
1.75055427483295 1
1.44786965074126 1
1.50226885730769 1
1.31918122597078 1
1.49278561058642 1
1.50310373413741 1
1.62645555327415 1
1.37523553762763 1
1.46816473393799 1
1.59895094081608 1
1.52724063932506 1
1.22331627699567 1
1.46210257979875 1
1.53508721641943 1
1.60106159738143 1
1.42559131820874 1
1.70529240895564 1
1.51371210476621 1
1.43797800391725 1
1.56248221438647 1
1.11133568890697 1
1.48884908197262 1
1.3326497743101 1
1.46269569038368 1
1.55970075790323 1
1.31365703228733 1
1.42957410139854 1
1.12545472432212 1
1.49019551693869 1
1.1950532734587 1
1.34398958877136 1
1.39328328574578 1
1.48600953348554 1
1.17987113054113 1
1.7338678692924 1
1.42776998631791 1
1.24441071047197 1
1.43040919763109 1
1.6591664324263 1
1.38791330782263 1
1.63349470509831 1
1.22856085876899 1
1.73074979558532 1
1.25102919531703 1
1.50647206503941 1
1.96809292975511 1
1.59905546138615 1
1.34610871126876 1
1.3122195540027 1
1.49967227440167 1
1.49653793748379 1
1.28408535812778 1
1.52351474829209 1
1.23638586683324 1
1.46519245469428 1
1.48538686065053 1
1.35410631027746 1
1.42387289408047 1
1.20711085840568 1
1.90300263466937 1
1.48249906167043 1
1.07697314878738 1
1.67926755293286 1
1.43551338406845 1
1.33071191973326 1
1.53317248503779 1
1.19214928806405 1
1.65657786085222 1
1.30376798140807 1
1.44866944588339 1
1.4773407378446 1
1.54237685484039 1
1.43217275200953 1
1.34007105481137 1
1.23337226099619 1
1.59983002731365 1
1.80535974280164 1
1.67634008742764 1
1.27760388087917 1
1.0002587403252 0
1.20778798593233 1
1.16614829507186 1
1.31625038284872 1
1.9187360627947 1
1.61352913486435 1
1.22215022720084 1
1.57471111170382 1
1.20908500220082 1
1.31218317816647 1
1.33536038693699 1
1.71722535725491 1
1.4078962942923 1
1.45999298262242 1
1.22349860500977 1
1.1425272340254 1
1.05384503678677 0
1.44355433468599 1
1.75906107264445 1
1.63323150211663 1
1.54638203182429 1
1.22715493639991 1
1.47772934575016 1
1.39185411363127 1
1.34192330171658 1
1.48635630354908 1
1.23182083663811 1
1.60069380820802 1
1.38384678826215 1
1.5836201538555 1
1.2248840403591 1
1.60269015358843 1
1.24997273981608 1
1.44158865363379 1
1.21508576334315 1
1.10134315337637 1
1.41738147548486 1
1.36038088366092 1
1.74074287363755 1
1.46861243401819 1
1.06813188602744 0
1.36579357231137 1
1.73930412945469 1
1.50930260218106 1
1.64608400055454 1
1.68383611613928 1
1.56430699746657 1
1.0323876500699 0
1.41473247891977 1
1.79069029290413 1
1.40531441178356 1
1.12711022135753 1
1.39346521319185 1
1.20030212599783 1
1.05801467521513 1
1.59031708878503 1
1.42280860814825 1
1.64695677652746 1
1.69944900056396 1
1.35618375357928 1
1.59384100381232 1
1.61378349591879 1
1.50422398499689 1
1.53380167686087 1
1.8283460712729 1
1.35962759987841 1
1.26307469284167 1
1.44886936931546 1
1.21467990630252 1
1.35783183104745 1
1.46418473800127 1
1.18882848325587 1
1.2364191464838 1
1.1245664526748 1
1.52588013098113 1
1.24489984154908 1
1.30645246130814 1
1.34523073552986 1
1.57393176304089 1
1.48636394615767 1
1.35380359128979 1
1.16369004815492 1
1.15801693314877 1
1.571508037735 1
1.48082988250567 1
1.59836936464587 1
1.49314432750458 1
1.24999849593387 1
1.54730673438177 1
1.54405731609254 1
1.54013349114258 1
1.26958167055298 1
1.54134011568669 1
1.4918728274689 1
1.22473462973277 1
1.30045619096008 1
1.29215164758517 1
1.10144741404556 1
1.55065916263024 1
1.30304593408249 1
1.50074833218343 1
1.51476985928721 1
1.43894180100711 1
1.51443807095187 1
1.34573199977779 1
1.37766610014151 1
1.39794507019924 1
1.27845238501876 1
1.38750932522848 1
1.62721703112405 1
1.37271733483653 1
1.03393763105042 1
1.25353718985472 1
1.31639247580418 1
1.9261662808404 1
1.44169387383602 1
1.39969846862518 1
1.64503387010343 1
1.24645906848236 1
1.27360427464894 1
1.34124181593263 1
1.45280152472211 1
1.41490819001817 1
1.22652076593008 1
1.36909167975696 1
1.42278270561368 1
1.39431196315711 1
1.35251222156525 1
1.52444167746317 1
1.89079848698334 1
1.61279925724211 1
1.37536767971664 1
1.44911877037814 1
1.43909975940792 1
1.43329800385814 1
1.36958540600073 1
1.29413280179877 1
0.92105319544435 0
1.11113217031426 1
1.48864210772686 1
1.10322413161474 1
1.28130520815285 1
1.16130443030658 1
1.44578189172218 1
1.58161788096823 1
1.15070981052831 1
1.02957650095177 0
1.24799918847727 1
1.64432158394525 1
1.3908913140115 1
1.30864529432012 1
1.29840742440998 1
1.64394894867441 1
1.66177076107006 1
1.49372622562039 1
1.53255432827349 1
1.72424841673703 1
1.64101987382392 1
1.57376232668329 1
1.53410929503749 1
1.20574451400445 1
1.82384796841491 1
1.64333865305126 1
1.1543060997559 1
1.29640607598722 1
1.39715573592864 1
1.71036998695106 1
1.77336761577728 1
1.1811885231033 1
1.44489096447899 1
1.39482678115849 1
1.24529181263199 1
1.45846700617754 1
1.30503346489166 1
1.34673472713359 1
1.43009145206284 1
1.3533716077816 1
1.26302580948725 1
1.58870184639831 1
1.52187141749373 1
1.23234706858657 1
1.46220356029701 1
1.44424972723082 1
1.09145394243326 1
1.51923822185268 1
1.5552556322565 1
1.60566638807625 1
1.32522402857692 1
1.38026552375323 1
1.13235057899973 1
1.15747107836204 1
1.7556711488001 1
1.97396432559615 1
1.47780281658799 1
1.29896690000386 1
1.48761105919224 1
1.75263096862893 1
1.64835942702242 1
1.50130051948435 1
1.70080988324595 1
1.2367169786655 1
1.34715004674933 1
1.05269291536376 0
1.33126580089137 1
1.35421231048622 1
1.224070586103 1
1.53214578107661 1
1.40366139906884 1
1.37855844159946 1
1.39416178218772 1
1.41540622937251 1
1.5625480256086 1
1.67633641837488 1
1.08935668255348 0
1.38462573525519 1
1.49909104421743 1
1.41429005506864 1
1.1624071320328 1
1.32966520071766 1
1.76984182317561 1
1.45962670911399 1
1.08001456820757 1
1.54807798485853 1
1.68533825812358 1
1.56988330575844 1
1.91385738724253 1
1.30834947868357 1
1.82247431208451 1
1.55193265892452 1
1.19763946640432 1
1.20149870891077 1
1.24833541270434 1
1.50570543853771 1
1.71197194495593 1
1.10139643648036 1
1.649384871178 1
1.84493068697185 1
1.44891108598538 1
1.25390011994099 1
1.59506122752902 1
1.42857360472151 1
1.47299986893997 1
1.29703535364376 1
1.30731232861089 1
1.56603472507318 1
1.69602829223126 1
1.45191718049865 1
1.61779428278169 1
1.68268574457874 1
1.3818350688972 1
1.53067326977033 1
1.56346700434631 1
1.39455931044284 1
1.62290002584094 1
1.45284848556596 1
1.37745891572905 1
1.32061402693827 1
1.27640922844786 1
1.57268717240633 1
1.91740776713935 1
1.31491527912281 1
1.36529568251166 1
1.47364698555876 1
1.32173579643492 1
1.26283183773811 1
1.97525832837488 0
1.39765092885597 1
1.28473145212472 1
1.01935958820551 0
1.41557989186689 1
1.32136154892363 1
1.44558645298203 1
1.64679712880555 1
1.89005337071397 1
1.48765953376674 1
1.21517420463932 1
0.973725062453606 0
1.5085946701097 1
1.25522579400649 1
1.75251909133223 1
1.243145001383 1
1.49845273309154 1
1.40959098736419 1
1.20724910602395 1
1.46215902188521 1
1.04282553375707 0
1.12110053635804 1
1.38971371043619 1
1.56802521318966 1
1.57630121667145 1
1.5765600053495 1
1.01122061545664 0
1.33539732774017 1
1.46526706433678 1
1.14241927009664 1
1.34427793784095 1
1.34718150825637 1
1.24647249945542 1
1.19803617517004 1
1.6997881173646 1
1.62216203826484 1
1.34969165664528 1
1.45628867093467 1
1.50464874541237 1
1.4995850738762 1
1.18972865751069 1
1.46354993464082 1
1.34836051096493 1
1.4836987441013 1
1.49307134771364 1
1.55514527765368 1
1.63340437352518 1
1.46351074116705 1
1.56180921755251 1
1.40752015713548 1
1.49243726824642 1
1.28006934236757 1
1.44425603528322 1
1.47850188553781 1
1.36602953446695 1
1.91666942441125 1
1.46778330583115 1
1.59386510683756 1
1.37486848029065 1
1.53236458612122 1
1.30045963633475 1
1.56465972503805 1
1.73509878898794 1
1.73488385002665 1
1.99672446319634 0
1.31724552994361 1
1.35430920087372 1
1.35284828685239 1
1.49117819428181 1
1.36198136187825 1
1.35650722330801 1
1.53412282240621 1
1.51537816306969 1
1.74951003817112 1
1.67252051714643 1
1.50686544987588 1
1.54323715313677 1
1.51341931195936 1
1.41110734219786 1
1.37989468742163 1
1.47155158170424 1
1.10874308201816 1
1.33883321692058 1
1.5251843990517 1
1.70764885416968 1
1.63975244231993 1
1.39947030144191 1
1.3485257756684 1
1.31317523283986 1
1.33814967528692 1
1.58739533769299 1
1.44974725259871 1
1.57785797593883 1
1.41048829164745 1
1.49501672298802 1
1.50950630885548 1
1.52990489628447 1
1.12649189329492 1
1.4481800557445 1
1.71805353730403 1
1.63013551048277 1
1.71211171869124 1
1.91499410218335 1
1.13977646349148 1
1.05403755327445 0
1.39879266510322 1
1.76787113981202 1
1.47488235989762 1
1.35976357827082 1
1.32814268659096 1
1.41966984184194 1
1.4480272233421 1
1.16780144866563 1
1.29928250093671 1
1.70106551468869 1
1.19341451054393 1
1.23108490242576 1
1.76303408793856 1
1.48504747127312 1
1.49269910435528 1
1.54289644110285 1
1.14718353671455 1
1.45296340830114 1
1.05395323314791 0
1.1206484842318 1
0.990669766545399 0
1.59566448364782 1
1.3602202613421 1
1.2822940838979 1
1.29969522809116 1
1.18284320791966 1
1.52255305097646 1
1.08043975397772 1
1.22885777951432 1
1.35380601770993 1
1.53281296096211 1
1.37722212545172 1
1.17708086994852 1
1.27742301194449 1
1.39140281848645 1
1.54492276198225 1
1.20339996112874 1
1.74791260454239 1
1.29193690785072 1
1.39570322168349 1
1.34947202172924 1
1.59233165725295 1
1.44424937260167 1
1.21032329342645 1
1.48786686535796 1
1.49000242914754 1
1.43348553990952 1
1.43806649015506 1
1.46483994500284 1
1.48391009578402 1
1.03719064616211 1
1.16454995457407 1
1.68017385255016 1
1.08970185556615 1
1.111873921041 1
1.0828541182224 1
1.45581933262744 1
1.69868506787014 1
1.28121157407764 1
1.18560279063936 1
1.42054439132793 1
1.96845184193716 1
1.53337388259517 1
1.20224663466356 1
1.68749927653644 1
1.49601264349292 1
1.83042586699614 1
1.51163789092096 1
1.16934030364697 1
1.4677448599514 1
1.54706453598988 1
1.5130739620344 1
1.52587505749877 1
1.38733162530297 1
1.41908880722299 1
1.30929206959209 1
0.983297415781177 0
1.42106114610474 1
1.12513824225657 1
1.37737096842127 1
1.41808976102182 1
1.52283729215536 1
1.69119507200465 1
1.63084239745292 1
1.60763248370624 1
1.43823273522946 1
1.6749058053319 1
1.04550484556582 0
1.43140946175362 1
1.72934005794107 1
1.14030830852472 1
1.1469511079677 1
1.28434264563286 1
1.5071598917053 1
1.46252755182668 1
1.86169091468018 1
1.22527322108903 1
1.42326713311553 1
1.41643508161993 1
1.8193106035241 1
1.39325650819869 1
1.5733703299638 1
1.54653452881773 1
1.05165666583676 0
1.69232393639327 1
1.44231601128504 1
0.94732662336834 0
1.95167761151429 1
1.28125545522999 1
1.52031167206624 1
1.44730297567565 1
1.49054011107016 1
1.51503624374323 1
1.44326006993744 1
1.31255051115986 1
1.06632055670171 1
1.17922764650456 1
1.14652562549894 1
1.20794290913552 1
1.04837485675812 0
1.34301585314806 1
1.3874410586809 1
1.26905971223043 1
1.61252869074215 1
1.25155502368584 1
1.29155623366283 1
1.39394098103647 1
1.80832062919973 1
1.52210362590474 1
1.07182784274882 0
1.57946211867953 1
1.38046019964435 1
1.37035967866117 1
1.7323973778437 1
1.13473876893472 1
1.22970094520656 1
1.21190625911913 1
1.69434776436756 1
1.67249353956866 1
1.2992200111786 1
1.54884223828225 1
1.49410046874565 1
1.17651416342175 1
1.55831078701088 1
1.58848886633533 1
1.13159427502747 1
1.21546624649911 1
1.42240241308172 1
1.52918690809163 1
1.0932943421407 1
1.52087655571202 1
1.24171066424914 1
1.5319115600757 1
1.44646588120379 1
1.27918247423644 1
1.19903654616791 1
1.07213167709446 1
1.42298112541841 1
1.13028178850632 1
1.43670542501059 1
1.52056351478937 1
1.6211576026499 1
1.74435353555081 1
1.05446008972781 1
1.30174526888384 1
1.31723478973823 1
1.56477662599177 1
1.38277695722313 1
1.70936962531727 1
1.35036883932591 1
1.4731707304735 1
1.90043612127669 1
1.58314341968119 1
1.58524593238328 1
1.29912954993905 1
1.61185602271067 1
1.69858537582395 1
1.21756814408994 1
1.24594599283509 1
1.5612842691779 1
1.42835526574688 1
1.59199188218235 1
1.2288599168152 1
1.23803355064869 1
1.15210413180661 1
1.24359116008905 1
1.51276610735911 1
1.57591614902811 1
1.53830574691248 1
1.26061914271089 1
1.48148548170647 1
1.73901565115623 1
1.50692204056178 1
0.904571117718878 0
1.58708623259489 1
1.49816851305045 1
0.959916948898407 0
1.77937181562007 1
1.54326750020825 1
1.35841762779858 1
1.78567595105553 1
1.51649283790559 1
1.48544749030625 1
1.35346293823405 1
1.67300762740447 1
1.19595591092636 1
1.52931798897743 1
1.68868786298856 1
1.49089779498099 1
1.5831914095401 1
1.43615797098887 1
1.4993152475352 1
1.4485700006644 1
1.08229316616761 1
1.23276147498137 1
1.76117133872172 1
1.21521806976203 1
1.63879621547985 1
1.56758169566242 1
1.36964928447313 1
1.18175815749479 1
1.73959799895347 1
1.32808534791289 1
1.04596819520428 0
1.79112998890072 1
1.52465864439067 1
1.41806438437734 1
1.76948022578245 1
1.89283859807095 1
1.60030270057863 1
1.52719428607998 1
1.27588009507235 1
1.33049310825176 1
1.34445363177891 1
1.17116798440371 1
1.56396518922107 1
1.61273757720075 1
1.22383081165092 1
1.53599251647357 1
1.68967981129834 1
1.35107308642361 1
1.22238758948886 1
1.4951328506261 1
1.5943471013841 1
1.35470353909368 1
1.71915555411243 1
1.69552712057632 1
1.66198417606077 1
1.69842426239065 1
1.68023076341849 1
1.52430328283042 1
1.65703208471451 1
1.46426532386608 1
1.38679313850934 1
1.57818413686837 1
0.981733450215682 0
1.38007673667573 1
1.56678010658919 1
1.08433083421597 1
1.62851460316224 1
1.15251293982377 1
1.29677057457749 1
1.76126884127428 1
1.79928407216926 1
1.42167154957172 1
1.59382588532365 1
1.12339115439357 1
1.73168174928576 1
1.46723820934371 1
1.30286817570242 1
1.24051857269517 1
1.24120291325971 1
1.1951558080891 1
1.30721268175802 1
1.33883491053912 1
1.64871094516192 1
1.03996220305268 0
1.11319418777815 1
1.32861924149291 1
1.36165404987729 1
1.6713607966868 1
1.23322812558751 1
1.24949335686292 1
1.48134068755476 1
1.17143364910314 1
1.36744888798322 1
1.09846244648788 1
1.77928659449218 1
1.54996385656424 1
1.57109050630551 1
1.45931879509239 1
1.6389585673997 1
1.40024349361319 1
1.65014182578008 1
1.57471185740129 1
1.58283697810633 1
1.24477134370766 1
2.09555478297314 0
1.51956209003039 1
1.26385583586406 1
1.37451459483218 1
1.25279850168507 1
1.50247668266997 1
1.206974730335 1
1.28384769523076 1
1.6427288334688 1
1.72556056409704 1
1.29111376396726 1
1.54979015827459 1
1.5936707859726 1
1.5279643316671 1
1.54788883771431 1
1.33434713154391 1
1.54819652167877 1
1.17239247756242 1
1.68515552701177 1
1.16195395091952 1
1.43097931709348 1
1.12188919648611 1
1.49577080823788 1
1.50409839273139 1
1.40592908826658 1
1.0004910587575 0
1.36240408349843 1
1.43831533803562 1
1.51882419833411 1
1.56116648009522 1
1.34080393833065 1
1.12155923374094 1
1.68501718472985 1
1.45073523414208 1
1.28230881491183 1
1.55958936886476 1
0.98809255893678 0
1.15747266150238 1
1.25352529248255 1
1.16197138035085 1
1.38595007817698 1
1.6145353885582 1
1.7756767840349 1
1.6227433412785 1
1.4130206056579 1
1.92283589183805 1
1.53230357586229 1
1.79832976203013 1
1.6657159140614 1
1.74274404693678 1
1.70172608457083 1
1.47275693759744 1
1.06244417555281 1
1.49465619398375 1
1.13403390354763 1
1.41260348616428 1
1.29031266355144 1
1.37140448406273 1
1.61588832704681 1
1.9243410933545 1
1.46354673350065 1
1.67034134302454 1
1.51887733757076 1
1.5346695906799 1
1.34835886530445 1
1.33583834983035 1
1.29595721617755 1
1.60855377269394 1
1.49085831533063 1
1.45740894398256 1
1.23721436585942 1
1.18622262501983 1
1.05816693050539 1
1.34888047454147 1
1.71379087811019 1
1.5128312193859 1
1.49005778395637 1
1.73031401446267 1
1.61600295001198 1
1.71305954935433 1
1.397825570793 1
1.25214902257454 1
1.67407276637194 1
1.33250044138041 1
0.828280960546376 0
1.48362453828518 1
1.4636980550915 1
1.1660980505095 1
1.55359960777316 1
1.25707290834122 1
1.32787104338746 1
1.19314375429105 1
1.57167925697192 1
1.88474943640675 1
1.86395415375854 1
1.60992025102297 1
1.75199171171761 1
1.23081307139181 1
1.22305129016331 1
1.17387036682776 1
1.66259040420601 1
1.21834924166384 1
1.12322903040199 1
1.39954011240364 1
0.959289398960378 0
1.83691097318455 1
1.29279436601748 1
1.45981525045551 1
1.58406648089967 1
1.47501713013979 1
1.22165502157525 1
1.39627051882789 1
1.51521247292339 1
1.6108268756014 1
1.49794271493665 1
1.40172959639264 1
1.20677470909594 1
1.40592810017589 1
1.63406668438596 1
0.682145407735606 0
1.36651907891055 1
1.66922398698512 1
1.64612526415407 1
1.470447454573 1
1.28737079928666 1
1.20493780172652 1
1.39524962549567 1
1.57818487766272 1
1.4291804952439 1
1.31791163199482 1
1.32495110684443 1
1.66887456238212 1
1.68316032293009 1
1.62704515218623 1
1.04913155704161 0
1.54851080648669 1
1.4382477865709 1
1.22642342398651 1
1.36590401267832 1
1.190229024829 1
1.26838175015772 1
1.24008423992149 1
1.58121451332336 1
1.00833420907722 0
1.40469383243951 1
1.35828562639526 1
1.62832378523898 1
1.33948459354639 1
1.68700431520141 1
1.62785956451345 1
1.07230752546024 1
1.7550770986047 1
1.32909322008402 1
1.61343548200789 1
1.55179049419176 1
1.34963973751272 1
1.44941857405884 1
1.26164231921335 1
1.37684145315329 1
1.11502423173347 1
1.63137109886591 1
1.45998275296674 1
1.25845708171096 1
1.60747904355305 1
1.59996014837728 1
1.26002940864979 1
1.37505310536196 1
1.53675196410519 1
1.30456192535642 1
1.01280880387164 0
1.23874934651869 1
1.29828419435577 1
1.31808922748377 1
1.32347764905352 1
1.58029285827153 1
1.57953255912013 1
1.66227587595879 1
1.65108799606376 1
1.23299949132947 1
1.76099828763569 1
1.21872165802951 1
1.41931935774083 1
1.57273027849619 1
1.21969203378909 1
1.29810455153438 1
1.37906183042043 1
1.19860971774507 1
1.38604499320885 1
1.66703660756328 1
1.22119832487697 1
1.42179206079971 1
1.15428909734472 1
1.24089852224277 1
1.70214351750364 1
1.74748517281832 1
1.57480102107987 1
1.1928766899236 1
1.29650433985693 1
1.31584638102663 1
1.47573924631304 1
1.32665722001731 1
1.70254542570603 1
1.60238236124518 1
1.70268166784825 1
1.60466901017392 1
1.06740479331589 1
1.34108123304871 1
0.937172895632057 0
1.37982832892923 1
1.49491848896922 1
1.41256564719125 1
1.41155437662534 1
1.25864737708406 1
1.40387954783271 1
1.13323395489957 1
1.29312789783515 1
1.5410568736551 1
1.38759849863572 1
1.63373716267793 1
1.4840113301531 1
1.53041282212727 1
1.6702436259168 1
1.37366285003901 1
1.54357001303482 1
1.610326506612 1
0.925690592331218 0
1.60017939472354 1
1.23743723361644 1
1.76482746227252 1
1.39137650765967 1
1.56116898565248 1
1.81971708229731 1
1.4312159333436 1
1.43334920339752 1
1.28541613633432 1
1.76624166572486 1
1.61697394899872 1
1.23691403657307 1
1.0222178728226 0
1.36400777978674 1
1.19315870909539 1
0.869261507599734 0
1.52347297674951 1
1.62050960371616 1
1.6096625284665 1
1.2571815977631 1
1.81167665405719 1
1.8086262249997 1
1.49307049732376 1
1.78188933102604 1
1.46942550453439 1
1.21011838523905 1
1.61068909291629 1
1.20386417657007 1
1.30906573106308 1
1.29577634070842 1
1.42369628895444 1
1.59797793687136 1
1.61732817600298 1
1.32533797186413 1
1.26125842854232 1
1.21155400554236 1
1.01655950476475 0
1.50803705433212 1
1.27083205138266 1
1.77101530079448 1
1.6726892269762 1
1.45127046332067 1
1.25178319221458 1
1.51153887165369 1
1.46995159441341 1
1.55112802756905 1
1.52928930786513 1
1.45439412166385 1
1.38118973171343 1
1.2013152872187 1
1.50909606512229 1
1.51209780541791 1
1.4577816407594 1
1.16298095284568 1
1.50135088448757 1
1.40285914367363 1
1.25823914186527 1
1.56418042192971 1
1.73809633615801 1
1.46566563341128 1
1.47399193195469 1
1.81012589002724 1
1.91577329598369 1
1.49346787124424 1
1.48011645130663 1
1.32706582493193 1
1.34691344195138 1
1.27352792909589 1
1.59452777503221 1
1.40554305654378 1
1.26011631519951 1
1.66318405487249 1
1.39934804944229 1
1.62475604843288 1
1.71333819607472 1
1.67255035642371 1
1.6745690250039 1
1.229152032738 1
1.44860411593669 1
1.47277793902914 1
1.15642052195302 1
1.33536438734451 1
1.37791609055626 1
1.43305876498498 1
1.48749909610501 1
1.40139454296304 1
1.10468832148424 1
1.60353350411706 1
1.45871105894532 1
1.86459639516005 1
1.31778685687822 1
1.58110094623702 1
1.49866001882895 1
1.69725839427459 1
1.27173873861373 1
1.22882357892761 1
1.67738677750157 1
1.63200430871719 1
1.30964849647895 1
1.1519557683089 1
1.28517834682916 1
1.45491473741075 1
1.70457323472547 1
1.52999448032457 1
1.51079030976854 1
1.51476007528083 1
1.13448616997305 1
1.81654057249972 1
1.75785026860538 1
1.0982961028234 1
1.20481970866761 1
1.44737565314319 1
1.23904222063878 1
1.49229407420639 1
1.43218010106766 1
1.76121410008711 1
1.41623208335136 1
1.83993427520511 1
1.29518124965149 1
1.47967140603442 1
1.10412906736261 1
1.76252324106902 1
1.31678170455262 1
1.70201638799641 1
1.43315770830091 1
1.63687454904333 1
1.41745033270621 1
1.52943831308063 1
1.53533815493616 1
1.56144215703426 1
1.4796934518457 1
1.48944799571064 1
1.13292643475162 1
1.72765651808735 1
1.61656644435147 1
1.38891072029179 1
1.70898526480211 1
1.55817274133757 1
0.974271166506232 0
1.20415063233176 1
1.45599087364766 1
1.20214116239177 1
1.63414081419399 1
1.62805646964801 1
1.43314057380635 1
1.71471605062129 1
1.13351281724073 1
1.48065364007093 1
1.63031762509784 1
1.41727240656164 1
1.57036111706206 1
1.42470670480559 1
1.52662088539115 1
1.44889872052698 1
1.26494562970498 1
1.0820662187282 1
1.34242176690844 1
1.27584634398152 1
1.16857157477992 1
1.46641909831433 1
1.39342324904246 1
1.4724968324123 1
1.72525413442002 1
1.0974150985256 1
1.67403595679831 1
0.979520946778182 0
1.55008559085956 1
1.52020299885047 1
1.39715496383989 1
1.72063276065509 1
1.50801627878453 1
1.08536094573758 1
1.56312114437865 1
1.31816407105029 1
1.77969726760028 1
1.43317399532774 1
1.37209825826764 1
1.60470462039437 1
1.38206238342758 1
1.41732602627929 1
1.49019362605839 1
1.20867392930812 1
1.7163620085418 1
1.5082415583985 1
1.55235106120293 1
1.12895116688266 1
1.28994304907189 1
1.4073969308702 1
1.57553477425156 1
1.61411962878324 1
1.36252005915114 1
1.47534145200118 1
1.52190093511298 1
1.33732413409194 1
1.7944064457317 1
1.3307070945142 1
1.60485324603521 1
1.47165012859841 1
1.28903007762419 1
1.47486160990082 1
1.6450097753408 1
1.28373781721927 1
1.36649694305373 1
1.37168166406011 1
1.33366284133137 1
1.44354466536611 1
1.24788982871114 1
1.59631347217707 1
1.53654524547767 1
1.50380226220673 1
1.02266067441758 0
1.41972680651103 1
1.27495492304253 1
1.11861911438007 1
1.58320775582484 1
1.81861216419217 1
1.36258239047171 1
1.36679998492814 1
1.58719283774026 1
1.35541262878021 1
1.68799260933365 1
1.48366791343174 1
1.33763281498525 1
1.24787919001804 1
1.44900964571332 1
1.5563409951457 1
1.55598619596062 1
1.80951295728229 1
1.05715741279023 0
1.54359549436052 1
1.75211521116405 1
1.43697809824481 1
1.76153081535098 1
1.36649899494638 1
1.34638766840882 1
1.57820306542592 1
1.24363208574373 1
1.2515661315964 1
1.42791716148397 1
0.936865136661965 0
1.20607326009628 1
1.46494412930231 1
1.35294591074041 1
1.22626296705752 1
1.521700064341 1
1.46148367532775 1
1.56136470942925 1
1.24222327404769 1
1.62427732262877 1
1.45927203096236 1
1.2988043592249 1
1.36720944528627 1
1.52915562646451 1
1.34820917249377 1
1.50789658498653 1
1.34289416774963 1
1.61946017669223 1
1.37346497633314 1
1.35116285460126 1
1.30822099201708 1
1.16816436629197 1
1.43401787850472 1
1.15169704617864 1
1.35631431102747 1
1.82239442744205 1
1.16298886877523 1
1.3591798796515 1
1.7463576404432 1
1.5019752657736 1
1.37440841087509 1
1.41494800724113 1
1.35109718334133 1
1.61956138204442 1
1.31973424639153 1
1.53442471589043 1
1.66020170386864 1
1.36681133838607 1
1.30305646009658 1
1.42252743614527 1
1.93935245886357 1
1.35455923575392 1
1.40661224403148 1
1.68657628465179 1
1.25619310704555 1
1.26877789493874 1
1.45212000931766 1
1.34104244541234 1
1.56931624653653 1
1.39745029532416 1
1.70875997346819 1
1.36484088052385 1
0.986869874146472 0
1.2314619990119 1
1.62084319413287 1
1.17423561568535 1
1.53162388925031 1
1.46977808967227 1
1.31323599140887 1
1.48201665054787 1
1.27580231947586 1
1.43042681878972 1
1.50730802716065 1
1.52196131920318 1
1.34888136463709 1
1.51581511942958 1
1.6276267534463 1
1.58408094754755 1
1.43964576606236 1
1.50355236012433 1
1.65009260447857 1
1.60651082734183 1
1.40279447305838 1
1.38166238898952 1
0.964935241039132 0
1.36188618904321 1
1.56702577612919 1
1.34445414485726 1
1.85033139273527 1
1.54313627440822 1
1.59539775777831 1
1.37763875356019 1
1.50564023127118 1
1.56885295678264 1
1.56455461896764 1
1.66765004382488 1
1.68267762426157 1
1.21897638492486 1
1.07937718558531 1
1.42295118397137 1
1.44901785790496 1
1.33891170947869 1
1.42421398206177 1
1.74840361876697 1
1.67487258728319 1
1.43520070338942 1
0.91153232183959 0
1.27591379579933 1
1.17417777087999 1
1.30238137416119 1
1.55536499581944 1
1.1877153784054 1
1.49027483956639 1
1.76217314452061 1
1.32294573939689 1
1.51364291406933 1
1.61354585016962 1
1.73146642053346 1
1.35334165389116 1
1.59665006405604 1
1.39892609701905 1
1.64752503402072 1
1.58938297578611 1
1.39930241754769 1
1.50694445329351 1
1.27938608623185 1
1.63324706724789 1
1.48636721870516 1
1.65115460980347 1
1.91722156711281 1
1.28634355504137 1
1.7108577073469 1
1.29003461059122 1
1.13242456027326 1
1.42481657370562 1
1.30272924220543 1
1.26411830817938 1
1.79602102324642 1
1.3551450693232 1
1.39067574455726 1
1.61611719291189 1
0.940599157708633 0
1.45896459982514 1
1.13721037047682 1
1.54452335090051 1
1.45914259332739 1
1.23502334274609 1
1.28442130307987 1
1.56600815433426 1
1.85947907147782 1
1.2309914892274 1
1.44474386819439 1
1.27437380144001 1
1.39563475395463 1
1.41851505527367 1
1.39847522271556 1
1.2681945271673 1
1.60018638695512 1
1.24214219224048 1
1.3919478400564 1
1.51944804255452 1
1.98255060041624 0
1.60415443392074 1
1.48973209156021 1
1.78126122883512 1
1.4065504698401 1
1.46058474053731 1
1.67465932798298 1
1.23355815544335 1
1.42256866306558 1
1.57498510441731 1
1.48113091866653 1
1.61320285205528 1
1.5033600196051 1
1.61712935904317 1
1.42810865700491 1
1.13608193492783 1
1.60619184779379 1
1.47697817012532 1
1.53769411756983 1
1.68273120893121 1
1.67442271171591 1
1.62759107934822 1
1.28762308862033 1
1.36808999071718 1
1.62553522173516 1
1.25429330847936 1
1.63196082561146 1
1.14775658635891 1
1.25764942236274 1
1.24810581173012 1
1.39940678690778 1
1.28160700806176 1
1.47175889552864 1
1.12947182817311 1
1.2754863727384 1
1.21833318032055 1
1.61464354821538 1
1.8143893106889 1
1.59313258662786 1
1.46401516035568 1
1.6366291780613 1
1.37475001784245 1
1.45557150660099 1
1.51310399209284 1
1.38296451475098 1
1.54313372613805 1
1.49340770568423 1
1.1970884528475 1
1.1805122074485 1
1.46033824823922 1
1.50085543713361 1
1.58641510817926 1
1.60832951467037 1
1.51103370771507 1
1.11109161188193 1
1.7629106194189 1
1.35806483855486 1
1.23104583869398 1
1.59232625314879 1
1.36530667279781 1
1.6294694851074 1
1.23982789408017 1
1.55753128784482 1
1.33800550998783 1
1.22516116631403 1
1.38806545035639 1
1.28337345316529 1
1.50110061759908 1
1.28858547870538 1
1.82787583312265 1
1.41209949422759 1
1.43869225029784 1
1.75614466109591 1
1.27495840686126 1
1.67818813704444 1
2.0220055586608 0
1.63110664477438 1
1.20221929100673 1
1.40949896263221 1
1.85006911743132 1
1.33041732578013 1
1.45129579506958 1
1.52944039600138 1
1.74250893158668 1
1.27772343697926 1
1.37636827650948 1
1.55575164254468 1
1.20460353289449 1
2.01628695523846 0
1.33284967915159 1
1.34842020575429 1
1.61406794646845 1
1.76672048800138 1
1.11385358716354 1
1.4182701200151 1
1.27243151525416 1
1.4689775422405 1
1.52597201293094 1
1.50148264911693 1
1.27613858101882 1
1.43567287572071 1
1.32045289096635 1
1.56378214450902 1
1.2421322000556 1
1.56571383561322 1
1.32370200422844 1
1.63060575101299 1
1.53387847026315 1
1.71353903796325 1
1.13543306841547 1
1.46393295166245 1
1.4699687387537 1
1.42568086786407 1
1.65398695075526 1
1.41108372381068 1
1.45229729827681 1
1.20659739656637 1
1.48639432148389 1
1.32012082724685 1
1.37373228229263 1
1.61254828227848 1
1.57821256141581 1
1.37213734145329 1
1.23346688671105 1
1.45671048501677 1
1.21798246989362 1
1.65546997755421 1
1.73099041053928 1
1.10817864788473 1
1.49464910551459 1
1.78543705374695 1
1.53836223428493 1
1.5660587120034 1
1.84876292610743 1
1.34029053317472 1
1.7145739902748 1
1.5004236190858 1
1.53598403994131 1
1.25855100748874 1
1.22690886472965 1
1.58955429390872 1
1.55903786029362 1
1.3771323556503 1
0.945319709198571 0
1.38636571744397 1
1.1646291423972 1
1.42446593748511 1
1.98428502805259 1
1.50179838793317 1
1.41470714293391 1
1.76171667804713 1
1.49966555838005 1
1.48716956145174 1
1.51943755763136 1
1.35311335413573 1
1.30976362727602 1
1.35591585524956 1
0.984403611574268 0
1.03008988967162 0
1.77566308061819 1
1.47990202089782 1
1.08510911973106 1
1.54211743056967 1
1.39113411764972 1
1.55272922334132 1
1.71826957598518 1
1.08734220411277 1
1.49008481179462 1
1.38461710118692 1
1.0469622208937 0
1.43424110454096 1
1.47027573590396 1
0.922056648544081 0
1.49041979981029 1
1.29698606370103 1
1.33392592926474 1
1.30071320303282 1
1.23982223384036 1
1.36572623652487 1
1.55565803602817 1
1.07515469968169 0
1.04137111239191 1
1.61904661382857 1
1.53487745469501 1
1.49968689914071 1
1.42588681800299 1
0.928655658254149 0
1.33617236627999 1
1.18874000319277 1
1.37168448894889 1
1.48141992345655 1
1.37606430899052 1
1.13883603098038 1
1.78686300305376 1
1.77073752629726 1
1.13047218060492 1
1.63599849479033 1
1.64622342967093 1
1.23436281185889 1
1.4985713302589 1
1.4370804891593 1
1.36275764731162 1
1.54978717052732 1
1.26074355350261 1
1.50793651861991 1
1.22167268862051 1
1.21708801655765 1
1.44589627319186 1
1.65696055747478 1
1.31405513450924 1
1.63769810619177 1
1.44593716145473 1
1.535548666137 1
1.41210481105667 1
1.37277787881478 1
1.63472445008893 1
1.18275620739307 1
1.21004459679158 1
1.52818874325052 1
1.19693502530933 1
1.70584475471533 1
1.32520691500411 1
1.33719677154857 1
1.30111822484688 1
1.16843606129415 1
1.86937052020687 1
1.2583138344428 1
1.27359407552968 1
1.48406437236964 1
1.86223497349149 1
1.38757903538792 1
1.57446277629147 1
1.05312532451146 0
1.42710235120251 1
1.20172310306115 1
1.30948770274029 1
1.42616732472435 1
1.54592674256333 1
1.25456065434298 1
1.41631901770165 1
1.5113709706947 1
1.72912908278569 1
1.39082708794343 1
1.47657145962481 1
1.50251992212538 1
1.66278734801627 1
1.39215725362793 1
1.56576388923446 1
1.43524311306276 1
1.69674899501767 1
1.96477550598944 1
1.57917286506348 1
1.78083610714171 1
1.3135032417987 1
1.69910316007795 1
1.23817637619837 1
1.53765923714724 1
1.4837114977991 1
1.14667205390066 1
1.32693193854641 1
1.74671769184881 1
1.58210581807089 1
1.2181197859397 1
1.38677825171802 1
1.72708737054344 1
1.35239669390361 1
1.1936186590311 1
1.49019743944884 1
1.34570160487031 1
1.81577576376668 1
1.24735302446161 1
1.52357516419525 1
1.29037766525758 1
1.28924997968987 1
1.14936413003907 1
1.33845406665114 1
1.13208257862881 1
1.76286591103508 1
1.73792228991757 1
1.5242531379986 1
1.46226667960858 1
1.32012833380871 1
1.34853997819141 1
1.39506015766352 1
1.44261118704941 1
1.71870786103737 1
1.47024711484306 1
1.77446206923033 1
1.54815104327294 1
1.21117763823452 1
1.25747669000497 1
1.62245602631203 1
1.59214168004722 1
1.06855292564871 0
1.51905274411519 1
1.10439613182577 1
1.24777628435706 1
1.20745190460526 1
1.36823749919875 1
1.62157099975601 1
1.11543433187593 1
1.47265919997473 1
1.43185193920442 1
1.90778885214159 1
1.77149822514413 1
1.35641447815262 1
1.86404339415758 1
1.18762225301497 1
1.34106410112527 1
1.45017140331015 1
1.62912879613309 1
1.75798655853045 1
1.36593936428867 1
1.72799353098619 1
1.78443830065696 1
1.50216338290141 1
1.49241362546634 1
1.41866473818534 1
1.35378812866127 1
1.34224607400584 1
1.43701094663512 1
1.73112737239902 1
1.55416922838714 1
1.44527926509518 1
1.08876976267035 1
1.52473867605437 1
1.45398130992505 1
1.11644224556476 1
1.15261720791036 1
1.3973896693868 1
1.10877332916743 1
1.16345066657749 1
1.58877866782131 1
1.7634644867375 1
1.90584402850257 1
1.42053354587638 1
1.41567151906292 1
1.44641486903466 1
1.26438921562249 1
1.59810697633248 1
1.56148288598464 1
1.7999383483849 1
1.782925791452 1
1.24808028633496 1
1.75434140382022 1
1.32229389638664 1
1.67921547443343 1
1.10572212435811 1
1.1782072112679 1
1.31573635102003 1
0.889391753102115 0
1.4502824721508 1
1.55480552035782 1
1.45513013749212 1
1.59299193832518 1
1.74714882661798 1
1.56529920762219 1
1.36619158407875 1
1.2564144468691 1
1.30765141611061 1
1.55968619858898 1
1.68391754983259 1
1.33803713298378 1
1.27805258151479 1
1.23176364241238 1
1.62805967612264 1
1.45697211943057 1
1.39312462090165 1
1.38569753645485 1
1.57541805751342 1
1.35917155951881 1
1.12545825653756 1
1.42122224599753 1
1.41528374296014 1
1.26516173056673 1
1.42587664002401 1
1.48671794828997 1
1.58076791181608 1
1.59198507629773 1
1.31065209481103 1
1.42070354065505 1
1.13629169595477 1
1.73047829913611 1
1.44876026879915 1
1.53779812068194 1
1.2987328054966 1
1.54435909613937 1
1.59043244799443 1
1.44301986865761 1
1.95704985265837 0
1.26190970976599 1
1.46713214376349 1
1.43610561440194 1
1.61564869475739 1
1.42255736825563 1
1.27739312252991 1
1.50444745374268 1
1.40892347227063 1
1.34345742301128 1
1.70447296366065 1
1.68873622453663 1
1.56274301864718 1
1.06215772448423 1
1.2187248223943 1
1.64492392500119 1
1.27770589591793 1
1.10922686405559 1
1.09774160231837 1
1.88899843424788 1
1.56182023184418 1
0.999311491140274 0
1.67744687223867 1
1.37740736030605 1
1.41735984306092 1
1.38529194297702 1
1.27560081998976 1
1.41924575421071 1
1.69571948899859 1
1.43506988967306 1
1.10443291443031 1
1.54953034727397 1
1.43578416954476 1
1.41710374924406 1
1.79559364751661 1
1.02968884282443 0
1.62430968412333 1
1.45559246323516 1
1.50066910832914 1
1.84918948764184 1
1.80609282476131 1
1.10320060519926 1
1.60756253340737 1
1.34110406804823 1
1.43713355368061 1
1.75753125082188 1
1.54821624057039 1
1.14364311935052 1
1.43111392360898 1
1.54269688108274 1
1.5694597731592 1
1.61583293286375 1
1.4504105496944 1
1.14004897901278 1
1.28615983194397 1
1.52828825642726 1
1.4973423805123 1
1.67260522030514 1
1.52652313073765 1
0.987201468613226 0
1.2050675375061 1
1.14417899623885 1
1.47471390619058 1
1.28144446092208 1
1.4663463396553 1
1.4156965446759 1
1.45835360015883 1
1.72980457715384 1
1.13735029080183 1
1.51966914206222 1
1.42416232195257 1
1.69555787874371 1
1.16869633027332 1
1.33260853303616 1
1.47451526779715 1
1.43649960985162 1
1.59381942486257 1
1.42506713440786 1
1.23049968821526 1
1.55418214293465 1
1.57368274785408 1
0.947304605960568 0
1.44676633287096 1
1.33024726242449 1
1.22771276220002 1
1.44284459777856 1
1.36652457327269 1
1.40891751027764 1
1.52902141984911 1
1.07190913679125 0
1.71348357692927 1
1.48919428684619 1
1.69617617039838 1
1.21784282346679 1
1.56449493484171 1
1.30593030735663 1
1.15176977719978 1
1.70196271092282 1
1.20815973248985 1
1.34064215064467 1
1.21720668106961 1
1.61229809002824 1
1.80306831286955 1
1.47546116702871 1
1.04235484529497 0
1.46906606190156 1
2.15395254040589 0
1.67776302219953 1
1.68030145624276 1
1.54429079966041 1
1.57873162653021 1
1.3928135687991 1
1.43965955974949 1
1.32907976856022 1
1.75043246848707 1
1.67912990847433 1
1.9389118438315 1
1.70850136506969 1
1.45668024618842 1
1.26909916499534 1
1.37168983356056 1
1.3239018569328 1
1.1860591796606 1
1.24539522802253 1
1.15054412313929 1
1.328776488899 1
1.16679580094696 1
1.15411282641922 1
1.34391466759226 1
1.92106750393922 1
1.3670104597448 1
1.76379401974671 1
1.85027280359003 1
1.62758702311765 1
1.849350285537 1
1.35600484648044 1
1.64363964579983 1
1.61488459723178 1
1.50483682743146 1
1.78329829748746 1
1.36842433891987 1
1.47761457926368 1
1.55377146707292 1
1.31325821846949 1
1.68659280783811 1
1.55650429458582 1
1.60692832478921 1
1.49419409611614 1
1.28011461521497 1
1.47507945922411 1
1.40959919776709 1
1.42168074175681 1
1.20167959817455 1
1.28701366128555 1
1.59232900838776 1
1.59593144920977 1
1.39832090791958 1
1.46339466561689 1
1.35473923147842 1
1.27171681152857 1
0.959521321001156 0
1.31103514668091 1
1.5350976369537 1
1.2877397987732 1
1.39025162293486 1
1.63046293687653 1
1.44203192734726 1
1.56339591028722 1
1.80413036048058 1
1.1483937932477 1
1.18052606826402 1
1.27538812578317 1
1.14695557202302 1
1.37869681153158 1
1.73527605448713 1
1.75360435270961 1
1.13176092366131 1
1.39913840546544 1
1.26641572386481 1
1.69136694743712 1
1.65532088148289 1
1.71349695904214 1
1.12729549264674 1
1.54088883106024 1
1.87560365288362 1
1.6035602294935 1
1.17110069551106 1
1.57680144239495 1
1.23914596341845 1
1.44511053474524 1
1.38018199639614 1
1.40225757859345 1
1.39298912439066 1
1.45248413771595 1
1.53675489357072 1
1.28385116157413 1
1.60459876663612 1
1.47236373425116 1
1.22014141394094 1
1.2336255624045 1
1.64854539206936 1
0.821844983213672 0
1.3025051829238 1
1.45382991443713 1
1.17988243667795 1
1.34257438116081 1
1.38008670633857 1
1.50729076113858 1
1.61276536020515 1
1.56518284367291 1
1.6898211993006 1
1.19724377865037 1
0.93718484951977 0
1.5124603917911 1
1.09155337987376 1
1.37960033236238 1
0.991077031077736 0
1.36484291770596 1
1.63817593293341 1
1.24556214112347 1
1.57949366521589 1
1.45606312542822 1
1.07569086955693 0
1.6635429147487 1
1.38655595971568 1
1.40943982288737 1
1.38795736730255 1
1.45624484790487 1
1.34820999537596 1
1.31145751845986 1
1.46514442324278 1
1.2785793314503 1
1.34845931899662 1
1.45543888267382 1
1.39813853250611 1
1.67373425151069 1
1.69242938388423 1
1.77849788527468 1
1.27427673169841 1
1.31474886466677 1
1.48659219324061 1
1.40308950922134 1
1.51391569169774 1
1.70908109695019 1
1.32911279162637 1
1.42422565536421 1
1.34031655542598 1
1.43442523830948 1
1.37584236555464 1
1.25705694568882 1
1.68572515437689 1
1.53393022083222 1
1.4250341902712 1
1.80015568319085 1
1.3029086622727 1
1.52629188128348 1
1.46205835474834 1
1.31997921864322 1
1.35756155060606 1
1.23573863778381 1
1.33210309164862 1
1.59718823011715 1
1.00270234739858 0
1.45027190390514 1
1.37207251742625 1
1.62356255302493 1
1.95619604974997 1
1.72263443307962 1
1.43777735845446 1
1.45578793575083 1
1.75222482401046 1
1.43672397127654 1
1.46022367530335 1
1.54470024331956 1
1.31794887399093 1
1.59712245477769 1
1.32187166127554 1
1.72981612312737 1
1.72665910490554 1
1.18823980279987 1
1.35379745836316 1
1.32637910862524 1
1.29813778999891 1
1.71079425456166 1
1.57336455743592 1
1.37232306744194 1
1.04524673082881 1
1.75372306436235 1
1.6590504875608 1
1.56025254659039 1
1.25715722598156 1
1.64143809598808 1
1.29713685425642 1
1.47096574091664 1
1.6353086474545 1
1.44174461856161 1
1.47785607847471 1
1.39886988989924 1
1.31025952623552 1
1.71766076994061 1
1.43633940323606 1
1.25915195789541 1
1.02804638334606 0
1.44017520491808 1
1.29099527802808 1
1.41991295934428 1
1.43941699952892 1
1.35223769561272 1
1.54678112216055 1
1.54802580720732 1
1.34456522674699 1
1.16991422546109 1
1.01565768015115 0
1.43919542760215 1
1.3562841660939 1
1.34847523575229 1
1.66412460502624 1
1.39108785293137 1
1.0682136530775 0
1.25808700093045 1
1.31848485846121 1
1.31517775723075 1
1.07921169171547 0
1.50785889730089 1
1.86079684043761 1
1.31976482997572 1
1.27506498882046 1
1.2079639436787 1
1.4447747223813 1
1.63776601411598 1
1.25930089203303 1
1.5452614481734 1
1.44453606345039 1
1.35440592763457 1
1.5277806105104 1
1.50640586526205 1
1.76333242080232 1
1.17963510269286 1
1.13353837204546 1
1.57521644301952 1
1.3271912922015 1
1.48014875808262 1
1.51236130643544 1
1.60352029310632 1
1.43095197769677 1
1.69007234150453 1
1.42545225500323 1
1.60780232972936 1
1.60198861436273 1
1.82708677106801 1
1.83068261525544 1
1.20892579829576 1
2.03139994285391 0
1.33394366097182 1
1.81325778337131 1
1.73001547548028 1
1.37640173047363 1
1.4743124356822 1
1.59697101134474 1
1.52161105911799 1
1.38276665096224 1
1.57031842404976 1
1.38626002466786 1
1.32002110756469 1
1.77693128898334 1
1.24919757484988 1
1.71318558150767 1
1.17785142538074 1
1.88054657304218 1
1.16547560872532 1
1.44374413955499 1
1.25854133560714 1
1.56358849910152 1
1.73625707475124 1
1.71251179834753 1
1.359912335537 1
1.49117596542943 1
1.49184972869723 1
1.58622627699117 1
1.42232912078954 1
1.46506060080162 1
1.24490663159709 1
1.48078478625283 1
1.5423892108858 1
1.47075001274083 1
1.47987457671519 1
1.60631746104211 1
1.16608808156535 1
1.1831132746855 1
1.4841843768316 1
1.42131591827741 1
1.36524412819818 1
1.3479986111926 1
1.49263163881673 1
1.64451659530165 1
1.74047606123068 1
1.51711407528768 1
1.38584135416097 1
1.38380862710892 1
1.42971201159255 1
1.0836257587079 1
1.37909816079451 1
1.42032757935701 1
1.07366941584357 0
1.53843174873213 1
0.954368410226109 0
1.69948280693162 1
0.930334122840064 0
1.2355546360324 1
1.28150163250806 1
1.58218658300737 1
1.30058289597931 1
1.52174571750934 1
1.49925314825052 1
1.64177123763633 1
1.39475872928112 1
1.469113728838 1
1.14909391614907 1
1.62921382993694 1
1.74454867643454 1
1.33024709498824 1
0.9712942106163 0
1.23755280635457 1
1.64783070862046 1
1.22855144902415 1
1.42454384631245 1
1.51311655982661 1
1.61747509059809 1
1.78758226233939 1
1.32537669720673 1
1.29062531382576 1
1.52512413977716 1
1.84496674449958 1
1.67349531113357 1
1.23292847015393 1
1.87908085551727 1
1.37121828604894 1
1.27642681048441 1
1.59572390696295 1
1.51226778478061 1
1.72007919514682 1
1.75942551754268 1
1.23813155255503 1
1.78155193238742 1
1.29001952051504 1
1.66007406997647 1
1.49956569209512 1
1.66832999835043 1
1.955290953124 0
1.88067439862129 1
1.40372340724895 1
1.28992928365701 1
1.51012668365694 1
1.84514483845872 1
1.25260786956279 1
1.43764554142674 1
1.76459824558405 1
1.51238877781543 1
1.46749596002386 1
1.1044885949636 1
1.21489376532886 1
1.10240207404397 1
1.30798032670404 1
1.48617026795035 1
1.5304882800828 1
1.41460005783346 1
1.25205339323548 1
1.3451029762868 1
1.55768979702027 1
1.48830669824296 1
1.05212036263607 0
1.61566905695635 1
1.84526503846447 1
1.41099731366468 1
1.58296637542042 1
1.56716598914127 1
1.35865971610576 1
1.20241013843367 1
1.57435819024735 1
1.26213505904851 1
1.72476697027709 1
1.67140643484496 1
1.43033731254075 1
1.48039024448531 1
1.87505636324476 1
1.26848292298738 1
1.49038203491929 1
1.76406817712988 1
1.95781767256147 1
1.46170788128289 1
1.17028509318156 1
1.72146794924977 1
1.62091849548487 1
1.4381422284654 1
1.44745702156477 1
1.37767005984416 1
1.08030225371124 0
1.70054237433962 1
1.27500174324144 1
1.4683459679842 1
1.15648974177378 1
1.52111906775636 1
1.48565465298998 1
1.78289146613964 1
1.72549670335266 1
1.37935839832837 1
1.5380709788434 1
1.08816388152084 1
1.06101142553006 1
1.42563127197627 1
0.919037223178217 0
2.01038306382295 0
1.36848422845187 1
1.75885563139698 1
1.69188609051637 1
1.46406599089787 1
1.08653394363937 1
1.77805907509387 1
1.62021349190071 1
1.47580257856078 1
1.51717146673093 1
1.51737163002327 1
1.64469650460653 1
1.56202966077857 1
1.65076473942109 1
1.42925803475245 1
1.55808946167398 1
1.07503454321336 1
1.16473336554565 1
1.43530904931265 1
1.42841501685409 1
1.46761075060932 1
1.37734360878339 1
1.45656893401683 1
1.52438444492495 1
1.63788151279553 1
1.63699106613176 1
1.4015456094738 1
1.19016268859231 1
1.2999424855074 1
1.33364325961338 1
1.46775274960998 1
1.57201690494093 1
1.6377547223602 1
1.34538950986122 1
1.84314294798646 1
1.58275960941123 1
1.53012384161044 1
1.33570561644184 1
1.29944021242304 1
1.18048707541275 1
1.4980554669808 1
1.11061220359046 1
1.39671041875687 1
1.34865819970902 1
1.90959444879265 1
1.18850460618307 1
1.30190988089554 1
1.36886348803945 1
1.59446793577741 1
1.3785785252279 1
1.40172725584303 1
1.04632274677401 0
1.28583699785091 1
1.51267381037241 1
1.68552994564949 1
1.51574228942948 1
1.50552048843318 1
1.58645885051466 1
1.76202310193958 1
1.58411830430241 1
1.39750888909953 1
1.27349710058696 1
1.28662141726554 1
1.41483413261445 1
1.45913200428675 1
1.0812301688506 1
1.41625149948689 1
1.65259993156473 1
1.22018057523729 1
1.19485140040964 1
1.34874239052917 1
1.62332581004288 1
1.83681617824117 1
1.26392187465467 1
1.46965552775407 1
1.63243149641042 1
1.19198997233126 1
1.47904713758384 1
1.46343875561232 1
1.98918780473859 0
1.4904755386226 1
1.45923683264897 1
1.1420471520546 1
1.56662982165715 1
1.22132691909585 1
1.17749339863259 1
1.29876150223139 1
1.52531882033184 1
1.35859646028386 1
1.45772512617799 1
1.69712915986557 1
1.3049612484365 1
1.61119915221772 1
1.47027889254162 1
1.54291438737119 1
1.14461684009104 1
1.30498826206733 1
1.39059656796261 1
1.47183963844769 1
1.24606642030855 1
1.50216773938526 1
1.86744492395278 1
1.28927518913838 1
1.44667284807639 1
1.5464877890904 1
1.71175028452606 1
1.25902058603962 1
1.39186098093857 1
1.4506214095833 1
1.85194989878158 1
1.66296915929049 1
1.37960537842118 1
1.39296810130931 1
1.0408744426743 0
1.42055742280315 1
1.10842132213449 1
1.38221523051272 1
1.43388029890032 1
1.55716071385508 1
1.6615120042263 1
1.08966347584643 1
1.25989114051122 1
1.25326428737836 1
1.34889653644463 1
1.52532210419179 1
1.34917890402321 1
1.5581715719445 1
1.28461982516673 1
1.25933731252041 1
1.62297511227517 1
1.58057174904949 1
1.08944320823721 1
1.63292437405417 1
1.3375755418296 1
1.37671382258928 1
2.12752035539588 0
1.3522858913369 1
1.32355829070618 1
1.3225886295146 1
1.32753342309563 1
1.40449711982769 1
1.22780680520441 1
1.19175467138816 1
1.43869319883336 1
1.10076287971272 1
1.5847460669708 1
1.7019397205607 1
1.59745334526017 1
1.01644118804967 0
1.5669610224552 1
1.63754838326587 1
1.46402782931211 1
1.49436883182778 1
1.60539133749241 1
0.915463921989854 0
1.67264189526335 1
1.41961988640274 1
1.36355742894619 1
1.65971017342454 1
1.38610656014691 1
1.58814963142187 1
1.12818331203732 1
1.50844294945227 1
1.40912512052328 1
1.46404400536355 1
1.71138246868858 1
1.46985132094328 1
1.15245194248497 1
1.45674152324665 1
1.67890468091891 1
1.79263337328953 1
1.56684256635174 1
1.286029425279 1
1.39736598194683 1
1.39828527717733 1
1.29743228262484 1
1.3959163966771 1
1.53746325501333 1
1.44895928525301 1
1.5793157802752 1
1.83356542357496 1
0.910699704698343 0
1.98728718540814 0
1.61027467617222 1
1.86946590989818 1
1.21763108346185 1
1.38018777854025 1
0.98544318663843 0
1.92394536957439 1
1.16742341405231 1
1.20225483241868 1
1.65256055886288 1
1.621179625644 1
1.36044697990926 1
1.70669160572452 1
1.24869536804074 1
1.64344918252502 1
1.35332013543631 1
1.68313705181281 1
1.27207788183701 1
1.69724695733869 1
1.51854747716757 1
1.6394942320665 1
1.41244656109173 1
1.48428458058406 1
1.39649639227221 1
1.28303684131173 1
1.50003949079338 1
1.23868015178916 1
1.73337800931277 1
1.42683169173257 1
1.80043403283224 1
1.50247936933068 1
1.6551618428779 1
1.55663979907528 1
1.79144092922409 1
1.60125420626938 1
1.10101776263372 1
1.26881317834823 1
1.4456834977238 1
1.43302738968018 1
1.39496412830773 1
1.68310936125555 1
1.45173679608324 1
1.10876235939771 1
1.4659825016938 1
1.66275804264227 1
1.38216949691754 1
1.47182344362506 1
1.29120420309992 1
1.65635709697533 1
1.49847918672332 1
1.67479666229866 1
1.52945081748921 1
1.3666473014466 1
1.34441614548917 1
1.47540326936153 1
1.55443265698235 1
0.852621647814345 0
1.2316821765617 1
1.63115843886738 1
1.33932033481732 1
1.56742669374844 1
1.30237424053404 1
1.74204366796933 1
1.43946487293725 1
1.34948446908514 1
1.73563789613204 1
1.14441580644485 1
1.79190238983602 1
1.19706359075838 1
1.64231707750167 1
1.70891731092464 1
1.2572118277569 1
1.34841370954768 1
1.28968519827705 1
1.61634905213839 1
1.78756308009806 1
1.10644169781742 1
1.41023002263088 1
1.32688579927288 1
1.64362580430697 1
1.03771233975863 0
1.49349488499174 1
1.16322246263141 1
1.37523011952693 1
1.23763620017959 1
1.32290043579699 1
1.6739508421774 1
1.47338613561792 1
1.52850586074338 1
1.45161728729692 1
1.45609805778567 1
1.08646798525476 1
1.36233509152771 1
1.52039602891498 1
1.36408988099384 1
1.53881282771077 1
1.14934169003331 1
0.918968121191213 0
1.45522509877608 1
1.29330351538356 1
1.20954338211716 1
1.62497085148558 1
1.1876996582766 1
1.54200817225569 1
1.50938430885315 1
1.32136410816673 1
1.41251901322488 1
1.26031826586145 1
1.55874814126642 1
1.29674254379468 1
1.41485978473325 1
2.02298844900964 0
1.65372606663583 1
1.54444121683512 1
1.3165964049835 1
1.50332176005076 1
1.61381195544024 1
1.62931947586263 1
1.54985145745975 1
1.33789961797626 1
1.06423495841123 0
1.74035489506852 1
1.5228512635824 1
1.23231916164411 1
1.41237575045131 1
1.63379613238928 1
1.76244466125369 1
1.28174851464637 1
1.7405720633808 1
1.63182592730771 1
1.55392119881799 1
1.60083790341691 1
1.61571758913833 1
1.39297034342027 1
1.4590557305231 1
1.95191670203565 1
1.41708264810912 1
1.01754476580486 0
1.29584088679755 1
1.2831744037986 1
1.64221985478922 1
1.78435341771914 1
1.41453976525161 1
1.24563832241326 1
1.59763949532646 1
1.94737927791453 1
1.58225729359313 1
1.45277985379429 1
1.39918497560168 1
1.5495760704944 1
1.33161643934286 1
1.82852153514371 1
1.5310145910011 1
1.2701262993283 1
1.23426280646825 1
1.37917280189449 1
1.48014109169138 1
1.21289076218305 1
1.65556125485332 1
1.05383813549826 0
1.35830225016707 1
1.63637306281324 1
1.54232401138967 1
1.08721265316989 1
1.41158476450947 1
1.78627549981183 1
1.7029780763582 1
1.37791092303166 1
1.38558077915639 1
1.40162086344674 1
1.38643984498441 1
1.19417113284632 1
1.43560249704384 1
1.89927588441398 1
1.65495414432578 1
1.40167001878515 1
1.28082661481412 1
1.45095317002701 1
1.4772870957841 1
0.924163952709443 0
1.4603821462086 1
1.38229805966277 1
1.32395935732138 1
1.32264581275228 1
1.35118129262356 1
1.50551537261476 1
1.39820972066102 1
1.20511464732487 1
1.42022214810463 1
1.52540938008082 1
1.26658768768227 1
1.29291462053202 1
1.31453593988065 1
1.54423219574427 1
1.32796547490383 1
1.01766742455379 0
1.52320130949753 1
1.17126099326242 1
1.64074930295964 1
1.4576052891856 1
1.28220100869868 1
1.6905772015878 1
1.29756227632915 1
1.30843641369362 1
1.78083074169532 1
1.15987948952744 1
1.55703335417393 1
1.83673380377144 1
1.30127619483119 1
1.31992150921172 1
1.33433944716726 1
1.08551346585961 1
1.36229566003371 1
2.15247461327903 0
1.31592205658054 1
1.4927823035362 1
1.11427012125193 1
1.75630612731213 1
1.44397073279115 1
1.24711215209938 1
1.45850449706435 1
1.63450323791702 1
1.22306241913631 1
1.21065412616325 1
1.71818612272474 1
1.6129835817681 1
1.7123137974609 1
1.14970501571216 1
1.47769257941278 1
1.11528135164383 1
1.37659561436826 1
1.38007909985123 1
1.76449994169555 1
1.43459992681692 1
1.54454679490686 1
1.29378485830175 1
1.56933030903255 1
1.92887484559182 1
1.70576211132684 1
1.05772030234453 0
1.19108187314819 1
1.50030438421085 1
1.06887149375345 1
0.986756841596081 0
1.84574519218679 1
1.45517084852435 1
1.15744494120045 1
1.25234635282535 1
1.53539451602561 1
1.43437662395862 1
1.72315547730316 1
1.22628535808786 1
1.12347025515945 1
1.43920858582482 1
1.62469056098714 1
1.44095941859385 1
1.48156548307366 1
1.05440014717384 0
1.37364386694522 1
1.17489137342685 1
1.5137996432274 1
1.48297425973576 1
1.78764641286538 1
1.18513009957213 1
1.65620633124634 1
1.40884686901359 1
1.51922329168158 1
1.76908558988503 1
1.23080603450844 1
1.3093090998701 1
1.63540544409698 1
1.50454820109914 1
1.09241654451175 1
1.3322493813145 1
1.44611202029671 1
1.49478269193466 1
1.48145780675253 1
1.76020941684762 1
1.1468083889993 1
1.37633099782883 1
1.34240241857877 1
1.40777502681607 1
1.52521344619475 1
1.12217591668218 1
1.50024042281758 1
1.86104543415405 1
1.60281571315043 1
1.41428778890422 1
1.48540090088037 1
1.39600670368295 1
1.30556912811516 1
1.42616033997318 1
1.22552474702053 1
1.35950144020478 1
1.49530198087945 1
1.40525752170486 1
1.0666618664378 0
1.28719499958044 1
1.44976942045831 1
1.67932477155735 1
1.54590654536573 1
1.48381285034252 1
1.40146879886903 1
1.40362993610639 1
1.09535291762722 1
1.38416071920115 1
1.61271567197656 1
1.34650029145712 1
1.4859356854502 1
1.25631996547487 1
1.20436618737286 1
1.31659954835421 1
1.81675305566026 1
1.37870396157626 1
1.47407429069073 1
1.3738150375801 1
1.62766464946372 1
1.31510536340175 1
1.36569857125375 1
1.15616453456278 1
1.41281372350612 1
1.59061569860581 1
1.58370894040271 1
1.23947347539955 1
1.54362532774343 1
1.46067638737661 1
1.33526527923631 1
1.44550000761177 1
1.51790665351039 1
1.64796407610894 1
1.49343709611786 1
1.49086922522275 1
1.39523847757164 1
1.52825443576198 1
1.38518430921742 1
1.56197353225468 1
1.12516141151122 1
1.3555082943491 1
1.34327835143371 1
1.26500822589087 1
1.1786396351999 1
1.77935339400655 1
0.882760521448569 0
1.1818458112426 1
1.54916647081196 1
1.21551326372364 1
1.34658856104556 1
1.37583646613225 1
1.8778576410355 1
1.13384808757323 1
1.36110341346636 1
1.61229024698464 1
1.37353007727122 1
1.18574287111978 1
1.29548579856913 1
1.1767149442709 1
1.74194427269047 1
1.25890574063281 1
1.31386635492271 1
1.19844561682401 1
1.29007343906565 1
1.25331311952116 1
1.44371853028272 1
1.19631558049204 1
1.26025207712585 1
1.42417658822542 1
1.58443065454371 1
1.69643895491961 1
1.26964117153175 1
1.42026823179176 1
1.19942320464607 1
1.46656856714256 1
1.38636085234288 1
1.46889707050907 1
1.48273683827653 1
1.24531906318553 1
1.3782221563138 1
1.48923610298733 1
1.61310836426981 1
1.51699814774162 1
1.41222045974098 1
1.51249367269108 1
1.46469770341182 1
1.33826381046229 1
1.42159689179928 1
1.54224249705816 1
1.21609716541692 1
1.53199717417875 1
1.59435960579541 1
1.42407730120116 1
1.30866315236578 1
1.77067783131557 1
1.36011082755778 1
1.38086704134921 1
1.45089153145399 1
1.64965278039102 1
1.14974659188954 1
1.5608925931218 1
1.2892585316064 1
1.26062342349528 1
1.6912433112041 1
1.29003280011604 1
1.43002449963794 1
1.45258863105017 1
1.09272533135193 1
1.37158037910717 1
1.36873449418684 1
1.47018850446192 1
1.34481373945624 1
1.47928518153965 1
1.34681876848404 1
1.44715550352691 1
1.7810516905071 1
1.28882998932071 1
1.31091612361135 1
1.29291809343595 1
1.62549920575773 1
1.10219671335491 1
1.2246293752022 1
1.43530648740179 1
1.82874446133841 1
1.62347687691636 1
1.340930673603 1
1.3974113717633 1
1.41944026663569 1
1.55498271244067 1
1.32327660631221 1
1.53431932070061 1
1.30333867097457 1
1.46739331817035 1
1.41443774604733 1
1.92289539173507 1
1.00882407018486 0
1.43451948669789 1
1.43649336475616 1
1.30578792594552 1
1.21370275332736 1
1.5115010471019 1
1.36336905932607 1
1.36366515594336 1
1.39084875566873 1
1.31241852735773 1
1.1407845260357 1
1.55720484107317 1
1.13548024903247 1
1.51655650684177 1
1.76129497494574 1
1.53627206512524 1
1.42958794334256 1
1.62105617653122 1
1.29158680807756 1
1.79551952851861 1
1.34741439010134 1
1.58462888374015 1
1.65870354600522 1
1.41414103523173 1
1.47680127096294 1
1.56647974836305 1
1.16639687443186 1
1.41481286477581 1
1.51218273165292 1
1.67260286671904 1
1.25583844681961 1
1.61846750813753 1
1.73869787476177 1
1.35828386074815 1
1.30556463261595 1
1.73647243803166 1
1.25842357851643 1
1.4752553875641 1
1.61257756411745 1
1.54632619880558 1
1.52570906080152 1
1.22138180963984 1
1.47167414755126 1
1.26223217336022 1
1.73449218571287 1
1.13946160211535 1
1.40040586279561 1
1.62705880041863 1
1.38587750687544 1
1.20877541386091 1
1.54518742059152 1
1.20009278302236 1
1.49682306066334 1
1.60522419506063 1
1.19426768246362 1
1.64587674456891 1
1.40838448233182 1
1.38789378573219 1
1.54292730602941 1
1.44645058355682 1
1.20536783487825 1
1.30977301890716 1
1.33709718899835 1
1.42425028313923 1
1.47227464861618 1
1.3766385391617 1
1.69367059853577 1
1.43838866128203 1
1.28700442225656 1
1.54471189219302 1
1.65393339285198 1
1.39284119848745 1
1.19548962163624 1
1.26109821704032 1
1.37007096465762 1
1.6231945258772 1
1.54023971892001 1
1.42142960988432 1
1.50443327300568 1
1.2356569712072 1
1.51604237225907 1
1.7174055693522 1
1.27000951145247 1
1.27571269587681 1
1.17776622712684 1
1.36073163286723 1
1.25036991321445 1
1.62921399146009 1
1.04222095991849 1
1.48944673188163 1
1.28249177154816 1
1.44376406210638 1
1.4142390547868 1
1.19838725469906 1
1.54995010387268 1
1.73709050087484 1
1.52128082390818 1
1.14243207143635 1
1.53847711730802 1
1.24921508907425 1
1.2458464803433 1
1.68638805434034 1
1.59232359397074 1
1.4658540175269 1
1.51742163011805 1
1.23931619529004 1
1.4474730404206 1
1.53499278142859 1
1.44450256849844 1
1.59380311929558 1
1.35894534798402 1
1.36723104314946 1
1.6409652516666 1
1.03170698669735 0
1.31098354061137 1
1.62605496924889 1
1.63458626951567 1
1.45370811708351 1
1.46698706464512 1
1.32297591839793 1
1.59562896710182 1
1.27960143110743 1
1.01286735316931 0
1.29372027900851 1
1.72612218732961 1
1.45092182069544 1
1.35896391627359 1
1.49224338069789 1
1.16154136388029 1
1.7793190652902 1
1.75389688641503 1
1.62153098385954 1
1.68327425748819 1
1.44584627976751 1
1.28041202323819 1
1.48129672419337 1
1.1596473117098 1
1.0628233062938 0
0.979832474333682 0
1.45874546503246 1
1.4310179742016 1
1.57854399434041 1
1.46129783141347 1
0.917915741749224 0
1.2758996399513 1
1.07080814942168 1
1.20358278612479 1
1.24517239029162 1
1.37487131684715 1
1.36594893709334 1
1.41245837966596 1
1.43157787623953 1
1.41092658436466 1
1.53727930650939 1
1.44550512065714 1
1.57676829710942 1
1.25224892772039 1
1.70904023844178 1
1.30062378273275 1
1.37947430579666 1
1.43133618538939 1
1.43358174108985 1
1.46125845462078 1
1.47603694930046 1
1.42362961866542 1
1.28599021395399 1
1.40097596709037 1
1.89089915106657 1
1.90660636953176 1
1.48553624754078 1
1.09600530314411 1
1.60541050408851 1
1.48432568851349 1
1.54195077827229 1
1.35320846459557 1
1.78598856642878 1
1.47489659266113 1
1.51413834116653 1
1.40025820995409 1
1.31804422100033 1
1.78501967696237 1
1.47018527698435 1
1.28701311479975 1
1.20486800622762 1
1.27210186273478 1
1.11371104627036 1
1.36352010397111 1
1.01554177159089 0
1.27020983741683 1
1.20228293292157 1
1.91368034703602 1
1.56654215629198 1
1.47580233655896 1
1.25761232935741 1
1.24840075683362 1
1.54549632636735 1
1.54171134054415 1
1.39824885857537 1
1.69682477529997 1
1.27962666585868 1
1.62718277783742 1
1.11988144816161 1
1.5098934234493 1
1.48023602507936 1
1.42255107982593 1
1.49943423326218 1
1.1897156125673 1
1.44846223426174 1
1.18151359485434 1
1.05070937981516 0
1.50875973755772 1
1.64451360319406 1
1.83168347393815 1
1.21162510609782 1
1.12632323175232 1
1.328939271746 1
1.52644601930555 1
1.33165034179008 1
1.30608492004231 1
1.53758657237656 1
1.25453752958528 1
1.1741255221104 1
1.463218102273 1
1.31441040929249 1
1.5173353254916 1
1.21833702047624 1
1.55305728450404 1
1.61105967037997 1
1.57673308430497 1
1.44323999436407 1
1.38978143419254 1
1.46707474498275 1
1.77980785027099 1
1.20028886617674 1
1.10615426631219 1
1.2249574299816 1
1.44690385905034 1
1.38550244026758 1
1.3328247239316 1
1.41862103354678 1
1.22358746373657 1
1.62753952263071 1
1.5146846061857 1
1.3048748487034 1
1.66596652229779 1
1.45256732527285 1
1.23713559459827 1
1.62515644864429 1
1.24298596519602 1
1.27417313946874 1
1.66358399342223 1
1.36762469271789 1
1.21839008576601 1
1.55799914873482 1
1.37274180442352 1
1.21575296021794 1
1.52239280141092 1
1.52629956234322 1
1.65722485375976 1
1.36030406727525 1
1.43201624334731 1
1.25256028217746 1
1.50736902281601 1
1.52063282927403 1
1.69465715624365 1
1.45456715473962 1
1.73810398980859 1
1.65831921659298 1
1.29515227103376 1
1.31151896120459 1
1.11162377693328 1
1.39575072643798 1
1.34361216604102 1
1.08810507177631 0
1.52233400537763 1
1.53038823935416 1
1.62792173825179 1
1.42835899035907 1
1.32563624550292 1
1.64965556593302 1
1.14318929010353 1
1.85558051212716 1
1.61484219562123 1
1.20779464507705 1
1.65132899908391 1
1.53551246013564 1
1.46168507114941 1
1.37934650686669 1
1.36567470248332 1
1.04677594795594 1
1.52502147725668 1
1.69422166662893 1
1.54881141702143 1
1.78882533860196 1
1.89520583282783 1
1.52941971290158 1
1.33841777850016 1
1.21667246005137 1
1.41850730983368 1
1.54759300731305 1
1.07485829133357 0
1.31418563628732 1
1.35712529203258 1
0.969164835891943 0
1.2845799718462 1
1.57088355999535 1
1.35271354707228 1
1.40844267171657 1
1.44338656915694 1
1.20344417728115 1
1.54733464245382 1
1.41567383521504 1
1.50481986958189 1
1.18147497608972 1
1.30686855569305 1
1.45149242073093 1
1.64699244501663 1
1.36624067822553 1
1.44264010440213 1
1.19742735816304 1
1.27672803498772 1
1.64219161428017 1
1.36477893427064 1
1.16550201423182 1
1.15722740347802 1
1.57416448357102 1
1.72763281038763 1
1.58758725680168 1
1.17393834352939 1
1.43622195008859 1
1.74189356648981 1
1.62975583778282 1
1.51489936273582 1
1.73343659979639 1
1.19397374573171 1
1.53485017109758 1
1.47777900862993 1
1.3595888051969 1
1.71366472762857 1
1.25223354908099 1
1.19659599595561 1
1.31283844881983 1
1.48372874386424 1
1.34851679481043 1
1.46181195520427 1
1.2636354736082 1
1.51101502826413 1
1.42460153322709 1
1.42967077679074 1
1.65821121237204 1
1.08547066807822 0
1.79094758552278 1
1.73408437065942 1
1.17124609349055 1
1.49913355272528 1
1.12956046983124 1
2.17587019039504 0
1.41429363547742 1
1.19306961135449 1
1.26293955261111 1
1.86421455902649 1
1.21564064280094 1
1.24540867797602 1
1.45318409091831 1
1.48333146999049 1
1.2231044975115 1
1.29173144199175 1
1.44269641371999 1
1.43987842387826 1
1.31339177114511 1
0.982894508191586 0
1.33642946716473 1
1.21911320241492 1
1.04834031645081 0
1.43292878323519 1
1.58652888340793 1
1.38032886462456 1
1.22920131284115 1
1.58713359146332 1
1.39907623391065 1
1.69687977479293 1
1.54057253652299 1
1.38796482245386 1
1.50099475573747 1
1.29872913218594 1
1.21443897119769 1
1.76729630677583 1
1.31118420573476 1
1.42059262065612 1
1.43529315142944 1
1.47157751118315 1
1.48866508479889 1
1.40682364356449 1
1.49375507157463 1
1.18727838290197 1
1.6861743753571 1
1.42416203831169 1
1.26136047316319 1
1.16659579636784 1
1.68272053234789 1
1.34685932307498 1
1.5006228669309 1
1.56610446639074 1
1.16956388276458 1
1.44047095105706 1
1.60668176846922 1
1.46379454256679 1
1.28036736432822 1
1.82794960658465 1
1.46130145064181 1
1.33966421252458 1
1.44977612461606 1
1.56182776282025 1
1.24000870518455 1
1.28316026144671 1
1.80819302514619 1
1.59526777503771 1
1.32977499331904 1
1.39737056509187 1
1.34339895810813 1
1.14782407736844 1
1.53038941653747 1
1.23081244350345 1
1.53374170055364 1
1.60796053493567 1
1.06541156127782 0
1.31674284999109 1
1.34309473783941 1
1.16849410443203 1
1.36969210489037 1
1.33727477502255 1
1.66665792478786 1
1.4265930024859 1
1.32215747728726 1
1.67974703585692 1
1.34631894450444 1
1.32492748213855 1
1.45145469541342 1
1.23025143049737 1
1.57088068150371 1
1.56074082015407 1
1.59505832696327 1
1.67054855870736 1
1.6472843489601 1
1.44082109537627 1
1.56533793420184 1
1.45192475487356 1
0.989460809480331 0
1.41779037410614 1
1.55500453759037 1
1.08115091319502 0
1.23255788368143 1
1.15732210235933 1
1.112504702309 1
1.2940231474758 1
1.79756856922475 1
1.37994463225032 1
1.30479890835391 1
1.33846512146777 1
1.44801604636879 1
1.53995625838587 1
1.21566010152104 1
1.59834693456048 1
1.60994019332689 1
1.30691424774531 1
1.47992807813429 1
0.837427006034166 0
0.903666112155294 0
1.38022565842165 1
1.46808814246833 1
1.03906530630503 0
1.64821496243239 1
1.39700898735089 1
1.21418947889674 1
1.53353225309187 1
1.1755643850203 1
1.1872674419197 1
1.35500199990445 1
1.57439673620399 1
1.94303357772633 1
1.15787021354387 1
1.59248383223818 1
1.93750806449377 1
1.36364203001112 1
1.60735294816343 1
1.19392579890391 1
1.64898485078645 1
1.28814536297117 1
1.51230924650763 1
1.55881177350203 1
1.29328845449892 1
1.48022182693974 1
1.11586029733122 1
1.36620971285227 1
1.48270881843098 1
1.19882632407016 1
1.33511229077117 1
1.28585069782664 1
1.35481770218044 1
0.933788881988686 0
1.99074998454499 0
1.41881508824719 1
1.31248914398031 1
1.45972960310168 1
1.52620314665957 1
1.66625048453346 1
1.57334969043259 1
1.21478269214814 1
1.63195083291915 1
1.33063287620261 1
1.43298455557795 1
1.35742821667115 1
1.49638485476738 1
1.18649368608934 1
1.07419492083544 0
1.44869520167061 1
1.53847942867012 1
1.58427630954509 1
1.35295572304255 1
1.43663694094608 1
1.5971025933992 1
1.34071659879419 1
1.26932587725812 1
1.36229690524637 1
1.36945440388066 1
1.18036507882392 1
1.07157556734487 0
1.86976873145107 1
1.2600727266485 1
1.44573040234004 1
1.39652069280623 1
1.47026521910236 1
1.36356422975395 1
1.04227863099408 0
1.42507189744791 1
1.53672480231904 1
1.28460669777528 1
1.64255837948982 1
1.40243109440032 1
1.0464678667163 0
1.67383510180913 1
1.31454245052981 1
1.66649278701303 1
1.37004387673448 1
1.66295776006935 1
1.69883138137418 1
2.01025824388692 0
1.03191251311716 0
1.3028998081556 1
1.48024630141249 1
1.22288261342287 1
1.37256070263754 1
1.53468310902483 1
1.40315409930316 1
1.54101118572576 1
1.37281531419421 1
1.43106378143698 1
1.91896361374015 1
1.29703048681079 1
1.3180836774389 1
1.30300620774998 1
1.42577160105248 1
1.5308204472726 1
1.31940089159958 1
1.29564330983013 1
1.82705380652208 1
1.18315431046128 1
1.35240569014359 1
1.19825404038939 1
1.82800183056175 1
1.36669993379983 1
1.32234426265504 1
1.41393537581222 1
1.25467235464254 1
1.19634449084424 1
1.51198868325316 1
1.25759767864459 1
1.19639683295685 1
1.61670840500256 1
1.55209241097172 1
1.61481934156994 1
1.24783395763901 1
1.32799739180819 1
1.35903628329882 1
1.47794031003138 1
1.41812614534257 1
1.34034096531288 1
1.12568005075268 1
1.20026090790365 1
1.18412259851616 1
1.16190728529424 1
1.59978657129903 1
1.4378457859068 1
1.48167094538085 1
1.50392238015539 1
1.54027686558491 1
1.34007543166539 1
1.51622238380065 1
0.980260904003664 0
1.92859661067253 1
1.4131490900477 1
1.33041107246082 1
1.62211908800419 1
1.48291781625603 1
1.20001080158014 1
1.42577661688631 1
1.61118749304734 1
1.35660447262132 1
1.25678108321585 1
1.20407868623555 1
1.17845663708199 1
1.1139561432933 1
1.43935449024325 1
1.73168242283797 1
1.28824177924476 1
1.56539960206972 1
1.60317993559242 1
1.37269234367761 1
1.4031518799909 1
1.11807638484906 1
1.63819929423727 1
1.55037729583998 1
2.18705080042011 0
1.15103447832127 1
1.29268065356245 1
1.32721507251292 1
1.06501163507037 0
1.53099051862962 1
1.38502733995881 1
1.24994021946412 1
1.07054316204114 1
1.66534078008833 1
1.59214890928446 1
1.3947199892787 1
1.40611958777832 1
1.30938449778322 1
1.25809803325706 1
1.55514195118311 1
1.23216346333132 1
1.82503630554745 1
1.52645492927007 1
1.5396247186524 1
1.55591498981288 1
1.6932409346002 1
1.34746204016847 1
1.21204517583825 1
1.89576563979887 1
1.17979762750903 1
1.30292108151903 1
1.24277043498798 1
1.40599749208524 1
1.44406486614893 1
1.51571794113282 1
1.21520748956158 1
1.47448587212381 1
1.03086499867299 0
1.35799157300251 1
1.56325072567215 1
1.33000856730248 1
1.28896649010399 1
1.31040006388414 1
1.15071104164497 1
1.51209565856358 1
1.44665515375042 1
1.50672927611338 1
1.016569890176 1
1.77900750635778 1
1.48723725609705 1
1.55421442672152 1
1.32517629967491 1
1.32110912099905 1
1.89367291231612 1
1.26611795978625 1
1.3889152337496 1
1.39956009518108 1
1.24679450012536 1
1.66782096957159 1
1.54062162580728 1
1.37952324368738 1
1.56820369896619 1
1.35103809569132 1
1.19422754473886 1
1.14825819401754 1
1.10452341851663 1
0.944538940800862 0
1.41221520485364 1
1.41401203154048 1
1.4450450492715 1
1.79503448590502 1
1.52050774864234 1
1.43847470645849 1
1.63318473856359 1
1.31428178854358 1
1.28442255920874 1
1.54844594516919 1
1.41856492784545 1
1.61383078709782 1
1.26643509065154 1
1.19910617370122 1
1.54081262918752 1
1.24195720903564 1
1.6637222877487 1
1.21265804817722 1
1.30064861364404 1
1.16226814875345 1
1.73596042433218 1
1.53070684032926 1
1.38422490380651 1
1.33024750016951 1
1.72289658291224 1
1.26061698767449 1
1.64420504914811 1
1.19139058876823 1
1.56464290634195 1
1.40812065325107 1
1.30710457403085 1
1.44759437732046 1
1.14810949311176 1
1.37650313258931 1
1.32292483362838 1
1.15348796916463 1
1.11396064728529 1
1.46039331128681 1
1.37902332834252 1
1.18110797312993 1
1.36369534055537 1
1.54118039618783 1
1.55373098210671 1
1.34165659235098 1
1.25647347028748 1
1.24753667361442 1
1.53714902311515 1
1.13654643600188 1
0.836541641215821 0
1.16473372763964 1
1.24352217097744 1
1.2357781936314 1
1.57291601826513 1
1.17937122126795 1
1.51957242516303 1
1.65004999847408 1
1.44039969639712 1
1.55871557941301 1
1.36418068699121 1
1.19369174149663 1
1.58214946943122 1
1.65812594572292 1
1.60578322568261 1
1.22684950140987 1
1.42737673701624 1
1.66072481965634 1
1.67815664513353 1
1.45529694341524 1
1.69315040735451 1
1.55601343413236 1
1.22990929672803 1
1.23642889420483 1
1.3916232583138 1
1.69575037555031 1
1.3809797428155 1
1.18206120925337 1
1.72070275440329 1
1.38394504727094 1
1.68170915226939 1
1.50354951428389 1
1.69965772136929 1
1.52003383503838 1
1.34592197320569 1
1.37697827755183 1
1.31250883715165 1
1.39134825475611 1
1.3924122151156 1
1.65443293474971 1
1.64400033332575 1
2.38294704982721 0
1.70450936620626 1
1.19733045262802 1
1.548444191541 1
1.74778940897217 1
1.62614714832357 1
1.39530888358767 1
1.65631706313318 1
1.30473322107331 1
1.79179394492605 1
1.30284931264458 1
1.28247828513272 1
1.37587636534154 1
1.63072513785697 1
1.46181398526783 1
1.41670078586552 1
1.33839733958743 1
1.17187382951142 1
1.64125658066382 1
1.44513788075447 1
1.53341353772283 1
1.3837630255028 1
1.47667030794163 1
1.33135527893387 1
1.34506752786114 1
1.29110497359386 1
1.70562686583728 1
1.22787682587773 1
1.67668948138008 1
1.7088343101827 1
1.70894661065744 1
1.2884290415875 1
1.43640721581714 1
1.17248961854838 1
1.36218779545956 1
1.68538885068308 1
1.08410307039275 1
1.79978951695904 1
1.78591478154649 1
1.26919566278646 1
1.69525436300878 1
1.52356730186208 1
1.19785976582082 1
1.39228257748452 1
1.40801936658948 1
1.25124162900221 1
1.53474858402455 1
1.53815793471483 1
1.69327878790121 1
1.67031280712334 1
1.40920615335854 1
1.37414406031699 1
1.42316150251477 1
1.67007709606452 1
0.861683039053728 0
1.49734875895835 1
1.50264049427022 1
1.26950638592664 1
1.54622924097776 1
1.43091845072957 1
1.79307869389753 1
1.53950855826239 1
1.15988417624043 1
1.46745815890566 1
1.61084763522439 1
1.45450348332564 1
1.70470589871427 1
1.83729008874213 1
1.60075211535973 1
1.53159256552912 1
1.63600487777763 1
1.31545959508061 1
1.46938163430332 1
1.83095329501461 1
1.852826752813 1
1.5056140367672 1
1.41930494950174 1
1.46012256524834 1
1.64768549546915 1
1.56627246385244 1
1.4761307470187 1
1.12873285645475 1
1.61062605108755 1
1.44098951109559 1
1.41031841456036 1
1.43724478354577 1
1.59105816992919 1
1.3324421413361 1
1.57203503322278 1
1.0468002658558 0
1.33660882930103 1
1.44902646385153 1
1.50399662850343 1
1.36685921898483 1
1.46678280188992 1
1.0887689171941 1
1.39432861257461 1
1.56688536129341 1
1.46849194055516 1
1.08096103372254 0
1.7323289651519 1
1.47185429124378 1
1.63468472300402 1
0.978373775416298 0
1.38802857460198 1
1.01383518569979 0
1.43731685495085 1
1.60898812886822 1
1.64279018853954 1
1.29110664414899 1
1.65649251994098 1
0.998604129541019 0
1.60463271967715 1
1.59253988805453 1
1.26055413727865 1
1.60751652880169 1
1.89325437342824 1
1.72234926831138 1
1.15600787809147 1
1.4510504971978 1
1.20518948196043 1
1.22368012378244 1
1.64212186702137 1
1.52451751962159 1
1.58102480412096 1
1.06150229628835 0
1.53609003584624 1
1.27283030733499 1
1.6513685063135 1
1.55489896660677 1
1.32160426962547 1
1.16988903346826 1
1.25070756260364 1
0.940384144747462 0
1.23762812593975 1
1.31803626711615 1
1.58339114456981 1
1.16022960658229 1
1.40407922390626 1
1.20497991819874 1
1.14789897777193 1
1.29323794152553 1
1.37067193298241 1
1.33415979932758 1
1.63546766724047 1
1.55503237020365 1
1.59660111398881 1
1.81340832214122 1
1.45114949753053 1
1.53513746116503 1
1.64512664938119 1
1.21333756739035 1
1.03134647272916 1
1.53386133680181 1
1.59626625139692 1
1.3884768241861 1
1.53647692666898 1
1.55421545379204 1
1.56070912260059 1
1.46454158394116 1
1.21721170816256 1
1.6236657386574 1
1.6045977769371 1
1.51975602987281 1
1.1156477020493 1
1.47298627584835 1
1.57742013013746 1
1.20386105494272 1
1.3717432488819 1
1.23593099833215 1
1.24505456007929 1
1.47978675886105 1
1.48752188479513 1
1.37881437932853 1
1.57208136845342 1
1.37098049603 1
1.5863723818401 1
1.46006657836532 1
1.24745344594521 1
1.26530240378685 1
1.3376073097964 1
1.45589439976868 1
1.70907730364185 1
1.17426465397252 1
1.13985499992588 1
1.67324331932134 1
1.56586134399033 1
1.46897165387988 1
1.56520352875774 1
1.38098351529153 1
1.33809862058413 1
1.59650235195949 1
1.71096327640751 1
1.37869523887055 1
1.57262581563504 1
1.27966845780747 1
1.43075752727118 1
1.2199044874659 1
1.47824637421322 1
1.25119452625097 1
1.64556969686716 1
1.53463379991368 1
1.30472976775738 1
1.59721958017471 1
1.54330311652933 1
1.51347063544662 1
1.45587594786186 1
1.44494214299591 1
1.23327920661814 1
1.75408918731028 1
1.56560829007426 1
1.68631713918983 1
1.60087432468436 1
1.35976581676176 1
1.60073313486321 1
1.59292899138365 1
1.38067172110644 1
1.23782138865998 1
1.05308583919972 0
1.31838244377555 1
1.40951857918482 1
1.46142218373034 1
1.39948652449907 1
1.58028157445037 1
1.35308795105385 1
1.45408965870716 1
1.52379640868624 1
1.48210088312644 1
0.995224223391635 0
1.51628333999049 1
1.24429462103363 1
1.35501608070283 1
1.2299827013121 1
1.08649674827199 1
1.39600234732189 1
1.5949684702552 1
1.23139473985116 1
1.62390846212576 1
1.52373756942031 1
1.27851743806053 1
1.43645478036821 1
1.50279433673582 1
1.44803515249246 1
1.47207801453585 1
1.50685131499353 1
1.40385114738118 1
1.16563971217515 1
1.54063237458267 1
1.20371563309169 1
1.39414839910903 1
1.25224836526297 1
1.23746587460828 1
1.84672758372547 1
1.42905230180344 1
1.54505955916858 1
1.29059287104039 1
1.27331057983406 1
1.80779494975971 1
1.7311460075475 1
1.37589209553862 1
1.391044796144 1
1.34441169977379 1
1.61701046452382 1
1.45878138384139 1
1.69149970356602 1
1.2370324337516 1
1.54633592156513 1
1.21427223707676 1
1.50864560176795 1
1.54259945387976 1
1.20925250166614 1
1.37700990886354 1
1.67655042233525 1
1.74563479801323 1
1.94007762164902 1
1.95721045766145 0
1.09826445261565 1
1.59327164022978 1
1.35097004055006 1
1.62774211774515 1
1.49698146527271 1
1.2866354330406 1
1.61344342683874 1
1.07264357207921 0
1.51505540495794 1
1.65398445454091 1
1.70442031255659 1
1.75393697843913 1
1.36636328229182 1
1.58586592725903 1
1.00567914898794 0
1.41682044407472 1
1.47611214868285 1
1.34349737521116 1
1.53540061605535 1
1.2400549922321 1
1.02041335860287 0
1.71961091024982 1
1.27160340440093 1
1.0997460401376 1
1.82639677407832 1
1.48915991676227 1
1.48977253661851 1
1.5027118443579 1
1.55963439037825 1
1.43715610635443 1
1.723830776722 1
1.21357010007325 1
1.36054789458804 1
1.4265620212151 1
1.39928994361494 1
1.77995896306246 1
1.64326180051224 1
1.59176986789559 1
1.47830805784018 1
1.87446960288597 1
1.55475874683901 1
1.50354139424283 1
1.35788763017 1
1.54867112510197 1
1.49848112571544 1
1.2728915967534 1
1.08921263806421 1
1.46951123043597 1
2.00357002786115 0
1.45322647060265 1
1.54661406460373 1
1.36800061155532 1
1.19558364114988 1
1.74691497592907 1
1.38089496990318 1
1.61541235130079 1
1.00894140211958 0
1.40478652371705 1
1.40020478808889 1
1.37862781952655 1
1.72713947458177 1
1.45383518767227 1
1.51349877861375 1
1.40796927542768 1
1.40645094768221 1
1.12847818113243 1
1.37361514336619 1
1.84464814329455 1
1.27255095587331 1
1.26518184025481 1
1.44922298569998 1
1.38196932001866 1
1.31083911326732 1
1.60980730463982 1
1.6641386263483 1
1.42607736667118 1
1.63952714178272 1
1.23502302571499 1
1.50163204728965 1
1.58873920662756 1
1.59337284716091 1
1.2340933078278 1
1.63282526507358 1
1.17939392268531 1
1.72555915975613 1
1.50432460658688 1
1.573034999605 1
1.51448005987144 1
1.38826425667353 1
1.28675758925915 1
1.53995750437185 1
1.58419362793899 1
1.59740136759807 1
1.35012278063865 1
1.53852025896391 1
1.33251766548128 1
1.57067518365361 1
1.49382137749212 1
1.35233562601436 1
1.26351778368415 1
1.30385571112463 1
1.54490667498808 1
1.59720063086147 1
1.63194879599351 1
1.54292529859589 1
1.35790569374524 1
1.54942559833105 1
1.5206668852789 1
1.61713966154356 1
0.94886793108811 0
1.21777807817809 1
1.78062205828714 1
1.55064264931721 1
1.7666095655386 1
1.24046503634608 1
1.43778083212991 1
1.33541602928419 1
1.64720911427166 1
1.50480447263901 1
1.35160020828335 1
1.52012721733915 1
1.43827516533227 1
1.15108115727794 1
1.69216182490622 1
1.37546197820912 1
1.07048557796133 0
1.76890166106355 1
1.47867476075077 1
1.66446346766657 1
1.62549531577725 1
1.34310800961493 1
1.23688328002538 1
1.54194873220824 1
1.57040546980207 1
1.57817235340308 1
1.3299570099036 1
1.40074517439665 1
1.08676834611305 0
1.56361104496911 1
1.41893232405044 1
1.79925532108208 1
1.47776693374099 1
1.13331280826253 1
1.01306054201506 0
1.2704591616554 1
1.34801475993775 1
1.36234825384241 1
1.20583803197411 1
1.90809266081526 1
1.33223878397443 1
1.47408896825506 1
1.56937272502888 1
1.16437378330603 1
1.22631264794033 1
1.75342981918968 1
1.78444278846816 1
1.25732406020927 1
1.42613383214719 1
1.45462935708826 1
1.80673247914095 1
1.25231088574317 1
1.42434183200827 1
1.21630197376816 1
1.72880395615007 1
1.22103880958318 1
1.28922106441977 1
1.46294833195548 1
1.07889617050867 1
1.25050917268415 1
1.35438197566808 1
1.17271101706438 1
1.65949140376177 1
1.37887338798903 1
1.42761871479838 1
1.26889355517502 1
1.60454534685562 1
1.37216021100292 1
1.44621614029854 1
1.56909065540248 1
1.41576282008071 1
1.06377641677516 1
1.164692478019 1
1.20039495856236 1
1.34055017606129 1
1.53892470406933 1
1.42841858624755 1
1.68288537906772 1
1.41302858351174 1
1.26983450709591 1
1.44577658528456 1
1.64201913674169 1
1.15866358495098 1
1.45204975894015 1
1.72717695868925 1
1.31776737869224 1
1.31729049419942 1
1.41525368348321 1
1.28133682212697 1
1.16613024454283 1
1.26824166288947 1
1.56577507313044 1
1.54382452209416 1
1.5879432681621 1
1.56289928277946 1
1.43210872021242 1
1.72922108172019 1
1.67982189822765 1
1.24021269677652 1
1.52179768580946 1
1.32355812574041 1
1.16335175640621 1
1.45799789216792 1
1.14629907733412 1
1.23573203220103 1
1.43379618803574 1
1.54530430786529 1
1.37671596083841 1
1.61316583708552 1
1.22751086836807 1
1.86467093346703 1
1.3120230754552 1
1.54905963859623 1
1.2236406686045 1
1.62865506371568 1
1.44927411605745 1
1.16344474732116 1
1.09558937225163 1
1.26332618233996 1
1.19041509057564 1
1.72829846458642 1
1.28397749848569 1
1.3380742543622 1
1.4657820457808 1
1.54361327192617 1
1.69250879432587 1
1.52266678546068 1
1.09355897553968 1
1.56357178891765 1
1.50824357790094 1
1.23305963819375 1
1.42350600857775 1
1.22704390130141 1
1.25552177173163 1
1.67230642534306 1
1.38295184853037 1
1.66149584452767 1
1.35437061708331 1
1.32906540049633 1
1.18729876920946 1
1.45176391173855 1
1.63016049067898 1
1.20013391596243 1
1.53145031187808 1
1.45794277867867 1
1.36880876132674 1
1.63905393227768 1
1.28839808101992 1
1.75548812896727 1
1.65671268114365 1
1.59136103172389 1
1.63614417585151 1
1.44453058635765 1
1.2605659141159 1
1.46703151966048 1
1.56488482886353 1
1.50588800062529 1
1.17230235977867 1
1.60394830751441 1
1.52020700352241 1
1.54940445804916 1
1.89800077921889 1
1.24060745191222 1
1.68854296706622 1
1.34417610513962 1
1.38270591727788 1
1.30573327798782 1
1.21162325799192 1
1.11974791287181 1
1.73633416432393 1
1.71020802143842 1
1.43025889836837 1
1.84641722944439 1
1.08787534893124 1
1.28454038777803 1
1.52832985233378 1
1.30025753937701 1
1.65697402335112 1
1.41278445133913 1
1.34038149010802 1
1.45585011322571 1
1.3358854319787 1
1.41861471215036 1
1.51539712863505 1
1.55999592872867 1
1.18160852491722 1
1.0881804874357 1
1.76435416600288 1
1.40972994349695 1
1.13829635317896 1
1.23057334945247 1
1.77690079973738 1
1.38118560950661 1
1.31142749771308 1
1.54486805492001 1
1.35642153596405 1
1.39388983612497 1
1.71011664835165 1
1.36135358053935 1
1.61788884233287 1
1.31623540659913 1
1.18248392070805 1
1.4611350855614 1
1.19284072416328 1
1.5102080767234 1
1.43243718239919 1
1.2261906884079 1
1.15147987696134 1
1.62103213705242 1
1.50952107882241 1
1.42056832464483 1
1.31616062296322 1
1.18168006874187 1
1.61438477111018 1
1.70458072441558 1
1.39020216470056 1
1.58794075002312 1
1.10927385184461 1
1.49067098331347 1
1.61337227281303 1
1.18909073161782 1
1.6250651081193 1
1.17599935674863 1
1.36834232531813 1
1.46787743985627 1
1.58868529211221 1
1.60278938859113 1
1.48777323984928 1
1.64728083887586 1
1.53172307411279 1
1.35028096239104 1
1.16942637315717 1
1.3380483824759 1
1.57848845709567 1
1.83912712015774 1
1.35527818229239 1
1.32726204772736 1
1.53326451962561 1
1.47301936451216 1
1.23205137408949 1
1.44500609748186 1
1.4833304768287 1
1.27734448707549 1
1.41230126082132 1
1.33775903154783 1
1.46862836925054 1
1.41172155325851 1
1.53372489744148 1
1.38437471556375 1
1.26747770093801 1
1.1272389754163 1
1.71059079395609 1
1.76212591765911 1
1.35152915033477 1
1.20931387437197 1
1.83874838482773 1
1.20009946950672 1
1.50136797532605 1
1.3749789356749 1
1.41460224076042 1
1.63157476113388 1
1.32489801729273 1
1.15402662306013 1
1.74251967645393 1
1.29746491695142 1
1.48480748692227 1
1.5814367394702 1
1.35275778785052 1
1.68977273403351 1
1.29227126065261 1
1.42411431254517 1
1.25821502396459 1
1.61930817641674 1
1.46687465578557 1
1.28988913041998 1
1.18886666538372 1
1.41976579562311 1
1.5462022233381 1
1.58012699908065 1
1.46729982342238 1
1.43714726157281 1
1.20468236636769 1
1.52058681237819 1
1.3097298872611 1
1.66767741333577 1
1.10627369612516 1
1.65499040176935 1
1.15293785924973 1
1.46783810065082 1
2.02483737475692 0
1.68607984098305 1
1.30124785390547 1
1.19465199285731 1
1.38807614661829 1
1.38591931219454 1
1.48392777659744 1
1.43213658510283 1
1.5119468142139 1
1.29142785228078 1
1.53966121283525 1
1.53606740553425 1
1.24170072399979 1
1.19938490840197 1
1.50597584675861 1
1.14962018320636 1
1.30931152117929 1
1.39594382296252 1
1.41007195689479 1
1.98450639177154 0
1.25902040337397 1
1.72345322214259 1
1.25736916238741 1
1.22515123671683 1
1.19042334180188 1
1.37361361920301 1
1.85731610950949 1
1.37762468067889 1
1.08942415818762 1
1.13060869036278 1
1.49354681844616 1
1.60997418146933 1
1.62080103716384 1
1.66492194807712 1
1.5980151875372 1
1.43989000573104 1
1.5581079205229 1
1.19702178512046 1
1.57040458054214 1
1.4958274595996 1
1.47432163502488 1
1.59415074550658 1
1.56047774097735 1
1.32533429288573 1
1.38134577659849 1
1.52081484601176 1
1.63997873498209 1
1.64503768751175 1
1.26228358202964 1
1.54902132834953 1
1.30619463214864 1
1.18970160580692 1
1.65514788410291 1
1.43227058271747 1
1.24283442934544 1
1.18588786611557 1
1.53327879558965 1
1.35101136567706 1
1.38373261431879 1
1.65214084974893 1
1.49484864425454 1
1.46805048994103 1
1.14915363453727 1
1.66620719814754 1
1.38310265436754 1
1.1318410689781 1
1.48367561766241 1
1.54428835746162 1
1.4791966122539 1
1.35808460457517 1
1.5362867980518 1
1.09942030467933 1
1.44515959791963 1
1.43524734580735 1
1.61969740601349 1
1.50351418161764 1
1.49155830580227 1
1.50373138435776 1
1.61700135321462 1
1.11709119508468 1
1.73122266883728 1
1.49357284299797 1
1.43977683171997 1
1.73480154017218 1
0.948476256473586 0
1.29095119610928 1
2.02442223905013 1
1.40409590956987 1
1.62486174034909 1
1.74005666804099 1
1.38907367272489 1
1.57759678691703 1
1.43999280438997 1
1.4611423372593 1
1.71499303809669 1
1.46041692010184 1
1.40874977819928 1
1.55878278871605 1
1.38412158267915 1
1.13428081652299 1
1.33782185439502 1
1.54160881802778 1
1.38619914351505 1
1.72933299298956 1
1.54700471111098 1
1.21617018799865 1
1.18612664379387 1
1.37701161410614 1
1.41145894679015 1
1.56766768832562 1
1.13629531272778 1
1.49492780130219 1
1.25960156710739 1
1.58583505707883 1
1.13042664428284 1
1.69935368829258 1
1.22812687372331 1
1.57322439986969 1
1.34180593497465 1
1.48610349345307 1
1.43310390881511 1
1.24238467375876 1
1.55637035375113 1
1.42015902588493 1
1.70591849576447 1
1.38997425887795 1
1.31363736037749 1
1.61395157155519 1
1.57523139122265 1
1.64125848703053 1
1.38217422736656 1
1.40511329690742 1
1.19096156332032 1
1.69151513556555 1
1.63838567697659 1
1.31286019530511 1
1.63742478082738 1
1.63252389518376 1
1.29963193688924 1
1.12384536814204 1
1.59189827658201 1
1.41053825383464 1
1.65791221567655 1
1.52980976744655 1
1.25999315369316 1
1.78179142354871 1
1.63606792442756 1
1.67276051668739 1
1.73794828210786 1
1.41034045490819 1
1.44647067439106 1
1.42344838892417 1
1.33715400262482 1
1.35930404023199 1
1.3711683213128 1
1.58423121081165 1
1.44778349044467 1
1.52990945659402 1
1.75257906846669 1
1.43435468446676 1
1.4043920437665 1
1.7411253765712 1
1.57630110554311 1
1.45055460389863 1
1.06640070526488 0
1.35930397070393 1
1.62469273412791 1
1.36956664526049 1
1.62341845705208 1
1.6589519902267 1
1.08298487552552 1
1.5245335773206 1
1.62891597239944 1
1.28526250435505 1
1.36172895329753 1
1.33665415925338 1
1.27307435384955 1
1.64560728562137 1
1.45517334219198 1
1.48579429973682 1
1.54824429400869 1
1.51245837226187 1
0.899443442709711 0
1.47366419526539 1
1.32106829877025 1
1.7381795739276 1
1.59788403545028 1
1.28867049260048 1
0.989222513491578 0
1.26978693314391 1
1.64767276464071 1
1.19718982940592 1
1.66355758198575 1
1.53070730148269 1
1.65715767007027 1
1.80256110401884 1
1.85064618456548 1
1.55107404051176 1
1.62578201705023 1
1.67214165496768 1
1.64742837963064 1
1.38334815021259 1
1.31648020683106 1
1.48974942099954 1
1.39243195142418 1
1.24157420838582 1
1.21100006852943 1
1.26960503971924 1
0.912676129988575 0
2.08572110240542 0
1.58866713658509 1
1.75254323955053 1
1.20397294141139 1
1.55715698731959 1
2.02440359960187 0
1.24394474362979 1
1.55734890404029 1
1.64706192196894 1
1.54374896724216 1
1.81530604341745 1
1.13248816539567 1
1.47586656718969 1
1.30015905007965 1
1.46782955173273 1
1.48794485794261 1
1.32900030456525 1
1.08471306958393 1
1.21347049297148 1
1.1557287569801 1
1.39677525256741 1
1.60010016677231 1
1.33686799534282 1
1.49429674674217 1
1.19955868287446 1
1.34533304225631 1
1.19805591374055 1
1.74262481757217 1
1.16728251828751 1
1.54133073920549 1
1.36263189117772 1
1.17930604447954 1
1.56330370463965 1
0.834534039976375 0
1.53858247221337 1
1.51080273946175 1
1.48899285801561 1
1.1758876851567 1
1.38427445620767 1
1.34623028710475 1
1.52417965918844 1
1.43217234145932 1
1.17628781997801 1
1.44474470614286 1
1.52615932260225 1
1.45992799699025 1
1.35813930001956 1
1.51523245370644 1
1.73129488488705 1
1.5592718513501 1
1.43179747159794 1
1.26924271451507 1
1.5373136484534 1
1.17023944905101 1
1.57402607165385 1
1.21110647814914 1
1.18246473580439 1
1.53760139498715 1
1.28145998661762 1
1.6009981402183 1
1.55260808265256 1
1.44497358917805 1
1.0823588561702 1
1.44137874467898 1
1.36448490116268 1
1.38977080543554 1
1.674025959051 1
1.3610918767768 1
1.07220204215209 1
1.26680348046229 1
1.39102881577321 1
1.72520739655959 1
1.12231760580228 1
1.65957169136871 1
1.31366769720674 1
1.82201449837815 1
1.87532759197716 1
1.53706443098918 1
1.54990934302039 1
1.16689117882174 1
1.45545583612419 1
1.45310906093884 1
1.49434207056698 1
1.38050588487151 1
1.28274619253299 1
1.14801718686561 1
1.62109187062224 1
1.12974815331869 1
1.20574943979298 1
1.88632739272327 1
1.4294687048753 1
1.53162756129019 1
1.58476034512122 1
1.34710386228697 1
1.25110483480751 1
1.50044106769055 1
1.61961225144793 1
1.42934426484143 1
1.28138924115026 1
1.5169408007294 1
1.84872620403675 1
1.44206360039268 1
1.64543143861516 1
1.26952607258235 1
1.01910995530243 0
1.54274816531787 1
1.39605519643682 1
1.3177052163135 1
1.3934394043856 1
1.69730362847217 1
1.19972867878197 1
1.19412376729288 1
1.16179215039836 1
1.53154022478554 1
1.86358205079423 1
1.40353209272168 1
1.22785302167304 1
1.74204367052877 1
1.67334774957943 1
1.39515488075841 1
1.41488336456393 1
1.35266494368931 1
1.14183638967655 1
1.6404882714787 1
1.37050667488009 1
1.41918492353281 1
1.69839746120626 1
1.20503388052629 1
1.38477230717884 1
1.65111991496686 1
1.6665515497942 1
1.33269458087875 1
1.5600313503114 1
1.72984835814729 1
1.55163130266588 1
1.55571553682383 1
1.24209719479827 1
1.57939066653782 1
0.99846023162496 0
1.54453414539239 1
1.63985982045415 1
1.07990037926842 1
1.62852392718638 1
1.46036580049654 1
1.50308250284359 1
1.31156580018059 1
1.55051095038869 1
1.50733574570085 1
0.81894878935815 0
1.46027954202576 1
1.65230795731928 1
1.57910620984203 1
1.43460844436041 1
1.38248101174984 1
1.49794955272133 1
1.25890049356231 1
1.73187771403115 1
1.61416456763751 1
1.3795384016403 1
1.24437508593117 1
1.55656915930374 1
1.58833043721778 1
1.21887667686178 1
1.19564887833763 1
1.63734655985055 1
1.29623240064531 1
1.42819099799767 1
1.13779722694316 1
1.45106086266352 1
1.25216025480151 1
1.41149297124881 1
1.31206469292007 1
1.54313930470637 1
1.35678472408859 1
1.25524043799654 1
1.08877752461511 1
1.16955972635779 1
1.61673085403562 1
1.58856410670191 1
1.89483533668456 1
1.26380434725247 1
1.41027707993583 1
1.50679205079921 1
1.51348782999638 1
1.38223812199791 1
1.28892302567391 1
1.31077108107618 1
1.29166090328734 1
1.51347643221335 1
1.09106511771025 1
1.33677183847643 1
1.11167509612194 1
1.33798757890749 1
1.03459588537292 0
1.30586958011733 1
1.37411449298307 1
1.34541772297047 1
1.66187693784757 1
1.35577912072765 1
1.05237257585793 0
1.66242172233475 1
1.28349453192353 1
1.0177467395373 0
1.288175210406 1
1.293172434721 1
1.64375996303714 1
0.894945363938822 0
1.65828994679816 1
1.79721358994136 1
1.45620081765116 1
1.35893626591292 1
1.76464172211396 1
1.25769925116173 1
1.5009009134539 1
1.56290167199985 1
1.47550891075539 1
1.50094249009785 1
1.52923961642977 1
1.39123702298463 1
1.62446926513762 1
1.66977988382136 1
1.14194042836695 1
1.71518561497422 1
0.873764168523088 0
1.29240362488462 1
1.48094379507074 1
1.51074639599587 1
1.43381326418584 1
1.42066135762732 1
1.28934918902312 1
1.42665566358348 1
1.48412955977219 1
1.59371148412668 1
1.33965082611315 1
1.47862420844203 1
1.1421109627001 1
1.74196308500706 1
1.6167750897106 1
1.35297644906605 1
1.44155768423275 1
1.24822720424098 1
1.83052746952221 1
1.56015487735179 1
1.32646856773176 1
1.41189622871849 1
1.49767834643283 1
1.64186315210435 1
1.36102519316031 1
1.42153022332721 1
1.4278384111038 1
1.63846877625777 1
1.5967665710981 1
1.16088704459436 1
1.33100450456424 1
1.4041408960399 1
1.8773352796147 1
1.53872657769195 1
1.57200616719298 1
1.46786127175275 1
1.33964782052253 1
1.55045400895676 1
1.21081936828661 1
1.38271745064656 1
1.64888638939545 1
1.35112079513631 1
1.26533589019099 1
1.22199518640424 1
1.23027467016585 1
1.66262003996774 1
1.32879282886676 1
1.7806845334604 1
1.30933470241458 1
1.44866495901128 1
1.45727270200398 1
1.3715740806441 1
1.33712911614443 1
1.71909007401827 1
1.43211625530587 1
1.36609772644607 1
1.29439429508674 1
1.65715077119721 1
1.36681343547353 1
1.21650853136077 1
1.13536914292875 1
1.64384513627312 1
1.32040801115699 1
1.82237149173073 1
1.64554905461075 1
1.79910945410301 1
1.31093601563925 1
1.34679802887951 1
1.37644394704168 1
1.1854015450234 1
1.45150137557696 1
1.98473021188124 1
1.32414946106895 1
1.86042118355137 1
1.40581761010458 1
1.46973359090205 1
1.43916583553758 1
1.62291986791999 1
1.43576842168718 1
1.27533082544346 1
1.46950911758692 1
1.31258037336784 1
1.66876085562683 1
1.51642355135829 1
1.4973407462033 1
1.58659883869126 1
1.58899453140459 1
1.33351189753057 1
1.35492437389932 1
1.85338580710387 1
1.51333434287656 1
1.39505563999484 1
1.41725488987049 1
1.14268381010817 1
1.68960004280069 1
1.38834777291965 1
1.72656967618078 1
1.5367433593339 1
1.23693728852055 1
1.46786340791892 1
1.52963600046672 1
1.4605893478577 1
1.43125500143154 1
1.20425973611136 1
1.34315489268256 1
1.05427068183173 1
1.65058225168337 1
1.50742019250082 1
1.59895449689455 1
1.38505961199688 1
1.10014119833468 1
1.35979187281806 1
1.1912267732775 1
1.8596916780404 1
1.5213876677065 1
1.20915842689831 1
1.44680549798405 1
1.82244170229252 1
1.29118620979565 1
1.27239757733314 1
1.27206968396004 1
1.45695917004603 1
1.37839554939704 1
1.57795445973721 1
1.69163035185923 1
1.61367008224832 1
1.57457589308994 1
1.09092088315047 1
1.63093529041708 1
1.23874373295624 1
1.53547121299913 1
1.22005537075117 1
1.48403844504667 1
1.29078031974185 1
1.51581408176699 1
1.07205461647321 0
1.61874915455074 1
0.995260286559278 0
1.52967791328679 1
1.11066442655539 1
1.39111460811205 1
1.33336389819491 1
1.51404177697378 1
1.16401127785208 1
1.23614831589771 1
1.33734032459379 1
1.52018573735377 1
1.10041366827271 1
1.17513360101458 1
1.34629243737002 1
1.27991182581612 1
1.55218827156471 1
1.24904581326378 1
1.28437833476499 1
1.79818996543894 1
1.22157337780014 1
1.67275455878577 1
1.46624366835832 1
1.57856169256768 1
1.22244210488143 1
1.39757109416326 1
1.06453903314429 0
1.26933886317308 1
1.67195975414479 1
1.49299140245236 1
1.48834517181992 1
1.24934921456072 1
1.45946894204709 1
1.5490352050811 1
1.22405071653157 1
1.58800871117105 1
1.4695285474539 1
1.22151626915979 1
1.23235235780413 1
1.46072398038438 1
1.30100054317081 1
1.36454029126551 1
1.72469115415667 1
1.33317046660219 1
1.17122402838132 1
1.30244470858556 1
1.57164254414142 1
1.20624448746894 1
1.89607741665736 1
1.35782924885457 1
1.43162337210096 1
1.23582887575737 1
1.59160131865218 1
0.862605726598441 0
1.3773648633161 1
1.34929988786346 1
1.64605613635215 1
1.63580967271276 1
1.18077170410997 1
1.42111126615083 1
1.6470873615388 1
1.66477100229053 1
1.3612995867072 1
1.42759485597909 1
1.39808657434922 1
1.57967366173134 1
1.56041968152988 1
1.33061986867561 1
1.7305673102095 1
1.56597602249745 1
1.57974698567999 1
1.53418837783556 1
1.41636926363875 1
1.2761197980885 1
1.31905917167973 1
1.51447955528691 1
1.56685907685741 1
0.952967950093398 0
1.54968535902776 1
1.53733469368814 1
1.33490966443035 1
1.59673256872423 1
1.00499030228751 0
1.36867650291727 1
1.57735709074308 1
1.48258044929215 1
1.42491189228052 1
1.55838832402493 1
1.42995367316876 1
1.50461091128059 1
1.4986794519006 1
1.60499799877983 1
1.18185369707578 1
1.14610946903239 1
1.59512709256652 1
1.62761602879644 1
1.13466008969275 1
1.4041775547476 1
1.52707156086939 1
1.35302336328071 1
1.49144042265948 1
1.7906685449559 1
1.53386634598232 1
1.40244102272707 1
1.53220962997457 1
1.00012421679821 0
1.36221139401253 1
1.59176379559939 1
1.61668167484044 1
1.63516067527551 1
1.67790026368769 1
1.8638248784544 1
1.65675537834144 1
1.46006516005436 1
1.6011258856193 1
1.68327611305561 1
1.59083193346292 1
1.67837054824165 1
1.33662210699339 1
1.5214448856591 1
1.86579886207935 1
1.43197698334854 1
1.52644891656437 1
1.75357222472914 1
1.46731148372987 1
1.66735306009317 1
1.66481219758403 1
1.63623361777542 1
1.31235242644555 1
1.72627968000306 1
1.58892761316042 1
1.62130880775402 1
1.4294995346882 1
1.36237236954611 1
1.13187517175329 1
1.3798422428749 1
1.28695021093756 1
1.33051747054272 1
1.51747514516573 1
1.42931446331541 1
1.36034176083397 1
1.48424788524137 1
1.26414482177613 1
1.43653024453228 1
1.18356855254522 1
1.08537085143819 1
1.6412443632219 1
1.46838632411136 1
1.37693445351129 1
1.54231686104971 1
1.63840928187127 1
1.29174369839626 1
1.16500143565774 1
1.29725041871315 1
1.32649243623553 1
1.3741724052175 1
1.20138387761778 1
1.67865376424054 1
1.55871512286886 1
1.56674684445666 1
1.38824052420472 1
1.5393190688656 1
1.68221431825062 1
1.54508418127672 1
1.49612182030539 1
1.48773504168715 1
1.18596636367858 1
1.47009676656866 1
1.42040612135277 1
1.36148340471568 1
1.3715223474775 1
1.83036497839117 1
1.67408690725867 1
1.50512911856963 1
1.47737507114117 1
1.50412594010488 1
1.296128543037 1
1.31806228817353 1
1.42313046629319 1
1.75399268080052 1
1.26068934823898 1
1.70309969877124 1
1.70706287252544 1
1.76618052767789 1
1.6865178806862 1
1.26498726590577 1
1.46698601869557 1
1.26980998169151 1
1.45449388384513 1
1.37834259189981 1
1.69458741338403 1
1.66560213934218 1
1.5349926464268 1
1.2101716280294 1
1.46554293701245 1
1.40599046098476 1
1.4496828662936 1
1.20956240178507 1
1.40765498296495 1
1.26765900462043 1
1.51831399947058 1
1.46155714737051 1
1.99220947269715 0
1.67473042667999 1
1.71294769411588 1
1.52550988915403 1
1.49311264533107 1
1.6063405962337 1
1.57939459341893 1
1.67219264579816 1
1.39299100422526 1
1.20695329962879 1
1.53320280907751 1
1.46629765380333 1
1.35982022961551 1
1.5512621882209 1
1.5617075020609 1
1.1632786842439 1
1.44617636924767 1
1.92153580038802 1
1.41067700862335 1
1.56620062494772 1
1.55193914658838 1
1.10707361984308 1
1.54327003296122 1
1.53632048274377 1
1.10365701782057 1
1.59891198102548 1
1.19158056880073 1
1.22904900196321 1
1.57528511796881 1
1.31345088611642 1
1.44349411150113 1
1.83711596675713 1
1.34645815277258 1
1.20443776890835 1
1.31625238753794 1
1.08762468233086 1
1.17200131835448 1
1.85327920870004 1
1.45678749208143 1
1.23653472905126 1
1.28592355350988 1
1.301719286459 1
1.12329701207834 1
1.71087788559751 1
1.40933396553189 1
1.01480965094338 0
1.50020178898988 1
1.047296384872 0
1.28196628932705 1
1.76385123899784 1
0.981004737723254 0
1.85937926801867 1
1.20417870751727 1
1.36866664040329 1
1.53874026811418 1
1.58607688696839 1
1.40064879673581 1
1.55052567602621 1
1.2479790292409 1
1.4646536019325 1
1.31226740038983 1
1.72535556616588 1
1.49521085687265 1
1.43791149529525 1
1.53412761791779 1
1.39907059755588 1
1.51070803035028 1
1.58956014081217 1
1.44436318146133 1
1.35770313725256 1
1.26701976244133 1
1.51287650012284 1
1.36633342459585 1
1.47900849287399 1
1.49146887284041 1
1.24384853469697 1
1.77423286484598 1
1.50393084958512 1
1.7508687290305 1
1.62123386984357 1
1.57982656142145 1
1.54351969305557 1
1.1674480354815 1
1.32517091140289 1
1.23430568249325 1
1.27513961140968 1
1.36591597879313 1
1.73173561463472 1
1.21099622725518 1
1.63522375552885 1
1.6585467613535 1
1.67936274581818 1
1.55023637791247 1
1.99506792191022 0
1.28482752717849 1
1.37308030103824 1
1.15751105528534 1
1.75085857933112 1
1.48156380922051 1
1.42715860788024 1
1.87270696282256 1
1.73284073986403 1
1.41239538296647 1
1.24345083609743 1
1.42695855548756 1
1.5344558644792 1
1.7236618324899 1
1.5106553351395 1
1.40723045951886 1
0.999558355377126 0
1.66442086056513 1
1.71558175725889 1
1.56801489921202 1
1.43306033487305 1
1.25827136572544 1
1.02444879317037 0
1.27044583106414 1
1.3798602366037 1
1.61458823398326 1
1.7496962412587 1
1.27297652620395 1
1.21266806972794 1
1.59669707616839 1
1.41314684882659 1
1.46385086190418 1
1.47287873449817 1
1.39609274891969 1
2.00186186095643 0
1.21861284320761 1
1.68773489531287 1
1.50584728303339 1
1.44945700726344 1
1.62471863922609 1
1.41096230574768 1
1.18507227015399 1
1.66510224602505 1
1.3119744070389 1
1.48735697283262 1
1.49329217556023 1
1.59493539265762 1
1.55716461303415 1
1.62759020612203 1
1.35377953978528 1
1.23170547548122 1
1.28464698279496 1
0.963218309811837 0
1.09857513578244 1
1.56188828486588 1
1.1881039621687 1
1.25916890727475 1
1.43011444719658 1
1.34451849758512 1
1.15716756654492 1
1.64114528704562 1
1.4339122617276 1
1.31622680996903 1
1.67058248911655 1
1.2059659526107 1
1.48024744324788 1
1.3954486124666 1
1.32595772520882 1
1.70352002766575 1
1.80904855762801 1
1.4143954260784 1
1.80070660827384 1
1.67184728737191 1
1.26245608436286 1
1.46881359913327 1
1.44121618325822 1
1.44432842272652 1
1.64807442949776 1
1.70861360916852 1
1.5887362829546 1
1.32474235768939 1
1.57813160333982 1
1.26359530558092 1
1.47861432937394 1
1.62305324136061 1
1.33874797093886 1
1.29571205071153 1
1.5940768527647 1
1.40271672060367 1
1.61177939097615 1
1.89531298691494 1
1.87573649588226 1
1.10801825139814 1
1.42021717965234 1
1.41920084746445 1
1.1281030182084 1
1.41564641113295 1
1.32210423636943 1
1.5731230549555 1
1.50888695840956 1
1.43549258178481 1
1.56364646764643 1
1.30013828649034 1
1.02392854978889 0
1.12178251790879 1
1.35381333714926 1
1.78668996573993 1
1.36950556291617 1
1.41273433972776 1
1.29759684901968 1
1.51845630834567 1
1.64151404989857 1
1.69022561648928 1
1.09230479957222 1
1.35231428498658 1
1.35260452875799 1
1.53104463430881 1
1.30590712533783 1
1.61828944233697 1
0.991194934760791 0
1.32078553967537 1
1.42526993394183 1
1.63484187997427 1
1.4358538934825 1
1.67811089683232 1
1.61800893224422 1
1.67331340102182 1
1.45840287422044 1
1.12653259388864 1
1.4041305675402 1
1.5145939376458 1
1.44935419080788 1
1.23565732530671 1
1.26512371335284 1
1.67234624931409 1
1.08388903469858 1
1.62027994347945 1
1.44472524342319 1
1.58793273218306 1
1.526957854973 1
1.28893364293909 1
1.59321823419861 1
0.967597518445809 0
1.39749985718426 1
1.2584452684559 1
1.19747746949147 1
1.70409039419195 1
1.45850704146881 1
1.66511625904774 1
1.81931707990534 1
1.13971290368274 1
1.95987448723376 1
1.48441853977294 1
1.8171739919038 1
1.27232739595309 1
1.81652890812801 1
1.26317172062044 1
1.51973031686537 1
1.58944620178897 1
1.1845806794928 1
1.07220017045905 0
1.40064465171371 1
1.50262523400988 1
1.65527394770408 1
1.49490771331294 1
1.46745402790106 1
1.32567903815761 1
1.61775226590636 1
1.45923660704338 1
1.07733729703708 0
1.80441610373354 1
1.26930988646477 1
1.47867661541868 1
1.79647763536573 1
1.51376006271752 1
1.02461710329823 0
1.57138029235698 1
1.29241558560014 1
1.26410506910063 1
1.32165904493246 1
1.20570489379216 1
1.20434172579303 1
1.48502296709838 1
1.37740132412245 1
1.69547709669057 1
1.28946373804991 1
1.41441587600715 1
1.42249030106318 1
1.28879234729586 1
1.2305340835146 1
1.33145908429386 1
1.77255480202884 1
1.48886450466706 1
1.23173158069013 1
1.78500160010094 1
1.15371060121766 1
1.58151124869353 1
1.42258033088025 1
1.33189163191314 1
1.82934060079584 1
1.29126766391017 1
1.5301476066463 1
1.43932502133551 1
1.14711700365223 1
1.71297036683346 1
1.54395822943289 1
1.49250719972052 1
1.65648958823846 1
1.33885346202216 1
1.29390280579854 1
1.85670870451995 1
1.37060592790927 1
1.15712892191467 1
1.24943465194886 1
1.23825872406026 1
1.36250921774781 1
1.45123276699443 1
1.50857567770981 1
1.18335001264186 1
1.39205656768661 1
1.41417288838326 1
1.37707058183466 1
1.37671025632711 1
1.33413686678546 1
1.37276550355925 1
1.24107046453323 1
1.51003350332193 1
1.34898738308864 1
1.26063122482905 1
1.47076336380466 1
1.03476413516115 0
1.47566962220009 1
1.53453729576986 1
1.46439565813108 1
1.73563937272905 1
1.50738739943033 1
1.88869912634581 1
1.56042280541488 1
1.13036848256055 1
1.61435377859653 1
1.50716733602941 1
1.31872826060798 1
1.43587401562404 1
1.36896679183575 1
1.03369183925638 1
1.78232008809588 1
1.30587395406581 1
1.31159573815864 1
1.26391372943707 1
1.52140079399718 1
1.4014405543968 1
1.17143788012418 1
1.2254941868968 1
1.35335363873728 1
1.32316686366554 1
1.51524630430868 1
1.40770461900404 1
1.5151750540799 1
1.54330105016822 1
1.41243515407852 1
1.31150901030417 1
1.00139010249987 0
1.35906807427428 1
1.59249666675256 1
1.4254450066116 1
1.41443133779635 1
1.40587566433655 1
1.92840722695615 1
1.55557206873708 1
1.40947649334628 1
1.4379452823737 1
1.23183789380345 1
1.72594769114627 1
1.47384788332213 1
1.58794240356704 1
1.75832695455685 1
1.4824926317472 1
1.53355132662267 1
1.53709546469192 1
1.55566485676371 1
1.27348454074159 1
1.50366319566863 1
1.41730623560718 1
1.5227486538723 1
1.138826320508 1
1.36261115448665 1
1.34857053922005 1
1.40281639114344 1
1.49560965534221 1
1.52260818960449 1
1.13422775666971 1
1.44390705652583 1
1.08349244505517 0
1.84486559041533 1
1.56658429220973 1
1.50235262069466 1
1.48074567447883 1
1.58797376653986 1
1.31566152654512 1
1.29877251823098 1
1.35199135108353 1
1.28883555507285 1
1.43142158411069 1
1.13670273586696 1
1.23099528491855 1
1.50639442351901 1
1.16675907476982 1
1.67914800452 1
1.1830363002182 1
1.20218359787988 1
1.64670349119081 1
1.11169359706751 1
1.26095416806007 1
1.49056480234177 1
1.52521556518692 1
1.34763118495975 1
1.20379431194636 1
1.63951914114278 1
1.42216167725617 1
1.50124247665409 1
1.31249137000692 1
1.49693354456852 1
1.52690742605166 1
1.16406730778301 1
1.37831851374755 1
1.59990944456452 1
1.61476228215896 1
1.11336982618644 1
1.34176584302726 1
1.32866108229397 1
1.49629844027124 1
1.20029866100501 1
1.61532864470449 1
1.58365256277499 1
1.25925522704362 1
1.46167908457172 1
1.42260785426266 1
1.14588976559399 1
1.6208727707466 1
1.45555166654592 1
1.43206291960105 1
1.41815697045874 1
1.39235828578999 1
1.33762977706925 1
1.5118537912913 1
1.41110812587675 1
1.39227372550881 1
1.41071948125673 1
1.39593716717585 1
1.44604901415966 1
1.86110464328126 1
1.6785443975981 1
1.43480510036864 1
1.68205633848243 1
1.63030587196821 1
1.56932062999457 1
1.50321274201046 1
1.50249804413902 1
1.52664057501961 1
1.13323543115943 1
1.54763010288774 1
1.71775198004686 1
1.51844842395097 1
1.51536233843519 1
1.35769055564395 1
1.45993041007413 1
1.2925897745908 1
1.10739211091531 1
1.41329066034907 1
1.45335478920823 1
1.1209780058182 1
1.2990907889092 1
1.58204229973799 1
1.70394611027608 1
1.16300292135083 1
1.62059282428364 1
1.55388194532786 1
1.31607861220441 1
1.51337697681626 1
1.27569418261753 1
1.65277559142414 1
1.61579611650368 1
1.68788188112146 1
1.60157969225686 1
1.39301659982329 1
1.66516463352846 1
1.35239197651572 1
1.41730881672936 1
1.6126330553238 1
1.55509328584094 1
1.16488987360576 1
1.75956906585511 1
1.2149979942821 1
1.44293394048149 1
1.49456819968473 1
1.6862939177986 1
1.56253069504293 1
1.49585755995376 1
0.951668263538091 0
1.38325076820088 1
1.58507269106578 1
1.4548065496252 1
1.39171717323844 1
1.67851840607679 1
1.76865413170729 1
1.25542090672599 1
1.31448229229837 1
1.6073459209336 1
1.64056117586082 1
1.22981729968074 1
1.10536001202247 1
1.58313046490157 1
1.47964929135829 1
1.82348655393398 1
1.23406746193112 1
1.72341891873234 1
1.42673172296148 1
1.38126997294786 1
1.31458124679358 1
1.39964548958458 1
1.62061664473354 1
1.38864412484191 1
1.41060142051004 1
1.53652662731523 1
1.35813868651792 1
1.38292838043405 1
1.67814605132542 1
1.57031367979821 1
0.990224623761278 0
1.56297509838461 1
1.27714675485218 1
1.27994140421007 1
1.49862779045949 1
1.42471148072732 1
1.98992228728007 0
1.53231499562251 1
1.41761266950126 1
1.73126981218876 1
0.899308263070975 0
1.49504916899961 1
1.31956480936888 1
1.42178608679854 1
1.42849741195957 1
1.34568593544115 1
1.90361149284789 1
1.51677671541323 1
1.27959635422089 1
1.21895811042119 1
1.51355728758911 1
1.29736266040327 1
1.71369057171178 1
1.3323382078112 1
1.21644872481307 1
1.22395364368478 1
1.35594184375583 1
1.56155122927021 1
1.89306758518021 1
1.28850406948057 1
1.33910654533749 1
1.79478753286206 1
1.30952430395688 1
1.20633096226961 1
1.38615516747657 1
1.69194443008261 1
0.893857034173874 0
1.18721249502697 1
1.56927586708679 1
1.3461846830059 1
1.83407932211709 1
1.26795786498991 1
1.38830625226619 1
1.18891716588082 1
1.44729156663835 1
1.35439987136636 1
1.63298103243319 1
1.27230538463218 1
1.30234451599932 1
1.50224201874648 1
1.52011227093991 1
1.38715334752525 1
1.70981117450242 1
1.44353722239718 1
1.57453426621464 1
1.30609272503586 1
1.38142914311618 1
1.26218615603151 1
1.60243980025644 1
1.35247154055304 1
1.41433417075472 1
1.80388090538988 1
1.69264099405123 1
1.52749202556701 1
1.51666279139246 1
1.18727604773582 1
1.59872338946708 1
1.19617132845971 1
1.50734696298184 1
1.03248185957725 0
1.62915357623315 1
1.58108201993316 1
1.38218789922323 1
1.16527479820313 1
1.48399084039114 1
1.60072756783749 1
1.46133560288108 1
1.06011468626779 0
1.1179500267647 1
1.42962652184184 1
1.55523364995452 1
1.26997018372879 1
1.75217613696746 1
1.55039041085318 1
1.840952598226 1
1.42304843217026 1
1.46864673562466 1
1.26454838243393 1
1.13071865762608 1
1.2727942874647 1
1.17484710433721 1
1.69930335781545 1
1.39408847263943 1
1.37244726682477 1
1.12371188113241 1
1.54341886675191 1
1.32087057838081 1
1.43740176546939 1
1.58477742914 1
1.91996605938183 1
1.5624782849409 1
1.18244819707398 1
1.2436045296127 1
1.47427566222386 1
0.929088636366891 0
1.40350263617861 1
1.15929302929995 1
1.41640936502897 1
1.53571869340406 1
1.69704151328057 1
1.70049565342394 1
1.27068396479227 1
1.26981188791374 1
1.46276924529625 1
1.47764373978921 1
1.68418048286439 1
1.55676443034428 1
1.48048548129464 1
1.12862167441707 1
1.38951942918222 1
1.82342118158909 1
1.09900333884102 1
1.44509819065895 1
1.31987407969601 1
1.5980318927417 1
1.67444615267409 1
1.51707901123411 1
1.38782495353097 1
1.22893907901539 1
1.4612988761216 1
1.48851512185682 1
1.39404192072043 1
1.56810183588451 1
1.55786165060073 1
1.17098350392754 1
1.72126976609832 1
1.60163114736378 1
1.49156752474443 1
0.968223961974243 0
1.0461034587428 0
1.48030221204072 1
1.71828764071358 1
1.33214083756752 1
0.946956080756622 0
1.52348390429133 1
1.422592659534 1
1.16930989345842 1
1.29142164668391 1
1.73524893574516 1
1.09232378904305 1
1.48239310723497 1
1.25596482539169 1
1.57023171955781 1
1.27257331515403 1
1.27284305430973 1
1.58714116860821 1
1.71778719284612 1
1.50394838685204 1
1.32196642969734 1
1.32464385343955 1
1.45392324321671 1
1.69867038612779 1
1.47534945481706 1
1.44372575725417 1
1.56291841490228 1
1.68699163290018 1
1.33234539323758 1
1.32658384086036 1
1.61534980153194 1
1.10971004118584 1
1.52016283799634 1
1.6127474581845 1
1.37534820310769 1
1.67459508614593 1
1.47624981459127 1
1.44985675750325 1
1.17236038981967 1
1.47162207116825 1
1.11148329889596 1
1.56163219931177 1
1.24483788198349 1
1.63223007585139 1
1.42092759693723 1
1.12974595123108 1
1.43491841895421 1
1.25031541007712 1
1.78847556222732 1
1.46072772891228 1
1.08361447258814 1
1.48140913203409 1
1.62730994799246 1
1.07049392003988 0
1.66069131963369 1
1.56962582972144 1
1.66409034022394 1
1.01352188533155 0
1.62574104840547 1
0.999853549018811 0
1.49104716179239 1
1.69809082258139 1
1.62950890860703 1
1.28274745655045 1
1.49473231431486 1
1.34378231141622 1
1.43016599358584 1
1.26395332689242 1
1.3957118008303 1
1.56002654580364 1
1.61758567486787 1
1.50508255608187 1
1.50110590039642 1
1.63315802331888 1
1.95583197439375 1
1.42752028800562 1
1.45735062847676 1
1.41964130102064 1
1.12068320218973 1
1.20143698079675 1
1.50621656713504 1
1.38354317820833 1
1.37521567934669 1
1.47451517790378 1
1.11464537927372 1
1.64919620991815 1
1.70309671835334 1
1.56766434184914 1
1.24056985959943 1
1.58513547026299 1
1.37224147196807 1
1.49861058778373 1
1.73280200137663 1
1.45530147387444 1
1.39875090472112 1
1.85829708532683 1
1.4760256678174 1
1.20252566817286 1
1.35093283405427 1
1.45530072537685 1
1.6601821233374 1
1.38005181756095 1
1.68077729648519 1
1.35457712666545 1
1.49068531152508 1
1.44088335428761 1
1.32199670778784 1
1.10577195376716 1
1.3345307806315 1
1.40728993683101 1
1.44852005399983 1
1.48055923832678 1
1.37533010709449 1
1.12633297575947 1
1.51103682562715 1
1.33536301404289 1
1.27286317891599 1
1.42811979776108 1
1.55599044890529 1
1.20194442711327 1
1.46333158222005 1
1.40622632071161 1
1.57594571175321 1
1.24805768241251 1
1.62166675986869 1
1.19330541650663 1
1.29883382395476 1
1.55513271176226 1
1.21141515891759 1
1.26883640202599 1
1.37717895804524 1
1.45133851721974 1
1.47243212825249 1
1.3252900246881 1
1.61238248041613 1
1.51530770544547 1
1.5519793851308 1
1.61534982231261 1
1.20133553112126 1
1.41555599053073 1
1.34575492196149 1
1.52869668022619 1
1.4883897350079 1
1.13282092318086 1
1.67934805715523 1
1.819625706274 1
1.58987126237104 1
1.35545897510318 1
1.55436089286695 1
1.61986284040106 1
1.53791926830566 1
1.36228210216527 1
1.56027802151966 1
1.46280419312847 1
1.91620670649489 1
1.5892421220688 1
1.35912426257204 1
1.56940910208451 1
1.48361364858706 1
1.64157286662641 1
1.28601795892669 1
1.49487105029039 1
1.48788550882798 1
1.41225074749298 1
1.37357765422414 1
1.2115642944964 1
1.39033144673165 1
1.04129507106285 0
1.58196399204637 1
1.39385102808902 1
1.72157986487438 1
1.52377433427813 1
1.46919050803782 1
1.11465630961974 1
1.59295862895037 1
1.75180738543102 1
1.52517439354665 1
1.17049146930665 1
1.185028319325 1
1.54109844543554 1
1.22109091598084 1
1.56617003610086 1
1.52183795790489 1
1.5047881468099 1
1.64671109596303 1
1.0827570099959 1
1.27454619012063 1
1.45690550394755 1
1.66574073382881 1
1.694432988132 1
1.36558906980762 1
1.71008625006791 1
1.54371265506926 1
1.46037159461613 1
1.53604571353388 1
1.3842818186001 1
1.22575412216118 1
1.35855259742704 1
1.57809686996376 1
1.54293941572473 1
1.45487888817562 1
1.42460165707234 1
1.26246247483132 1
1.53306632922969 1
1.40374920813317 1
1.57194115550185 1
1.76690825806183 1
1.79194763791353 1
1.29374302253556 1
1.38141554212346 1
1.03997168759632 0
1.59465213476014 1
1.62995837689838 1
1.48472894159123 1
1.37753664525931 1
1.17815265384767 1
1.17915444558718 1
1.09960125194822 1
1.25383248742139 1
1.18584493237494 1
1.2737099476626 1
2.07730559202675 0
1.17774002542971 1
1.50102174125108 1
1.61703563215952 1
1.57136647071817 1
1.21076001928394 1
1.2080718711411 1
1.49939504960898 1
1.19644791130858 1
1.72835132323143 1
1.47582508302129 1
1.10847687873114 1
1.17797529106551 1
1.50077105394015 1
1.40612959227599 1
1.57889504226225 1
1.71683881019346 1
1.4425112065488 1
1.38861934063345 1
1.34641159931154 1
1.33593217021184 1
1.62196161846619 1
1.33812232753669 1
1.59407931702672 1
1.34952743344678 1
1.55398199426247 1
1.41281313455872 1
1.7195106380211 1
1.24090747125271 1
1.48423587355431 1
1.52119161564226 1
1.58708469038746 1
1.49457608589458 1
1.50345661104253 1
1.88094538205522 1
1.28450555570345 1
1.51104983029705 1
1.34868740088101 1
1.28250790677953 1
1.33677764687426 1
1.54272391331621 1
1.32490016878992 1
1.44559194532264 1
1.68390437573728 1
1.12823190079649 1
1.43412802685244 1
1.38212539794466 1
1.69698067024374 1
1.45504016094985 1
1.78334770072112 1
1.06934569175203 0
1.30484916898367 1
1.83962673052088 1
1.60125017624742 1
1.50454888985137 1
1.58308635457915 1
1.28894439309353 1
1.31539725868937 1
1.41306828531582 1
1.38696004764366 1
1.07296554412173 0
1.56884225518374 1
1.46641337432849 1
1.30327835796656 1
1.25527524968389 1
1.59449495900895 1
1.37129913771175 1
1.56183619488382 1
1.50212261723749 1
1.2862174242789 1
1.61208776676607 1
1.06346731527395 0
1.60719323758844 1
1.27883653985552 1
1.61616281280947 1
1.29999342099373 1
1.12100755533003 1
1.22686430269659 1
1.45240421515257 1
1.22767341954791 1
1.32809556740319 1
1.68067252868964 1
1.12831746339931 1
1.32206901534892 1
1.34815007339258 1
1.43546346796014 1
1.17855076176887 1
1.24429178183823 1
1.56770098870979 1
1.26152652015489 1
1.38280319783497 1
1.32062980755015 1
1.57214046591108 1
1.26526404561125 1
1.26564623670055 1
1.18588765733066 1
1.09455922772961 1
1.4118875461686 1
1.63150065375426 1
1.35079648546927 1
1.62100638520509 1
1.60547426095482 1
1.57685879758815 1
1.50468209089429 1
1.30284625132571 1
1.59512345410513 1
1.62021564514111 1
1.32729922778865 1
1.27207276013059 1
1.72868470981722 1
1.37614515916642 1
1.76026435491328 1
1.43988423639606 1
1.55795882668964 1
1.76545759587153 1
1.77645971037971 1
1.68754342218681 1
1.75905063923789 1
1.5900563343401 1
1.37230015782945 1
1.1281685917989 1
1.53922962007454 1
1.56464036612547 1
1.05773487147108 0
1.37366361900263 1
1.30253617858116 1
1.61014686859097 1
1.43833402986648 1
1.34134863539356 1
1.52855912208088 1
0.992457649759386 0
1.51019033000857 1
1.28028779654459 1
1.51823187387131 1
1.00898430167365 0
1.07183605483654 1
1.28745949231814 1
1.33865151880206 1
1.71908410338966 1
1.60033160617606 1
1.47055783955761 1
1.41515629159324 1
1.28028098358272 1
1.2855839185562 1
1.27643850199622 1
1.77155120423217 1
1.65488925737374 1
1.71669349632521 1
1.63665937388507 1
1.32024229550677 1
1.47586121868092 1
1.59966503233287 1
1.47101655597512 1
1.59647586572731 1
1.39488311070612 1
1.73939241048355 1
1.67225318719193 1
1.75705290018795 1
1.37579930254539 1
1.39193984179237 1
1.27761036700725 1
1.48006597479404 1
1.67954827397235 1
1.39580405338226 1
1.15614259573018 1
1.59938576323707 1
1.76225911444634 1
1.35723307133113 1
1.29245706115446 1
1.4040564765418 1
1.38773683760808 1
1.30383464578771 1
1.23546532126002 1
1.49680201846429 1
1.17337487937059 1
1.59340988649667 1
1.59618920359561 1
1.1957064437508 1
1.48037705404418 1
1.50504858110595 1
1.54965431504422 1
1.16237691695641 1
1.28474910671534 1
1.2713089469231 1
1.62213473208043 1
1.84177702457375 1
1.75667823383361 1
1.47690881510788 1
1.38270161527403 1
1.54790840961289 1
1.33962977289423 1
1.47523718547085 1
1.53452565567608 1
1.30803024218195 1
1.26484197321744 1
1.5242266799531 1
1.53724321777638 1
1.45231689196988 1
1.63163718816417 1
1.10685383452606 1
1.49090709400243 1
1.50707381970456 1
1.06352539478192 0
1.39380467318171 1
1.42194161669976 1
1.01516556752598 0
1.449198953425 1
1.30408870546903 1
1.37847629391701 1
1.64730744120963 1
1.56371823711132 1
1.67260116229583 1
1.37248111537365 1
1.22785677574521 1
1.35287619507964 1
2.1339242673917 0
1.37604514025664 1
1.4774197475668 1
1.70655496338131 1
1.52691628622542 1
1.50111480068329 1
1.6083581136394 1
1.11231325508305 1
1.46064415458044 1
1.55050061039584 1
1.574117311336 1
1.29427040284996 1
1.62156095549435 1
1.28464331314233 1
1.39892462736135 1
1.62589850842101 1
1.49220339471395 1
1.44386056073093 1
1.5003826506358 1
1.31885427215328 1
1.37256968133006 1
1.27450615517163 1
1.43402319446972 1
1.04196923392316 0
1.56276386828363 1
1.95535335758891 0
1.32097481320956 1
1.56974073173995 1
1.3682683722279 1
1.2501747865237 1
1.06561877295713 0
1.49138590340171 1
1.06088557306831 1
1.39965022852125 1
1.30385233347075 1
1.50051817431769 1
1.2625948415742 1
1.17949730814909 1
1.68997286810953 1
1.53396490285196 1
1.40413156989206 1
1.73940471267613 1
1.7284082532058 1
1.50554282296154 1
1.18562264791001 1
1.23937668832622 1
0.953272464598362 0
1.77389865158998 1
1.55207294750791 1
1.45211155964244 1
1.3766245991688 1
1.31657284712393 1
1.65541601641335 1
1.05220987936086 0
1.59427168042932 1
1.70489957421908 1
1.21908287189299 1
1.21022425898478 1
1.54902311496527 1
2.07926077858391 0
1.26625319471199 1
1.23383666966226 1
1.58116569357188 1
1.651274937226 1
1.46192725910404 1
1.48479687621326 1
1.39064000031347 1
1.04660513672551 0
1.20657830473497 1
1.80907486071421 1
1.73830893124046 1
1.55830099717052 1
1.31307612202662 1
1.39594549301234 1
1.66180344281498 1
1.36960025335553 1
1.28866192119785 1
1.41455796949993 1
1.44160330196651 1
1.41650371997888 1
1.69073386116316 1
1.29263914825236 1
1.72541331865985 1
1.43791052796602 1
1.25688316061202 1
1.33824489986548 1
1.47333618052606 1
1.50321130294652 1
1.78335922013901 1
1.78100364456767 1
1.52444562152475 1
1.47197794796739 1
1.29926705320475 1
1.39743165328385 1
1.73136106011813 1
1.60108496549839 1
1.6234611450976 1
1.52097069703122 1
1.38904552234884 1
1.66341547169297 1
1.11399963953342 1
1.29686207313852 1
1.6002389322907 1
1.56458764406808 1
1.77130065739814 1
1.34431150923105 1
1.11310744304352 1
1.24423629371719 1
1.49892692349684 1
1.50587903574108 1
1.4296919195397 1
1.41265441439057 1
1.61371714694333 1
1.37278092611425 1
1.28526853975418 1
1.11280733725636 1
1.6505691499696 1
1.78479092787473 1
1.47606756568829 1
1.2299872732615 1
1.52939104356255 1
1.35761970625881 1
1.46022815070663 1
1.25941532135003 1
1.1917930446475 1
1.20678006730456 1
1.31839022562391 1
1.32260634058496 1
1.63346879932072 1
1.41650278130593 1
1.3169788984479 1
1.76732799192253 1
1.28604626191251 1
1.22241549157528 1
1.69454565764413 1
1.20568472511033 1
1.64447439542825 1
1.52912033003963 1
1.28638061769803 1
2.06576227380422 0
1.47692321051041 1
1.27316907629286 1
1.33552655204731 1
1.4316658322594 1
1.13260769885722 1
1.56620706699643 1
1.40677123288046 1
1.54199947981046 1
1.22360336477475 1
1.45060679903101 1
1.47997454375174 1
1.14502675497659 1
1.69133107701253 1
1.49473844554056 1
1.27236605636128 1
1.40073822932842 1
1.32644965341362 1
1.52747453701009 1
1.2666660600665 1
1.19592245050159 1
1.54001575089351 1
1.56431923617763 1
1.38567253645702 1
1.46834212808755 1
1.43751163169182 1
1.46731519050216 1
1.18835007965049 1
1.54684948967248 1
1.68144069848948 1
1.12673153731106 1
1.86110481531084 1
1.33853177928986 1
1.76639914408424 1
1.31176707460157 1
1.2808776397783 1
1.33541020976314 1
1.2718037030034 1
1.6804692530369 1
1.29553525158647 1
1.50745540304786 1
1.55498580563073 1
1.5584649025792 1
1.42054458083853 1
1.57234792522727 1
1.67090541465148 1
1.65744025369594 1
1.50890752388663 1
1.4211796684704 1
1.42655309383739 1
1.27189063400483 1
1.08553730049863 1
1.27710913520692 1
1.50398425037571 1
1.47567985696597 1
1.35882180085828 1
1.18873561453399 1
1.49625608622423 1
1.16878597039554 1
2.04435856160133 0
1.51715772795382 1
1.52460677550997 1
1.48238791367663 1
1.20117428331759 1
1.76192271251712 1
1.59217576297812 1
1.4495118187286 1
1.58493519103145 1
1.45559276463545 1
1.43685329975556 1
1.49946756282635 1
1.00104265135918 0
1.42151387814076 1
1.15725721807829 1
1.67190369838235 1
1.41404485261818 1
1.13311137428993 1
1.30120324961755 1
1.28496724462128 1
1.51941854320738 1
1.61094138802956 1
1.52072221459017 1
1.72137624336649 1
1.73587254479095 1
1.51287343878676 1
1.65581814606919 1
1.58573732197345 1
1.63853923287815 1
1.63071630555096 1
1.28959541533556 1
1.37901291226741 1
1.83343130334284 1
1.44875921001819 1
1.39413416584006 1
1.16234567033987 1
1.43889477128687 1
1.83445463812074 1
1.74384827497677 1
1.57619691159687 1
1.47434746041883 1
1.1874069578541 1
1.57625287718871 1
1.82400843748196 1
1.46509371723775 1
1.55647340669342 1
1.51150552114229 1
1.27709255692078 1
1.7361982444884 1
1.40179676877637 1
1.2383295250204 1
1.54924879919419 1
1.26924519829511 1
1.27738771410852 1
1.34562015812296 1
1.53898641987518 1
1.63680086929756 1
1.63469883471313 1
1.33779111401555 1
1.87587490272016 1
1.84562624428121 1
1.57675185384957 1
1.67880855982284 1
1.53218290075962 1
1.19145692098068 1
1.3075231071713 1
1.09342257670621 1
1.81217210563748 1
1.07818206104889 1
1.20639806836575 1
1.47091198141307 1
1.22747505850079 1
1.30705543434028 1
1.4212443224004 1
1.53956487601709 1
1.5566964714575 1
1.52591205384248 1
1.2735484945248 1
1.40624880611682 1
1.63287314526265 1
1.42992628130154 1
1.13959196570748 1
1.36766704056773 1
1.36560709453932 1
1.28541832993162 1
1.76439685645594 1
1.25478205104519 1
1.26821228458829 1
1.49501969763956 1
1.77017024438919 1
1.22771549955782 1
1.35148291267875 1
1.54177857339684 1
1.72140258056361 1
1.12872235432908 1
1.45931764011242 1
1.43047461272355 1
1.49066153958101 1
1.81051780075739 1
1.6170533119044 1
1.16793279272328 1
1.39931050010599 1
1.32741787224579 1
1.07879535104948 0
1.63189851072263 1
1.84124462348847 1
1.39953726481333 1
1.50865724401387 1
1.55814183731268 1
1.8479459447052 1
1.1260542308284 1
1.59289886102771 1
1.71770472709992 1
1.56267245804023 1
1.68586097603781 1
1.31233597644872 1
1.3593617233772 1
1.55467271985319 1
1.40171041348815 1
1.58631021451611 1
1.22010217637059 1
1.61741445783636 1
1.15990113860193 1
1.34501072493795 1
1.08999483682255 1
1.62652271378774 1
1.43405434598701 1
1.62206866958849 1
1.09290045065341 1
1.4848606188296 1
1.33589462976298 1
1.69923832905161 1
1.47910124630715 1
1.34693350507539 1
1.46649944570148 1
1.31483699625992 1
1.23293250373768 1
1.67765221024786 1
1.68853690620299 1
1.39051038001106 1
1.10952623322392 1
1.84536709507171 1
1.48361962998794 1
1.45946392487193 1
1.36645347381318 1
1.58905672129454 1
1.58417604894295 1
1.48544641402134 1
1.75829848829389 1
1.36494569765479 1
1.61947978790005 1
1.53169007087344 1
1.29504102962373 1
1.64903039547387 1
1.5425180700262 1
1.16399199541689 1
1.29031524403636 1
1.47809338206547 1
1.98622460572566 0
1.05093416572241 0
1.34383518888871 1
1.58326649901926 1
1.58063667688328 1
1.4085680891331 1
1.53187443594481 1
1.32834232972782 1
1.62774362588785 1
1.3768115149558 1
1.46433787637446 1
1.36922827340403 1
1.4896758240709 1
1.56516871729334 1
1.66365442231598 1
1.43093585145149 1
1.16584676695129 1
1.15079061600535 1
1.19468982418067 1
1.3565783927561 1
1.48455295104086 1
1.40947914926372 1
1.46698452624947 1
1.26116813471363 1
1.46021213336303 1
1.41196654990117 1
1.59750303678132 1
1.45395444804996 1
1.17209713563871 1
1.26298528832845 1
1.47872570912198 1
1.37105134535764 1
1.4834254849866 1
1.60310697935787 1
1.44504826313916 1
1.36212346067706 1
2.01797205429006 0
1.90791839567385 1
1.22181192505952 1
1.58073315808234 1
1.58119246438663 1
1.61302708451701 1
1.4022602542598 1
1.38782268113015 1
1.15754957780705 1
1.29582613501098 1
1.34736231860978 1
1.46094208264667 1
1.38644207292291 1
1.53011362856681 1
1.44530101061445 1
1.57459053369564 1
1.49954379837298 1
1.5803373372792 1
1.14854514892986 1
1.13853702182505 1
1.47538056164434 1
1.52940682779426 1
1.58533816514019 1
1.45659723816374 1
1.32021538505885 1
1.44619353303818 1
1.4886437434321 1
1.27676354566692 1
1.18313921375396 1
1.56181800711253 1
1.76899093554155 1
1.57121844293069 1
1.55669762617245 1
1.43491001276499 1
1.48287435230132 1
1.43809593226563 1
1.29136715270095 1
1.02051978191363 0
1.13772013809681 1
1.77593491800081 1
1.8379170108921 1
1.42002392364725 1
1.44584190770158 1
1.0096931748725 0
1.51187354921349 1
1.40556036535453 1
1.4085453915664 1
1.07701284623976 1
1.33578421065955 1
1.62599606562938 1
1.46878376503724 1
1.31022275295696 1
1.12368970037566 1
1.52497321643901 1
1.53265059226038 1
1.53901649148187 1
1.37105222842957 1
1.54929064639087 1
1.40812914438719 1
1.56147650318765 1
1.04006002931534 0
1.36361835214203 1
1.35761924039364 1
1.41472553282954 1
1.33979043854935 1
1.50836564260521 1
1.36589092429542 1
1.24092289464512 1
1.5323783793615 1
1.32504123746837 1
1.46142031249605 1
1.15809010473418 1
1.61524504244066 1
1.13790186639675 1
1.30539333995859 1
1.46859186413003 1
1.4777336098946 1
1.53134160509193 1
1.23168952853933 1
1.36142365567718 1
1.18458285538429 1
1.42853244066619 1
1.36640152541758 1
1.37171893287847 1
1.28883751750305 1
1.25885314107827 1
1.38583022608813 1
1.52702567110144 1
1.65956029306414 1
1.3565544341801 1
1.27604598586517 1
1.37202569380208 1
1.64864817338966 1
1.54441867056404 1
1.25738008161958 1
1.42448596685989 1
1.30870014460569 1
1.39901266021971 1
1.41034918325066 1
1.31060493892377 1
1.55832814513768 1
1.66639661069063 1
1.28482789706122 1
1.64734260666211 1
1.32615921672141 1
1.4763026448255 1
1.11478211478002 1
1.41897263739522 1
1.76592022680934 1
1.81935782192646 1
0.987761896236175 0
1.79205082204506 1
1.51705924908345 1
1.68552939040333 1
1.4660955053438 1
1.36282451936987 1
1.37074071835754 1
1.38709700907615 1
1.47030357379881 1
1.73301394726885 1
1.85441961108148 1
1.53911768233012 1
1.67461383900319 1
1.52492672067718 1
1.28018621775602 1
1.32584345423156 1
1.81505963112261 1
1.01803246778578 0
1.52356916706376 1
1.48016229379409 1
1.19737074156193 1
1.44609843531083 1
1.63918403875816 1
1.87752024266997 1
1.23646556283692 1
1.37303030743189 1
1.34521932373585 1
1.46861308704352 1
1.41644890536498 1
1.54500034964573 1
1.31609395018724 1
1.4558327023623 1
1.46666057195925 1
1.65424940821279 1
1.5452549715149 1
1.25117673673692 1
1.07541992772716 1
1.32612406689354 1
1.4856069086497 1
1.13090502087675 1
1.44745060054564 1
1.4835953054437 1
1.08546948832166 0
1.50488539516448 1
1.60268946016569 1
1.86848963660719 1
1.26481940625291 1
1.55027263160781 1
1.78398099906782 1
1.17743895171738 1
1.65157758402679 1
1.40206189874161 1
1.47175565002518 1
1.17200261035051 1
1.28174196424589 1
1.4224434542539 1
1.28115435633219 1
1.53399091276893 1
1.33183967738289 1
1.17614499821521 1
1.10731304996844 0
1.32425878587081 1
1.27630150662322 1
1.21900786819994 1
1.38685331516159 1
1.42564712546026 1
1.70570144213774 1
1.55016073369017 1
1.36214356343677 1
1.00157709539284 0
1.53783233311623 1
1.04976110974392 0
1.66937902692154 1
1.59455338973674 1
1.37390804781888 1
1.23484602761416 1
1.08600679291703 1
1.353695154179 1
1.45823230288295 1
1.08098233099814 1
1.58291628545887 1
1.35452048437521 1
1.67720304017735 1
1.88809902849364 1
1.41795121293619 1
1.53894594195124 1
1.47591851399722 1
1.49430442527019 1
1.53353731476652 1
1.36995504625101 1
1.47520556915095 1
1.58154494384479 1
1.67882646209305 1
1.27291519252528 1
1.16882235222523 1
0.832149451150664 0
1.41317904164437 1
1.41379103508457 1
1.28932923766283 1
1.61848935521633 1
1.52078857800641 1
1.40762539208134 1
1.65265406381869 1
0.997069786771733 0
1.74716013037857 1
1.34172013319699 1
1.25717634872907 1
1.6539345414694 1
1.31432262225453 1
1.79524949151389 1
1.64589481432921 1
1.47230170513515 1
1.22040207962078 1
1.10106333456084 1
1.57355971231735 1
1.57265119538209 1
1.48235930320418 1
1.23098822132046 1
1.29184929645396 1
1.49515316177876 1
1.58697438716053 1
1.46956618094531 1
1.71472153170653 1
1.34367291589939 1
1.63016472318403 1
1.25209254227013 1
1.26397446195351 1
1.36314327436013 1
1.1229557053624 1
1.67341279229125 1
1.30605374293366 1
1.16272350780311 1
1.60074765955316 1
1.41910804777229 1
1.36756511933228 1
1.72946477872568 1
1.36735167422568 1
1.40960850962655 1
1.40057046013679 1
1.67277982460777 1
1.15443159419854 1
1.43489737438012 1
1.36024341053398 1
1.35095154404038 1
1.35338691153203 1
1.38633665623958 1
1.62032985293605 1
1.45611558690774 1
1.22886336237113 1
1.57787496747707 1
1.26927098006959 1
1.29750972951401 1
1.57989428918625 1
1.3175430014245 1
1.46332196336131 1
1.18428545475647 1
1.22694621454696 1
1.46440942506848 1
1.50981351374237 1
1.30964038638141 1
1.07801208166943 1
1.71050356466853 1
1.41199965920648 1
1.50181083761274 1
1.46028888670921 1
1.2065447393545 1
1.95454207282349 1
1.59994871868654 1
1.53195517995824 1
1.28921227877709 1
1.48715270767953 1
1.18568378315121 1
1.46450659544765 1
1.60475238253466 1
1.50880054656363 1
1.43161396983222 1
1.47997204217675 1
1.49063975225978 1
1.58743852722334 1
1.26333065898822 1
1.38790545635772 1
1.73056624377494 1
1.6261733470125 1
1.26403156127179 1
1.50481450740614 1
1.40170831540752 1
1.38645422017078 1
1.45457090736348 1
1.37026936431379 1
1.58284800200278 1
1.35962227039048 1
1.52493915605194 1
1.74400834466715 1
1.74532575293305 1
1.43556335347689 1
1.48850015129748 1
0.957311942676144 0
1.5688232180348 1
1.55812429960068 1
1.39632197618187 1
1.47496231974622 1
1.21028335828451 1
1.2105359225372 1
1.32038818660848 1
1.12295131423342 1
1.46254739280908 1
1.78054236409007 1
1.34854398419227 1
1.62712819396828 1
1.35884685907987 1
1.47033209277786 1
1.38555337878904 1
1.0687001352576 0
1.24497144018213 1
1.52478181296245 1
1.77494133361451 1
1.43017957735053 1
1.26021380410301 1
1.54255082727596 1
1.69217637554586 1
1.51714042090491 1
1.21546254864777 1
1.49350415539173 1
1.37262362517809 1
1.34910544548727 1
1.50501166704639 1
1.67610809627683 1
1.44602151737073 1
1.41959039029078 1
1.15701152302135 1
1.34563350941197 1
1.55272523954454 1
1.5103909489512 1
1.39604772176174 1
1.88172821229331 1
1.31848773272988 1
1.57927671004597 1
1.47310197209743 1
1.34770934339557 1
1.24930353006591 1
1.82382836296186 1
1.08827993782694 1
1.42669304898345 1
1.32296443254528 1
1.16976490592927 1
1.49343893375073 1
1.46096815035248 1
1.40040329061355 1
1.25526879823051 1
1.34411546868824 1
1.52073510571618 1
1.36982022518536 1
1.75844126792279 1
1.16730144514698 1
1.42287789040182 1
1.48339358633653 1
1.44621860789054 1
1.73648722789914 1
1.01409979318266 0
1.77367389668418 1
1.29368391193025 1
1.34815911989075 1
1.2373915378988 1
1.4476008811792 1
1.76739680186029 1
1.53848896570834 1
1.48765448585331 1
1.49252546204494 1
1.29844867106966 1
1.23199312706972 1
1.70082446359953 1
1.32460345547963 1
1.41587800835168 1
1.27457389006363 1
1.31483518781595 1
1.42864459047178 1
0.99170305098874 0
1.34368274921922 1
1.25415203104252 1
1.42110370880364 1
1.37005496277683 1
1.61998225210273 1
1.49338984754795 1
1.65248096583031 1
1.20072166121746 1
1.80986708447746 1
1.30358736532677 1
1.25058378356909 1
1.32074541352646 1
1.40791534244689 1
1.5847170391973 1
1.42357567559402 1
1.09690593591193 1
1.21400878959328 1
1.56521790220028 1
1.42445245208439 1
1.60521411647905 1
1.11785001662097 1
1.49817211380912 1
1.41325563971509 1
1.18828982537806 1
1.43070606380671 1
1.350459160244 1
1.27178911448055 1
1.44417968797995 1
1.37272851475504 1
1.89469104483504 1
1.72976787099588 1
1.42682881067943 1
1.44643121961065 1
1.36653401521962 1
1.49643117251786 1
1.17980849875306 1
1.32171670869543 1
1.29498042455717 1
1.35977148410994 1
1.35557746595545 1
1.64907990604745 1
1.26891696713191 1
1.5588469288666 1
1.59700765842129 1
1.37069498100062 1
1.1944904078869 1
0.999123707572594 0
1.27664078002913 1
1.80683195936408 1
1.41428309376677 1
1.31367428966398 1
1.32076425659033 1
1.438149660714 1
1.44145119307398 1
1.5408002327156 1
1.34044744484212 1
1.33597401664528 1
1.57873501946168 1
1.38296321893995 1
1.33010313050963 1
1.58734903464172 1
1.44662646753926 1
0.944817279778659 0
1.34483252036006 1
1.15569561969654 1
1.58543676896211 1
1.50425610865239 1
1.41932404690492 1
1.54526744999489 1
1.48202164645337 1
0.967524551080766 0
1.6371785997945 1
1.54102421043049 1
1.46974814891344 1
1.47845311790202 1
1.27589589952548 1
1.15324653317909 1
1.11244722519899 1
1.41739694776829 1
1.33536278511003 1
1.68506340332901 1
1.69430601015699 1
1.22069644216867 1
1.52130831950683 1
1.46588474781695 1
1.34322263845863 1
1.12947853327825 1
1.2562835154643 1
1.42516258833991 1
1.38564109788808 1
1.16677644874073 1
1.43080091328247 1
1.50941614630426 1
1.49124359583161 1
1.41739474446457 1
1.32215612298095 1
1.49696561113958 1
1.65490100668695 1
1.76806973261645 1
2.08846557970221 0
1.3378335498535 1
1.17674220752191 1
1.32737608823209 1
1.4601362662434 1
1.90125180902135 1
1.83180581502956 1
1.17929473967261 1
1.61829378028261 1
1.51326311100209 1
1.60374048638366 1
1.68968651849712 1
1.44653456112296 1
1.62553966768585 1
1.72675346971891 1
1.17225333658165 1
1.16973066005776 1
1.64575272570148 1
1.43929245059462 1
1.58387392407141 1
1.42118471514444 1
1.76967500019085 1
1.69219009902106 1
1.50641683406506 1
1.37541079595645 1
1.23390634108763 1
1.48747735952692 1
1.32642820568814 1
1.62546476239604 1
1.35069785372571 1
1.71117970381751 1
1.34399735852303 1
1.17630540349677 1
1.24902247988969 1
1.39366899304809 1
1.27617395617532 1
1.70272959735569 1
1.42091565512734 1
1.5133504740055 1
1.34599605172819 1
1.57919841324347 1
1.397879601629 1
1.12798650237162 1
1.48682334663857 1
1.45125500600014 1
1.50525490895437 1
1.37995048987859 1
1.54921587958567 1
1.4272617373191 1
1.30043172313459 1
1.25918614325912 1
1.64060009264491 1
1.56561100830061 1
1.40200471183634 1
1.28288578750063 1
1.54898761406301 1
1.42577443253664 1
1.148113850013 1
1.68685597970808 1
1.38723853020854 1
1.45654399642912 1
1.55975590149398 1
1.37800837184763 1
1.26363667716367 1
1.27814779246777 1
1.15128117227104 1
1.55776173409938 1
1.87393193687906 1
1.24351976891405 1
1.55466434867832 1
1.58428008342574 1
1.30624896992673 1
1.30016865014798 1
1.31364283417727 1
1.58394112087994 1
1.5900791362867 1
1.31598065033932 1
1.60876205211076 1
1.36009789056113 1
1.48906592633795 1
1.68107621963071 1
1.57791699155956 1
1.57184584557253 1
1.20613624128052 1
1.1980322935193 1
1.35598369156216 1
1.47465943500516 1
1.34740045888681 1
1.54819358601548 1
1.6733540019933 1
1.51239367116146 1
1.55745366134771 1
1.40975186604008 1
1.28136808393447 1
1.51855714610031 1
1.21255148172325 1
1.12717281595614 1
1.12550533896049 1
1.19510245928932 1
1.60617371064366 1
1.15177373862 1
1.21087452848504 1
1.59068947012419 1
1.11000522649236 1
1.06853582343596 0
1.28015594059653 1
1.73146474626246 1
1.35167430243476 1
1.57634701190545 1
1.55858760519498 1
1.32638863515932 1
1.48514276794297 1
1.29132187697307 1
1.56994653619987 1
1.39371612011806 1
1.20085325775171 1
1.22949018953508 1
1.47480658252331 1
1.47322370354213 1
1.54395292863064 1
1.98069768398678 0
1.51121165724872 1
1.61396220913627 1
1.37954357625339 1
1.63189217826218 1
1.5296380270826 1
1.22447736071904 1
1.98323481139732 0
1.13003662060928 1
1.53132023935703 1
1.37920543248831 1
1.72913234408656 1
1.74179923024978 1
1.47126191337282 1
1.38585668108045 1
1.48184977288605 1
1.48935608684463 1
1.20029491332446 1
1.19831337256714 1
1.34381425698829 1
1.46590695576567 1
1.03386332887179 0
1.29276809914542 1
1.6097617489274 1
1.50899489186707 1
1.52239732517396 1
1.27227744637822 1
1.33670286673463 1
1.30556989839445 1
1.4490923876599 1
1.30065974528483 1
1.53594919197232 1
1.69019640293037 1
1.38640898636147 1
1.34941299458211 1
1.45998107972903 1
1.60165971388219 1
1.5046020534092 1
1.34606518839191 1
1.66737263485509 1
1.38209886632878 1
1.38992922454855 1
1.51381949174465 1
1.3452676252323 1
1.81471788104416 1
1.30435433732557 1
1.15251612146537 1
1.58913819449152 1
1.4624405804983 1
1.50199798484087 1
1.54396261285167 1
1.07933372063341 0
1.76534670728011 1
1.27871635514679 1
1.17599022313447 1
1.81145305833642 1
1.79623248717969 1
1.65898323687117 1
1.59078284823212 1
1.10422689074041 1
1.09438567898424 1
1.33834473108459 1
1.45182227659529 1
1.2510278588782 1
1.47411789403446 1
1.33748227390978 1
1.50368685945846 1
1.77577306507923 1
1.05342205808212 0
1.40311526720653 1
1.12847618150549 1
1.14356696087187 1
1.13107058986181 1
1.59483158896073 1
1.46384383173593 1
1.73781709345357 1
1.3801149888919 1
1.07735653360882 1
1.49175946750008 1
1.39428622804589 1
1.54554350332792 1
1.5220450875618 1
1.14369923639367 1
1.6853201598629 1
1.39829261736407 1
1.74120625371483 1
1.48859913591506 1
1.75120048742604 1
1.38361968472542 1
1.41418551402525 1
1.56096757844034 1
1.19604528947666 1
1.38164656719023 1
1.64766702046454 1
1.65066460700595 1
1.50957482709262 1
1.5064948363584 1
1.38653809813426 1
1.34034055296822 1
1.40313591531013 1
1.40796676220318 1
1.17985228560561 1
1.45579435184563 1
1.3911092669196 1
1.30204159143511 1
1.43402467661703 1
1.58589089416959 1
1.7632058653984 1
1.7152661653769 1
1.20250459251705 1
1.38538880429761 1
1.40038632453681 1
1.55909196179406 1
1.25365348650431 1
1.46944180969284 1
1.78200731763277 1
1.15379739605437 1
1.55778629449263 1
1.69377542961434 1
1.25560734045051 1
1.66397640760918 1
1.55448306774358 1
1.45228480947241 1
1.4153190526179 1
1.69047455959834 1
1.54029507459656 1
1.38387245380969 1
1.24274473125889 1
1.56265727816506 1
1.26819649498638 1
1.58642176558072 1
1.67097888229731 1
1.51414309956231 1
1.251268170983 1
1.38760183652257 1
1.28814428818588 1
1.8456310218601 1
1.3824794134728 1
1.50497371835306 1
1.53689515790983 1
1.24376870196644 1
1.74065405109735 1
1.24686512889969 1
1.59723214963622 1
1.28162252506476 1
1.17555283130425 1
1.45618518893801 1
1.35921229346787 1
1.30899577568674 1
1.44460428969004 1
1.29276832634925 1
1.27280691850367 1
1.4626681762232 1
1.61282201562574 1
1.49873109616387 1
1.34247506796107 1
1.53522558347181 1
1.22923844584905 1
1.47645598248579 1
1.29495458636013 1
1.44938181098002 1
1.00710326473969 0
1.57940796978367 1
1.16361258636497 1
1.23316656148474 1
1.40399033418912 1
1.17504516610186 1
1.20961581207256 1
1.46979076618196 1
1.51018893798424 1
1.41841370856071 1
1.6415496246511 1
1.47113038280728 1
1.01209920200099 0
1.27603724757653 1
1.19967191017932 1
1.28575500239839 1
1.29558243596009 1
1.10715435568342 1
1.30738967581924 1
1.44223464474174 1
1.46168385627312 1
1.62384179576531 1
1.21852035906006 1
1.3712216443925 1
1.35109552774802 1
1.77052799386168 1
1.46971742095959 1
1.96327375021118 1
1.33622382522031 1
1.74033665970866 1
1.88917019052322 1
1.34146430551329 1
1.52267811347681 1
1.33821695093858 1
1.20993160612625 1
1.70805844219971 1
1.61761016173709 1
1.260426403458 1
1.37877683251576 1
1.41558446321138 1
1.31685645137551 1
1.80811515731976 1
1.43883811507107 1
1.27372656793578 1
1.19044059406341 1
1.42846118804977 1
1.40915707905241 1
1.15954316915022 1
1.29979737030553 1
1.37450897239917 1
1.08750477093539 1
1.30468641858053 1
1.17299131733711 1
1.44065603480647 1
1.34475676220403 1
1.40801957239191 1
1.15541965173191 1
1.33044969051108 1
1.72941441085912 1
1.66726289708241 1
1.76131942733826 1
1.53571737854275 1
1.5539680203201 1
1.32818114033453 1
1.718566038148 1
1.27162809251396 1
1.24032846585451 1
1.38261030389179 1
1.34018923351219 1
1.47122567909024 1
1.4183996234229 1
1.52162282239655 1
1.76650826358342 1
1.35935046871865 1
1.49137909226841 1
1.44635624788238 1
1.45703248638492 1
1.12453818551737 1
1.51985956127767 1
1.5687217129757 1
1.46567447321258 1
1.27180258544975 1
1.25838916414431 1
1.56433627627722 1
1.32236427272931 1
1.91742047997605 1
1.29669029473972 1
1.22825509206967 1
1.63513406768518 1
1.29100670179616 1
1.17465340583674 1
1.39248090994071 1
1.42841111536788 1
1.24465533671949 1
1.10269347239685 1
1.35426521699382 1
1.44088468059385 1
1.47840299000201 1
1.23117727698416 1
1.12829758619264 1
1.45046947088721 1
1.42907183813479 1
1.54586198240731 1
1.11255806011629 1
1.41421166048781 1
1.45499906536789 1
1.50373133636367 1
1.44008479723303 1
1.09766043767147 1
1.7419901834476 1
1.82824442792795 1
1.24761472484642 1
1.37216022597852 1
1.09185304862923 1
1.29108196023548 1
1.48516269813729 1
1.23674434096377 1
1.43733960625124 1
1.45144756994648 1
1.6658627093714 1
1.90397494454348 1
1.37486353931322 1
1.57516028875729 1
1.47107350489178 1
1.62512661344751 1
1.22079060660192 1
1.6567213265608 1
1.53723198006349 1
1.59459517826978 1
1.17962914443228 1
1.31443256934345 1
1.53861300895822 1
1.90070311651117 1
1.55018558007408 1
1.26734252941745 1
1.44668258475594 1
1.50720361338886 1
1.57505167304731 1
1.72879587118793 1
1.48842648756815 1
1.68134889221919 1
1.51828688331197 1
1.27863449320321 1
1.5710659288764 1
1.27912317129086 1
1.7755040954529 1
1.26191558639762 1
1.43762458616724 1
1.81291065752106 1
1.31936238411249 1
1.55475712351366 1
1.11397945382402 1
1.72581817749434 1
1.44504794949763 1
1.46585115607425 1
1.31473225775854 1
1.51192722965822 1
1.28498414779768 1
1.13415554973628 1
1.82364748548565 1
1.60495222495527 1
1.47705483634828 1
1.31435569204731 1
1.81958564634147 1
1.32598943739861 1
1.45207746683051 1
1.24844268747551 1
1.5746105507389 1
1.41325392140408 1
1.75959920286486 1
1.21760668162233 1
1.51205188417824 1
1.44068001454129 1
1.46320959941613 1
1.51664318884184 1
1.68078013755303 1
1.42299354307005 1
1.62141436194124 1
1.60257543169085 1
1.38908027936797 1
1.482844414401 1
1.66604441916955 1
1.09677839164406 1
1.78949913642923 1
1.38929362766994 1
1.47268229472038 1
1.51100092039681 1
1.21048761090428 1
1.47884916262434 1
1.70899856020647 1
0.999917166552174 0
1.45048855892297 1
1.54667777528278 1
1.58316205717527 1
1.13461826202228 1
1.40025376128579 1
1.49506431964746 1
1.38960633411231 1
1.51504181688505 1
1.2129982560707 1
1.59116323397376 1
1.30754028844749 1
1.4634964044569 1
1.40821763525763 1
1.36419954005724 1
1.44699817814566 1
1.85343330441448 1
1.38419141971464 1
1.05815305187997 1
1.02059352681314 0
1.13705309562513 1
1.16310312697088 1
1.57894435235103 1
1.60722408598113 1
1.52324261908004 1
1.18955953224912 1
1.36077020367789 1
0.919540120352796 0
1.57358767095368 1
1.54178104022163 1
1.6923656351988 1
1.61713842804692 1
1.03561478125793 1
1.47865090492896 1
1.51082274331204 1
1.02791943801104 0
1.37951052625191 1
1.230773766497 1
1.4319862403849 1
1.54871907031209 1
1.48184238630076 1
1.36326430922815 1
1.98041770946543 1
1.29491510159525 1
1.47757882816519 1
1.72709890517192 1
1.28061375779639 1
1.22367105703008 1
1.28151187861045 1
1.15305867294127 1
1.15899552027122 1
1.57823683876871 1
1.4968119497177 1
1.49491118873014 1
1.33847536293558 1
1.34952577991485 1
1.22481801731261 1
1.607418200293 1
1.15671960027466 1
1.54490828315928 1
1.30253881529141 1
1.36927733961646 1
1.38283287101911 1
1.14278137906819 1
1.28261452543111 1
1.30260842656191 1
1.29258948874769 1
1.29545821629817 1
1.28278292243942 1
1.62460630301118 1
1.67507342096628 1
1.42267520922229 1
1.62148890206927 1
1.3529188442152 1
1.40342863893378 1
1.22494180419176 1
1.4270057605689 1
1.49868720716672 1
1.41247162952613 1
1.59330121486076 1
1.65781690683189 1
1.50766656569679 1
1.40171825842042 1
1.31820335179906 1
1.36989704225112 1
1.3502315279663 1
1.6234536401633 1
1.50482506303024 1
1.52456958310547 1
1.58267523159846 1
1.81397240068979 1
1.73691773553847 1
1.42976944444827 1
1.27365267375079 1
1.51827163757344 1
1.42684451392739 1
1.40244715966002 1
1.81385839805008 1
1.77478898483622 1
1.44381240463429 1
1.09908052792084 1
1.32719299910787 1
1.28796418676705 1
1.12877992563689 1
1.23658991298546 1
1.62228472458637 1
1.0787211038199 0
1.35026009239497 1
1.39618604790369 1
1.6513669723745 1
1.76444327572288 1
1.28902301946438 1
1.51009781527844 1
1.36594767058145 1
1.42807451064474 1
1.10513103456532 1
1.31650901599429 1
1.28586607204576 1
1.63944875416439 1
1.53801758653691 1
1.80419116018953 1
1.53270923180417 1
1.38005278668961 1
1.30925684632955 1
1.37715844149621 1
1.34583299884932 1
1.55469053232785 1
1.48135829846809 1
1.44170069475697 1
1.54119884885782 1
1.68210144076035 1
1.23799171494098 1
1.54795539603247 1
1.1846215309807 1
1.38821906008971 1
1.01271464865166 0
1.56764391087146 1
1.51356776077438 1
1.34528260256003 1
1.55976896670083 1
1.50430604807145 1
1.47435060861902 1
1.46093169258305 1
1.25152792882511 1
1.55902721972748 1
1.55266684164691 1
1.15540267522067 1
1.55724689418174 1
1.50731684191636 1
1.33826690027344 1
1.78623126164929 1
1.38098997836605 1
1.34321493618697 1
1.44867919335343 1
1.50686782385443 1
1.14112324660185 1
1.28450885120369 1
1.668042229391 1
1.91290833468535 1
1.54251563243007 1
1.28145303743665 1
1.02136073699407 0
1.39781014749549 1
1.12795206857034 1
1.11140138052546 1
1.60274539373702 1
1.40373557054416 1
1.26604221108539 1
1.30212278989188 1
1.66457204785058 1
1.15577390715448 1
1.71990964661802 1
1.53665640262581 1
1.34283656179892 1
1.66864856249202 1
1.34223271486267 1
1.45741531010673 1
1.57076866154811 1
1.50570491372762 1
1.63172531033525 1
1.60098126322793 1
1.2330541809487 1
1.30069560193421 1
1.48804226525359 1
1.52193341188292 1
1.2274919959661 1
1.20724869113468 1
1.30040327330154 1
1.40856271596313 1
1.86486119090096 1
1.39672126030168 1
1.21267825406286 1
1.4581091115984 1
1.20651703405598 1
1.50871532111689 1
1.66575857615388 1
1.37324930268332 1
1.06045790485115 1
1.63779879064247 1
1.49879568720014 1
1.08644737475755 1
1.5453358630219 1
1.20890359496437 1
1.7482290640849 1
1.63996917911665 1
1.3208838957978 1
1.41017045157362 1
1.1750474261201 1
1.15101699076051 1
1.75109878794813 1
1.64862733585762 1
1.48405837805734 1
1.26118605865761 1
1.25118921057506 1
1.30478612683412 1
1.7289749437165 1
1.91730329869029 1
1.44911956464225 1
2.06746015486665 0
1.57506986784682 1
1.38381562623067 1
1.66751433895579 1
1.19464024151877 1
1.75643517329622 1
1.24052223934204 1
1.1862299866713 1
1.32328797314766 1
1.25695198527809 1
1.72257326099173 1
1.48617772970904 1
1.94467365870004 1
1.41541684284264 1
1.57530712870929 1
1.15929983249544 1
1.14701303034294 1
1.40612141094307 1
1.82642803372524 1
1.74823370201267 1
1.22207213222735 1
1.21510211948445 1
1.46953651782299 1
1.30095100871768 1
1.09921287194422 1
1.29808700556696 1
1.30747515872032 1
1.60589934707039 1
1.48928745329899 1
1.55865319671227 1
1.36573074052295 1
1.23952513289929 1
1.53869999542182 1
1.37594638534784 1
1.62286339881002 1
1.49748842659844 1
1.22767804839287 1
1.6821365829861 1
1.26824703569374 1
1.30956181399639 1
1.54223001052919 1
1.47370583307518 1
1.48391729576178 1
1.47433045921247 1
1.39779147515592 1
1.30135432340687 1
1.64284262294017 1
1.55518070198113 1
1.56857445195623 1
1.54551669543614 1
1.34806327117724 1
1.26054702235915 1
1.35729222663685 1
1.23948706651602 1
1.35538141239621 1
1.47644417158451 1
1.7915112473328 1
1.1747050031987 1
1.54056168075315 1
1.50802242454109 1
1.60237977779059 1
1.49695142789671 1
1.72877064445166 1
1.57331345807487 1
1.40681677488806 1
1.44693375408071 1
1.53004527928054 1
1.76615072651117 1
1.44460199305271 1
1.76618867599997 1
1.58834930582452 1
1.54776194204201 1
1.43208355405588 1
1.72934709755384 1
1.49536903699368 1
1.32236267590336 1
1.62899077844199 1
1.29557336053204 1
1.27392175649037 1
1.64662561448316 1
1.15024402520072 1
1.24083282713773 1
1.08333283428118 1
1.39301269216938 1
1.38684612352002 1
1.67646161384742 1
1.72884946523065 1
1.5244954348481 1
1.46445369686733 1
1.66484829705728 1
1.21984230537966 1
1.47994777090658 1
1.36874065814249 1
1.57327309070367 1
1.5274323598662 1
1.25106855327616 1
1.21794158056558 1
1.6418788053574 1
1.35839883716792 1
1.60315847507445 1
1.18324633776921 1
1.60424219955923 1
1.47937656416097 1
1.71475028153193 1
1.40410577260869 1
1.38826105152313 1
1.70182968852218 1
1.49394693244144 1
1.44959380311786 1
1.61365443962391 1
1.49016596080099 1
1.56094570598997 1
1.36542112493695 1
1.18520271601174 1
1.31604211638517 1
1.09830058336663 1
1.25582305818832 1
1.47285699522357 1
1.4307471240315 1
1.76184827974698 1
0.912150297923697 0
1.4177721467466 1
1.58398725720012 1
1.14402332447713 1
1.41726801041241 1
1.68966614345859 1
1.4724130483032 1
1.16711475080635 1
1.335691371911 1
1.52478813633249 1
1.79808384635524 1
1.61048431658197 1
1.86001325431603 1
1.22744285230737 1
1.14474283494888 1
1.15260488027887 1
1.58238904097931 1
1.37105539921347 1
1.51179585957126 1
1.50952205748614 1
1.42097354468539 1
1.63412338105674 1
1.25945803127273 1
1.27436561065905 1
1.82603415717671 1
1.46115822948825 1
1.23120864518736 1
1.44168424511481 1
1.75304053547522 1
1.53291746262196 1
1.35294533096477 1
1.23752161075637 1
1.47569736053518 1
1.61156823889552 1
1.19481826702167 1
1.58886358376718 1
1.39245984016807 1
1.41490881522394 1
1.68620261697766 1
1.52055808336941 1
1.86403950126597 1
1.72034783737414 1
1.76544386559241 1
1.21046143905692 1
1.48934835780514 1
1.28552245456921 1
1.28894762287251 1
1.1206176246055 1
1.31690655662125 1
1.49780569852593 1
1.37596363749513 1
1.23574202866088 1
1.31486698460881 1
1.62359283644981 1
1.31347138179135 1
1.36542902454153 1
1.24738096854164 1
1.42540480859826 1
1.13309034090144 1
1.67217309250748 1
1.73499801948017 1
0.959490106951589 0
1.34300284950177 1
1.47183250937143 1
1.32745627722929 1
1.46552178479242 1
1.32775018734281 1
1.58814591948388 1
1.38243803488796 1
1.17970109365444 1
1.42444968954758 1
1.43256147694221 1
1.50449940372599 1
1.31501516533611 1
1.07522757356915 0
1.61214320285347 1
1.4489167560922 1
1.3956855219717 1
1.43053827715279 1
1.55617870438569 1
1.2717891383075 1
1.32365599133086 1
1.60022369984888 1
1.47996824303273 1
1.58029846608391 1
1.55247357551101 1
1.16565052287717 1
1.28565848669758 1
1.32980133609567 1
1.45786981549356 1
1.49718858887344 1
1.30453765325074 1
1.08166215019363 0
1.34013199052877 1
1.38552737910499 1
1.12767843339163 1
1.17168310869839 1
1.23202337371358 1
1.29974665469509 1
1.42627075590295 1
1.34169606987167 1
1.53099038263638 1
1.7318955505093 1
1.32069484435483 1
1.15304506238366 1
1.49995084591445 1
1.31892063663483 1
1.24416711584782 1
0.831432902628833 0
1.59266454866279 1
1.66338039099517 1
1.65010067848164 1
1.63636910110158 1
1.41933065602306 1
1.45445463382599 1
1.23360043648639 1
1.2309596490797 1
1.55797230581941 1
1.43451814447697 1
1.29957985486096 1
1.20024409967011 1
1.61277819321158 1
1.55839704710738 1
1.60309324763414 1
1.39117644577805 1
1.16047098749929 1
1.24285628497867 1
1.25193257063229 1
1.69287261889874 1
1.51678276792675 1
1.38253700506876 1
1.60625941619363 1
1.73150970339728 1
1.66811808867729 1
1.41862143871694 1
1.33147985478115 1
1.45052912818814 1
1.17661742807542 1
1.44640025703991 1
1.204004568127 1
1.63958689673222 1
1.35805667654866 1
1.22867703190112 1
1.17148795055458 1
1.70486841526614 1
1.13536724770918 1
1.55347298882882 1
1.46600820663002 1
1.44303925333671 1
1.19456664664112 1
1.84051653197672 1
1.42475930516828 1
1.58105689147787 1
1.23520398379324 1
1.20345914076704 1
1.13461119171776 1
1.41085237730984 1
1.2380037700136 1
1.22737881830019 1
1.48449960274912 1
1.37992711527396 1
1.80142829195397 1
1.14597560677359 1
1.36435676192374 1
2.07043270576375 0
1.19904292905276 1
1.43484217233529 1
1.5323448376838 1
1.52982251685058 1
1.52977698734026 1
1.3906851365426 1
1.48995761035595 1
1.22248786944082 1
1.67797605386401 1
1.62712338666655 1
1.64263611441546 1
1.33375405991749 1
1.59104674239648 1
2.03615444513383 0
1.65047179963077 1
1.25413592026326 1
1.20714963094354 1
1.55786817473864 1
1.18084056793801 1
1.48560482456616 1
1.00674289050077 0
1.20345062968842 1
1.57334186280362 1
1.64580153893801 1
1.63832949478126 1
1.48538026427056 1
1.40222421179584 1
1.24549377554933 1
1.39421150994707 1
1.22913698018016 1
1.54122300544581 1
1.66036538168211 1
1.77366475883935 1
1.23920407171822 1
1.59400571248422 1
1.48715865884159 1
1.38470608260899 1
1.44472474772694 1
1.1217649009348 1
1.3351520249872 1
1.38814796411121 1
1.44564110199566 1
1.73919051474023 1
1.2936852974216 1
1.32336429617012 1
1.62549262731885 1
1.36089287394614 1
1.5616211787835 1
1.34636252602037 1
1.49990873364004 1
1.78198234046845 1
1.61790197860139 1
1.71334459859897 1
1.39154320392486 1
1.51303329301303 1
1.68034218208233 1
1.31706007287966 1
1.06535339259404 0
1.54410603491657 1
1.31885093734102 1
1.28547621792132 1
1.68936420232965 1
1.35505762382394 1
1.32345796449377 1
1.56422652959158 1
1.58045771758171 1
1.39664087251116 1
1.45333674755061 1
1.36064088280058 1
1.4234547901087 1
1.38730430463529 1
1.44344251744847 1
1.16097734920046 1
1.38554769075242 1
1.62561061065268 1
1.80951002973502 1
1.18460224944636 1
1.8002089237756 1
1.03699025030464 0
1.84964058402794 1
1.45001259524517 1
1.62163707409078 1
1.20240860253046 1
1.32059033463389 1
1.43213099601969 1
1.50985926869159 1
1.37181707819183 1
1.73858101959954 1
1.26317706368567 1
1.20044272011791 1
1.11175045787919 1
1.3294137116325 1
1.71686227464573 1
1.2231080295231 1
1.3048543690455 1
1.55656805910872 1
1.7379692789454 1
1.45984222762151 1
1.54317239096054 1
1.59792518325639 1
1.34055815348006 1
1.49360886285938 1
1.59103494423097 1
1.84343652788538 1
1.73457543089178 1
1.55850144496763 1
1.7778208978512 1
1.75621531316651 1
1.26674912235997 1
1.08520267906727 1
1.50770551490385 1
1.59140990275634 1
1.44766760316659 1
1.691773261419 1
1.37168750628218 1
1.25463469450577 1
1.30975435171139 1
1.58829736881534 1
1.67931256048791 1
1.25803282283641 1
1.35252742963856 1
1.56882139675102 1
1.5500815997056 1
1.59432393290713 1
1.49912964214433 1
1.35555481009496 1
1.17237870012033 1
1.597871696736 1
1.34310729353112 1
1.38573137492056 1
1.49631777791009 1
1.62904391415242 1
1.94377774466216 1
1.7802866303808 1
1.22865828158364 1
1.58137114776356 1
1.70270462114541 1
1.68932553344987 1
1.37080208393027 1
1.33260218052685 1
1.48683806644944 1
1.35967005716777 1
1.00832478327165 0
1.31785947148386 1
1.7337671133619 1
1.40776603055254 1
1.32791266456975 1
1.22446963181879 1
1.941181980096 1
1.47146305966048 1
1.8279277598908 1
1.60199592526069 1
1.35960930196879 1
1.59213613429233 1
1.28432621911435 1
1.47557380969048 1
1.34890641792945 1
1.57183773724681 1
1.56510836594183 1
1.09230784934108 1
1.4144155862785 1
1.14060347380591 1
1.17821826125428 1
1.47565721532063 1
1.82561934212607 1
1.55865584753244 1
1.32542610983374 1
1.63794540673032 1
1.23465078809038 1
1.63260416140462 1
1.74335360639268 1
1.74563434100047 1
1.49566705229892 1
1.42601560428744 1
1.5158066413357 1
1.41107361590678 1
1.68441749304883 1
1.54806315293387 1
1.5133149888275 1
1.20785319282147 1
1.44849813086528 1
1.30471779971375 1
1.40726522051855 1
1.73824845368107 1
1.2271174945448 1
1.17973923138791 1
1.1950272602543 1
1.20513952677872 1
1.55178861927428 1
1.43667759444672 1
1.15925806587006 1
1.86024872256966 1
1.21396731571959 1
1.19844747137209 1
1.16106536610966 1
1.21094485294016 1
1.55716118664929 1
1.46243488127053 1
1.76904807891337 1
1.10691055227048 1
1.03645455315096 0
1.41400716885783 1
1.46633275041539 1
1.34406859014204 1
1.19154521235594 1
1.41626919712914 1
1.55382138939134 1
1.19558402143533 1
1.47579843074271 1
1.77550637702651 1
1.29751072085775 1
1.30031066399216 1
1.24831559318873 1
1.45080672032952 1
1.4244334711622 1
1.50308768021121 1
1.56792186002128 1
1.57177980441825 1
1.79570307018029 1
1.35491276344974 1
1.3302706781828 1
1.51248448400924 1
1.29370981774445 1
1.51038193424934 1
1.17699333782265 1
1.69255884212851 1
1.62198838744463 1
1.19446843436877 1
1.02024130653782 0
1.21375695593658 1
1.56665614208065 1
1.82865232533047 1
1.53126007814451 1
1.71884236931006 1
1.34797108041576 1
1.56660890608823 1
1.45814772261944 1
1.37031897449669 1
1.0068714441541 0
1.48627746743741 1
1.60971198632683 1
1.73178281623388 1
1.50596629545984 1
1.50498436440658 1
1.17759797991613 1
1.29001254539344 1
1.58752286271592 1
1.47742876662922 1
1.28440309948671 1
1.70563492045158 1
1.40344027749868 1
1.39302029299417 1
1.40270960011057 1
1.2320081786159 1
1.66017136777089 1
1.41825788073673 1
1.73180510949483 1
1.54606724853477 1
1.59569947996373 1
1.40256308605901 1
1.63007270221916 1
1.20790469844453 1
1.33081946181976 1
1.27001553706615 1
1.54198973594434 1
1.38372953333505 1
1.57778871697718 1
1.13125774448056 1
1.55367328824896 1
1.29350659900486 1
1.54366489303266 1
