# Supplementary material for: Bias caused by sampling error in meta-analysis with small sample sizes
Source: PLoS One. 2018 Sep 13;13(9):e0204056. doi: 10.1371/journal.pone.0204056 (PMC6136825; doi:10.1371/journal.pone.0204056)
Supplement: S5 File — (ZIP) [file pone.0204056.s005.zip › results N = 20 theta = 1.5 tau = 0 sz = 30-50.txt]

"dl.theta" "dl.cp"
1.56540235484231 1
1.68496408042934 1
1.47723814405477 1
1.39430242288314 1
1.78949380373775 1
1.55254346207276 1
1.21519253961806 1
1.26886524597948 1
1.74468199114331 1
1.3684450037271 1
1.63981400217026 1
1.35578756789885 1
1.57524851907236 1
1.51161713273686 1
1.51915434082769 1
1.67040876073392 1
1.44571043926749 1
1.39079809590371 1
1.2461342082522 1
1.36066969552872 1
1.40900465141584 1
1.96283808294138 0
1.49953601947537 1
1.2908192681244 1
1.17716806850972 0
1.4184117568119 1
1.48170032143849 1
1.4869723744017 1
1.76514476846117 1
1.46038098519356 1
1.51229050684627 1
1.43028454047057 1
1.70674042794433 1
1.36811250824341 1
1.76789939823942 1
1.33400986625462 1
1.64300837359878 1
1.26040823582041 1
1.29658481065887 1
1.68388586408767 1
1.36515734686738 1
1.27778996295905 1
1.35132810099134 1
1.34203292017107 1
1.5738125742742 1
1.42761962404249 1
1.32475686422654 1
1.10762013204518 0
1.53054865740817 1
1.53974110001166 1
1.40210539804016 1
1.68476455212537 1
1.83626078108887 1
1.34135842139304 1
1.38525156458287 1
1.50611854976761 1
1.68641707068311 1
1.28781621201475 1
1.66740513667181 1
1.61130755891483 1
1.53067431413639 1
1.43801982114161 1
1.66963350157214 1
1.23453591577407 1
1.37902865548118 1
1.85863261107213 0
1.58644540377469 1
1.38039961605951 1
1.45707949653775 1
1.29189083664752 1
1.42599171580484 1
1.68690195481659 1
1.687492884428 1
1.28904208143188 1
1.58682945593839 1
1.57846463617645 1
1.8318350418869 1
1.45802621694376 1
1.20975026316993 1
1.67232713460694 1
1.41346535339264 1
1.36035594026725 1
1.12981598091243 0
1.26292539079583 1
1.42745495626757 1
1.41407927373958 1
1.63768198897189 1
1.24010618012743 1
1.26957461791073 1
1.62296591613389 1
1.43949669080347 1
1.38963232524672 1
1.43314437936227 1
1.5209880799095 1
1.38584104353504 1
1.61601908926541 1
1.38628930865517 1
1.56273205952099 1
1.49606655830433 1
1.7799155767807 1
1.07138386975734 0
1.7249694973043 1
1.44281019299818 1
1.3744809096925 1
1.4992133175288 1
1.53527504623412 1
1.61320734049936 1
1.32399069773068 1
1.40482020099551 1
1.75928006589138 1
1.32976390211256 1
1.71689357343448 1
1.34446898889185 1
1.20779165159252 1
1.24432125556226 1
1.86019084745244 1
1.4110535888695 1
1.68229661948834 1
1.43828973464428 1
1.06716310897713 0
1.40559398549655 1
1.14253045987006 0
2.01016258157243 0
1.17005067188191 0
1.42329868394308 1
1.72331878487097 1
1.37333444663495 1
1.32257151327761 1
1.16741011316294 1
1.58031636706155 1
1.52553996045498 1
1.39260840098249 1
1.16513350221315 0
1.32710938941639 1
1.47836206058749 1
1.73160868645101 1
1.50157718345817 1
1.17562212920224 1
1.1937392175643 1
1.33805287372144 1
1.71539228835951 1
1.35753120974847 1
1.72145955384969 1
1.85838706545375 1
1.2480232236746 1
1.58109871008664 1
1.44809712491376 1
1.48378965366838 1
1.64649104911119 1
1.45529563155678 1
1.22977219896495 1
1.18517696869112 1
1.04010791540914 0
1.61801047996615 1
1.54344893936371 1
1.45969817807828 1
1.71866361768689 1
1.31900801379547 1
1.59759647412448 1
1.67896251488524 1
1.53722239784556 1
1.35888229713844 1
1.29492936150247 1
1.62857691536034 1
1.32897100378425 1
1.45786261718167 1
1.68768269850271 1
1.42227643581312 1
1.64898241996201 1
1.29891889384889 1
1.58052966904859 1
1.46096106900904 1
1.82016802480756 1
1.25372758631604 1
1.75639448390802 1
1.68059077266099 1
1.36283172523287 1
1.24727135164906 1
1.65058970742465 1
1.50593639135187 1
1.51248516702799 1
1.5305743135193 1
1.43318542886437 1
1.32919287481193 1
1.40719458986605 1
1.40146899426876 1
1.62126717060782 1
1.25456881977996 1
1.72176079021768 1
1.57295000991161 1
1.59302569290011 1
1.35939946298327 1
1.41199332899823 1
1.41020477530882 1
1.62782318693109 1
1.38195681359312 1
1.15035305301478 0
1.57208009590868 1
1.58861219017271 1
1.82265421986489 1
1.49447578489741 1
1.45040500146507 1
1.28039221236233 1
1.4940269318861 1
1.65936520304252 1
1.73779054499249 1
1.29565390224857 1
1.42989409260674 1
1.16293390231058 0
1.08153409480974 0
1.33886500217144 1
1.65898667822574 1
1.61674936949765 1
1.73783911412763 1
1.63738097997222 1
1.47856403281695 1
1.60944390091396 1
1.38783047532512 1
1.34483190880613 1
1.78627689431186 1
1.54091067080902 1
1.62748236509342 1
1.68506637033226 1
1.45428775233466 1
1.28063806700593 1
1.69585033996756 1
1.4584722832205 1
1.12865988136166 0
1.49107707531587 1
1.55657418014785 1
1.3887705836925 1
1.18182218385919 1
1.32876484715167 1
1.30163288426766 1
1.10096570721283 0
1.31818690467328 1
1.15346489102094 1
1.12082731414483 0
1.31878934301844 1
1.55686027766122 1
1.57652297911448 1
1.58081558140873 1
1.52297161607471 1
1.65559026424882 1
1.37818895928345 1
1.40003487518864 1
1.30086647565176 1
1.2750765569104 1
1.12083735900487 0
1.40232725597901 1
1.46723676559432 1
1.7091388330939 1
1.34412968966545 1
1.59237244107368 1
1.5930202158179 1
1.55360867676588 1
1.69431446864508 1
1.46042827871317 1
1.38355193043754 1
1.45048312111945 1
1.33315068190936 1
1.45124226491124 1
1.36571498933965 1
1.30440717815716 1
1.44385683087481 1
1.53378597052738 1
1.58880793230325 1
1.46140709204864 1
1.60893800673047 1
1.53552878515089 1
1.30780558321184 1
1.50141609218779 1
1.63404959338915 1
1.46632887299526 1
1.56357982933253 1
1.41341249948615 1
1.69655791879313 1
1.41127583630029 1
1.80881011746516 1
1.45270923228235 1
1.30729690500183 1
1.47215272724952 1
1.32244323984411 1
1.30466162605806 1
1.52162146642493 1
1.4131305713407 1
1.41115528538255 1
1.22567786085019 1
1.53517154929962 1
1.53271011639376 1
1.25362473184698 1
1.53920361436373 1
1.60087638314489 1
1.79243657103867 1
1.46561375706287 1
1.30636942958639 1
1.69326267986908 1
1.6352326110574 1
1.40528263450203 1
1.1404199360554 0
1.34172900858673 1
1.66334027402744 1
1.38871779098889 1
1.2904809599707 1
1.32647611927343 1
1.52874688448318 1
1.30449291725256 1
1.47048498096935 1
1.4423243368378 1
1.44546669831408 1
1.45629326784052 1
1.44862443859883 1
1.56708235026775 1
1.5110031674847 1
1.86696778319055 0
1.61569971433857 1
1.61584305187864 1
1.41944409456407 1
1.42045860197284 1
1.38162478315905 1
1.34278242234124 1
1.34569767000791 1
1.59850361064916 1
1.46741752113758 1
1.56091493662026 1
1.3176697144858 1
1.24624472113215 1
1.65122900705775 1
1.38423527259823 1
1.4548974719892 1
0.985983602534008 0
1.45852645155599 1
1.3658383802536 1
1.17686145243544 1
1.26259224369082 1
1.19416491386442 1
1.76544179371718 1
1.44293843808461 1
1.44699939765629 1
1.67829356609662 1
1.47774105220151 1
1.39129442806291 1
1.33313583761914 1
1.44553359972261 1
1.41214506189516 1
1.4572064682511 1
1.53998762134989 1
1.76720617537746 1
1.36653890597091 1
1.6216359468782 1
1.6263165710033 1
1.35097156818222 1
1.56342376359632 1
1.47905485659609 1
1.54673922750707 1
1.62929401162824 1
1.31379984663166 1
1.61665046927994 1
1.36486488110741 1
1.55099814571567 1
1.30604318415029 1
1.34537185519743 1
1.67899645372816 1
1.66113341468923 1
1.44077145685258 1
1.77347274136585 1
1.4988808112193 1
1.4551101509166 1
1.46420265904644 1
1.77108419517181 1
1.58243729166932 1
1.48577450090975 1
1.86666633317028 0
1.57158702087549 1
1.56340310345329 1
1.49332917492543 1
1.33150271427916 1
1.60681089694071 1
1.31545233484987 1
1.43643181702672 1
1.61017280593763 1
1.40204076736934 1
1.2993046182049 1
1.4141330800371 1
1.23715109502467 1
1.59147502420766 1
1.54882447660309 1
1.42539323284718 1
1.54658312970112 1
1.30066523173421 1
1.63534544828973 1
1.39204769724588 1
1.66433526010543 1
1.49964265820499 1
1.6594426668028 1
1.35422784805657 1
1.39871423482647 1
1.50934351457391 1
1.68332971825136 1
1.43743149712123 1
1.69581651195725 1
1.62360117061259 1
1.49038745074929 1
1.51541986248929 1
1.55905695100945 1
1.37633718346641 1
1.53099787198058 1
1.53259260233187 1
1.60496626978381 1
1.352563972998 1
1.3607035588801 1
1.56603579764473 1
1.63316323578274 1
1.22681124688461 1
1.48868956421831 1
1.51095084441858 1
1.61386027148307 1
1.64956645543375 1
1.23573253770146 1
1.68840025049728 1
1.4606450034541 1
1.79219401514144 1
1.53136803468662 1
1.62825354228604 1
1.58570482060663 1
1.46912716810409 1
1.5240624135506 1
1.66016217348588 1
1.52347397071603 1
1.43678964461226 1
1.28945847278518 1
1.48530176093838 1
1.38085436838702 1
1.47434416348071 1
1.45947143545622 1
1.84576786152969 1
1.51798244250546 1
1.22897443711475 1
1.57872442613998 1
1.44911648474734 1
1.51198706760097 1
1.65000741625369 1
1.27661288888794 1
1.63523080201924 1
1.58250508566024 1
1.26875972168443 1
1.31861180231919 1
1.53208485110401 1
1.4060588938529 1
1.8113433080996 1
1.47326382094226 1
1.55596855524136 1
1.22047773007888 1
1.76338164093818 1
1.1514413552092 0
1.4378310972957 1
1.35506989066932 1
1.48505347784593 1
1.11430216269399 0
1.17935107307776 1
1.47705661313071 1
1.92235234524905 0
1.40910948991837 1
1.16846567016811 1
1.2846470945322 1
1.41540944252777 1
1.50422176929827 1
1.32790280984173 1
1.60989102498272 1
1.87356626005132 1
1.39044874449773 1
1.53283577017151 1
1.38492114495646 1
1.62320916692388 1
1.55381560852729 1
1.53144903180793 1
1.13728124232141 0
1.45122241060649 1
1.87058368873293 1
1.43001480187222 1
1.48549669095397 1
1.35339871565222 1
1.65837676582714 1
1.18718250251972 1
1.52765220116618 1
1.44488222266219 1
1.29310881874649 1
1.14416610610992 0
1.12457584703648 0
1.43201494368925 1
1.47805141933714 1
1.39058828015309 1
1.41314407100213 1
1.18545386092963 0
1.4186639501486 1
1.45550724642238 1
1.51166901235207 1
1.43375511090269 1
1.59253048829036 1
1.44386916842288 1
1.53061500965866 1
1.57506936254351 1
1.50076863896035 1
1.41742321654824 1
1.23079667566915 1
1.40787813830087 1
1.32630415684162 1
1.52872572325246 1
1.51605898757574 1
1.35603534245523 1
1.45570283904765 1
1.51415059261933 1
1.49909864246883 1
1.33819857995303 1
1.7175859900847 1
1.52812665813429 1
1.71931103105506 1
1.50315094890357 1
1.58438861255314 1
1.42033066060879 1
1.45526574168724 1
1.51725954557517 1
1.63558544673813 1
1.42534818260292 1
1.50629593882209 1
1.4208267835454 1
1.49316946389626 1
1.81505706898956 1
1.31005631024526 1
1.63974698810766 1
1.63501844070828 1
1.58370638646656 1
1.35136928113569 1
1.3116189667085 1
1.45719593017336 1
1.33961988662694 1
1.46110159878668 1
1.54533608388642 1
1.13387364698039 0
1.32746931272168 1
1.34550554954967 1
1.44273181139513 1
1.49459609355944 1
1.51164241457813 1
1.5003562216311 1
1.58694524520795 1
1.60000166204487 1
1.27473871937758 1
1.42903250924096 1
1.67525945211621 1
1.32424258033596 1
1.45330627260486 1
1.41384060041697 1
1.30648093169785 1
1.50796863352557 1
1.30872864607159 1
1.37387925936851 1
1.63589209163539 1
1.66766816974762 1
1.60054596252176 1
1.35254795854333 1
1.49934729533204 1
1.95169681347254 0
1.29940543167206 1
1.34280568412911 1
1.41296525534713 1
1.41281202633654 1
1.37161767615403 1
1.64948486115239 1
1.51088610007445 1
1.43921271979702 1
1.39278317181131 1
1.31659380958793 1
1.50323629788685 1
1.57504684744749 1
1.2553691243778 1
1.2522973933718 1
1.31947287599965 1
1.54023898892954 1
1.420562384723 1
1.33053184505232 1
1.38929330251208 1
1.33814666991344 1
1.49959608586335 1
1.4794360490248 1
1.48487849764649 1
1.24978542866095 1
1.35458448302233 1
1.41142222151107 1
1.47084480966013 1
1.15703731265801 0
1.66078420136228 1
1.53142908809017 1
1.61220748997672 1
1.52499639474194 1
1.4246180251373 1
1.51337701303154 1
1.53925151426891 1
1.40287843667974 1
1.60164854121466 1
1.47657750406113 1
1.82276814596624 1
1.60981442584465 1
1.48425658427674 1
1.33716499346455 1
1.35213106364586 1
1.41863986199222 1
1.54547625629474 1
1.40469614683827 1
1.28076893619689 1
1.13859605773384 1
1.54827702020546 1
1.56015822703525 1
1.29704625295599 1
1.40947733913081 1
1.56234960585645 1
1.72271247989229 1
1.37209281410868 1
1.42248583418671 1
1.3900803692171 1
1.45726315809705 1
1.57973850371824 1
1.79460678988352 1
1.340247864427 1
1.50579971389012 1
1.40172491961062 1
1.6149207288466 1
1.25776726339555 1
1.75840983157518 1
1.33654371172199 1
1.5028118720635 1
1.69630833759403 1
1.3989599063634 1
1.45051479100364 1
1.50272896044093 1
1.61325029431805 1
1.70920211566403 1
1.58946614208682 1
1.46396312514064 1
1.21580374543569 1
1.62994833708034 1
1.37159820107841 1
1.14136683962527 0
1.32536251839233 1
1.28525156050497 1
1.68714138490751 1
1.46301464440673 1
1.1965438637726 1
1.42111651668949 1
1.45627647710446 1
1.41997324347739 1
1.543850780659 1
1.30451536382393 1
1.48438545178887 1
1.57714123993475 1
1.61391542225699 1
1.54600844342842 1
1.57754755995151 1
1.36094536328613 1
1.33170945008372 1
1.50878073136417 1
1.36455083006925 1
1.48704896601638 1
1.65083740710296 1
1.34841110968345 1
1.29675932099025 1
1.25733445419143 1
1.40037061846732 1
1.70692324406479 1
1.5167653497442 1
1.38616563821196 1
1.33668971811508 1
1.14175153213772 0
1.63719268736168 1
1.48480470031196 1
1.67816866919156 1
1.52319767164082 1
1.30327077390814 1
1.44503419908808 1
1.41582139311981 1
1.32422958455124 1
1.26906998194848 1
1.68600181118649 1
1.26137944924376 1
1.56579901697869 1
1.86140233041766 1
1.81623490574265 1
1.34856091305472 1
1.50436226671496 1
1.65100883486049 1
1.46299582606874 1
1.43290540553508 1
1.53889526570782 1
1.39473807607534 1
1.43817831156901 1
1.65142215602056 1
1.21592457316244 1
1.4648257889273 1
1.2643674833947 1
1.20409191625892 1
1.33524131778408 1
1.54269138296299 1
1.40470302620152 1
1.63052779035417 1
1.53268011389913 1
1.38722893843422 1
1.58375046122299 1
1.54161354663953 1
1.53869956055336 1
1.74971819586632 1
1.51674945275223 1
1.55831395840585 1
1.31441245752955 1
1.36771931077555 1
1.61412498318724 1
1.40434418999653 1
1.55820284737787 1
1.02266997483605 0
1.3317013315821 1
1.53615530659906 1
1.56788981967704 1
1.54965974718646 1
1.60142362426516 1
1.53920481880123 1
1.14088830771313 1
1.26955081746301 1
1.48850805394093 1
1.50842848533564 1
1.78033408640609 1
1.22998701787945 1
1.65704233805651 1
1.48091817334455 1
1.65974350432877 1
1.43643107707769 1
1.34518133679574 1
1.48298720409556 1
1.6325588293575 1
1.27816549230785 1
1.51133863613522 1
1.67395755311609 1
1.38379757320371 1
1.56952180610254 1
1.56632105260425 1
1.18692296962353 1
1.2816884322833 1
1.24815321486593 1
1.45111646518618 1
0.985215433055201 0
1.2468190066273 1
1.43613253172951 1
1.4864984392617 1
1.93236837687261 0
1.32355411288209 1
1.38525957639709 1
1.70924543612406 1
1.34157433957395 1
1.50670850811251 1
1.8228322437028 1
1.51350668534002 1
1.31729614050389 1
1.34514403044206 1
1.95136538087565 0
1.28099251635848 1
1.37444678048719 1
1.24797714975867 1
1.47515669864648 1
1.31305950876217 1
1.45549302858383 1
1.23384882162419 1
1.66904565841646 1
1.39523361859899 1
1.3918968653258 1
1.19602471036004 1
1.41039548621935 1
1.53655369840166 1
1.14942270719878 0
1.20140356232462 1
1.3746884428864 1
1.31781614211006 1
1.64338118539083 1
1.25268781702667 1
1.56728455263683 1
1.42667981515322 1
1.35364674665832 1
1.26149895459215 1
1.59735651951976 1
1.51660526995718 1
1.34397846522297 1
1.36381856324289 1
1.23164729295989 1
1.28158393308762 1
1.24654706802954 1
1.39450350389773 1
1.48251292889185 1
1.32560434707008 1
1.47248136096259 1
1.53785107564091 1
1.41744175877327 1
1.46787180950993 1
1.47025006371615 1
1.58517323575407 1
1.47113987198391 1
1.24104162866903 1
1.32096440231167 1
1.58307279056486 1
1.5704938519638 1
1.36683308250009 1
1.20586632712494 1
1.72551363173058 1
1.15975436577158 0
1.45926766735659 1
1.43328144035464 1
1.28354161197435 1
1.38891779689411 1
1.45800865020094 1
1.40416133748192 1
1.44873780881908 1
1.39214174763675 1
1.62238704308179 1
1.28712150518725 1
1.3971973562169 1
1.23605179117831 1
1.54148834990406 1
1.4757199175649 1
1.47578522096728 1
1.25630149627059 1
1.55412567206581 1
1.29397918434119 1
1.55641526923648 1
1.28356407245747 1
1.46876294904169 1
1.27263467164932 1
1.33711028670474 1
1.09448593282111 0
1.18487186864451 1
1.36343521244212 1
1.52947375829911 1
1.19528147763744 1
1.38368602284949 1
1.7228822923063 1
1.3310778006549 1
1.53375976353686 1
1.65447131183243 1
1.6009529941616 1
1.14778729680368 0
1.41553016356932 1
1.27672239884056 1
1.426009050122 1
1.33730030933453 1
1.50561291110767 1
1.53504295543413 1
1.3374561728608 1
1.30412320030497 1
1.3889786421981 1
1.47255934116915 1
1.42669966645759 1
1.67830001575715 1
1.57908273750697 1
1.26032705378788 1
1.41972604633397 1
1.46004289972999 1
1.46429591997727 1
1.52842858469759 1
1.42226586982004 1
1.322450745882 1
1.18750627915175 1
1.56413871684886 1
1.54681836901233 1
1.43946263059019 1
1.54448549558959 1
1.53917066814581 1
1.4037467054654 1
1.77698002949042 1
1.39939375717805 1
1.27359932777454 1
1.32201082258782 1
1.69224497023436 1
1.57338957233903 1
1.23034777763882 1
1.41335128154165 1
1.25719924413374 1
1.6968271893525 1
1.39531996212824 1
1.51563446456839 1
1.49935774853677 1
1.27411858775128 1
1.35452752628334 1
1.47898348610389 1
1.42840843919419 1
1.76554867890858 1
1.58468827031795 1
1.28607880267551 1
1.4478950506293 1
1.56442513195123 1
1.05605057047511 0
1.34450646653259 1
1.21549970048262 1
1.26920685232178 1
1.30474686889902 1
1.39136226488123 1
1.34566526115817 1
1.66184985543136 1
1.37550597414498 1
1.6911431957236 1
1.24351233063189 1
1.53224530126442 1
1.77452720082943 1
1.39468424491555 1
1.55768668125263 1
1.46701250442426 1
1.41939408106899 1
1.73923905427947 1
1.37711266850125 1
1.31776034485917 1
1.34445995440956 1
1.52304083993163 1
1.2739905000188 1
1.41053737700695 1
1.20356199781486 1
1.69646812702376 1
1.19726354927228 1
1.5078037259524 1
1.45898873479763 1
1.54398418473878 1
1.36400547841885 1
1.66194671952414 1
1.42448913823117 1
1.25211370910307 1
1.70530750811942 1
1.35555225605307 1
1.43610807919444 1
1.38414425399253 1
1.50554324262129 1
1.58829214442289 1
1.42842018062701 1
1.33895348032879 1
1.50604917697112 1
1.63564748467937 1
1.70052741948261 1
1.35806989685373 1
1.2033418632174 1
1.21170011272652 1
1.20787047340298 1
1.69049720636163 1
1.36661682660849 1
1.4200323959514 1
1.59428260899316 1
1.53963911702463 1
1.56830788166242 1
1.31976654768941 1
1.6171409622331 1
1.24989744590598 1
1.55571385912056 1
1.49972028555018 1
1.31027156323107 1
1.20953507689581 1
1.62945467232307 1
1.54207224127198 1
1.55882085505865 1
1.17727398498532 1
1.58001579003171 1
1.51457319003531 1
1.55633397913024 1
1.43340612707285 1
1.25442873012528 1
1.5873481950704 1
1.26638552281452 1
1.64665888672484 1
1.46096116358926 1
1.32183856264671 1
1.3576282657752 1
1.41495905852244 1
1.7331999040869 1
1.40786263999281 1
1.75468828907274 1
1.39043753567641 1
1.35910860498322 1
1.45083499020429 1
1.42617139854697 1
1.63928476244449 1
1.69042269222328 1
1.30307343282545 1
1.28658697389926 1
1.41075233735428 1
1.40727343535581 1
1.84510777853915 1
1.40282846694456 1
1.53374162572637 1
1.41493659705033 1
1.39297762142572 1
1.26538668438932 1
1.36754645261449 1
1.5583831295322 1
1.67181972515184 1
1.37928788056437 1
1.42501636929457 1
1.50315435867878 1
1.40846194488977 1
1.29484142731031 1
1.48252017721075 1
1.39209463745092 1
1.17942735963378 1
1.18799835575751 1
1.67848147086289 1
1.67524511486432 1
1.22619639709601 1
1.25919667384044 1
1.595840465321 1
1.67526873459548 1
1.25639107633969 1
1.33772123392225 1
1.22803534378365 1
1.39737033639749 1
1.43342598480652 1
1.37308695977406 1
1.50763611479287 1
1.35217842059628 1
1.32892510298291 1
1.4021310781209 1
1.45655991070691 1
1.57243889473401 1
1.51839003543405 1
1.53366604314976 1
1.51164641396102 1
1.38038350431292 1
1.65035964899727 1
1.5200617993364 1
1.33242671717092 1
1.43046785941771 1
1.26706713855931 1
1.59300951960612 1
1.36947382062825 1
1.34828248921768 1
1.4349429722018 1
1.22846425613729 1
1.53574965061047 1
1.45109982101924 1
1.27391915951366 1
1.85541132651876 1
1.35935252101885 1
1.250558198884 1
1.24540977823025 1
1.22802070948848 1
1.59191478125276 1
1.28621511311684 1
1.62334343649836 1
1.54404083919078 1
1.29687448179602 1
1.05935460765247 0
1.71875425326656 1
1.3817982979001 1
1.64082345787281 1
1.30121316627619 1
1.62166904551418 1
1.44514106713093 1
1.57756315037697 1
1.36263590158341 1
1.17569412554526 1
1.28604614453479 1
1.59045101139558 1
1.43898292450737 1
1.4287202442288 1
1.26219913791113 1
1.55366693511865 1
1.48645887486103 1
1.67482433031059 1
1.53203298217666 1
1.31191410348847 1
1.53946479241495 1
1.44590878761701 1
1.53883363215821 1
1.01361204361052 0
1.32665310927206 1
1.55867666924197 1
1.24035894719942 1
1.380199336412 1
1.4869465829974 1
1.26390136940779 1
1.47228050316686 1
1.33181470903308 1
1.39798295685776 1
1.30356058100418 1
1.39748114928866 1
1.31397086664181 1
1.47677717206995 1
1.50610633526258 1
1.41754573887831 1
1.49430509635656 1
1.74678899883106 1
1.45496604193518 1
1.49623786219213 1
1.50279701940606 1
1.42614728956742 1
1.47260285005642 1
1.30344044501641 1
1.34452005394941 1
1.67001183309299 1
1.46619063344266 1
1.38519318520184 1
1.3504447294984 1
1.1056516536004 0
1.18056160300713 1
1.39111848886991 1
1.13593207569381 0
1.726830575182 1
1.55977423475014 1
1.58721918569867 1
1.58867620177656 1
1.3242894673989 1
1.418843408722 1
1.23659263315911 1
1.47994607111855 1
1.40622911723192 1
1.45128063261823 1
0.964846670086368 0
1.44370113529425 1
1.31582503896205 1
1.63842455209101 1
1.70937112994515 1
1.22395466175602 1
1.34868435029331 1
1.56928269237304 1
1.56359563390155 1
1.73563646800758 1
1.43997248769589 1
1.23235549443852 1
1.536096512069 1
1.46658655253735 1
1.59401674002827 1
1.34432889394288 1
1.62855796445537 1
1.3975766996421 1
1.57441441742117 1
1.2031324529318 1
1.39614083736719 1
1.61416014527976 1
1.83859336526041 1
1.58299765125835 1
1.15547341967697 0
1.78201124792599 1
1.39280189703673 1
1.75797393989614 1
1.84857067694931 0
1.69323928276032 1
1.616307262724 1
1.36707627047768 1
1.7645484098276 1
1.21207944547023 1
1.42430512758744 1
1.61671746335413 1
1.51540484152619 1
1.55391013386311 1
1.43610144854469 1
1.37680443229166 1
1.5516308431505 1
1.48810922696562 1
1.19668184110697 1
1.33258139557668 1
1.35096506143498 1
1.32804491148012 1
1.28275709306566 1
1.44475546923371 1
1.53973652147366 1
1.69818210986798 1
1.24872041023483 1
1.36890224892188 1
1.34630511673385 1
1.50559977239198 1
1.59406334779249 1
1.30689747522891 1
1.63470720666026 1
1.29763805584631 1
1.5785486059307 1
1.23804596788306 1
1.54625268590942 1
1.66853542198694 1
1.25853476926771 1
1.52500903377494 1
1.47873088900848 1
1.26123801687368 1
1.58269629503114 1
1.45395323860291 1
1.44215434115209 1
1.39936339289624 1
1.35482868816726 1
1.60506662057904 1
1.31738377733507 1
1.23520315215133 1
1.59323922772575 1
1.82088006705709 1
1.49861674846943 1
1.90018343997702 0
1.65571735988851 1
1.59652875830916 1
1.39654876505918 1
1.36308211229306 1
1.56832123760569 1
1.30103537632404 1
1.3443819381954 1
1.11864939786923 0
1.37310258191706 1
1.34392635611788 1
1.61038864686649 1
1.31951243508058 1
1.17735172859698 0
1.23728087161371 1
1.61091507281412 1
1.50199848814072 1
1.43764323349122 1
1.33050799085996 1
1.54103369403171 1
1.63039772089222 1
1.45345109179509 1
1.87389919596682 0
1.46047010706382 1
1.62412088405683 1
1.65105964120661 1
1.44344871414465 1
1.1604435003424 1
1.36037636187091 1
1.47922125730158 1
1.26196787695166 1
1.15497525746756 0
1.54784445475689 1
1.62599054321989 1
1.291000870929 1
1.58307571181149 1
1.0971295314595 0
1.15310569200121 0
1.75218944908528 1
1.53669008337945 1
1.36234037879534 1
1.46677817994749 1
1.43705249464461 1
1.35136831016389 1
1.39754701895088 1
1.40541275134242 1
1.67989616614429 1
1.65413635253509 1
1.63070660259416 1
1.18246049308174 1
1.57524998351082 1
1.71978573478101 1
1.27498959723385 1
1.56123413436565 1
1.23416134109856 1
1.25880771309707 1
1.54135307797015 1
1.54408975379387 1
1.74570063221835 1
1.41760350233642 1
1.45955677126692 1
1.5433405247503 1
1.7973383368629 1
1.28390563480676 1
1.62907957945963 1
1.72544202819806 1
1.52156166600783 1
1.262735677761 1
1.31284091214106 1
1.29689666398145 1
1.48112918164682 1
1.50722960053172 1
1.30672519128076 1
1.45798121869946 1
1.51821180452694 1
1.89757045562704 0
1.62487976618771 1
1.47448292625987 1
1.40804039701281 1
1.41751982291395 1
1.45860738723867 1
1.61200084847655 1
1.63038456776257 1
1.80854426158179 1
1.42382972577142 1
1.47356919284996 1
1.45884410484614 1
1.48429330226354 1
1.23760686412837 1
1.40554281447607 1
1.40665344448838 1
1.38734987099499 1
1.72633643263351 1
1.5793528074794 1
1.5462705805633 1
1.67155853634949 1
1.39333819490511 1
1.76974129167118 1
1.38517340043286 1
1.52201075139501 1
1.41429819452664 1
1.39389131267276 1
1.29632697719239 1
1.4338524881641 1
1.86263694361523 0
1.41672054095245 1
1.30395077458552 1
1.48627842961264 1
1.36883605669498 1
1.25355237170512 1
1.44796957338808 1
1.47707306002431 1
1.19316898243666 1
1.37280427201216 1
1.48295259732697 1
1.50649651028526 1
1.57307932756598 1
1.54969602961432 1
1.67141523884968 1
1.35939651769079 1
1.55371691522861 1
1.50333546451729 1
1.52344647810244 1
1.57000532758942 1
1.42048540708198 1
1.16378579044687 1
1.62567837712948 1
1.46123882658556 1
1.16316863075432 0
1.17189930181414 1
1.64232879999507 1
1.34030692488536 1
1.39151326350254 1
1.54846946570856 1
1.55512494065232 1
1.45357147905457 1
1.57771100603928 1
1.47407696199504 1
1.41214239622451 1
1.42584640906455 1
1.48078653491142 1
1.55697077390463 1
1.51356076714473 1
1.66398305585607 1
1.22530710453389 1
1.41392716944924 1
1.59561092387147 1
1.58522472150301 1
1.3816556715327 1
1.55794608667844 1
1.63465595077414 1
1.56177144898595 1
1.4157179460522 1
1.74207956050591 1
1.238516951418 1
1.51558002426312 1
1.52505594292691 1
1.41203190415012 1
1.60483728955816 1
1.47654341655826 1
1.24097927288443 1
1.57603231339458 1
1.60603236498498 1
1.31515723505122 1
1.57816752090338 1
1.69939616482786 1
1.79295964615424 1
1.58620343122852 1
1.27063052566823 1
1.30104326783703 1
1.61967208293127 1
1.51762540745183 1
1.44423828427664 1
1.52007528538702 1
1.59275436294212 1
1.32487141618431 1
1.56096063816138 1
1.19578630660696 1
1.83874762169712 1
1.52666316208607 1
1.34707195553778 1
1.64319328274158 1
1.45556000817821 1
1.44725346972118 1
1.43584656626018 1
1.45905163355538 1
1.68217206100949 1
1.83763315131451 1
1.50484578574933 1
1.66097374969386 1
1.4467478839286 1
1.36678552147237 1
1.52213807156577 1
1.65949609363302 1
1.19549996533491 1
1.39364326890138 1
1.52593338967639 1
1.48303764386995 1
1.3120582223787 1
1.71718621653641 1
1.69508705960494 1
1.45983191722288 1
1.47594547295231 1
1.61748239040842 1
1.31753710758159 1
1.63024033383953 1
1.78772919441336 1
1.48349406514432 1
1.71351751770405 1
1.34270055052852 1
1.5474179797514 1
1.42522480424614 1
1.39028105188374 1
1.4279308922829 1
1.49271972260269 1
1.57856585860865 1
1.13028554920585 0
1.45617916711314 1
1.41670714490039 1
1.71313811134993 1
1.41250445784516 1
1.53262621863497 1
1.60536331394777 1
1.54220477997568 1
1.30426229043394 1
1.57750262515863 1
1.65255262612788 1
1.15842526973752 1
1.33386218534626 1
1.53640618617817 1
1.34102692880081 1
1.51177088060364 1
1.49312531095954 1
1.36778228630154 1
1.58965530223885 1
1.11179194892652 0
1.26965115259688 1
1.33139482044023 1
1.43050331171051 1
1.57020981465691 1
1.47643797722836 1
1.60507066200028 1
1.54681179750452 1
1.16548825363711 0
1.32983524575013 1
1.32697966738767 1
1.75525473884296 1
1.5406108442837 1
1.32306841968649 1
1.64641394025987 1
1.63369296226553 1
1.32783468025202 1
1.67633683460637 1
1.57051433191397 1
1.25680467269926 1
1.7982757365935 1
1.32012142298992 1
1.33348703292361 1
1.21709857878455 1
1.40009618249892 1
1.42020432440351 1
1.54967890626947 1
1.34896591913377 1
1.30038023301159 1
1.20922346513565 1
1.41116229623737 1
1.37563738066296 1
1.2392720462863 1
1.31698488782614 1
1.40664582310299 1
1.32287560652428 1
1.31229035390993 1
1.34162901149185 1
1.50730637685908 1
1.52263477391668 1
1.48358160763397 1
1.26914714105428 1
1.60906617176364 1
1.04622875974604 0
1.5717713632921 1
1.44410266654641 1
1.46905507162962 1
1.61849574728408 1
1.21850920985806 1
1.53338872979289 1
1.23250158267062 1
1.46342171956734 1
1.5227535810644 1
1.72807082798876 1
1.49486561528379 1
1.55345308466662 1
1.55892878857457 1
1.81819535580051 1
1.47254151446433 1
1.4149439096001 1
1.47373872173507 1
1.51826372734195 1
1.28855603507125 1
1.58901313259161 1
1.50418626533695 1
1.22257111309508 1
1.42409462116061 1
1.46955679838745 1
1.46959657769014 1
1.44790050772014 1
1.94811761699776 0
1.4988315681625 1
1.30824195645469 1
1.50183170610708 1
1.61254017697628 1
1.44473855299589 1
1.46250882802999 1
1.10632323785537 0
1.41254064852001 1
1.61628605141579 1
1.6112101142346 1
1.30580194447194 1
1.58047809868482 1
1.70951258278777 1
1.58470580492895 1
1.36376001671421 1
1.55062610993525 1
1.49999933640077 1
1.57402884034546 1
1.5439763398076 1
1.26745961989628 1
1.61227521879143 1
1.6781996836131 1
1.5811364753993 1
1.28984865986247 1
1.17890365900571 1
1.50237110451788 1
1.47936093097073 1
1.54092683273158 1
1.44132930428389 1
1.68769473072974 1
1.46048613899442 1
1.45864006825426 1
1.4716990411733 1
1.60490271264321 1
1.40464833222935 1
1.6144053153364 1
1.51069051162969 1
1.5164001860314 1
1.38479588975763 1
1.41790732892959 1
1.38863352445736 1
1.45259012012744 1
1.56207693658432 1
1.2625892051492 1
1.59856542540061 1
1.38819501085008 1
1.46408466404694 1
1.66075884311327 1
1.53402605454912 1
1.36117614864653 1
1.55474566922953 1
1.42494758336994 1
1.47129492354613 1
1.43045327579584 1
1.36575003628221 1
1.30346476721424 1
1.53108872373401 1
1.56505155149226 1
1.44775957674333 1
1.64136361399044 1
1.68605136770626 1
1.34077117422222 1
1.78973730327876 1
1.51658061270204 1
1.72205126558214 1
1.62291715062326 1
1.5286293446766 1
1.86039977557867 1
1.21202521239954 1
1.51608455864547 1
1.59455781335252 1
1.38414033707157 1
1.44375749481261 1
1.69657354142938 1
1.60880631403521 1
1.53943160865467 1
1.38173249922187 1
1.49617144867906 1
1.40635992560475 1
1.78840897763495 1
1.37244030191217 1
1.61719709277598 1
1.9929701137147 0
1.75132621284945 1
1.77123298677878 1
1.5971437257727 1
1.73796358575414 1
1.59640222667902 1
1.32220860431077 1
1.36189860477854 1
1.39502399120763 1
1.39151277763506 1
1.42799489227315 1
1.69415742727422 1
1.35365836839227 1
1.43830400181413 1
1.47544082884444 1
1.41976716444301 1
1.5797368391666 1
1.45678421735422 1
1.57894019187644 1
1.3555194703794 1
1.4383735953737 1
1.3560562182352 1
1.35228435914734 1
1.20770930792581 1
1.47208906547357 1
1.40137211818214 1
1.49045734833511 1
1.35536700984466 1
1.38547429460373 1
1.52973213566761 1
1.50264610696544 1
1.2810870243265 1
1.67778040838358 1
1.52591974053379 1
1.54584808773702 1
1.49497220869871 1
1.57513519606188 1
1.36432946543819 1
1.42313295418465 1
1.37986055616331 1
1.48296804864287 1
1.61743704578331 1
1.31482581987377 1
1.44964291987152 1
1.35005298680231 1
1.64998157977627 1
1.4313592554728 1
1.6003582050288 1
1.55249566115943 1
1.58267069147046 1
1.5825452613257 1
1.43238973012338 1
1.30261626552034 1
1.44894024388368 1
1.67392687184146 1
1.48533041817576 1
0.947183400251656 0
1.44791704991797 1
1.65326918540517 1
1.48113063790554 1
1.71376088884308 1
1.05634614599477 0
1.17795162953907 1
1.32777920429389 1
1.59939000026121 1
1.5991414947857 1
1.35176780908024 1
1.32501040575791 1
1.22271598880261 1
1.18266378732499 1
1.64505229751514 1
1.52729946332499 1
1.61264044731336 1
1.49458443180589 1
1.60348740365607 1
1.53486197048776 1
1.19191280072482 1
1.28637261978797 1
1.47681882792402 1
1.573964325774 1
1.63255183608175 1
1.3109623177675 1
1.38896426174878 1
1.39131703164704 1
1.6407074803442 1
1.30301837408111 1
1.42743070498741 1
1.34380414425055 1
1.61058083071849 1
1.5277234110383 1
1.47227225985331 1
1.30102787211916 1
1.64970570775261 1
1.66848809728168 1
1.48851905083443 1
1.33822782804303 1
1.19574001696542 1
1.64169192116026 1
1.37416129551635 1
1.60352601562191 1
1.2792413407826 1
1.36620408600525 1
1.25345277010361 1
1.41595824476216 1
1.38673780057848 1
1.47733129630949 1
1.38374674415028 1
1.61424344140199 1
1.11835720447475 1
1.58494176263797 1
1.64091672555114 1
1.52488225915037 1
1.53173672020497 1
1.3370306539675 1
1.46223080997772 1
1.5049327284403 1
1.58162547280672 1
1.46087986898171 1
1.49416220677234 1
1.58905858208377 1
1.51945145982519 1
1.32819903158959 1
1.46288471313486 1
1.54842302062021 1
1.55421492718769 1
1.41198142209684 1
1.71458189793698 1
1.54756706768766 1
1.43585730226137 1
1.66144430461104 1
1.20631956660522 1
1.52360171958187 1
1.39784571333325 1
1.43384332906104 1
1.50612912627416 1
1.36971872134779 1
1.43986788066389 1
1.2505529955278 1
1.46116103751857 1
1.30218223404102 1
1.38715958909229 1
1.38498585217221 1
1.46499202324338 1
1.3266478189005 1
1.69513393101929 1
1.48343047814741 1
1.26301898763921 1
1.43855969825007 1
1.68628544218641 1
1.45872699380682 1
1.58581947553875 1
1.3067108094829 1
1.66570700716342 1
1.31146881094949 1
1.43256788263108 1
1.76064667336048 1
1.51138856744123 1
1.37474872420788 1
1.36034867869826 1
1.49626273355455 1
1.49912493954536 1
1.33920911866128 1
1.50828557742682 1
1.34142615832476 1
1.511461556114 1
1.63875452470299 1
1.32518874586464 1
1.42226123269224 1
1.37439008502906 1
1.84704888489295 1
1.47026053009761 1
1.18088703053781 1
1.6547863477885 1
1.45700500834433 1
1.44440242540651 1
1.53776807674543 1
1.24952750005947 1
1.68446676823008 1
1.35522371289273 1
1.50764829077874 1
1.45690221270745 1
1.56805485805616 1
1.48964831965043 1
1.39389146606298 1
1.27020884618486 1
1.51760234842646 1
1.68727828334025 1
1.65329370739325 1
1.34482761070494 1
1.12941663357317 0
1.23277441103154 1
1.21214605456546 1
1.33528923609353 1
1.84529961345552 1
1.48552116673509 1
1.33460367429556 1
1.64140020861186 1
1.29988702718872 1
1.37245511665079 1
1.37182135416235 1
1.71668354824617 1
1.44444837729612 1
1.4845410062117 1
1.2837653381515 1
1.25780621412818 1
1.16812908158638 1
1.46855951558926 1
1.70169407046669 1
1.65222029380921 1
1.4934413391495 1
1.25837843088415 1
1.53644292903434 1
1.45463904819173 1
1.40164484399183 1
1.49090003564337 1
1.33020993484924 1
1.58778979409645 1
1.463362777249 1
1.54479512749666 1
1.28144559556888 1
1.65918098459816 1
1.29528197773384 1
1.47908240750471 1
1.26980165176423 1
1.15016876851521 0
1.49303118577786 1
1.38915306703837 1
1.67351434894827 1
1.5131601658297 1
1.18108394550325 0
1.54363788716326 1
1.69330104873577 1
1.50022047220066 1
1.62148441219257 1
1.64256847780588 1
1.55952546647591 1
1.19812256152656 1
1.44506642437529 1
1.78138970887824 1
1.37440748762033 1
1.25804360776172 1
1.35471759563197 1
1.2900499517182 1
1.1551450141607 1
1.55717591215628 1
1.38970606803697 1
1.66995916882269 1
1.56935409870944 1
1.41132002802032 1
1.59931499161704 1
1.52741132686716 1
1.53195395619046 1
1.54271078341798 1
1.8189965136449 1
1.31747652100492 1
1.33003008614946 1
1.49475945702726 1
1.25563828008227 1
1.3901924987796 1
1.50954730105966 1
1.28840334933179 1
1.30810708899088 1
1.27464366746571 1
1.51715145568827 1
1.29554355524402 1
1.37926407972347 1
1.43680563549595 1
1.55768502349684 1
1.52770012884837 1
1.37600468754278 1
1.28007409750373 1
1.23107469160514 1
1.58556803152656 1
1.52440639344562 1
1.59116287551966 1
1.52620746420463 1
1.27598905781433 1
1.58513671208505 1
1.57144231035185 1
1.56066074695013 1
1.32028146546611 1
1.49946994160041 1
1.49125859084719 1
1.31719978700134 1
1.29908593016229 1
1.37399257683105 1
1.16015197236164 0
1.52778839921882 1
1.36159648615412 1
1.48801264096654 1
1.55475165065464 1
1.48745236076996 1
1.50851162930002 1
1.40655554408243 1
1.37780879491841 1
1.33598466014414 1
1.42436262279667 1
1.45375053934268 1
1.64541073476849 1
1.557232933349 1
1.15215718311395 1
1.27669341876985 1
1.42085004881681 1
1.83349168675161 1
1.47924036576794 1
1.41184527423934 1
1.56681337859162 1
1.37621695718832 1
1.36662141956954 1
1.35083176589123 1
1.45102668652792 1
1.45990368985273 1
1.37448920352575 1
1.42883738126062 1
1.47959417205359 1
1.45637468342373 1
1.3716493565777 1
1.53174589362849 1
1.79790060405892 1
1.56824392231407 1
1.429746092535 1
1.51257120221989 1
1.40954668182216 1
1.51148070596392 1
1.47554422376171 1
1.36854496344047 1
1.03937244715918 0
1.24379687027591 1
1.58578572003409 1
1.22507491711277 1
1.33842322690634 1
1.25972888256194 1
1.44118718880216 1
1.60865252983991 1
1.24555419947136 1
1.14960750178497 0
1.31011692244859 1
1.65331125554307 1
1.46308446562576 1
1.41189467040783 1
1.39162978869714 1
1.66367068554156 1
1.69952927381034 1
1.5687007813745 1
1.47062129982034 1
1.76615713757728 1
1.65700384023846 1
1.54373949118023 1
1.47119444341018 1
1.35069430690164 1
1.82553755494258 1
1.67901151782551 1
1.31256323637004 1
1.36716030252328 1
1.47006583047238 1
1.6184391546279 1
1.78522791588716 1
1.27102472881631 1
1.50769563293077 1
1.45244733396967 1
1.28239041296731 1
1.56899284560607 1
1.40413699586194 1
1.45898502032444 1
1.44875218378944 1
1.39314142952214 1
1.36935894346845 1
1.54513318890961 1
1.6095000027799 1
1.39044162482505 1
1.52307227083323 1
1.51262176495854 1
1.16662497689265 1
1.53610195722438 1
1.520738695785 1
1.63670614241836 1
1.40207106708169 1
1.39701231878771 1
1.22111269055459 1
1.30826229378839 1
1.69673750936203 1
1.89930460984514 1
1.49151857973078 1
1.41701928331472 1
1.52478293882863 1
1.76407586138966 1
1.67693132364077 1
1.51124583636104 1
1.62574664277796 1
1.29118256913993 1
1.4230579091204 1
1.11076409110202 0
1.38250454191958 1
1.33663215634122 1
1.2461227510631 1
1.53000136261609 1
1.39149483147317 1
1.37244540031325 1
1.42354578936179 1
1.50310832418434 1
1.61285979038269 1
1.70961802457073 1
1.22449208031857 1
1.38937355247426 1
1.53562724492631 1
1.38933393221448 1
1.2230916423744 1
1.37192237529531 1
1.73937537056023 1
1.43689113773985 1
1.23286955999618 1
1.54105436408722 1
1.72116464340816 1
1.5280609830736 1
1.79514538821261 1
1.35477162121704 1
1.69599374991568 1
1.55343859893517 1
1.36597913623898 1
1.29475173060056 1
1.32237210425693 1
1.43825240451812 1
1.71667614081551 1
1.21167270424263 1
1.66359209822743 1
1.74326113566562 1
1.4817262891915 1
1.29690605263745 1
1.59358245567544 1
1.40314745088065 1
1.53369530538918 1
1.3922937201522 1
1.45913719842758 1
1.51309696256841 1
1.64079672513157 1
1.49584084830416 1
1.60521843429884 1
1.63463618109088 1
1.46504834359853 1
1.60864669962928 1
1.65113209640684 1
1.47955707138988 1
1.58358951126441 1
1.41697363776091 1
1.41680586298762 1
1.48869394164728 1
1.36248098252878 1
1.55203254025961 1
1.85544503544723 0
1.33704702041581 1
1.45881683379283 1
1.39340732727449 1
1.39859491388219 1
1.31266716770534 1
1.92684645174637 0
1.51275267302563 1
1.41860973318155 1
1.17216842973737 1
1.40700413558435 1
1.3437749425913 1
1.48999162495121 1
1.57910590426426 1
1.81675542953463 1
1.57943247489536 1
1.29313022064012 1
1.12507065402028 0
1.51264850570079 1
1.33019824187825 1
1.71298043985513 1
1.36943026309835 1
1.49216085294159 1
1.45446913348077 1
1.27595374930963 1
1.46073595973902 1
1.18022021250384 1
1.20549232456587 1
1.44126167502218 1
1.55674744624073 1
1.63869405579727 1
1.50083966617983 1
1.17419024037777 1
1.47593790696607 1
1.50641203880589 1
1.18202541689303 1
1.34227063956874 1
1.40357162752168 1
1.33434179918514 1
1.30929567431517 1
1.65477113995987 1
1.62027244178096 1
1.40463091849698 1
1.4223772276539 1
1.50704491142107 1
1.46652840162863 1
1.25792738928657 1
1.51155960726103 1
1.33813086015567 1
1.47354886401533 1
1.51714330510496 1
1.5808775938927 1
1.62456595716538 1
1.53387426232989 1
1.60179126394071 1
1.45618549823093 1
1.54553770934978 1
1.37898301457663 1
1.46712886939535 1
1.50440647391882 1
1.41142875172706 1
1.83832912813406 1
1.49439675920767 1
1.59757476537593 1
1.49145874087552 1
1.54030995367511 1
1.38673184871212 1
1.69325684568928 1
1.75455811596814 1
1.7574443138138 1
1.96249013792739 0
1.34694944734882 1
1.39085441253035 1
1.39389063277041 1
1.44405459935141 1
1.39464889589007 1
1.43029590397379 1
1.59484602368505 1
1.5634970900755 1
1.60208307420796 1
1.63201398548578 1
1.56584914901201 1
1.49190422261165 1
1.48949953200795 1
1.45323101878224 1
1.37140990312576 1
1.54258235343516 1
1.24730226021745 1
1.38544016749447 1
1.53529369344127 1
1.63135851733114 1
1.66917523308545 1
1.56442060568113 1
1.39460928952319 1
1.44307371084352 1
1.34471058146173 1
1.63196300262865 1
1.43927578433819 1
1.54414875153837 1
1.44543694300571 1
1.51677901921596 1
1.57623612760973 1
1.52042252372702 1
1.17052225851133 1
1.48668558471451 1
1.61712663512629 1
1.65864394983387 1
1.70577028368374 1
1.89289954805297 0
1.25137205512152 1
1.17366031668651 1
1.41744588407857 1
1.69794889253478 1
1.50999956839452 1
1.41528985012699 1
1.42366757957525 1
1.4590420265272 1
1.47135931783711 1
1.28694571504184 1
1.34459092801302 1
1.6299107941741 1
1.25229167645999 1
1.29291411098778 1
1.75365794422122 1
1.41798659294178 1
1.49879277993559 1
1.51721765632093 1
1.15814399809265 0
1.48651264437536 1
1.15990784154332 0
1.218228067568 1
1.07853764224878 0
1.62051938897662 1
1.38036937012384 1
1.3904127748236 1
1.40859808286819 1
1.13116271964892 0
1.55344815350779 1
1.22029835758876 1
1.27879672921171 1
1.44995898176702 1
1.49809357741519 1
1.44812777028121 1
1.28608155533483 1
1.29536155145796 1
1.4376075522695 1
1.58322127887008 1
1.23545984223821 1
1.71056445962658 1
1.37991198832508 1
1.45042542174198 1
1.38418217744985 1
1.56542075132841 1
1.44970455249015 1
1.32242176931347 1
1.4894296427916 1
1.42528395298975 1
1.462500900461 1
1.44767635514875 1
1.46519821500927 1
1.54274473087455 1
1.16426522526743 1
1.31487664273049 1
1.76188525177588 1
1.25171760226719 1
1.2383349627248 1
1.20794168185143 1
1.48766343573071 1
1.65465499759403 1
1.41852618875641 1
1.23716863730571 1
1.43898777442748 1
1.9058505846105 0
1.57877853137562 1
1.22136558403173 1
1.65648352185267 1
1.55812758580394 1
1.81649111764521 1
1.6251175324504 1
1.29875411385663 1
1.43435712653034 1
1.51741790148532 1
1.45765921704956 1
1.52527951874798 1
1.43334561263576 1
1.40267312289362 1
1.36370006257706 1
1.0584641533799 0
1.43162126166921 1
1.23528668239084 1
1.4496659141148 1
1.47811213508313 1
1.57210699294584 1
1.70502898182613 1
1.57753940518929 1
1.5935791787718 1
1.48686697476036 1
1.58691140724653 1
1.20387566476743 1
1.47813296401143 1
1.69740273709324 1
1.18802269319167 0
1.2970577860106 1
1.36436369369865 1
1.51365275690153 1
1.48979350505069 1
1.85318762822723 1
1.3186212210207 1
1.49264243729328 1
1.49151121763123 1
1.73037807168483 1
1.42437255633114 1
1.58591915460548 1
1.46071783544501 1
1.20868435831397 1
1.68327043942404 1
1.47662212109179 1
1.05591915904814 0
1.89586190334283 1
1.31280453769217 1
1.52471337860643 1
1.44034639257775 1
1.49409973422246 1
1.41972895630616 1
1.481393675501 1
1.31665667654697 1
1.19658112612619 1
1.26029063254289 1
1.20791183610956 1
1.21733521584723 1
1.17828435611854 1
1.33056604478373 1
1.41234469686216 1
1.27982670020982 1
1.64234236849192 1
1.33718460698934 1
1.42021079676285 1
1.45668160310366 1
1.81900311149623 1
1.5274705641976 1
1.11755915209496 0
1.53540213171888 1
1.3822222458856 1
1.369466287496 1
1.62080868380079 1
1.25511887602174 1
1.28393116498054 1
1.29072081482422 1
1.69268985235477 1
1.65273101135591 1
1.34992389381638 1
1.54722844874075 1
1.5164546194046 1
1.30665202523339 1
1.56687096748193 1
1.62530556986469 1
1.24117915638667 1
1.25736755434141 1
1.42577251210971 1
1.55465403575617 1
1.1754551323167 1
1.52483535705704 1
1.27846820281589 1
1.55061409425979 1
1.4436287328318 1
1.4377408223294 1
1.24309594665254 1
1.24180325073598 1
1.407434902669 1
1.1733017088226 0
1.44968849592174 1
1.53184038684559 1
1.59645862121344 1
1.65276663467993 1
1.2009085528819 1
1.38516142281987 1
1.37730674875949 1
1.63839035121463 1
1.39731079281998 1
1.66969289190945 1
1.33340280707295 1
1.48218174496363 1
1.85432037090663 1
1.54411112063687 1
1.56088244522143 1
1.34862345355779 1
1.60011145801159 1
1.60545350735342 1
1.30586697449907 1
1.27893960854185 1
1.53663737781731 1
1.5329348763088 1
1.58374538761577 1
1.2451190334629 1
1.30773857579941 1
1.23721575630669 1
1.24567674293715 1
1.48433966919853 1
1.57539328031815 1
1.57618312644765 1
1.28034534594415 1
1.43826174825059 1
1.64401771445097 1
1.57610957514252 1
1.09020649428753 0
1.58347217402629 1
1.55130572066125 1
1.06751121428347 0
1.80032923211002 1
1.52243539235067 1
1.3649120640253 1
1.73762848527372 1
1.4933563578308 1
1.44959452650633 1
1.43927376385994 1
1.6787808580995 1
1.24393494227161 1
1.52853723473327 1
1.61656895786466 1
1.45764224817515 1
1.57634469431465 1
1.50880972944668 1
1.54414701091812 1
1.56766295939015 1
1.21645842670979 1
1.29477171461045 1
1.79509277362137 1
1.29694841755061 1
1.61980048297275 1
1.45118681570989 1
1.42776149938795 1
1.20871507439671 1
1.60354162968436 1
1.43555006333103 1
1.13215043359443 0
1.68787377012215 1
1.50310735541839 1
1.5539208216404 1
1.72578426237744 1
1.89743137856291 0
1.64711428326429 1
1.5255963790011 1
1.3989306249817 1
1.35473480189185 1
1.39624288829634 1
1.26199541722386 1
1.54538618587002 1
1.56293812130389 1
1.27321558691325 1
1.61896700629689 1
1.67144203706272 1
1.41978928782588 1
1.28246839641227 1
1.52181558254911 1
1.65500736383892 1
1.34508486712035 1
1.79585229538864 1
1.62987343448302 1
1.56663746466599 1
1.68864963063129 1
1.71287534759352 1
1.54421911619101 1
1.57765472581575 1
1.53062374011296 1
1.37198425392716 1
1.59322587304038 1
1.1432323817723 0
1.47069859138903 1
1.5845462844316 1
1.14267993568963 0
1.61305703651558 1
1.27357921640062 1
1.33250096286634 1
1.69723702822223 1
1.72446512666832 1
1.48703912884419 1
1.5726372697209 1
1.22014036922296 1
1.71548932327202 1
1.44881775210049 1
1.35848825516394 1
1.29742778414012 1
1.30567185324901 1
1.30303551663952 1
1.37159756614748 1
1.37066376366801 1
1.59413856792202 1
1.21009254862697 1
1.21940674545917 1
1.32137645147739 1
1.38057080872031 1
1.75754270904209 1
1.21238394452479 1
1.2917657568503 1
1.49366405855185 1
1.30602992344238 1
1.33348091791606 1
1.19497296951195 1
1.75910421586368 1
1.6228545095891 1
1.57696572594853 1
1.4750340846749 1
1.61909111778386 1
1.40783488799993 1
1.6507852732411 1
1.55161801497957 1
1.52734579535373 1
1.32191051317103 1
1.9060586866148 0
1.62634640291356 1
1.33811139459889 1
1.40722251394758 1
1.3597964870018 1
1.45620038786825 1
1.33661985379879 1
1.32877875552814 1
1.6589580353741 1
1.64450812934113 1
1.29809690519531 1
1.55990783274131 1
1.46007543949735 1
1.57345457435828 1
1.52031095161418 1
1.35562412678566 1
1.58346198564175 1
1.32057315805172 1
1.69042144949204 1
1.30662907915485 1
1.42167282605084 1
1.24166209547478 1
1.51971510501645 1
1.44246564392005 1
1.4437111358022 1
1.08685730366155 0
1.35474203518861 1
1.43708195302457 1
1.53726653419864 1
1.60057365647241 1
1.43982592575317 1
1.20508506243461 1
1.65880677770776 1
1.47175219172032 1
1.34008042502513 1
1.58028901733065 1
1.12223329782349 0
1.22246504545339 1
1.30673702064452 1
1.22796236725838 1
1.46444845372808 1
1.60129407558076 1
1.72376064321047 1
1.63439412487952 1
1.43090389465455 1
1.91451367453996 0
1.60007618463671 1
1.78185447810637 1
1.73173139488296 1
1.77944483943372 1
1.75644785997173 1
1.5352580288219 1
1.19421335132855 1
1.50854781928616 1
1.25289302110049 1
1.42924382747508 1
1.3859275639099 1
1.47109125766019 1
1.60424590492309 1
1.87989792858597 1
1.49992758904505 1
1.73025669645759 1
1.58022563593634 1
1.56265435998535 1
1.39363198524752 1
1.46990600112474 1
1.39328369844893 1
1.61555156117462 1
1.45849119732305 1
1.43515276991464 1
1.35463484351686 1
1.35170961315896 1
1.22262577083703 1
1.42501800774393 1
1.63694567937039 1
1.49895242070801 1
1.53171704934126 1
1.61119612960543 1
1.62762223171859 1
1.63710408487505 1
1.42432153072135 1
1.33684095368861 1
1.57642311353923 1
1.36777203360762 1
0.96134860844021 0
1.48581472949082 1
1.53217407588044 1
1.23557225507595 1
1.75489957041732 1
1.28146055987914 1
1.31868137535058 1
1.2516450339233 1
1.58747864132043 1
1.77342083993182 1
1.82032997203513 1
1.50934087724069 1
1.70876948485884 1
1.30676921321218 1
1.29714724739897 1
1.31357346447914 1
1.6394543214377 1
1.31642836643508 1
1.21422312656846 1
1.41502704709684 1
1.07579819741158 0
1.81933907353244 1
1.37178557500133 1
1.49578348407332 1
1.59407295953349 1
1.43119324932739 1
1.35122085329173 1
1.50675173428012 1
1.46964957018464 1
1.63579412516892 1
1.48682343357287 1
1.49939882285213 1
1.29274526791566 1
1.42351627232319 1
1.63480111060491 1
0.850924117893158 0
1.43369940216318 1
1.63603079138334 1
1.61804557308759 1
1.54561892604431 1
1.32922523043315 1
1.38768671296126 1
1.42480688689319 1
1.61296446003039 1
1.5103729506145 1
1.36992189738603 1
1.32695593892435 1
1.68142481475082 1
1.62082005966278 1
1.56519020412607 1
1.16095646386878 0
1.50264945305942 1
1.52163982367683 1
1.2529022047731 1
1.39725667052975 1
1.29327600154882 1
1.35352549986457 1
1.33651543423331 1
1.61433396643335 1
1.12369380101018 0
1.43969593786672 1
1.36099764657451 1
1.62461503519863 1
1.38001897015868 1
1.61386040279593 1
1.59154197470908 1
1.18699747122701 1
1.67034458353197 1
1.34271365033728 1
1.71667355438512 1
1.59874718131757 1
1.38367352335083 1
1.47232811715156 1
1.29730473226184 1
1.3404638294853 1
1.18628459865318 1
1.60450762214858 1
1.48728949398497 1
1.35727666960231 1
1.57251390562998 1
1.55543910150127 1
1.27842806215298 1
1.4404362393725 1
1.51485492564417 1
1.31981255592611 1
1.14520702513111 1
1.3016676066994 1
1.34918010460035 1
1.40725227871864 1
1.41950221564224 1
1.51667024221323 1
1.55616475234456 1
1.58985504350184 1
1.63689730213438 1
1.38595561250235 1
1.66623487382964 1
1.30781313074622 1
1.47577151564413 1
1.57442625194924 1
1.28134823292243 1
1.32606141009192 1
1.36530126315916 1
1.26546017717118 1
1.34118775526334 1
1.60724489463826 1
1.26952340787196 1
1.4503663032625 1
1.20844387361596 1
1.309700637174 1
1.76986422625731 1
1.68828912327724 1
1.62879591959487 1
1.25653764777565 1
1.37079986112887 1
1.36866350238998 1
1.47051488779386 1
1.3722363765951 1
1.72037516444667 1
1.69111373366736 1
1.64468407853792 1
1.58573738172454 1
1.21094145834774 1
1.41381585862223 1
1.04850698492995 0
1.42684357892389 1
1.49229051320911 1
1.43765888690678 1
1.50541383234845 1
1.33350042455056 1
1.42444123476863 1
1.22307372817292 1
1.28883321117662 1
1.55085853219312 1
1.52271166950297 1
1.51805064911838 1
1.53147090633098 1
1.40572158837038 1
1.62911549770264 1
1.4323750151499 1
1.5036612890139 1
1.68042312569435 1
1.05460862641587 0
1.62312009596335 1
1.2415254773032 1
1.74160209786694 1
1.48002783099338 1
1.55236056363959 1
1.78694439788722 1
1.42543752840547 1
1.4668980917762 1
1.32483292331871 1
1.70827057177444 1
1.64163714717311 1
1.32526233085491 1
1.11011326899147 0
1.34916696499091 1
1.32870961639351 1
1.08150607542596 0
1.53597060069264 1
1.66092399251715 1
1.62786335685819 1
1.38014887781633 1
1.78351077635135 1
1.80170482878361 1
1.44061704182954 1
1.75004731977626 1
1.48902004416392 1
1.31817883235492 1
1.60202278765591 1
1.25752069979671 1
1.47526310758516 1
1.33653692860023 1
1.42469480208139 1
1.54654893305574 1
1.66756936662891 1
1.40231716874373 1
1.37039598281885 1
1.24926249677364 1
1.09433847822684 0
1.50735948834776 1
1.37231438676583 1
1.70674971866769 1
1.65032286867703 1
1.38453381912937 1
1.43991970094438 1
1.46439868511235 1
1.44198969161062 1
1.54840798724507 1
1.54769001220475 1
1.48481090541409 1
1.49256057345308 1
1.18318642953434 1
1.49873589538131 1
1.55474711491558 1
1.5417523686735 1
1.19371032085983 1
1.49563806005787 1
1.47275968688333 1
1.29618873828432 1
1.56747262410411 1
1.74577150732867 1
1.38186203554272 1
1.52075242505653 1
1.72041246348096 1
1.8787065061033 0
1.54521767549599 1
1.45194288295224 1
1.36338732713388 1
1.37917186718062 1
1.34488899686406 1
1.66813212416485 1
1.42805228356554 1
1.34238485567244 1
1.6345734615483 1
1.42479377181669 1
1.62357310691336 1
1.69890273744305 1
1.69967191744952 1
1.70528757185686 1
1.28604541423643 1
1.49976997611316 1
1.57915662973141 1
1.23404570706833 1
1.40602857828893 1
1.33171993860541 1
1.44243882014205 1
1.51961682858996 1
1.4334945987524 1
1.19988913482748 1
1.58984578110778 1
1.46126087691878 1
1.79264830833573 1
1.42607210615254 1
1.59696215539422 1
1.44762709742475 1
1.65861322824641 1
1.41843918203472 1
1.28153286403563 1
1.70104334122858 1
1.64523504147016 1
1.31656615408988 1
1.22445862542046 1
1.31535675430354 1
1.46292200004243 1
1.72621019260033 1
1.52879388966864 1
1.48450634177977 1
1.55069104566368 1
1.30302581822883 1
1.71946199949622 1
1.67192959731561 1
1.22692503806141 1
1.34206880954764 1
1.46834878372127 1
1.34487831947128 1
1.50752798308936 1
1.4266570601575 1
1.70841242449834 1
1.4196852627635 1
1.7862619950682 1
1.3069507769193 1
1.46581542670267 1
1.24243108942629 1
1.72424719138891 1
1.39898360482684 1
1.642566358639 1
1.45507177139801 1
1.65997704869246 1
1.51371758884786 1
1.5257619319097 1
1.51804929126173 1
1.53304248047261 1
1.48514290653429 1
1.52467325689699 1
1.27878808281088 1
1.75878300595649 1
1.54566326848169 1
1.4040939484025 1
1.61894027236314 1
1.58825885047174 1
1.18605990497793 1
1.20516162410997 1
1.47641294588176 1
1.25559613452907 1
1.61767773133157 1
1.59468154604582 1
1.47248867218991 1
1.66456890337569 1
1.20826736630818 1
1.51500593780568 1
1.57309814511191 1
1.43993093397703 1
1.47303640388892 1
1.46837537905099 1
1.58092166716375 1
1.46917982910039 1
1.29196572594747 1
1.22341458395398 1
1.41529348214309 1
1.34624340535869 1
1.26958677847827 1
1.53538263865761 1
1.39501123781832 1
1.47264556357 1
1.70316982230018 1
1.21603717710846 1
1.59730005077195 1
1.1267086752355 0
1.53254173094164 1
1.59410407097397 1
1.39048549325309 1
1.79695461582237 1
1.48616739388208 1
1.2146083332679 1
1.60116439029331 1
1.33780292118697 1
1.69201435609032 1
1.50523970943911 1
1.40587079653491 1
1.62415529083249 1
1.38967845443375 1
1.49451263331723 1
1.43153231718003 1
1.37477574357087 1
1.73654214586529 1
1.52623465942434 1
1.64688811901103 1
1.24366815468645 1
1.40132472211818 1
1.4450116905425 1
1.54987848450581 1
1.6164615049081 1
1.43867236488154 1
1.44571193502899 1
1.57199992785489 1
1.47933541017175 1
1.68643676248184 1
1.35300747476155 1
1.60127018758878 1
1.4990654253153 1
1.41055437033201 1
1.49764687176523 1
1.57332891603587 1
1.29430178813244 1
1.41998022028245 1
1.45275238749221 1
1.35831059978742 1
1.51966696774013 1
1.29638095458746 1
1.56712812150961 1
1.55227900825318 1
1.50897418397178 1
1.14667071387282 0
1.43425802344965 1
1.3489408163966 1
1.19517725287281 1
1.55077542546748 1
1.68956601018117 1
1.36952480049892 1
1.3579920826164 1
1.57486939182837 1
1.39524011986645 1
1.60001240333425 1
1.4963225282293 1
1.38107957032506 1
1.31004427140495 1
1.46421376694442 1
1.5124586882665 1
1.68573108478386 1
1.7733310336114 1
1.17028569823456 0
1.56616694773251 1
1.77791421826071 1
1.40701526329587 1
1.72700425115768 1
1.43891295461833 1
1.42272426223358 1
1.57558931149571 1
1.2691871483991 1
1.31417849442902 1
1.48910381454827 1
1.04996753209092 0
1.25332449153627 1
1.50243951022067 1
1.38991530437737 1
1.32990195026742 1
1.54725525215583 1
1.46886668957524 1
1.48863513213853 1
1.32136145149164 1
1.54860430742974 1
1.47220525645974 1
1.3177781548228 1
1.32267284452941 1
1.52909143055151 1
1.35528718004097 1
1.57387875091445 1
1.35766245341683 1
1.63581510766228 1
1.39581604171082 1
1.36942306919866 1
1.34107835839366 1
1.20741925794159 1
1.46792593907019 1
1.28060016497431 1
1.3347670798862 1
1.82430337392524 1
1.21587225719718 1
1.46046169546025 1
1.74875415805426 1
1.51318586786975 1
1.43181591741961 1
1.40603542994152 1
1.47587924998738 1
1.6047751149449 1
1.34957176732907 1
1.56845602321185 1
1.59156835061421 1
1.38898242748279 1
1.36938965961912 1
1.56207633803524 1
1.75461364314241 1
1.36992670690616 1
1.46626469979897 1
1.71235577187395 1
1.28662595562121 1
1.41213366778357 1
1.38241333545101 1
1.38975315910885 1
1.46916991041214 1
1.425244830315 1
1.7047741815077 1
1.44068543122025 1
1.09400488741454 0
1.27913103555458 1
1.58820140433429 1
1.20138984997515 1
1.54879445379875 1
1.52945530041352 1
1.38137254974188 1
1.46255473728859 1
1.36715236751457 1
1.48989378805341 1
1.45192966399446 1
1.43885463828181 1
1.39422850570957 1
1.45641118446764 1
1.62507808718409 1
1.58721928242671 1
1.504265054342 1
1.65145883836261 1
1.61077508958298 1
1.46996184018014 1
1.43636604611466 1
1.32883267010739 1
1.06353271539314 0
1.40461440668463 1
1.56574844035669 1
1.36505903020915 1
1.90496703157512 1
1.54157228031452 1
1.55499494935514 1
1.3828342592223 1
1.52081747240296 1
1.60415539973395 1
1.58955973438292 1
1.68665338185419 1
1.63895767449961 1
1.32613602255268 1
1.17711113692675 1
1.46491365248279 1
1.39796652874091 1
1.41878872642222 1
1.47696449216277 1
1.74966275991331 1
1.62475050742513 1
1.45939680418091 1
1.07159159652309 0
1.28953046582956 1
1.26180107581304 1
1.31393700443485 1
1.53096138194932 1
1.28699616906806 1
1.45179325098484 1
1.70447294150156 1
1.29434543408232 1
1.44406051957914 1
1.63255524765312 1
1.68817818373936 1
1.27270186777104 1
1.61689941500256 1
1.48808543593093 1
1.67822976430166 1
1.58137481158134 1
1.39660123958795 1
1.52251483624688 1
1.36208878819241 1
1.53505750107476 1
1.61150947093432 1
1.58269505084073 1
1.87009994474548 1
1.34273588412759 1
1.60575345018277 1
1.37719877964487 1
1.20044768585232 1
1.43824058994056 1
1.33681021878599 1
1.27468344949873 1
1.80084036988005 1
1.35059140143239 1
1.43140936266804 1
1.57469915046817 1
0.985900983909074 0
1.51145986844571 1
1.26633209752874 1
1.51221646539514 1
1.50052635422644 1
1.35601359026321 1
1.4191370821899 1
1.68447975196647 1
1.76640788791277 1
1.27185995602847 1
1.43491068802635 1
1.30965724806344 1
1.38282508364655 1
1.47712184533144 1
1.39818268606908 1
1.36339021434425 1
1.610725207441 1
1.27071722344032 1
1.3923423411442 1
1.55001748734113 1
1.84775726562474 0
1.59733679265215 1
1.46259125949295 1
1.76100204357173 1
1.38856488799075 1
1.53317099803428 1
1.70085005457885 1
1.27884631738149 1
1.4857093263672 1
1.5523342591777 1
1.44013536624151 1
1.6118938131049 1
1.55335658091881 1
1.59264464549605 1
1.46180901704065 1
1.26963630214785 1
1.55802777965431 1
1.52237570488178 1
1.4423430746647 1
1.64070671508836 1
1.67405778551315 1
1.56837130481733 1
1.388009468066 1
1.44434697605976 1
1.60622656237623 1
1.32349768072429 1
1.57069204271719 1
1.25929517818536 1
1.28314283522887 1
1.38474252554212 1
1.35899366292108 1
1.51866165639426 1
1.51009310105816 1
1.25878352197847 1
1.40601195096922 1
1.28586515607128 1
1.57787131612064 1
1.80462112730585 1
1.54451310876471 1
1.48466504647196 1
1.62113154082808 1
1.41273188713242 1
1.51679194737172 1
1.54697085399594 1
1.4230956343051 1
1.59802306566763 1
1.51928886984867 1
1.19921521158253 1
1.25371950960148 1
1.37616921231421 1
1.52120123586605 1
1.52480891521935 1
1.59003006418228 1
1.55771230996534 1
1.2075981714253 1
1.78026620470529 1
1.431104938243 1
1.35067509431392 1
1.58124540850065 1
1.4358637127167 1
1.62459882708821 1
1.30820755516085 1
1.47545804194361 1
1.39212093013019 1
1.23958856488928 1
1.42997774215402 1
1.3995735247515 1
1.51325824424919 1
1.3103956728926 1
1.72040289090585 1
1.45651465097707 1
1.46770508551062 1
1.70955922692978 1
1.37558269189468 1
1.67311680179315 1
1.89924726419882 0
1.53937096380239 1
1.32613095920714 1
1.44842579451521 1
1.81483140243716 1
1.39786804690216 1
1.47372709234621 1
1.53441601252144 1
1.6421465135876 1
1.26577561722773 1
1.4089500530316 1
1.51791195236529 1
1.23017590371593 1
1.90511580215755 0
1.39014446256453 1
1.40750437669417 1
1.56824173973226 1
1.73777913837531 1
1.20883393194173 1
1.37541446089047 1
1.34517637416978 1
1.57430361872897 1
1.47772555345263 1
1.48554183016755 1
1.39247362885503 1
1.38423376496253 1
1.42395595607237 1
1.53713901219262 1
1.29155352374744 1
1.58315419917512 1
1.30740038970926 1
1.56882883066735 1
1.51238888571875 1
1.75059922665012 1
1.29427779753873 1
1.4846034332065 1
1.49249439275421 1
1.48726340174963 1
1.54767224392855 1
1.36356768448879 1
1.48117433114188 1
1.3002739519543 1
1.49895015419135 1
1.43672534334439 1
1.4199312348672 1
1.63677752106165 1
1.63300952790605 1
1.37031558861132 1
1.31543760735541 1
1.45129924189609 1
1.25239460868801 1
1.64940302894258 1
1.65002247354388 1
1.21781333841661 1
1.5050814447097 1
1.65180861654445 1
1.54428764426622 1
1.53433390312075 1
1.73017693276837 1
1.48378321143395 1
1.66076409319104 1
1.50108247763161 1
1.52271975571579 1
1.36058913829176 1
1.28259173370427 1
1.60660797679191 1
1.50108184770691 1
1.46251802922462 1
1.00204959988854 0
1.40577508723438 1
1.31095600457876 1
1.48622520575487 1
1.85284133564891 1
1.55660578256051 1
1.42496219087384 1
1.80233317720794 1
1.49593349249925 1
1.47373465005504 1
1.45445513743556 1
1.38456106136845 1
1.34377291380337 1
1.46116894610457 1
1.18530211457131 1
1.19748665587864 1
1.75449145592796 1
1.48582774102544 1
1.17573132151508 1
1.59011248588414 1
1.43514035330064 1
1.56678146983958 1
1.71881051004594 1
1.16427866533805 1
1.48787202443816 1
1.49157586877063 1
1.14010317088479 0
1.38677404688457 1
1.47423075544444 1
1.03640569090559 0
1.45405460532396 1
1.40148721138696 1
1.43411624412781 1
1.41605035755221 1
1.29609143817487 1
1.42707749664114 1
1.51018993316958 1
1.16587090219474 0
1.1445593130413 1
1.64043300508782 1
1.55733320697959 1
1.4974934417403 1
1.45447187679813 1
1.05103584372168 0
1.33355721198027 1
1.26110131213805 1
1.39606378174981 1
1.53083232828166 1
1.38777364422076 1
1.2791575644908 1
1.81628695095826 1
1.75868654480832 1
1.24157821095042 1
1.5495054037043 1
1.65011059216661 1
1.34923804272741 1
1.56106557439766 1
1.4100558658216 1
1.39943130277327 1
1.6014513040728 1
1.2724710406009 1
1.54796503330897 1
1.26601137708225 1
1.33565305760009 1
1.47889496928914 1
1.62877733341598 1
1.31612460975284 1
1.57778532354302 1
1.43800848694114 1
1.50611546047481 1
1.4020210222657 1
1.41391317649137 1
1.6392225152427 1
1.27265991133607 1
1.28875035614957 1
1.54705102419626 1
1.28113612263284 1
1.65576090709653 1
1.45683510051116 1
1.40042711725884 1
1.26130281703296 1
1.26583788665125 1
1.84920417069994 1
1.36323238421614 1
1.307411231027 1
1.52754365140023 1
1.73408458398656 1
1.3508370545905 1
1.62014632438312 1
1.18173821067221 1
1.47524042719811 1
1.29600909587131 1
1.32810078337211 1
1.43422825399007 1
1.51587447978955 1
1.36495269545313 1
1.44755919922889 1
1.52472904675495 1
1.69508077790163 1
1.4247710350218 1
1.46581744517857 1
1.51119492601614 1
1.6734571021283 1
1.47180968020379 1
1.56713067287305 1
1.52715469075721 1
1.70292850941001 1
1.97653998517367 0
1.57836973044298 1
1.6839055464866 1
1.37636347098147 1
1.59891806512753 1
1.30572672988777 1
1.49369188736375 1
1.45282559549944 1
1.22877095570756 1
1.3619886568838 1
1.68577968020042 1
1.51572636905668 1
1.31946661787758 1
1.40056978007739 1
1.67394634320707 1
1.43028176227362 1
1.28292518463156 1
1.53152783501858 1
1.39937146066851 1
1.7334600100162 1
1.33192273609158 1
1.50928474117085 1
1.4038530347775 1
1.36007404675884 1
1.28474706979579 1
1.37249688862527 1
1.25528687585088 1
1.7057344091812 1
1.68957588268001 1
1.5685460286128 1
1.4672487120961 1
1.35420693405948 1
1.42774179178235 1
1.46050722653366 1
1.52248781132097 1
1.64214392988225 1
1.43909045856498 1
1.67998010181685 1
1.54256409898502 1
1.31799353129033 1
1.2695213766438 1
1.63405028313986 1
1.5550185726145 1
1.16723683780615 0
1.47124161157938 1
1.2055378086783 1
1.33172804455956 1
1.29530830116296 1
1.37554198541505 1
1.58546400017378 1
1.24388160105947 1
1.46950535437661 1
1.4397266785512 1
1.88122438784973 0
1.79835529480765 1
1.4373493159653 1
1.75252252276617 1
1.31975317462998 1
1.4440412115331 1
1.52805755958297 1
1.55580002160495 1
1.71157986106424 1
1.51420340465184 1
1.71829889685523 1
1.72592215794552 1
1.46415146613245 1
1.54680037590659 1
1.43562679588012 1
1.4119960288569 1
1.39164088356005 1
1.46013467761462 1
1.73683770802636 1
1.54282311033445 1
1.46166387904383 1
1.23359480422384 1
1.55550442967737 1
1.52413248314267 1
1.14545226235634 0
1.23619060045396 1
1.4634188453642 1
1.16312537750938 0
1.22647139188586 1
1.47611547450383 1
1.72567715116202 1
1.83338669599864 1
1.48109171903931 1
1.50622042813393 1
1.45567300796591 1
1.30325636910959 1
1.5346758066764 1
1.58052919456408 1
1.72991592094409 1
1.67597365370924 1
1.26522291031292 1
1.73026853463091 1
1.36241875977109 1
1.62306573863838 1
1.2188003919559 1
1.30259473823241 1
1.38499825531417 1
1.05434406914892 0
1.53853791294816 1
1.52449378684854 1
1.43778473046767 1
1.59235525017507 1
1.68225717298725 1
1.60381255831776 1
1.41093837867694 1
1.2816197311293 1
1.37917255220191 1
1.5632105204002 1
1.70380663234365 1
1.37612642059354 1
1.36229686038593 1
1.30795276189935 1
1.64516700288683 1
1.56730911111701 1
1.37264454635874 1
1.40435088935195 1
1.61175062953431 1
1.41882190737145 1
1.22099732224664 1
1.44351598490038 1
1.44613113405544 1
1.31141481660589 1
1.52036892308967 1
1.41074139161523 1
1.56835649571046 1
1.58461503717493 1
1.37699777130708 1
1.40406022778643 1
1.26770440764873 1
1.67661436449278 1
1.45578060486819 1
1.51885658135478 1
1.31034541348091 1
1.60641964468703 1
1.66612600192783 1
1.48315562902272 1
1.9078354881838 0
1.35541539138623 1
1.42812075626643 1
1.46270823274144 1
1.54020865903518 1
1.49058692743591 1
1.30008871162985 1
1.51051235122793 1
1.47523114658652 1
1.417065224189 1
1.71562983877959 1
1.63554166405576 1
1.49379214353988 1
1.12923440853161 0
1.3523327928184 1
1.61912304105649 1
1.28950551279777 1
1.13107774268991 0
1.23551923340307 1
1.74766213583953 1
1.56409980416165 1
1.10536222504348 0
1.68495294629951 1
1.38315914867119 1
1.40062491845204 1
1.3614057012982 1
1.35803757422475 1
1.42360185391276 1
1.64885901042249 1
1.45554692194341 1
1.22445194427304 1
1.5207454448246 1
1.42572524477894 1
1.53559271438782 1
1.65230908594324 1
1.1566415347099 0
1.65145568549686 1
1.48587526751697 1
1.56152384625553 1
1.75515553156449 1
1.74141742352634 1
1.19477462582717 1
1.63757234692868 1
1.41795365350041 1
1.45060060797061 1
1.72025947205078 1
1.57223703446111 1
1.29054276305289 1
1.51618656423465 1
1.58871607373436 1
1.56760862008655 1
1.56711407774309 1
1.51099055401824 1
1.30885645064585 1
1.36602639791799 1
1.54036655262897 1
1.44886019782954 1
1.63658845694794 1
1.56613522651111 1
1.11438295843828 0
1.31814895808873 1
1.22898163069688 1
1.43495317813871 1
1.36956445561565 1
1.45355779139805 1
1.43400503947782 1
1.48157465185568 1
1.68522502802993 1
1.21401477055058 1
1.52098488508785 1
1.48266712838941 1
1.62126714077326 1
1.2819584565031 1
1.35158454939523 1
1.58351494265465 1
1.50494534731051 1
1.58256740962602 1
1.50603446185832 1
1.33262052328682 1
1.60527312269311 1
1.61017852577219 1
1.05648245824347 0
1.40837917733372 1
1.34790203083423 1
1.24368812451437 1
1.46205558117603 1
1.42392786962752 1
1.4549324911421 1
1.4936997614389 1
1.16640892596038 0
1.6884935780726 1
1.52053296520235 1
1.692255008318 1
1.20017502695177 1
1.56143630216973 1
1.35741527898955 1
1.26115278924887 1
1.65275555471691 1
1.23481899837972 1
1.37911040577726 1
1.32833549405621 1
1.60531163220876 1
1.82936889915885 1
1.40172677948137 1
1.10189641090704 0
1.53054820331308 1
1.92623804180784 0
1.77785182012415 1
1.65669958494361 1
1.5901797839063 1
1.63346745028306 1
1.4296727737058 1
1.44292644636416 1
1.34139557994765 1
1.6333631214114 1
1.71147195826157 1
1.83806399127757 0
1.74153770999303 1
1.48040734420294 1
1.2864845738707 1
1.46106237439458 1
1.33633033736131 1
1.29026497681934 1
1.27109962637409 1
1.21631052218283 1
1.39255280601506 1
1.20767814401412 1
1.25281551690081 1
1.30780596068315 1
1.83762216784778 1
1.39968875877976 1
1.79027084543282 1
1.82296337221814 1
1.59843493156758 1
1.71206030060291 1
1.37144409468695 1
1.51362384347889 1
1.62634102923067 1
1.47472611633089 1
1.75950822563948 1
1.37151095482729 1
1.47706490022675 1
1.61216103189382 1
1.37843079033596 1
1.61970191765424 1
1.51211106341592 1
1.63503355863876 1
1.41240339356906 1
1.33787410793001 1
1.46202739359141 1
1.44786365767789 1
1.45266591325054 1
1.21083095613041 1
1.38902421334914 1
1.54540531195814 1
1.52302919837738 1
1.42493287596559 1
1.39466434028236 1
1.4510100561466 1
1.30940773060688 1
1.09899889872231 0
1.37547201058191 1
1.52749657811781 1
1.36367165882376 1
1.3899052128835 1
1.55547317640695 1
1.48236293485889 1
1.48785883272399 1
1.75996193752193 1
1.22572980533239 1
1.21368793453327 1
1.34132069374344 1
1.2011438651545 1
1.39878602343387 1
1.71757381101005 1
1.82211184915408 1
1.20898201271262 1
1.4581977400395 1
1.37478004998679 1
1.73672926075875 1
1.61698287555591 1
1.70793497311162 1
1.23461679810926 1
1.49347026949138 1
1.82103752456968 1
1.63892130718444 1
1.29103795233093 1
1.59540221111477 1
1.26296233395456 1
1.53567522344131 1
1.4212341481607 1
1.41459729007612 1
1.4668986100477 1
1.4461076627288 1
1.47351901225 1
1.44364049499308 1
1.57545190733912 1
1.55095431404874 1
1.30438993014341 1
1.32915576520724 1
1.60588138557879 1
0.98335013362326 0
1.34205687144784 1
1.52057215032966 1
1.29983563942728 1
1.34903967755135 1
1.43096083174856 1
1.46575408526181 1
1.61240186643346 1
1.57864381032133 1
1.63972674003716 1
1.31539649538201 1
1.04698218716789 0
1.47121787999542 1
1.2603249057824 1
1.42942421746942 1
1.08192910613257 0
1.48366619796943 1
1.62521834707505 1
1.3391466226078 1
1.56084536133184 1
1.48850883845012 1
1.15290265032744 0
1.64628008114075 1
1.4019985914151 1
1.4485417489714 1
1.4435799937281 1
1.48031650474913 1
1.41959401662586 1
1.43719512337433 1
1.47773924152211 1
1.32842237785006 1
1.39754210457699 1
1.42213944093315 1
1.45897540744108 1
1.61917838184216 1
1.70826448234996 1
1.68356849596197 1
1.35171757172148 1
1.35497090466858 1
1.55121055540914 1
1.34885264086301 1
1.5975017896101 1
1.56681924007244 1
1.37219081927084 1
1.39049219497312 1
1.39531146355838 1
1.42916808611211 1
1.38307930750975 1
1.29864754540918 1
1.62179003725416 1
1.53056322344261 1
1.47880201945634 1
1.6655635094462 1
1.40019386046333 1
1.55807243395991 1
1.49869879087394 1
1.37044148369551 1
1.46361964044269 1
1.21034723238188 1
1.39386689999256 1
1.54291664169799 1
1.068648426826 0
1.50176631965019 1
1.46244259255763 1
1.54998928701667 1
1.86580623257776 1
1.72528935989047 1
1.49472014268423 1
1.51825459085061 1
1.7263651367379 1
1.46432954485025 1
1.47315254597042 1
1.57574007793931 1
1.36107597213058 1
1.52985545790085 1
1.33692738760418 1
1.72330871990468 1
1.75230841019883 1
1.2887852138202 1
1.39720459660672 1
1.33808756282655 1
1.36694962739127 1
1.66131530507979 1
1.5978401969575 1
1.41692066013606 1
1.19831431224843 1
1.67909712059988 1
1.60387724001982 1
1.54724653793933 1
1.30470141661134 1
1.65162012640209 1
1.36432240270533 1
1.43949713227758 1
1.62444642804322 1
1.4412125550059 1
1.48474608962344 1
1.41801442760544 1
1.36036247541325 1
1.71514190320987 1
1.45085485899882 1
1.35970763667334 1
1.13136310045549 0
1.43552756342017 1
1.34762267589433 1
1.4820822818782 1
1.55685556584819 1
1.38720407120089 1
1.45556402991999 1
1.52590478152808 1
1.36533914311012 1
1.25246832724063 1
1.21504543788458 1
1.43340684741585 1
1.41329071394762 1
1.46683120179724 1
1.60824526634537 1
1.38618903477972 1
1.17463520049576 0
1.34019003594754 1
1.31694290555986 1
1.34797611794683 1
1.16870538088801 0
1.46880629334767 1
1.78750873343333 1
1.38160218456756 1
1.31020414479067 1
1.25718316420958 1
1.35258402301487 1
1.60362619244305 1
1.34031040055591 1
1.49168424290251 1
1.53290341133144 1
1.33920776204777 1
1.51145410975018 1
1.50873610228739 1
1.72886493935071 1
1.3186719995688 1
1.16630862311838 1
1.55873004914051 1
1.36098462281749 1
1.60270407715384 1
1.44809030821379 1
1.56582881872036 1
1.45829795836029 1
1.61521109456233 1
1.46677181497956 1
1.59399002436672 1
1.599917688284 1
1.70303404806402 1
1.7307498471652 1
1.27733041045889 1
1.87520479808995 0
1.40103792847879 1
1.69183520625954 1
1.65473083119671 1
1.51125616180593 1
1.5573239691455 1
1.62110416454792 1
1.51654311998999 1
1.4572602522328 1
1.59535321532693 1
1.44744017236426 1
1.33895984953079 1
1.69954656032738 1
1.28521295260562 1
1.7122691417627 1
1.27298042999462 1
1.91000196704936 0
1.20350401033944 1
1.45285480891718 1
1.36320136538952 1
1.59738593074077 1
1.7268921283716 1
1.73813476657842 1
1.35104359328266 1
1.53925496792752 1
1.46196270014664 1
1.53375787673927 1
1.43012038820282 1
1.46063310586247 1
1.33967979250873 1
1.40931698155263 1
1.58637522767376 1
1.50025082433636 1
1.44831656276808 1
1.57846542633852 1
1.29906162574434 1
1.22761267390987 1
1.56637129689996 1
1.4720225788796 1
1.48623607448005 1
1.39484069658608 1
1.44097004557378 1
1.68099219450173 1
1.63018625941085 1
1.45084310479454 1
1.46642607921861 1
1.43315759772389 1
1.39971823545373 1
1.2540953031376 1
1.3617591785062 1
1.40065508091396 1
1.08586469634177 0
1.52244004752397 1
1.08185649275115 0
1.6631971008217 1
1.05521799904199 0
1.34916338504175 1
1.31617798712059 1
1.52956287151397 1
1.29188150999004 1
1.5074387155523 1
1.50611918447949 1
1.67634220741733 1
1.38593440729663 1
1.4950286688406 1
1.22019483111996 1
1.60123464851621 1
1.73681265974045 1
1.34801297684688 1
1.13284398079766 1
1.319570076563 1
1.61962560129497 1
1.29373904838662 1
1.41483521065066 1
1.55624720809847 1
1.59330612447479 1
1.74677483597181 1
1.43232710137692 1
1.26504322239946 1
1.55431262040004 1
1.83954789211213 1
1.67358688688965 1
1.34814116201396 1
1.82140351512224 1
1.36957115660375 1
1.27719595565107 1
1.58851441775663 1
1.61585951841482 1
1.66209303674965 1
1.68192583586298 1
1.31118023870745 1
1.72494304342373 1
1.34203615055105 1
1.59569159050398 1
1.54109152540302 1
1.59804246251225 1
1.82604677357294 1
1.76277408952426 1
1.4066713784988 1
1.39224012160721 1
1.51901701932739 1
1.86298182739092 1
1.39378130702884 1
1.43788923625983 1
1.75175644694712 1
1.55604045190515 1
1.52239566090877 1
1.21162481000546 1
1.21394303158775 1
1.19710186387347 1
1.43286043556351 1
1.52040948771953 1
1.52978720295303 1
1.40151794504591 1
1.40795697107457 1
1.40687434576721 1
1.52822614188927 1
1.4572694012733 1
1.09626319270088 0
1.64269307737596 1
1.72693183917 1
1.46000840493115 1
1.45414994870861 1
1.59886559481359 1
1.40495859553048 1
1.30922944363829 1
1.57115153445191 1
1.27827644017593 1
1.73762555643162 1
1.60375867718508 1
1.4986619751493 1
1.56236887214236 1
1.79288302199627 1
1.29886505312148 1
1.56457906241976 1
1.72547656123578 1
1.88521061396408 0
1.45096078476584 1
1.25704969623158 1
1.78150890865609 1
1.69009177799891 1
1.47619622226334 1
1.4785838653683 1
1.41213084225872 1
1.28046904465331 1
1.60955543386343 1
1.3024415001717 1
1.59514001514785 1
1.22087596345148 1
1.55180112875741 1
1.44895494703676 1
1.80845426441588 1
1.74750706287398 1
1.43561266159639 1
1.4743464438443 1
1.16928066148316 1
1.15875999227735 1
1.43879262377918 1
0.975261657397939 0
1.85357231310975 1
1.41551524659835 1
1.63359426088538 1
1.72158698551549 1
1.47969698865457 1
1.20247305341435 1
1.67947733808337 1
1.63623162654859 1
1.49066994915353 1
1.60083154815343 1
1.573839756647 1
1.64134846461626 1
1.52279920582713 1
1.68304002989739 1
1.43872010313825 1
1.62556383417773 1
1.15023998139456 0
1.30291503473849 1
1.41038058852013 1
1.39645810139005 1
1.53730967307529 1
1.32896247024782 1
1.48471094540118 1
1.5261509987189 1
1.74006267277556 1
1.63885131388055 1
1.47805312383854 1
1.34894284925239 1
1.35255541462281 1
1.39250864325472 1
1.47985344538931 1
1.64970956376511 1
1.56061116738327 1
1.35520762830625 1
1.79972599204048 1
1.59413530518142 1
1.60300476161019 1
1.45196285345014 1
1.28613267759204 1
1.28339274973381 1
1.51114181832445 1
1.21411349187014 1
1.49170786097149 1
1.46748322647388 1
1.8808330507592 0
1.25682982734439 1
1.37424242658921 1
1.4378237562829 1
1.58383207589542 1
1.43244808194159 1
1.45074817709128 1
1.09633863845662 0
1.36716622693775 1
1.49788653740395 1
1.60734026022102 1
1.49590729507581 1
1.62698435069629 1
1.49503896880626 1
1.75182753531482 1
1.57196793723897 1
1.39048521302453 1
1.35570572307956 1
1.3928523648906 1
1.42449203565445 1
1.465177246596 1
1.13856864954005 1
1.4046481889963 1
1.62216956965159 1
1.26565488701726 1
1.28497497873026 1
1.39815015034475 1
1.54869154779059 1
1.74864312959128 1
1.38290010983608 1
1.49390895576769 1
1.51457494336304 1
1.26100353797108 1
1.48405065338857 1
1.52606539544103 1
1.96993694847393 0
1.57673682398315 1
1.5161804398718 1
1.23929241465438 1
1.5500168676373 1
1.25803619359104 1
1.25541121147668 1
1.34419098943088 1
1.53633212793777 1
1.41747809852222 1
1.49245195264991 1
1.6060043619394 1
1.3288261220621 1
1.60423860564371 1
1.41863613786508 1
1.5645309123229 1
1.23267422567302 1
1.38991838116572 1
1.41161768701286 1
1.47401522110856 1
1.19556578753596 1
1.5269797275549 1
1.85541075503738 0
1.42463257311544 1
1.47780455600684 1
1.5396703090791 1
1.72868131881091 1
1.29169368580282 1
1.40505560590289 1
1.45006902183012 1
1.7769649267559 1
1.62553050644069 1
1.47155460965493 1
1.34761469578739 1
1.16770839166722 0
1.42152267671156 1
1.16605858485175 0
1.5181466923275 1
1.49805439253739 1
1.44146120397732 1
1.63636113593279 1
1.19147752970248 1
1.37479407788669 1
1.28293950727999 1
1.47028355376732 1
1.63002343738455 1
1.36452857778629 1
1.52230572093434 1
1.30426198361062 1
1.3345562340807 1
1.59627734262991 1
1.56718555011218 1
1.10424158519825 0
1.5170146731527 1
1.38294019840538 1
1.37316000422017 1
1.9654316230796 0
1.37411142899303 1
1.37671987534705 1
1.46264634023735 1
1.42742223225844 1
1.46176416854019 1
1.33394328676631 1
1.25847292210592 1
1.53999181571331 1
1.23025260040667 1
1.59224648410527 1
1.67800187152388 1
1.6524813185645 1
1.11463116634915 0
1.58391254890555 1
1.57225678656603 1
1.45930632150231 1
1.54842970648116 1
1.59449270452967 1
1.0372875864942 0
1.66599103204598 1
1.52222089395104 1
1.35545388344221 1
1.61414873027301 1
1.45734467002393 1
1.54148873122815 1
1.21089759153502 1
1.51742121409325 1
1.51783487236507 1
1.49692552189336 1
1.746532511444 1
1.49701624957585 1
1.18558801768133 1
1.451419595714 1
1.53513888268001 1
1.66510756891436 1
1.52586332290367 1
1.32515070786032 1
1.44851902928057 1
1.41290784774217 1
1.32842455593749 1
1.48638340023047 1
1.55171542420222 1
1.49020972421976 1
1.59439903436807 1
1.74785241868855 1
1.04533724501685 0
1.83736534092339 1
1.57176044702923 1
1.76520591405593 1
1.2815643811163 1
1.36937949261854 1
1.13965125420442 1
1.7752800821657 1
1.28976657287404 1
1.25994970530832 1
1.6827356599054 1
1.52814526017372 1
1.37750359119991 1
1.65500393938991 1
1.24867666319169 1
1.63877540474747 1
1.41301536389747 1
1.76280569321109 1
1.46786539130577 1
1.67943782291566 1
1.51761892794159 1
1.6083018581224 1
1.37271372473027 1
1.53248245394104 1
1.39603767512896 1
1.39216939436388 1
1.54273480202744 1
1.31572837138807 1
1.66444418177982 1
1.42055941242092 1
1.81102224820989 1
1.54021556956024 1
1.67844217509117 1
1.57437796701171 1
1.72503661901784 1
1.58713451398497 1
1.22850069087631 1
1.3741866009101 1
1.46508962633212 1
1.53347492713351 1
1.42591566038941 1
1.62859627036871 1
1.51319173450475 1
1.25846731747919 1
1.48824042420912 1
1.67417847521392 1
1.41600898730637 1
1.52601450168586 1
1.3336018625779 1
1.59146924190445 1
1.51491135781488 1
1.66074330672897 1
1.51912390613295 1
1.35258137574091 1
1.4332565608612 1
1.48611598278228 1
1.56659687641095 1
1.02469593879559 0
1.33332621138329 1
1.57903905895667 1
1.38231321704523 1
1.61139894420756 1
1.41573591266896 1
1.69041617360096 1
1.45710500998661 1
1.46547194384952 1
1.73407585860887 1
1.22223808629927 1
1.70589115315704 1
1.17972349505198 1
1.55655623174445 1
1.65427962623623 1
1.2608244101958 1
1.41615914328108 1
1.31771127915801 1
1.62921808614549 1
1.7612962183964 1
1.25845883152289 1
1.40606110870014 1
1.37962599427025 1
1.63049289216667 1
1.07666782136148 0
1.50011799837668 1
1.28383918035229 1
1.47321649795325 1
1.36927470342279 1
1.32987310119894 1
1.60728156154611 1
1.53308857007543 1
1.57532239159148 1
1.55431415175584 1
1.44565366157314 1
1.20536687110773 1
1.2909011694611 1
1.5444477551443 1
1.37679086300853 1
1.57607227392913 1
1.19359527794574 1
1.11801720920478 1
1.51938709004197 1
1.3064802028247 1
1.28758013053978 1
1.533958557095 1
1.2843807995055 1
1.60692404457191 1
1.52233200692093 1
1.38571722051075 1
1.44780654838275 1
1.32975697741666 1
1.60340221741899 1
1.35840426046341 1
1.44001388211 1
1.91211446184158 0
1.63525454695195 1
1.53986504886703 1
1.28871192850389 1
1.45351872447102 1
1.74873691667148 1
1.58141610038477 1
1.52231543537351 1
1.42958241984404 1
1.16024089886141 0
1.66456006986394 1
1.58554804092974 1
1.31508932856574 1
1.44131519910844 1
1.7113936851984 1
1.71983018594732 1
1.29686649027363 1
1.76635403441664 1
1.66926904574876 1
1.53650788359845 1
1.56369494628249 1
1.60002472969342 1
1.43451216848125 1
1.49621374456179 1
1.91370510556875 0
1.43708301042793 1
1.14114314956985 0
1.41063152647206 1
1.31369251005191 1
1.63371635388939 1
1.74519527484074 1
1.45152035285215 1
1.29449132052079 1
1.52915515879715 1
1.79701382671571 1
1.57956336790602 1
1.47778804038079 1
1.40950829805641 1
1.53168444062811 1
1.39446953501328 1
1.86851998747108 0
1.53864895730074 1
1.38917764327802 1
1.29655565162578 1
1.34838585208733 1
1.54537281055121 1
1.31912432394326 1
1.61845552401006 1
1.15732215952838 0
1.39866137649808 1
1.64619806757937 1
1.53198080685462 1
1.17809164034517 1
1.43827076703659 1
1.7377952750805 1
1.62812846800976 1
1.36912204411159 1
1.37855517417897 1
1.42513747441574 1
1.47625304880519 1
1.24395318544672 1
1.47818340257528 1
1.840131952281 1
1.69234117911642 1
1.44747791512377 1
1.38475346784468 1
1.47616618441357 1
1.45727598332148 1
0.985744944221525 0
1.46504795712047 1
1.47649174336311 1
1.34290302954245 1
1.37545146725402 1
1.42741404904092 1
1.48309030326867 1
1.52024945550253 1
1.24958367420661 1
1.37567456903672 1
1.62207645701105 1
1.24105829129229 1
1.34647432636801 1
1.40430604502214 1
1.58783167590582 1
1.39412063059082 1
1.13500178935041 0
1.61999544726492 1
1.35347219456922 1
1.62172344770972 1
1.53720006526771 1
1.35491680269434 1
1.70653994061112 1
1.31559515134534 1
1.34915906099129 1
1.67374876374365 1
1.20303951653582 1
1.56614922839024 1
1.84438460574544 1
1.28340122511565 1
1.32343979830676 1
1.4517053577784 1
1.18610499448041 1
1.39230257922582 1
2.0376600929203 0
1.35611984977914 1
1.43327992227942 1
1.21035357002284 1
1.68934855418636 1
1.43323193859885 1
1.31951203846612 1
1.4438299972692 1
1.55878418072538 1
1.28838675509333 1
1.28905865059037 1
1.73789823653183 1
1.53970408918703 1
1.59652195497568 1
1.28394496512712 1
1.52936089655428 1
1.20702004302621 1
1.38367230793562 1
1.36710932318741 1
1.69582497005016 1
1.42662906197919 1
1.56279068271935 1
1.36535263302408 1
1.64812091476924 1
1.81091736415879 1
1.69054002331128 1
1.1712328358636 1
1.23829622540825 1
1.46275209828172 1
1.18572940425157 1
1.1042043436677 0
1.81240099182952 1
1.48651590323574 1
1.29929623339798 1
1.40090650771135 1
1.65173382196696 1
1.51296550375066 1
1.79876878871867 1
1.321561234694 1
1.25054708409733 1
1.53641034285062 1
1.55234100431582 1
1.47459403068572 1
1.51177908746344 1
1.20119035633698 1
1.44757527405499 1
1.31314122508163 1
1.44715021321342 1
1.47191874711775 1
1.732212157215 1
1.25709832823353 1
1.65119367811424 1
1.39132178605335 1
1.49794165298718 1
1.69003767805413 1
1.33311091139537 1
1.32993129541417 1
1.66310682958754 1
1.54044993398363 1
1.24983386450864 1
1.35756451632535 1
1.46510558383489 1
1.48145520246696 1
1.5156482141003 1
1.79271305732752 1
1.25921418612403 1
1.39377301593714 1
1.41286169907195 1
1.47602363369572 1
1.58224638980704 1
1.22043173708361 1
1.54202441457149 1
1.73098197443758 1
1.5761135936631 1
1.34617093844587 1
1.4797080505107 1
1.41202004100301 1
1.3489070341815 1
1.46225262084656 1
1.31900909912413 1
1.35033632652677 1
1.51562782094536 1
1.39654746113353 1
1.21423985549653 1
1.3457325184654 1
1.42306969125982 1
1.59894439162001 1
1.48990661956546 1
1.549353282131 1
1.44126970764557 1
1.42541243390939 1
1.20414568040431 1
1.41682863552696 1
1.53509016644776 1
1.35765850027054 1
1.45055909054823 1
1.23354064129804 1
1.25179386512668 1
1.29609248745341 1
1.82429473046953 1
1.40275767817243 1
1.57270815939786 1
1.39702123288307 1
1.54734071229313 1
1.35213266478475 1
1.44553505004184 1
1.26107120943989 1
1.39613539104705 1
1.66191075263006 1
1.62058039121823 1
1.37962406617582 1
1.54713581725735 1
1.58911178894113 1
1.34210326874139 1
1.47159854960269 1
1.60635574904943 1
1.64451514796393 1
1.52026004840917 1
1.55451165990612 1
1.44623265872371 1
1.51562152000827 1
1.44218712277347 1
1.56638290010089 1
1.22301016450515 1
1.39568305743832 1
1.36986827473824 1
1.40631140371227 1
1.25945498288799 1
1.69609833020305 1
1.04327773067263 1
1.26338290033997 1
1.61499439623652 1
1.33950688960895 1
1.34515729190262 1
1.42727380990708 1
1.84733365047072 0
1.21940889917422 1
1.33733021339735 1
1.59710424895154 1
1.35991131679806 1
1.33952790977953 1
1.39948476270633 1
1.30239094835594 1
1.81299620767149 1
1.3493524583571 1
1.32220022877635 1
1.33171720266585 1
1.3449195044295 1
1.35361163903856 1
1.42900220611054 1
1.20738191862301 1
1.34072249026925 1
1.40559889926576 1
1.58245417425807 1
1.61919888400413 1
1.23908051045186 1
1.48732775928365 1
1.30830061864392 1
1.5234240432151 1
1.42559600337552 1
1.52503813540175 1
1.52238269480055 1
1.37606946703819 1
1.46933993082208 1
1.59162318055958 1
1.56939133035862 1
1.55359941919708 1
1.43523436213791 1
1.52032306068809 1
1.4521588362835 1
1.46803193749882 1
1.48791334772069 1
1.54472316334204 1
1.26051149293712 1
1.50152546722115 1
1.62856692650416 1
1.43333809736786 1
1.32573875027282 1
1.63305264022854 1
1.41818217087821 1
1.38610486661879 1
1.55448061842811 1
1.58096798050357 1
1.28012532102602 1
1.58327551099609 1
1.39021131776181 1
1.31577964922463 1
1.71830240193642 1
1.36123413115745 1
1.40065873675875 1
1.43408320064541 1
1.18636873598671 1
1.34889139303566 1
1.47235075437345 1
1.41993588925603 1
1.45161917157667 1
1.53622582971419 1
1.43090825618368 1
1.38608397657165 1
1.72642936531952 1
1.33330634088927 1
1.39027625995774 1
1.31133064757013 1
1.71601949204791 1
1.11225702758388 0
1.27732278326578 1
1.42628437432746 1
1.74069993347888 1
1.62252276452959 1
1.40975538509176 1
1.43437663204204 1
1.48215808952937 1
1.61726201729006 1
1.33854307499341 1
1.53066972275167 1
1.4166767069858 1
1.43588366310593 1
1.43562705053072 1
1.83349264995444 1
1.09768258710873 0
1.4658001272025 1
1.54942237009033 1
1.41630677594293 1
1.25501667053033 1
1.54840771744051 1
1.41608639621494 1
1.43027305001714 1
1.49662951914713 1
1.41395644045973 1
1.14489588845054 0
1.5648991331514 1
1.18546814832231 1
1.55982749372385 1
1.74653046532138 1
1.57215748853672 1
1.42500692712435 1
1.61381912338995 1
1.37922997679473 1
1.75817686181923 1
1.37392726178777 1
1.55351126623491 1
1.62992758892129 1
1.47039415386225 1
1.46788633335979 1
1.56517470514879 1
1.37497755984966 1
1.38891579585419 1
1.49786489575349 1
1.56037161809126 1
1.31602330545322 1
1.61693646566058 1
1.70488209904667 1
1.38386417677837 1
1.34860838763335 1
1.71471564073932 1
1.30648180848268 1
1.47492566591084 1
1.59401917910093 1
1.60736177866433 1
1.42748712007263 1
1.32307143293891 1
1.54179803410894 1
1.3876912394906 1
1.69655425699855 1
1.23013362882538 1
1.40377953349206 1
1.65117307776401 1
1.40860290524677 1
1.29796049798714 1
1.56740814545222 1
1.24883178272253 1
1.44729840035722 1
1.51302150570267 1
1.27914366419704 1
1.64986528514366 1
1.43717315948597 1
1.38797034867312 1
1.54329116930833 1
1.50223285054374 1
1.33939749036656 1
1.43438416916605 1
1.44235624733808 1
1.50004331912115 1
1.51578578971205 1
1.35808496765635 1
1.6654103362723 1
1.46191410817023 1
1.37094588730077 1
1.56283555573206 1
1.62374552718552 1
1.42280394601513 1
1.21511172560728 1
1.38040687390318 1
1.39728794992076 1
1.5589320703331 1
1.53922908041305 1
1.42833933372207 1
1.52672101276726 1
1.33418974018995 1
1.57343658716129 1
1.66470947011662 1
1.29928577434152 1
1.32929764660114 1
1.24855188379081 1
1.4165906228083 1
1.2960933025351 1
1.66938798037454 1
1.16270963769849 1
1.45332525352745 1
1.24861576464251 1
1.48341802388603 1
1.51675311330257 1
1.30197041228285 1
1.51605497976419 1
1.68409851192783 1
1.52382484416657 1
1.2490995642948 1
1.48934894469915 1
1.31869245390042 1
1.31591314326992 1
1.64909648424321 1
1.56346062525829 1
1.45077670181509 1
1.60497592916647 1
1.33503399107344 1
1.46406656731894 1
1.52022989228953 1
1.51246180628227 1
1.58033036272674 1
1.43883720337202 1
1.41892433940833 1
1.63028964509656 1
1.10569371523688 0
1.31978529457225 1
1.68425579082838 1
1.64756545926439 1
1.55840378968662 1
1.56042502539985 1
1.35811618545153 1
1.51260740642076 1
1.36748105216274 1
1.08901546858554 0
1.33750507017942 1
1.69421485796102 1
1.40175243486669 1
1.4125569619975 1
1.4991642390702 1
1.17295308853748 1
1.7708319940848 1
1.79938964763874 1
1.57801299127504 1
1.66828731087609 1
1.49090753079384 1
1.29876867008987 1
1.45649574159835 1
1.24529694003519 1
1.13901851443931 0
1.06542288567652 0
1.47916149173027 1
1.49674877575012 1
1.59067398452128 1
1.56210762352615 1
1.06252187722887 0
1.27660102650092 1
1.21871795123576 1
1.24778546676112 1
1.36409168137776 1
1.37377954837928 1
1.3506711348911 1
1.43177503049914 1
1.41150305375758 1
1.40544084122913 1
1.59265494017088 1
1.46733897662352 1
1.57841378685494 1
1.33354295200354 1
1.7010143613788 1
1.3771198668316 1
1.43379629492106 1
1.52684151651911 1
1.42508655342438 1
1.57677837539838 1
1.43045212892987 1
1.55824234504515 1
1.35198536379765 1
1.43360605073392 1
1.82062725215053 1
1.91071422253061 1
1.56677678632671 1
1.23009772195255 1
1.58686578409562 1
1.49943899892892 1
1.52936495512248 1
1.38651121495555 1
1.74615587771917 1
1.45518384894666 1
1.52189677835392 1
1.47083201480956 1
1.35509440152995 1
1.71344725310641 1
1.47128340502224 1
1.36754396927307 1
1.28475818842236 1
1.31134413625121 1
1.19868340283221 1
1.37564470356252 1
1.07108059478319 0
1.39042050238682 1
1.30438358765678 1
1.91617441488844 0
1.5331471605899 1
1.42079516170913 1
1.33474336816616 1
1.3345874456411 1
1.54791505222655 1
1.56389392722172 1
1.45067034494931 1
1.6578072013941 1
1.36185386252085 1
1.56390246890371 1
1.22836104476514 1
1.53654068726744 1
1.48635536061839 1
1.45487362153342 1
1.54358765668629 1
1.31805552512376 1
1.50226533064925 1
1.25175332633518 1
1.21343447888 1
1.51034148338104 1
1.56189696558658 1
1.72688034962496 1
1.27807058625856 1
1.17072795048589 1
1.36989562374139 1
1.5843734520161 1
1.32522505279209 1
1.4065527533552 1
1.54244889238678 1
1.31139880306405 1
1.24969938343035 1
1.47210963901423 1
1.39023345406099 1
1.52403950059854 1
1.41096995154068 1
1.60546653627225 1
1.55493332179103 1
1.49394666770039 1
1.45307673534994 1
1.40524871825311 1
1.47684148943661 1
1.68533390677848 1
1.2531716311063 1
1.21740158187737 1
1.3487192639377 1
1.42879444939538 1
1.4346511435207 1
1.41843402532742 1
1.48708023506873 1
1.2521877899183 1
1.64912697458859 1
1.56308276236583 1
1.34311491514869 1
1.63760775768869 1
1.46488520421403 1
1.28904684037646 1
1.57761364415318 1
1.29842312515731 1
1.35419882195463 1
1.65304592600316 1
1.39140181672284 1
1.26569462723485 1
1.52325805446636 1
1.47605784858809 1
1.29144503984056 1
1.49549839692602 1
1.49750934602069 1
1.65663014841262 1
1.42836485645118 1
1.46917179142267 1
1.29494636643762 1
1.52100301767691 1
1.52500922064874 1
1.66949139760592 1
1.46215893672777 1
1.69059021790917 1
1.56602896375946 1
1.35768726764792 1
1.35585953987472 1
1.19760811016004 1
1.42242165559402 1
1.41282887151952 1
1.15929761754636 0
1.52528762435987 1
1.54278877196099 1
1.58974428586745 1
1.45438524368554 1
1.39439644038516 1
1.60133545882288 1
1.17898920834078 0
1.84467902972936 1
1.59474681312444 1
1.23124783351836 1
1.63312896451596 1
1.54961595292913 1
1.43525657510983 1
1.42305511707842 1
1.39561020090116 1
1.19002362846349 1
1.40722521976292 1
1.71034659828507 1
1.53084965101312 1
1.81733928787638 1
1.81798825727231 1
1.51701323715309 1
1.36738680525277 1
1.24965059644999 1
1.52854697492129 1
1.56513264208482 1
1.16164282810496 0
1.35218813620758 1
1.42937465959612 1
1.13787221318616 1
1.34530252941683 1
1.58020834665487 1
1.34944524060786 1
1.46701319643472 1
1.4788778668368 1
1.35393612711049 1
1.5542300820944 1
1.47471934929386 1
1.53033280855009 1
1.25592249788874 1
1.36148771411232 1
1.42827870469755 1
1.56775340716128 1
1.39928244456052 1
1.49171120797775 1
1.26768718989297 1
1.37332669876295 1
1.61609286984856 1
1.36738219997653 1
1.20899324890535 1
1.18871330352812 1
1.55526130879116 1
1.66765011033717 1
1.59866356080992 1
1.23623125361621 1
1.45946882142766 1
1.71093414641268 1
1.65889307964364 1
1.49804828990364 1
1.66665228090289 1
1.2947111738144 1
1.58807482297286 1
1.54042237153192 1
1.41471339857729 1
1.66180850362782 1
1.31691299509427 1
1.35016921772704 1
1.29541559535108 1
1.43166253153851 1
1.38162205385111 1
1.55917871924594 1
1.31512090353413 1
1.53821647797344 1
1.57415906398602 1
1.5210495792486 1
1.71497179988261 1
1.15370596816755 0
1.84191543738321 1
1.67515003791318 1
1.19312875692475 1
1.61140831231951 1
1.18925479802366 1
2.069708555167 0
1.42084215843354 1
1.2188009059042 1
1.36465739215146 1
1.78666182654892 1
1.32414212910032 1
1.42619360647299 1
1.45908507652455 1
1.48401715026674 1
1.32374548052973 1
1.38617298935115 1
1.47815669842289 1
1.50469438634302 1
1.42150139452736 1
1.06354032027638 0
1.40213847955004 1
1.30888191273708 1
1.15927180093001 1
1.49999670460841 1
1.52048442832802 1
1.46473605095566 1
1.26823457045378 1
1.58553714282937 1
1.4584331830297 1
1.66159977787772 1
1.61294481068998 1
1.42911194805348 1
1.50214877693846 1
1.38582288948394 1
1.2859818560039 1
1.68965339631959 1
1.33602789433041 1
1.50687231767077 1
1.45312877469803 1
1.45881222212393 1
1.49659789848072 1
1.43540547903972 1
1.59089939066122 1
1.23853890895649 1
1.61449997508373 1
1.46950281000675 1
1.31024792062019 1
1.17419071629869 1
1.67977722920411 1
1.38282297050809 1
1.53624484472694 1
1.51292331656248 1
1.2949994197864 1
1.43960228456874 1
1.64132509658642 1
1.46730012208933 1
1.30288765397762 1
1.83680037658839 1
1.41831316145688 1
1.37893270621591 1
1.50780996962805 1
1.56385927152006 1
1.279548153876 1
1.31080604479297 1
1.78871684891008 1
1.56517283104049 1
1.38513599081799 1
1.31931675442632 1
1.32881114654469 1
1.1970906894589 1
1.5078583994401 1
1.3361258457746 1
1.45791288464519 1
1.59321947533722 1
1.16192525750836 0
1.29362862398496 1
1.41771310293163 1
1.34550572344967 1
1.4178409814972 1
1.38022223557711 1
1.69878563130928 1
1.39969307499905 1
1.29812014355412 1
1.60532063056609 1
1.39776830650944 1
1.35496634337753 1
1.40498265764905 1
1.31289496854936 1
1.54762465948953 1
1.56564221953968 1
1.51808135322031 1
1.63682201557153 1
1.65462984372173 1
1.4416044717061 1
1.46089124848354 1
1.4269185816607 1
1.09660677714045 0
1.37850163502397 1
1.58527848091363 1
1.15066572860022 0
1.32090113451766 1
1.29237864811912 1
1.20599854467122 1
1.28370625792351 1
1.75733174270167 1
1.31515818552864 1
1.39184078795654 1
1.39139474751367 1
1.55215067918275 1
1.54182449279044 1
1.33169737723417 1
1.56698075145918 1
1.57290433645254 1
1.37308078051208 1
1.38074127833281 1
1.00418628302555 0
1.03124226952471 0
1.4377820362943 1
1.48880048798523 1
1.15116112492122 0
1.65329590535952 1
1.54676382032083 1
1.26997254907826 1
1.53155940556086 1
1.19591834929946 1
1.24310485525772 1
1.37342071008838 1
1.53347577223379 1
1.82944791352003 1
1.19778103892928 1
1.59166078095646 1
1.82239127978355 1
1.47183476034524 1
1.59092660571005 1
1.27457739582634 1
1.60401370000086 1
1.30957449268534 1
1.6083311563594 1
1.49898171233305 1
1.32224995215271 1
1.53629409460974 1
1.27987797460783 1
1.49671915376146 1
1.47680575894562 1
1.27731486963732 1
1.39312490717005 1
1.35982998461105 1
1.42840550930991 1
1.08394919225048 0
1.84311316977953 1
1.49801610403842 1
1.36338548431244 1
1.4234682085491 1
1.47827180280649 1
1.75762929500487 1
1.53919555486518 1
1.32730094328661 1
1.53306836169514 1
1.37340596206141 1
1.41315430607617 1
1.4050846505836 1
1.51759453851503 1
1.24902788301779 1
1.14734573601122 0
1.49108951976595 1
1.57774335955516 1
1.6146503333604 1
1.44463706604281 1
1.44104943009369 1
1.60548129397735 1
1.37185222772318 1
1.34547704685018 1
1.40141175413376 1
1.36113315903477 1
1.28099556689132 1
1.20851263073756 1
1.87875135222253 0
1.31335226571528 1
1.47187216599712 1
1.44664442721738 1
1.52149002077707 1
1.35064702997075 1
1.10796266430171 0
1.45284076524559 1
1.52095789745553 1
1.29960044061962 1
1.62641959233127 1
1.43607597050645 1
1.15038418365598 0
1.70912036576613 1
1.40964931747501 1
1.66678433321927 1
1.39337591766367 1
1.64166131758544 1
1.67071857779416 1
1.93871225282767 0
1.15084726460878 0
1.33663469086741 1
1.57418016617622 1
1.29810315330177 1
1.47883782806845 1
1.57255204538894 1
1.39449635358503 1
1.55209733144246 1
1.42196088765686 1
1.48174776748586 1
1.82784563537338 1
1.34620297144133 1
1.34192985360687 1
1.3851545016536 1
1.3979669971019 1
1.59591563894102 1
1.40284110294558 1
1.33095291055252 1
1.73224699814999 1
1.26563875349263 1
1.37553463167711 1
1.25530154870292 1
1.80988265124178 1
1.33640100345163 1
1.44994922460453 1
1.39766063930051 1
1.33184417324755 1
1.35300142195021 1
1.53785568899872 1
1.35103111618465 1
1.29999643163368 1
1.51752487158685 1
1.54474832699865 1
1.56209579602364 1
1.38764933763921 1
1.37594410775384 1
1.38469525777118 1
1.4328557150561 1
1.41517892489199 1
1.42459793027266 1
1.20333745177268 1
1.21123825392641 1
1.27501393930996 1
1.24593901209675 1
1.58685262482282 1
1.48574251468361 1
1.50891590115884 1
1.55054772682975 1
1.56888831543058 1
1.38715785415226 1
1.53277287086145 1
1.05950722510591 0
1.76806956366128 1
1.45608378166717 1
1.38421501654111 1
1.59125784946431 1
1.48591943567697 1
1.29743975416924 1
1.40530290469662 1
1.66364136429623 1
1.35859419189556 1
1.25960568542084 1
1.19327136126062 1
1.21617527682885 1
1.25580785085881 1
1.42395273301845 1
1.73980256088232 1
1.31066519852075 1
1.54918018733032 1
1.66483828802863 1
1.42118187178078 1
1.34508325577866 1
1.23209781417452 1
1.60247284303931 1
1.53254819263198 1
2.09476663708616 0
1.16455332816643 0
1.39914066783629 1
1.39223801140945 1
1.15028202694057 0
1.59068775194677 1
1.40046720042314 1
1.28430647480262 1
1.14767579838908 0
1.66128254605407 1
1.54205068234578 1
1.35042586203831 1
1.43618170281651 1
1.4063042012675 1
1.33937218541671 1
1.60035936231178 1
1.30378988490432 1
1.75738545393943 1
1.445291001745 1
1.56602272916401 1
1.58354541025282 1
1.63818346476411 1
1.36234584920105 1
1.26662415144499 1
1.81867761576057 1
1.24590144911484 1
1.43394334202441 1
1.36212760052097 1
1.39288427328875 1
1.45345338670673 1
1.46309546282576 1
1.2782552635289 1
1.52442878902942 1
1.11352122437043 0
1.40809290328397 1
1.59324712951605 1
1.3539912518477 1
1.34577441516519 1
1.43185966545474 1
1.15613269665215 0
1.50192177201505 1
1.41981830872734 1
1.55273835089892 1
1.11578486014635 1
1.695599175582 1
1.43454920017323 1
1.51952423152534 1
1.34236513574378 1
1.36079140855011 1
1.83952901700794 1
1.36507551712397 1
1.42358673228372 1
1.36345871686802 1
1.32362478651308 1
1.58906336448791 1
1.43634685112221 1
1.37103878710644 1
1.57671520928507 1
1.32748364101839 1
1.2352599961936 1
1.27575536998085 1
1.19491152084148 1
1.01697721530136 0
1.47215937863056 1
1.43162415942451 1
1.46076881033981 1
1.68057003608392 1
1.56308915262974 1
1.39940491161669 1
1.6209683654959 1
1.3749022580895 1
1.33590697256388 1
1.54216805302319 1
1.38890392189486 1
1.5782537650641 1
1.31861104550805 1
1.34597800868926 1
1.53705821817519 1
1.2789666448739 1
1.67792234211926 1
1.34189454624686 1
1.43769385801777 1
1.24574833193419 1
1.61988761016006 1
1.4845558516796 1
1.4215492791113 1
1.42227832354738 1
1.76041624849376 1
1.28936147044292 1
1.69690189194968 1
1.29133194609583 1
1.53251335647482 1
1.42201576302522 1
1.40590339129174 1
1.56602260160635 1
1.19310826341026 1
1.42750572771477 1
1.403195757082 1
1.19488816031992 1
1.17496184369318 1
1.56578456503795 1
1.52582326426815 1
1.27698562378529 1
1.35669418939296 1
1.51401003768541 1
1.58732236438317 1
1.35890883533802 1
1.32788270121258 1
1.35125259762038 1
1.51919016103984 1
1.27005733171393 1
1.07053173061114 0
1.22812964583578 1
1.30823061368504 1
1.30131168945985 1
1.56391486629155 1
1.21001464017568 1
1.5227761349117 1
1.67722131530539 1
1.58567600758668 1
1.53076309305526 1
1.33810192220449 1
1.20853067560657 1
1.53704920044921 1
1.7835620975767 1
1.67616819962919 1
1.29087564202467 1
1.49450106290755 1
1.70189955784568 1
1.59037830179721 1
1.42030220155647 1
1.6514503280201 1
1.49072625598719 1
1.26198653848568 1
1.31787878892341 1
1.47526510092387 1
1.73594978862513 1
1.45791391622578 1
1.26894472169632 1
1.69484182783848 1
1.46851190264841 1
1.59729969910012 1
1.53690040503526 1
1.65654292499239 1
1.57039071860387 1
1.42201084921778 1
1.40261744988748 1
1.43382498936783 1
1.44796808103573 1
1.40011652397566 1
1.61473804085831 1
1.60559409640834 1
2.1122330520429 0
1.70484438998599 1
1.32134768127733 1
1.52637028769511 1
1.70681204336262 1
1.6048834938903 1
1.48862391807374 1
1.48751249391354 1
1.31392922617677 1
1.68060697680843 1
1.32305083976342 1
1.33083089943762 1
1.44841554122988 1
1.62993532635508 1
1.48184720619153 1
1.43932151439758 1
1.4219633015649 1
1.21314096277153 1
1.62893266806233 1
1.50298100894586 1
1.55470534169938 1
1.38712164986645 1
1.47055112825049 1
1.42672664700207 1
1.35270157577885 1
1.33822071104903 1
1.65556750149029 1
1.31875237904909 1
1.6356027524992 1
1.76494539876514 1
1.65312337299323 1
1.35302542594459 1
1.43754792247171 1
1.31535288194493 1
1.41737367974324 1
1.7032367080422 1
1.16822619749119 1
1.70941122271915 1
1.72850420527694 1
1.3790498541603 1
1.74334681266484 1
1.44111108250197 1
1.31073068503202 1
1.50238781256854 1
1.46335274428094 1
1.38262262739548 1
1.53029434431923 1
1.47760531947201 1
1.64670641290088 1
1.62474333421832 1
1.47755500178471 1
1.4499754150565 1
1.49150672686285 1
1.62625239969105 1
0.94916626117656 0
1.50883670824387 1
1.53101297054906 1
1.40394382125159 1
1.57369721179111 1
1.52472871007215 1
1.66949930995868 1
1.55128666132905 1
1.22656059871372 1
1.43376422469065 1
1.65495042285731 1
1.45756967722781 1
1.70458846410911 1
1.82197583779784 1
1.51903573176701 1
1.51287013379236 1
1.70693219501885 1
1.35766055318543 1
1.4595438217685 1
1.75051887377879 1
1.81073741579201 1
1.56799933405042 1
1.41103207041265 1
1.50286435009485 1
1.64475274401477 1
1.56303263073948 1
1.54360722379133 1
1.23727740011696 1
1.60233354247854 1
1.50151009559108 1
1.45354277270682 1
1.40944288077768 1
1.53231545351594 1
1.39563020403981 1
1.67262243407549 1
1.15058434257081 0
1.42604641150491 1
1.47316810128276 1
1.48743267420107 1
1.36237607738966 1
1.46796465214725 1
1.18415046468106 1
1.44033696298099 1
1.55032087322148 1
1.46078143569619 1
1.1129706093417 0
1.66301702311624 1
1.4466533822832 1
1.63159613719498 1
1.0867625404559 0
1.44574269356629 1
1.09192459415285 0
1.46945386220683 1
1.64857790073671 1
1.63740678824022 1
1.33779809167022 1
1.57347438113515 1
1.0458581948785 0
1.56773670506465 1
1.47328903767844 1
1.29850022718508 1
1.660791125723 1
1.81927102204986 1
1.76775757289348 1
1.23019304533812 1
1.4927725365576 1
1.23945509679444 1
1.32843791123539 1
1.56186136840866 1
1.52765734780612 1
1.59820518538987 1
1.11071926268574 0
1.5719741101262 1
1.31811625673464 1
1.62712227614394 1
1.53770143259697 1
1.34887294847314 1
1.24681599697838 1
1.28983499249299 1
1.09650115066219 0
1.30243228601062 1
1.33219805291028 1
1.56188897195906 1
1.27395752446901 1
1.41752685961362 1
1.28952967609495 1
1.29416061587838 1
1.27854459347289 1
1.3493149813417 1
1.35524287676289 1
1.67372255259037 1
1.53743836473677 1
1.59554578797873 1
1.70951006005906 1
1.47581425039285 1
1.54480183277542 1
1.6254317636454 1
1.23046754801186 1
1.12387461449236 1
1.59802402096595 1
1.55933118218628 1
1.51269610166354 1
1.5323560695853 1
1.58921722422032 1
1.61431771678016 1
1.49972005965929 1
1.28538746220956 1
1.6317099978785 1
1.6150025573446 1
1.51554264873939 1
1.25438626949775 1
1.52284972090691 1
1.5113492060593 1
1.29321865002092 1
1.42059642831183 1
1.32057258892646 1
1.35562134721107 1
1.57503859280602 1
1.56741970760561 1
1.39076802628023 1
1.62945435980508 1
1.50887515359951 1
1.53526624514672 1
1.44115822151007 1
1.25531350763818 1
1.29637137022537 1
1.34435359366644 1
1.44264542252184 1
1.7376639924597 1
1.25829886732073 1
1.28879901445145 1
1.59250362670852 1
1.5060063103062 1
1.47873080984298 1
1.58932704304002 1
1.45789341936122 1
1.37778590810602 1
1.56663402029968 1
1.66743925974201 1
1.46981598704083 1
1.6299027321828 1
1.31187756911279 1
1.4046642781859 1
1.28915285191885 1
1.49788203068196 1
1.35130429898594 1
1.63118280667315 1
1.48714888220338 1
1.33576327808739 1
1.63120277697341 1
1.63356803512682 1
1.4651286962611 1
1.50946630075687 1
1.43947723617716 1
1.24328240194296 1
1.67911382066368 1
1.62125897860648 1
1.57688186596368 1
1.50724999046647 1
1.40198871610264 1
1.5295007388469 1
1.59722811723256 1
1.33009967822567 1
1.32736364660657 1
1.15255856099027 0
1.42967741678803 1
1.50702312572417 1
1.44124021753097 1
1.44397848564403 1
1.58402374204716 1
1.40593843000215 1
1.44585776201138 1
1.50908220967357 1
1.4978108816722 1
1.11355345879612 0
1.57197072879852 1
1.31115353084936 1
1.48879545100616 1
1.28522275518645 1
1.22240221682097 1
1.39188689137743 1
1.56969366784609 1
1.32728126962042 1
1.64704550966175 1
1.49227939377281 1
1.40681883899824 1
1.49235128303945 1
1.50784421569136 1
1.50684882951625 1
1.49123778613295 1
1.50091834902672 1
1.42609366841646 1
1.27439853459017 1
1.56059797547638 1
1.30880218158335 1
1.44893246119656 1
1.33236423632634 1
1.27516214685221 1
1.79321354966291 1
1.50787320134426 1
1.53464157728413 1
1.29772490649353 1
1.44096402007776 1
1.76866628516145 1
1.68500177390896 1
1.39663333979716 1
1.44630432659147 1
1.47059619907091 1
1.63973612305415 1
1.42553772945609 1
1.6258933628565 1
1.30100046948191 1
1.6041708622283 1
1.30070020643744 1
1.52259064947531 1
1.5867168443648 1
1.28950114185504 1
1.48321175316661 1
1.65869667587403 1
1.73256445662442 1
1.80404473569457 1
1.86419528060772 0
1.13168797688281 0
1.5860899062322 1
1.30987931226687 1
1.64483931409154 1
1.52739716652264 1
1.38704961800877 1
1.6190930769363 1
1.23912419725288 1
1.51994035813424 1
1.61886714368665 1
1.5958197021198 1
1.65137990130217 1
1.43333968119148 1
1.62408320869112 1
1.14420641560457 0
1.4243428309364 1
1.52009937977856 1
1.3942644085602 1
1.63613616091137 1
1.29411473814386 1
1.08058643383575 0
1.63046790120089 1
1.27498459044243 1
1.16298225271504 0
1.87827310249698 1
1.3988749746867 1
1.55472508269503 1
1.45909172388958 1
1.61920386546471 1
1.42860173808456 1
1.63994816036563 1
1.25280325065047 1
1.42079803638892 1
1.45155684265286 1
1.52890439022191 1
1.69299987966997 1
1.69306009478573 1
1.56887244967425 1
1.5312803147992 1
1.81985454087454 1
1.51443230836752 1
1.5181317256622 1
1.39950482883177 1
1.49776949745589 1
1.50293313345285 1
1.27898626400698 1
1.22300227121967 1
1.46557377548967 1
1.85948530417511 1
1.38775857407392 1
1.52327054872003 1
1.45222943739781 1
1.2558263654587 1
1.74222109862333 1
1.38928499513056 1
1.52908340007401 1
1.13505409502641 0
1.37764375279306 1
1.45580656963172 1
1.38486279632509 1
1.668718392388 1
1.50598253030142 1
1.53931669747088 1
1.40513820155571 1
1.38131500657149 1
1.23673372178561 1
1.35223377115185 1
1.82498753650256 1
1.35608769595807 1
1.31368530797962 1
1.40011358287929 1
1.39107531240601 1
1.38857802119071 1
1.56357108485171 1
1.60191309795764 1
1.44403945253527 1
1.6576917492005 1
1.3497523859041 1
1.48518747824728 1
1.64796846638906 1
1.57839295366945 1
1.33057585603699 1
1.66265566316078 1
1.29857398826712 1
1.67490361452701 1
1.46859910004176 1
1.56272308067663 1
1.44828075235849 1
1.39406202511511 1
1.4025482980009 1
1.42135869850746 1
1.53016150952431 1
1.53733913314093 1
1.37394576331494 1
1.57302667532849 1
1.41556995006107 1
1.62012924603167 1
1.52612153059163 1
1.44759306174448 1
1.32547341836217 1
1.28893838248594 1
1.66775804387519 1
1.49312045811903 1
1.64597996885681 1
1.59425585451708 1
1.33170727306654 1
1.55071171947719 1
1.63503797374282 1
1.61117758696271 1
1.12291584211644 0
1.23414365753018 1
1.67122563318814 1
1.5257490894835 1
1.71283576924021 1
1.31381179237746 1
1.42622958666983 1
1.3919283430811 1
1.5556536667736 1
1.56076917154401 1
1.39281430760369 1
1.64636317427047 1
1.47146505139797 1
1.28878131845066 1
1.69299081229053 1
1.41056931589334 1
1.13816394902147 0
1.72612002400513 1
1.61578093590383 1
1.66946332218005 1
1.6102680379087 1
1.40486010319657 1
1.30128464822618 1
1.49591124801009 1
1.58561188510216 1
1.57256812290039 1
1.34153487380004 1
1.4699559030942 1
1.17246843290382 1
1.49326654292627 1
1.43549686657967 1
1.83442262121207 1
1.47535616591044 1
1.19796987810152 1
1.17584126694757 1
1.2508821043291 1
1.40156568406415 1
1.35580520634147 1
1.2043978370605 1
1.810608974334 1
1.37802475048298 1
1.50419242716132 1
1.53176407575635 1
1.32351820763822 1
1.29756865365814 1
1.73422479661437 1
1.69222548086498 1
1.29705933114382 1
1.42840873949199 1
1.41045678931342 1
1.79349470276461 1
1.31981166140128 1
1.46173308239878 1
1.24070839819053 1
1.6704330834923 1
1.25551891785678 1
1.27629768041431 1
1.49014047379417 1
1.14949450820108 0
1.33324068930587 1
1.50397678351717 1
1.31440223541487 1
1.64079849888075 1
1.43080969737669 1
1.43230673481506 1
1.38288813747239 1
1.63300732594918 1
1.41706191842002 1
1.48457456414636 1
1.59345641627059 1
1.45132169770373 1
1.13230911807698 0
1.22192022071561 1
1.29657060052447 1
1.37226910258742 1
1.60524409991494 1
1.46086591599523 1
1.64679357882212 1
1.44123994069447 1
1.36837710997885 1
1.42747174914362 1
1.64136221979798 1
1.18065131572413 1
1.44583925110637 1
1.6624436921188 1
1.40061562820104 1
1.42649640285297 1
1.50238689840783 1
1.31795975227808 1
1.19680525701683 1
1.27952495827473 1
1.58408507996306 1
1.48487888290007 1
1.61182373182053 1
1.62419065177699 1
1.41193419515814 1
1.73969485972339 1
1.57199171956294 1
1.26297265945042 1
1.6134626715593 1
1.37053760942978 1
1.23673053380005 1
1.45875623412275 1
1.25574583351429 1
1.31592669849363 1
1.45874018357193 1
1.52353329064499 1
1.43565101051177 1
1.61040803487665 1
1.36065311932454 1
1.71557614962855 1
1.38544457766742 1
1.53001451017731 1
1.31969061165567 1
1.50621208955527 1
1.47917293446145 1
1.23033980833589 1
1.25539798481349 1
1.35346959494467 1
1.27170142226067 1
1.61533050388424 1
1.35115489641618 1
1.43935560006237 1
1.5085522723547 1
1.59251521993072 1
1.63953864430114 1
1.53332526562581 1
1.19470651455019 1
1.54064739122772 1
1.54043347436227 1
1.30904009669107 1
1.48844390306017 1
1.270118813933 1
1.32447095774097 1
1.68457956241337 1
1.42786767632499 1
1.76761586397721 1
1.36367399732835 1
1.37157868860265 1
1.22044650320684 1
1.47106620136346 1
1.66060929396363 1
1.26510503301544 1
1.59132264530839 1
1.46764623133491 1
1.41915877691899 1
1.58360067257227 1
1.40013357862275 1
1.64176947292848 1
1.67892856094617 1
1.64636646576911 1
1.57630693549042 1
1.52039271786257 1
1.33780013964828 1
1.3702829331046 1
1.50365629695772 1
1.53599454642693 1
1.30028313847926 1
1.57358640780844 1
1.47102369341479 1
1.52440592053853 1
1.81796422936343 1
1.28631240481097 1
1.6840763370612 1
1.43198200101839 1
1.40933106651953 1
1.3263547239014 1
1.32278601465786 1
1.15584177492163 0
1.71783756484173 1
1.60805706687393 1
1.50155999375531 1
1.77368937321384 1
1.0635054641043 0
1.32333481185665 1
1.48335452280412 1
1.35920858875271 1
1.62408641744019 1
1.47310173593788 1
1.40391166161864 1
1.60160971687053 1
1.42913473454605 1
1.41406919396822 1
1.47280274262709 1
1.53162572120689 1
1.29452734080513 1
1.18220644770518 1
1.7279838625673 1
1.4714282514258 1
1.23893115535546 1
1.29121199286811 1
1.77607283929281 1
1.48452905390478 1
1.36298296152424 1
1.49337019039431 1
1.30108257237853 1
1.44640955561803 1
1.74455087417182 1
1.34218656456055 1
1.61647643079399 1
1.39641343070924 1
1.31608173101525 1
1.3880460556533 1
1.25697270720156 1
1.52522977989679 1
1.39765221338649 1
1.26699433603295 1
1.35017176135493 1
1.59638565695835 1
1.52838992465976 1
1.48365192404584 1
1.40185597199463 1
1.23795334880789 1
1.58253286647015 1
1.64625315346217 1
1.37963990446705 1
1.57937731212448 1
1.10908117337929 0
1.55142990914938 1
1.64344227829644 1
1.29687394118758 1
1.58206549190869 1
1.21601375646061 1
1.40058327053823 1
1.51435394679775 1
1.60085188058709 1
1.63079461760485 1
1.48046653611457 1
1.63601558271417 1
1.55974559152515 1
1.412934395554 1
1.22711546091969 1
1.4035055745998 1
1.56418672044645 1
1.78934227774588 1
1.40281939463761 1
1.39513210087116 1
1.54678518340196 1
1.49214397390906 1
1.334565329974 1
1.49989322159687 1
1.53882390618231 1
1.29011855182226 1
1.48201613121218 1
1.35307608504703 1
1.4840588589566 1
1.47761800768635 1
1.51391840053816 1
1.39865188801971 1
1.29564675052476 1
1.25746434883036 1
1.62175331611295 1
1.70331277502944 1
1.42775937414341 1
1.30362358493163 1
1.85313304972381 1
1.3008931716512 1
1.48936481568865 1
1.45651412595708 1
1.44148408360623 1
1.62234833344309 1
1.36331500413869 1
1.23780270124613 1
1.67448651046083 1
1.29739322573725 1
1.61583534349746 1
1.52986156513336 1
1.31959233673932 1
1.65603956346968 1
1.31490566299283 1
1.39683049453365 1
1.37515019769206 1
1.61655076597418 1
1.5371382781856 1
1.31362138469354 1
1.20765347183443 1
1.47947479624133 1
1.54848965449197 1
1.54584106216721 1
1.46095736196526 1
1.44638756000543 1
1.21433719825257 1
1.53039313937768 1
1.44097198204463 1
1.64292165669303 1
1.22634357763217 1
1.61515883930455 1
1.23463197827058 1
1.54716526036219 1
1.87340498922385 0
1.7063887362677 1
1.3593692059858 1
1.28886713063696 1
1.47770264245618 1
1.37025852238159 1
1.4804516231885 1
1.4976519703597 1
1.59211160667567 1
1.38156972476832 1
1.58740145898733 1
1.57197223369236 1
1.35170592796013 1
1.28833085978928 1
1.49527213332538 1
1.27910804976927 1
1.35632702228162 1
1.37578151643082 1
1.44693859948157 1
1.86755516335532 0
1.38593576364692 1
1.6386552634764 1
1.29809911099392 1
1.2836914639472 1
1.24163139397513 1
1.39961440202628 1
1.78296999154979 1
1.42346252924807 1
1.1911978177582 1
1.18381172573892 1
1.4902495470633 1
1.61439982533405 1
1.61558388480863 1
1.57593242153567 1
1.56713431819889 1
1.44737068116048 1
1.5621095198532 1
1.18087530744523 1
1.57974685401077 1
1.47875266160332 1
1.44878839942883 1
1.55731427192485 1
1.52070307821341 1
1.44351664904412 1
1.45605173094713 1
1.47761905482613 1
1.59123625233463 1
1.55989868308594 1
1.31072427854579 1
1.62351585006054 1
1.28751856643544 1
1.26859754294611 1
1.69116121588171 1
1.37013470482513 1
1.30410165903399 1
1.32619519605417 1
1.50097006226131 1
1.44570140033695 1
1.42080853971095 1
1.65183601174205 1
1.53525204294472 1
1.5390770328766 1
1.25378838663699 1
1.63465876541559 1
1.44998554716667 1
1.19265482852153 1
1.54633913166347 1
1.57667551533146 1
1.48286899138385 1
1.41624632374994 1
1.67413583038549 1
1.17987891567145 1
1.44385293851509 1
1.47170937414009 1
1.57702303621112 1
1.62843352914434 1
1.55402568111123 1
1.54156079149395 1
1.66900780564179 1
1.21489871786316 1
1.66136567958395 1
1.53582425400901 1
1.44890172860929 1
1.75033146953074 1
1.00946557039591 0
1.34752712105024 1
2.06254697783086 0
1.37883960270862 1
1.56648948814717 1
1.67466870010676 1
1.44272034862372 1
1.50972746769845 1
1.39740871541819 1
1.48235617203472 1
1.71419813132215 1
1.47297947095624 1
1.39059662333161 1
1.5319717950178 1
1.34654724671348 1
1.24200050193776 1
1.37945636879027 1
1.45754367109717 1
1.44798626829991 1
1.69682018585334 1
1.47638079498045 1
1.29206509355596 1
1.31696126820048 1
1.40028873206617 1
1.45429994689567 1
1.53032172326432 1
1.21277461428303 1
1.49282821277783 1
1.28376038818314 1
1.65872011337602 1
1.26478781528192 1
1.62315946269123 1
1.26228477380325 1
1.55946614016088 1
1.42474522608298 1
1.42469609485402 1
1.44878989899353 1
1.31511679118173 1
1.52254892186077 1
1.43737205940666 1
1.7085324899257 1
1.52221027412371 1
1.37514888004712 1
1.65386941419919 1
1.48574642785575 1
1.59817110268673 1
1.4847725920835 1
1.48543031427618 1
1.25614244718011 1
1.6653539429141 1
1.59257774074295 1
1.3351093135771 1
1.61490313567653 1
1.65535203077316 1
1.2789091069553 1
1.22520021652013 1
1.52428843200423 1
1.47973751619421 1
1.67541226216839 1
1.58698746840009 1
1.38561873755367 1
1.85585374543142 0
1.62225669760859 1
1.62592896671568 1
1.67800835913834 1
1.47154855882931 1
1.43600780360994 1
1.40588877671391 1
1.40280544184004 1
1.40185839040171 1
1.38479144180682 1
1.59087865610056 1
1.54039727834984 1
1.47955824832155 1
1.7207013547964 1
1.41872498234401 1
1.504364942683 1
1.6993945114285 1
1.58052285552754 1
1.40221415972704 1
1.19851010892039 1
1.36138792538755 1
1.50320787336883 1
1.38696766245442 1
1.5631057442878 1
1.59886722438973 1
1.27170453939384 1
1.5644936290096 1
1.6285476039134 1
1.3129605608182 1
1.46413381545006 1
1.37239180090168 1
1.2968790539299 1
1.63060967508113 1
1.45722956834157 1
1.54018781225872 1
1.60168364706756 1
1.55885853705438 1
1.00428763081826 0
1.49263758033472 1
1.36405791279456 1
1.70414519356428 1
1.54511454350919 1
1.29310929692204 1
1.10000178633379 0
1.34556931341436 1
1.64297524999935 1
1.29991373750945 1
1.7030494734466 1
1.52824279232975 1
1.67458873295561 1
1.77265714506115 1
1.73488736636626 1
1.54267109650332 1
1.56881280698229 1
1.68854846391861 1
1.62135789824544 1
1.46191598362036 1
1.3448162072395 1
1.49434056620537 1
1.45179094566045 1
1.34973950456749 1
1.34866850952488 1
1.38895639363432 1
1.00882588783066 0
1.94266591403043 0
1.60361738444041 1
1.67629131376407 1
1.24781149305217 1
1.58569062677578 1
1.83680522982647 1
1.28266192225877 1
1.55278037306023 1
1.60536990357386 1
1.5823240972365 1
1.75344510925297 1
1.25838515734653 1
1.54130463397736 1
1.36086448273791 1
1.41962868757022 1
1.55591877630176 1
1.31270895611817 1
1.1992271874662 1
1.32677392762984 1
1.32764327073532 1
1.35520604034998 1
1.52673801372685 1
1.44548574858619 1
1.53019268768084 1
1.27097541932183 1
1.40911448439531 1
1.19690678796294 1
1.70752557027382 1
1.29528664252701 1
1.5280186210181 1
1.46507645355923 1
1.24336408672545 1
1.48810817623039 1
0.945116311055643 0
1.5381608671913 1
1.50299491657877 1
1.49979006852154 1
1.24963430683104 1
1.4372655671588 1
1.37615602935274 1
1.52665692770332 1
1.46869836143025 1
1.23021985242656 1
1.48780215080876 1
1.53609534712526 1
1.53747542362141 1
1.42148893243523 1
1.51722076828334 1
1.65721319778392 1
1.55915041070642 1
1.42150298512269 1
1.4028601097549 1
1.44169693191894 1
1.28989644718412 1
1.54776001062718 1
1.33711594940038 1
1.20736915137104 1
1.57671895316079 1
1.36537225450874 1
1.61954170250805 1
1.47238613065652 1
1.48518146082219 1
1.22074412638879 1
1.46901620263487 1
1.43874489484837 1
1.37752668682216 1
1.65048338853016 1
1.36272616643454 1
1.1536119780342 1
1.24884581517725 1
1.40753981299758 1
1.71593599938179 1
1.19832974984458 1
1.62827710606462 1
1.3824760083658 1
1.71530390004025 1
1.76656159150782 1
1.61609118578101 1
1.57118479493106 1
1.27961865773469 1
1.49389177729223 1
1.45577348985065 1
1.55656457158939 1
1.34424316428563 1
1.38847618538648 1
1.23614264230391 1
1.62741409274125 1
1.26444871084279 1
1.28542396789905 1
1.74325913824237 1
1.39146887731106 1
1.6017838154853 1
1.61878089516798 1
1.38559807040801 1
1.33004960306962 1
1.50276136901659 1
1.59063551467946 1
1.47647942305422 1
1.35039695857004 1
1.54857338533314 1
1.73316032167162 1
1.43233210288916 1
1.66778376568563 1
1.34868000156023 1
1.18103583899584 1
1.66203056013006 1
1.46351501183105 1
1.36061128261135 1
1.43747200035426 1
1.7133802864128 1
1.28303441693185 1
1.23173030663802 1
1.1956268400651 1
1.46489899492634 1
1.86786339016308 0
1.48229411025145 1
1.2972055165022 1
1.68877602150528 1
1.66977345567036 1
1.4275262031253 1
1.46811061811803 1
1.37073333687807 1
1.17821812159712 1
1.63428143345473 1
1.44405304005149 1
1.44806439670953 1
1.66582394857174 1
1.2509696054301 1
1.41531130960423 1
1.58428916427047 1
1.59911978420852 1
1.35054756286861 1
1.56483819631622 1
1.80484851994467 1
1.62855221804978 1
1.57088467039523 1
1.3678721337513 1
1.58185835463628 1
1.10659781584293 0
1.59526450162534 1
1.54943606745237 1
1.1890471758652 1
1.60534139275508 1
1.50446785986834 1
1.497472695634 1
1.42460197189932 1
1.54747604987718 1
1.60968907679709 1
1.00495057127793 0
1.42827598695967 1
1.65649667515021 1
1.55222340033614 1
1.41410694364465 1
1.33557124714166 1
1.451543982413 1
1.43315433890289 1
1.78599537416548 1
1.64006090887828 1
1.40038734198753 1
1.30601391793791 1
1.58562395577175 1
1.57420515529853 1
1.26947902856786 1
1.26672679302478 1
1.5762922686895 1
1.35301022799877 1
1.49462956297136 1
1.25083776819074 1
1.3953254012402 1
1.31587066079558 1
1.41724752728649 1
1.36339941416716 1
1.52247180773258 1
1.34861267087885 1
1.33943386027266 1
1.11294068472064 0
1.24773002664905 1
1.58926487438534 1
1.57529232647834 1
1.82317986788224 1
1.32291942115903 1
1.48906135506247 1
1.50852665232996 1
1.51817840796903 1
1.42190331822722 1
1.32041314440082 1
1.35681207056798 1
1.41007304808369 1
1.4964510772956 1
1.18479979738312 1
1.33815872360602 1
1.20006762104378 1
1.44947654789372 1
1.15751046315955 0
1.37950203355592 1
1.44659478593877 1
1.37939126136304 1
1.59096954952862 1
1.44181848478219 1
1.22187479681067 1
1.6513902830011 1
1.2530141835007 1
1.10290448993806 0
1.34290446986432 1
1.36743181193975 1
1.60124162931638 1
1.05852951727051 0
1.59314916984447 1
1.71802876937482 1
1.51433280705156 1
1.35628501783805 1
1.73102377806188 1
1.36197042618622 1
1.50195551203663 1
1.50537187158323 1
1.54510219490231 1
1.52481065368785 1
1.52619924605403 1
1.37011063080188 1
1.57509731402724 1
1.68169642224041 1
1.25965956312388 1
1.63087626868091 1
0.985934540878948 0
1.35838642899477 1
1.54668665028253 1
1.46920668965705 1
1.50274377689839 1
1.46374675462215 1
1.34910265430536 1
1.52831123691505 1
1.54732392060889 1
1.63259662408472 1
1.47176323263446 1
1.49427927511169 1
1.3077240043161 1
1.69694090393001 1
1.60848619913746 1
1.38240866565802 1
1.45441237991049 1
1.29499587468551 1
1.85195609263789 1
1.55448460414791 1
1.40255471226834 1
1.44574492364499 1
1.43591406913847 1
1.56753634038226 1
1.45914507059477 1
1.45906363464553 1
1.38309493982568 1
1.63883796331608 1
1.68774609084489 1
1.28993512773823 1
1.32528884771414 1
1.45193396041947 1
1.83557478061017 1
1.50193599032131 1
1.50715225339419 1
1.42729268527091 1
1.3542569987651 1
1.4916738610701 1
1.38931455986083 1
1.46616040251261 1
1.59429778439043 1
1.46961142669364 1
1.31709881792298 1
1.30586540652904 1
1.34895415845161 1
1.61825289690453 1
1.34465765546418 1
1.7282281936118 1
1.33295364651613 1
1.46713127494134 1
1.43842344225421 1
1.41839542010587 1
1.41556015470809 1
1.69592301337361 1
1.51479186518388 1
1.41483627058893 1
1.37772811696009 1
1.62882502187937 1
1.38576382420538 1
1.35262785468994 1
1.23548415111525 1
1.59275004075354 1
1.4322240559204 1
1.71512268031471 1
1.60890366793955 1
1.6523558339182 1
1.41123502351271 1
1.38736737216289 1
1.43194242727637 1
1.26465708141978 1
1.40967912573597 1
1.94714811984194 0
1.42221956247014 1
1.72294684646992 1
1.38474410982805 1
1.47199323559289 1
1.46086656837095 1
1.54226475482374 1
1.42616400801413 1
1.34448349617394 1
1.51998986180735 1
1.35559302298064 1
1.66173854464858 1
1.54996941090734 1
1.54635539040602 1
1.56239166596017 1
1.6306707802927 1
1.40229068953223 1
1.48778942599136 1
1.81892400681327 1
1.51316131557214 1
1.43963648867125 1
1.34859949727487 1
1.19747597697202 1
1.67092122124946 1
1.41141735402811 1
1.68743366730196 1
1.58041941481122 1
1.32175150663037 1
1.49060347720175 1
1.45374428956987 1
1.48446054802175 1
1.42047772833308 1
1.32484103106155 1
1.44016745182366 1
1.15418126587802 1
1.69346705450076 1
1.60383332788427 1
1.62980390749946 1
1.43535107413954 1
1.22500829590051 1
1.39276287209787 1
1.30006365775813 1
1.7700153088508 1
1.48967212336666 1
1.33535206877452 1
1.42700602320588 1
1.71750217912453 1
1.35887661834846 1
1.36637432073477 1
1.3815901993747 1
1.49192628663142 1
1.4108826989803 1
1.62482525832131 1
1.67813202216194 1
1.58725825528812 1
1.57634636490234 1
1.1270267487538 0
1.56562486633444 1
1.39833597276872 1
1.49238206768985 1
1.30600773879601 1
1.49467123480683 1
1.32223645921511 1
1.49972001713569 1
1.12477486329137 0
1.63255163619618 1
1.11053553791708 0
1.55666662679925 1
1.17811125078872 1
1.49465727536082 1
1.35073311168363 1
1.46891179951649 1
1.28377425564475 1
1.30429012615823 1
1.36684161916898 1
1.47505093749765 1
1.22361663048512 1
1.26454273556138 1
1.45870161200795 1
1.39345152730216 1
1.50566823998703 1
1.28941206093648 1
1.32376828731446 1
1.74740098080782 1
1.34840351527734 1
1.61211477818231 1
1.50021599816807 1
1.5371456780289 1
1.31155425092763 1
1.41986827797637 1
1.14114850828088 0
1.32091526584688 1
1.64732333669914 1
1.44421633169193 1
1.48415695753382 1
1.2920564023199 1
1.49501861115295 1
1.65466734337877 1
1.32483655214424 1
1.56013183755263 1
1.468087348017 1
1.23622134362722 1
1.32709479885198 1
1.42231241402332 1
1.33112059797593 1
1.43986029515341 1
1.69742065194425 1
1.37104811294709 1
1.25395700871387 1
1.36961599079499 1
1.58192342937894 1
1.29377389158876 1
1.91108894882321 0
1.35888185067244 1
1.4381032519502 1
1.29566370894708 1
1.59804390917304 1
0.978348724396509 0
1.38605570119963 1
1.40603109812355 1
1.58265972247071 1
1.66187152392983 1
1.25539866164824 1
1.47997313559374 1
1.57491669042997 1
1.58333889237938 1
1.45957948332802 1
1.46561398228472 1
1.45129719346516 1
1.58851017927131 1
1.6355632682544 1
1.2827080010416 1
1.81015891300494 1
1.57645345633805 1
1.60172512252002 1
1.52410088609805 1
1.49049301384458 1
1.37037502065614 1
1.29307933361562 1
1.54939948352385 1
1.53547516902987 1
1.08116007450443 0
1.6222312258005 1
1.53508462632639 1
1.39355792747904 1
1.52328268560124 1
1.14110494004353 0
1.37768245258267 1
1.63000259431285 1
1.44905293844265 1
1.46162978878909 1
1.59480273506932 1
1.46340438169775 1
1.50018305682101 1
1.43483772618091 1
1.6468929108455 1
1.2685914037296 1
1.25139526148404 1
1.510313008951 1
1.66882165996224 1
1.23319311213128 1
1.46302130800903 1
1.60789931197343 1
1.40213248550242 1
1.44181442045685 1
1.72172616726606 1
1.55952477782859 1
1.4430822884436 1
1.60759125354916 1
1.15847520402583 1
1.4119126881201 1
1.63435844098738 1
1.59187586343731 1
1.53445116013985 1
1.61486194641035 1
1.90883885997382 0
1.61659581827732 1
1.54219476935649 1
1.58173894483076 1
1.62613961166627 1
1.66458885556081 1
1.68511619563114 1
1.37974486694539 1
1.5644859793345 1
1.84316445417188 1
1.50195954156738 1
1.57349238865212 1
1.72489705642165 1
1.44328852820275 1
1.63648509743659 1
1.73170584932383 1
1.7070800719652 1
1.31228689072759 1
1.71920631586219 1
1.57460092528693 1
1.64274104672611 1
1.41572224760966 1
1.45928438007656 1
1.18356329308027 1
1.34601519352061 1
1.3502231774727 1
1.38384549184788 1
1.46428191741105 1
1.39865960838643 1
1.39397806558544 1
1.50069439956652 1
1.31964783328291 1
1.42170244047871 1
1.23844123782687 1
1.24313322946998 1
1.67108300980675 1
1.52324807545776 1
1.42389458182067 1
1.47110803216972 1
1.6177613289329 1
1.41149714964225 1
1.29693778018863 1
1.34331342855591 1
1.38193155798237 1
1.37451731789141 1
1.3172517846569 1
1.64804099724545 1
1.61667558235331 1
1.45438185542017 1
1.39228759214077 1
1.58305332399765 1
1.68387439128173 1
1.4855095064939 1
1.51836603967066 1
1.47393031088277 1
1.25433041035976 1
1.4554543613317 1
1.39209488512686 1
1.42374556905631 1
1.40734201918958 1
1.8054533797458 1
1.67180791717302 1
1.52431348973081 1
1.5801186287228 1
1.51419174277453 1
1.31490729718768 1
1.357786185308 1
1.43717393764696 1
1.7359890022034 1
1.34950829211198 1
1.65816475664654 1
1.7095891969931 1
1.72066434792605 1
1.75839748118714 1
1.26008338396793 1
1.54362170378946 1
1.28924611159914 1
1.48813261107882 1
1.40950540000842 1
1.64717180698373 1
1.69053183574509 1
1.4996088107013 1
1.40940083014589 1
1.44431773983084 1
1.44825562180554 1
1.47958411353304 1
1.28700782558837 1
1.49137475590745 1
1.34020681212259 1
1.52534569291585 1
1.46594401284287 1
1.85796608437757 1
1.58298754140805 1
1.68025083073816 1
1.54409461337313 1
1.52669022856321 1
1.67075113266573 1
1.6015511723013 1
1.64429917237781 1
1.43041840218373 1
1.21564504667633 1
1.56779990062065 1
1.4867003995676 1
1.45386537375963 1
1.57103602937972 1
1.56602095936159 1
1.37675841877132 1
1.39573399022 1
1.92620693324604 0
1.39232483868136 1
1.64488799125796 1
1.56356445460457 1
1.14655651234414 0
1.49057380069715 1
1.49387762376967 1
1.22531081540819 1
1.61585049584762 1
1.35647871454408 1
1.26286076336758 1
1.5455764486279 1
1.3812866758019 1
1.43064798424439 1
1.82908543584789 1
1.38517467642404 1
1.28162794009012 1
1.31508084664506 1
1.19234929494508 1
1.26075842992357 1
1.77928382825216 1
1.49048400199938 1
1.37605568939621 1
1.27538654314776 1
1.36709329269018 1
1.2188929615115 1
1.70703869323391 1
1.44894331089648 1
1.15057923019993 1
1.5160450610408 1
1.20921790020083 1
1.36364595474749 1
1.69847526377043 1
1.09549221979415 0
1.7373577609141 1
1.23625327673594 1
1.37969477389985 1
1.55231787313886 1
1.63060436183816 1
1.41770711778686 1
1.50498893065767 1
1.37073716694177 1
1.43633256833285 1
1.35509593165669 1
1.54700963592976 1
1.54621810649599 1
1.47194360280325 1
1.47584318918645 1
1.47464138476488 1
1.62627980731523 1
1.62474882804827 1
1.47103566489942 1
1.40274047022615 1
1.33370717228481 1
1.57906113652103 1
1.4871656590422 1
1.49510558324342 1
1.62385095583373 1
1.31560799629282 1
1.73982207947015 1
1.54114306726115 1
1.73814148224664 1
1.61077345678962 1
1.5756888946977 1
1.5918116403885 1
1.19617324486401 1
1.35708931992052 1
1.30521791895791 1
1.36774526395778 1
1.32923540063571 1
1.74954232899813 1
1.29378825441166 1
1.6020597286081 1
1.58289035524884 1
1.6580986204608 1
1.57297866149526 1
1.92019668188282 0
1.41321298369407 1
1.3619537197686 1
1.21041193066216 1
1.68349889891409 1
1.56541258104194 1
1.42761173206695 1
1.78632604830565 1
1.66618845407329 1
1.50593836074644 1
1.35585820735756 1
1.38162130983819 1
1.61652894676261 1
1.8039481358299 1
1.50388926254343 1
1.44738415680747 1
1.1056754751365 0
1.63781081216951 1
1.73698464957756 1
1.56084355606544 1
1.43836840477739 1
1.29415540676217 1
1.11166463655361 0
1.32188431009752 1
1.35271288079636 1
1.55713034775075 1
1.74468175296051 1
1.44690577042397 1
1.25747453327813 1
1.54573369113409 1
1.48226846244967 1
1.45680291061177 1
1.47163781707096 1
1.50851183564207 1
1.85360493469085 0
1.23927180428006 1
1.63363349889955 1
1.55190742537098 1
1.52373197838389 1
1.51498639868444 1
1.48306074635411 1
1.31932863534778 1
1.61357390343775 1
1.36790064394807 1
1.52667704819221 1
1.44125169493411 1
1.51608239495599 1
1.49172822010044 1
1.52917221809486 1
1.37310302555256 1
1.27267999249763 1
1.38564110949338 1
1.04105935743426 0
1.2019663011979 1
1.54812764749057 1
1.26017540986158 1
1.34399629664757 1
1.35339316675517 1
1.38425234771864 1
1.24014556694522 1
1.64920060405521 1
1.48333625273956 1
1.39517302993274 1
1.71128131756779 1
1.30120210393558 1
1.52767960492598 1
1.35287319221956 1
1.46070751197984 1
1.67193675812175 1
1.7469267821444 1
1.4372966046055 1
1.6815535323931 1
1.67975361641107 1
1.36361385904496 1
1.36248215493296 1
1.48521573685817 1
1.46908803315311 1
1.60125431106045 1
1.71098316180502 1
1.56180058366259 1
1.40525449183683 1
1.51514438042538 1
1.36214954617221 1
1.49548319408393 1
1.58372207567535 1
1.36908039938891 1
1.32444243193401 1
1.65327626693148 1
1.41599793367137 1
1.64640122619127 1
1.8915244229805 0
1.78811244208229 1
1.26360819175512 1
1.34631868327174 1
1.40293164323365 1
1.19355152038722 1
1.43922311209652 1
1.44014424067471 1
1.53753420865563 1
1.44924631107581 1
1.44235202939449 1
1.57433375509927 1
1.38356313365997 1
1.1066492804058 1
1.22541731912051 1
1.42325908909555 1
1.76470638360293 1
1.43536160654643 1
1.46876267074539 1
1.39398886222218 1
1.48371410707454 1
1.73813836212504 1
1.63736421826601 1
1.20237804948913 1
1.40111846296842 1
1.37510980630909 1
1.55913185295037 1
1.34940988614379 1
1.54361189455026 1
1.15702516897334 1
1.40384913465297 1
1.48998957105378 1
1.61151999371374 1
1.4275149662905 1
1.68233073395185 1
1.58457165537084 1
1.60290561230942 1
1.49609824214005 1
1.18168387390426 1
1.50677079589312 1
1.52531106315791 1
1.49455266473094 1
1.30105596110134 1
1.31927676093148 1
1.70484391621267 1
1.18500730560492 1
1.64664310779177 1
1.51233892671991 1
1.53151706589151 1
1.60387069623561 1
1.34869317675027 1
1.6525650503959 1
1.03731474183285 0
1.46685861500715 1
1.29423081811042 1
1.2621728975318 1
1.69525628571635 1
1.5471285089718 1
1.61665384454778 1
1.77613021761097 1
1.22800885702875 1
1.7840630260515 1
1.41200032836745 1
1.82261689532402 1
1.42795815040683 1
1.67508082479536 1
1.35278446792977 1
1.54359289487198 1
1.52394142468053 1
1.21819171216593 1
1.16719192588163 0
1.46843414741832 1
1.50142678055819 1
1.69022729313349 1
1.45216074968347 1
1.44868189235426 1
1.42092465780462 1
1.61114466793197 1
1.46272865410785 1
1.22878829219354 1
1.69226745251383 1
1.26050294537629 1
1.51607945125962 1
1.78350440905305 1
1.53343877451 1
1.15238376249731 0
1.51527634981737 1
1.35399472439139 1
1.35621300261195 1
1.43614486138408 1
1.27605924954295 1
1.29607004306436 1
1.55539941272613 1
1.43204194030102 1
1.73684887340771 1
1.36673875103743 1
1.44142352497884 1
1.38765514799213 1
1.38746810064127 1
1.27394776358968 1
1.42589746383881 1
1.71540716030719 1
1.47964448835404 1
1.40885744818595 1
1.69972944251838 1
1.21087072152642 1
1.59964013530899 1
1.43701456034936 1
1.31450862989462 1
1.73449057145476 1
1.37073440915546 1
1.49923739200921 1
1.49312125459479 1
1.18719423121299 1
1.68203849677518 1
1.53166773563494 1
1.48074793667501 1
1.70295875784495 1
1.38742765684873 1
1.35515411111545 1
1.86384714191808 0
1.42630027651033 1
1.25982049849772 1
1.30402143472948 1
1.31088441383709 1
1.36378654606249 1
1.45877453798275 1
1.52160164536436 1
1.29598205619897 1
1.46836716869578 1
1.44062965680541 1
1.48637455482198 1
1.32375433828345 1
1.36099191269414 1
1.36101622883369 1
1.34002396129852 1
1.49294939258325 1
1.42204765178859 1
1.29947681836749 1
1.53879241651546 1
1.13439072283299 0
1.48920576639964 1
1.56530889836165 1
1.45500762467998 1
1.67711508291422 1
1.54916064416942 1
1.84665787184741 1
1.58486354516553 1
1.22720068673001 1
1.61613296547204 1
1.4705131814554 1
1.41047836130361 1
1.45085622680373 1
1.41061641938092 1
1.17763884639949 1
1.71541554881986 1
1.41589606952666 1
1.35809983676141 1
1.32922640101185 1
1.57954797711986 1
1.40745043012497 1
1.28884601538783 1
1.29887615757894 1
1.40528080196136 1
1.34305525475538 1
1.47290729888642 1
1.42177173705785 1
1.55939555951254 1
1.60377353376108 1
1.55168222222682 1
1.36071612625866 1
1.05742176088423 0
1.35072458753257 1
1.68563038319275 1
1.52334916630657 1
1.48654602969182 1
1.42870509680647 1
1.85616131644193 0
1.54586389325359 1
1.41284112684756 1
1.50124646244432 1
1.27705862297105 1
1.69134097011269 1
1.55083565846657 1
1.59191623949621 1
1.71791694087599 1
1.52790520427206 1
1.50649177525014 1
1.59836983084468 1
1.5530656061763 1
1.27405536156618 1
1.52757423195335 1
1.4828132749677 1
1.5754825764839 1
1.27658593905099 1
1.35408110170135 1
1.38215989289409 1
1.41533486127927 1
1.47438450399672 1
1.54565611362962 1
1.21575109371208 1
1.46141355779181 1
1.14601340969519 0
1.7438819763716 1
1.57785972654721 1
1.52986942645619 1
1.46598074402573 1
1.61230483619518 1
1.39321978757364 1
1.376234665733 1
1.40194259185979 1
1.37148475878821 1
1.45421018549718 1
1.17883330156341 1
1.24358502711716 1
1.51730130310513 1
1.23907502057802 1
1.70131456555822 1
1.2697145574676 1
1.30534863397191 1
1.65611410059394 1
1.22968529348798 1
1.30191187186198 1
1.470698322923 1
1.57715525259578 1
1.37937685203903 1
1.36296492284366 1
1.58571133121352 1
1.47150832439682 1
1.50705278495086 1
1.30663037467862 1
1.49284214061222 1
1.44865984156457 1
1.28213655420959 1
1.38910338460995 1
1.62877409034272 1
1.55792331329412 1
1.24089351483364 1
1.49486457463021 1
1.3682017631004 1
1.53330766734321 1
1.33792683895172 1
1.62033068548399 1
1.5632105194325 1
1.27169064088188 1
1.47806439696803 1
1.43398175386665 1
1.24451475477973 1
1.49477403529657 1
1.43912202861559 1
1.55615649516269 1
1.44710634686411 1
1.47904441225248 1
1.45038743886871 1
1.55805123883131 1
1.48519467517289 1
1.46991017145331 1
1.49785208807541 1
1.39715318195688 1
1.5077246114545 1
1.75822310165699 1
1.64702462897345 1
1.51970944476581 1
1.66261203544826 1
1.59316007293592 1
1.52613639193627 1
1.50716394195713 1
1.47683993315177 1
1.57628211355111 1
1.16618985880274 0
1.55144594849691 1
1.60743080001144 1
1.56747772354859 1
1.58199279666763 1
1.40825413128854 1
1.57032330274952 1
1.37411645385595 1
1.21116749672 1
1.48415221375337 1
1.44055809072883 1
1.17724709426748 1
1.28942676166411 1
1.69021154721024 1
1.71135093382976 1
1.25854918110591 1
1.64790662908838 1
1.52051347625081 1
1.36839916719492 1
1.56085498844127 1
1.37387750734082 1
1.63298312039023 1
1.52930163424069 1
1.70572884661748 1
1.59772092287145 1
1.44828984085153 1
1.68810051532638 1
1.41957693565413 1
1.42457920958802 1
1.60906152933223 1
1.56321023755214 1
1.25174829661535 1
1.68720189539817 1
1.27031718751773 1
1.43921156708414 1
1.53781852124782 1
1.61595818270859 1
1.59610829843509 1
1.47729472953608 1
1.0582944611363 0
1.37830847453755 1
1.55642297480383 1
1.46376998987091 1
1.40733990033685 1
1.68622560166102 1
1.71740453221472 1
1.38611007848615 1
1.32034135317991 1
1.54739823227663 1
1.57333929809231 1
1.35180906374134 1
1.23896530860887 1
1.61078380530864 1
1.53002806066107 1
1.75423122241937 1
1.28522420200819 1
1.69739842698916 1
1.4071846383091 1
1.41211225184956 1
1.42381135489681 1
1.51214896227784 1
1.61498459462885 1
1.40538087798389 1
1.48157381911756 1
1.54017208421034 1
1.43212000465864 1
1.44532604177268 1
1.72008304140416 1
1.55157592679294 1
1.15936193957767 0
1.53543777106809 1
1.4276551743451 1
1.38929028543355 1
1.44493757213155 1
1.51193252185666 1
1.85285344153941 0
1.4807128800142 1
1.45321793875936 1
1.70636910086024 1
1.10778121239837 0
1.49759785323461 1
1.3153105848276 1
1.46230199459622 1
1.434146638364 1
1.36967496275887 1
1.77938088173218 1
1.53430861423773 1
1.33028310174341 1
1.32754071236564 1
1.48912113922797 1
1.3827214967474 1
1.6985801901231 1
1.38478828536368 1
1.34843284048472 1
1.27276744865361 1
1.37574385852569 1
1.58892226989692 1
1.80048077932292 1
1.30451885706738 1
1.40478811298842 1
1.74121110317989 1
1.36326443516464 1
1.26000963700418 1
1.42237021772615 1
1.65698999238249 1
1.07119013558181 0
1.2882613075066 1
1.62525313397989 1
1.38642926754427 1
1.82555974347564 1
1.36812758094696 1
1.46062051382158 1
1.32414525128963 1
1.52953975137929 1
1.34193791673981 1
1.66178642234869 1
1.24231258525423 1
1.33552403462146 1
1.55251660685212 1
1.53685315175795 1
1.38735202445672 1
1.62504984669747 1
1.48390764105547 1
1.56187293534997 1
1.29277271037757 1
1.57687104086409 1
1.40259554850729 1
1.63635794361055 1
1.42587592361642 1
1.41935319325844 1
1.67164964263357 1
1.72182183131612 1
1.52846250692221 1
1.46709803996189 1
1.26815873068136 1
1.55866173651596 1
1.23709536737291 1
1.64003988219484 1
1.10764168275637 0
1.57320005429669 1
1.52823024349688 1
1.54529373304351 1
1.28650060789651 1
1.5032192829182 1
1.60552495329731 1
1.47934659293354 1
1.14713840749408 0
1.20903445650184 1
1.48775466040349 1
1.60855460217748 1
1.273719908359 1
1.71276686965227 1
1.55693918159658 1
1.76956899690478 1
1.47159616456308 1
1.45790035142872 1
1.30591886839801 1
1.24713419997378 1
1.34888656681319 1
1.23906828836086 1
1.6632174472257 1
1.43559517368348 1
1.43731015441068 1
1.21994161442947 1
1.66744072124732 1
1.34091464933145 1
1.50227898082526 1
1.55839678139902 1
1.8352893200878 1
1.46996422142364 1
1.31903807339284 1
1.31346266939577 1
1.51421867403001 1
1.03206911775073 0
1.38266565465819 1
1.22237647481072 1
1.42549187998144 1
1.53524769272687 1
1.62359314324657 1
1.74573684050548 1
1.30791737373577 1
1.35871551687298 1
1.53159022218033 1
1.54167371459243 1
1.61712005421672 1
1.5187010821454 1
1.49456475535611 1
1.16813183721706 1
1.45178781754958 1
1.75296421016712 1
1.24409567211312 1
1.40980224987392 1
1.29770865120133 1
1.5873485790749 1
1.61376433045574 1
1.53041045052589 1
1.41700561691524 1
1.2313405487475 1
1.48851581814329 1
1.47043436043375 1
1.44027106735143 1
1.57460431446303 1
1.59465639185269 1
1.25599062734681 1
1.68308186132219 1
1.62311531724606 1
1.51659100447001 1
1.15584650037357 0
1.12447644602868 0
1.42892438368185 1
1.66133715635213 1
1.36210873851103 1
1.08585320367001 0
1.55773674851231 1
1.50232464316685 1
1.24163604347064 1
1.34492497398343 1
1.71877129093233 1
1.15299052370004 1
1.65514804940301 1
1.32698884333163 1
1.60195191322112 1
1.38103728713546 1
1.31842793414089 1
1.56477412047913 1
1.72476376619126 1
1.58117563366594 1
1.3413146877101 1
1.41959160769527 1
1.47946492916348 1
1.65554733001724 1
1.51224880742262 1
1.46104733525523 1
1.58109119545085 1
1.62829894029252 1
1.45296677335594 1
1.40002584923552 1
1.53138394286774 1
1.25450440605531 1
1.55039448701492 1
1.63245121645034 1
1.40806049077628 1
1.66899178393341 1
1.51984077144734 1
1.44968742455888 1
1.28722564679934 1
1.48894695138613 1
1.24315449746228 1
1.51042059340254 1
1.44635649749718 1
1.58471384563729 1
1.45842716799159 1
1.18854252876007 1
1.47017948248792 1
1.21716740291476 1
1.73972274296908 1
1.45786127182616 1
1.22593515782972 1
1.51610551265252 1
1.62648148407629 1
1.14427374349448 0
1.63519409120615 1
1.59252717010821 1
1.6797643659426 1
1.13999224131426 0
1.61581826481281 1
1.10589536463406 0
1.4952449701907 1
1.63450549632895 1
1.7241313238765 1
1.32577277307312 1
1.5400767616832 1
1.36380081742913 1
1.45193255551315 1
1.27472134131356 1
1.42619926174802 1
1.58647696032795 1
1.65907243722962 1
1.47840104739858 1
1.47417622485397 1
1.70535761364889 1
1.83845262020723 1
1.42668966673215 1
1.416822734127 1
1.4682803807425 1
1.204443258007 1
1.2895669676134 1
1.54417480926165 1
1.38932099827154 1
1.42553976208122 1
1.53161503141748 1
1.153641375632 1
1.53110866677249 1
1.74889654537541 1
1.56174685760813 1
1.25618645576034 1
1.60940723095498 1
1.42810995594656 1
1.57788799274663 1
1.64729589317144 1
1.46129113077255 1
1.4353248370882 1
1.77864340878674 1
1.51306181612325 1
1.26239750063043 1
1.40786638256071 1
1.48295137267491 1
1.60143233668281 1
1.38693324502436 1
1.6649043941829 1
1.41583251761639 1
1.56151220258104 1
1.41292703085618 1
1.42071251701799 1
1.21079078145591 1
1.34392483924337 1
1.51409960138647 1
1.43792004062409 1
1.48297121310258 1
1.37504824763761 1
1.24543913255845 1
1.58028094808897 1
1.39651575790542 1
1.29377596645809 1
1.41039689246008 1
1.58213016002508 1
1.30618899575211 1
1.53356344193017 1
1.41490479206262 1
1.53924342363783 1
1.30755289670589 1
1.61296861027355 1
1.32449798036486 1
1.36539640020287 1
1.54865845259697 1
1.25596911047463 1
1.32580371120392 1
1.36357716811335 1
1.49110527982885 1
1.52304658194186 1
1.39777110223755 1
1.60615292989685 1
1.52610890132786 1
1.62076844310138 1
1.6607021292094 1
1.30711000423509 1
1.44006453290416 1
1.35075437010726 1
1.55327195316115 1
1.48756086526023 1
1.21329553367064 1
1.62463870267308 1
1.74229138616543 1
1.52378389888291 1
1.25675534837481 1
1.49004099273081 1
1.68705494040736 1
1.49911583257147 1
1.3725360673204 1
1.55504220290517 1
1.47216314693539 1
1.87680248235822 1
1.55202736881733 1
1.36515598557261 1
1.56015733629048 1
1.50269923427764 1
1.55645355586836 1
1.32327122057159 1
1.45278466675371 1
1.52540466762012 1
1.50179034794798 1
1.45195634875448 1
1.30484293866849 1
1.40880728017185 1
1.18551237627912 1
1.58179110651147 1
1.43481626679682 1
1.75084156451851 1
1.46360326735057 1
1.43111282318233 1
1.23112836166946 1
1.57944039881753 1
1.69062707941982 1
1.47032418550265 1
1.23146272398419 1
1.22432330540145 1
1.50048018255589 1
1.35025739576082 1
1.52849327061837 1
1.47327900433977 1
1.50526557331562 1
1.60908116796628 1
1.11325088307807 1
1.37905358749876 1
1.47002286092193 1
1.69134433867082 1
1.69491404868893 1
1.48147971875554 1
1.66244146604808 1
1.54263473782212 1
1.48250273866693 1
1.62712696404464 1
1.41495468037136 1
1.34562317732423 1
1.42766765557168 1
1.58729427719908 1
1.57091405111797 1
1.48899582776966 1
1.43697725542325 1
1.34985789934217 1
1.54887083797927 1
1.47292142764611 1
1.58321583018977 1
1.73708239172433 1
1.81110897672467 1
1.27981358727585 1
1.38866741970614 1
1.13495988026654 0
1.5595911199433 1
1.6283512135068 1
1.50566172092997 1
1.46693167651405 1
1.3008896375286 1
1.23981363373039 1
1.19509088295114 1
1.28202493842757 1
1.19433042712241 1
1.40208617937072 1
1.95277171155133 0
1.25595508367277 1
1.46868698622649 1
1.62963345564164 1
1.53030306056788 1
1.29976423634124 1
1.243705702192 1
1.53655310048393 1
1.28910577046189 1
1.65813550860545 1
1.55873766570229 1
1.21401273503498 1
1.27709016015008 1
1.50478305674749 1
1.50737675508155 1
1.56308344046299 1
1.7512926595791 1
1.53652281416216 1
1.48811170031144 1
1.41210118227327 1
1.33892194992072 1
1.60378060276441 1
1.40496561358763 1
1.62486110381799 1
1.33353652700301 1
1.60214380781622 1
1.44605085445984 1
1.74713859214192 1
1.25098659828564 1
1.46967371784041 1
1.53096173689472 1
1.59719576664614 1
1.43551352727004 1
1.46768907022403 1
1.86907538055711 1
1.45870271899357 1
1.57097477486443 1
1.37689581618147 1
1.41516558295014 1
1.32983481798968 1
1.54845526290394 1
1.30700732171927 1
1.49873924337392 1
1.56051350134823 1
1.2030013407507 1
1.45358145923504 1
1.44258196933123 1
1.74470002563079 1
1.45826864104752 1
1.79142092009344 1
1.23164923134556 1
1.40502466585521 1
1.73040144770916 1
1.57240845759786 1
1.45981412676283 1
1.53675653247986 1
1.32108239572255 1
1.2941903411591 1
1.4966685948388 1
1.43009963794159 1
1.17997681209851 0
1.54133317778809 1
1.42018106762009 1
1.31860058016296 1
1.33952079856948 1
1.57560225995266 1
1.40503237960141 1
1.53263711340729 1
1.46664870303883 1
1.37821246826709 1
1.51980093182069 1
1.08810508780128 0
1.58421731668451 1
1.30577328922649 1
1.56940958064681 1
1.29584550080304 1
1.19772546422828 1
1.33897797298138 1
1.40413944791773 1
1.27435951517825 1
1.41173565374625 1
1.63603087439834 1
1.24548513565573 1
1.36190812135812 1
1.44805253863068 1
1.40072759082824 1
1.2323089868495 1
1.28431446743985 1
1.59053631882556 1
1.35662692844606 1
1.46477046126784 1
1.41381238851887 1
1.55466317468553 1
1.26967242948548 1
1.3475124516837 1
1.21913979743552 1
1.22266898654011 1
1.43289309099179 1
1.62203099971077 1
1.37549551500131 1
1.61579104189623 1
1.58060609537167 1
1.5862366261883 1
1.52671588561152 1
1.35330839360952 1
1.57466156010789 1
1.65112945980039 1
1.33313414187602 1
1.34334089870116 1
1.72823331262666 1
1.3999013594612 1
1.75448042491325 1
1.5302649799713 1
1.5826567262557 1
1.71629315327348 1
1.78122562539287 1
1.66384670925246 1
1.67837979898863 1
1.53801315111215 1
1.34105894576939 1
1.2906752312526 1
1.58336477183516 1
1.59680224920027 1
1.07978743495341 0
1.39239227043955 1
1.34720882101956 1
1.56263033481744 1
1.44018604241782 1
1.43268482321738 1
1.60568203479793 1
1.15968319073841 1
1.51407576037959 1
1.35206072459204 1
1.59493203394008 1
1.0999812471251 0
1.1621572693422 1
1.36294949084551 1
1.38248797053852 1
1.66154473625677 1
1.62404193154936 1
1.51696879199519 1
1.42533594463466 1
1.30657501588357 1
1.364195694185 1
1.32970907212969 1
1.77074356397583 1
1.61575166131082 1
1.65218330123422 1
1.6190043947656 1
1.39303025227303 1
1.50777173131971 1
1.61925173727891 1
1.55262929961235 1
1.59582186541688 1
1.45907008218851 1
1.79359652011004 1
1.63120605429729 1
1.70453670734085 1
1.40177340072369 1
1.42995177699647 1
1.37027511756611 1
1.50005455299004 1
1.66093339087035 1
1.40222601298979 1
1.25660370625463 1
1.55256591190716 1
1.74065642974899 1
1.38883179802898 1
1.38738206314498 1
1.49750637741539 1
1.41888584137129 1
1.32013409779986 1
1.39404957493098 1
1.59990698952366 1
1.28649056651413 1
1.61197321618359 1
1.50929141913294 1
1.26516897603993 1
1.56713315736733 1
1.53790581926296 1
1.48665939010516 1
1.17241495828595 1
1.33656818800257 1
1.4222607254865 1
1.61208774509447 1
1.74469378332328 1
1.76883361091995 1
1.50966358077774 1
1.52813663522901 1
1.53773953573487 1
1.38003982020545 1
1.46103255631644 1
1.46378416545563 1
1.35402757147063 1
1.2613809555578 1
1.59591098223528 1
1.61571347813269 1
1.3891667290647 1
1.66105500180564 1
1.12743782884534 0
1.52914955949583 1
1.5202386565124 1
1.17859146565525 0
1.39341946956802 1
1.47442983993908 1
1.09736546331751 0
1.45376952850221 1
1.29936370390895 1
1.40981903391225 1
1.58469672204723 1
1.54729871194501 1
1.62444594283191 1
1.40635069815723 1
1.28905252379218 1
1.31422728450042 1
1.99723795080227 0
1.46548851013006 1
1.47288744042403 1
1.6744170243148 1
1.55670466919478 1
1.48269965241586 1
1.60580268796412 1
1.22689677582757 1
1.45526346772992 1
1.50424307846246 1
1.63130257698584 1
1.3391065409524 1
1.63981099100715 1
1.35035714237715 1
1.40261584986438 1
1.53774626706112 1
1.54670082671927 1
1.44549737839334 1
1.60854103333276 1
1.36942763797077 1
1.46601990917962 1
1.2996734043033 1
1.48163106951842 1
1.14921283783958 0
1.61819794075352 1
1.83855420427681 1
1.40318950310074 1
1.58808076757015 1
1.40818348251325 1
1.34191216611638 1
1.19114509273292 1
1.46171100166052 1
1.16540930532379 1
1.44750726026506 1
1.30812450299543 1
1.49193098887166 1
1.36009290583356 1
1.28048778588074 1
1.65800266223542 1
1.52260944287076 1
1.50672025864535 1
1.65404876540384 1
1.71042075273229 1
1.65295697241716 1
1.30395848754128 1
1.35074905088416 1
1.09391466796833 0
1.73661781908632 1
1.54217138538961 1
1.50803479220413 1
1.37702917506972 1
1.32274494702163 1
1.69043847865862 1
1.17216329235546 0
1.61926683085334 1
1.68272972645681 1
1.37968940921333 1
1.27323705237519 1
1.55679733833475 1
2.03056361644385 0
1.31882385665456 1
1.26650532177997 1
1.60543107162878 1
1.71090653729549 1
1.3940099374221 1
1.50285856110321 1
1.41853299386754 1
1.15515274278962 1
1.27261613211885 1
1.73949126389549 1
1.57980429442753 1
1.5587282847862 1
1.3617183025879 1
1.46278589789279 1
1.64445307766212 1
1.41344795351352 1
1.29102948546808 1
1.49488834079696 1
1.46263083904997 1
1.50336246263035 1
1.63067703306572 1
1.31306380955115 1
1.74472872263397 1
1.47569463916635 1
1.38220352384681 1
1.34735124003594 1
1.42878645984554 1
1.52161008956181 1
1.74418344677197 1
1.74288451612332 1
1.46726053502765 1
1.4872863885801 1
1.31906091047604 1
1.50150926029995 1
1.78548084891963 1
1.58720621245806 1
1.60426158678979 1
1.50401109321152 1
1.43409612501535 1
1.65824368713387 1
1.1795685451663 1
1.34840490648491 1
1.61933160555915 1
1.55516637728264 1
1.76431941821774 1
1.35959987958343 1
1.21334938487147 1
1.3913476630744 1
1.53028868559082 1
1.44486806705527 1
1.38878550850474 1
1.50991227682629 1
1.56134579459273 1
1.41735119028824 1
1.33301225532819 1
1.20390251002371 1
1.59373877017577 1
1.76936166161073 1
1.40683950443152 1
1.30986231419537 1
1.5513372497807 1
1.43569211749691 1
1.47927311271756 1
1.3280946280673 1
1.24259041551727 1
1.28257889621137 1
1.32418477646161 1
1.41241756368205 1
1.53193459978086 1
1.45360895309015 1
1.34763983573294 1
1.72166162652864 1
1.38281621238862 1
1.33663736440188 1
1.650855239144 1
1.23953023132208 1
1.67131596613287 1
1.5447921054151 1
1.34949157534498 1
1.896243230945 0
1.45543132439574 1
1.404223901994 1
1.33217012497848 1
1.39343468039597 1
1.22716083771262 1
1.60455494540288 1
1.42871746835164 1
1.60676631899361 1
1.24711413828345 1
1.46717165118307 1
1.50078129144639 1
1.27113965362671 1
1.60042449205239 1
1.54755970077657 1
1.30187721546253 1
1.40014542281848 1
1.3256336991639 1
1.53368606793392 1
1.31221776498813 1
1.31179688090628 1
1.5663239486767 1
1.64762088053636 1
1.45136924262813 1
1.48679676423391 1
1.40382124185947 1
1.51902612125938 1
1.27408212816122 1
1.56624149788594 1
1.59235465708976 1
1.22079768469269 1
1.87595999628297 0
1.3915204898237 1
1.67311389066456 1
1.40479170519239 1
1.35731784169137 1
1.35633597311691 1
1.29546416191579 1
1.71169140504954 1
1.36488535697445 1
1.51289436520133 1
1.54917330092893 1
1.54907859760854 1
1.38769760880847 1
1.59456847817261 1
1.65002365982819 1
1.57077487103035 1
1.54815054246894 1
1.46971270930969 1
1.41533171855195 1
1.39012456777984 1
1.17955762148933 1
1.36189401217679 1
1.49374876531428 1
1.46507522991521 1
1.47125948459438 1
1.29488395740586 1
1.41648114741367 1
1.23459805133958 1
1.84463857895385 1
1.48815590699412 1
1.53311130297526 1
1.44907754407599 1
1.3192490793612 1
1.76014538722424 1
1.5178143050735 1
1.46312523362793 1
1.50549635415884 1
1.53701904359065 1
1.46925482708301 1
1.49920597951588 1
1.15232564773829 1
1.50203772372961 1
1.23614913367609 1
1.72004925845845 1
1.37550981184939 1
1.16944647637835 1
1.36046015767086 1
1.313324880868 1
1.57293407745301 1
1.56641878456326 1
1.59163408973862 1
1.66101110791606 1
1.67479225784101 1
1.5647821107536 1
1.65614459715524 1
1.6050697208845 1
1.58879752316544 1
1.59184134012745 1
1.36224283345404 1
1.43198140142467 1
1.69812645577209 1
1.41232531251223 1
1.49829957491905 1
1.26633797052258 1
1.43508341351298 1
1.76142678466349 1
1.65711912698688 1
1.59771558159476 1
1.50699384152891 1
1.27611830065921 1
1.53631776931733 1
1.68575751634924 1
1.47738467429312 1
1.59119494801182 1
1.56530651188268 1
1.37180972189618 1
1.77079484243812 1
1.40855322909428 1
1.25670408918983 1
1.62055748004911 1
1.29623877851025 1
1.28681159273807 1
1.34493168282725 1
1.48320251481236 1
1.56468958867053 1
1.63723051855434 1
1.32782508648931 1
1.81787467789202 1
1.7594819013486 1
1.56725263148404 1
1.65358699445172 1
1.47578517258491 1
1.28410774398362 1
1.40149980418177 1
1.19233724202532 1
1.7640280708916 1
1.23103205596976 1
1.21585617543759 1
1.50725883809334 1
1.26703490716787 1
1.32439323924018 1
1.43998148271519 1
1.52605679492452 1
1.58495282489818 1
1.53037699834503 1
1.35135316953728 1
1.40965922397848 1
1.55671779498997 1
1.45393667864893 1
1.2038533172672 1
1.45141144894345 1
1.43315809619238 1
1.3396225689016 1
1.75221873431069 1
1.37349723009052 1
1.2699491032773 1
1.48812974996429 1
1.69750783211951 1
1.25267185067787 1
1.45598631919958 1
1.53864588085356 1
1.66987210228758 1
1.23046911038319 1
1.37711332114767 1
1.45270874482809 1
1.53154265259255 1
1.79444696539555 1
1.67469065334144 1
1.25435635904369 1
1.39645848332795 1
1.4127442489664 1
1.18232251071936 1
1.6099135276212 1
1.70015022668648 1
1.41425150720666 1
1.44008503008508 1
1.60560048258793 1
1.8176338022407 1
1.2143637074962 1
1.57148493818243 1
1.71534736876855 1
1.55664058422931 1
1.58329503400225 1
1.28803064583486 1
1.4053511295614 1
1.54332000067982 1
1.40220515453592 1
1.54792674791192 1
1.18371961132123 1
1.60328595810738 1
1.27824866453814 1
1.4795410399625 1
1.11811560955092 0
1.59342401857334 1
1.39910492234834 1
1.5755171010019 1
1.18914346635863 1
1.45048816800247 1
1.35870398355211 1
1.60174776688396 1
1.46891995805247 1
1.4239159371955 1
1.49547950782044 1
1.32752380441502 1
1.25417120806905 1
1.55600202102675 1
1.76009279394998 1
1.43504187705128 1
1.14002789417644 0
1.86440974554799 0
1.47728812262062 1
1.45553802960976 1
1.39798504454995 1
1.54136620612112 1
1.5838396982375 1
1.54031882400967 1
1.69440034976748 1
1.38039008953037 1
1.65804227197547 1
1.50055641630209 1
1.39425504841539 1
1.69487978560447 1
1.54892455574706 1
1.288790273343 1
1.36045784533696 1
1.48436197622258 1
1.87658043586755 0
1.15160946559435 1
1.32924253241385 1
1.59367459260708 1
1.56925341267829 1
1.49536037851081 1
1.51385033875964 1
1.35419018122254 1
1.63526532555205 1
1.40778888676608 1
1.5196665960989 1
1.43682040947829 1
1.49724263446153 1
1.55644471629138 1
1.69335983102477 1
1.42387207357974 1
1.21057810341049 1
1.25174235743033 1
1.32167896528682 1
1.43438686406499 1
1.59640678608155 1
1.44280449537971 1
1.43318080278397 1
1.27540838020181 1
1.50975773985106 1
1.4411717522966 1
1.55013364373738 1
1.44795605687775 1
1.24404574221041 1
1.32630673242457 1
1.53085556781843 1
1.44314631822668 1
1.55681897243649 1
1.59870364627329 1
1.4222606257625 1
1.45308002519096 1
1.95679313868318 0
1.83291820468381 1
1.26532774687316 1
1.60269890019953 1
1.600925720297 1
1.61736883354939 1
1.43451240794218 1
1.53359322360261 1
1.31278436426451 1
1.32319490837412 1
1.31588131880438 1
1.4748278478534 1
1.46508160964889 1
1.57398353167517 1
1.51216634959003 1
1.54454771838112 1
1.48328040397086 1
1.62759921805065 1
1.21433570556494 1
1.1848028122952 1
1.50095085807245 1
1.56101623101325 1
1.55057980409311 1
1.44724258280272 1
1.35788659877646 1
1.51337258130905 1
1.46211865857997 1
1.34324168974084 1
1.29128662924936 1
1.53457200116333 1
1.77752669208638 1
1.52145193650424 1
1.57362294713032 1
1.50475958288959 1
1.4317175241614 1
1.47404218019242 1
1.35299427816019 1
1.10761103446963 0
1.20902153465014 1
1.78463553851308 1
1.74436781478781 1
1.44957282445194 1
1.45269559010151 1
1.14391496386392 0
1.48418786957313 1
1.39886063720116 1
1.4142478737718 1
1.16000529768038 1
1.3887252427954 1
1.60809422664467 1
1.54904247972382 1
1.30470590445618 1
1.23197494040873 1
1.58273351018459 1
1.56784284832235 1
1.52766222775221 1
1.43676261808037 1
1.55620775339835 1
1.4500108612076 1
1.56375819129033 1
1.20084006992307 1
1.34707153617596 1
1.42024956539099 1
1.52305331927851 1
1.38518782685112 1
1.52181385251037 1
1.33764330514446 1
1.23581213049327 1
1.49626313404882 1
1.3598660413258 1
1.45895528792016 1
1.26636873781843 1
1.60292051333597 1
1.21478806916749 1
1.31895817138008 1
1.53660053132608 1
1.49578315317135 1
1.57836288181216 1
1.30859232749602 1
1.42727325433387 1
1.30165819612844 1
1.52126181992923 1
1.46380470492402 1
1.33282772479222 1
1.36305449822973 1
1.34928465593918 1
1.44338761003275 1
1.55994924964746 1
1.60245253445446 1
1.37883387094268 1
1.37915920316673 1
1.40011494096149 1
1.68051479854515 1
1.54488350965362 1
1.34716908081232 1
1.42961594073621 1
1.33696606361546 1
1.43369453044294 1
1.39356570916499 1
1.37929610113942 1
1.49714494408747 1
1.67174965579209 1
1.38052705407689 1
1.55496058667262 1
1.43497561392581 1
1.50892799062274 1
1.2438051833445 1
1.4428219433811 1
1.77847182382639 1
1.70203903599786 1
1.16224452870647 0
1.73452319726524 1
1.54404072131057 1
1.63202420956082 1
1.45690286173638 1
1.4322582056009 1
1.43260027361339 1
1.43231787914243 1
1.45150265721307 1
1.73335117458498 1
1.79521656124667 1
1.50191241679482 1
1.71018275370573 1
1.56637413648129 1
1.29883877680046 1
1.39007790608201 1
1.84833563975044 1
1.20385748388979 1
1.52689155369175 1
1.4242966603769 1
1.32403592994465 1
1.50888894415792 1
1.56603351122677 1
1.7966033283091 1
1.24863099130734 1
1.42489912313295 1
1.42485155365358 1
1.48518713286901 1
1.48190896256399 1
1.49505675956866 1
1.44991254170646 1
1.44738529471487 1
1.51495150245754 1
1.65921745132945 1
1.5486628927963 1
1.34790453293925 1
1.2179849958612 1
1.37399007927882 1
1.49469679453739 1
1.16723607436802 0
1.52405617286453 1
1.51273528786777 1
1.20835123875878 1
1.47564419062881 1
1.62332632039572 1
1.80501407124045 1
1.30116836513812 1
1.57154166076622 1
1.75788633284699 1
1.230562998912 1
1.66883588398685 1
1.3908822916445 1
1.42822437416178 1
1.26651169793438 1
1.36431858201296 1
1.52547099222323 1
1.3050942638204 1
1.50615459277248 1
1.40997763621455 1
1.21429321358013 1
1.19562566948512 1
1.37474943660871 1
1.34360802406624 1
1.27836695192931 1
1.44295941355131 1
1.48599043312898 1
1.62559892866877 1
1.48277546349128 1
1.35525321553909 1
1.14265847031397 0
1.53933032060494 1
1.09936025351037 0
1.57070157665262 1
1.57927501554885 1
1.440756420874 1
1.38684533317436 1
1.18482384302163 1
1.43441925467615 1
1.49626545772264 1
1.14055113598081 1
1.5378880760556 1
1.37259230791054 1
1.66545367084123 1
1.95018534553102 0
1.51709089732764 1
1.63865877522231 1
1.44746072931183 1
1.51856220964778 1
1.58956619898062 1
1.41965888834716 1
1.47284858578041 1
1.57941988560569 1
1.68741529353785 1
1.35022919149605 1
1.21996506673814 1
0.997419228548495 0
1.42076797949729 1
1.38743941361984 1
1.33202304782666 1
1.56946930126465 1
1.40723850340268 1
1.40085048467056 1
1.67334707348809 1
1.09038068952296 0
1.68731913905176 1
1.42048230237828 1
1.2777321915174 1
1.65925773685199 1
1.36107939683672 1
1.6464224959342 1
1.65097245350577 1
1.51622019810675 1
1.28560822168283 1
1.19193699544262 1
1.6668809303939 1
1.57758191233849 1
1.55653376370249 1
1.36101315785888 1
1.30505302342365 1
1.5177751299015 1
1.569382621511 1
1.40074036553837 1
1.68320635470677 1
1.31306316874657 1
1.63192877633002 1
1.35071635302118 1
1.29174874896655 1
1.41605492718282 1
1.19056465265628 1
1.63340014389257 1
1.35503236945308 1
1.29788830806581 1
1.6010077376319 1
1.47274937919686 1
1.30981581056602 1
1.63263195410433 1
1.39044419289408 1
1.47607788816712 1
1.39656534718697 1
1.63018118332117 1
1.2343731898809 1
1.45118646535438 1
1.43653117735694 1
1.32096526853019 1
1.40094415409457 1
1.40524868818004 1
1.62126311172723 1
1.47845634390437 1
1.29473023956974 1
1.54880026336198 1
1.35972091730882 1
1.32447270952211 1
1.51826083583391 1
1.32703805397496 1
1.44023602420602 1
1.28077680824873 1
1.27639400781849 1
1.44734862736197 1
1.49652400172085 1
1.362287174456 1
1.17997839625927 1
1.65068389962739 1
1.51939803235982 1
1.55227770506634 1
1.46265966246475 1
1.30310442449494 1
1.86013375478116 1
1.53768476755187 1
1.50715372001502 1
1.36074623055214 1
1.50249294439504 1
1.36259300323659 1
1.44468981567025 1
1.6618963218981 1
1.49943467893361 1
1.46032793187079 1
1.42426988317675 1
1.52461050881213 1
1.58389224522171 1
1.27059985865022 1
1.42510345797779 1
1.68564369308308 1
1.59393407755001 1
1.33356490765972 1
1.70924092745741 1
1.39539875011027 1
1.41687951032034 1
1.45199178668615 1
1.39171133124071 1
1.53937018987184 1
1.41304729409813 1
1.53304569691538 1
1.75267806036602 1
1.72270691230935 1
1.49239978153629 1
1.54000333788287 1
1.08828432984424 1
1.55018730808209 1
1.57837041642955 1
1.40089309047619 1
1.49632997140234 1
1.32444384358733 1
1.31436961471966 1
1.42418954187415 1
1.17222976540242 1
1.46020745592166 1
1.75306720594393 1
1.34330175878321 1
1.64010119760828 1
1.35558219322289 1
1.49197531225585 1
1.40990166388227 1
1.12685557076464 0
1.25231166726477 1
1.49213193053529 1
1.76769899345846 1
1.3488526088693 1
1.36570390995061 1
1.51932431766523 1
1.67949054894476 1
1.46151327862789 1
1.27938431674393 1
1.46259656390346 1
1.40769520919946 1
1.39101185363802 1
1.49250258996331 1
1.72247094864647 1
1.46597289737523 1
1.41308085220201 1
1.28053456082538 1
1.37093999596884 1
1.54672193627575 1
1.53898151021298 1
1.42357885046649 1
1.82075616962601 1
1.41231523884449 1
1.54450688018538 1
1.4571253292798 1
1.44529561879488 1
1.31462950830327 1
1.77519263102596 1
1.21228857801102 1
1.43028884194073 1
1.33118313688194 1
1.2456255757268 1
1.47365856158978 1
1.47779897992475 1
1.44329855579856 1
1.3708034365536 1
1.38695022452614 1
1.57421097567487 1
1.3916810907225 1
1.81914620555222 1
1.24891442253295 1
1.48717400473154 1
1.40128128862869 1
1.53081796062915 1
1.69560087868321 1
1.08825112168709 0
1.84722488900496 1
1.37429137196482 1
1.38568912926968 1
1.33454131597882 1
1.50816588640816 1
1.71852043721333 1
1.52355999695278 1
1.46534956530528 1
1.47858471086583 1
1.37164512020147 1
1.32964984289848 1
1.71707168003609 1
1.39044589588062 1
1.41335407939288 1
1.37082225151323 1
1.36611302962482 1
1.49488586600553 1
1.04029472590436 0
1.38000421904783 1
1.27789500683908 1
1.46209262418544 1
1.44612676126502 1
1.55640985268428 1
1.50890004808659 1
1.66798175079365 1
1.22983551711337 1
1.76574677184795 1
1.30266023990805 1
1.2947837271648 1
1.39740282136439 1
1.46686875580449 1
1.65198808478315 1
1.47222013874304 1
1.17948117018197 1
1.22568460431176 1
1.57076457551129 1
1.43066873594886 1
1.64656518777296 1
1.25810557482365 1
1.49710825208252 1
1.45835207432652 1
1.23285855826892 1
1.45652363593977 1
1.40758719841659 1
1.31213442596337 1
1.51699726493333 1
1.39711177750878 1
1.75897458136722 1
1.73787005251153 1
1.36427197900933 1
1.48048956666957 1
1.53240872285089 1
1.49798094569413 1
1.30062813674978 1
1.35026103346091 1
1.35368974488567 1
1.39796436023718 1
1.39387802841943 1
1.66513915080618 1
1.2890457053653 1
1.46093104575987 1
1.64295973008322 1
1.4047484518289 1
1.28932940829107 1
1.1418807213193 0
1.30200624795435 1
1.70850672823396 1
1.52819910283814 1
1.37328807336449 1
1.35735386901823 1
1.46608378359525 1
1.44830958302566 1
1.56565497557738 1
1.44085303643981 1
1.38598184234687 1
1.53138781033374 1
1.38595945819848 1
1.36135477546096 1
1.62947652059214 1
1.44791266567343 1
1.04738727040013 0
1.39497421309687 1
1.3044436030661 1
1.62660392334224 1
1.47327174757979 1
1.4589287858126 1
1.50820988894547 1
1.48086060531828 1
1.06192577694045 0
1.69517913899373 1
1.59142588371572 1
1.39864671651329 1
1.46348010345627 1
1.31826394247837 1
1.24656623916075 1
1.19442545843625 1
1.43871694948438 1
1.40958497465786 1
1.744907211219 1
1.71331709855092 1
1.28947790557126 1
1.48282608763739 1
1.53252246325751 1
1.42939111119645 1
1.28629958870988 1
1.29456251532785 1
1.45112130020657 1
1.40633977423305 1
1.28840943483946 1
1.51182856443217 1
1.54502459530072 1
1.52055244231775 1
1.53482634984485 1
1.37786326495484 1
1.5383060891568 1
1.77198646089675 1
1.63271712476378 1
2.0340767106291 0
1.36935485604428 1
1.27241339555759 1
1.38376106103697 1
1.48592472460402 1
1.90551674918269 0
1.77956577953376 1
1.30347915743269 1
1.60034482453773 1
1.472151152712 1
1.60769360291037 1
1.62285665811254 1
1.50934820657181 1
1.54031664536353 1
1.67945078504359 1
1.24567540400089 1
1.27637061055277 1
1.6046445863942 1
1.4605679910221 1
1.57400964232924 1
1.33884239947763 1
1.61546002083588 1
1.71300928271348 1
1.50503124223172 1
1.37576857712889 1
1.28418160890573 1
1.55586372212094 1
1.34996832317343 1
1.63304116611553 1
1.38878530100478 1
1.67743737880088 1
1.36011280031397 1
1.24521075353678 1
1.29925844618231 1
1.43903078313592 1
1.37071263742466 1
1.6199339407096 1
1.35967705620759 1
1.53952221739969 1
1.47170153000384 1
1.57916713843806 1
1.46711731196239 1
1.22497658238099 1
1.53974475206608 1
1.46472608615791 1
1.49529020949757 1
1.49299400910393 1
1.44233284405481 1
1.48652095572946 1
1.37812652045021 1
1.26877188510283 1
1.5959833990553 1
1.52342316537126 1
1.41554431890088 1
1.34472016256702 1
1.50477948828666 1
1.4540655685929 1
1.21820480613176 1
1.70398311204658 1
1.46191557827979 1
1.51870651751546 1
1.60700497108157 1
1.40142459434817 1
1.28163340994453 1
1.29650649649546 1
1.23929830364452 1
1.60158608287794 1
1.68843895095183 1
1.25204948330986 1
1.50259502117519 1
1.49620539403463 1
1.37731456676819 1
1.36859677603835 1
1.30629163350446 1
1.63163608533774 1
1.59788630207766 1
1.34715500473828 1
1.54215385153345 1
1.3882109913433 1
1.5189116807683 1
1.70261909259724 1
1.57889778852458 1
1.5489852116372 1
1.29376892576916 1
1.27138321112016 1
1.40397123317191 1
1.46594843841984 1
1.36280327673918 1
1.56425593400243 1
1.66579489720399 1
1.49898088931432 1
1.59857516535531 1
1.40510683821114 1
1.32280029562956 1
1.49825669182241 1
1.29847926490599 1
1.24674131679453 1
1.23975782252004 1
1.2835109536306 1
1.60007591836814 1
1.22673727980574 1
1.32855360482714 1
1.57752441155697 1
1.19268036460018 1
1.16765006329108 0
1.40582521496675 1
1.68294708843371 1
1.39342271027985 1
1.54193228406547 1
1.52529186044723 1
1.29401336766898 1
1.50091150746206 1
1.3630141571139 1
1.64495135075111 1
1.31000065176641 1
1.27615849832912 1
1.28514745753265 1
1.47814965325696 1
1.48646702293535 1
1.59051871702301 1
1.85447683130881 1
1.56067699979376 1
1.62399369066947 1
1.45876970510816 1
1.62971641072503 1
1.58971691867184 1
1.27128768810958 1
1.87630550899314 0
1.17899777310857 1
1.59480845699936 1
1.40190157126823 1
1.69767063181401 1
1.62907566544764 1
1.46713277586474 1
1.46644006490903 1
1.41390365095023 1
1.59203141144179 1
1.24772467632944 1
1.30027961218856 1
1.32331219562407 1
1.57617803711061 1
1.14709395323485 0
1.39111464075614 1
1.59951334091538 1
1.49561326047402 1
1.49839157826161 1
1.26282299634013 1
1.38416425527104 1
1.32739580703748 1
1.4878311725366 1
1.37239719806267 1
1.50851227730277 1
1.59432888007208 1
1.39240926101364 1
1.34328498699168 1
1.54112075643294 1
1.50461387643588 1
1.55155690078373 1
1.37211980921648 1
1.6856901585286 1
1.4882284346017 1
1.48343007444544 1
1.48251160350407 1
1.3183743736637 1
1.7763339053587 1
1.26578630167889 1
1.20833290685013 1
1.56755980278745 1
1.48709672933588 1
1.55330922785199 1
1.48514272274297 1
1.18476272747853 1
1.69903539556179 1
1.36624487557052 1
1.2856350349073 1
1.7157013276928 1
1.67848344223643 1
1.63568927319896 1
1.64230482075067 1
1.15596025165185 1
1.17790947482762 1
1.38843358156412 1
1.49158955306274 1
1.31486685500348 1
1.49251346356121 1
1.42167653106754 1
1.50361807539822 1
1.66184919005256 1
1.16198239801798 1
1.42506575117906 1
1.30025601364908 1
1.21568727481598 1
1.21253857936481 1
1.60279421736949 1
1.54068315313945 1
1.66836696334427 1
1.38504521758997 1
1.19210264600232 1
1.59174669443416 1
1.43792181867656 1
1.5621294926959 1
1.47723949020486 1
1.24978061472055 1
1.66353016687772 1
1.43257934717993 1
1.68992999076352 1
1.53627381010408 1
1.6975942668746 1
1.43314825171358 1
1.47139585790353 1
1.56804715650571 1
1.2184811087696 1
1.3758464501225 1
1.68510315843122 1
1.62803499949442 1
1.60353025792694 1
1.55411576094468 1
1.42242804012612 1
1.45700307930968 1
1.43922088714104 1
1.45315625011457 1
1.21215491825495 1
1.4960821017393 1
1.45287805640928 1
1.36699694657434 1
1.47626575240683 1
1.61039810605269 1
1.78377798109512 1
1.67712722397953 1
1.19307154680619 1
1.43855553528122 1
1.4273652685219 1
1.613831921099 1
1.27844304496872 1
1.47900372068512 1
1.8138894195852 1
1.22420414951267 1
1.5786341999459 1
1.53036659673082 1
1.26842954170807 1
1.74698477012509 1
1.53087500434744 1
1.48447714055289 1
1.4619294910487 1
1.56858237777407 1
1.51934207135543 1
1.40443287990752 1
1.33029338832678 1
1.48042442815658 1
1.37335240408517 1
1.54897511405838 1
1.69440666844499 1
1.58796232187298 1
1.33468230714957 1
1.47478906545816 1
1.3690294438698 1
1.80487017644715 1
1.43529257491452 1
1.5337693550655 1
1.53959900413417 1
1.3841151702279 1
1.67967540980479 1
1.34708947851124 1
1.6007211010448 1
1.367108317746 1
1.31403920646834 1
1.4371882834441 1
1.33582560825264 1
1.41323606844924 1
1.50576743284603 1
1.31060068822786 1
1.39562484691045 1
1.44430865737184 1
1.57886950010915 1
1.57627254630794 1
1.30693462793617 1
1.53775666874221 1
1.31693760161773 1
1.4356274048225 1
1.33768033227744 1
1.48207008173574 1
1.2033316852874 1
1.63191304384852 1
1.2307388443555 1
1.21962348922332 1
1.41220112166855 1
1.23067216259962 1
1.32246110274175 1
1.46663597518533 1
1.51210951002175 1
1.43886077686348 1
1.62302805159732 1
1.47429194604876 1
1.16159008323304 1
1.30524213671331 1
1.18261893239949 1
1.35268566463242 1
1.32774944168239 1
1.22327071318019 1
1.44648251538829 1
1.53106562385966 1
1.37967195549185 1
1.65781789877735 1
1.29710974873536 1
1.42868406816436 1
1.44368228155372 1
1.67166430551109 1
1.48836366384317 1
1.81523194848587 1
1.38614228994192 1
1.69127631225191 1
1.89884608474624 0
1.35714792369326 1
1.62425955486752 1
1.39346355356187 1
1.28680841883329 1
1.61846287497152 1
1.57065352169095 1
1.39943072178913 1
1.4766214871258 1
1.51007635190367 1
1.41778823603171 1
1.7689532363672 1
1.49562669186866 1
1.34611733808123 1
1.2837759368777 1
1.44868857782166 1
1.48286151830131 1
1.24162682934796 1
1.42584969937 1
1.44643837905409 1
1.26514972464124 1
1.32354038608559 1
1.29568095660926 1
1.46156409578443 1
1.35196134260546 1
1.55379843455977 1
1.20926960959612 1
1.36968578544029 1
1.68400440377486 1
1.63044760089113 1
1.64270946633393 1
1.53923515039731 1
1.56335445959025 1
1.38924767959942 1
1.67242843095657 1
1.23930763510266 1
1.30645403257052 1
1.50989606417438 1
1.3869087493094 1
1.49118711391769 1
1.4187044678058 1
1.46171330107524 1
1.75830282425067 1
1.42184917560557 1
1.51207450369185 1
1.44288732604345 1
1.43305120919754 1
1.20262390598084 1
1.53811384389579 1
1.59684144709222 1
1.53319992775486 1
1.3174391334115 1
1.34575835292089 1
1.60986054211097 1
1.3339461043847 1
1.83655479711175 1
1.34565516219747 1
1.31580348685806 1
1.60771840088278 1
1.32544053406542 1
1.24616338640338 1
1.45363208810014 1
1.40369718090464 1
1.36619310394087 1
1.24690547294324 1
1.43882538889613 1
1.38456808052942 1
1.53477469569841 1
1.2879504194761 1
1.19146306870101 1
1.43864102398867 1
1.40621798439028 1
1.64240663473132 1
1.16032044436806 0
1.4394009279817 1
1.52055860396215 1
1.48939920961712 1
1.42460050858889 1
1.25110070937882 1
1.81803263970124 1
1.68629987004345 1
1.36896546785126 1
1.409451531138 1
1.1820528045232 1
1.39561853663579 1
1.47148987789081 1
1.20544422324732 1
1.42523378035507 1
1.43403996983329 1
1.6230846131438 1
1.80194442631773 1
1.43172817787882 1
1.57799760846379 1
1.54306821225455 1
1.59708259063956 1
1.3254241715383 1
1.67266616529385 1
1.57443671586722 1
1.61869416652043 1
1.25968140168026 1
1.41211941390453 1
1.51381033195103 1
1.80485472542483 1
1.55378069230746 1
1.29373417133877 1
1.50927717274833 1
1.54401829398948 1
1.5988917318308 1
1.64351484645726 1
1.50431605226833 1
1.65742204393991 1
1.48441417166528 1
1.3250806905212 1
1.53924031320922 1
1.36854672033693 1
1.76022799720255 1
1.30776834276384 1
1.49810403185015 1
1.71494161392073 1
1.33482901643516 1
1.5263918939887 1
1.18364508231976 1
1.63464225693411 1
1.39223656454907 1
1.52281425384645 1
1.3518853293572 1
1.48462603586017 1
1.39339716191978 1
1.27695215807804 1
1.80029782756663 1
1.6053516609793 1
1.47339285211939 1
1.30646152070338 1
1.74858519450283 1
1.38252042926352 1
1.53033505454142 1
1.26625327955759 1
1.56393754292605 1
1.46196520334063 1
1.68783240640381 1
1.30709250624868 1
1.50078941091446 1
1.53297756699057 1
1.48090498993434 1
1.51954900532019 1
1.64214974764781 1
1.35792137279299 1
1.65490331930765 1
1.57685032650366 1
1.37768171067886 1
1.54203652899548 1
1.73349879432082 1
1.16335976091489 1
1.70296350311944 1
1.39150891296108 1
1.46464729965891 1
1.52434548720497 1
1.28095531525004 1
1.4876619244006 1
1.72946025015004 1
1.12796895935849 0
1.45029359132659 1
1.52597553267758 1
1.57318588156586 1
1.20602841131927 1
1.39874886683931 1
1.54753818234612 1
1.41140112264392 1
1.56562064385302 1
1.21354971630209 1
1.66689432645713 1
1.30336960543629 1
1.50048292678504 1
1.47570610322502 1
1.33607823318905 1
1.44706246039568 1
1.8177222237598 1
1.42213796641068 1
1.16459379572587 1
1.12292662711826 0
1.20802521764604 1
1.17472356176621 1
1.62036510358264 1
1.57714877888713 1
1.58754416671196 1
1.26799865256584 1
1.37880326690286 1
1.07303698201999 0
1.60374840685744 1
1.56942481038416 1
1.67891387174245 1
1.62039307845877 1
1.21919577499316 1
1.42544396407312 1
1.54137377434966 1
1.18641039469618 1
1.38663487957423 1
1.27685273965578 1
1.50400565142525 1
1.52303929492262 1
1.49771433317233 1
1.48000486016107 1
1.84344531594121 1
1.35390705532568 1
1.48120246068494 1
1.70105175871511 1
1.32690003665514 1
1.35906684820185 1
1.32049439897841 1
1.28518029376396 1
1.28703928013711 1
1.56317227652175 1
1.4896967023798 1
1.63271016761153 1
1.37933507122923 1
1.39440666206306 1
1.36347681623272 1
1.62346171621693 1
1.26436483968896 1
1.48148232863568 1
1.35054683682862 1
1.38258503161548 1
1.40853253580698 1
1.22247729839892 1
1.42613623650462 1
1.34831219881356 1
1.33946821079748 1
1.4008762092525 1
1.30368839798551 1
1.66009802095921 1
1.57913669975547 1
1.39623413920444 1
1.57915037151944 1
1.46658679204272 1
1.4004243151723 1
1.31509714286938 1
1.46088797546337 1
1.51012090896794 1
1.46558348970733 1
1.55092003116983 1
1.67957044058671 1
1.44063365091142 1
1.40238119216551 1
1.36510519672515 1
1.38832710699006 1
1.35210380084376 1
1.60045193779561 1
1.55324283458576 1
1.55127099713359 1
1.60744329077144 1
1.75260061462392 1
1.78030980580103 1
1.38595765241782 1
1.32358673850536 1
1.49873113137536 1
1.46910056836176 1
1.45975632689121 1
1.73817712808475 1
1.71373010344064 1
1.48705719558238 1
1.13829426397355 1
1.3531791773236 1
1.34994879675774 1
1.21712912902336 1
1.32112348816351 1
1.61510313114089 1
1.22877429994007 1
1.36491054153613 1
1.47770421355975 1
1.66822270673259 1
1.74582810174057 1
1.31582259661496 1
1.50432681717193 1
1.33700367791792 1
1.47412606340052 1
1.23739281383475 1
1.30419008480388 1
1.27922310885617 1
1.62651986476777 1
1.55863337448449 1
1.75575625767667 1
1.52482472877296 1
1.48873457713302 1
1.37463752258538 1
1.41872566549526 1
1.4035517799925 1
1.55081966931379 1
1.59051882724017 1
1.47049884530628 1
1.52720326339536 1
1.56996128545629 1
1.32682958460303 1
1.58995683243367 1
1.28476464491284 1
1.50872922627495 1
1.12355885544888 0
1.57404098129709 1
1.51048240111094 1
1.41423732403697 1
1.56247161816243 1
1.51857275541623 1
1.49438260042162 1
1.42741848493643 1
1.31630107105835 1
1.53230175135601 1
1.46448278284079 1
1.23749848559433 1
1.52837389772528 1
1.55279163192985 1
1.35449385424236 1
1.76519859357973 1
1.42137084685016 1
1.4147280938584 1
1.51389454641734 1
1.5301598809227 1
1.19675763168066 1
1.34112102385043 1
1.59733690909874 1
1.86477256849653 1
1.55707878912196 1
1.38889081742739 1
1.1255715849109 0
1.4075599528231 1
1.25243604699551 1
1.1742035615376 0
1.56718524695964 1
1.41526573066786 1
1.29553998439224 1
1.35805438377518 1
1.660690051885 1
1.19131770153861 1
1.64711297176638 1
1.48365343407023 1
1.34666165958211 1
1.69010779879464 1
1.44588459253259 1
1.4430807413637 1
1.60484267959439 1
1.47128978996499 1
1.65826130902416 1
1.57302985360746 1
1.30788048919584 1
1.43286630741701 1
1.55941892322945 1
1.55813524086914 1
1.27013201552255 1
1.30721122448333 1
1.34890686272588 1
1.46654638032402 1
1.87241883199078 0
1.46344297258053 1
1.26214797533938 1
1.52273281901293 1
1.27965190372901 1
1.55805883063817 1
1.59770872058416 1
1.44883699189542 1
1.25317987816056 1
1.63448849788114 1
1.5450044258032 1
1.17464463440629 1
1.55980876432165 1
1.3012295716665 1
1.71998996400194 1
1.66577403724655 1
1.33167117155195 1
1.3795199226957 1
1.30578536166853 1
1.16164725371304 0
1.71955921795394 1
1.58457573066786 1
1.55294076298529 1
1.30577619200516 1
1.23331309781237 1
1.43396407970085 1
1.70990735948119 1
1.79191820192116 1
1.46224991261612 1
1.89866547460601 0
1.55389260173967 1
1.3818246430902 1
1.58974153869427 1
1.2623478482655 1
1.69024218995122 1
1.26023947291528 1
1.36791669180041 1
1.38396322768117 1
1.31709773743824 1
1.61379162937986 1
1.50820073698976 1
1.88010466970747 0
1.40302788643786 1
1.62039956450607 1
1.23735630748836 1
1.26890829917586 1
1.44694160522006 1
1.80022638585678 1
1.77447218974604 1
1.32839794844859 1
1.37429155520671 1
1.45781477379096 1
1.34562116068711 1
1.19274988797028 1
1.39023363764604 1
1.36479015755024 1
1.6190540104884 1
1.43874500665702 1
1.50891296348738 1
1.37409161105103 1
1.24601314159438 1
1.61412906631223 1
1.39790487947693 1
1.61025225968583 1
1.49751382699028 1
1.27763831557346 1
1.63593525536946 1
1.31496892087998 1
1.29510632322848 1
1.58547904166127 1
1.57136872959562 1
1.4893264178066 1
1.49021694270387 1
1.52558102064273 1
1.38360949631649 1
1.66089726818591 1
1.5780623345662 1
1.53445038116974 1
1.50628885674597 1
1.39637846249013 1
1.3841480012662 1
1.35157310437963 1
1.26297593496857 1
1.39820189699523 1
1.49546916998756 1
1.76087324497766 1
1.29657097028133 1
1.56015775671254 1
1.4725648249123 1
1.54184001441793 1
1.49654566089232 1
1.66532384243641 1
1.50141259489686 1
1.43500668505508 1
1.57049569442417 1
1.47680601935757 1
1.66312257585677 1
1.51601833384744 1
1.7673599500005 1
1.61892439278351 1
1.52004324102656 1
1.4604583850667 1
1.60124654526972 1
1.50839003071027 1
1.31034879881174 1
1.71412012415306 1
1.34031379920474 1
1.36930252205861 1
1.60260941255216 1
1.25560924133147 1
1.31697819032321 1
1.16532558396552 1
1.52344086968321 1
1.45220882570837 1
1.65828171378161 1
1.73930305208565 1
1.56939236592801 1
1.44218882899444 1
1.76553114683248 1
1.36199542419114 1
1.43456115939851 1
1.41617378210327 1
1.61070847957208 1
1.52929634937987 1
1.3643538244695 1
1.33310380229724 1
1.65130332907564 1
1.3934622771781 1
1.60114266520337 1
1.28830437899244 1
1.60459805827516 1
1.47024704169291 1
1.71848089266244 1
1.40219235120563 1
1.34478437782464 1
1.65476007393336 1
1.56507917780773 1
1.40601766224853 1
1.55304407579021 1
1.46973247341081 1
1.55430204097615 1
1.40395682784046 1
1.33821926047309 1
1.39578945292823 1
1.21148519436251 1
1.32698028436378 1
1.50996973912346 1
1.47660388363198 1
1.68191354186269 1
1.00427652174162 0
1.47424381683935 1
1.57345752984161 1
1.24378891611006 1
1.5320957230694 1
1.689004326458 1
1.41677626135518 1
1.25359431868913 1
1.42875780482351 1
1.61090518676556 1
1.81902051012385 1
1.59234673373074 1
1.84904197284172 1
1.28671658607088 1
1.24188158106938 1
1.1759863671005 0
1.6106852421497 1
1.41591997642077 1
1.48507730686145 1
1.57881463421693 1
1.44846075758409 1
1.60293057699104 1
1.34044201143724 1
1.28116149799932 1
1.75251237968417 1
1.52179011529485 1
1.28027350833145 1
1.40797794303263 1
1.75372743683869 1
1.60888737391537 1
1.44039243849738 1
1.31462522907801 1
1.5080994352382 1
1.61613002910269 1
1.28214130867232 1
1.53369256632867 1
1.47980276873782 1
1.48427261009456 1
1.62609802911347 1
1.58381525656585 1
1.7679187299568 1
1.70425284150777 1
1.84280096311743 1
1.23804130511434 1
1.50201440621728 1
1.3634014923732 1
1.36855707870178 1
1.1878463145006 1
1.44300339850368 1
1.48615065575711 1
1.34359338079797 1
1.25946579793934 1
1.345376463783 1
1.67504695642883 1
1.37945077586283 1
1.4306488828257 1
1.28233008975271 1
1.52655177509353 1
1.24419648666908 1
1.65839469985067 1
1.66739205964183 1
1.0690252408696 0
1.43037744955277 1
1.48378482157101 1
1.33248696517559 1
1.45198206936739 1
1.33300339764288 1
1.6041153813323 1
1.3896626850257 1
1.27816445950333 1
1.38604188709155 1
1.41376475396334 1
1.41308827675925 1
1.35982693210794 1
1.25220730783344 1
1.61196551624926 1
1.56716991691807 1
1.40867015229351 1
1.47339861123174 1
1.57119365070188 1
1.34795536189567 1
1.41823407657626 1
1.57944155467521 1
1.48560887710453 1
1.49935133218035 1
1.51951149705492 1
1.22518753529875 1
1.35941051774366 1
1.33820544637902 1
1.44641735688695 1
1.53254538318327 1
1.27251854231329 1
1.18780697172951 1
1.43405650095838 1
1.3676187458088 1
1.20934124108167 1
1.33138065448414 1
1.34054359380072 1
1.34079055714979 1
1.52288918973657 1
1.41319705167916 1
1.48709606247122 1
1.6650872764012 1
1.421505713746 1
1.23488873849034 1
1.4679519470031 1
1.39127638438862 1
1.33773718085229 1
1.00281951736058 0
1.56446766724183 1
1.57223218783549 1
1.65329861217139 1
1.75024041633694 1
1.41995347167408 1
1.48353192991566 1
1.36429496274428 1
1.22394232176473 1
1.49886794231543 1
1.53499579717591 1
1.34528990999371 1
1.2917649386934 1
1.53835471649864 1
1.56992099318517 1
1.53238228984183 1
1.45405783060994 1
1.23536193904607 1
1.16102026168774 0
1.32060169332619 1
1.61303964987897 1
1.56576202770855 1
1.47205467198108 1
1.57963220579636 1
1.72121623806373 1
1.58676799292734 1
1.44458416854218 1
1.35053250871164 1
1.50218718746868 1
1.25560965614242 1
1.48965640679396 1
1.18417257293276 1
1.60725234210848 1
1.43245367795612 1
1.33578882990915 1
1.25609624917484 1
1.59359310302875 1
1.17958411459029 1
1.49011077045117 1
1.41221476984533 1
1.54556880959826 1
1.27825363509803 1
1.83492627029965 1
1.42458090136361 1
1.52983324059138 1
1.26016859762974 1
1.25935987209139 1
1.26420121757279 1
1.41190601359644 1
1.30478830026713 1
1.29676178142662 1
1.46809838670678 1
1.43199058492 1
1.7821036228087 1
1.21107574599837 1
1.4017600053344 1
1.88695892376943 0
1.29652299985292 1
1.40771635895275 1
1.53874342272634 1
1.55174444930182 1
1.49021249674273 1
1.40932941346839 1
1.51941913569793 1
1.35193074416738 1
1.63509840346651 1
1.6878666519006 1
1.57478803092651 1
1.47250004753688 1
1.62715940537732 1
1.95216999370774 0
1.60009062258551 1
1.36061348865123 1
1.2953668800149 1
1.5941671239136 1
1.25394575335137 1
1.54955532364466 1
1.10046227664679 0
1.27620848369564 1
1.53358964794039 1
1.6205348354884 1
1.57860868438741 1
1.47024329826236 1
1.45873185850115 1
1.35437267794142 1
1.4373073145339 1
1.30909657070786 1
1.54979693440699 1
1.64905414643263 1
1.66936240994599 1
1.37921541296621 1
1.57985737381369 1
1.50480077532002 1
1.47841965579762 1
1.52981282359281 1
1.25748586248233 1
1.37491707905497 1
1.40961136381353 1
1.45234624073153 1
1.67354180837579 1
1.34320389422484 1
1.37158781125374 1
1.64236589896422 1
1.40749810453661 1
1.51137563774572 1
1.4215213314805 1
1.56275464393734 1
1.69993403126698 1
1.58429510925752 1
1.71264118703484 1
1.41035892492785 1
1.47974960527769 1
1.62596108995822 1
1.32337096005581 1
1.22488065447759 1
1.47085925911131 1
1.40961428876382 1
1.37886364394031 1
1.73183059679309 1
1.35617360776985 1
1.3983784434264 1
1.58125847229396 1
1.57004105562047 1
1.42292643426138 1
1.50327166469256 1
1.48446429876016 1
1.49406831915504 1
1.39629872100064 1
1.44178804226859 1
1.25310064710305 1
1.51098810643748 1
1.64724310559986 1
1.71033369221006 1
1.3244515619638 1
1.83201470615956 1
1.1703292576142 1
1.75372367227114 1
1.39199660786375 1
1.63143231787258 1
1.27068770026738 1
1.41008608517856 1
1.4354513821341 1
1.56028602393989 1
1.48914567179016 1
1.6882183893816 1
1.30140605374691 1
1.2783614520284 1
1.24403537441415 1
1.42541153356285 1
1.73810079574557 1
1.37668886164631 1
1.30484635568052 1
1.53846166021592 1
1.6546587852922 1
1.46737360276218 1
1.49940338997349 1
1.55819399273606 1
1.46902037966136 1
1.46134259364106 1
1.6039037747432 1
1.71542057229521 1
1.68601040802377 1
1.57596367691903 1
1.55085703870649 1
1.73167068620933 1
1.30184509658002 1
1.21580367044497 1
1.50761285307629 1
1.54163266072555 1
1.43593852975686 1
1.70928846113216 1
1.466386146912 1
1.29341218999286 1
1.36738585214671 1
1.5991164042641 1
1.66798389191329 1
1.38975344740114 1
1.3265804684646 1
1.55007978706672 1
1.57611223059276 1
1.61571791438137 1
1.44629238568478 1
1.44621561783181 1
1.27810824818996 1
1.59392221970485 1
1.4054348013964 1
1.45001010097175 1
1.57454952276697 1
1.58987695879211 1
1.81780556643966 1
1.72248351966506 1
1.32428132534514 1
1.56673808172926 1
1.58487087053523 1
1.66635899410084 1
1.41780629879105 1
1.39858180771537 1
1.41930759506936 1
1.38483918892624 1
1.10597065178928 0
1.32542447067779 1
1.72883527444958 1
1.44751731841719 1
1.37188860180404 1
1.34666182482148 1
1.90147748825485 0
1.43306300220623 1
1.78591315765242 1
1.5253731024329 1
1.41678471883016 1
1.533865938176 1
1.4013252618898 1
1.52908527212897 1
1.41643861296576 1
1.58042182390839 1
1.55129083577361 1
1.22081473877315 1
1.34607378059983 1
1.28790704909846 1
1.26796561532872 1
1.57844055590527 1
1.85461287912402 0
1.52812403053458 1
1.3394603364555 1
1.65653883296945 1
1.29261086791182 1
1.62627592380199 1
1.71269476108938 1
1.67769038759636 1
1.46015735280521 1
1.45441068806727 1
1.54731560395589 1
1.41297109054906 1
1.63439117882007 1
1.57534452890219 1
1.55589050387298 1
1.2623997838167 1
1.51581291082281 1
1.37406022623155 1
1.55553262096528 1
1.64835651934513 1
1.28392055148873 1
1.38912082031812 1
1.22826215359626 1
1.2586400005235 1
1.58965707104376 1
1.40840284135765 1
1.2471168961678 1
1.76368798639573 1
1.35557430175842 1
1.32481634753003 1
1.2374812317313 1
1.31341188219493 1
1.52655388353289 1
1.46635212035865 1
1.69333588609228 1
1.21960234065789 1
1.20881600070527 1
1.45902617553607 1
1.43001953302563 1
1.48239937527935 1
1.31307323861209 1
1.4463443767097 1
1.55535168911239 1
1.33646155674579 1
1.47762982733345 1
1.7651629636551 1
1.34235179723337 1
1.29559729535284 1
1.32267430834068 1
1.47655049843068 1
1.49431292419774 1
1.48267491504019 1
1.56808468599098 1
1.58206582721086 1
1.74956570666396 1
1.44890439097181 1
1.30725699798637 1
1.47531982728741 1
1.37205401591038 1
1.57951302399801 1
1.23304603808792 1
1.68151203541437 1
1.58771900104049 1
1.25958867025999 1
1.13242290696281 0
1.3135086915396 1
1.51093066843318 1
1.68507141699539 1
1.544629309372 1
1.67766970851234 1
1.42203891197366 1
1.4864717405699 1
1.57530016915722 1
1.39244784145314 1
1.12763830207185 0
1.56539823084917 1
1.62216915950629 1
1.82973233852959 1
1.48147103957187 1
1.51481671007691 1
1.27675821807711 1
1.34971508790023 1
1.57208248611968 1
1.50450223253233 1
1.38951024825566 1
1.69654351245829 1
1.5128927536496 1
1.34779732364891 1
1.35114969492112 1
1.3221495931229 1
1.60921728527936 1
1.47496176553301 1
1.8015311771401 1
1.58795798572595 1
1.59706746286329 1
1.36749799981605 1
1.61577331746134 1
1.32223672012952 1
1.4047174519046 1
1.25233067493705 1
1.51360472745671 1
1.41003780256039 1
1.48790004210785 1
1.17810612827085 0
1.65060739029563 1
1.34194711934284 1
1.53898363799686 1
