# Supplementary material for: Bias caused by sampling error in meta-analysis with small sample sizes
Source: PLoS One. 2018 Sep 13;13(9):e0204056. doi: 10.1371/journal.pone.0204056 (PMC6136825; doi:10.1371/journal.pone.0204056)
Supplement: S5 File — (ZIP) [file pone.0204056.s005.zip › results N = 20 theta = 1.5 tau = 0 sz = 5-10.txt]

"dl.theta" "dl.cp"
1.22725917163144 1
1.55824489855864 1
1.24926355741719 1
0.96149814329944 1
1.74535628665508 1
1.50650402621086 1
0.732557959053454 0
0.831168153161196 1
1.63013969736012 1
1.19122571908246 1
1.48664815130867 1
1.1191574488749 1
1.35248520519147 1
1.25504046540436 1
1.40213431351155 1
1.55417854923525 1
1.25673810111613 1
1.29849144301475 1
0.947273003144532 1
1.04578842316126 1
1.18021759540408 1
1.88816944212083 1
1.21257137965727 1
0.949662852589211 1
0.828630088775181 1
1.13616253518574 1
1.16949761863676 1
1.32298451517225 1
1.62190335279912 1
1.1969793976214 1
1.05509745510989 1
1.0811625775786 1
1.53561456437628 1
0.928716596835028 1
1.55661883747884 1
1.03929449998807 1
1.46707571531774 1
0.723522226709051 0
0.851773642839811 1
1.54743715582636 1
1.27502397152119 1
0.959662927683174 1
1.01534059289258 1
1.00286094790512 1
1.28778024999673 1
1.08940555207191 1
0.883044543146356 1
0.541659596653622 0
1.25528211402987 1
1.22999271130682 1
1.4132714292089 1
1.6113173486178 1
1.92678044948509 1
1.01325982076902 1
1.11474201685291 1
0.923979515628278 1
1.36595824305905 1
0.825730912000063 1
1.56460467141451 1
1.45749172677355 1
1.31141183406784 1
1.2732674197793 1
1.45618857854965 1
0.980404363854828 1
1.10090444434616 1
1.96504108557146 1
1.30131058773194 1
1.12602277001432 1
1.35963738409823 1
0.817131034049574 1
1.01441520227435 1
1.80414662486802 1
1.36022874395592 1
0.808861152844078 1
1.71396807503638 1
1.68555299998673 1
1.67617998390081 1
1.3215894330135 1
0.759178329304225 0
1.54240296782736 1
1.19051329861995 1
1.08172985726306 1
0.631691186574469 0
0.886778802490608 1
1.38124199828991 1
1.09350258487138 1
1.22376630700249 1
0.884079618702968 1
0.985889437726644 1
1.42533271211236 1
1.14589530245962 1
0.989190163967358 1
1.03106916745777 1
1.32566462473467 1
1.1349035509291 1
1.48595004980458 1
1.14520777615956 1
1.49760079999618 1
1.30449308712109 1
1.60332033194994 1
0.556704248967828 0
1.74139561362511 1
1.2446057375628 1
1.08481788108102 1
1.27099114975748 1
1.11582073219645 1
1.09015520762809 1
0.826290295804051 1
1.18908084268541 1
1.64995031161525 1
0.778054312773901 1
1.45041943545698 1
1.02031944165747 1
0.811863813069846 1
0.885414378532537 1
1.79918708121447 1
1.05269769766007 1
1.52274773027365 1
1.1632222687889 1
0.585384407871854 0
1.03927378230472 1
0.686879808394394 0
1.79762505062374 1
0.733466021385235 0
1.26363896889036 1
1.6650619977758 1
1.10730969998252 1
0.93895771690574 1
0.692941371574411 0
1.41272101156426 1
1.32425179810759 1
1.1534270868262 1
0.843085015665503 1
1.14568649585693 1
1.42753886400473 1
1.69261905327273 1
1.19840809259208 1
0.690643335350575 0
0.874915525249906 1
0.965377912852517 1
1.52275660199153 1
1.04837236841532 1
1.66149056703508 1
1.75058828148141 1
1.00220625834872 1
1.35145998190555 1
1.11045246013798 1
1.14262409203722 1
1.23876051990031 1
1.10252200119516 1
0.807230895909505 1
0.570817482724003 0
0.404974441305603 0
1.61343877984092 1
1.44519093249795 1
1.23610907182707 1
1.33387195936736 1
0.961543104641755 1
1.33782468131142 1
1.44052399734782 1
1.35044261558912 1
1.11661544661054 1
0.835686099026197 1
1.51001615526567 1
1.02511757150007 1
1.25351837135187 1
1.5877953142159 1
1.44928633309178 1
1.84300266830988 1
1.05917185733801 1
1.38385242656145 1
1.25128239312382 1
1.83560789522022 1
0.65797061451561 0
1.63650103537662 1
1.73282586905186 1
1.00693086746671 1
0.839209186306578 1
1.54872132286764 1
1.51181643274991 1
1.16581278404551 1
1.36780214936118 1
1.14155124385284 1
1.12193882033824 1
1.1277334944189 1
0.855951507854208 1
1.21850703230063 1
0.941844228525911 1
1.77640735425811 1
1.51419998936467 1
1.4617107830879 1
0.967494175555194 1
0.968637771049701 1
0.892830338196057 1
1.64726796169763 1
0.783491617127861 1
0.62272242461596 0
1.34208425012976 1
1.44926524494082 1
1.60472130670392 1
1.20737237886751 1
1.20538817526882 1
0.81857097371308 1
1.24096245631484 1
1.4712163297952 1
1.46013035415667 1
1.18116781727096 1
1.28161646268937 1
0.944305021683926 1
0.705085985948648 0
1.03305529855443 1
1.3247022878839 1
1.73933961310473 1
1.65068068780033 1
1.55652639815246 1
1.23999553949943 1
1.38345057812145 1
1.24760050108015 1
0.998577738630234 1
1.77312198445104 1
1.38049186414231 1
1.48128485979057 1
1.44054619962801 1
1.32406102293469 1
0.859816372826626 1
1.6296442372292 1
1.2260010125582 1
0.331913453666432 0
1.17805557931545 1
1.22947505287202 1
1.09942890576901 1
0.597334900487707 0
1.02352999869159 1
1.05670877921813 1
0.356435905871879 0
0.904612379447761 1
0.502918629450726 0
0.696377943529171 0
0.848401988790866 1
1.11170953948373 1
1.55693572881582 1
1.28485020781446 1
1.35739734133562 1
1.66269623527407 1
1.02996116668015 1
1.16909825799006 1
1.1690094860743 1
0.817822884463045 1
0.325728942731116 0
1.2552489088697 1
1.10431978257698 1
1.88391670247116 1
1.189218293415 1
1.27578503462152 1
1.72998991451347 1
1.24554867209353 1
1.34393133187697 1
1.19666797623607 1
1.14813763166722 1
1.12194857015613 1
1.00861071378722 1
1.10671494617249 1
1.12776581064106 1
0.878500515168409 1
1.11738787295246 1
1.21240430856396 1
1.37954419280333 1
1.10265599062536 1
1.62575290082599 1
1.42729834218607 1
0.919972749499911 1
1.13866150082375 1
1.66302653740386 1
1.25640170752229 1
1.19136676161776 1
1.21030662984924 1
1.4484479892837 1
1.35857517395898 1
1.52312339879149 1
1.28306880575426 1
0.820577774030735 1
1.33383915095232 1
1.05650068753549 1
1.00997025956831 1
1.64239383195633 1
1.15724818750541 1
1.04990006969841 1
0.610819388878679 0
1.4515139385551 1
1.42094778254462 1
0.659538743971693 0
1.45560081949133 1
1.4298302248586 1
1.60713231463458 1
1.55680873602653 1
1.01533596034716 1
1.12133424001848 1
1.33934605161648 1
1.12767408504363 1
0.817883389881145 1
1.15785718135158 1
1.41767470948081 1
0.915521118270715 1
1.06775796106323 1
0.98788649853964 1
1.2328054581007 1
0.985988834633397 1
1.31733679921615 1
1.11097214199666 1
1.26708700373715 1
1.07316415103266 1
1.10245039030069 1
1.46069268234828 1
1.26931871842724 1
1.92125700111989 1
1.48263658154424 1
1.34724773245904 1
1.17441221123227 1
1.44459887143074 1
1.02860123881728 1
1.16398614668242 1
0.970621493157741 1
1.53153268677598 1
1.15964885602635 1
1.12133948447711 1
0.823784502344622 1
0.846864210210155 1
1.40307588980647 1
1.07652293959484 1
1.25420839069246 1
0.294954081550808 0
1.09155683586123 1
1.12392839493122 1
0.699247400424198 0
0.916189795388241 1
0.657619772024723 0
1.63663986070405 1
1.12643783072156 1
1.14083249267944 1
1.34108851299557 1
1.23806928376823 1
1.19215811089062 1
1.15144091028343 1
1.35749681855259 1
0.985064132263264 1
1.13820641081306 1
1.21641248504059 1
1.60734770110375 1
1.06762475689607 1
1.45557416940447 1
1.33483268491426 1
1.07946379532799 1
1.4221526635252 1
1.29948838259565 1
0.98187329918368 1
1.25702784718547 1
1.03521571662082 1
1.24861060828184 1
1.17622871188268 1
1.65403793294661 1
0.93387729901329 1
1.03900705797209 1
1.58830048821212 1
1.57729885445237 1
1.28424513921906 1
1.68731629016581 1
1.20993915105833 1
1.22490393242267 1
1.13730364151821 1
1.85834060991332 1
1.50574492035139 1
1.30856316791957 1
1.78859971886116 1
1.38337153636156 1
1.38868153958914 1
1.13332016549839 1
1.10549361832546 1
1.37509553865506 1
0.978185409718797 1
0.958551049693283 1
1.22617261427909 1
1.28954868775044 1
1.11410714861271 1
1.16378810516872 1
0.917349171828517 1
1.58745482142995 1
1.2468375106116 1
1.1813137255477 1
1.68852475771114 1
0.847063643129568 1
1.60292970828837 1
1.07221403627669 1
1.47401493011723 1
1.36466921051502 1
1.48971905166913 1
1.24708025706924 1
1.16437121062429 1
1.19893479920894 1
1.54829480957096 1
1.16327786387016 1
1.72223456410799 1
1.29683658576933 1
1.36290275640398 1
1.32800386155345 1
1.37367506849159 1
1.02301062609034 1
1.23799701434642 1
1.17908476937335 1
1.64555303492964 1
0.946287628108874 1
1.08779861983065 1
1.43842969296067 1
1.56842033236619 1
0.881895959650809 1
1.21003903162411 1
1.25977862267272 1
1.49034753409147 1
1.5911119558885 1
0.847832994209588 1
1.40879871333449 1
1.07917527500662 1
1.56399781641708 1
1.4732842423104 1
1.49518962129466 1
1.52646784695771 1
1.18677137575074 1
1.31306404377181 1
1.58758633021862 1
1.18575570296308 1
0.952575872383835 1
0.810996584841718 1
1.30111435509386 1
1.0386426173375 1
1.22311920376204 1
1.20284055405677 1
1.52129429514741 1
1.18769721952665 1
0.857446750061653 1
1.32492774134124 1
1.30056973117498 1
1.03563544393511 1
1.37765896156801 1
0.946804161523917 1
1.43194903394144 1
1.15948690924524 1
1.10006707422075 1
1.02611420770914 1
1.20005777858944 1
0.931962105117919 1
1.64978509411306 1
1.3965728245317 1
1.41130123942611 1
0.812077136326672 1
1.71148439382279 1
0.428095439118834 0
1.22549713182031 1
0.839479470294974 1
1.18735281595259 1
0.569904102050797 0
0.625664467577928 0
1.36395446660292 1
1.81983941872111 1
1.31441701804545 1
0.527898136972332 0
1.00845333686993 1
1.06861443182432 1
1.44448971573432 1
0.848075692298429 1
1.46175995140897 1
1.7237450666278 1
0.974284768227525 1
1.30294520735497 1
1.17849305463701 1
1.33353358174692 1
1.31372603726166 1
1.41340507187872 1
0.801182813360966 1
1.36996376346207 1
1.77523325181355 1
1.21400507469984 1
1.31445694635643 1
0.804481422205507 1
1.43413769890691 1
0.625059755530367 0
1.51375591060884 1
1.06098160248773 1
1.05532214783899 1
0.44518543128032 0
0.680830818676837 0
0.942835713619631 1
1.37240480525812 1
0.884625741786566 1
1.28745673737115 1
0.825909622305824 1
1.09295594325833 1
1.10841742317297 1
1.0981326560252 1
1.00683095159217 1
1.42188073928268 1
0.926662105420289 1
1.15638503923943 1
1.19227978744311 1
1.38332659887284 1
1.17700444138484 1
0.972533533504347 1
0.966651864429654 1
0.97405846996213 1
1.33724057799398 1
1.48988308752386 1
1.03633309955442 1
1.05931941824003 1
1.22966492654432 1
0.933696405894146 1
1.01747882400419 1
1.73535948707874 1
1.45653206641148 1
1.72026125093424 1
1.25192535620321 1
1.53614446512579 1
1.14043510196388 1
1.40816322665988 1
1.34134177027087 1
1.48882350211492 1
1.16279972709258 1
1.4553100366173 1
1.24086072922096 1
1.24168618101847 1
1.64284497342792 1
0.827566783787044 1
1.51851268445774 1
1.25997448291074 1
1.33924328550432 1
0.859149144337468 1
0.827864905306551 1
0.913213810546447 1
1.1918643552136 1
1.15681745870016 1
1.18322756090073 1
0.491473868048306 0
1.02452135912434 1
0.885550896757671 1
1.01373895344454 1
1.1014709741493 1
1.32822820189014 1
1.33662383717226 1
1.30344718513132 1
1.35372243016428 1
0.846346024690995 1
1.21578722904849 1
1.6423631393888 1
1.01196101412578 1
1.15464021290303 1
0.886082768566449 1
0.69398882039598 0
1.21612856691303 1
1.07281680389254 1
1.08388896207648 1
1.62589291260859 1
1.3333915009624 1
1.35414975687076 1
1.03649884446686 1
1.38157959836021 1
1.89848005832691 1
0.82462853483149 1
1.09145414298374 1
0.978874707494124 1
1.00210607794635 1
1.336902394571 1
1.41540623379248 1
1.18682666898463 1
0.9490862274013 1
0.957702331199715 1
1.0728233187839 1
1.3361768416099 1
1.39348975874232 1
0.794728528532333 1
0.947239743766545 1
1.006239841944 1
1.40241452787128 1
1.10697421106142 1
1.16083019247228 1
0.979142652953562 1
1.23156862416178 1
1.25680124512881 1
1.18285623366754 1
1.07200275999387 1
0.797951302148035 1
1.06196516157082 1
1.25991220139602 1
1.34459518773646 1
0.724874482182634 0
1.50801639205467 1
1.31949607697902 1
1.39541719993913 1
1.18558499577907 1
1.4008003132241 1
1.4437897929255 1
1.61482120434795 1
1.14374465832715 1
1.21177637155227 1
1.42360915070486 1
1.62610303908625 1
1.38045853763002 1
1.15307999845501 1
1.09703591445696 1
0.889291643289989 1
1.27422525194736 1
1.20159760417984 1
1.21150004750886 1
0.957692824310448 1
0.754034790946558 0
1.16939702218496 1
1.30330111409132 1
0.815613921561245 1
1.00836742240633 1
1.27684040934367 1
1.80178140362418 1
1.13016261839474 1
0.99838486408574 1
1.11356213166222 1
1.08323525944767 1
1.38410400126909 1
1.79771733171218 1
0.992543660357092 1
1.19029056210534 1
1.2697970857814 1
1.7360087776383 1
0.917983472315143 1
1.36947847727957 1
0.963765513340004 1
1.23366896108424 1
1.60600161985121 1
1.3521593556577 1
1.28647402377109 1
1.43835120390285 1
1.53784776398339 1
1.68868480462898 1
1.52584264542732 1
1.38156869286367 1
0.869044296014374 1
1.58381233915734 1
1.12799147970396 1
0.453052242867829 0
1.00778080998319 1
1.10797414414955 1
1.50282765734501 1
1.15292307227488 1
0.975998087926091 1
0.967994060971617 1
1.18991687453952 1
1.00650125124261 1
1.34199044014993 1
0.929422880545264 1
1.26035157351645 1
1.35698984191312 1
1.48566288238846 1
1.31729218083376 1
1.23661157743334 1
1.15598331584992 1
1.17221800481827 1
1.12672513033957 1
1.22040105690165 1
1.26372850933934 1
1.34450296278653 1
0.924096227790971 1
0.885541878431999 1
0.950454726255466 1
1.23099954069619 1
1.49573297666225 1
1.24714511313141 1
1.27127560219208 1
1.14108814748997 1
0.757918080040723 0
1.55087529183455 1
1.38845047528917 1
1.50853402906342 1
1.22988844450145 1
0.946793516095319 1
1.32428137563455 1
0.977941050878092 1
0.988120728720206 1
0.922816804839639 1
1.53263373366061 1
0.77434824556903 1
1.29104192577953 1
1.8008373640662 1
2.07564059823059 1
1.23288794072421 1
1.20334404635522 1
1.30617415522035 1
1.23147170280919 1
1.01215707807754 1
1.47816063564599 1
0.885169620659573 1
1.03731250313147 1
1.46605766932005 1
0.599104829736265 0
1.03036332555058 1
0.702595023010712 0
0.807348865016919 1
1.08450373011638 1
1.37222827105286 1
0.851299865723433 1
1.58949525781773 1
1.35302757274504 1
0.979671317670744 1
1.34874253200901 1
1.28435118558611 1
1.56272269489699 1
1.54426751457334 1
1.10754783484799 1
1.21434957057283 1
1.06671859515534 1
1.23635569305217 1
1.55137341884392 1
0.945170830347183 1
1.43339972273219 1
0.400775964631513 0
0.762549267563319 1
1.14132619705595 1
1.33226418278516 1
1.19332495130712 1
1.57472565592517 1
1.36793204660479 1
0.635285270683495 0
0.754150747503653 0
1.13010685940279 1
1.27205362469835 1
1.69285547207453 1
0.952615037467131 1
1.26447672615531 1
1.15146314744476 1
1.23274289138668 1
1.22159316476633 1
1.0268971068769 1
1.03876690099944 1
1.43569687533047 1
0.880694343544862 1
1.39376416509446 1
1.68509464946778 1
1.15202924702418 1
1.42854736047638 1
1.4478923055436 1
0.818815968045976 1
0.752425750380236 0
0.714860109365197 0
1.28419529108933 1
0.383130529744521 0
0.768204576156485 0
1.07589587418005 1
1.10816072415011 1
1.48650477129631 1
1.22204927292242 1
1.04272259743802 1
1.61729573056847 1
0.973524115760403 1
1.31061209494474 1
1.76888743083695 1
1.17204547138447 1
0.9146193349218 1
1.03138917933828 1
2.08166500174109 1
0.875633962485101 1
1.16949551415135 1
0.784331607677253 1
1.37053724238311 1
1.18661023240857 1
1.0988243609382 1
0.720942897290614 0
1.25853306235904 1
1.17942192713528 1
1.02559331093924 1
0.691175146071312 0
1.12988847175465 1
1.16232219486262 1
0.765064705007597 1
0.702579851677543 0
0.944884670163771 1
1.14165342981116 1
1.35315113383846 1
0.676049186855165 0
1.60830409361295 1
1.10238849255712 1
0.838704751310469 1
1.0841297577979 1
1.52034061857859 1
1.27836538186812 1
1.31042968564265 1
1.35152827323203 1
0.64827307725577 0
0.858456389490064 1
0.923432291070527 1
1.26943212416898 1
1.32100048277738 1
1.03903447008168 1
1.12971127983554 1
1.27066527798071 1
1.13666078801203 1
1.22942243114189 1
1.30158874004321 1
1.4395044904474 1
1.07325496636477 1
0.954196140379583 1
1.07494634212909 1
1.4253301176295 1
1.36729485684578 1
1.13654837473236 1
0.518508914435862 0
1.83879932829797 1
0.683885467722047 0
1.34280249181392 1
1.28956477605321 1
1.06176272873912 1
1.23528881223737 1
1.39177272908623 1
1.09390739499758 1
1.17833875093802 1
1.15396776960939 1
1.355243973704 1
0.816786629982656 1
1.15917536419651 1
0.922336011266105 1
1.41388301832603 1
1.08148854993258 1
0.998807779617411 1
0.878808698178903 1
1.30252429587403 1
1.01730876825262 1
1.53227999939576 1
1.01090837669222 1
1.29919817012025 1
0.779445957818615 1
0.949586481741213 1
0.605097105375707 0
0.911070163891816 1
0.941657778127045 1
1.15210972143627 1
0.662557131274874 0
0.979434355643669 1
1.7767382247235 1
1.05621972100264 1
1.45070684368144 1
1.53713214331819 1
1.47437530580035 1
0.83787202203386 1
1.27149810888583 1
0.89013741185478 1
1.11908259321455 1
0.79237390855594 1
1.27080782356578 1
1.36191436588454 1
1.04972334781799 1
0.774102731530781 0
1.0162673861217 1
1.21079728298274 1
1.3362399457453 1
1.25856142853345 1
1.28811103748392 1
0.829200678881113 1
1.0418340975917 1
1.2723578549283 1
1.04604161124717 1
1.29008888513901 1
1.15872831425666 1
1.12172596248345 1
0.720192031263537 0
1.18111116018434 1
1.21262501225009 1
1.09318664186523 1
1.1244521282649 1
1.3151868171023 1
1.11886326756676 1
1.68819129193259 1
1.18957107895917 1
0.827509224014466 1
1.21752315426187 1
1.61943339358435 1
1.35412158709704 1
0.880141312570008 1
1.19770280599028 1
0.822885373801495 1
1.33310436918141 1
1.18775400008283 1
1.18643143302418 1
1.28277997846907 1
1.07008892671724 1
1.28452169493445 1
1.14812939374966 1
0.963375976488098 1
1.59428425616333 1
1.45668525001398 1
0.87459229267195 1
0.911698446823911 1
1.15817454605787 1
0.785160864120301 1
1.10737311207468 1
0.818999319536177 1
0.98497153343803 1
0.856490555862369 1
1.06460878243863 1
1.05924669228809 1
1.52585551514345 1
1.06314306000025 1
1.49808166859606 1
0.821938530311016 1
1.32965102228107 1
1.99795656419655 1
1.12334963847161 1
1.47965017017048 1
0.96203744478905 1
1.25376603340264 1
1.78043535837257 1
1.00895649006422 1
0.967262430715386 1
0.948975918233126 1
1.30621911523962 1
1.0635195761995 1
0.958385733394794 1
0.581003492034119 0
1.65086089915906 1
0.715410929695744 0
1.19402952823761 1
1.1089765857541 1
1.37596862657737 1
0.995124883125761 1
1.3219159264371 1
1.19172693906213 1
0.868338593742146 1
1.41881355008842 1
0.922133231070097 1
1.1237498590626 1
0.975391618169282 1
1.24843369636943 1
1.32611290664247 1
1.22460525718901 1
1.07665513974496 1
1.05813032206764 1
1.53936684949452 1
1.49537202518786 1
1.27132602453744 1
0.721997191321281 0
0.627039539149325 0
0.658121785568924 0
1.4451224575704 1
1.1218252481187 1
0.962053158379613 1
1.33137995070821 1
1.38198674048622 1
1.40226404671545 1
0.908743108643869 1
1.35089718225362 1
0.835683287442415 1
1.32914588031363 1
1.379070090533 1
0.987658517821565 1
0.715012472744036 0
1.42943570091607 1
1.42923518047933 1
1.19009510647652 1
0.773792652550181 1
1.36340356050332 1
1.22957348204487 1
1.36387574559668 1
1.15766611957671 1
0.856977413582349 1
1.06537860358166 1
1.09020192325664 1
1.40582059522893 1
1.38524053963347 1
0.891989501667026 1
1.01593573135882 1
1.24328128229887 1
1.488925855253 1
0.975402216378831 1
1.40965860113347 1
1.03609256283989 1
1.1240286220815 1
1.09715275971778 1
1.07065184044713 1
1.25636326391662 1
1.54211965945651 1
1.02893187186113 1
0.760199409355002 0
1.00432049906217 1
1.3966004044912 1
1.76379991842716 1
1.11844542277586 1
1.25076200997609 1
1.16871237502401 1
1.21231616559065 1
0.874411136771519 1
0.914545483610547 1
1.29074990772278 1
1.80466990770552 1
1.07388587656884 1
1.10851026351499 1
1.29382134988851 1
1.29728201362252 1
0.85596940837281 1
1.13819530731537 1
0.974009609050119 1
0.660781626626176 0
0.734780286669721 0
1.41928493185693 1
1.6651364716667 1
0.675657351687968 0
0.857900364641374 1
1.54454133390716 1
1.55079176495063 1
0.653348407479746 0
1.03542625429259 1
0.765866971785931 1
1.014297777778 1
1.14183089352797 1
1.32420899182435 1
1.10513148871607 1
0.922276025849942 1
1.15901826120099 1
1.06532737183257 1
0.984953131789613 1
1.37159479061356 1
1.07942660524693 1
1.35052339094209 1
1.31089416349021 1
1.25186643727463 1
1.6166022311093 1
1.25669504399824 1
0.76389480500139 1
1.27140748861571 1
0.956663675999123 1
1.36012085463263 1
1.19023031155253 1
1.0398352641944 1
1.2241295081785 1
0.621426662368177 0
1.28338420994073 1
1.32368245047011 1
1.07193163981444 1
1.57887765467318 1
1.01372905259513 1
0.83816323725255 1
0.823809514249833 1
0.808819217144076 1
1.2495920940892 1
0.852921385756031 1
1.28553581978956 1
1.26963055362946 1
1.00054124735421 1
0.692523270802534 0
1.62743207103751 1
0.979326458248033 1
1.1958070679203 1
1.07137082159711 1
1.51852916499417 1
1.42381579899705 1
1.51449414115266 1
1.13544498019562 1
0.565992951002682 0
0.978520254693494 1
1.13806445160769 1
1.25302073667532 1
1.20719461344358 1
0.743982279935274 0
1.33577794600057 1
1.55227276835508 1
1.48632077601189 1
1.44301953980866 1
0.834782232715776 1
1.56698477747198 1
1.07333686230062 1
1.27268867570652 1
0.3373458743033 0
0.990682207439771 1
1.51264874084224 1
0.8918958256922 1
1.08005543533221 1
1.36968351478142 1
0.869249017089711 1
1.46298188692458 1
1.14489602087491 1
1.04146483080546 1
0.800490915869575 1
1.15472774359154 1
0.73558030920374 0
1.03624646802905 1
1.34402582001684 1
1.14835104786385 1
1.46417316341392 1
1.68859244148103 1
1.16560316790481 1
1.2977463393134 1
1.41221353160683 1
1.25238386041096 1
1.08285619081708 1
1.11290475108008 1
1.10380294875926 1
1.62166720208939 1
1.30039551178027 1
1.17771316424843 1
1.06304242412886 1
0.921209053853906 1
0.656478920845025 0
1.19378383505096 1
0.742654430595238 0
1.56244231738758 1
1.19579995702948 1
1.34431017272394 1
1.31606791623201 1
0.847825570730603 1
1.13925893035563 1
0.814075893975158 1
1.37310881691129 1
0.923655456781618 1
1.15688028632915 1
0.409183337096296 0
1.27185884541489 1
0.852933801962919 1
1.42847883194674 1
1.42316439423245 1
0.923648966784685 1
0.941728117030446 1
1.16638609098574 1
1.46287969016954 1
1.58673284758184 1
1.25094753781139 1
0.845738216897813 1
1.32718780434846 1
1.0097046006969 1
1.32807787798001 1
0.997532674648301 1
1.28809478183033 1
1.01956573449444 1
1.31010966727307 1
0.713457192030901 0
1.03948893177174 1
1.3761785435369 1
1.72731264462652 1
1.28895085379333 1
0.605432586627879 0
1.4553502341623 1
0.758136727151133 0
1.79951600833124 1
1.85680404612767 1
1.83790827635123 1
1.28435285584401 1
1.11973339954967 1
1.65430558908431 1
0.747513080226825 0
1.00333084739772 1
1.63256710055759 1
1.38134695118464 1
1.39526934905672 1
1.08740628673047 1
0.980938015684833 1
1.40494147212174 1
1.29939771603207 1
0.775403580427124 1
1.02263273994888 1
1.26558453491353 1
1.03759520707797 1
0.755819956246424 0
1.2039789597703 1
1.3238669586657 1
1.75098358589001 1
0.886211910352728 1
1.06342823663388 1
0.772999498746403 1
1.41908499146069 1
1.54167266079144 1
1.02402329753393 1
1.60278368236865 1
1.09405036193783 1
1.63452383894496 1
0.780607367082915 1
1.30495707019338 1
1.57312929518485 1
0.993443869036246 1
1.03826631046065 1
1.09337018015416 1
0.827509528395704 1
1.36379064809093 1
1.10444978855893 1
1.4613856771425 1
0.901586810829377 1
1.30274420385898 1
1.41005219048372 1
0.948527471040294 1
0.831970808965663 1
1.32225251803629 1
1.82511643226738 1
1.20798499569671 1
1.83732099523041 1
1.67941575757381 1
1.41578965074744 1
1.3496022182429 1
1.41643278626333 1
1.3706831493509 1
0.945440946115487 1
0.855512867442506 1
0.655963088099899 0
0.977538482971852 1
1.17834459792999 1
1.35717399747197 1
1.24877352375884 1
0.748612491602443 0
0.877708850055505 1
1.488161470214 1
1.34075130656413 1
1.08302527361061 1
0.880186907005877 1
1.27870118330151 1
1.42999951260499 1
1.04941644741302 1
1.95778631509247 1
1.31861192058075 1
1.62329304552707 1
1.63750875132736 1
1.13345815229158 1
0.78527372516045 1
1.13732072772196 1
1.24036478089513 1
0.945421981770074 1
0.730238801654403 0
1.43708060399473 1
1.5169752910025 1
0.870145254479775 1
1.35024167222516 1
0.637520102495055 0
0.960463618719619 1
1.64228263217045 1
1.38399370129538 1
1.07899391473459 1
1.14324778423258 1
1.00546282326385 1
0.849309787891342 1
1.26974703465263 1
1.2607958266589 1
1.66390240158054 1
1.59879470975656 1
1.1855204584923 1
0.714241013597305 0
1.36069330419151 1
1.58545016888349 1
1.0051930985754 1
1.28936771692077 1
0.951135814401316 1
0.787177184972371 1
1.18334233641813 1
1.38627405168617 1
1.80259326782094 1
1.05550899196022 1
1.38415410226336 1
1.41582077808338 1
1.57095214572333 1
0.950000640161667 1
1.54960547253521 1
1.66974035912217 1
1.32414124986875 1
0.810913763573201 1
0.808086749212582 1
0.892623705920401 1
1.38500551368125 1
1.48399632874432 1
0.803118051779539 1
1.24499682963954 1
1.21485338464216 1
1.91995839285448 1
1.7252753894756 1
1.25310436382571 1
0.935362335140711 1
1.23549098605209 1
1.05528207683805 1
1.27945526337524 1
1.31267054769937 1
1.80879258454818 1
1.08995621441527 1
1.40552114172477 1
1.43731377565175 1
1.20356074239353 1
0.621667474266221 0
1.13929556849871 1
0.901162578635964 1
0.866690558690813 1
1.58425949683597 1
1.27174952222617 1
1.31505721493022 1
1.40367116084827 1
1.30993946606466 1
1.6915288637283 1
1.18980050307462 1
1.38584047132775 1
1.15957294722995 1
1.09910993543908 1
0.958300852164904 1
1.22562908729608 1
1.98057582586747 1
0.936865686270637 1
1.08871237141513 1
1.31433055463784 1
1.00752830943605 1
1.16812242092976 1
1.20046433978976 1
1.15161216238316 1
0.560114405075133 0
0.949035255269262 1
1.22965427219614 1
1.16340993493219 1
1.44686971786086 1
1.27718658850915 1
1.37476958353745 1
1.09099441336036 1
1.34539620722475 1
1.17225842066152 1
1.30504708399883 1
1.32423549017526 1
1.02801511365234 1
0.73835749476117 0
1.32667955013929 1
1.30413045341098 1
0.515977831318202 0
0.930752147930675 1
1.42346286492246 1
0.996455499146895 1
0.963867413482704 1
1.25447010020649 1
1.32734345037141 1
0.981300921087779 1
1.47712450473158 1
1.10290853348036 1
0.932120075339421 1
1.11889306669868 1
1.31337046261781 1
1.43853628806596 1
1.50387859977119 1
1.5125586495689 1
0.902796366668395 1
1.20929994275754 1
1.37969130400414 1
1.55529811637814 1
1.22972632423799 1
1.55672167571482 1
1.42397286855718 1
1.57410445591157 1
1.22212898531786 1
1.26312288269963 1
0.591120116106698 0
1.52981018638103 1
1.30479261390866 1
1.03871055870979 1
1.33024716870819 1
1.1346990790001 1
0.763494034057183 0
1.23721326172872 1
1.30877093953418 1
0.890903888839557 1
1.30277054033569 1
1.77041008105355 1
1.89679103348434 1
1.45772128779903 1
0.959902249290666 1
1.12803042694072 1
1.64604483970814 1
1.37195826787046 1
1.24754838836736 1
1.3536792154935 1
1.02162428056227 1
1.157106134211 1
1.26334661994278 1
0.591554467934655 0
1.7697245476983 1
1.55456199524041 1
1.14214314415289 1
1.4893267905387 1
1.06992887823634 1
1.30152676174373 1
0.970726027475716 1
1.24542000477003 1
1.57058374325 1
1.57048671759013 1
1.20392131215356 1
1.62854049090752 1
1.08743227863006 1
0.984030207516066 1
1.32035962844485 1
1.39871165404577 1
0.81126344536739 1
1.10224189561309 1
1.36380683571107 1
1.40855638414696 1
0.812683777110881 1
1.58835799868229 1
1.60967210636888 1
1.26910448178637 1
1.41203414738007 1
1.38927202734426 1
0.835080823700964 1
1.69127560215199 1
1.64296938466898 1
1.34923088817442 1
1.59404978736385 1
0.945585274176489 1
1.58117736668894 1
1.0202248286853 1
1.21560369703549 1
1.19289577705447 1
1.27811232997383 1
1.38246758617482 1
0.792366597897554 1
1.26398259880641 1
1.16125087782547 1
1.58294271024959 1
1.10739794600757 1
1.25532417483304 1
1.55716459009125 1
1.33447882007977 1
1.04891587164388 1
1.24680099401056 1
1.29187884253683 1
0.706538245059885 0
0.970835974088456 1
1.26361479113905 1
0.8732818729004 1
1.18168220871384 1
1.66170290873429 1
1.1116465898077 1
1.2712679875296 1
0.569440322323672 0
0.922194490631486 1
0.861128164392529 1
1.08364899717038 1
1.41953113151162 1
1.1050299846686 1
1.03120306790213 1
1.21417833213383 1
0.865685725167355 1
1.08706012123801 1
1.25349626745039 1
1.68749977470567 1
1.24213648658915 1
1.0102270495657 1
1.33374720480852 1
1.50046806124561 1
1.29302747724606 1
1.60094507161234 1
1.56882860664327 1
0.797105531164197 1
1.90976354863467 1
0.916047374497411 1
1.02045223551746 1
0.795870474271265 1
1.19061263159105 1
1.09113813151281 1
1.49108478751242 1
0.931598080429535 1
0.964495510206864 1
0.848575400418458 1
0.90065076745364 1
1.08141712553382 1
0.488666795958825 0
1.09378452772098 1
1.13732868669504 1
0.634421976476496 0
0.872947219625319 1
1.09080347613518 1
1.31040289440365 1
1.17450011836967 1
0.937829280339166 1
1.00020301413872 1
1.46664362501718 1
0.412401886751173 0
1.16355250907615 1
1.31124161370277 1
1.35512347808449 1
1.30616993014446 1
0.987230518880786 1
1.4506803052916 1
0.766926435441077 0
1.12872219558265 1
1.31685356781414 1
1.64133599759532 1
1.0889198935996 1
1.52322516299132 1
1.33635827113489 1
1.28244533166355 1
0.978422399097941 1
1.28416760046653 1
1.22125365843128 1
1.05489476245942 1
0.868903548215166 1
1.18872663492135 1
1.31560855287285 1
0.778363802478373 1
1.20651576045384 1
1.16260486794726 1
1.29803643660425 1
1.06023774427233 1
1.7148365948248 1
1.2914742987032 1
1.09449058787787 1
1.1715273172107 1
1.51850338750934 1
1.2044498316741 1
1.27055308708452 1
0.604954091808407 0
0.965595272520238 1
1.51060003680018 1
1.44226344303778 1
1.13727147739954 1
1.48654468394113 1
1.71902736580948 1
1.40756913824387 1
0.87115341552734 1
1.47644690504772 1
1.37526173382426 1
1.38016862553084 1
1.47443309767971 1
0.974691077435859 1
1.22278901866504 1
1.75497541971499 1
1.40531129772187 1
0.875608523576226 1
0.721627422768845 0
1.41207866651147 1
1.12336290604564 1
1.45588324151104 1
1.12248944508932 1
1.49330506553078 1
1.10109324149909 1
1.20483293308003 1
1.22657894268717 1
1.40432924244644 1
1.06022254276778 1
1.34937871951697 1
1.20392253797614 1
1.30691371669886 1
1.3054861440721 1
1.1457759529537 1
1.08048382925398 1
0.924448138438218 1
1.42011835688694 1
1.03389377302278 1
1.57964412621921 1
1.13153801532875 1
1.10142135626164 1
1.5723785519966 1
1.33714391354657 1
0.982087465003808 1
1.23751747773162 1
1.09180038214891 1
1.22100885018859 1
0.97420260288582 1
1.17681129582564 1
0.953362200418795 1
1.41928373452325 1
1.21012820489727 1
1.18175364753549 1
1.78819297809805 1
1.42994734738282 1
0.8834087848922 1
1.68748895485558 1
1.40455963829956 1
1.48427105285459 1
1.35651951183103 1
1.33762006412896 1
1.7041645921729 1
0.64876144871939 0
1.2929581520421 1
1.32817751939752 1
0.819505767950641 1
1.37129939928212 1
1.66247736100219 1
1.47809246160531 1
1.1717965218505 1
1.26489156008657 1
1.02520272152773 1
1.04146114004752 1
1.81883951304312 1
0.815639467042204 1
1.66388375115205 1
1.89646056175474 1
1.56604393674809 1
1.43164579991063 1
1.5477218460967 1
1.45291014412996 1
1.33853108530387 1
0.96829924957408 1
0.692310114828661 0
1.3778603147822 1
1.04488065509123 1
1.14096397884463 1
1.35751577608141 1
1.08937701173751 1
1.26060414422158 1
1.62619310889941 1
1.15539522872554 1
1.40356481790696 1
0.858384886836681 1
1.23536157492866 1
1.00361366668781 1
1.07686827501015 1
0.822594995897476 1
0.83177784487865 1
0.686679205831851 0
1.27954636011608 1
1.05760454784634 1
1.37891440696845 1
0.956868576986392 1
1.05871406047871 1
1.37469618177348 1
1.0364964586649 1
0.873774725300686 1
1.4179850004981 1
1.29505558160832 1
1.34579064063978 1
0.989413440102009 1
1.41561294352921 1
0.867895162597976 1
1.33337093955206 1
1.06092561875716 1
1.06332828346025 1
1.48738648621788 1
1.05822357047223 1
1.09385833446499 1
0.788345892659224 1
1.50646858818962 1
1.1698922565465 1
1.5383335589663 1
1.4364463987992 1
1.3818645858065 1
1.29774662311804 1
1.11088421345447 1
0.935133488219945 1
1.17238672416082 1
1.49070958174294 1
1.1948187985562 1
0.207279999165809 0
1.00616062853739 1
1.52460453554865 1
1.04255732699503 1
1.626088895551 1
0.669745474073325 0
0.337731922282222 0
1.00712762923245 1
1.40558761536209 1
1.12430452361068 1
0.910101517736879 1
0.963938313690125 1
0.837434927204434 1
0.585341601282798 0
1.51685742345344 1
1.21075447544306 1
1.4516954794313 1
1.05852575902254 1
1.5291692541334 1
1.44082828186406 1
0.589752704187631 0
0.997275912069152 1
1.0430845393774 1
1.49178258930347 1
1.55638393736839 1
1.04802819585822 1
1.17461906980091 1
1.13922085510248 1
1.49919922288271 1
0.946124870516415 1
1.1951206629001 1
1.21424196210531 1
1.25836362115244 1
1.49130115962905 1
1.29035647794159 1
0.987706115739704 1
1.50755354960098 1
1.57215361888155 1
1.04898742905054 1
1.06991720101616 1
0.979699632675337 1
1.54737237577345 1
1.16774431018687 1
1.54039854246105 1
0.800497164263008 1
1.12582187752824 1
0.898890275327759 1
1.16102297034036 1
1.09616578516007 1
1.2229833071607 1
0.961120043220858 1
1.20012454542664 1
0.67376095508206 0
1.43712060851327 1
1.72473629121863 1
1.33698273486115 1
1.37290195297958 1
1.05905657676254 1
1.3021095302301 1
1.17090983246671 1
1.48519645596893 1
1.33121482673965 1
1.21975553847547 1
1.39390418657122 1
1.20391596198484 1
0.848302664361715 1
1.19823129386929 1
1.52108595099554 1
1.43292465912883 1
1.15484679342139 1
1.56559213063226 1
1.18179939107945 1
1.30959061271969 1
1.35140250097249 1
0.79236587670348 1
1.30622114235478 1
1.30443787985415 1
1.11934827274656 1
1.2665998680925 1
1.25123099490719 1
1.16606109184639 1
0.667345326730583 0
1.1100962701868 1
1.00095825514535 1
1.02389611076098 1
1.43036155801526 1
1.2090078492824 1
0.952659642311176 1
1.63280086571143 1
1.19625006649708 1
0.620750811408927 0
1.29212175612171 1
1.76488914199664 1
1.07568818948734 1
1.43550710591094 1
0.922216252270938 1
1.76103219418341 1
0.980787094571316 1
1.13127786000972 1
1.72420465505404 1
1.3951157199553 1
0.99210765071795 1
0.798569458692843 1
1.15171913568657 1
1.19260424192878 1
0.956831671629548 1
1.34066252009026 1
0.946607873215604 1
1.20426473316855 1
1.13296693071185 1
0.999760207946274 1
1.28000820259336 1
0.697331228189599 0
1.70928130648993 1
1.28759490287892 1
0.746400103523793 1
1.32744648388008 1
1.1927320814215 1
1.14253072342491 1
1.36551732173719 1
0.586253527749441 0
1.60610576623745 1
1.04884191397205 1
1.0653443256804 1
1.01952502552108 1
1.39857691842493 1
1.1748223753881 1
0.950902990735301 1
0.927225510261949 1
1.48965708992992 1
1.62333626819724 1
1.69465158979342 1
1.00935799406986 1
0.600949020993769 0
0.965856808465846 1
0.563023509740333 0
1.17140298549148 1
1.73532462423163 1
1.32624024356745 1
0.923835300535917 1
1.43417981755175 1
0.852765395645276 1
1.05119489686631 1
1.03856039127417 1
1.51252348706484 1
1.3320086816992 1
1.30149256470605 1
0.992435469711002 1
0.965547898600258 1
0.60524194755694 0
1.27758073962723 1
1.55874468553755 1
1.53221551183387 1
1.36661664266377 1
0.969256375061335 1
1.16246430311991 1
1.18287125081976 1
1.1405362316996 1
1.24634931896751 1
0.924915787639371 1
1.35478354801539 1
1.19584891111657 1
1.64533609117786 1
1.06789070337033 1
1.20339686065195 1
0.890357567563638 1
1.41466966479877 1
0.798385076211828 1
0.556840182913336 0
1.15106885126317 1
1.2229197985903 1
1.50027187933002 1
1.15779304856124 1
0.81266106040446 1
1.24191993453231 1
1.56327463015602 1
1.44182209405826 1
1.43070958201888 1
1.19427455953066 1
1.38911464241644 1
0.761030219151751 1
1.14113021856501 1
1.54249244896985 1
1.08434008166335 1
1.04745944571928 1
0.921971025366875 1
0.872983876139143 1
0.49088349044062 0
1.3613798806586 1
1.18372110179474 1
1.4981721068064 1
1.3655567730035 1
0.942719900464085 1
1.42310322176722 1
1.23045798691672 1
1.46458257881699 1
1.30970309914132 1
1.94150164032797 1
1.06220240601924 1
1.06082490460059 1
1.42785865463703 1
0.802419530166524 1
1.07341882712085 1
1.28121789451177 1
1.12460862135311 1
0.882451574896389 1
0.990704054991571 1
1.49438533640633 1
0.875648676627388 1
1.05578286082274 1
1.26587929543048 1
1.42155952160812 1
1.41971412842233 1
0.951465654781239 1
0.914415206712506 1
0.888878868675142 1
1.38608826136085 1
1.16364187383884 1
1.32326817953966 1
1.18550142066569 1
0.945682717987388 1
1.18387962721989 1
1.52953500338099 1
1.38455214899151 1
1.04948907882572 1
1.25691129297624 1
1.0775057747708 1
0.969410145129692 1
0.946354463515062 1
1.09697504776986 1
0.841089917025868 1
1.35781428969427 1
0.886734316865742 1
1.20912103380656 1
1.38126151439134 1
1.12384517917447 1
1.40708182822807 1
0.979903153289292 1
1.16250661374068 1
0.997493381496121 1
1.10517574976366 1
1.04586995137576 1
1.44265396128902 1
1.10457084435685 1
0.678018572811668 0
1.27018342003091 1
0.979713222599206 1
1.81459808478463 1
1.4310383127611 1
1.05162487758773 1
1.56358748620735 1
0.952571230284577 1
0.923571442312664 1
1.34700850448622 1
1.19104115434419 1
1.23295005741518 1
1.23689866765904 1
1.01030075218838 1
1.07497291084835 1
1.17858241565172 1
1.19358528411087 1
1.32087338172966 1
1.937527225437 1
1.11315382268467 1
1.29414531625067 1
1.05228061291971 1
1.18175161079888 1
1.27034480128061 1
1.2495521023675 1
1.07423473003434 1
0.481385739125047 0
0.583968062758429 0
1.48279210697551 1
0.883559036702544 1
1.13026540557749 1
0.661794457550373 0
1.23186904389156 1
1.39586094286975 1
1.00296309930926 1
0.598637811047195 0
0.933998745581212 1
1.52805934681014 1
1.05889512447315 1
0.939199921570154 1
0.863689710834613 1
1.68667865074104 1
1.40395777976523 1
1.18014043336294 1
1.55436435433881 1
1.43479359753736 1
1.36054401059309 1
1.13715474862533 1
1.15220506554652 1
0.910484364949925 1
1.84748409468506 1
1.55570498995578 1
0.849470017520758 1
0.997512523158819 1
1.14940566428714 1
1.55678795116694 1
1.71129293326851 1
0.912148238684408 1
1.17365335430638 1
0.99564949901777 1
1.03977334279638 1
1.43596107624994 1
1.22721450934971 1
1.37737397292767 1
1.22791521547754 1
1.07831721985864 1
1.30034079602512 1
1.28363440911967 1
1.37498690176661 1
1.1485361006059 1
1.17623027021097 1
1.3433140274468 1
0.66076106711985 0
1.22598573034333 1
1.25111759607209 1
1.58067605846283 1
0.990036231486257 1
0.916124190046492 1
1.0812420657868 1
0.781348371711395 1
1.63170260206132 1
1.58879078448173 1
1.38574779978094 1
1.02374342627441 1
1.00155881098428 1
1.59507515695977 1
1.77577839056726 1
1.09460482362723 1
1.4630660378674 1
0.7726077900003 1
1.10519643344705 1
0.851087716788549 1
1.15863746096325 1
0.920013264400222 1
0.962915391543017 1
1.39626743908487 1
1.11940246291257 1
1.01543305057074 1
0.988392599669303 1
1.51213028957835 1
1.51284514970157 1
1.53128295189465 1
0.845699091560289 1
1.31715115345176 1
1.28571929014178 1
1.28473285886213 1
0.861837690873708 1
1.06238765540749 1
1.64026083176991 1
1.34823619201221 1
0.6909882029196 0
1.37840378435482 1
1.58813366190267 1
1.4424846928659 1
1.78599107851672 1
0.975968398417435 1
1.58807595842337 1
1.51892489949765 1
1.12672060216574 1
0.814550468920655 1
0.97308307981355 1
1.19952839835565 1
1.55932363075755 1
0.752133261148809 1
1.38772112332963 1
1.408391155544 1
1.2093023716492 1
1.0007455071736 1
1.54025970793517 1
1.10609731785608 1
1.38651775747432 1
1.05390720193742 1
1.06797674986041 1
1.47597348918749 1
1.536481764598 1
1.28103397868433 1
1.23674055532054 1
1.54755617435715 1
1.26858082673047 1
1.41466212377737 1
1.24650678071485 1
1.03395727086847 1
1.38701563029483 1
1.20921257675539 1
1.19030752690937 1
1.17420957389944 1
0.931015542267016 1
1.56308520701939 1
2.0884410996632 1
1.0979840155736 1
1.13781450291926 1
1.18366394462003 1
1.18764255805653 1
0.975617142323765 1
1.95945909068773 1
1.25082312212417 1
1.06169650575955 1
0.775751895383179 1
1.11562569425699 1
1.05817257967525 1
1.21469907588597 1
1.50148920596233 1
1.9401958717053 1
1.14713955970051 1
0.633008153906403 0
0.64364585434358 0
1.13044066805184 1
0.838965674499946 1
1.80404793919416 1
1.04556281822974 1
1.21206223843543 1
1.35127716342865 1
0.808710275270393 1
1.19662661734193 1
0.783261457178685 1
0.598382680532566 0
1.19858006302651 1
1.44944301076901 1
1.55917666931973 1
1.3012044714149 1
0.536886617778182 0
1.31681340031638 1
1.45037004239391 1
0.880169679939613 1
1.10769632218672 1
1.29555314575482 1
1.07503716382387 1
0.915670778596526 1
1.42088441044305 1
1.6397096909895 1
0.871180152120962 1
1.31817483298026 1
1.36050679172489 1
1.27300158379264 1
1.03588244197068 1
1.32097019229909 1
0.984980181701601 1
1.23271016381497 1
1.24079108588201 1
1.30924218630053 1
1.60655292627377 1
1.33642757885851 1
1.38508418490349 1
1.00420329050658 1
1.33326772286733 1
1.00017662125851 1
1.26443311519918 1
1.22004719099087 1
1.30408470383558 1
1.82301933766147 1
1.21218625471412 1
1.40117257085543 1
1.44888366636781 1
1.27059864089432 1
1.08851468714001 1
1.25805767671818 1
1.78510136773711 1
1.56283206879461 1
2.0064383822564 1
1.2165298535856 1
1.14283936303636 1
1.28443441867649 1
1.28829344675062 1
0.883041979778789 1
1.33185690071438 1
1.20032892191137 1
1.35841909831498 1
1.30029773480538 1
1.55987275768253 1
1.34858861847288 1
1.38462000465074 1
1.39883843806922 1
1.30775394359325 1
1.01471855487079 1
1.20330062191819 1
0.843350369788278 1
1.10179644245065 1
1.28049877175891 1
1.59087871855953 1
1.42479298200874 1
1.36555688199265 1
1.05389285668065 1
1.32357406949093 1
1.11878393454999 1
1.19881965073813 1
1.27546403731385 1
1.42104462586455 1
1.23059189284409 1
1.01588912274224 1
1.46274244351454 1
1.27137126839259 1
0.675816679527333 0
1.24231396158255 1
1.50020954808765 1
1.34408273654062 1
1.3568848526981 1
1.81088586541033 1
0.749029727954463 0
0.467056545235584 0
1.12469031978813 1
1.79666546055778 1
1.39804362296754 1
1.11624590475197 1
1.02910153901358 1
1.26247672896672 1
1.48718024822427 1
0.825438147234075 1
1.08593445975 1
1.71376696542802 1
0.813249045386023 1
0.914877170334241 1
1.5563390010732 1
1.28767603213136 1
1.28364885052918 1
1.3369326169479 1
0.675861313040389 0
1.19009635645101 1
0.623499945730366 0
0.80548593257568 1
0.560568661780172 0
1.12260165890383 1
1.14370365198302 1
0.905154789433537 1
1.21862149330571 1
0.741018136291532 0
1.25600057034468 1
0.707359358327468 0
0.928440366257387 1
1.06930521650907 1
1.42119148153866 1
1.06218399064308 1
0.852300522695661 1
0.903938578987295 1
1.10495855639224 1
1.2703319713293 1
0.892012809360206 1
1.53983145286236 1
1.13278966654673 1
1.15753762901013 1
1.01032836199151 1
1.47277501489052 1
1.23318571163611 1
0.872551768743471 1
1.54462201964993 1
1.3458866217183 1
1.25212509659003 1
1.39678115567225 1
1.34113352463016 1
1.07251201116436 1
0.615275972936309 0
0.874684554730413 1
1.49974291663265 1
0.755484157355086 1
0.671574700671211 0
0.810584783609118 1
1.05438972418904 1
1.39624088056781 1
1.04211247078369 1
0.753093159541984 0
1.17933975610417 1
1.73391389342975 1
1.47033339523867 1
0.854250050450216 1
1.67219884117089 1
1.43580215273252 1
1.48724282412821 1
1.49938565082232 1
0.864673444323156 1
1.19075674198701 1
1.40554889093431 1
1.05628358606136 1
1.34560394816098 1
1.02107558271786 1
1.06343129330118 1
0.778717905544973 1
0.551903927312381 0
1.32599909957067 1
0.810847089654768 1
1.10040875941241 1
1.19474785309255 1
1.2228271469565 1
1.53646498812625 1
1.50439300320899 1
1.29100043859149 1
1.22906205658595 1
1.6032994717116 1
0.836615632911325 1
1.29788002311672 1
1.71108458052614 1
1.0886290225953 1
0.871228037011059 1
0.944964266574827 1
1.20312411093685 1
1.20612908478033 1
1.71048993422042 1
0.826928713189677 1
1.24480820533758 1
1.04724863787695 1
1.55147846941632 1
1.31510486728328 1
1.32808686774573 1
1.18086157833076 1
0.642023947666758 0
1.42610950576912 1
1.27298319358226 1
0.520786803112314 0
1.65101003188764 1
0.906713527054926 1
1.39979011464309 1
1.27061553347698 1
1.27525352523479 1
1.11827732646111 1
1.06219597417714 1
0.814411076243179 1
0.760002660920551 0
0.860239718624081 1
0.496454464096964 0
0.708521297924336 0
0.731591795470846 0
0.966868867664531 1
0.928534148229733 1
1.02175588630085 1
1.4007019465454 1
1.02408319616066 1
1.12776850377182 1
1.18838029044692 1
1.44741326868362 1
1.50060198330866 1
0.710359085483075 0
1.45949143232343 1
1.02285434288368 1
0.900339263183426 1
1.4426310837514 1
0.94565877102841 1
0.911766516959272 1
1.02212325849445 1
1.49949746712092 1
1.49609581932729 1
0.907112182755415 1
1.42924735780173 1
1.28526999791081 1
0.952545421065779 1
1.37777549864294 1
1.69636062331272 1
0.865661461024809 1
0.947332328832795 1
1.13877877542261 1
1.15466274049808 1
0.90274337992525 1
1.17678672555477 1
1.00799780948106 1
1.39465816829471 1
1.26007873922941 1
1.06864921504243 1
0.840242513806635 1
0.620307593269848 0
1.01414527709973 1
0.848943586194711 1
1.38299720569331 1
1.20107873680146 1
1.39137318178873 1
1.2699145670747 1
0.507856586911023 0
1.07875515081311 1
0.938386804512536 1
1.29088551235814 1
0.898178648515792 1
1.63530460127505 1
1.08043709612202 1
1.25592151770985 1
1.68087921368601 1
1.43636138211982 1
1.41794967723514 1
0.93189717666647 1
1.20257560340175 1
1.39333863507257 1
0.918357362564616 1
0.985878673682531 1
1.33943769661493 1
1.38932337688082 1
1.38247179858718 1
0.929810954374407 1
1.2194611526502 1
0.783221654615632 1
0.840948970092224 1
1.41289222634959 1
1.50949522164648 1
1.40324730211566 1
0.912497700410643 1
1.17529665414465 1
1.43610145090753 1
1.38385776864808 1
0.695472419180391 0
1.56055581509802 1
1.17373288080864 1
0.713025195713891 0
1.53044039475173 1
1.3036351831758 1
1.16807722626227 1
1.57359799029645 1
1.34142178286233 1
1.13608498165285 1
1.14285080500285 1
1.37392713957457 1
0.983151194747752 1
1.45744441192826 1
1.43061992852513 1
1.19176655520946 1
1.31663371376964 1
1.25122032096186 1
1.28319817571404 1
1.1997800979249 1
0.794815095971528 1
0.786047865054892 1
1.93826159101752 1
0.926381276657162 1
1.36011951205029 1
1.38078808511151 1
1.21975165494604 1
0.864096631013484 1
1.58041956963403 1
1.18965225167966 1
0.543446437990362 0
1.35994819801877 1
1.1525640342732 1
1.22901106293096 1
1.74352086984742 1
1.67596328089945 1
1.41222607260036 1
1.23373571947722 1
1.16006427799408 1
1.12567506996242 1
1.15737632339974 1
0.936553158171516 1
1.25652597933333 1
1.5002199836757 1
1.05123933609436 1
1.39581259866981 1
1.35249572915949 1
1.08855324674663 1
0.852885639326756 1
1.07372257417125 1
1.37277325158542 1
0.896455906808648 1
1.5574141656411 1
1.3735555255505 1
1.41479259223418 1
1.68823583200756 1
1.43880646325533 1
1.24931640454134 1
1.46845607995623 1
1.20409577933082 1
1.22627853802194 1
1.65603338290912 1
0.654357368239786 0
1.33137367287248 1
1.33442851483622 1
0.559313574562861 0
1.46594194630131 1
1.01604408765976 1
1.23954780666246 1
1.64095969869833 1
1.54810929659994 1
1.20742503402018 1
1.36012749805079 1
0.704820467309889 0
1.46889349229964 1
1.3451378117052 1
1.02842606109811 1
0.959553936681218 1
0.995517455027671 1
0.912119152374417 1
1.03973312033102 1
1.13277306189091 1
1.48105448466599 1
0.537812953235669 0
0.784753747747146 1
1.18193726795476 1
1.20441933697919 1
1.47768148465759 1
0.731790467348512 0
0.915528710663112 1
1.25838417193116 1
0.893256384908386 1
0.997532883197703 1
0.940887604007038 1
1.28060586670147 1
1.64070662629862 1
1.44346983069003 1
1.37967966293221 1
1.4008424402347 1
1.18843854861685 1
1.35847191163489 1
1.3914238181711 1
1.5053068158883 1
0.77128734170073 1
1.79205605171702 1
1.27496742512742 1
0.892257480929726 1
0.985929332750158 1
1.32993623179646 1
1.35062841895805 1
0.649360183498088 0
1.05905390851381 1
1.5891660987961 1
1.43478998533086 1
0.774287316117248 1
1.26468144846092 1
1.18578013919542 1
1.4777518514318 1
1.15843826208655 1
0.988379652840206 1
1.40563973609977 1
1.00752188280757 1
1.70275554994754 1
0.899276087095946 1
1.19364813566952 1
0.782370038257538 1
1.41331172270284 1
1.29695193547471 1
1.2852961812419 1
0.442077334654716 0
1.20885949665941 1
1.15542411227604 1
1.16243844303034 1
1.31800060354245 1
1.11619493698929 1
0.846209094078411 1
1.64029549800849 1
1.19060530329194 1
1.10654119101804 1
1.63541993535669 1
0.618722186370355 0
0.868352534302786 1
1.09516036598747 1
0.766619682223497 0
1.16473730532617 1
1.45766839541666 1
1.76231586260191 1
1.40255399435719 1
1.24840885586835 1
1.97528812450286 1
1.47819073157094 1
1.57680487193417 1
1.59223075724939 1
1.773985066962 1
1.50457827669585 1
1.31336722663527 1
0.754216097787559 0
1.29146250027675 1
0.813736683045146 1
1.14119600080092 1
1.00332950375722 1
1.14552400389557 1
1.58556858261044 1
1.84925548744389 1
1.19455985050139 1
1.48133578731212 1
1.27275512352152 1
1.42197198631688 1
1.34908120699936 1
1.0805499957875 1
1.18253215043885 1
1.42848806558138 1
1.46756268573335 1
1.05085347989052 1
0.872376207148142 1
0.753463482329858 0
0.753380759010803 1
1.07660009661524 1
1.35705382135735 1
1.483976734165 1
1.39402897379441 1
1.50158906034796 1
1.35481525784914 1
1.61673359385548 1
1.06669380069861 1
1.02794008415674 1
1.40073969137949 1
0.893039444380831 1
0.321299997984729 0
1.40426117018651 1
1.26137546779813 1
0.751243661972436 1
1.17885322691224 1
0.911567013495592 1
1.08579110477432 1
1.01171239569156 1
1.48737151968957 1
1.7312079125197 1
1.65514966943069 1
1.57540650912732 1
1.48934816917178 1
1.08416410111805 1
0.893406401000405 1
0.83573171972586 1
1.81576294464479 1
1.07524572647004 1
0.9929270395348 1
0.913930052107685 1
0.444616232486222 0
1.77536556305507 1
0.939252540629489 1
1.09713775854679 1
1.50183076748651 1
1.07680076260072 1
1.08202579616052 1
0.906950832629037 1
1.28958840825415 1
1.3705678026425 1
1.0197197319751 1
1.2156503571437 1
1.25861127567214 1
1.26688250960278 1
1.23280259701763 1
0.225716408545768 0
1.33749393300661 1
1.51731844233348 1
1.3977001701156 1
1.50891073213426 1
1.03909867575787 1
0.999945881996241 1
1.18883484652843 1
1.14066389331916 1
1.21696457225715 1
1.09510281239162 1
0.720430198441978 0
1.501286827185 1
1.42259326530733 1
1.31965495139255 1
0.494523265981904 0
1.21940761263963 1
1.35154544088495 1
0.870245499556292 1
1.19932661505332 1
0.878327672520157 1
0.852958980465702 1
0.94346931351644 1
1.3752949179313 1
0.897934477556547 1
1.16069529284163 1
0.836992746448773 1
1.43845723897586 1
1.01376792303024 1
1.69227946339663 1
1.55703588842492 1
0.787120638757653 1
1.76370475050854 1
1.04603883743303 1
1.60912563647872 1
1.54783921517896 1
0.986727820737845 1
1.26510429625419 1
0.987816543764401 1
1.05029018915736 1
0.790259575027682 1
1.44296649947021 1
1.16671913685621 1
1.02598068149016 1
1.32253395404896 1
1.53676402362644 1
0.91551543329271 1
1.12628992250837 1
1.38000488727281 1
0.966408985885318 1
0.695547314158183 0
1.05409010547444 1
0.984907335423602 1
0.950541066799918 1
1.07806027803907 1
1.45114559358194 1
1.26180629255964 1
1.6577101509266 1
1.39083432744574 1
1.01473404873154 1
1.48369490579573 1
0.871408065924696 1
0.884745772640953 1
1.44881029925123 1
0.98920651050321 1
1.01684432102172 1
1.07494160095237 1
0.900589040044763 1
1.00243361365304 1
1.26231441432042 1
0.753449076537314 0
1.12801688588842 1
0.776237737314174 1
0.801102130198836 1
1.69202890439994 1
1.70069614307227 1
1.3883456623971 1
0.879031621179023 1
0.872293409178281 1
1.1086996826928 1
1.01079762239963 1
1.15312452270272 1
1.45311230088356 1
1.35120239691761 1
1.42327039551793 1
1.29433622213592 1
0.711211640584026 0
0.940484158327981 1
0.295081730130419 0
1.24924809942638 1
1.44709054043611 1
1.0570826175075 1
1.2288203182144 1
1.01690290521833 1
1.38958610367095 1
0.77313843976371 1
0.946357060815403 1
1.42231296755699 1
1.27347678206184 1
1.35913008656426 1
1.41393263656731 1
1.08146176826003 1
1.7203446388313 1
1.3013506057096 1
1.52328051457919 1
1.55394380056367 1
0.567926010650321 0
1.30307405205787 1
0.934388008344854 1
1.65798408172642 1
1.09635428135159 1
1.53630314293453 1
1.7069016044481 1
1.0182120508918 1
1.24938039696963 1
0.972579209427743 1
1.53451627037471 1
1.47944559517197 1
0.833484100287225 1
0.625993171193501 0
1.23840009892366 1
0.920022160663988 1
0.254720901453964 0
1.43988374278141 1
1.66987546032575 1
1.42523712654536 1
1.10202682174505 1
1.97808748474604 1
1.68219205816368 1
1.11805592049581 1
1.62167029975938 1
1.27268280358559 1
0.764418347888127 0
1.67828344353786 1
1.01467673344152 1
1.09316482907421 1
1.45543296323268 1
1.38369388380349 1
1.50108352202818 1
1.44852811895115 1
1.18525000588688 1
1.0568434923773 1
0.874659767604065 1
0.783008629608826 1
1.20901169396462 1
0.800385908924579 1
1.5901713071054 1
1.68529572280622 1
1.03787945812944 1
1.03206564298374 1
1.08831438032403 1
1.13028528084091 1
1.31465157641482 1
1.39252029846797 1
1.1620746672793 1
1.22327614389391 1
1.08621329369819 1
1.25788384885332 1
1.27955606426915 1
1.28932295784144 1
0.749538433423847 0
1.34189441267002 1
1.28172717861772 1
0.937504010290679 1
1.23158505528153 1
1.5543011589973 1
1.21925938864399 1
1.16109101241344 1
1.59094282046527 1
1.71807549167926 1
1.26975924629214 1
1.38969411862977 1
1.19537323226422 1
1.16524976942855 1
1.02722276940795 1
1.37888078999074 1
0.951284004582498 1
1.08202787655509 1
1.34953622207251 1
1.08008651155773 1
1.46038303911513 1
1.7364178220456 1
1.76534475445001 1
1.49646697552202 1
0.851163785109588 1
1.23773534628488 1
1.30500974915608 1
0.867901619734458 1
1.15850980762342 1
1.08225333263818 1
1.22125218116536 1
1.43669330967038 1
1.21377108650629 1
0.625810306699202 0
1.52359299064048 1
1.26219690066285 1
1.69269321808641 1
1.21208619774753 1
1.54315584588555 1
1.32417482896005 1
1.65124306983661 1
1.18906065611413 1
0.946454958580752 1
1.6743978334282 1
1.50211075037021 1
1.04704602754221 1
0.919461509885884 1
0.903521837883454 1
1.30335516339739 1
1.68920332239529 1
1.3501330257674 1
1.25968674068087 1
1.35715116661444 1
0.878794957456573 1
1.78440105261878 1
1.51401631949723 1
0.753664914899008 0
1.0054566903238 1
1.27402502381172 1
1.09250186215301 1
1.33691486974621 1
1.32068019929541 1
1.48706384477902 1
1.29493681259208 1
1.3870615156198 1
1.11730584008758 1
1.09911512812086 1
0.744788110761972 1
1.63531113255827 1
0.928467355162564 1
1.30661869462938 1
1.07336225131172 1
1.0983993022697 1
1.12528675726499 1
1.40754480961621 1
1.14466572891917 1
1.48116421308617 1
1.07489909831202 1
1.32489913270961 1
0.733221271476498 0
1.40445715078567 1
1.50583815787723 1
1.1642004932795 1
1.46828776618422 1
1.42142070086759 1
0.581529790869381 0
0.701450341849829 0
1.35872388209304 1
0.810850164388955 1
1.30036991516427 1
1.34880714307642 1
1.35931581719609 1
1.46417321726036 1
0.928084738671701 1
1.20562429348157 1
1.49574723017465 1
1.1868927158651 1
1.44899318814473 1
1.19803489626803 1
1.42674675431753 1
1.4455843548577 1
0.952668234080278 1
0.545445262318759 0
1.14858625189482 1
1.1180043134602 1
0.922340164361577 1
1.13516046250871 1
1.15034609291761 1
1.26970421469472 1
1.62729154532913 1
0.581305327352537 0
1.47866313689565 1
0.828220565289237 1
1.41656881446669 1
1.10487582789778 1
1.12858720320173 1
1.61035489602985 1
1.31659437772172 1
1.02642656115784 1
1.07164332042284 1
1.05165108707175 1
1.69900808744918 1
1.18464128483965 1
1.37371455636157 1
1.49868766087633 1
1.29683819859203 1
1.19937403025386 1
1.14047429068035 1
0.980848788707417 1
1.6407287108712 1
1.45454165603221 1
1.54525672017858 1
0.783657114635572 1
1.04215952232001 1
1.26630262179188 1
1.14484749358408 1
1.59868664426648 1
1.10263614514 1
1.27859064108186 1
1.28300591940687 1
0.957805553576314 1
1.46461428350998 1
1.13186110742045 1
1.5241270717076 1
1.21789968814426 1
1.09748395896131 1
1.21751890009118 1
1.45548928408122 1
1.05905294385934 1
1.16701538128069 1
1.15929764518762 1
1.06971365373426 1
1.17736919159886 1
0.88773589649533 1
1.62263987787533 1
1.30992532318807 1
1.05979759453995 1
0.740193431222834 0
1.19429606459863 1
0.974740697557507 1
0.594497287352285 0
1.41067979027855 1
1.57378243392208 1
0.792644401052511 1
0.769505919657463 1
1.28439026023369 1
0.995185380877379 1
1.65300816862789 1
1.1972806682265 1
1.21910005082471 1
0.902213984503032 1
1.56375206425146 1
1.328843523131 1
1.50917036779983 1
1.95348288589682 1
0.624478023023179 0
1.44633352151908 1
1.58643783197451 1
1.28762729688354 1
1.59881044354719 1
1.13102149127071 1
1.23661853880137 1
1.50498383520072 1
0.958213363030352 1
0.84460833311572 1
1.16874417407288 1
0.408093099676446 0
0.960306545049204 1
1.24146187951802 1
1.14906503391343 1
1.06850961919142 1
1.47518498882128 1
1.13525372173923 1
1.44715365981428 1
0.961261859139002 1
1.369523795739 1
1.05890318768735 1
0.737475942168432 0
1.16223366183689 1
1.391846328608 1
1.04373829575213 1
1.44758637681792 1
1.08000050638521 1
1.26500354045001 1
1.01153917444544 1
1.16834454437197 1
1.13439455875512 1
0.811091793234505 1
1.19445316508144 1
0.813121745572313 1
0.99399548591436 1
1.52122078016028 1
0.599395000376124 0
1.14508074088106 1
1.33662962851567 1
1.19260258680077 1
1.12895427189919 1
1.11013923342553 1
1.09851583909888 1
1.37267680644362 1
1.09806125834943 1
1.50762622399519 1
1.30091943311163 1
1.13115303380381 1
1.05395590459275 1
1.38109000529842 1
1.58354564138977 1
1.24824744421628 1
0.926414060820931 1
1.58227533878862 1
0.882258044353539 1
1.12472605483102 1
1.23750256680232 1
0.971966567703516 1
1.07586147504269 1
1.33470725873381 1
1.58657572771901 1
0.964267192818359 1
0.49812869530505 0
1.11356460302427 1
1.23781434786009 1
0.726899644340126 0
1.25915601985439 1
1.21510866775111 1
1.03636264523561 1
1.38040272920435 1
1.37004076633487 1
1.27110972579852 1
1.39133562218856 1
1.4641389275213 1
0.94296500329776 1
1.13384847140579 1
1.35133575405879 1
1.40911207540257 1
1.21735788697258 1
1.32625575801233 1
1.50263220045575 1
1.37540681072741 1
1.21969402421274 1
1.1519295911119 1
0.661301864611863 0
1.09052932550505 1
1.1942670076991 1
1.2013511610112 1
1.50105446309905 1
1.14956594955547 1
1.44948036868449 1
0.978972364991427 1
1.19935188127176 1
1.26546623634729 1
1.43069328631111 1
1.49800043981868 1
1.51217953713627 1
0.819970694938714 1
0.805804695317161 1
1.15127059375113 1
1.11757852437463 1
1.10483402102327 1
1.15829477807737 1
1.7015590576108 1
1.51840283415889 1
1.05101903912075 1
0.567262334306382 0
1.16779697019383 1
0.97030763927371 1
1.05756707915185 1
1.39265666511334 1
0.942927139349234 1
1.46809830106113 1
1.32582144833304 1
1.04069314628585 1
1.27288705002048 1
1.34416525118268 1
1.30620604855854 1
0.986920676928731 1
1.44849100452502 1
1.25495226454046 1
1.43726957420867 1
1.15121260094053 1
1.12077962503844 1
1.13271877705893 1
1.07625595113869 1
1.32716058012122 1
1.41750170363684 1
1.5414983101471 1
1.72735212245846 1
1.01088219587736 1
1.5278488258914 1
0.996196877111977 1
0.876954808564463 1
1.22670381276056 1
1.13261414301015 1
0.651796478932236 0
1.80752568274523 1
1.11117614774508 1
1.21451427260402 1
1.54566211474329 1
0.390913277353894 0
1.42669037799792 1
0.846619269827751 1
1.30713150653485 1
1.24611491627794 1
0.925661028330568 1
1.05432334324585 1
1.49241148492009 1
1.80156287184198 1
0.963750474332675 1
1.12689160710403 1
0.978207791277554 1
1.26910508280773 1
1.34444273348074 1
1.27111219641338 1
1.21520132227967 1
1.35589341238701 1
0.944922603204412 1
0.908819386702403 1
1.137372480408 1
1.97703249278864 1
1.40924608696261 1
1.20570716625216 1
1.41166435695868 1
1.03233683397359 1
1.43206472228235 1
1.6223349207889 1
0.855521954137877 1
1.0645966164198 1
1.38805837536999 1
1.28189212504041 1
1.54600475589436 1
1.27227608247709 1
1.51346840996923 1
1.14432665513106 1
0.628935233902578 0
1.37699617571906 1
1.36120848171792 1
1.33937007659826 1
1.62719555012321 1
1.47073338426194 1
1.36444379322433 1
0.93123231172538 1
1.29299757288513 1
1.3612873304387 1
0.837552471391308 1
1.39390434463059 1
0.777279125359595 1
1.06439558987737 1
1.10104794295336 1
1.02316591146828 1
0.825260684499433 1
1.45215285867397 1
0.914215092723694 1
1.12697368658352 1
0.870427347308635 1
1.35290852145524 1
1.57582115350842 1
1.32398547972071 1
1.18575673473184 1
1.53359862700114 1
1.07798965851715 1
1.15418472348643 1
1.49038679210157 1
1.14562261997826 1
1.57312791723024 1
1.23483759370037 1
0.670831141486108 0
0.831539566871 1
1.24629471798987 1
1.18586855158091 1
1.16635971905381 1
1.32127287890539 1
1.6516942234048 1
0.627271906618729 0
1.75675328748924 1
1.24251996073136 1
1.05931115524585 1
1.50054399419653 1
1.14810648910334 1
1.58500006932541 1
1.00171347744163 1
1.46950473387346 1
1.20503036758946 1
0.860493910259434 1
1.1695364492618 1
1.08184337213646 1
1.10746144428855 1
1.06669142842481 1
1.74927852992734 1
1.05781365148271 1
1.44674885351438 1
1.55524366310344 1
1.09311919068348 1
1.39079404022869 1
1.8185126856207 1
1.44425394945592 1
0.979415755033434 1
1.33056256063986 1
1.78442463005118 1
1.06650081868463 1
1.1924556423707 1
1.31666801420884 1
1.62038783948981 1
0.863802302798915 1
1.15343880848155 1
1.33627253161376 1
0.689753334176052 0
1.74890802168912 1
1.05478657270025 1
1.1188005592935 1
1.56456342733534 1
1.6835319606475 1
0.753627324798532 0
1.27497246255262 1
1.10722684646462 1
1.32616570813143 1
1.21252374799877 1
1.20647886474163 1
1.20228113198494 1
1.21019387981469 1
1.19304282489876 1
1.15977312796222 1
0.768672647262419 1
1.26261740066112 1
1.13748970205719 1
1.18231091842919 1
1.30848146405016 1
1.45409941807611 1
0.805454289423074 1
1.31364615425237 1
1.47493374052972 1
1.24226344614019 1
1.39279786219783 1
1.15832832011756 1
1.16933499484578 1
0.914195367920337 1
1.46098819842939 1
1.20583031231096 1
0.991572001898549 1
1.53592737583716 1
1.23858444136432 1
0.982816144302187 1
0.927713708647675 1
1.32605772638945 1
0.737070665687956 0
1.38933711461612 1
1.79419410498981 1
0.642254343245046 0
1.44281988637935 1
1.45893330944318 1
1.18717402235165 1
1.28153914046477 1
1.66892723930974 1
1.09255792628869 1
1.59952710790388 1
1.29049583979244 1
1.34761514478174 1
0.907575883212432 1
1.02008269823966 1
1.37696178928712 1
1.21287399632731 1
1.20701999968707 1
0.590413754143303 0
1.14677284321246 1
0.896708874877876 1
1.31498557927313 1
1.68916421680972 1
1.1785381034496 1
1.22498554277853 1
1.59294540191111 1
1.44309531506773 1
1.40840111326331 1
1.11007282362581 1
0.735308207072184 0
0.99125813342461 1
1.14007997386943 1
0.615818006161115 0
0.668914357167909 0
1.85223983877633 1
1.52499361337889 1
0.862964648990523 1
1.46312343521027 1
1.21527959733633 1
1.36870928668262 1
1.59243244643412 1
0.902640146621944 1
1.34553685881129 1
1.05920069814655 1
0.647813915846842 0
1.13804283947906 1
1.28829164596877 1
0.476909328796277 0
1.19058232062445 1
1.06105134778373 1
0.938354758318414 1
0.884050727504729 1
1.00906366244764 1
1.30680196232645 1
1.23852299004911 1
0.720432980041474 0
0.709906291570984 0
1.42818795245864 1
1.4185472402742 1
1.27011879721739 1
1.01551708774646 1
0.572670459788307 0
0.964268236448588 1
1.00343704321731 1
1.21357121812923 1
1.3486632704787 1
0.920982978473212 1
0.867828300818983 1
1.69745540115791 1
1.72247378695551 1
0.805302614929926 1
1.48314647472674 1
1.4936940419378 1
0.475682561636848 0
1.42676541781376 1
0.990698253601234 1
1.03385543639118 1
1.54360945844825 1
0.99000657633166 1
1.23620721054409 1
0.976502656007598 1
1.12153830925716 1
1.08488632760062 1
1.50838972461011 1
0.790980834535972 1
1.46557404143717 1
1.12432459078892 1
1.51160170312226 1
1.24285910653306 1
1.16978702354843 1
1.47309230821231 1
0.908646480012764 1
0.737964781746783 0
1.50029172870412 1
1.03269139105656 1
1.57617912140153 1
1.25403493828729 1
1.05274109868929 1
1.00198824272014 1
0.897882864728944 1
1.81386603859322 1
0.786800279401345 1
1.11616357381909 1
1.21627005186507 1
1.61403957205767 1
1.4418101397955 1
1.46037994902441 1
0.819648217828367 1
1.22282905087805 1
0.891144041475364 1
0.954412569223246 1
1.21210296997096 1
1.41378758416899 1
0.866658840879964 1
1.35792845886915 1
1.51991698822506 1
1.63297036591059 1
1.06366883192282 1
1.20580529681507 1
1.2008132150421 1
1.47141299707472 1
0.943788590518463 1
1.39302254291995 1
1.12963043657761 1
1.61309300278784 1
1.56641686000095 1
1.50738667734681 1
1.66775506692366 1
0.8309885291921 1
1.53459259812471 1
1.01978099222219 1
0.994892301038359 1
1.18564787284194 1
0.75637215637774 0
1.14796113459489 1
1.67474228866236 1
1.49049092392349 1
0.903033881246978 1
1.15866641749631 1
1.61352128642603 1
1.03614780534987 1
0.92814467051042 1
1.33959121552325 1
1.01912408350465 1
1.61322748551697 1
1.02723066794081 1
1.38156191501933 1
1.13019938221502 1
1.06745384141538 1
1.05079124856509 1
1.00664284568341 1
0.765338391720583 1
1.60114977458364 1
1.53893016631979 1
1.38925320577889 1
1.20631092901754 1
0.987511564627691 1
0.96323194729543 1
1.30976233978169 1
1.36550105929401 1
1.68199507301499 1
1.26464729716086 1
1.5810705033626 1
1.39986828525767 1
1.0083845217868 1
0.960391268519758 1
1.47919388930544 1
1.59757778012136 1
0.770136785071694 1
1.25858864824641 1
0.854731487960406 1
0.978465850902557 1
0.832575204913063 1
1.18854646007496 1
1.6120534388409 1
0.866469441835317 1
1.15436919794434 1
1.24964520762299 1
1.76772610615221 1
1.8499049742309 1
1.01637889894623 1
1.78969561214007 1
1.11417036978113 1
1.08496797366231 1
1.23849525139736 1
1.33881618354646 1
1.59699758204596 1
1.20733533580344 1
1.73061994823664 1
1.75762314138356 1
1.26682576912824 1
1.29374520677072 1
1.09914581441413 1
1.25603292760699 1
1.15577923379739 1
1.30709321809467 1
1.60142027946861 1
1.40307023274256 1
1.29693717313649 1
0.831592182688186 1
1.66406114123619 1
1.31843472875483 1
0.809087400882825 1
0.767682558380869 1
1.11644816693632 1
0.839105111428424 1
0.927379926757169 1
1.32863167161052 1
1.54350213575213 1
1.66492234430505 1
1.1390999202115 1
1.25173468748254 1
1.03616074857882 1
0.932327857037705 1
1.53601428525565 1
1.41614750980134 1
1.82088518283679 1
1.64089013017678 1
0.948196034633116 1
1.57703838790022 1
1.22250454361102 1
1.53763443175066 1
0.942108538688816 1
0.826699240294632 1
0.989167587589025 1
0.616649790291464 0
1.0596656384474 1
1.38105524989952 1
0.957563321114888 1
1.49469990868051 1
1.40303500501728 1
1.48931739680682 1
0.898869102534029 1
0.90393395943787 1
0.978460771640155 1
1.3146048825034 1
1.56922381742175 1
1.12466161967237 1
0.958975221175268 1
1.19272866989681 1
1.33046160669129 1
1.23280703301218 1
1.05578633958915 1
1.31103860017156 1
1.34561938537123 1
1.10130201404087 1
0.908982647815409 1
1.22443289581756 1
1.39501135212863 1
0.687348528057279 0
1.38019411856488 1
1.32655485722712 1
1.4235406785495 1
1.29977187473265 1
0.953269549672477 1
1.17652752045924 1
0.89950157081286 1
1.74072899250844 1
1.12472827942 1
1.32959111826844 1
0.884228683223054 1
1.47974797894223 1
1.6279722928811 1
1.3657930399804 1
1.96387000752853 1
0.872707296973917 1
1.35094790696941 1
1.23369263870556 1
1.42994777936696 1
1.33782056289941 1
1.05313036095004 1
1.266159085403 1
1.24108274271698 1
1.16022648016329 1
1.48893069338851 1
1.40613513664757 1
1.30491746223843 1
0.676877755808051 0
0.781355585738584 1
1.3876020628037 1
0.889931171349394 1
0.635776825735789 0
0.910720110291721 1
1.64608275534498 1
1.23189590764167 1
0.58080618039223 0
1.45320795524286 1
1.14626213510904 1
0.918136885658793 1
0.98386997399601 1
0.923195873478588 1
1.22472448453415 1
1.35411110535563 1
1.15593318850624 1
0.817354405934236 1
1.31952216322302 1
1.14464740747927 1
1.36094196167523 1
1.42391718779887 1
0.545514306105046 0
1.60740864013713 1
1.38475812829898 1
1.32165714525791 1
1.52019064747715 1
1.66136628100003 1
0.727044003595143 0
1.62006964599891 1
0.987699880999442 1
1.17048958895765 1
1.55155641166088 1
1.4759213091676 1
0.829973329691508 1
1.18317105946834 1
1.29178518920684 1
1.52306670880555 1
1.45011854188292 1
1.08167012674967 1
0.988078276659494 1
1.05806410382489 1
1.28362919382898 1
1.04880534967103 1
1.52613512826754 1
1.30462770988103 1
0.564900188783654 0
0.704430612671558 0
0.80648664448415 1
1.16840746667586 1
1.18174911489371 1
1.22345351088131 1
1.28567327268638 1
1.33203460992394 1
1.64242030415144 1
0.798668183868259 1
1.20213260270096 1
0.968259152148816 1
1.20151871420427 1
0.98513413287627 1
0.914060151867157 1
1.28387960135257 1
1.1375277425495 1
1.31210894996298 1
1.13808571519261 1
1.19612702175017 1
1.54562442935351 1
1.11478289827339 1
0.58844928053577 0
1.00601457896181 1
0.958688778437699 1
0.805638638765833 1
1.3536173046072 1
1.08146794630181 1
1.35153357971433 1
1.42813585338982 1
0.844704239309387 1
1.45410151336518 1
1.19088012946943 1
1.48873217378371 1
0.763014323966853 1
1.34582346429338 1
0.995158604495648 1
0.746117422775085 0
1.33330256732785 1
0.911235664731472 1
1.28642351925116 1
0.843156046500649 1
1.49030153699943 1
1.78487640979465 1
1.32341916819154 1
0.609608840281976 0
1.26418204129741 1
1.89491029626532 1
1.45137951264945 1
1.55399491286793 1
1.4222391141931 1
1.54422492909323 1
1.22270047401358 1
1.28713464628706 1
1.14296974386655 1
1.44782147059025 1
1.52738922904846 1
2.00128753688293 1
1.58512982142526 1
1.51338463406833 1
0.98387805091553 1
1.06663769893053 1
1.01899886156786 1
0.858399970032633 1
0.92496854267602 1
0.778010641221772 0
1.03972898252714 1
0.851609014757043 1
0.763311403596059 0
1.03100535998067 1
1.94720508750396 1
1.2375846973887 1
1.63205336495915 1
1.65600988202625 1
1.52652013118724 1
1.70943488935922 1
0.99415821013519 1
1.44538004170757 1
1.42230723535855 1
1.30954371964211 1
1.49175692456619 1
1.26092665818498 1
1.42769128741139 1
1.43983929045598 1
1.34060981433375 1
1.57165749708132 1
1.29485858232888 1
1.5371278972123 1
1.11373453857735 1
0.967278336116349 1
1.2023072238878 1
1.39375205382678 1
1.29623357230111 1
0.954387210203814 1
1.07646103676545 1
1.21589891344292 1
1.32305395876744 1
1.05378846814086 1
1.29384538222898 1
0.960341236408746 1
0.912428743590729 1
0.755300741502439 0
1.08651020259101 1
1.33565782839768 1
1.1696780686407 1
0.761672719989744 1
1.48419751644226 1
1.29642490914794 1
1.4905786723835 1
1.49073116564482 1
0.70318859812931 0
0.817730550542359 1
1.10436200251944 1
0.674922309533607 0
1.08815928880799 1
1.34403068448122 1
1.64443501228984 1
0.693059247519275 0
1.27020222366127 1
1.10893270054498 1
1.47879741840078 1
1.42496064464204 1
1.48355764953637 1
0.912521666584289 1
1.51957403987491 1
1.72613768930794 1
1.42648264015608 1
0.690870172780686 0
1.30230253245314 1
0.804049444820979 1
1.19441966055637 1
1.41934697417212 1
1.11889401510323 1
1.28879558460677 1
1.06365652243187 1
1.29666676435078 1
1.12047875537859 1
1.33103911318293 1
1.16525414854307 1
0.902899870488105 1
1.00901648921356 1
1.6036311461438 1
0.261682358116165 0
0.904477530288815 1
1.0903936059837 1
0.83233807245142 1
1.11041659440538 1
1.0539852646396 1
1.19772943749743 1
1.54278157084754 1
1.41581387403322 1
1.61045008967741 1
1.11686484148517 1
0.428522139020798 0
1.2149782693845 1
0.658787383972565 0
0.919827991092241 1
0.47440137435172 0
1.16371622176847 1
1.46618218192243 1
1.05945095797762 1
1.59066431667526 1
1.07405772950156 1
0.646780898925082 0
1.39307071498516 1
0.997534282377004 1
1.26161941341428 1
1.17471452407498 1
1.26444066158217 1
1.0286402087726 1
1.21241188976968 1
1.48912803193706 1
1.11915901396987 1
1.05765004693645 1
1.32747496804899 1
0.975956612856042 1
1.51998481568527 1
1.28504474623338 1
1.77885941615288 1
1.00903513143163 1
0.901435107999435 1
1.26046369627928 1
1.07949951904361 1
1.37206393921382 1
1.5109088531076 1
1.1275681544754 1
1.14604340284913 1
0.979116220261555 1
1.3298894970467 1
1.12250424826522 1
0.926460266255029 1
1.44521978704757 1
1.24045907849155 1
1.15215515754567 1
1.80595381748314 1
1.05125921185006 1
1.42672520117444 1
1.31326564220525 1
0.910199029886779 1
1.219488807594 1
0.891978565366362 1
0.917568911006317 1
1.17287739226052 1
0.536719869452444 0
1.40668341920801 1
1.21143151647218 1
1.45381053682655 1
1.74031614142269 1
1.41440146761203 1
1.45986057093616 1
1.20647796482884 1
1.7008067509246 1
1.28796374906819 1
1.22539499178443 1
1.33827683239215 1
1.30897854988493 1
1.39465521728321 1
1.20193138562798 1
1.48221834928755 1
1.72939929175804 1
0.787402240459192 1
0.936745575913162 1
1.23628415744037 1
1.16057157497397 1
1.46584731800069 1
1.39233367623471 1
1.06468553009293 1
0.579562074068339 0
1.4773124917224 1
1.36655514178161 1
1.50414722798126 1
1.15992720719043 1
1.3139942921389 1
1.06223999733266 1
1.22546288666585 1
1.52109551876091 1
1.20661958333824 1
1.42177020497295 1
1.07913303788631 1
1.07237392789506 1
1.55141856264074 1
1.20806452593033 1
0.973371630523511 1
0.632589504365787 0
1.09082968183506 1
0.875767185140359 1
1.44726390390357 1
1.11762654475162 1
1.05534463547148 1
1.22824500644139 1
1.25263961188949 1
1.25566325104499 1
0.929415771841249 1
0.633376366343203 0
1.07977444662497 1
1.35618616724823 1
1.33693619634986 1
1.33157812068348 1
1.0658740477676 1
0.778314867713861 0
1.07915848803881 1
1.17808462667265 1
0.871218623803174 1
0.744950088555209 0
0.941478360613349 1
1.74361195444301 1
0.895271856646107 1
1.00419305425094 1
1.05422153573164 1
1.0675402218764 1
1.74756920129977 1
1.0638383103481 1
0.934653621411464 1
1.24250477198241 1
1.11747232144775 1
1.37770480010556 1
1.27076798141974 1
1.82242961626377 1
0.765556354700155 0
0.680137072134984 0
1.42460800472371 1
1.08405293467068 1
1.44269397956158 1
1.1608792355227 1
1.16866152679142 1
1.1290030046032 1
1.59178935452386 1
1.25495013806286 1
1.36302051679878 1
1.51770468609939 1
1.86813286130953 1
1.6723988653142 1
0.898393340768645 1
2.02674528012474 1
0.984549066435214 1
1.83550300327102 1
1.34873017356839 1
1.07661838494284 1
1.2290258696165 1
1.16209299230577 1
1.34326588970336 1
1.29205459507406 1
1.40124131468255 1
1.31856229073736 1
0.984371403469682 1
1.71159834848833 1
0.962899705910028 1
1.53779858585437 1
0.954113820953416 1
1.87202986823963 1
0.740235193954918 0
1.20821355489819 1
0.910655726734766 1
1.41842007969708 1
1.66387189128107 1
1.32796663673303 1
1.00860909606953 1
1.16255091550058 1
1.29590028225799 1
1.44175705778703 1
1.25435901053328 1
1.21773568228521 1
1.12059257738729 1
1.18667537945456 1
1.28810745075999 1
1.11287808986942 1
1.36722210823397 1
1.42049191099854 1
1.03762699029018 1
1.00268152236161 1
1.38532036682384 1
0.751904375391044 0
1.12780271922708 1
1.03334820545973 1
1.21897903107178 1
1.43665968955467 1
1.63519112514599 1
1.20232519544576 1
1.35379778486276 1
1.16594312866093 1
1.11718316160112 1
0.92737299902746 1
0.969343617533223 1
1.15644457143568 1
0.706469791655066 0
1.34474179632246 1
0.396191196029388 0
1.60311133824142 1
0.1930966579607 0
1.22033539399768 1
0.849443294880641 1
1.55639501904092 1
0.884026446481511 1
1.44631783154475 1
1.62898998479608 1
1.4494285143258 1
0.990413313489041 1
1.279232022472 1
0.910922798092033 1
1.55104998073836 1
1.87392143045939 1
1.17457013244023 1
0.456559669169749 0
0.694566499224661 0
1.35840078133688 1
1.01678503690252 1
1.39302726421295 1
1.37640653826311 1
1.41436966191249 1
1.74519595083024 1
1.13644711188268 1
0.863579157749125 1
1.40759765010557 1
1.72294716016286 1
1.56047580054643 1
1.02874971325831 1
1.54612638523794 1
1.07340583114407 1
0.902375267624752 1
1.51124910251926 1
1.28567823005772 1
1.55499179958902 1
1.66456150567843 1
0.834237927235507 1
1.5267759558356 1
1.00171195468675 1
1.38249156013904 1
1.43520531786183 1
1.43023604577165 1
1.88203190247963 1
1.60992814075114 1
1.18896501899849 1
1.16729089405868 1
1.38447022025167 1
1.67560122466122 1
0.913484973904003 1
1.24754819437158 1
1.45034805203108 1
1.26162090572621 1
1.31782534922557 1
0.743006884803399 0
0.724854555459762 0
0.886075218417335 1
1.12552526720726 1
1.25187097506416 1
1.26812309104568 1
1.06123665452426 1
0.954362604085363 1
1.09856539404437 1
1.50787291975074 1
1.17011901136092 1
0.536237310790292 0
1.3768575881269 1
1.68968126071909 1
0.960278455917244 1
1.27544081978458 1
1.47274566526519 1
1.11861074243356 1
1.09902344679711 1
1.47898873205131 1
0.823197234050773 1
1.82149173963692 1
1.41895890809852 1
1.354038826201 1
1.46466893425688 1
1.5836803517455 1
0.904223837698218 1
1.13356510732633 1
1.54810899741516 1
2.0843325776997 1
1.11138062727086 1
0.881143341106016 1
1.7346364784805 1
1.52711119901481 1
1.12673386097217 1
1.09899621199003 1
1.2213179455129 1
0.850559799882905 1
1.53764522635572 1
1.1474785676387 1
1.28928372074051 1
0.697139618705 0
1.31655201835192 1
1.39872763868929 1
1.7434201428192 1
1.72281222104211 1
1.34571555207686 1
1.29972989693259 1
0.759192056851503 0
0.665280030204378 0
0.821031038317888 1
0.51318786498617 0
1.64233805085302 1
1.08295940096842 1
1.70884576447692 1
1.55374504722473 1
1.24283375013248 1
0.737062876261221 1
1.33045571808704 1
1.69008501387071 1
1.38957768857282 1
1.35605208986793 1
1.32783577780689 1
1.43241002142025 1
1.25424470136588 1
1.67722076614853 1
1.26129445305746 1
1.30040098582968 1
0.580730657035345 0
0.936395000678226 1
1.10484304573497 1
1.16028750267545 1
1.28628870457869 1
0.883380423098067 1
1.17357492403411 1
1.60573474969885 1
1.65345742037374 1
1.40673368004082 1
1.32997206063356 1
0.94574261885665 1
0.864173684143808 1
0.959266818302124 1
1.28656459776294 1
1.69048836303576 1
1.45920273662436 1
0.967889594510826 1
1.62825582156204 1
1.48135969398866 1
1.30243896757308 1
1.23078957494906 1
1.00128571017224 1
0.933800087169238 1
1.24211827391036 1
0.85363662720219 1
1.29302851677082 1
1.00764700445018 1
1.81121224648606 1
0.881249870535721 1
1.14110866610133 1
1.3259152414233 1
1.47212859964382 1
1.288019167276 1
1.33442941791291 1
0.71330940756724 0
0.89998026374797 1
1.07515303907103 1
1.53463185483062 1
1.35993109642998 1
0.979725817687051 1
1.32008972230139 1
1.38498096089045 1
1.55897017050617 1
1.2056566620973 1
0.909145513791913 1
1.08424674323629 1
1.13245773267747 1
1.26068801674095 1
0.440295178788272 0
1.16008005667175 1
1.51634202790655 1
0.755190319543938 1
0.920134520331861 1
1.086050023205 1
1.32320929015344 1
1.5855777892848 1
1.16165460157386 1
1.10860901752753 1
1.30115915406626 1
0.958806389576086 1
1.12614529601554 1
1.20377500828854 1
1.86221244219365 1
1.31332693614646 1
1.32252597270691 1
0.938410306028804 1
1.50947066922139 1
0.750651247581922 0
1.06412662450362 1
1.12409563085089 1
1.21243610601029 1
1.05827972344697 1
1.23980643248969 1
1.72677051800651 1
0.86605924877094 1
1.52861264275365 1
1.15319764187046 1
1.22417085519522 1
0.956621308486459 1
0.97451618000731 1
1.20882011759253 1
1.13283558476413 1
0.719243669326538 0
1.46822363077926 1
1.9727339305617 1
1.21013837345817 1
1.16517671173175 1
1.21242848925529 1
1.43689569517993 1
1.06012664429936 1
1.20379206588158 1
1.00523070498964 1
1.63312534113243 1
1.47273279735606 1
1.42010344718763 1
0.953667435111357 1
0.851689259224714 1
1.32346739440102 1
0.73899096895833 0
1.13804829930824 1
1.40354063308469 1
0.949173108666784 1
1.42214525055673 1
0.730828546168814 0
0.98615519235721 1
0.999755940991097 1
1.35777519743304 1
1.50634965850595 1
1.04277802602319 1
1.48783017267901 1
0.992790216259293 1
0.962122617321718 1
1.23849378907936 1
1.27078242494967 1
0.706764316269937 0
1.3384387478831 1
1.11085747151025 1
1.18885503637393 1
2.17555826506307 1
1.1177642633522 1
1.24392975005735 1
1.06599777014306 1
1.05918237974916 1
1.31815940194354 1
0.677672926444564 0
0.899147293536024 1
1.38280403554341 1
0.931192642084822 1
1.40384262569312 1
1.33491285644346 1
1.67023899139507 1
0.712614681087371 0
1.29261699476759 1
1.3990539013974 1
1.07631105612397 1
1.28713142370882 1
1.35514216422344 1
0.339693971538847 0
1.40725824147057 1
1.04514908758693 1
0.928015534588813 1
1.48771353116725 1
1.17333249572107 1
1.21559876737821 1
0.834181824919828 1
1.19434350944991 1
0.965465137088797 1
1.39583835851864 1
1.56473388750912 1
1.14653253220495 1
0.791426777380071 1
1.03081310668027 1
1.37919463463172 1
1.71305569263857 1
1.19414250440146 1
1.22772927379043 1
1.11390221930707 1
1.01487083428172 1
0.974429155805444 1
1.16752317149645 1
1.5924290237226 1
1.23248878719833 1
1.5671751187591 1
1.54970079688679 1
0.55289754199968 0
1.9266626224151 1
1.30763295746725 1
1.52051468043173 1
1.04025832649969 1
1.06647189955596 1
0.606572434772012 0
1.75047034578511 1
0.805044902969723 1
0.928262215236849 1
1.59538853160436 1
1.55028967085341 1
1.24495219975768 1
1.5237405408866 1
1.08343175498094 1
1.20857580661224 1
1.28970338933233 1
1.56605895303204 1
1.22789097524931 1
1.57355238581634 1
1.39095444363134 1
1.33469636538053 1
1.12343144214582 1
1.35691954776592 1
1.25337736428599 1
1.02867556703456 1
1.4012193112321 1
1.10756194193158 1
1.41246561144658 1
1.21881142325795 1
1.73110020450923 1
1.39968645845903 1
1.59399315464959 1
1.44205135548413 1
1.57553509323088 1
1.69939714218552 1
0.670177167250571 0
0.80798382133718 1
1.16916335199423 1
1.07636444565941 1
1.14593396153803 1
1.63438273108027 1
1.34730978358634 1
0.907287114602705 1
1.32148860468064 1
1.4470780032315 1
1.29596584052539 1
1.25297452173401 1
0.791150107714741 1
1.51414459001331 1
1.37503074661207 1
1.66290448021043 1
1.33332977838961 1
1.07634060399295 1
1.05289590386663 1
1.22417605139915 1
1.50764242937358 1
0.57446134810847 0
1.09072870523339 1
1.37728222758665 1
1.07812682649783 1
1.46215229804298 1
1.10260018943734 1
1.51590567543241 1
1.07334749525782 1
1.10176382694163 1
1.49823331641943 1
0.666694626564896 0
1.72704586873326 1
0.976874464864397 1
1.59244625292011 1
1.64164988599146 1
0.942527284412753 1
1.21499581156503 1
0.920842178793639 1
1.54187424687964 1
1.76368719039646 1
0.974044442081772 1
1.02631090395749 1
0.98789631251817 1
1.58900778622305 1
0.59408973392616 0
1.19653896718858 1
0.784256379329367 1
1.11700744955185 1
1.0848423556022 1
0.934698727741024 1
1.63426393691362 1
1.34611274352664 1
1.21120614870195 1
1.59015307923376 1
1.15953098996182 1
0.711690601097923 0
0.902792080368448 1
1.31360660488962 1
1.09575795822122 1
1.49355589992519 1
0.954441728635021 1
0.493551630826649 0
1.20406285792219 1
1.16103866697229 1
1.05025882241062 1
1.22285405804529 1
0.923066682278808 1
1.70864224218292 1
1.46715142691439 1
0.888233300976134 1
1.04214019429501 1
1.03060377321183 1
1.13540187025293 1
0.917780712156738 1
0.937637763425887 1
1.73765814292803 1
1.36609984236752 1
1.64676083583196 1
0.842343487001077 1
1.19191797188192 1
1.54932269850659 1
1.52071061686966 1
1.40151461872996 1
1.25543137914717 1
0.81605812010504 1
1.56878567516441 1
1.38844119709876 1
0.997869225069463 1
1.10865380980763 1
1.45474598480281 1
1.63892696492281 1
1.00476347391717 1
1.4876967307652 1
1.64982964353441 1
1.4043518669917 1
1.36499420694552 1
1.46955543032118 1
1.14311321958252 1
1.51630257248028 1
2.07504795231485 1
1.18116214179876 1
0.797254500691495 1
1.0687773402055 1
1.04508991156105 1
1.59943748322678 1
1.80251876146673 1
1.19787043562357 1
0.97075992348706 1
1.46578874051266 1
1.8455000704933 1
1.53556917121728 1
1.09065690357286 1
1.21903469043698 1
1.47802867593708 1
0.930912748197738 1
1.76712828207886 1
1.22405411094389 1
0.957661726777723 1
0.982125454820392 1
1.16507045616582 1
1.41996962672542 1
1.05847696271385 1
1.75395542177043 1
0.633368976213238 0
1.1549421777628 1
1.3692315893948 1
1.38347486522092 1
0.687223283739487 0
1.15991123016677 1
1.72462008871905 1
1.25024176221351 1
1.25203808224679 1
1.26701843136009 1
0.964836081875921 1
1.11363909133847 1
0.67864837308246 0
1.33282878211962 1
1.61770539786971 1
1.48670241987158 1
1.24439766674615 1
1.09792074456303 1
1.26337636868726 1
1.2460093491569 1
0.464864764148743 0
1.33655006787294 1
1.09913997687193 1
0.999615881743014 1
0.857741880452336 1
0.968168081695223 1
1.25777817770366 1
1.13691767162899 1
0.806079229269072 1
1.20599122201973 1
1.58482925124201 1
0.825003194393014 1
1.12060021887906 1
1.25921977475013 1
1.3686870020361 1
1.1945077995517 1
0.582078898927075 0
1.31960619745502 1
0.793403564660795 1
1.52962422465044 1
1.23019201794344 1
0.800515935422129 1
1.59211358679872 1
0.90445268472494 1
1.07526384516082 1
1.49955049788264 1
0.654815433426207 0
1.23135544202298 1
1.94171713350678 1
0.849278220030472 1
1.01398231221405 1
0.948027097523434 1
0.639162176213665 0
1.02907694352907 1
2.19393819951874 1
0.865450425290957 1
1.35167045479325 1
0.820294689450644 1
1.58568379321614 1
0.974906768581222 1
0.715121084180469 0
1.11129584375501 1
1.40468002273788 1
0.945960534867673 1
0.944408060096568 1
1.56888594399481 1
1.35700095582681 1
1.73782323966692 1
0.829604819314076 1
1.37137481655854 1
0.943666494620346 1
1.14929014471548 1
1.04451941475541 1
1.62026205440744 1
1.1280989453689 1
1.30804714895628 1
1.07986390618215 1
1.61681262882976 1
1.77430456828733 1
1.73858405999526 1
0.76138090268646 1
0.620595616308163 0
1.48784662976444 1
0.582304428830041 0
0.590441289551556 0
1.67737891440756 1
1.3598950203331 1
1.00937014759389 1
0.973958579290892 1
1.38516043514131 1
1.2347771045189 1
1.75847263721123 1
0.970891228781013 1
0.895420149923713 1
1.22289255556553 1
1.54459810322131 1
1.27372564250186 1
1.29773959156774 1
0.670270676417201 0
0.99074769923993 1
0.953571489653193 1
1.39895328906999 1
1.31096226186226 1
1.92703874975679 1
0.892448783328439 1
1.28321221342466 1
1.18683238461677 1
1.43764353471615 1
1.61369358261464 1
1.123189169678 1
1.04366235654824 1
1.45133671451075 1
1.46932625562059 1
0.870767663390616 1
1.01016700018955 1
1.06585078059359 1
1.40379153355889 1
1.30548668552614 1
1.59375072302554 1
0.860908728010633 1
1.11055717936481 1
1.22653970104337 1
1.08351260370563 1
1.52050789985338 1
0.622796989233056 0
1.26980817679733 1
1.70253732078439 1
1.57788657045608 1
1.08733368907523 1
1.3350756948873 1
1.23707620472138 1
1.1332257773057 1
1.26593055687148 1
1.15770682243617 1
1.12901377546709 1
1.18657666819375 1
1.12765162565558 1
0.844180810858619 1
1.14195665713045 1
1.35996728652656 1
1.56235669692928 1
1.59508143738792 1
1.18362181175976 1
1.08502349367358 1
1.1393576689113 1
0.677311448568741 0
1.15927679730775 1
1.38604562106468 1
1.07828315683424 1
1.21993061062287 1
0.972794325798961 1
0.929048499439747 1
0.940743460335678 1
1.92685573028877 1
1.27220347209241 1
1.33716578239374 1
1.05302905330956 1
1.49248871606687 1
1.11434806053761 1
0.909546264548712 1
0.891625163518996 1
0.894900451230247 1
1.6581141484494 1
1.43070895368602 1
0.892367166276835 1
1.27969259457003 1
1.27299155141856 1
1.12682737096615 1
1.4099150421794 1
1.50665801957277 1
1.63969749585113 1
1.30332607708512 1
1.26492986471815 1
1.20808961744336 1
1.22404171716293 1
1.09556293967825 1
1.39013294450259 1
0.898813178348255 1
1.18257666656183 1
1.01927108779367 1
0.997527500343807 1
0.832419680635061 1
1.42127229899103 1
0.423211471121066 0
1.00919830575439 1
1.23627274257104 1
0.735735781849297 1
1.12570978400838 1
1.25024277726588 1
1.85918834972343 1
0.678968516090135 0
1.3199997860324 1
1.48172152694226 1
1.02697101577946 1
1.05612957519684 1
0.934702000182941 1
0.932879058161889 1
1.47240140374187 1
0.898465027864211 1
0.892492379572593 1
0.896912347140827 1
1.08883378774778 1
0.731820637108672 1
1.36861654291855 1
0.747534732139412 0
1.19335799716628 1
1.20247672728632 1
1.26216322639103 1
1.57931179614368 1
0.859017732294194 1
1.17991350433683 1
0.824019592408912 1
1.3020527166319 1
0.990250143439574 1
1.3191212350679 1
1.19767317782351 1
1.12088074568032 1
1.28257135049891 1
1.45625639762659 1
1.24177655106558 1
1.33301152656107 1
1.0990898072465 1
1.1738904718736 1
1.26130026825031 1
1.04389396341057 1
1.09871543463994 1
1.09394950206292 1
0.813123145083908 1
1.52218118993974 1
1.28190740889571 1
1.19152299907015 1
0.884003543045387 1
1.58227519913306 1
1.14138044376574 1
0.998080800948542 1
1.32241739433672 1
1.39535545191992 1
0.863198377968675 1
1.29380858485907 1
0.958525057367071 1
1.00108041483976 1
1.53272297818847 1
1.0184540024463 1
1.01612692936108 1
1.28908497951911 1
0.799255553806846 1
0.982528795553322 1
1.25110020864247 1
1.06285722015267 1
1.186371299092 1
1.49916853162994 1
1.20861143233515 1
0.836349737719289 1
1.56130940482889 1
1.07343482529017 1
1.23123275569846 1
1.24317983119263 1
1.69363581026273 1
0.601990929354937 0
0.717132650183515 0
1.04395384102627 1
1.68407059051842 1
1.67607133493163 1
1.12850947105005 1
1.12929839067341 1
1.37793452436002 1
1.40410948576846 1
1.00847576000371 1
1.11705231840094 1
0.915282348636663 1
1.51143344853468 1
1.04505398844978 1
1.90926075887836 1
0.703435634209863 0
1.26242050318331 1
1.50565814471709 1
1.02769346867581 1
1.00352806022301 1
1.23441270181872 1
1.3943146276024 1
1.26968985800342 1
1.09810245395796 1
1.00223115680108 1
0.724645685250667 0
1.49946904087095 1
0.858673510584049 1
1.3743125827178 1
1.49278429620041 1
1.35523008146504 1
1.1481795051285 1
1.42271284999199 1
1.1005557286785 1
1.51968565144688 1
1.0993039625871 1
1.30640207253382 1
1.32086469436113 1
1.31581718271604 1
1.40521971280409 1
1.34304365022846 1
0.944264703377863 1
1.13358331078717 1
1.22543968706407 1
1.39355995311066 1
1.02911305084067 1
1.30709537263969 1
1.51840564635188 1
1.0189364976362 1
1.04321860892601 1
1.6714833312874 1
0.974200756833941 1
1.22316477415429 1
1.22205620359824 1
1.25052887676632 1
1.30566511914363 1
0.952731598031431 1
1.48653342082864 1
1.02280120456558 1
1.45055893086922 1
0.708916515640477 0
1.19026265993754 1
1.48372144642554 1
1.20754717106787 1
0.988937966726991 1
1.38981080298214 1
0.890674514907113 1
1.06146342403087 1
1.49812530272807 1
0.801987762857612 1
1.5065862718365 1
1.15370294427603 1
1.1522762070266 1
1.29020433080855 1
1.04916278824482 1
1.02137910597524 1
1.08632501744203 1
1.31341438873588 1
1.20094699309674 1
1.30996533269305 1
1.11825382114425 1
1.53722828277148 1
1.26467072799528 1
1.10700091146403 1
1.23146852237203 1
1.45285421756346 1
1.02815361255981 1
0.743343275671723 0
1.09278133763301 1
1.07440727770595 1
1.24965487884369 1
1.59405000031767 1
1.14374227903968 1
1.25545820050081 1
0.991621432280502 1
1.2052640152321 1
1.71135986772412 1
1.062223381675 1
0.918891793583531 1
0.81732189255674 1
1.20077281273516 1
0.700773149766852 0
1.48914615946484 1
0.601369742221731 0
1.23656860225883 1
1.07237808301754 1
1.17202782392086 1
1.2895811823322 1
0.670673055100376 0
1.45663097682589 1
1.61968823715307 1
1.34895738526122 1
0.986399128952479 1
1.28549806104409 1
1.17727233319393 1
1.10719656557633 1
1.53181012321166 1
1.33194636178297 1
1.33207413615937 1
1.41024026798553 1
0.894957610646382 1
1.16573432139149 1
1.18383074355429 1
1.38580654948475 1
1.36818951229614 1
1.11525415358004 1
1.37569458565377 1
1.62397258963326 1
0.585842252149747 0
0.992194376152508 1
1.26938119601279 1
1.62555468870352 1
1.22340328960248 1
1.48002461520275 1
1.00885288938492 1
1.3144402458555 1
0.771694710087282 1
0.682538754210598 0
0.850237072259778 1
1.45839361409269 1
1.31714079691689 1
1.17418425788953 1
1.27719237422648 1
0.71960171373367 0
1.66254532876438 1
1.44452598058294 1
1.43384156212268 1
1.49928682492546 1
1.49629298107259 1
0.958790821891986 1
1.19619740739768 1
1.02836268527492 1
0.545996357066504 0
0.514532396029803 0
1.07404451089427 1
1.38779936475273 1
1.33813818797103 1
1.13245719070374 1
0.339616083561676 0
0.916450151862626 1
0.672973126554103 0
0.93623004167182 1
1.18370076976313 1
1.11296100196047 1
1.29277878816048 1
0.983063778616872 1
1.16995718609754 1
0.990053025517769 1
1.2867866666285 1
1.19416198988682 1
1.11801718290067 1
0.988204231777206 1
1.44217379803279 1
0.82067230458297 1
1.36179442414181 1
1.26909107210861 1
1.19125654227634 1
1.44303705918918 1
1.3850505131517 1
1.29938905076568 1
1.09434042513695 1
1.04653684781321 1
1.83378187682795 1
1.63100973198276 1
1.17206066214961 1
0.537365689120788 0
1.46806122986842 1
0.988162139381762 1
1.37453789365254 1
1.11498588535953 1
1.79629605138588 1
1.30601315710098 1
1.28873008490443 1
1.40529838006142 1
1.0232724552996 1
1.54845569076826 1
1.33626994203578 1
0.882706983283107 1
0.930460295469103 1
1.07285889901485 1
0.729266461718621 0
0.93030272825628 1
0.740370327627279 0
1.16295949098536 1
0.905146367826963 1
1.92443878927976 1
1.43433073925843 1
1.18580720564204 1
1.07682321437971 1
0.93378558102853 1
1.26633075946694 1
1.28610595512608 1
1.1173897730299 1
1.7568289533949 1
1.16376435262509 1
1.2932037337874 1
0.73132198806476 0
1.37426245266994 1
1.21417024356304 1
1.33539435915741 1
1.41831934284189 1
0.776810103655727 1
1.00929347904344 1
0.64019657482795 0
0.786285841936185 1
1.21662270912759 1
1.09727920915522 1
1.39724150836737 1
0.948194310880159 1
0.543845859946865 0
1.09862890763479 1
1.43954968291669 1
1.0164907059688 1
1.14755962981366 1
1.33844104579695 1
0.9930348101771 1
0.898890678157318 1
1.27272866063368 1
1.12080545632367 1
1.33732471380072 1
1.14387692340882 1
1.46241895626174 1
1.36558270980917 1
1.28175243172033 1
1.34944482168924 1
1.03757090575141 1
1.41485914940981 1
1.43595858276343 1
0.856490370316678 1
0.788285524714801 1
0.982935096351049 1
1.29974537184337 1
1.36708252414859 1
1.13608069386496 1
1.15871728090155 1
0.815032542266332 1
1.61403405772936 1
1.42878333629892 1
0.83300946888694 1
1.45035244528943 1
1.25537492016108 1
0.961448055418651 1
1.39433933486693 1
0.815213811454413 1
1.11378461339997 1
1.48621679217125 1
0.861789349944313 1
1.06502247881011 1
1.36790061804754 1
1.18450698103478 1
0.957227763229901 1
1.31518989258693 1
1.24740076581681 1
1.63404384472594 1
1.23492681302768 1
1.16761652772466 1
1.00795576014425 1
1.22741973161485 1
1.28191312838477 1
1.3510090078058 1
1.43979700061204 1
1.56774803356192 1
1.43417669125283 1
1.16986804634411 1
0.940878444637853 1
0.918439888467694 1
0.988432185115942 1
1.19879791616113 1
0.745694323292006 0
1.26021677883793 1
1.37993825982101 1
1.40957623340083 1
1.36107486983997 1
1.08047385615807 1
1.41582050031832 1
0.987964656274531 1
1.80132201645572 1
1.47572218335419 1
0.843204199134113 1
1.42202360156249 1
1.49323337565648 1
1.14464259852939 1
1.11474718593058 1
1.00439203511405 1
0.687917228502272 0
1.30705834423407 1
1.66190524777339 1
1.30525846007116 1
1.74434347398503 1
1.79121901280355 1
1.25932554893088 1
0.945189558808163 1
0.785867165063222 1
1.44688240198214 1
1.47044745471861 1
0.784705345939805 0
1.13742993627616 1
1.34690592090302 1
0.476632315232991 0
0.831631555291817 1
1.49122137935439 1
1.04496102449947 1
1.34256568889247 1
1.24698937389786 1
0.746703330690492 0
1.25875104508695 1
1.42568422132663 1
1.34353985251901 1
0.735661292992436 0
1.16769113006255 1
1.10572896064592 1
1.36489663591716 1
1.35197290072057 1
0.954708086043894 1
0.912838466071863 1
0.943425610778542 1
1.77993290708132 1
1.15327133121547 1
0.690270182354721 0
0.646792293753102 0
1.3199427158068 1
1.54718571868921 1
1.44388023666655 1
0.813787113005351 1
1.27297014404553 1
1.40500571178608 1
1.52301047422034 1
1.33831798684642 1
1.46788842896142 1
0.948647742214288 1
1.28613589157789 1
1.41108802309933 1
1.17607082868549 1
1.73576684170636 1
0.889367000953957 1
0.817730074568979 1
1.09619146078811 1
0.983648332758996 1
1.14118413605222 1
1.38186070474558 1
0.855312195404631 1
1.46683341118632 1
1.27729154534007 1
1.38703815960472 1
1.62402830405391 1
0.721062837801435 0
1.69299221751053 1
1.49991607160502 1
0.587908913172157 0
1.16622999451007 1
1.01934514325363 1
2.0393811356428 1
1.15730250968058 1
0.696133529244058 0
0.964796511234646 1
1.59314383746342 1
0.881873242832969 1
0.923815288121784 1
1.25899409761566 1
1.27366862741462 1
0.711552380319409 0
0.852046588713853 1
1.15549105090136 1
1.26077702000262 1
1.18115837822813 1
0.535116275582838 0
0.98244768168817 1
0.894774109825465 1
0.89538683380753 1
1.20231724742862 1
1.48865988208055 1
1.12842710771795 1
0.908875850912357 1
1.67598660301805 1
0.963593130663203 1
1.55560302936799 1
1.22110009513646 1
1.08443819911437 1
1.40827386440543 1
1.23371878281214 1
0.840924414063149 1
1.70653740497406 1
1.3088063425011 1
1.40237125201565 1
1.05458541298469 1
1.37778037539731 1
1.12496674971116 1
1.05216940243858 1
0.958206738488283 1
0.842981429069169 1
1.59149106646182 1
1.01300825225882 1
0.954441329209933 1
0.82456308032691 1
1.64403195521895 1
0.921907213575941 1
1.19218730960365 1
1.14150351199462 1
0.978875651152982 1
1.15101184836005 1
1.44012832887321 1
1.26947408637654 1
1.02840827818653 1
1.63835821425992 1
1.20172386525519 1
1.03597812096034 1
1.37060067855725 1
1.45448804605373 1
0.881428477770813 1
0.896831482615335 1
1.45573034366947 1
1.31994755770167 1
1.14396740980362 1
1.08308589042842 1
1.0651960809907 1
0.833840237241586 1
1.29202991337986 1
1.16129616193273 1
1.24852305253919 1
1.39735546749262 1
0.625179413471818 0
0.785248670641962 1
1.03785779606307 1
0.728081224836221 1
1.12928208848643 1
0.98760428357869 1
1.71696999784192 1
1.00576142168928 1
0.902333773402571 1
1.5358714335256 1
1.37440229968746 1
1.13998568697925 1
1.16129655475823 1
0.921181925235451 1
1.24622346702613 1
1.35560381859811 1
1.1544737755386 1
1.5144032148744 1
1.59320196001198 1
1.27848813817256 1
1.2847294822872 1
1.10453204113316 1
0.525260950430753 0
1.30737309190664 1
1.28700068694131 1
0.547276555792311 0
0.828793796297299 1
0.864591104691231 1
0.709719990384386 0
0.872079964317349 1
1.74408621038958 1
0.841250746923086 1
0.956549358872922 1
1.00387641996084 1
1.2737967236771 1
1.21775988962331 1
0.926051180419889 1
1.40098639055882 1
1.37094433552892 1
0.998888340502531 1
1.15942459705276 1
0.265214797861539 0
0.288453316509726 0
1.23350469353783 1
1.10317339293348 1
0.841722552781878 1
1.47026952662422 1
1.13975003922172 1
1.15402323335508 1
1.09329633793884 1
0.699386149551416 0
0.683889094060388 0
0.92063075662078 1
1.69423298519059 1
1.69011865874111 1
0.711539889350951 0
1.38283364310435 1
1.80850180109731 1
1.18390959896501 1
1.57232786147903 1
0.836204039732648 1
1.73940349839136 1
1.02170342537731 1
1.39324465059494 1
1.23786799142717 1
1.06459090574545 1
1.45011232415332 1
0.816395566878061 1
1.10019249926507 1
1.3881410032989 1
1.09625604472939 1
0.934214401217854 1
1.13424084291359 1
1.06089431685957 1
0.657425215463834 0
1.90026132599194 1
1.24431064125822 1
1.38463416147011 1
1.06613344686843 1
1.32109500567921 1
1.41904405540263 1
1.59769080649269 1
1.00043997175518 1
1.28227873504087 1
0.943030714252196 1
1.27065364630975 1
1.05384922813618 1
1.46838682686694 1
0.864509181130887 1
0.827310209736488 1
1.2625126854408 1
1.3381764420688 1
1.21656185531291 1
1.23702945465132 1
1.22782803820797 1
1.30875232036633 1
1.01344329277484 1
1.02836915155773 1
0.867000774949622 1
1.09464003761247 1
0.75345758087594 0
0.726711123421266 0
1.78972239881063 1
0.897433054970858 1
1.06518625674778 1
1.15237503471897 1
1.18949099640236 1
1.13814311971481 1
0.301670691709101 0
1.29811919147062 1
1.34091456765275 1
1.08198241285792 1
1.4067178616361 1
1.245322618098 1
0.582704674949542 0
1.48698108879985 1
1.25069260513906 1
1.60394690966351 1
1.20420755824434 1
1.51727784352277 1
1.4118193759915 1
2.02904141771262 1
0.621171347069717 0
0.872054642834284 1
1.3442852578975 1
0.764377195859199 1
1.20294357219972 1
1.33398382190443 1
1.17541979554895 1
1.32370488213844 1
1.07812713196875 1
1.19339999891941 1
1.59151997585578 1
1.21011026198403 1
1.1212287308045 1
0.964099374352244 1
0.796384430595875 1
1.23287077016404 1
0.90509980142428 1
0.914879462871289 1
1.71895719435803 1
0.888305886547719 1
1.03294118567994 1
0.69349183060264 0
1.54845295359766 1
1.05033490725791 1
0.9236397780316 1
1.17431157328266 1
1.03129981323974 1
0.896197240977467 1
1.44147408551438 1
1.05682555620502 1
0.823209741534911 1
1.37096280217288 1
1.48666109448174 1
1.28581447489921 1
0.947363007831498 1
0.920858585943136 1
0.960422589615575 1
0.970019664018082 1
1.24690940279462 1
0.930115245770554 1
0.610744943128752 0
0.79516258237676 1
0.906188553336856 1
0.873663008903479 1
1.35014339565579 1
1.06369910816712 1
1.37237869369841 1
1.46796544758482 1
1.41056195475712 1
1.04662048018157 1
1.39247520120755 1
0.585190512865179 0
1.91388347095623 1
1.28436306023366 1
1.02776511927123 1
1.45914409554668 1
1.1750147757392 1
0.778628422655853 1
1.21805222606541 1
1.59062735105186 1
0.831504390473676 1
0.841882726362942 1
0.7939873455745 1
0.866770051156844 1
0.753947828590307 1
1.14183824504584 1
1.70740962513729 1
1.05208456037724 1
1.39211237830264 1
1.22287673973895 1
1.21320765725171 1
1.0235067392214 1
0.939753747242107 1
1.59666016029127 1
1.55634103501262 1
2.15527824880368 1
0.697523803561742 0
1.14590339305497 1
1.06433992080383 1
0.620681546915689 0
1.32273940594099 1
1.09288737024231 1
0.914519562008846 1
0.649420050162912 0
1.56841918484663 1
1.41723955670067 1
1.33938462573579 1
1.12522792236724 1
1.00896295716615 1
1.12852129196218 1
1.41451926536239 1
1.13853002083046 1
1.87520304539389 1
1.12583334998946 1
1.29986052298491 1
1.42692743823944 1
1.37331708082993 1
1.03026385587959 1
0.893341381205078 1
1.87876039801246 1
0.882667149174593 1
0.972604183045657 1
0.846036135190159 1
1.11097894821568 1
1.3490151235433 1
1.18826366231616 1
1.09881833679484 1
1.19798507718306 1
0.688119580577136 0
1.12173082617194 1
1.436604265359 1
1.12447289575517 1
1.08500987797702 1
0.956453638306746 1
0.858553781258572 1
1.50625292128773 1
1.24954729230173 1
1.22382905659231 1
0.571828798156835 0
1.86099217231557 1
1.17368723836701 1
1.3563179122921 1
0.937852339310691 1
0.996138624707894 1
1.86748631948171 1
0.619846514578215 0
1.21909392645561 1
1.04549701002947 1
1.10483085283639 1
1.49532764247346 1
1.32159107634472 1
1.20572194688954 1
1.22107221018784 1
1.01595558284463 1
0.770442593288698 1
0.742487871737213 0
0.611523817636085 0
0.301035703909463 0
1.3591916115235 1
1.46880903072154 1
1.30429576525656 1
1.53705403908506 1
1.38362636054317 1
0.876972805284411 1
1.44133405189621 1
1.00469728195665 1
1.13479510037124 1
1.36213076439689 1
1.19804744270485 1
1.28246229627434 1
0.921602149261529 1
0.829291017369133 1
1.47026371326427 1
1.0931623699019 1
1.54551351842131 1
0.927045913295735 1
0.879759787895079 1
0.818838888824961 1
1.59576486143644 1
1.24823803590522 1
1.009587725943 1
0.851193236774142 1
1.6761769590153 1
0.829683230342945 1
1.25043468444986 1
0.932249796282934 1
1.36527868915043 1
1.12039883692687 1
0.951309220017348 1
1.30664502171841 1
0.917002330597631 1
1.17979545504727 1
1.10954535796484 1
0.874770891633306 1
0.439901954323035 0
1.22569742563434 1
1.2396862704583 1
1.03946404182469 1
0.901135687904728 1
1.0403027256664 1
1.50361865928621 1
1.18542344729368 1
0.978476478097522 1
1.26651376976925 1
1.29901968476875 1
0.790934312196408 1
0.716191342377241 0
0.955599037236607 1
0.915853632210165 1
1.08671615982934 1
1.23355649712399 1
0.691408073399169 0
1.27325133628476 1
1.44334429015853 1
1.21286728466471 1
1.18795366559576 1
0.989730145518439 1
0.835623487179102 1
1.38079715692557 1
1.51760428379632 1
1.32661250632142 1
1.01763169723499 1
1.2326335464366 1
1.55295312439805 1
1.63568606935012 1
1.23225375449935 1
1.39613934222904 1
1.22744101653849 1
1.17049736269674 1
0.678982840701892 0
1.24166093985852 1
1.62651862977875 1
1.19848772646759 1
0.895812328550965 1
1.57416211079621 1
1.12276876892982 1
1.39235161128695 1
1.37271799027482 1
1.55289951504571 1
1.65165590318587 1
0.977563830087734 1
1.13839408120438 1
0.928724185487801 1
1.25697750817071 1
1.22537423906824 1
1.34662012710641 1
1.32646302344898 1
1.97593772750016 1
1.55733087319507 1
0.798312753406277 1
1.38650371840945 1
1.48706076297725 1
1.53131176126162 1
1.13350504735818 1
1.44045534580175 1
1.25480515929282 1
1.66109347460827 1
1.07997810889578 1
0.938856106114348 1
1.36820331346319 1
1.60758370694716 1
1.22841123483139 1
1.03636509878076 1
1.07625863357928 1
0.766024429479302 1
1.58490895954745 1
1.24622120529816 1
1.42091914974789 1
0.936067724747256 1
1.04505439862828 1
1.11874267038099 1
0.808675153665413 1
0.955850272899114 1
1.56284933269148 1
1.00996858266739 1
1.52550516298918 1
1.71027680042788 1
1.65456658047712 1
1.14282229836407 1
1.07041888709626 1
1.01609167753559 1
1.23382324953368 1
1.67885494329563 1
0.49427338708047 0
1.60423580157505 1
1.82053578064179 1
0.955914263769171 1
1.83759155509825 1
1.26367441223481 1
0.794259581788061 1
1.18406382686737 1
0.994746431726782 1
1.20972524085529 1
1.40974778165331 1
1.45820697799298 1
1.52887373661817 1
1.38033783087138 1
1.07491576748319 1
1.4070088255717 1
0.949973018643544 1
1.41970554919017 1
0.432879688187103 0
1.46644231842203 1
1.26923570044576 1
0.954405132471827 1
1.32472003472423 1
1.20475856003584 1
1.60246032770113 1
1.12560296963959 1
0.754848123034727 0
1.16754342790574 1
1.61883065889727 1
1.21143931652432 1
1.33518446042029 1
1.74799827436182 1
1.2938314442498 1
1.44619932871882 1
1.28962334600329 1
1.07995312640617 1
1.24988843163645 1
1.44426598432693 1
1.8131011903938 1
1.4418989711478 1
1.20896673001518 1
1.2374763193595 1
1.53013683710997 1
1.18554054478507 1
1.34502181474977 1
0.783617175202657 1
1.48009387412755 1
1.25962708770002 1
1.3314501154443 1
1.18191200696336 1
1.3234923479712 1
1.04834028198564 1
1.41630811167289 1
0.66489250669534 0
0.945360934021345 1
1.43152369093613 1
1.32309500143825 1
1.17048693140684 1
1.11879213826412 1
0.57844333908538 0
1.06802425977114 1
1.3376418032907 1
1.1039372300862 1
0.716093069784439 0
1.50115805758511 1
1.16923067027423 1
1.55055872056374 1
0.422646286293813 0
1.1338154056804 1
0.624659610503367 0
1.26758989031657 1
1.19490590382891 1
1.55245967902504 1
0.957354240034494 1
1.4662843533172 1
0.451823639394141 0
1.58065695779413 1
1.30906631739663 1
1.03191394511986 1
1.48436812855695 1
1.9356778984045 1
1.66647206807141 1
0.954843943946185 1
1.14721986597144 1
0.925392458503952 1
1.04191171185903 1
1.37365237000961 1
1.41126432482682 1
1.28137638776656 1
0.637455576782705 0
1.46626160636004 1
0.892408993747634 1
1.36753029931681 1
1.45064535976012 1
0.895075426559299 1
1.01519864508153 1
0.981912884916414 1
0.555162962761717 0
1.09480051241554 1
1.03274436595192 1
1.38427714049625 1
0.800809642892952 1
1.12591160521379 1
1.08418932991052 1
0.724016727561101 0
0.927840894112197 1
0.96643939141491 1
1.1876807850314 1
1.45214164169555 1
1.43689426538067 1
1.69111107619447 1
1.69892264032044 1
1.21315839133613 1
1.25974702373647 1
1.39094833237721 1
0.933818859231257 1
0.452101886622992 0
1.22817980411434 1
1.59883848148959 1
1.38431827946648 1
1.25276538242399 1
1.48512734557789 1
1.43016983885613 1
1.25952438346545 1
0.836602862290927 1
1.64358398915355 1
1.35413034396859 1
1.30376281341905 1
0.980666671419629 1
1.33903327384175 1
1.05776800858569 1
0.734725450029314 1
1.1464517578127 1
1.10946792152215 1
1.082965800235 1
1.37157491174926 1
1.32049339877072 1
1.02961186774506 1
1.49829918769267 1
1.14835795511262 1
1.43329497024105 1
1.18442436146634 1
1.01110673296252 1
0.872456144099111 1
0.897998147316514 1
1.28972539283266 1
1.56022585729389 1
0.986284943766915 1
0.914574374126278 1
1.45021880882219 1
1.29769613975831 1
1.23122577489443 1
1.36748522771428 1
1.08194719636039 1
0.983902211381694 1
1.4126158038094 1
1.59686910897373 1
1.23356579372773 1
1.38737568018464 1
1.12938014329281 1
1.18234013542278 1
0.879760989440382 1
1.34726182631793 1
1.01871289657007 1
1.51802623256798 1
1.29750479517634 1
1.04326729110222 1
1.51817370127818 1
1.58160422936154 1
1.24582868696507 1
1.32251299638375 1
1.20783917237539 1
0.949203026910236 1
1.51775771734497 1
1.2806887611686 1
1.32868985299538 1
1.32915743186881 1
1.12520793645836 1
1.50712142253902 1
1.27239013348175 1
1.02887560070113 1
0.845897516486585 1
0.743740166678139 0
0.937515199278719 1
1.21417753841881 1
1.21710411283907 1
1.20022978286805 1
1.66954793377471 1
1.16428270395375 1
1.2441140661433 1
1.28701274695941 1
1.21262940746505 1
0.627897942492508 0
1.26345665145095 1
1.00811344048376 1
1.04000428700529 1
1.0349898052773 1
0.855689915181868 1
1.1006290859807 1
1.3043579275847 1
1.00277778992935 1
1.37832028527311 1
1.36410084199859 1
0.968012827031884 1
1.14188689195708 1
1.21938359386722 1
1.20288023576185 1
1.33103093396444 1
1.1233611885428 1
1.03780997271303 1
0.850711453916919 1
1.40723714832561 1
0.986357725230419 1
1.01164896341586 1
0.971152033375993 1
0.932189987243368 1
1.70895461928756 1
1.31205669611333 1
1.28778900522504 1
0.994769777760861 1
1.02141518619357 1
1.8434199054088 1
1.67288918773041 1
0.93117622962899 1
0.93736262242977 1
1.27620524156316 1
1.60552434206246 1
1.23356990884028 1
1.50503267961524 1
0.908853976098696 1
1.46175243748461 1
0.9761931432418 1
1.10182306944004 1
1.3469951957646 1
0.734989794307319 0
1.07941193046187 1
1.77622567155465 1
1.75809108499253 1
1.80201960060635 1
2.0308898011289 1
0.682800016155878 0
1.50403890337411 1
0.968965039930211 1
1.52512915105377 1
1.14681407581906 1
0.881560479092674 1
1.52733548635598 1
0.84250076970325 1
1.25127703034776 1
1.51352275246971 1
1.34186799729862 1
1.37352539991075 1
1.27974495533041 1
1.26750453941694 1
0.718145895430329 0
1.28356062878267 1
1.5490805187405 1
1.02596566324031 1
1.41592939808657 1
0.982381834102923 1
0.37107306687442 0
1.51156659905115 1
0.854191128224563 1
0.733049799250495 0
1.68542570206109 1
1.07635756873924 1
1.44858005994447 1
1.32563449375426 1
1.45305893227571 1
1.24739899112818 1
1.40069903099333 1
0.673449694814949 0
1.12372620132893 1
1.15666902949159 1
1.30224303248768 1
1.44406914788615 1
1.52877921594014 1
1.63679892449539 1
1.153579090678 1
1.64325907180708 1
1.34096786296682 1
1.60128489598442 1
1.19995934094937 1
1.2735100877476 1
1.02894086833412 1
0.97426986669265 1
0.650456506962988 0
0.929368584144245 1
1.94004822068907 1
1.15589559602577 1
1.25603621189032 1
1.23849781361934 1
0.919099110216288 1
1.66371363706692 1
1.35609747244621 1
1.28955280298014 1
0.724020964369783 0
1.06445463006848 1
1.15918744163762 1
1.09432192441494 1
1.34935890145928 1
1.19482378631923 1
1.16034193134387 1
0.871129678790232 1
1.21793877437541 1
0.652262759527816 0
0.918749275912023 1
1.67788672079031 1
1.03150836501795 1
0.982659584913949 1
1.14596901676234 1
0.910995848772386 1
1.1006788551372 1
1.37264517491843 1
1.41916664519938 1
1.08548160280854 1
1.51090595860495 1
0.849434528106692 1
1.08585059332595 1
1.29904967843575 1
1.40456452501549 1
0.869466075439334 1
1.48301306121372 1
0.871721658902374 1
1.7596620967187 1
1.4020919465702 1
1.65146079832819 1
1.08300752591851 1
1.1447434251807 1
1.15841785276816 1
1.14092222506915 1
1.33464858630266 1
1.35168392679393 1
1.2789808174743 1
1.39773247039534 1
0.951130521538968 1
1.40442318595185 1
1.24779774274111 1
1.07474812378506 1
0.850049509537018 1
0.95817723132192 1
1.58909714492556 1
1.29841433467236 1
1.49183952192735 1
1.34968492156143 1
1.0846770923242 1
1.49978154362478 1
1.3602455975217 1
1.58027526846649 1
0.683548137180986 0
0.71705808638099 0
1.71816747089328 1
1.43050589817257 1
1.51126351648775 1
0.820099359404277 1
1.36993625348969 1
1.08698269902411 1
1.33494203003103 1
1.44901308746353 1
1.00938641175119 1
1.29606963344276 1
1.43932092881958 1
0.910399604194313 1
1.45281592135722 1
1.0049080054438 1
0.636341824924497 0
1.70261901673013 1
1.43044873906584 1
1.5058787864464 1
1.35405706604662 1
1.14663361625388 1
1.0820621040908 1
1.38814298140793 1
1.51667322772982 1
1.34770711765186 1
1.00648060269757 1
1.30741136405159 1
0.754735343537178 0
1.5238596698431 1
1.10370344980407 1
1.89364762900301 1
1.23919764553932 1
0.586380918359851 0
0.712520471660142 0
0.972725485071616 1
1.15888360919704 1
1.13292333775303 1
0.97551900733551 1
1.65956148221488 1
1.13267312442008 1
1.20851591468866 1
1.18596537821739 1
0.61603117075242 0
1.06567538214211 1
1.33475689622041 1
1.57087555842943 1
0.893004463190199 1
1.34923086295044 1
1.10107762575734 1
1.8724332707978 1
1.03730116536173 1
1.31190490656667 1
0.76008124496631 0
1.58181615222263 1
0.555919563684493 0
0.817255036257741 1
1.26335803141392 1
0.783286491333455 1
1.02306921692928 1
1.18309900899826 1
0.78589038197963 1
1.57845251490147 1
1.12328500913597 1
1.20146026438542 1
0.96383478267497 1
1.63480523892467 1
1.10513342114808 1
1.03000274973292 1
1.2795882657725 1
1.14995463230539 1
0.39763310945006 0
0.925799503292791 1
0.955727509019618 1
0.990774317202413 1
1.49379228916792 1
0.990840571065344 1
1.67548749053647 1
1.02608695860623 1
0.851220608210847 1
1.1518130410166 1
1.64254521879975 1
0.673582248044371 0
1.02007127006874 1
1.56209599404014 1
1.0750968584042 1
1.09343163234055 1
1.22163559650323 1
1.04373413811512 1
0.798507368157815 1
0.957696242920586 1
1.51182772061713 1
1.41847541733862 1
1.33543583741983 1
1.27499330013043 1
1.27785315406063 1
1.48633297853291 1
1.44547270068035 1
0.939337661650561 1
1.59434555896872 1
1.19818591096661 1
0.856284867556523 1
1.24791456487025 1
0.890580238583976 1
1.03171951030739 1
1.0844862027339 1
1.42574105979313 1
1.22674262619715 1
1.53588634183804 1
0.900991876154926 1
1.62903892106182 1
1.13626589141351 1
1.06715978272598 1
0.926014192342603 1
1.56985086225492 1
0.930804996720158 1
0.93036882066667 1
0.610352749835517 0
1.09832164986079 1
0.742349670583849 0
1.50157244737897 1
0.907543604361786 1
1.06775013754752 1
1.37536032497691 1
1.28448024987336 1
1.73907784322265 1
1.32595236037201 1
0.566152007166844 0
1.24761933466255 1
1.17058166354093 1
0.857228995726026 1
1.36448262182047 1
0.728396653947741 0
0.977632081865928 1
1.62891286212423 1
1.04581506371844 1
1.6224975203775 1
0.793968529165521 1
0.917945833967711 1
0.80248789489727 1
1.17270567720878 1
1.47443321843085 1
0.917935205530472 1
1.49392908174665 1
1.01931611036104 1
1.18995148728453 1
1.60645198591088 1
1.02928143332059 1
1.5118613349442 1
1.40819706864965 1
1.0698845550633 1
1.47267871970417 1
1.28607446278149 1
1.11252463197335 1
1.40414245558756 1
1.35598601320505 1
1.18072830393069 1
0.925093063503619 1
1.47677605690423 1
1.36318855819299 1
1.41049423720922 1
1.69607543490093 1
0.926150049337619 1
1.6737551755255 1
1.19428340963761 1
1.34667578988901 1
0.904446965160575 1
0.98704194614856 1
0.77043882048871 0
1.68734809480235 1
1.44412321800132 1
1.38112546791555 1
1.79749266581492 1
0.581913512317331 0
1.06204287816082 1
0.973108866159073 1
1.08334064009271 1
1.52813187464851 1
1.22482722403257 1
1.01941207017426 1
1.15092099576054 1
1.17737281002681 1
1.18504907413447 1
1.3080867942975 1
1.30955069009508 1
0.914048961568799 1
0.835204384212957 1
1.61120109400524 1
1.25792822518434 1
0.831542048038468 1
0.876403775125239 1
1.66591416233598 1
1.06926302165319 1
1.11882575274969 1
1.47511002798119 1
1.20615070070544 1
1.12899264763825 1
1.56141141707586 1
0.977612017804536 1
1.3149207008091 1
1.1254279234324 1
0.979326599130704 1
1.18490161662548 1
1.03976506045583 1
1.41917673928829 1
1.02863789357241 1
1.0182261626786 1
0.888305269269563 1
1.29741331755422 1
1.29776391198208 1
0.904894778144357 1
1.14404388651836 1
0.85232384470814 1
1.43953542680231 1
1.59692608437112 1
1.13217995034493 1
1.16114076000352 1
0.974523295067034 1
1.35790297020355 1
1.56527454129711 1
0.909582583686743 1
1.35431714943442 1
0.846645710972768 1
0.972449487881265 1
1.17567739478286 1
1.42422290131861 1
1.52554366626598 1
1.34310813584493 1
1.77119432069417 1
1.25124988732704 1
1.21906917303434 1
0.795627219096271 1
1.30385800820893 1
1.53855503695765 1
1.79917695941234 1
1.00667356345249 1
1.10073350502746 1
1.49133100898546 1
1.16296434493918 1
1.0265071874328 1
0.932733280669813 1
1.25969058108237 1
0.949509763463801 1
1.16414269204895 1
1.04314133677159 1
1.13554080306542 1
1.26957753382728 1
1.42943798383383 1
0.995227112750775 1
0.903906924913216 1
0.853357242239811 1
1.309141100976 1
1.71694816505474 1
1.04716329489254 1
0.990032644901287 1
1.76589011929428 1
0.906286135221819 1
1.22320535940432 1
1.01858433504483 1
1.11913677805048 1
1.62399072752119 1
1.08682874065548 1
0.927082579072164 1
1.56925882154101 1
1.23141687145683 1
1.34438834237087 1
1.53042691013076 1
0.924583122825028 1
1.52608984254126 1
1.06755720826707 1
1.34159099013577 1
0.789249565422807 1
1.50141893243494 1
1.32757597192075 1
0.891722261347515 1
0.882017365478082 1
1.2270938780472 1
1.38410478880782 1
1.34240708918716 1
1.20063200796187 1
1.0336816272538 1
0.840709215024411 1
1.35755116491489 1
0.931020401558858 1
1.45978739934042 1
0.910978631085699 1
1.51507558181529 1
0.937795778591583 1
1.54259259879482 1
1.79610679485513 1
1.77052955949097 1
0.927047089624499 1
0.748357854226055 0
1.18059151141016 1
1.21315139288946 1
1.25773703638547 1
1.18600594250245 1
1.28284916370082 1
1.18040611608102 1
1.47332634810104 1
1.41570042136368 1
1.16074896550059 1
0.873279654230731 1
1.1483042633126 1
1.044869666551 1
0.906743593665603 1
1.07045863585736 1
1.1729806752445 1
2.17096350953924 1
0.875745889270811 1
1.68770094699987 1
1.03573969101588 1
0.897126469636902 1
0.81177241695046 1
1.09766025799518 1
1.62009811642508 1
1.32829590189154 1
0.455318059800154 0
0.767543230053404 0
1.56993718733591 1
1.22107342789293 1
1.66028632732801 1
1.30676520781486 1
1.25757924406425 1
1.09882057076377 1
1.48143907424998 1
0.84026943432122 1
1.33953420122147 1
1.19270375969856 1
1.42622022237702 1
1.39312271361251 1
1.58080175226537 1
1.1335264878094 1
1.03928461673632 1
1.34933746882501 1
1.35904295472053 1
1.34210805549153 1
0.756749048997402 0
1.10301343139355 1
1.07809579204304 1
0.801780286886261 1
1.66141812089354 1
1.16294353942357 1
0.907758913740355 1
0.804280417146108 1
1.42003621580981 1
1.38518471693543 1
1.12207088251656 1
1.36096442819689 1
1.29407577066016 1
1.19635978053095 1
0.614027727554952 0
1.37537039952611 1
1.19815771214269 1
0.797884410637322 1
1.40116626649895 1
1.2321057276224 1
1.14540008022054 1
1.01846083911228 1
1.34187348385249 1
0.729445363753476 0
1.28768694203262 1
1.29210924356953 1
1.373115008015 1
1.23891359342479 1
1.4134493709755 1
1.26573588209461 1
1.58863160031136 1
0.876526079659069 1
1.46573511871755 1
1.37084902209234 1
1.17145198757037 1
1.47455897665253 1
0.368921641697238 0
0.774475123216018 1
1.58371830497688 1
1.32425161526503 1
1.37884706728788 1
1.73106265502695 1
1.17420528595392 1
1.41095610924012 1
1.11138104258576 1
1.27220902574181 1
1.31026389328678 1
1.1696737664245 1
1.0497722014643 1
1.18791013731771 1
1.07055938935911 1
0.747194134709715 0
0.960307792140312 1
1.23926597486782 1
1.01869265423602 1
1.72724077197046 1
1.25899005878179 1
0.914171725386023 1
0.944933982569908 1
1.02015947789272 1
1.08931529698409 1
1.24003402127665 1
0.995642111233723 1
1.38503392752992 1
0.888014341534731 1
1.22175622503976 1
0.814779260098403 1
1.48418985049454 1
0.804424865432035 1
1.69689545302312 1
1.0326134575494 1
1.13071515190562 1
1.01320817908778 1
0.919086453677175 1
1.30195957700363 1
1.37357174721002 1
1.21656518487323 1
1.31441428790185 1
1.01089616635544 1
1.20886572017127 1
1.18095964928725 1
1.60859754686148 1
1.1261560597954 1
1.28641246748406 1
0.855151720066566 1
1.39968443411254 1
1.50018051916608 1
1.14637811593808 1
1.32901494430402 1
1.31369947583894 1
0.942287801487963 1
0.761071231095468 1
1.42398357717784 1
1.46305752535668 1
1.46306883425503 1
1.24461864142185 1
0.83295634464886 1
1.54997401391395 1
1.4389187270011 1
1.54413908729392 1
1.73683591447866 1
1.17320785916383 1
1.24150052255441 1
1.07959579583782 1
0.957704971236216 1
1.01798732056136 1
1.1303107008145 1
1.52301465545388 1
1.15116941980067 1
1.44989498854345 1
1.53807410905171 1
1.06001414396549 1
1.20674980629085 1
1.71190120931397 1
1.30924423660618 1
1.09421496909272 1
0.774424333979013 1
1.08739743790715 1
1.38479793115162 1
1.23248443967774 1
1.28437048657505 1
1.48026840353526 1
0.751315283678334 1
1.21352021436493 1
1.6073022754473 1
0.911813388346257 1
1.5661163287576 1
1.27457729343316 1
0.961056307633609 1
1.50844306171552 1
1.29664570268883 1
1.20325080638601 1
1.48648169761516 1
1.38075903822034 1
0.349429716927564 0
1.2256648055686 1
1.1916259488601 1
1.52472582903375 1
1.3721211786618 1
1.06393698684904 1
0.779592636056823 1
1.17822991328125 1
1.47414222779708 1
0.785691606436698 1
1.54155414747494 1
1.43829704830931 1
1.56439688663612 1
1.59200106879625 1
1.68235044057995 1
1.07866313658364 1
1.4374942439494 1
1.36721081291905 1
1.5084301676141 1
1.24268792065216 1
1.0930718521702 1
1.37411235248545 1
0.887862236159273 1
1.02158829775153 1
0.940716015767071 1
1.05272011040954 1
0.441370726924786 0
1.99777692088101 1
1.24531427006486 1
1.52721971532243 1
0.913098884350118 1
1.53356949393297 1
1.86679227443157 1
0.837325985837769 1
1.55068951801362 1
1.26893117048729 1
1.31934936822794 1
1.88037374001036 1
0.799767308957343 1
1.34394362140635 1
1.24634659917734 1
1.29078477754715 1
1.38234627575273 1
1.12972905051997 1
0.654885057986681 0
0.913490667263383 1
1.19253357910777 1
1.09059387649612 1
1.20584599247482 1
1.0566000172619 1
1.34463635924516 1
0.861840586256751 1
1.05451671355942 1
0.953166946701214 1
1.66934572555306 1
0.742080818642088 0
1.14497623810026 1
0.888718722216474 1
0.926391162097164 1
1.22771244185609 1
0.272709600613551 0
1.446732368538 1
1.26955631027369 1
1.11163106370225 1
0.807554853595775 1
1.22023547737332 1
1.11479892420619 1
1.34569944840843 1
1.20519353711276 1
0.88598843067508 1
1.22921052391785 1
1.33397443367237 1
1.20059951446595 1
1.11253475752034 1
1.27165939890961 1
1.40018370381973 1
1.48512217767469 1
1.27478211124871 1
0.946723617552469 1
1.11090538256287 1
0.680630758726958 0
1.27840331505539 1
0.899028082866039 1
0.836903650326511 1
1.38207634762443 1
0.951725607744792 1
1.56917820918008 1
1.36541895447052 1
1.07228390541957 1
0.649453148197347 0
1.35086093738693 1
1.06210825924801 1
1.04418172064445 1
1.50382630373281 1
1.07101727854165 1
0.604012278026576 0
1.0245857536273 1
1.00038949324831 1
1.66279665192384 1
0.893443080043161 1
1.49791281461182 1
0.98405625482029 1
1.62946612700644 1
1.62435758503254 1
1.47474397492566 1
1.62093540626858 1
0.900141107334192 1
1.2544937118109 1
1.29063053961156 1
1.36787570282505 1
1.17340432675761 1
1.01063671966166 1
0.548419835952234 0
1.56291644396018 1
0.994172164223398 1
0.952589921581474 1
1.63227201159793 1
1.10606498776298 1
1.30748891632007 1
1.40022295527773 1
1.07112341211525 1
1.12785379055283 1
1.55329137011652 1
1.31218485805749 1
0.995405537087742 1
1.14597225353251 1
1.28940166190524 1
1.52751966458816 1
1.16979051242135 1
1.63974600513359 1
0.970785019050329 1
0.64747014087791 0
1.38844191722339 1
1.22333486111041 1
0.877214143647471 1
0.976612303873509 1
1.30040475650901 1
0.849737022490944 1
0.949120072211041 1
0.676079264354812 0
1.42328012231633 1
1.82625457728532 1
1.06746292870035 1
0.947031842626839 1
1.535520711491 1
1.61188220949125 1
0.908328495051161 1
1.07630068014509 1
0.89487689093108 1
0.678508881087893 0
1.49053871421683 1
1.02220770919387 1
1.34264801841436 1
1.63184356023896 1
0.804505091523157 1
1.11897193067905 1
1.64552499291595 1
1.31218112356114 1
1.23771806488002 1
1.54813995899882 1
1.54333423536093 1
1.33562233011102 1
1.28562908815943 1
1.10847597581195 1
1.19699177449165 1
0.514563328227807 0
1.69248757774665 1
1.60074031736185 1
0.717895944793502 0
1.6553233473662 1
1.20170625659212 1
1.4023476461511 1
1.19032752315244 1
1.39133325996973 1
1.17785336284152 1
0.533263558201318 0
1.16027332259267 1
1.46813426765552 1
1.52162628309055 1
1.31565849322846 1
1.11912701361433 1
1.15630352473832 1
1.12023911172183 1
1.59282894125367 1
1.14485714535116 1
1.14843736509424 1
0.98464416179397 1
1.28573914048611 1
1.6191509640754 1
0.784575856434801 1
0.732587630687914 1
1.67690402660851 1
1.08490276132134 1
1.25106259957589 1
0.745533604614202 0
1.23074883137754 1
0.973419686783876 1
1.17681019947099 1
1.05384375891845 1
1.48505778523675 1
1.12524179190594 1
1.17993314283917 1
0.567367460220212 0
0.866780674671528 1
1.50592635096651 1
1.60714042525725 1
1.84668955328901 1
1.10408816677979 1
1.26728334617173 1
1.3036846652649 1
1.27275191578794 1
1.20475184510408 1
1.15371992602191 1
1.04945871054716 1
0.88107614382107 1
1.31108173792593 1
0.710365472316928 0
0.998988894668234 1
0.952439292944102 1
1.20582352664206 1
0.527382120247338 0
1.05611543409723 1
1.10517617684612 1
1.08102390022897 1
1.52067819991932 1
1.11143664863674 1
0.698266276194612 0
1.62700615937817 1
0.947653880562555 1
0.507105448400087 0
1.07857071754639 1
1.13545019333163 1
1.51479045389052 1
0.296563030061378 0
1.34688543085968 1
1.71013468164949 1
1.17371897667633 1
1.0545386318588 1
1.82565081506496 1
1.07220712495624 1
1.48194428138321 1
1.31775816657507 1
1.24751334642695 1
1.5896702492784 1
1.33008340036062 1
1.06534910886822 1
1.40617918019769 1
1.56057011334947 1
0.961776616373112 1
1.68655999107739 1
0.451740862003601 0
1.05956546524396 1
1.26933553461519 1
1.17866220698265 1
1.25019834560091 1
1.04747442343832 1
1.04474141172873 1
1.20479455582598 1
1.21006964757354 1
1.42428685849124 1
1.11125534765435 1
1.52443901679852 1
0.878051269925521 1
1.62389125288505 1
1.46658829262296 1
1.18695579032538 1
1.38432499306569 1
1.06648365033712 1
1.88936914549831 1
1.48660955157057 1
0.917224227626381 1
1.27723134211118 1
1.42041298260111 1
1.52164042762366 1
1.3044131972515 1
1.15395129385083 1
1.1895740900133 1
1.35093576042789 1
1.5248773450968 1
0.886264846519463 1
0.900529279493102 1
1.18372403968982 1
1.82607762993461 1
1.09244929659729 1
1.48988997057712 1
1.27735627483509 1
1.15923923930257 1
1.28695187499722 1
0.95606284588778 1
1.27675715683698 1
1.36453286882257 1
1.20242137547887 1
1.08081191257277 1
0.726629226804017 0
1.08697460212401 1
1.22895685333832 1
1.13508270735274 1
1.75570522846152 1
1.07748460297081 1
1.51569732209321 1
1.23346865765153 1
1.37668783262677 1
0.934791420546141 1
1.42976971896434 1
1.24752712243459 1
0.883867983651251 1
1.09631899759481 1
1.35314504284889 1
0.981942295898617 1
0.924245507803009 1
0.893706620838792 1
1.52577319836962 1
1.13062823128987 1
1.58426033554053 1
1.65966378379636 1
1.76406778059183 1
1.14573310162462 1
1.08843134603965 1
1.33701814474007 1
0.58537632801524 0
1.16439206869071 1
1.98748175140358 1
1.19137832360956 1
1.73621885118892 1
1.1403502348948 1
1.39864345976752 1
1.18108811406829 1
1.18964989479333 1
1.15527630816307 1
0.9532896796078 1
1.43900836363363 1
1.11201412223376 1
1.69229997989337 1
1.49654448692127 1
1.26489531273077 1
1.38770648991047 1
1.19210498392813 1
1.17145363006863 1
1.07899681716798 1
1.72079477772445 1
1.34379093315954 1
1.07655133909123 1
1.22282519701116 1
1.08988624728501 1
1.6219888373792 1
1.06176848752579 1
1.53304878006011 1
1.3483459120661 1
0.869593339455735 1
1.19795383097843 1
1.28067584553622 1
1.43492734982818 1
1.23128086148284 1
0.768664620147238 1
1.06584482570852 1
0.75430851322432 1
1.54204212969933 1
1.26896610669134 1
1.49846534556984 1
1.22923107353525 1
0.751339852047785 0
0.964901816182939 1
0.921596323196143 1
1.60005716238194 1
1.12758656110819 1
0.831396571496329 1
0.87983883834205 1
1.64699244332163 1
0.957964205109904 1
0.987611526780468 1
1.0288665432706 1
1.10636593271361 1
1.0722452858004 1
1.64785954836675 1
1.67799580909629 1
1.12613197938023 1
1.23000730680951 1
0.784767901101063 1
1.66406346196168 1
0.84946488962687 1
1.16399817352449 1
1.04585116532468 1
1.23276031676005 1
0.97450096318778 1
1.13631662028406 1
0.44562871258282 0
1.41735339609156 1
0.561919092022997 0
1.22328804510649 1
0.827470767054476 1
1.14318777881507 1
1.01361469595976 1
1.10816956604088 1
0.811294855865371 1
1.0651136188087 1
1.13536650892355 1
1.14405288928313 1
0.821210787052809 1
0.866256033258962 1
1.08809969642632 1
0.967231650999851 1
1.01800626574226 1
0.982143389825932 1
1.11371646300763 1
1.63963952214311 1
0.905040660297085 1
1.49575894095387 1
1.25952014861644 1
1.22561298289986 1
0.764913482717944 0
1.21329272579303 1
0.760343362126249 0
1.15063372869728 1
1.5385724858025 1
1.20210286821054 1
1.37869998156826 1
0.721879205743089 0
1.22882977909569 1
1.45423836094978 1
0.793058596812271 1
1.43290672935513 1
1.06555371387472 1
0.766866840503421 0
1.11552359552245 1
1.08484381283339 1
1.11580163915238 1
1.11221580717714 1
1.52956039216555 1
0.992950931562119 1
0.844486272389509 1
0.905626930691188 1
1.28772886500887 1
0.803329229027343 1
1.88915475218658 1
1.05026081413206 1
1.05252630095444 1
1.02097997926631 1
1.4316869638424 1
0.39718953153204 0
1.08794686152099 1
0.997016336509948 1
1.38669742357597 1
1.20168444909811 1
0.936731248580971 1
1.15068218188217 1
1.39018378278509 1
1.38693597825795 1
1.18385148639671 1
1.03603865183371 1
1.20522719027763 1
1.29736422670749 1
1.52485878528803 1
0.988078661561978 1
1.79342001484979 1
1.53694679093372 1
1.45663467216815 1
1.277588952279 1
0.911121800105832 1
1.06936681528945 1
0.886498097079678 1
1.31785234232285 1
1.40369672856247 1
0.634703810124626 0
1.51154535174384 1
1.34369346871401 1
1.07566562608392 1
1.46386368102485 1
0.707235170459732 0
0.999898329791158 1
1.36231614097769 1
1.19545636116116 1
1.19761358297474 1
1.34922881275973 1
1.0003489530123 1
1.10953031750337 1
1.27134146791804 1
1.49737235265144 1
1.0714769700475 1
0.788928979455414 1
1.51157172101241 1
1.54579909024825 1
0.668757215849599 0
1.07251662954306 1
1.51349026769847 1
1.02683401926781 1
1.32134650027329 1
1.47371136024055 1
1.31243001605788 1
1.32622623174902 1
1.16008801535231 1
0.473167747229005 0
1.30374651962286 1
1.28372690541139 1
1.36964760151994 1
1.50048156807891 1
1.40220174407803 1
1.88526154728611 1
1.40001688047337 1
1.10715929933884 1
1.31697918910595 1
1.49228917534415 1
1.47941599595603 1
1.65868563805323 1
0.96313806612884 1
1.44925474963585 1
2.02639211471851 1
1.27525561519392 1
1.17239240260966 1
1.59895593988917 1
1.2921114933559 1
1.38464375828768 1
1.46366676661545 1
1.46391566039662 1
1.09663384843032 1
1.51963166334168 1
1.47059330148424 1
1.28279280892472 1
1.04589523576541 1
1.13794990608157 1
0.727385482127008 1
0.877469815809853 1
1.19201719325575 1
0.899209456095726 1
1.24930567816917 1
1.04897899018166 1
0.845486203281447 1
1.28304716875767 1
1.14673328271246 1
1.03775270512223 1
0.879592723484752 1
0.635642825761045 0
1.52409228470205 1
1.38163422949587 1
1.34285259547903 1
1.36154464600318 1
1.34269339335746 1
1.03107342265424 1
1.1465015732545 1
1.0304059755133 1
1.06727229829767 1
1.11818288511015 1
0.947782432406828 1
1.62110663278991 1
1.33732291148415 1
1.17872456061547 1
1.02622430246312 1
1.53458180568943 1
1.49285046850507 1
1.4006166441123 1
1.28519652322238 1
1.38782316058725 1
0.973946463012079 1
1.13030931773605 1
1.07836384111193 1
1.21282429935729 1
1.0688801329489 1
1.72169289915156 1
1.68781406088559 1
1.09883220986525 1
1.36751691002002 1
1.13111171092965 1
1.06188617136141 1
1.12905995598717 1
1.3212719344561 1
1.56197345218772 1
1.19981809148538 1
1.57594552824381 1
1.61239256312237 1
1.78406337436793 1
1.69861587707719 1
0.813462514367117 1
1.57127153513111 1
0.940011824887831 1
1.04496452435658 1
1.20145853035056 1
1.65277251957185 1
1.29622270525842 1
1.20544535048291 1
1.08898788488539 1
1.28633673863468 1
1.21353574016005 1
1.26333968677188 1
1.14934685948915 1
0.946399631764135 1
0.994286298257119 1
1.42570397922144 1
1.21523718081594 1
1.80600221118894 1
1.36713694277726 1
1.75428232861988 1
1.20945206175372 1
1.47125040537997 1
1.40280168127205 1
1.62647000228066 1
1.64040378289174 1
1.0601193072791 1
0.899108799398703 1
1.13685874640104 1
1.27421797308494 1
1.11740206358736 1
1.56673915091572 1
1.43731015784316 1
0.780462635120526 1
1.05796340668131 1
1.65470849723422 1
1.21424605317984 1
1.45993620008454 1
1.40997562653805 1
0.704835396806913 0
1.20273786604275 1
1.39930881415044 1
1.03522705192308 1
1.35744779215564 1
1.057452341731 1
1.02300358064411 1
1.22355697207916 1
1.08105716491235 1
1.25216832244465 1
1.81320508258877 1
1.18980907800007 1
0.757688332785815 0
0.906105669478661 1
0.781649978161467 1
0.787058671929422 1
1.86812511637487 1
1.09143112904248 1
1.13402376624882 1
0.793404940092641 1
0.986758441548294 1
0.93537590467075 1
1.65435902293079 1
1.17656390183137 1
0.74317401622359 0
1.46017407138513 1
1.0354315099696 1
1.04437708202648 1
1.6942163520866 1
0.811007130357733 1
1.70012129004142 1
0.875197653341025 1
1.17689786228762 1
1.47437180634663 1
1.51163155830193 1
0.908199554133164 1
1.25542289317692 1
1.04836214703616 1
1.43475911748554 1
1.12412828010554 1
1.48649359550846 1
1.23999852030325 1
1.23216407914989 1
1.44626857953073 1
1.14228681851573 1
1.50031062343953 1
1.37621523742701 1
1.2109652948936 1
0.980954207821739 1
1.04320252262331 1
1.63164624841225 1
1.03020611193227 1
1.16084993897666 1
1.34609643460512 1
0.864439107829869 1
1.59919962849192 1
1.44215892812484 1
1.35197739057264 1
1.26430988761851 1
1.30021879948441 1
1.36101705742594 1
0.781747286143185 1
0.839239919968656 1
0.85674832599874 1
0.9762453607021 1
1.12563793181339 1
1.64834678100829 1
1.0225332207683 1
1.43840737657354 1
1.39415433874462 1
1.54258621037011 1
1.46449385189672 1
2.05236750128961 1
1.06981332623006 1
1.1219847622665 1
0.721851937607417 0
1.59274404107095 1
1.0348253056926 1
1.25108168166462 1
1.88782143706646 1
1.52748194361887 1
1.12394365847242 1
1.38093261375812 1
1.03886676494824 1
1.17282653109735 1
1.62055564137097 1
1.36760842193892 1
1.17630058731378 1
0.702045079681628 0
1.61706562240428 1
1.29114980655024 1
1.29067418698894 1
1.15025214688324 1
0.857132194161318 1
0.705095476767766 0
0.886646784065113 1
1.29956760679434 1
1.36760643137389 1
1.59628355997008 1
1.21679136868327 1
0.778524152916823 1
1.36948846680122 1
1.13094474907 1
1.34291985125893 1
1.17367141189037 1
1.14656485407681 1
1.97333588169122 1
0.756510943292682 0
1.52662777146018 1
1.42775663485692 1
1.25601108189437 1
1.28057123771255 1
1.38593884539242 1
0.851899443638551 1
1.45484426153721 1
1.00654676467966 1
1.27897228358699 1
1.22627361293748 1
1.24462468919268 1
1.26056527055787 1
1.38821472885112 1
1.02687788575396 1
0.742090197126185 0
0.863039400789285 1
0.494803779362409 0
0.772844407119663 0
1.33795372616342 1
0.914518230400562 1
1.17522966593685 1
1.00399137239841 1
0.975080241768888 1
0.783947875029308 1
1.35547269348771 1
1.09004910747658 1
1.03495903384655 1
1.33088623105101 1
0.740084439054259 0
1.393998523979 1
0.99460102110335 1
1.1827042514667 1
1.64882515115735 1
1.96647545773424 1
0.944187865735709 1
1.48867911837978 1
1.25650549462265 1
0.84367243118197 1
1.06362564908586 1
0.982967711264592 1
1.32335499033736 1
1.62582687430193 1
1.54402228880846 1
1.34045846007737 1
0.9492136720483 1
1.28537212175267 1
1.06820806059354 1
1.23454068446784 1
1.49583580278786 1
1.01033105961555 1
1.08144164834799 1
1.38667692212503 1
1.12188047616417 1
1.7459967250985 1
1.88937146242183 1
1.86061536015536 1
0.931279671371222 1
1.06930179692853 1
1.00815315782441 1
0.696923991026957 0
1.12757830278597 1
1.20995483224141 1
1.22495028861404 1
1.38076739275983 1
1.08997172249846 1
1.51750574777946 1
1.03764079113975 1
0.688348731045062 0
0.557700032126199 0
1.21101218114989 1
1.59454239534828 1
1.10958412597843 1
1.201850978196 1
0.927865093231673 1
1.44174693802706 1
1.52836829916275 1
1.41120525054685 1
0.822491654482282 1
1.15861657449323 1
0.898573622484123 1
1.30033420554354 1
1.01977460022667 1
1.39559984331289 1
0.898498872554471 1
1.15071764429894 1
1.27023279548633 1
1.24405484900973 1
1.26566441310261 1
1.36001630970857 1
1.21269308648621 1
1.36420043247703 1
1.06375419241357 1
0.798490572306007 1
1.21080721576872 1
1.30836943034235 1
1.51765979425754 1
0.993991889868142 1
1.08024673718023 1
1.80422930291022 1
0.738989581381847 0
1.59541837508092 1
1.00270427287779 1
1.21757969010612 1
1.50772226362403 1
0.688340845068181 0
1.32539711103008 1
0.531024950767584 0
1.08715356786494 1
1.08061345247083 1
0.90939773242029 1
1.5887196634167 1
1.30318577757447 1
1.56524239905259 1
1.58563199119466 1
0.977556904539407 1
1.86003772415333 1
1.09608815225123 1
1.74517920969945 1
1.11072344130291 1
1.66703696710387 1
0.959630187967895 1
1.36998410663832 1
1.39570249453156 1
0.911258967819262 1
0.891982533942477 1
1.0880648943476 1
1.43180657506192 1
1.4239562539912 1
1.29444552367816 1
1.23621441454406 1
0.935675977340648 1
1.37247535052417 1
1.34765349749739 1
0.926909571460292 1
1.7377946598062 1
0.905613231750161 1
1.37463763636353 1
1.85304240959073 1
1.38318728932359 1
0.860279128900954 1
1.28102846743171 1
0.822422020367682 1
1.2344370653613 1
1.10138483537446 1
0.991582702604517 1
1.14560568850042 1
1.2395662142153 1
0.999721660063867 1
1.65260571803404 1
0.987765401124668 1
1.14814457719383 1
1.12168846989879 1
0.892577250012815 1
0.900845541837329 1
0.923571173000601 1
1.71285712335428 1
1.45175401381742 1
0.990994196958964 1
1.67160301669507 1
0.928802919122116 1
1.26340895325287 1
1.39830326066453 1
1.07748615384056 1
1.72864943075206 1
0.909985615040833 1
1.27444115767684 1
1.1480247605082 1
0.778102603449955 0
1.53154066083739 1
1.62341959499914 1
1.10720888346766 1
1.44879541746273 1
1.12189670707709 1
1.07151820644428 1
1.61261923419259 1
1.10973404518282 1
0.808010819611251 1
0.946678428403591 1
1.02282165319314 1
1.27536043283014 1
1.2544761801697 1
1.00163819280427 1
0.804426358326249 1
1.43456115498404 1
1.08757944709141 1
1.20791099692605 1
1.01458415684752 1
1.00704676242228 1
0.833875285523873 1
1.05696219754132 1
1.30947146941681 1
1.29253236818042 1
0.881335661250837 1
1.35422565458144 1
0.591209337926013 0
1.28763310393128 1
1.47805013012509 1
1.00429302799156 1
1.44155309473587 1
1.09618047368115 1
1.78461769826716 1
1.26119909094812 1
1.06780876914638 1
1.30216894751131 1
1.32373159762511 1
1.20184915714553 1
1.09566952579488 1
0.958288426145456 1
0.538404970344297 0
1.44122562170077 1
1.20552636162182 1
1.00770414273876 1
0.755938125972905 1
1.22911725947979 1
1.162998497382 1
0.749100023598794 0
0.697009516075834 0
1.17292562967485 1
1.16153785629982 1
1.37438386027626 1
1.10681482937601 1
1.32522044268572 1
1.41877369292898 1
1.06376684441185 1
0.859281204681645 1
0.60422255260274 0
1.1388285587889 1
1.63360054190723 1
1.21621063939188 1
1.13591723497695 1
1.22804274001 1
1.89608526487442 1
1.49630842294519 1
0.975395432962835 1
1.15528747573077 1
0.992334600653487 1
1.39362985489845 1
1.1445055352476 1
1.2251551605494 1
1.51325067068222 1
1.20203915968841 1
1.22578069361025 1
1.58656056195161 1
1.52685962922965 1
0.869372323515562 1
1.25657415447079 1
1.06539458177965 1
1.44405067335975 1
0.95649586460843 1
1.06252433694245 1
1.18585038996948 1
1.17105714696541 1
1.31107825318187 1
1.31157100650867 1
0.751257826364033 1
1.15277629986515 1
0.658547849906617 0
1.71970497743478 1
1.13611851141037 1
1.36519769563866 1
1.38255523898149 1
1.39776895487033 1
1.04793083152009 1
0.826660169405138 1
1.13701286465165 1
0.969245086781909 1
1.08035135668957 1
0.75190197608657 0
0.831065918347929 1
1.32518614465939 1
0.736775070523533 1
1.45122196557595 1
0.922834917987886 1
0.886468392491113 1
1.61071977194303 1
0.615251274686793 0
0.807981505838983 1
1.09210616681368 1
1.45150750394082 1
1.17981610613935 1
1.04395744900133 1
1.5680848244317 1
1.56855856212505 1
1.35865250046649 1
0.965547055054589 1
1.06586264176503 1
1.21514685550127 1
1.13597992178027 1
1.02506816059562 1
1.50511497300952 1
1.38244368174529 1
0.849763315890904 1
1.08708777434794 1
1.06286596166599 1
1.29235607173503 1
0.937965068498296 1
1.47944173392611 1
1.35234699618478 1
1.03839624751904 1
1.2868697345308 1
1.42831659939713 1
0.733664323502827 0
1.2779475951238 1
1.18150418606023 1
1.22602725734661 1
0.912650552952265 1
1.24746415965858 1
1.03079548196821 1
1.38311290185572 1
1.44344254674881 1
1.01667532238038 1
1.19722675804217 1
1.17028280409328 1
1.24077194322088 1
1.4837720364462 1
1.57664959494617 1
1.19459913713096 1
1.48810688309682 1
1.40472009989897 1
1.53123483482443 1
1.28196945354395 1
1.43005102376868 1
1.38885788004601 1
0.685534796127809 0
1.57943985745158 1
1.47880674899764 1
1.41959679052986 1
1.39152139252855 1
1.33288110175788 1
1.11970195567626 1
1.19343048794756 1
0.74011551344366 0
1.14085452691198 1
1.20644883887475 1
0.73084490263895 1
0.974733625529111 1
1.56219580917172 1
1.68626556957797 1
0.878115586179365 1
1.60369825168384 1
1.35868693087941 1
1.03940553479085 1
1.51083461738397 1
0.935216747435312 1
1.30310480387195 1
1.37059556779074 1
1.59582241906647 1
1.23223912591825 1
1.22732862925784 1
1.39536229174868 1
0.959160357438993 1
1.13532231857391 1
1.59938154874228 1
1.24700674645705 1
0.806133852557912 1
1.42274759762819 1
0.774165173779667 1
1.27356689718158 1
1.30759481069725 1
1.5975763960682 1
1.37301320051251 1
1.27717307879438 1
0.449501890723509 0
1.09738429057125 1
1.22281852448378 1
1.18178456555729 1
1.10541964677728 1
1.60441521109484 1
1.47732638090821 1
0.998377659686277 1
0.815533559554531 1
1.24271780038791 1
1.53728927237095 1
1.02415899812628 1
0.928921216888227 1
1.38907378747767 1
1.07599934675185 1
1.80007887651448 1
1.1677374344874 1
1.418326045511 1
1.27121722548536 1
1.13466513529591 1
0.838114073854463 1
1.34225798318141 1
1.46380699460528 1
0.96703685095541 1
1.25872265857464 1
1.46475308144905 1
0.95755652775934 1
1.13710085931149 1
1.54838558941115 1
1.31947129103741 1
0.535522517976691 0
1.4081726004429 1
0.814527830557447 1
0.971731782680597 1
1.24131830099865 1
1.45715387899505 1
1.93296545713661 1
1.31760694850115 1
1.08262807914081 1
1.51312681414105 1
0.587686678216257 0
1.08926955072267 1
0.994482779297725 1
1.05928841401171 1
1.23482473493016 1
1.1647026204725 1
1.83999495971337 1
1.33136972049659 1
0.997759179053714 1
0.778777313074076 1
1.55664785861774 1
1.00746750033209 1
1.5411429189426 1
1.57328231776365 1
0.749697343835308 1
1.13459790784958 1
0.87311328689595 1
1.5987985438331 1
1.90879842035514 1
1.00288759446759 1
0.981400020315764 1
1.44263792298927 1
0.948448060325447 1
0.580258060703734 0
1.25146463118874 1
1.54663450640302 1
0.42733234543093 0
0.942643351868921 1
1.45543016117805 1
1.06972972435439 1
1.73935194437921 1
1.07881872325217 1
1.19935220344102 1
0.893570855014985 1
1.09355081832416 1
0.973025568042893 1
1.62485231618164 1
1.03940333689445 1
1.01840236600558 1
1.60830220252104 1
1.37547493527759 1
1.30971501271227 1
1.47847636484751 1
1.25075645992483 1
1.51478415837204 1
0.891413960231454 1
1.13390775628117 1
1.07016555704208 1
1.35619076457958 1
1.04300333116685 1
1.31560419107866 1
1.49480684205074 1
1.45138838205004 1
1.42509490523985 1
1.53727984906713 1
1.02470172210258 1
1.31133320728338 1
1.03249015339997 1
1.27113687993806 1
0.507100181619996 0
1.20721689506449 1
1.50327849789662 1
1.23922105873053 1
0.74377984671687 0
1.02343097919502 1
1.51835394937768 1
1.4525318448117 1
0.605510607965666 0
0.872747748576005 1
1.17252173263329 1
1.35348751679411 1
0.932774858460286 1
1.51766877194146 1
1.30945183602542 1
1.76535949065643 1
1.08598167761151 1
1.18541950785572 1
1.02464485891882 1
0.777964325211576 1
1.14287179004181 1
0.947076646553044 1
1.49830749602982 1
1.16141274646627 1
1.0981836896865 1
0.863933339312876 1
1.55570686459109 1
0.993112802220696 1
1.2317399819785 1
1.47525968088837 1
1.71258106282981 1
1.11990220534741 1
0.749533954183183 0
0.996119540753456 1
1.24112054744742 1
0.467668035855903 0
1.10656137312189 1
0.891897259052823 1
1.04327565763699 1
1.4292238553605 1
1.48976535440237 1
1.45262643729788 1
0.788476889563409 0
1.06303889251283 1
1.29486462267658 1
1.40383974650561 1
1.50820782422479 1
1.33754252451661 1
1.31693664523272 1
0.662109305866815 0
1.2067861688598 1
1.71929864085411 1
0.738236364175226 0
0.954043231722039 1
1.18705518416589 1
1.34129979841035 1
1.68043481267662 1
1.25620005724174 1
1.15814409740154 1
0.867374443600815 1
1.49581972779318 1
1.18662755108486 1
1.19917853589139 1
1.20471751057171 1
1.6923223678131 1
0.997370168497629 1
1.67535930111032 1
1.56734963098303 1
1.24794361056848 1
0.587558594981503 0
0.672965943888296 0
1.23740210373478 1
1.55489001167338 1
0.888749270844271 1
0.640595109337363 0
1.44444875232313 1
1.32048137433559 1
0.824929881135452 1
1.01548874066944 1
1.73013489662814 1
0.532505824809382 0
1.17350845684727 1
0.918562762539862 1
1.60925934280998 1
0.924242354527266 1
0.849327462190589 1
1.415304456761 1
1.46069248269081 1
1.52940072826675 1
1.16579834789095 1
0.962922438105378 1
1.24632992008306 1
1.60756775335926 1
1.24968477556114 1
1.50906198469736 1
1.33161289836425 1
1.26370484315006 1
1.19454629774262 1
1.02219260600395 1
1.12182643980878 1
0.832762479671873 1
1.44187742572805 1
1.18731754644297 1
1.21582875178035 1
1.67565946929469 1
1.33681507459113 1
1.05187139721964 1
0.992532933260895 1
1.28015219673935 1
0.887616126559582 1
1.43541518640566 1
0.884874726384555 1
1.36450654777908 1
1.06498917058828 1
0.66699916401308 0
1.15351231927161 1
0.789189122873146 1
1.58873653060285 1
1.09793650511156 1
0.695884303527243 0
1.2114120265704 1
1.51906163322397 1
0.818639144199901 1
1.63258642764694 1
1.25921820175824 1
1.38591313938556 1
0.620351982097095 0
1.20428992325245 1
0.589593128712093 0
1.29167860746694 1
1.69048731176433 1
1.63173024551478 1
0.939928680199783 1
1.13966885020475 1
1.1854848667607 1
1.25578935538978 1
1.08714683223964 1
1.25900447531591 1
1.38834541223197 1
1.63546345822203 1
1.34460218742761 1
1.46788930058142 1
1.59482815385292 1
1.6644907032818 1
1.04149886126632 1
1.05818074085288 1
1.35575181548019 1
0.951909329052721 1
0.884829637622323 1
1.12299512211968 1
1.33634188012183 1
1.10478986089326 1
1.24501998263074 1
0.595351795091216 0
1.29133270845548 1
1.5180679783201 1
1.43325062005788 1
0.883372329485113 1
1.51121326626676 1
1.11387143781276 1
1.29873283506647 1
1.48776506212585 1
1.23785861601178 1
1.12703439399715 1
1.61667242309042 1
1.13679084477648 1
0.706683482019741 0
1.17551312704869 1
1.26095795950388 1
1.50811946110936 1
0.992847143135207 1
1.58165983789162 1
1.23931932304889 1
1.28221547193624 1
1.01755200145336 1
0.898610267111022 1
0.792732878670327 1
1.02985766613893 1
1.45239008767017 1
1.32395761976219 1
1.41448385297603 1
0.934746137833134 1
0.893497045368823 1
1.40275105371934 1
1.1622422262431 1
0.890075427127859 1
1.0807206085297 1
1.32038893039596 1
0.957825137316337 1
1.33667244529888 1
1.28482216368388 1
1.34550571600326 1
0.896999271374094 1
1.27344663694598 1
0.769569971724106 0
1.13914367885778 1
1.42323959110501 1
0.953317739992749 1
0.751950123804913 0
1.0078465060393 1
1.33982411808519 1
1.00383953421846 1
1.23356372138791 1
1.28500375881912 1
1.23412528724037 1
1.37300453443137 1
1.45612660596433 1
0.965640435362922 1
0.943016670081815 1
0.95077277725899 1
1.12914607476663 1
1.26199303764293 1
0.787039182249651 0
1.68179052341709 1
1.64045153538472 1
1.48113441658683 1
1.08581156240124 1
1.19686809095106 1
1.71138205575612 1
1.39543913053351 1
1.26741312120056 1
1.44450840311197 1
1.05366667417772 1
1.87735321472755 1
1.47224396508962 1
1.13918165793066 1
1.50466613268902 1
1.40954495007642 1
1.25296453454921 1
0.988384045266339 1
1.33543201705172 1
1.32347865848045 1
1.1800097313702 1
1.08467620726331 1
0.929482356583203 1
1.24923599020103 1
0.72498620450861 1
1.18381681552008 1
1.12439471988359 1
1.6700619791131 1
1.2644149694121 1
1.26767633126526 1
0.657083827405118 0
1.54798270601697 1
1.67900511434703 1
1.28402051298408 1
0.931065093487411 1
0.87556801852779 1
1.43177831665912 1
0.754662310454695 1
1.45894466023279 1
1.23024912826197 1
1.33948875842411 1
1.53516787808225 1
0.73395310852612 1
0.996795956925583 1
1.41040795411017 1
1.70887629797059 1
1.43809053566285 1
1.29842779206343 1
1.64365299741218 1
1.42288296914613 1
1.26923338128594 1
1.30666683533415 1
1.30126996462084 1
0.984316669977085 1
1.0499858013589 1
1.52579893351219 1
1.44291619844826 1
1.17044013481001 1
1.05108679361637 1
1.00494162943714 1
1.35015478756173 1
1.23479901800934 1
1.39319055701364 1
1.7043045096706 1
1.59176077313832 1
0.873258463351377 1
1.16500874531195 1
0.642865926318409 0
1.46870575248491 1
1.38203176935416 1
1.14448964997569 1
0.986448756817978 1
0.958853704050031 1
0.832289781823182 1
0.877234672310662 1
1.00295640339375 1
0.797944437818019 1
0.977015832581806 1
1.88181016992716 1
0.824101354078232 1
1.20774508551824 1
1.49859572596134 1
1.38722190043591 1
0.953707505087866 1
0.866086014760341 1
1.25154187984748 1
0.74633832503855 0
1.6166215827942 1
1.25775715683789 1
0.625466760697844 0
0.716827825109045 0
1.31566451546269 1
1.26797174194293 1
1.48505125504356 1
1.46630742004239 1
1.38949500647099 1
1.09533328612881 1
0.977607674856497 1
0.788663185935297 1
1.53145278610956 1
0.865292733868741 1
1.58445785609056 1
0.943910542569904 1
1.59855120826557 1
1.11940781901036 1
1.80447254437163 1
0.786532688718467 1
1.28430003881883 1
1.24680532212398 1
1.33339536132111 1
1.09176701753344 1
1.40981284865528 1
1.73950370076475 1
1.07301333138881 1
1.44336078015873 1
1.14210489391248 1
1.1020652809331 1
1.21980640061381 1
1.18698885930268 1
1.04771273787244 1
1.32059656585271 1
1.31951756121593 1
0.806013707516754 1
1.26412576594691 1
0.934957015760748 1
1.78094979845729 1
1.07979560687059 1
1.52672869667957 1
0.913045686459742 1
1.15882575289943 1
1.76096702332038 1
1.38275868697301 1
1.05227865764822 1
1.36119162575246 1
1.11177742442531 1
1.05018524668754 1
1.29045491621538 1
1.18479043803108 1
0.663909225465746 0
1.41305498805151 1
1.55163765513673 1
1.06869532847351 1
1.10099256041141 1
1.21565658670785 1
1.00700060999194 1
1.23380434947127 1
1.24586158576542 1
1.13677451908275 1
1.50303581247891 1
0.652793243566187 0
1.45786703552623 1
0.98413255272864 1
1.44870304233266 1
0.865897629812742 1
0.769016911547518 1
0.819743250391585 1
1.20947511726583 1
1.02518486305539 1
1.09517871912486 1
1.45502185743285 1
0.905490478803272 1
0.937474442123527 1
1.27548116015684 1
1.01038549876485 1
0.8999623352303 1
0.880367537153516 1
1.05078705252817 1
0.907604217558102 1
1.16667527465525 1
1.10987510558313 1
1.49156873112858 1
0.895268667109296 1
1.15202572872141 1
0.859511202048868 1
0.73844973515367 0
1.29188180657755 1
1.56190126443496 1
1.2101870057247 1
1.45155949869952 1
1.33615091011983 1
1.43996183391434 1
1.07824836293227 1
1.16930352757709 1
1.63000740779323 1
1.24630014474313 1
1.00723302527734 1
0.861840932503903 1
1.68273839601354 1
0.986096981412876 1
1.84821064358958 1
1.27573828829545 1
1.55166062076017 1
1.56254478053272 1
1.81995169572635 1
1.4783469634093 1
1.48129499924861 1
1.42566938789365 1
1.02913248051459 1
0.86228887529198 1
1.3501542533469 1
1.52346580814213 1
0.441607839115322 0
1.23058719946147 1
1.07720797886029 1
1.50791650289051 1
1.03918082349461 1
1.04248408515639 1
1.19516585052116 1
0.287457765023401 0
1.39003983079558 1
1.19410104028451 1
1.43092569242717 1
0.610701116259707 0
0.604348388120783 0
1.03718904718193 1
1.06908507903647 1
1.57035697368814 1
1.41613184204622 1
1.33633193886237 1
1.099924072818 1
1.01561503266898 1
1.09500803754331 1
0.840721063019136 1
1.60707218084282 1
1.56343375846908 1
1.50977765111087 1
1.58000538910894 1
0.932474742503015 1
1.37023854996587 1
1.53360479361992 1
1.44839066853511 1
1.38416339134133 1
1.2827378039994 1
1.55214586162511 1
1.66730526904003 1
1.81950019135465 1
1.08092717232182 1
1.15507869092433 1
0.957326560198146 1
1.36623084318475 1
1.79451303940972 1
1.22131889048701 1
0.85911272149657 1
1.31142085583463 1
1.62003471796431 1
1.03142856121437 1
1.0393201620891 1
1.26868097878927 1
1.29233193436556 1
0.877454652290765 1
1.01377083453104 1
1.36473356241074 1
0.821185896622225 1
1.2438583653316 1
1.4306818329932 1
1.00971444357961 1
1.27704739164024 1
1.28977432155071 1
1.51045997797298 1
0.543032571263614 0
1.07341338913569 1
0.982684217783121 1
1.60231853950506 1
1.62828839072873 1
1.5360650486308 1
1.22011279801967 1
1.09915022293403 1
1.15838216584307 1
1.06566288060891 1
1.67887331376671 1
1.31382197108824 1
0.903151877267585 1
0.955161901596929 1
1.14949595123547 1
1.34363385725527 1
1.05358692490712 1
1.28767351775197 1
0.637665306615357 0
1.41807427428214 1
1.17997166411283 1
0.835296331299132 1
1.09172367182391 1
1.12524176631698 1
0.489960026939493 0
1.09637368679525 1
1.28447719844771 1
1.06932430070633 1
1.34670174106029 1
1.4156527932536 1
1.54866179589835 1
1.2636085011042 1
0.816760213242526 1
0.95187312592499 1
2.06073304257477 1
1.22894895527535 1
1.36355890483034 1
1.4945190256207 1
1.55857164579059 1
1.19929300076506 1
1.11486525062178 1
0.689989648461196 0
1.05546920890879 1
1.34531615150451 1
1.50501297431059 1
1.05569649531295 1
1.5184661421338 1
0.857328139006121 1
1.13771601023438 1
1.24642411510436 1
0.989363975518605 1
1.24308642450791 1
1.47269008764446 1
0.989285807171539 1
1.36295077179358 1
0.985888057358166 1
1.14618770098065 1
0.693809217037209 0
1.63751104322748 1
1.97602974595287 1
0.92555891442647 1
1.53549242815446 1
1.11342531361335 1
1.17998800448866 1
0.665717063303217 0
1.38853078816855 1
0.765229774191739 1
1.02429126365948 1
0.883273914488123 1
1.21753864812461 1
1.09183916358434 1
0.961552756724337 1
1.69636963240944 1
1.30266394460885 1
1.26823675222771 1
1.67780729571467 1
1.49830402583933 1
1.04695042803558 1
0.879970803633518 1
0.981389754396736 1
0.639334163378324 0
1.48084586355294 1
1.21318078178475 1
1.31739555129384 1
0.978355700701719 1
1.02927929152927 1
1.59751070709328 1
0.626982392758078 0
1.43594372294472 1
1.48543699178393 1
1.01441511626257 1
0.891455390892019 1
1.30477973804154 1
1.98760599378738 1
0.783218401653814 1
0.885643280865335 1
1.27915337734947 1
1.4222167589205 1
1.26253900689601 1
1.26917524428733 1
1.32800006184377 1
0.573178771166745 0
0.886022651225647 1
1.83736970271036 1
1.51314197668559 1
1.34863093242906 1
1.01850115593241 1
1.28178053939193 1
1.1550287287655 1
1.26157115470978 1
0.918997970281419 1
1.14309368235818 1
1.14302395102667 1
1.34899058900292 1
1.39301947621161 1
0.976211192204132 1
1.58042565531476 1
1.25085529335693 1
1.06746976276126 1
0.969356934335191 1
1.16280322882424 1
1.28481465264148 1
1.69735200549423 1
1.66019584675379 1
1.16007698425518 1
1.18895394393877 1
0.910436982502611 1
1.17954553223442 1
1.64611208825465 1
1.2985050573381 1
1.48192034899348 1
1.22359792057671 1
1.00609274619959 1
1.50469927299746 1
0.801555392624705 1
0.950404834416964 1
1.25232676346188 1
1.32429610507516 1
1.45352073435475 1
1.06561338482869 1
0.905125639483224 1
1.11081232185497 1
1.16525735542702 1
1.19176672104796 1
1.12783739628633 1
1.29045499925073 1
1.41427107431716 1
0.961628240516855 1
0.916014383715062 1
0.895201515744727 1
1.28070517444211 1
1.7651401384699 1
1.24231204866264 1
0.841106033913106 1
1.29530376453639 1
1.33766982673914 1
1.36391724904175 1
0.982468676908173 1
1.06245126127864 1
0.84543835888259 1
1.06959056872202 1
1.04380601232272 1
1.47562319260326 1
1.28999379577493 1
1.03547069615461 1
1.70774058539755 1
1.19125562604027 1
1.11494791816635 1
1.63339377171379 1
0.904905548270489 1
1.45592731534289 1
1.29411836008215 1
1.06410593473629 1
1.81694158076748 1
1.09310690604816 1
1.09589053676966 1
1.13755123468209 1
1.18506353676858 1
0.808799706981929 1
1.33737062047337 1
1.267262621316 1
1.38589124636373 1
0.909989776048328 1
1.36529041075213 1
1.06540298740969 1
0.693373819954791 0
1.61884654682995 1
1.40444971218169 1
0.970448387603107 1
0.853263830467972 1
1.00168551050147 1
1.57238755998155 1
0.781428551912545 1
1.05579837188441 1
1.42010981349279 1
1.61553325103749 1
0.863719846345658 1
1.26778308232484 1
1.24595699243012 1
1.10655731141581 1
0.684460610463171 0
1.23896058934072 1
1.4360567663966 1
0.847175350703541 1
1.7718327737978 1
1.2442382163932 1
1.53129771900864 1
0.860458000305719 1
1.07483695252577 1
0.988585565223836 1
0.969104574946181 1
1.59207505628952 1
1.04075421759378 1
1.29535506954498 1
1.38111183907479 1
1.1129805205831 1
1.09152484374557 1
1.23499754449522 1
1.39228358455014 1
1.46809350997627 1
1.35159156243489 1
1.2699057866021 1
1.07855960830812 1
1.10515923172946 1
0.744573753737832 1
1.01026202439186 1
1.26575478184603 1
1.25943109911641 1
1.24820217035262 1
0.783197858891279 1
1.06642252789155 1
0.911084790703464 1
1.75890724302551 1
1.3914646140693 1
1.39949699517312 1
1.03296266591903 1
0.962011149734075 1
1.73504745343324 1
1.22654119205443 1
1.13040013577042 1
1.40930668656242 1
1.15317948550646 1
1.39525255622181 1
1.52313728242684 1
0.70491774155196 0
1.10819395514586 1
0.808937690642343 1
1.60202354907213 1
1.01978070248101 1
0.805016653735351 1
1.09008956775289 1
1.079684197528 1
1.31215404081274 1
1.33614253417264 1
1.32665540160506 1
1.67046414772441 1
1.54560128847677 1
1.30630628592048 1
1.49844247601627 1
1.32949398172751 1
1.38257374591699 1
1.46116295191849 1
1.0044639064614 1
1.19461924234493 1
1.64985431990144 1
1.19689347433688 1
1.0332469325207 1
0.574426710014687 0
1.19349090901652 1
1.60672383920501 1
1.41385980395781 1
1.13946206914057 1
1.30883020918463 1
1.00291698276599 1
1.33477094662408 1
1.58041536905729 1
1.31763239075782 1
1.52462552831812 1
1.3746622867151 1
1.08011063274771 1
1.64722268123055 1
1.08087584950052 1
0.948071046250483 1
1.46164426164417 1
1.03583784285058 1
0.867857120068706 1
1.04143594025849 1
1.25271642860689 1
1.42023308924824 1
1.50269311533198 1
0.981725777399022 1
1.49473692272062 1
1.61554330694375 1
1.46157332594475 1
1.62976872191903 1
1.28390306875631 1
0.96982907696137 1
0.988760496772286 1
0.79599033978137 1
1.7310471466432 1
0.903987821973116 1
1.03336615633922 1
1.38020934756654 1
0.93808781275994 1
0.937680526931064 1
1.35582043664751 1
1.2586859405724 1
1.44001953509896 1
1.53067317531018 1
0.843137004905955 1
1.09600777433744 1
1.18103397419884 1
1.23184322704201 1
0.611073677986159 0
1.21668656984969 1
1.21548738477008 1
0.894706350763169 1
1.31773605463704 1
1.03024020479367 1
0.898025205871269 1
1.14285549691208 1
1.4817882443878 1
0.71716904206205 0
1.10744209138493 1
1.46660613775309 1
1.55110684012533 1
0.717727605172583 1
1.08072183656645 1
1.33276417352688 1
1.1505923059722 1
1.55927701929518 1
1.45418870956317 1
0.908802770800749 1
1.1058335669338 1
0.829411423741048 1
0.686534652449582 0
1.49529327181184 1
1.95353907231271 1
1.14229404971679 1
1.31266676003519 1
1.29351486418234 1
1.64909295841901 1
0.775170541216057 0
1.30662264791036 1
1.87916946792475 1
1.31073880774496 1
1.29075455661445 1
1.13631507515504 1
1.16582646984413 1
1.37251503908696 1
1.0944108357727 1
1.41956828857272 1
0.654653994518125 0
1.39028081471457 1
0.887424456334935 1
1.15483983453967 1
0.65280279215163 0
1.52340565082363 1
1.27350963567754 1
1.59498254012415 1
0.622780903217601 0
1.28330237908939 1
1.22232509497857 1
1.50028262101251 1
1.43018820060792 1
1.03787111176332 1
1.04393880454538 1
1.06720006004927 1
0.893666648458011 1
1.39494656825304 1
1.56969749204688 1
1.33569239513819 1
0.642034813110593 0
1.72417554401386 1
1.14913479694899 1
1.22764835540192 1
1.2436882714135 1
1.42024850342754 1
1.49789716783673 1
1.21855082739038 1
1.45217074082596 1
1.11147058804877 1
1.41755143595671 1
1.26457661412386 1
0.987205972793861 1
1.4402355753025 1
1.58088905880233 1
0.965755796575334 1
1.00771531989964 1
1.49029342700271 1
1.86661606385895 1
0.643243937589674 0
1.1016676380658 1
1.65882597204909 1
1.29524124241041 1
1.18627870374403 1
1.17031222410751 1
0.886274310825814 1
1.38190246629811 1
1.07548248211817 1
1.28421775036184 1
1.06132420664746 1
1.34505673508145 1
1.45449715745135 1
1.41465973895957 1
1.39040820596466 1
0.827570510430284 1
0.814414507957017 1
0.889662117785094 1
1.19584369957225 1
1.19173082635073 1
1.36824432178923 1
1.13553368198089 1
0.974635515516236 1
1.27238070276182 1
1.35427397854338 1
1.26060732722942 1
1.08623313947115 1
0.894853428563026 1
0.778195081833799 0
1.29868294637855 1
1.25427728481694 1
1.37598979993479 1
1.36205395592595 1
1.0647471239673 1
1.2038126270063 1
2.08397549686689 1
1.71423313034027 1
0.827558442757306 1
1.09479858237091 1
1.55999749356517 1
1.44071403059649 1
1.21202206593625 1
1.17261524753721 1
0.984990624604529 1
0.886643674517469 1
0.925158846979563 1
1.11221423293184 1
1.20814247318961 1
1.45620250936852 1
1.11863297427967 1
1.28693968014274 1
1.18817919402914 1
1.561902649945 1
0.857647998651729 1
0.785635443878289 0
1.28654635188957 1
1.46090270417936 1
1.31861335031697 1
1.0973061220121 1
0.951586351469439 1
1.44092446530707 1
1.1462031983807 1
0.914033848108762 1
0.80275383532237 1
1.25373841117802 1
1.58163707009653 1
1.34793270121198 1
1.46701703545839 1
1.27951714224751 1
1.55174783546315 1
1.22497232647553 1
1.03027723869117 1
0.667974251909746 0
0.777863875443942 0
1.63081752140501 1
1.63428139119712 1
1.23605693883012 1
1.24034455301074 1
0.568665883478342 0
1.19670337997979 1
1.16012525018272 1
1.33918587304913 1
0.703878596196886 0
1.04172966168434 1
1.31631822035603 1
1.3755291174425 1
1.01910730623602 1
0.63021673788481 0
1.67844732362348 1
1.34913577467585 1
1.44347105120501 1
1.13955329313097 1
1.45479099978053 1
1.14189139406409 1
1.25070307281296 1
0.562136478406309 0
0.946085337628478 1
1.12849220672573 1
1.23689157637802 1
1.11728142691001 1
1.39892517938886 1
1.20239404975006 1
0.86082265081947 1
1.21122961218278 1
1.20434375028195 1
1.15987176868775 1
0.77904171570816 1
1.40376526566795 1
0.941727595691798 1
0.906855212926261 1
1.36642740473812 1
1.2640693348733 1
1.39247944052861 1
1.06875941707963 1
1.36093973692484 1
0.76599346476308 0
1.19715972289444 1
1.1262991141504 1
0.98024949855177 1
0.920641938009992 1
1.02143952297633 1
1.16942980080211 1
1.31552172777197 1
1.47738492113795 1
1.18482319416005 1
1.16761248208913 1
1.12332512514013 1
1.43319101014386 1
1.43992181925443 1
1.0881858269481 1
1.25010162204843 1
0.805107490974076 1
1.15164333831343 1
1.32533874693027 1
1.19990670608345 1
1.52534515378501 1
1.46954372396129 1
1.15946447912569 1
1.18617339997764 1
1.02735145542397 1
1.03064081665926 1
0.747541419412503 1
1.25587153334935 1
1.75293263259225 1
1.68613370767108 1
0.636429222168463 0
1.74130645537121 1
1.47287442262983 1
1.55652775969174 1
1.41842821966513 1
0.897782242300824 1
1.24181290800934 1
1.2388851548731 1
1.04002653255005 1
1.45788081942624 1
1.93248330982518 1
1.18429598815817 1
1.43235234507908 1
1.26422484669183 1
0.927704962651402 1
1.17919051244235 1
1.78046309625563 1
0.701767497773561 0
1.35115132130556 1
1.21399669432227 1
0.946758383604289 1
1.41436489702063 1
1.35119299226554 1
1.68049796676803 1
0.743511933890881 0
1.35098159632924 1
1.16732421523281 1
1.12056873721711 1
1.10660954712486 1
1.35394057695831 1
1.20541560565625 1
1.14752033110355 1
1.25240756107309 1
1.39144924273796 1
1.62625240723817 1
0.959720977719091 1
0.706896531482638 0
1.07430265424257 1
1.33869904344861 1
0.90340459493894 1
1.3739782437361 1
1.32209885326765 1
0.77530552834353 0
1.22657565547858 1
1.49918041609566 1
1.82674303476762 1
0.791186576532186 1
1.45468615358784 1
1.65725494076426 1
0.874371878599028 1
1.55938007550245 1
0.91961249233453 1
1.34050081420405 1
0.952533346099462 1
1.13794756793474 1
1.20398606661467 1
1.0289755192998 1
1.43144725374727 1
1.0676749618785 1
0.770567610476719 1
0.691988473925037 0
1.03871644524304 1
0.87646340674628 1
0.8913472141796 1
1.12318276908285 1
1.41499352881037 1
1.54267509192968 1
1.23923079784866 1
1.15686876228298 1
0.422273305370346 0
1.39129909425229 1
0.766825919188722 1
1.54886966781788 1
1.34433739601055 1
1.31558738812231 1
0.992206228449601 1
0.84818140538865 1
1.15845051520195 1
1.24738845396105 1
0.638931389059892 0
1.20092465504554 1
1.1544684186654 1
1.57553312625534 1
1.64256049837509 1
1.12123533166934 1
1.23405907308485 1
1.0408358743495 1
1.06955879563961 1
1.22218295330776 1
1.16647431514589 1
1.17289579815459 1
1.34825073571972 1
1.72628940216872 1
0.946946295394633 1
0.800696855916081 1
0.288323773105476 0
1.10945615098072 1
1.17655695977008 1
1.07107744471434 1
1.38545275877746 1
1.24311585016275 1
1.11700046068475 1
1.54844262675679 1
0.645691730612478 0
1.607001342439 1
0.858266798874926 1
0.847639675572797 1
1.36658974938566 1
0.981283350116836 1
1.69830076068463 1
1.42696287647194 1
1.22733917448415 1
1.03522260863686 1
0.713346339032386 0
1.16685521495928 1
1.40153899163545 1
1.14857899365481 1
0.932305153097292 1
0.978022802732191 1
1.38693176332838 1
1.30687673122793 1
1.18155213856233 1
1.39122641883455 1
1.16366087715538 1
1.39070751097611 1
1.1687917003521 1
1.05072734212338 1
0.911730320853593 1
0.703765884879973 0
1.51837288616363 1
1.02845181807446 1
1.07019075624737 1
1.3936830685427 1
1.14959457753708 1
1.0024181081811 1
1.41340978669704 1
1.2565721399203 1
0.947395360875216 1
0.908961685086655 1
1.60098749695242 1
0.728989306876312 0
1.26559982869453 1
1.08431090735987 1
0.926303985952581 1
1.04838504466958 1
1.0644154988411 1
1.31889034138174 1
1.42792164972193 1
1.02956543716587 1
1.3942731904136 1
1.36381959632939 1
1.06724072897215 1
1.45295939444527 1
0.761639866210963 1
1.30432852697875 1
0.78211103827253 1
0.864556622797843 1
1.08354620584249 1
1.34668347237946 1
0.833397938288138 1
0.526620615916067 0
1.26341710050413 1
1.27283657044275 1
1.37388054748206 1
1.08880836440763 1
0.872814067402892 1
1.67506770027545 1
1.28679508623343 1
1.30310113747717 1
1.08657872841733 1
1.53741601409727 1
0.962024248221208 1
1.03983372290936 1
1.40049017163827 1
1.22713949552989 1
1.03834038790962 1
1.06758710425579 1
1.16400468237655 1
1.22262307826304 1
0.875403553724169 1
1.33594515932009 1
1.78538450264124 1
1.44164778353964 1
0.845367612970357 1
1.25324748032896 1
1.19041488832008 1
1.22135849997585 1
1.00959267430327 1
1.14611740502327 1
1.67692095436526 1
1.06072902653614 1
1.05172041974997 1
1.64852634583536 1
1.55047250211747 1
1.26191493115998 1
1.30125714641789 1
0.447726674620427 0
1.25936605490022 1
1.00213718124804 1
1.30852321248384 1
1.36988377131993 1
0.942575425009696 1
1.23367329433243 1
1.05388241684099 1
0.675148032146869 0
1.22010359551056 1
1.62830332261823 1
0.975762595524508 1
1.54079795583274 1
0.955040159462745 1
1.08155514483824 1
0.984129840749713 1
0.794995507638076 1
0.913593639685368 1
1.15789122292542 1
1.59632915670163 1
1.1577163321386 1
1.30445838726839 1
1.16950964880445 1
1.50604568996002 1
1.59581942946273 1
0.865416685257513 1
1.27003168914032 1
1.19351552804548 1
1.05502187650721 1
1.26487106240213 1
1.48068436154785 1
1.38419367861124 1
1.10506210547685 1
0.792580834758017 1
0.89524436292129 1
1.3643533332818 1
1.36734403268354 1
1.2082329838235 1
1.66393263155087 1
1.07895838566673 1
1.24011825588439 1
1.1352572335787 1
0.958362396055597 1
1.07522746228318 1
1.60162218264218 1
0.664394118626355 0
1.29162627536045 1
0.88267942886612 1
0.778137006332194 1
1.29876236899464 1
1.1939853182333 1
1.02190761978057 1
0.814982141893315 1
1.17177461403475 1
1.50814420427415 1
0.991767252265113 1
1.83158638553994 1
0.873106307537765 1
1.27963383168728 1
1.33346713411073 1
1.37448751597104 1
1.70035757942037 1
0.599800899073564 0
1.51381993655035 1
1.12462722342551 1
1.06450113763079 1
0.914134136977015 1
1.06307340941464 1
1.8844291085062 1
1.57247856035597 1
1.38746157765284 1
1.48402297603819 1
1.20184630833854 1
0.879034129258077 1
1.46751400615631 1
0.831472694662168 1
1.11584391986277 1
0.96201634189038 1
1.04147377306721 1
1.16392713379093 1
0.584312759663285 0
1.06636570962418 1
0.950078832976735 1
1.2066089288895 1
1.00460091714074 1
1.47108136316292 1
1.04856380550776 1
1.54362776696219 1
0.856520644447607 1
1.51447387940294 1
0.865289836615487 1
0.806708308297274 1
1.19649386048369 1
1.04643830228508 1
1.55380187259407 1
1.41388335335284 1
0.693310941373902 0
0.707578402625962 0
1.40472959318021 1
1.0213634225175 1
1.35958682682237 1
0.805729647077151 1
1.31913513548226 1
1.13978707709284 1
0.930419264060093 1
1.49744523845563 1
1.05644137845159 1
1.05137002986129 1
1.36035590875609 1
1.14598714266415 1
1.76129605662985 1
1.49532659156242 1
1.20970678871333 1
1.29016198723033 1
0.900880596520822 1
0.943170625730947 1
0.98285817008598 1
1.17260995837022 1
1.17146640040301 1
1.21773706362425 1
1.11848278859401 1
1.32291775861195 1
1.01491584977319 1
1.33569153260085 1
1.48517146935175 1
1.1987224689254 1
0.874924570190291 1
0.65939857203864 0
0.814701313422955 1
1.59571019998625 1
1.35191061153151 1
0.862082508161507 1
1.06783854732373 1
1.1229922461108 1
1.14842487642609 1
1.14962938085583 1
1.09472114887995 1
1.05419187835724 1
1.42004839282937 1
1.12417385904175 1
1.20071394751571 1
1.42721635425324 1
1.12264631759072 1
0.52971840262809 0
1.2593794385624 1
0.846279503550279 1
1.30088891191553 1
1.13056289455896 1
1.31739348327517 1
1.39398150582077 1
1.38333008230788 1
0.694325212210266 0
1.33428094665462 1
1.38943968635264 1
1.1237455881306 1
1.36698927756674 1
0.829192396862548 1
0.865195929729344 1
0.679120733334567 0
1.03487563061876 1
0.905575232872513 1
1.72285389621398 1
1.60405291995728 1
0.731196850950164 0
1.22765730552093 1
0.98318231526328 1
0.870795969066495 1
0.710489280962728 0
1.09480726709302 1
1.34958260932902 1
1.17708528155228 1
0.854046956277857 1
0.945317897191841 1
1.3315272822413 1
1.36743941248221 1
1.29243518215298 1
1.08888778321396 1
1.26983574943405 1
1.47201125378675 1
1.49054905874344 1
1.97153912843294 1
1.18650640994959 1
0.775784215699081 0
0.808442043092382 1
1.07957430745331 1
1.80137706506541 1
1.62627750761064 1
0.440851490774779 0
1.46187634074395 1
1.26014991294797 1
1.49629356676284 1
1.37355184736701 1
1.17211049100211 1
1.3327928441794 1
1.59354289394896 1
1.08231174651059 1
0.836855443012153 1
1.51761502690919 1
1.27955384447862 1
1.52525901343812 1
1.20857213661187 1
1.28792503861609 1
1.42006208627023 1
1.4741215653104 1
1.15587028001244 1
0.854914941500078 1
1.38682984097555 1
1.01624439284408 1
1.37344151711726 1
1.2754063183917 1
1.34272291625491 1
1.00630234529356 1
0.97714390479385 1
0.933950172465946 1
1.12570399022397 1
0.866543330296168 1
1.61612191542028 1
0.972763695880933 1
1.2168457760573 1
1.2027193637331 1
1.29463612180275 1
0.995897820040718 1
0.716463490903209 0
1.24578401554815 1
1.28591120118067 1
1.33289868165985 1
1.29847321560981 1
1.07549929382745 1
1.19409277463853 1
1.01633304757945 1
1.14928448149297 1
1.38471873605396 1
1.30079976238208 1
1.19080478324262 1
1.22046308677396 1
1.33491321427609 1
1.16872470776414 1
0.992773547910796 1
1.70751922395736 1
1.15333631638861 1
1.1383025892079 1
1.56823926797056 1
0.926076202054637 1
0.879620349552202 1
0.923144133443636 1
0.985920291035532 1
1.36962291122224 1
1.70634643213823 1
1.11026811304749 1
1.32139006286007 1
1.14365779535446 1
1.04814512382372 1
0.932863888997369 1
0.947087165609967 1
1.55731321968201 1
1.33051528689216 1
0.802898691760913 1
1.4476074868851 1
1.18549287263107 1
1.22222566232106 1
1.62176355873603 1
1.33421166141126 1
1.3137144330607 1
0.70099156347573 0
0.962169190098659 1
1.02494488803559 1
1.10691883155258 1
0.984451649916191 1
1.39263906789143 1
1.48578461574848 1
1.32240022623333 1
1.44517834410286 1
1.19492540541853 1
0.819602846564261 1
1.28001661967997 1
0.723196322456295 0
0.781479848275895 1
0.815127981446928 1
0.997685355089001 1
1.42677684851979 1
0.666152856193788 0
1.00310989593791 1
1.46935854833715 1
0.849095271913983 1
0.751664395116884 0
1.14749685851387 1
1.69603840512591 1
1.243159196397 1
1.47140237100111 1
1.07198086167636 1
1.01957958341698 1
1.35167919765483 1
0.969817128282272 1
1.54206799418341 1
1.00774460043751 1
1.042014672325 1
0.708216504713034 0
1.21246441016221 1
1.17940057955388 1
1.44327553776541 1
1.76287778950592 1
1.31669828473688 1
1.49315118912925 1
1.26668330848051 1
1.48097050198241 1
1.35128617556165 1
0.967333418462219 1
1.91667427180467 1
0.750707786323319 1
1.56598955773163 1
1.1522248970698 1
1.54191418575543 1
1.40735459841558 1
1.40090754698867 1
1.46603792108345 1
1.18169127717414 1
1.24279264078158 1
1.03887765366152 1
0.85943640893486 1
0.996955435589213 1
1.43580106087016 1
0.825596260201169 1
1.18084435617359 1
1.30413037266872 1
1.39723712652407 1
1.40725502899509 1
0.978580856113208 1
1.32199960952755 1
1.2060356413166 1
1.37179217432778 1
1.09670244444217 1
1.27781576223722 1
1.29304818663461 1
1.18885586860299 1
0.77851866337811 1
1.48229645214823 1
1.35372538932764 1
1.30875580998801 1
0.913352906949791 1
1.56534499596789 1
1.08547619944475 1
1.24406616007574 1
1.15957058602442 1
1.09035171581895 1
1.81809394273115 1
0.935888094105482 1
0.786380064646828 1
1.19699311935462 1
1.22687717727204 1
1.31834434046887 1
1.28925064307618 1
0.630955930896081 0
1.64271620212608 1
1.29437064206526 1
1.03083848021546 1
1.58241085328345 1
1.61067771058263 1
1.55544819027334 1
1.30921141901541 1
0.572160686903273 0
0.595311163032169 0
1.23243540596664 1
1.12602920817499 1
1.09149746038048 1
1.23153526390415 1
1.29268022758857 1
1.25949997243096 1
1.63870528785266 1
0.760702536050984 0
1.10436119073313 1
0.906417494753489 1
0.874547750265626 1
0.840048032722718 1
1.32307551153647 1
1.50234133560313 1
1.64720099661771 1
1.12852363793681 1
0.697759137624661 0
1.42964763813068 1
1.39385084078662 1
1.3383278346063 1
1.05327494086624 1
0.691740031594954 0
1.61757172690065 1
1.0447632420068 1
1.6260600480249 1
1.40695752855534 1
1.67285751127047 1
1.09743506424823 1
1.14668180564819 1
1.37892495036417 1
0.904169432364691 1
1.17499378171996 1
1.37736437778862 1
1.48308523822785 1
1.26080486080807 1
1.50096761056997 1
1.07960175478341 1
1.14911893714297 1
1.18470230189226 1
1.40092407676721 1
0.65089015462581 0
1.07382931735072 1
1.40164105338924 1
1.04849709936616 1
1.36008139685229 1
1.54493934084059 1
1.56509131540089 1
1.59983306521873 1
0.91714026246789 1
1.25979412942505 1
1.03620629561671 1
1.22311309764262 1
1.10243458760882 1
1.29983145241731 1
1.73693245832023 1
0.880483086935423 1
1.41303044428105 1
1.42258313776199 1
0.919365062763879 1
1.71399023247517 1
1.29969726791023 1
1.56068391161865 1
1.36146442235127 1
1.55485086427964 1
1.19351277910911 1
1.01831887265475 1
1.0032279332843 1
1.45993776346203 1
0.829154328010942 1
1.22365903812764 1
1.76520403848727 1
1.25731033710233 1
0.988907582487063 1
0.936243500566098 1
1.22588732578502 1
1.73527204657336 1
1.13804690853407 1
1.12981371915858 1
1.2489214298072 1
1.10137032944483 1
1.64932829903418 1
0.931695984886067 1
1.34735115324976 1
1.07471327478977 1
0.882113582889312 1
1.18430840710461 1
1.0346165219313 1
1.12480603375611 1
1.18123105376884 1
1.0753324853662 1
1.20983983100181 1
1.23566397336913 1
1.53537386260982 1
1.37980022163477 1
0.891736336286475 1
1.37902235352388 1
1.03925112115499 1
1.24981738776839 1
0.993576868489753 1
1.32396252590886 1
0.664187117505148 0
1.23659242770605 1
0.880054674955483 1
0.790301466680844 1
1.04553365878269 1
0.726319323522142 0
0.984959214901695 1
1.07440563999247 1
1.19874203918213 1
1.26512469371 1
1.56410214356219 1
1.24093133551219 1
0.500404332505419 0
1.02303699882508 1
0.715660572811561 0
1.05647044971146 1
1.07439080546937 1
0.717623005834603 0
1.03113090536762 1
1.23881475294751 1
0.998285485120015 1
1.07891056797777 1
0.932099122564572 1
1.22701859198139 1
1.0652700089217 1
1.64336852808627 1
1.30043280828493 1
1.72424620623673 1
1.06275176838288 1
1.67917072746195 1
1.91511257950519 1
0.899012448922188 1
1.28471694940934 1
1.17942572281094 1
0.94379384491115 1
1.35548673357089 1
1.48745899593377 1
1.28418480165564 1
0.990806557596264 1
1.19884196947141 1
0.844578275606592 1
1.7125380780258 1
1.39345068134919 1
0.99794777554769 1
0.879102830738423 1
1.19654629004813 1
1.29347056778278 1
0.70809981727105 0
1.27148956978695 1
0.900412305277093 1
0.847258589326555 1
1.10712976439836 1
0.906116480866765 1
1.07949989967455 1
0.87829348616579 1
1.21602939837808 1
0.700244216531024 0
1.07051177129932 1
1.6065554603412 1
1.31231683362129 1
1.56652918184445 1
1.20630684269404 1
1.27447876198901 1
1.25103813983705 1
1.59547383471936 1
0.857855364586001 1
0.708929888774946 0
1.41588437008991 1
1.13721903634734 1
1.19399925914331 1
1.14578962826869 1
1.26699265721963 1
1.59162194747346 1
1.26864165934497 1
1.36641847097322 1
1.13155011701796 1
1.18790926559333 1
0.81806646478591 1
1.41510485394057 1
1.35896862255319 1
1.25839023416171 1
0.986132540574954 1
1.09866800888457 1
1.32755324175286 1
0.925118671131598 1
1.8266813323855 1
0.959141019461204 1
0.940748396882311 1
1.36859391669022 1
0.853066135523882 1
0.885994455289775 1
1.11972408397257 1
1.02365983432951 1
0.98101675502411 1
0.717278040288781 0
1.11124762908596 1
1.11436242357836 1
1.25984892883538 1
0.991607950448682 1
0.772234200938876 0
1.23888415668293 1
1.21625521098076 1
1.22450384665691 1
0.994766085529754 1
1.12484820432056 1
1.06632473830545 1
1.25259539576814 1
1.27886043630289 1
0.679540456222566 0
1.69400579612406 1
1.62373049256379 1
1.05464209132833 1
1.06960202937151 1
0.667252015063165 0
1.23210075774632 1
1.13929432515365 1
1.02927805582501 1
1.08806640534754 1
1.30377672933684 1
1.46980850688903 1
1.6059483178877 1
1.11933276282163 1
1.35973672149303 1
1.27273984089475 1
1.30599092520658 1
0.979728731670548 1
1.57199842862271 1
1.3255656939646 1
1.52904964591536 1
0.660470770129568 0
0.831834043606156 1
1.34133056687269 1
1.73503067598176 1
1.21334194149374 1
1.08117397998279 1
1.06096828820055 1
1.11270998257232 1
1.37016748598528 1
1.4842282393216 1
1.05317987428677 1
1.40859233254179 1
1.2624337489296 1
0.985664257049733 1
1.23064638666919 1
1.1013341670139 1
1.66935320874646 1
1.0588811252854 1
1.31078807465439 1
1.78049100322148 1
1.17396251865518 1
1.25403793276091 1
0.56817118835768 0
1.69439284248938 1
1.12795955290015 1
1.19418404840539 1
0.967476310490843 1
1.28064957529573 1
1.1657956380703 1
0.910418525878016 1
1.69253964905242 1
1.246242502595 1
1.1917575769916 1
1.06877780186932 1
1.61179900786118 1
1.08983107002332 1
1.3680540712329 1
1.17166596036846 1
1.26179807581795 1
1.20519597900421 1
1.71645766668271 1
0.85033830486766 1
1.30750940143665 1
1.40913707472116 1
1.3348527260795 1
1.39983405536399 1
1.5607598935489 1
1.28343931147393 1
1.50526301819075 1
1.31037287646904 1
1.17118581608673 1
1.32089614462189 1
1.45016418632153 1
0.734626340809235 0
1.81686722027915 1
1.16413366522192 1
1.28907801740587 1
1.29095370188267 1
0.778869468608625 1
1.24703050771066 1
1.6491438526975 1
0.54953641717633 0
1.47258213538225 1
1.30608180872355 1
1.33444224220335 1
0.703256469944962 0
1.07234533499293 1
1.35469433585265 1
1.16526106259726 1
1.22449162964031 1
0.804268397502648 1
1.48673483483704 1
1.11031953394098 1
1.34367768979077 1
1.22249221569132 1
1.12768881114538 1
1.00005301534893 1
1.91352424832386 1
0.935438558984532 1
0.599899807255837 0
0.694748477656569 0
0.823913158764766 1
0.786643833921752 1
1.41680915772634 1
1.261371756509 1
1.11944753281109 1
0.766793168461876 0
1.10632940730281 1
0.413768762419789 0
1.4586579175156 1
1.44561077096592 1
1.34480660308668 1
1.58442178795558 1
0.630761038932881 0
1.00834199460949 1
1.47789948205804 1
0.942248990695318 1
0.897894105040994 1
0.855520436363106 1
1.15037885325738 1
1.28661440378282 1
1.30797447867916 1
1.06137381870628 1
1.56344582769945 1
1.06396030503365 1
1.19606259930343 1
1.71472742016468 1
1.15155229506292 1
0.898783402315745 1
0.903663632915407 1
0.841152729661918 1
0.881065326237237 1
1.30807014401947 1
1.36369293825786 1
1.11492976422637 1
1.03653423021125 1
1.02736043755233 1
0.837737386668668 1
1.24700131979573 1
0.899682493259266 1
1.4920229174405 1
0.881337529516262 1
1.04318517006604 1
0.945465659911214 1
0.946891420352817 1
1.2497770842848 1
0.961811910489382 1
1.17461364338879 1
1.13207834995083 1
0.912435972137747 1
1.47945790568619 1
1.52580744572544 1
1.29118319340681 1
1.15321242160558 1
1.25861887903785 1
1.18721099799253 1
0.843866278104144 1
1.34078366130624 1
1.21318325312903 1
1.34556688044714 1
1.33578368195387 1
1.52063195620217 1
1.39917645168324 1
1.20467156975916 1
1.14312167308629 1
1.06060215354591 1
1.32814997463266 1
1.31122303235874 1
1.39357819327411 1
1.50590949532903 1
1.60987188052381 1
1.69549698117627 1
1.62342310878604 1
1.11692679579124 1
0.93784976571157 1
1.25429943814761 1
1.30457897372843 1
1.35326232677113 1
1.66420794273378 1
1.73077377350235 1
1.17962290255765 1
0.791084261898605 1
0.866829766257304 1
0.983397887191616 1
0.63807891981709 0
0.946771662422635 1
1.44985775695303 1
0.79492909134533 1
0.919426160741933 1
1.26451010419933 1
1.24136205196521 1
1.70617900889522 1
1.1661064511217 1
1.13335666152951 1
1.1075794282651 1
1.18651440413599 1
0.834626647125083 1
0.820513663833827 1
0.784992127720654 1
1.69510647244194 1
1.2058365347571 1
1.95415994384387 1
1.25592000396985 1
1.13480363501418 1
1.03290679822762 1
1.25621793544375 1
1.08863450043881 1
1.30567995922654 1
1.24127344516244 1
1.20129994820573 1
1.42494234799303 1
1.44697028944003 1
0.913933229386717 1
1.47883162027473 1
0.898073176914357 1
1.0941663781559 1
0.623847459683039 0
1.41311331732305 1
1.51658610842689 1
1.24913975012829 1
1.36793128411415 1
1.41227081243467 1
1.26567007735393 1
1.19372564536974 1
0.90688182193319 1
1.28517231453364 1
1.28342944808617 1
0.906776342691987 1
1.19958421017308 1
1.30565941526571 1
1.1386477313974 1
1.66550759955946 1
1.01628826982573 1
1.15969684056658 1
1.24923095012199 1
1.21355888908514 1
0.743992792493334 0
0.859494566642329 1
1.7017298778904 1
1.83820910157603 1
1.49719834232925 1
0.784401188963391 1
0.600840624159763 0
1.26352691697391 1
0.878924080933527 1
0.71887345798583 0
1.24324518707015 1
1.11051753196295 1
0.9924262219828 1
0.984182620794366 1
1.40410699396648 1
0.891835490304297 1
1.67480503676297 1
1.33327267655544 1
1.07232077791809 1
1.29229688591955 1
1.08893547234104 1
1.19081502893506 1
1.33669617302047 1
1.38137458669063 1
1.38927163292144 1
1.41442718823371 1
0.855592339468626 1
0.887781851037098 1
1.48071769251396 1
1.32012912615589 1
0.822360228115516 1
0.864030498436602 1
0.985435160327208 1
1.16154008293939 1
1.85094370039316 1
1.07685420543753 1
0.960911880456425 1
1.42812727282548 1
1.00831386192996 1
1.16659784487554 1
1.57614012736467 1
1.21734941562656 1
0.749248107705126 0
1.47761810427025 1
1.2991735511459 1
0.583283262209303 0
1.31234735127408 1
1.00251204193479 1
1.6662286798995 1
1.43668736295784 1
1.24647480711232 1
1.06826796867344 1
1.02511846576895 1
0.726479007961252 0
1.795649400759 1
1.3792505635156 1
1.2663478232745 1
0.965289700156187 1
1.06127559053736 1
0.969079125636051 1
1.36729719974556 1
1.83437939472283 1
1.1292183404366 1
1.78051220277063 1
1.47927332550477 1
0.930331245962251 1
1.39227363829487 1
0.705174862409928 0
1.42955633300366 1
0.799646208219972 1
0.926114445438837 1
0.992815851919399 1
1.01626756815519 1
1.61893658518882 1
1.30442379958806 1
1.83231857655759 1
1.19454628784228 1
1.29134916289527 1
0.93317759078233 1
0.869825187488933 1
1.16202571518189 1
1.58340623074277 1
1.66850157315285 1
1.0937395876101 1
0.862105607459843 1
1.30418492674744 1
1.00619528865641 1
0.854282102525218 1
1.14859313809145 1
1.02615167012443 1
1.4487201930245 1
1.281803751591 1
1.33440516307414 1
1.25372649142238 1
1.00852188780897 1
1.43119334539267 1
1.20077377196122 1
1.25079334278112 1
1.2976390940212 1
0.926904350280123 1
1.33033876900556 1
0.843635713267379 1
1.04587415888959 1
1.33351067900673 1
1.16022361141982 1
1.47013669160635 1
1.38454504447693 1
1.18028862250229 1
1.11618155423711 1
1.36907200886996 1
1.50346915569122 1
1.53252754580808 1
1.37058819504459 1
1.076875161509 1
1.08884310537761 1
0.863591683663258 1
0.878817259133744 1
1.09052404867294 1
1.1916220588878 1
1.65200701595378 1
0.79508973886617 1
1.45195590268869 1
1.23038921881346 1
1.18015362446303 1
1.44415727538604 1
1.67883503931495 1
1.25417704634506 1
1.07147563624975 1
1.56163396378144 1
1.44401545712745 1
1.64699387347981 1
1.15639094644086 1
1.72509822094673 1
1.44018409081354 1
1.3203972612197 1
1.01258127814386 1
1.39368298909512 1
1.24020421715612 1
1.15795194532851 1
1.58647666067443 1
1.10225557477913 1
1.08523650675487 1
1.44862574630331 1
1.00214497765971 1
0.790562686769445 1
0.626614497848992 0
1.10559459524904 1
1.12260377586554 1
1.34889411255474 1
1.60502627090583 1
1.48282828497806 1
1.34816109407661 1
1.32396728617438 1
0.945138308422886 1
1.16106788746864 1
1.14925349100477 1
1.39804921465142 1
1.43593030602082 1
1.22088522273286 1
1.16703795802773 1
1.36159547568234 1
1.11377110088734 1
1.50970362031049 1
0.851496623602941 1
1.49149441573844 1
1.19904766306966 1
1.53656583704118 1
1.11630715795928 1
1.01453559057031 1
1.09267357251323 1
1.14075398761996 1
1.1147779689062 1
1.44043232713396 1
1.0924020938548 1
1.37554419792767 1
1.13452762114847 1
0.812009172969169 1
0.996009346477441 1
0.912888428867304 1
1.12234510607287 1
1.15807488191244 1
1.30808574709248 1
1.71747815108324 1
0.49541673256932 0
1.40987222324818 1
1.53111473875057 1
0.81917503785247 1
1.16053352242804 1
1.32212545584313 1
1.12790157974204 1
0.728371706843263 0
1.17393438257514 1
1.26321197857145 1
1.67179145893433 1
1.33298349591514 1
1.74908866815566 1
1.03243399538639 1
0.930520750101973 1
0.767873443888947 0
1.27660532993681 1
1.09956886247715 1
1.45629900944669 1
1.45188126851589 1
1.31781207050532 1
1.42391140695884 1
1.09775178471765 1
0.951091611366611 1
1.58833488916982 1
1.15039182323952 1
0.949395275924744 1
1.02431318729066 1
1.66872941380557 1
1.60150326539992 1
1.16698991296558 1
1.2155611523789 1
1.24567545782978 1
1.46838250214269 1
0.783960089403465 1
1.37250757434145 1
1.27401292139254 1
1.11273360416511 1
1.47675244853235 1
1.35200652378082 1
1.73858627136404 1
1.59357683018867 1
1.89036149626236 1
0.84482443181842 1
1.329723943244 1
1.03928951544676 1
1.04323582828259 1
0.860684013582626 1
1.12516197277416 1
1.30023771566193 1
0.940056046515132 1
0.700449309371465 0
0.893083177647618 1
1.3830688031808 1
1.12471710574895 1
0.980227746498302 1
0.848465608520827 1
1.3336686630903 1
0.814117397460518 1
1.49491695223927 1
1.6294170369977 1
0.467647242805494 0
1.24155304473045 1
1.34795130016464 1
1.06321992745121 1
1.30069243563999 1
1.07513136103528 1
1.18764230403111 1
1.07190495839845 1
0.963290754909731 1
1.18299206656334 1
1.12598428946217 1
1.15174437084441 1
1.00161649129627 1
0.951580179147521 1
1.35064434288387 1
1.27049392370571 1
0.80380282295896 1
1.33271134877601 1
1.43080176359619 1
1.13812089700195 1
1.11378296727298 1
1.38743396621549 1
1.27309524102198 1
1.30118196944778 1
1.34291455380692 1
0.922546370046733 1
0.867792705010948 1
1.09853826652248 1
1.15062004839047 1
1.3235717149886 1
0.859881306060172 1
0.760512724852898 0
1.11448464607791 1
0.982741502218327 1
0.711239419574599 0
0.864163141714617 1
1.05080423263324 1
0.960075688325306 1
1.05196444892772 1
1.29087830119846 1
1.4834077210753 1
1.68988005309883 1
1.25347406867141 1
0.750740504273774 0
1.30700264188167 1
1.24895309661941 1
0.88770348485461 1
0.282174239278169 0
1.47723979528468 1
1.50942702341575 1
1.45168167003031 1
1.40560610494537 1
1.11337991143346 1
1.08470783498426 1
1.11418290961106 1
0.870561909380816 1
1.19712092270342 1
1.01176673910813 1
1.09193790156855 1
0.924773125644559 1
1.61721757820282 1
1.48225292824821 1
1.42593820802694 1
1.01241293207966 1
0.781061540822664 1
0.971897002421082 1
1.01640536201098 1
1.4432791046116 1
1.39726690662936 1
1.1038421723481 1
1.59976080024822 1
1.54929824181909 1
1.41658057140095 1
1.29854851249122 1
1.18354914616077 1
1.33098875011125 1
0.721144969746703 0
1.04159422742166 1
0.711154549354733 0
1.54559447671646 1
1.259191817322 1
1.04540212984147 1
1.05856504677689 1
1.52251068687526 1
0.729911659807339 0
1.34340814981337 1
1.08833613879407 1
1.19946705835583 1
0.942556310995218 1
1.80763529151276 1
1.10255867577002 1
1.28398083300256 1
0.904049927646145 1
0.763284902245987 0
1.15083226698514 1
1.04369546034407 1
0.913181821179786 1
0.804492317464691 1
1.2682817328968 1
1.22471232702396 1
1.46004231069958 1
0.95980210465831 1
1.2380845608333 1
1.91018832803826 1
0.814348265957352 1
1.3474572965123 1
1.22155997515998 1
1.15454404503026 1
1.04670655654714 1
1.18914729411778 1
1.31305792328736 1
0.867447090867054 1
1.34859972210819 1
1.53602453055875 1
1.5676168047193 1
1.04704854667255 1
1.39789864151058 1
2.01823927922966 1
1.37828713991848 1
1.01304229279652 1
0.999870204168172 1
1.41332333474417 1
0.744854079145342 0
1.40629168150581 1
0.57113483189346 0
0.820554011233631 1
1.2923864701295 1
1.42579077947275 1
1.40607220100657 1
1.38256926939297 1
1.21165964715143 1
0.902678399092356 1
1.08252982823689 1
1.05179858536875 1
1.21650114159212 1
1.48102241287928 1
1.63618401926109 1
0.987974758914389 1
1.4629403398904 1
1.37041170569646 1
1.19457945332043 1
1.11403515820735 1
0.903727528078965 1
1.15295838103212 1
1.37142371269674 1
1.22507714526789 1
1.73645193287509 1
0.993559414512061 1
1.16856730956504 1
1.35102161445987 1
1.15205735068751 1
1.19507619709781 1
1.10078981351854 1
1.19488728373434 1
1.47860423773404 1
1.29213036766081 1
1.3550001356862 1
1.00238919416406 1
1.28558536176566 1
1.39832846788514 1
1.08606564176452 1
0.610694763917701 0
1.36644259473227 1
0.956971790051952 1
1.2277302843876 1
1.4467898856011 1
1.07541322028553 1
1.18583572878462 1
1.46352793389342 1
1.25596637608704 1
1.03219538061215 1
1.19145938776112 1
1.09417302651047 1
1.2438809438898 1
1.12938229441252 1
1.31672925873455 1
0.869598003879775 1
1.42550295732168 1
1.53453418105542 1
1.68253690639248 1
0.958610475058235 1
1.71178736395184 1
0.84424089384047 1
1.49408639586619 1
1.13747441325214 1
1.47943529043453 1
0.725707072781246 0
0.90212485975415 1
1.10130379408492 1
1.40830119012045 1
1.18020748055836 1
1.49942818401628 1
1.04902883620782 1
0.908097275689766 1
0.921148081002881 1
1.09819123881678 1
1.58351492857823 1
0.832486302195052 1
0.738172434344445 0
1.28936320312052 1
1.37772663370314 1
1.13040775606992 1
1.44161607096246 1
1.50054736007275 1
1.14417011607232 1
1.28589849409452 1
1.44399746874511 1
1.71843770240607 1
1.59815518478738 1
1.3255757455572 1
1.5572755187801 1
1.43213795430168 1
1.06844550253495 1
0.875855594614368 1
1.32970308411395 1
1.26800135119278 1
1.33211268909295 1
1.68037804162547 1
1.11610642128057 1
0.715145831715989 0
1.01998218591725 1
1.40033981064973 1
1.47718178538898 1
0.90978759596198 1
0.961958097539009 1
1.32889299583134 1
1.57724176855395 1
1.55977652624064 1
1.2980222096534 1
1.25570136669026 1
0.687762746710568 0
1.50796942251877 1
1.1253441147232 1
1.18533617224443 1
1.28710093659041 1
1.50224068618625 1
1.74392978316254 1
1.50975512097005 1
0.914049153091904 1
1.40889732693277 1
1.42476998991835 1
1.69823722263594 1
0.938794856009917 1
1.21745260142612 1
1.19736945518756 1
0.946787591889588 1
0.413305519161947 0
1.02963615749811 1
1.53120736665216 1
1.19539417446862 1
0.908146744186619 1
0.8615746684151 1
1.84821813335265 1
1.20857405729686 1
1.81567279727635 1
1.3628732373283 1
1.20062147807002 1
1.40177462445917 1
1.11619072260284 1
1.49239797349445 1
1.0768403021317 1
1.49361768775384 1
1.38574250258949 1
0.465405066592649 0
1.07118700972832 1
0.7938217822483 1
0.829354680880697 1
1.17721272746288 1
1.74442005504653 1
1.31922454876492 1
1.05639522314218 1
1.4005741596017 1
0.944605351456111 1
1.62724526793161 1
1.58460205210566 1
1.75717866681826 1
1.42782232500373 1
1.1980886178435 1
1.29411106127032 1
1.27207736149842 1
1.53211294340374 1
1.29843795911887 1
1.51007349958424 1
1.17321898585831 1
1.36203440917334 1
1.17395695220374 1
1.05989515990738 1
1.58080175090559 1
0.86035071885434 1
1.17616913579292 1
1.06955524963011 1
1.06344498961465 1
1.21380805929224 1
1.32870600240766 1
0.858323185975506 1
1.73962949569412 1
0.911015815633694 1
0.96151796410187 1
0.792944651873827 1
0.917068521095512 1
1.22511506761062 1
1.19323674424036 1
1.60890989314771 1
0.709580054492079 0
0.863788175951107 1
0.991229893286353 1
1.12161560251705 1
1.14987244543465 1
0.88507006112244 1
1.19895104275459 1
1.33712564829538 1
1.0697959649153 1
1.26839224517391 1
1.93970866998786 1
0.859006313474678 1
1.19386071399778 1
1.02264663171009 1
1.14287115347985 1
1.0912286690586 1
1.31131442811614 1
1.3766444807548 1
1.51637389613405 1
1.58533313845486 1
1.23251471681715 1
1.20560368039509 1
1.27965923886429 1
1.11950100591152 1
1.1902458574225 1
0.600076488070923 0
1.46207190355437 1
1.25359754147338 1
0.880074363303548 1
0.53890283236197 0
0.879712336476348 1
1.45028635073505 1
1.62289732840974 1
1.16104443243105 1
1.79100421896785 1
1.35963749239083 1
1.37110253604672 1
1.37818246166994 1
1.15185494133755 1
0.530028533460562 0
1.13542942021845 1
1.39824921641249 1
1.41653467713683 1
1.32546604551007 1
1.08964569073689 1
0.822808296884403 1
0.869523112207845 1
1.35192372025588 1
1.38551905142509 1
0.954846106853166 1
1.43642008066351 1
1.06908980104602 1
1.29352561936048 1
1.25504612733857 1
0.85851377491666 1
1.31397788869982 1
1.57057280551649 1
1.73554563867229 1
1.39464234400299 1
1.2745729950148 1
1.13696925202733 1
1.27728139185443 1
0.927260752814506 1
1.10271641927118 1
0.822387588217119 1
1.56788951313621 1
1.36326772113699 1
1.35319320828186 1
0.972070881706444 1
1.5149092314426 1
0.943411937096265 1
1.38115965378047 1
