# Supplementary material for: Bias caused by sampling error in meta-analysis with small sample sizes
Source: PLoS One. 2018 Sep 13;13(9):e0204056. doi: 10.1371/journal.pone.0204056 (PMC6136825; doi:10.1371/journal.pone.0204056)
Supplement: S5 File — (ZIP) [file pone.0204056.s005.zip › results N = 20 theta = 1.5 tau = 0 sz = 50-100.txt]

"dl.theta" "dl.cp"
1.5516681957215 1
1.61976061481984 1
1.49887151302339 1
1.45117142868745 1
1.73811375473617 1
1.61073586052436 1
1.28616576952317 1
1.31534907886374 1
1.70869148495311 1
1.41682700659616 1
1.60494384825583 1
1.42545387754135 1
1.53648798641618 1
1.52323118332873 1
1.5216162534868 1
1.63617672261239 1
1.48436545290631 1
1.44336590855362 1
1.27003502689192 1
1.41810683145595 1
1.42747431217736 1
1.83180863470932 0
1.50452080892547 1
1.36027647748598 1
1.27624027871302 1
1.45913858309915 1
1.5490585526807 1
1.49086169759326 1
1.72615344105854 1
1.48984087853663 1
1.5299581033719 1
1.44342068897505 1
1.69574610968203 1
1.41625342690739 1
1.67033828590116 1
1.39578481800537 1
1.66688285891785 1
1.3766228702051 1
1.37396963137513 1
1.65472197051972 1
1.38806394104537 1
1.29235276822171 1
1.39828615958988 1
1.38463146355731 1
1.52984231855793 1
1.43043075478152 1
1.37410520333992 1
1.23486605284329 0
1.47771220441458 1
1.57241981657782 1
1.4658902694954 1
1.67389364869334 1
1.73080678264373 1
1.37893425941713 1
1.48875098236881 1
1.49662105381576 1
1.64680230602269 1
1.31168383215562 1
1.61779720947759 1
1.57627342327097 1
1.53164063854187 1
1.47039356454086 1
1.63366695685816 1
1.31917267460908 1
1.35574710428589 1
1.77626824293388 0
1.56944598985593 1
1.39220865289341 1
1.42941376167391 1
1.36162799075378 1
1.44693580703093 1
1.65030330642234 1
1.64572633683317 1
1.36338521244428 1
1.57261879294825 1
1.58509726483796 1
1.78279420688876 0
1.4503632909065 1
1.28624363382465 1
1.6588301181093 1
1.47785696756132 1
1.38804560314745 1
1.21064785018557 0
1.32788771856513 1
1.46970578220688 1
1.41552886461942 1
1.582097770848 1
1.33866915252985 1
1.35795140943064 1
1.6122210084189 1
1.47250318158711 1
1.44075141444083 1
1.41374726541031 1
1.52923653647256 1
1.40268380609312 1
1.58573758077396 1
1.45376038581526 1
1.52701240301558 1
1.48652921243505 1
1.70871658355513 1
1.16020895327365 0
1.6297414442018 1
1.51713043716764 1
1.44333376991072 1
1.50537047178306 1
1.52572040527292 1
1.55787548862145 1
1.35946938876203 1
1.49643537151733 1
1.67426784014228 1
1.38975128368722 1
1.62321302495223 1
1.40784004082958 1
1.2876245457759 1
1.31654582999403 1
1.78573161478566 0
1.44010099704843 1
1.6682402318027 1
1.46241934085682 1
1.17662638831297 0
1.44636080897236 1
1.26059519206794 1
1.91638518904739 0
1.24742943655967 0
1.47136147393542 1
1.72044381656922 1
1.40108555228121 1
1.41148966074991 1
1.2564048332995 0
1.5734517552691 1
1.58166078707839 1
1.45078175967259 1
1.24684769474388 0
1.34274959427396 1
1.4830039094412 1
1.71713746288567 1
1.48647476062377 1
1.28165747611201 1
1.3036198415085 1
1.37612929679956 1
1.67260695196316 1
1.43670819443035 1
1.77115872563151 1
1.76689260487167 0
1.33391603300804 1
1.58293043509653 1
1.48256098289705 1
1.48290282383654 1
1.61272230114474 1
1.45762616362512 1
1.36315137123351 1
1.26742597131657 1
1.15957432736062 0
1.60242842792339 1
1.53452648906359 1
1.44608669353423 1
1.64138032929699 1
1.45515755007338 1
1.57663271801134 1
1.62421156374541 1
1.56421460213978 1
1.45120058438235 1
1.36494540951639 1
1.6099822845171 1
1.40402753588527 1
1.47087799713213 1
1.67273676400513 1
1.48707657406965 1
1.61127517304575 1
1.35987393553474 1
1.57336553322834 1
1.48711145261304 1
1.71621620934341 1
1.3128976901867 1
1.66007511698235 1
1.60746217951724 1
1.43142743107974 1
1.31317451656599 1
1.6119890918563 1
1.51720111009628 1
1.49287833721878 1
1.55466242413482 1
1.48488047109453 1
1.41428573699087 1
1.47236663194413 1
1.45791328009726 1
1.55501080761809 1
1.33157828652063 1
1.68398624656495 1
1.56604884373525 1
1.58022011754036 1
1.42022427021728 1
1.4289809165311 1
1.44152062584403 1
1.60326596864444 1
1.45188135080647 1
1.21513627666467 0
1.5804302375668 1
1.58914860212912 1
1.71103945557822 1
1.54209474572816 1
1.47530658303614 1
1.31364155333303 1
1.49495869527627 1
1.60908630966127 1
1.71049897213629 1
1.369935331092 1
1.46139191351339 1
1.28194563842478 1
1.19884869254174 0
1.42483455780473 1
1.62259721711824 1
1.59414968181102 1
1.60855797875279 1
1.63172985267072 1
1.50099492026529 1
1.58530951507634 1
1.39503801767817 1
1.39961967082991 1
1.73338608274049 1
1.50758357816575 1
1.58268155620803 1
1.60119383657019 1
1.48135949667806 1
1.34823522246008 1
1.63393168884418 1
1.47052884342303 1
1.25316616430779 1
1.54588751413263 1
1.55294228275412 1
1.44594100860036 1
1.29064488035934 1
1.36887853189906 1
1.37692083238392 1
1.19226465494336 0
1.35145314044734 1
1.31833807041405 1
1.24760678431548 0
1.3744946609003 1
1.5201309723632 1
1.55123225586425 1
1.54002934544685 1
1.54119831423682 1
1.58705158827989 1
1.38059734725743 1
1.45292688103883 1
1.42935727351027 1
1.34200614326968 1
1.20797429129239 0
1.40489366586606 1
1.44987017266224 1
1.60583785024434 1
1.3327145890667 1
1.56240581884965 1
1.6099525927333 1
1.5715746393479 1
1.60931522970828 1
1.48411752794737 1
1.49827934492109 1
1.45178351286062 1
1.41433439539336 1
1.43792180950757 1
1.39065425137188 1
1.38874639637202 1
1.51649949194403 1
1.51144224391355 1
1.56785860646989 1
1.47531470258113 1
1.59538192921442 1
1.54431865173919 1
1.34683787253768 1
1.4885626780427 1
1.55678186104124 1
1.51833323080192 1
1.58717185617964 1
1.44179845249926 1
1.6616315234779 1
1.45028688129086 1
1.78528531701205 0
1.52491872893347 1
1.37536608728889 1
1.48545703560595 1
1.37809530007786 1
1.41499184994797 1
1.52525827339427 1
1.41296668983972 1
1.43710368285444 1
1.35590481701399 1
1.5536328317733 1
1.54715735331914 1
1.28824989201835 1
1.52586090570357 1
1.56854143572839 1
1.71321234719776 1
1.49498720518887 1
1.3609241469394 1
1.61398350532945 1
1.56241441788868 1
1.41874292967657 1
1.28412405633159 1
1.40015994209061 1
1.62148607022255 1
1.43070904463995 1
1.33251912657752 1
1.36639720833053 1
1.51779887338662 1
1.40307179786971 1
1.47317105323092 1
1.42884775202965 1
1.50047167607297 1
1.46233339696008 1
1.42747151382994 1
1.54139509413256 1
1.5033863486866 1
1.77625502842595 0
1.61111623908359 1
1.57778535316599 1
1.44916796246188 1
1.47098157135995 1
1.44127950324347 1
1.41985624046066 1
1.37922882857343 1
1.57756327362622 1
1.49052896780641 1
1.56827821714088 1
1.38564648065356 1
1.32844264139449 1
1.61138161234586 1
1.38742466557549 1
1.47397712933194 1
1.09606914257119 0
1.46566454612147 1
1.40560499296876 1
1.2328203152618 0
1.31045655061791 1
1.23791425195777 1
1.71940415105994 1
1.48262604152933 1
1.50015935295746 1
1.64580005893869 1
1.47249123319923 1
1.4439396104938 1
1.41439232481191 1
1.47652835553092 1
1.431387454478 1
1.48437608893579 1
1.57042284314065 1
1.7213620525835 1
1.39180286222907 1
1.60912900598187 1
1.64034217021489 1
1.38359967999356 1
1.65789943177414 1
1.46682563747363 1
1.54795331556555 1
1.60814552146214 1
1.41877938194175 1
1.58217145440446 1
1.40944490908085 1
1.56722326686317 1
1.3931917287129 1
1.34889743288539 1
1.63179952877314 1
1.64033721668006 1
1.52165017064486 1
1.70626122685685 1
1.52489575595748 1
1.43701252286392 1
1.51111507326037 1
1.71030327100901 1
1.56933529038584 1
1.47782495853606 1
1.78528478665447 0
1.53643598419454 1
1.55286846965916 1
1.55518882984727 1
1.3788387459151 1
1.61629542641235 1
1.37578655664406 1
1.51309359475867 1
1.55002696187254 1
1.43477029909739 1
1.38775837031091 1
1.46928152014703 1
1.32602648357478 1
1.63058970829813 1
1.5596594924757 1
1.43704822284065 1
1.55065396362084 1
1.37374405362123 1
1.63398047655144 1
1.47798302557948 1
1.65108949983804 1
1.50555337455305 1
1.66845191819788 1
1.39686225572772 1
1.43876460725748 1
1.50572465635985 1
1.65517746616497 1
1.4937885716651 1
1.60110242348453 1
1.52441709597146 1
1.53503513526215 1
1.53483102949114 1
1.58729665390306 1
1.41787938232657 1
1.53521136227347 1
1.50207111792422 1
1.60525064155228 1
1.42998738093306 1
1.39689395131154 1
1.60206765018346 1
1.5967796428618 1
1.30906399822921 1
1.50774755486334 1
1.53936772188714 1
1.61993928160221 1
1.61809023983293 1
1.30997498179955 1
1.71080205129077 1
1.49595360907582 1
1.72786849125815 1
1.50258143604788 1
1.60325773613083 1
1.59249341678363 1
1.48338481554358 1
1.50722128818189 1
1.61777760261939 1
1.50425994951643 1
1.44718318441203 1
1.29786187787396 1
1.4937912462676 1
1.43806419972725 1
1.46979377313143 1
1.4969946203986 1
1.72221280486658 1
1.47544463568822 1
1.29699554784778 1
1.60260697348627 1
1.46051415858728 1
1.50974935224069 1
1.64788478470635 1
1.36708539444051 1
1.59797486672245 1
1.56048032687027 1
1.36309976218837 1
1.35197189785565 1
1.5550266152996 1
1.41470871676132 1
1.67843231980241 1
1.53727735831958 1
1.54380819415675 1
1.27599002521092 1
1.65052187545941 1
1.24670009456971 0
1.4798455924117 1
1.43564262769467 1
1.53932655309101 1
1.25409850830944 0
1.24262423661838 0
1.53393639957742 1
1.78345085165897 0
1.4843276448632 1
1.26646967228158 1
1.34971175284045 1
1.42862194631452 1
1.50217234810982 1
1.35247650039863 1
1.58730639114046 1
1.81793436745058 0
1.48176999022519 1
1.55220651840837 1
1.48950414703735 1
1.58279159938729 1
1.48852480857508 1
1.57859415463796 1
1.27611503890746 1
1.47496276197426 1
1.73959259940357 1
1.44552462343135 1
1.51471809436108 1
1.37538802428299 1
1.5936634646376 1
1.28355892912657 1
1.54099947513606 1
1.48291437633736 1
1.35152734996743 1
1.26199652962913 1
1.23101110954199 0
1.46560462353761 1
1.43728577061966 1
1.4198770545606 1
1.45627075510363 1
1.29613240263651 1
1.40604146320729 1
1.48493516739359 1
1.5113185810301 1
1.47604790538851 1
1.58509285450859 1
1.48134907683807 1
1.59334214962092 1
1.53397968851709 1
1.50206993883267 1
1.42626628242064 1
1.33094290267395 1
1.45138104703413 1
1.36709415610628 1
1.53384584853152 1
1.52702035943914 1
1.39153142797673 1
1.49589064811022 1
1.51681363280415 1
1.50441195345723 1
1.41075096661432 1
1.65846927478458 1
1.53262877671591 1
1.68788354043556 1
1.48455271458526 1
1.57226610418794 1
1.4473471241269 1
1.4895619755649 1
1.52022163721999 1
1.63109412425257 1
1.43862410562556 1
1.46927838499517 1
1.42600826644681 1
1.50521361716004 1
1.74760276283693 1
1.37382754305066 1
1.56710062324745 1
1.62296944649765 1
1.53951556905452 1
1.39709045554503 1
1.41381994835099 1
1.4874928866129 1
1.39770624623876 1
1.49191588115646 1
1.55499879240347 1
1.28278576753874 1
1.39580646403348 1
1.40176331701763 1
1.46711955327636 1
1.48675454708682 1
1.50399145306598 1
1.51560770974404 1
1.57898432192048 1
1.63003553048496 1
1.30637728785567 1
1.47018867599687 1
1.56727786689944 1
1.37929595718423 1
1.4401968286448 1
1.45073381389768 1
1.30223715798216 1
1.5076129196997 1
1.35932587325059 1
1.40648733704084 1
1.66697579204079 1
1.67646945585417 1
1.58064547190098 1
1.3588617819579 1
1.51346652787732 1
1.8334724750589 0
1.35336509104751 1
1.39489627028342 1
1.41194723431813 1
1.43568634709773 1
1.43643828777515 1
1.55598097179956 1
1.5384519302531 1
1.43035866429173 1
1.4322896344551 1
1.35908942462194 1
1.52008233227896 1
1.61915829497157 1
1.36610305032942 1
1.34178549703403 1
1.3848845667962 1
1.59310238564197 1
1.52153857902079 1
1.43273477694545 1
1.4788724301445 1
1.42121009084386 1
1.47864147399999 1
1.49917200174052 1
1.50847268983234 1
1.34473860358472 1
1.39755043178858 1
1.45960115303374 1
1.5011265376556 1
1.25785591906999 0
1.62425218651089 1
1.53176818117696 1
1.64046032098249 1
1.50472292582162 1
1.45792309868488 1
1.54854209434652 1
1.54307585769526 1
1.41465792597165 1
1.60594774717602 1
1.48946879090002 1
1.73694755998733 1
1.57944050450649 1
1.48652918088395 1
1.38267238277535 1
1.3806532528956 1
1.45849414660349 1
1.53423002042021 1
1.45150534505039 1
1.37164745772082 1
1.28517168023953 1
1.51379011931446 1
1.60597401480674 1
1.3599477419177 1
1.46573211348569 1
1.53390290958193 1
1.69023012635354 1
1.39590241062733 1
1.47655935506298 1
1.44581162023678 1
1.53825621187956 1
1.58273753570013 1
1.73848662445367 1
1.36556506308913 1
1.52471064950759 1
1.45781828264261 1
1.60152386078875 1
1.33714714125265 1
1.69574208059479 1
1.4368511471008 1
1.49708636801508 1
1.574049767901 1
1.4335127812234 1
1.48060571808621 1
1.55694955513275 1
1.57024571632748 1
1.67000487363098 1
1.63892643235032 1
1.4760877443319 1
1.29305452323812 1
1.64872150857922 1
1.43398649640996 1
1.2019580597095 0
1.42171556231467 1
1.37579279736937 1
1.64218535375588 1
1.4914584257201 1
1.31780499935445 1
1.40733654258977 1
1.48684499067074 1
1.44737129417015 1
1.55651258114028 1
1.36403445210336 1
1.52071168510575 1
1.53852902439428 1
1.59926696062786 1
1.49335962011996 1
1.60952671530336 1
1.43096346428301 1
1.40564104079154 1
1.49503482630794 1
1.38677337692511 1
1.51004083423993 1
1.63886699302293 1
1.41947849542257 1
1.35675141894837 1
1.35283600964315 1
1.4617406205925 1
1.62724054120551 1
1.48411554633454 1
1.40080231414961 1
1.40325046788682 1
1.25204782192657 0
1.62741800652272 1
1.47985703634373 1
1.66981592803618 1
1.48651617962861 1
1.38239483083546 1
1.44984688895697 1
1.44492843942264 1
1.36198379601516 1
1.37268696488362 1
1.67395113032506 1
1.3608783370941 1
1.5137883836112 1
1.75551851384306 0
1.72775092087621 1
1.40342430085743 1
1.497323358796 1
1.55859921039773 1
1.50192208279359 1
1.51350284234607 1
1.52205276039663 1
1.45537668580242 1
1.46241860208157 1
1.64299514878182 1
1.29314422551319 1
1.45551152047513 1
1.33879879227938 1
1.29402457678363 1
1.41710689060859 1
1.5538406602766 1
1.43562452351681 1
1.56656261539633 1
1.49946509124239 1
1.3896920478158 1
1.516676282694 1
1.54512703184687 1
1.54820291869957 1
1.64886212508385 1
1.52943518621678 1
1.55895158945462 1
1.37773295563205 1
1.39350595382763 1
1.56468665199303 1
1.40392898086119 1
1.57594920707346 1
1.18391913433071 0
1.36278393765301 1
1.48697531817264 1
1.53807872317625 1
1.5128767661954 1
1.57093333440367 1
1.57041459161729 1
1.26048988014716 1
1.34674811375459 1
1.47140007525138 1
1.51539952770779 1
1.70155578696926 1
1.32547812891585 1
1.55246379108824 1
1.52005942880463 1
1.56763258395565 1
1.4470185481274 1
1.42543443797214 1
1.44621006819827 1
1.5756194555316 1
1.38263629038029 1
1.48549207476469 1
1.61401971955407 1
1.42181399341504 1
1.59258275493657 1
1.56819861319031 1
1.30229286390632 1
1.32266239403797 1
1.29673798752212 1
1.45107597636529 1
1.15618353638877 0
1.33155729666334 1
1.46447030352228 1
1.5123082178089 1
1.82008403224668 0
1.43749116324443 1
1.46363492624157 1
1.65186854654324 1
1.3702375474029 1
1.53034008638661 1
1.75751228616503 0
1.50840267558946 1
1.36458490463257 1
1.43052450385784 1
1.85531524542559 0
1.36063379493693 1
1.44179440483641 1
1.37167252381961 1
1.46977850294876 1
1.41532557250528 1
1.45435486545 1
1.28050230668715 1
1.62006281808145 1
1.44246506617568 1
1.42295011947041 1
1.2522610452093 0
1.43185076299141 1
1.51786226041539 1
1.26088428397114 0
1.30487797208291 1
1.36597538757767 1
1.39825565042484 1
1.56181958168525 1
1.30886568556954 1
1.57673787696785 1
1.45136742953198 1
1.42495037945344 1
1.3482680102921 1
1.60843831764333 1
1.51916743888364 1
1.39187521289583 1
1.40376937802732 1
1.33181569149287 1
1.35027638364334 1
1.32130634197856 1
1.45753503702728 1
1.48234567056787 1
1.38962876515707 1
1.47565133890892 1
1.52956792560304 1
1.50661700212933 1
1.4525185921534 1
1.43954288493366 1
1.56809568808995 1
1.45568547522628 1
1.34159214588013 1
1.36476290613429 1
1.58156329508978 1
1.56951900809412 1
1.424274480981 1
1.24561263907686 0
1.67031396317364 1
1.29220674426767 1
1.49263469713986 1
1.46460156422249 1
1.36387409285276 1
1.41478376959146 1
1.47846755875076 1
1.44395290811116 1
1.54383036227872 1
1.4012022607099 1
1.56893859469795 1
1.38070616917582 1
1.43076008481588 1
1.33833985559691 1
1.52682602139311 1
1.46730745193603 1
1.52413990494003 1
1.34328619207516 1
1.53470276318272 1
1.35158154403589 1
1.54641288766701 1
1.38527827132041 1
1.49668440345723 1
1.35861134000955 1
1.41956680326432 1
1.19154905847492 0
1.35217468064778 1
1.42380705773329 1
1.54030861412216 1
1.28241933128413 1
1.41342355118719 1
1.69850111966843 1
1.35675280433956 1
1.52582160812115 1
1.60768922347942 1
1.63066128848456 1
1.24362115349855 0
1.44155540691364 1
1.36185107845748 1
1.45620172653115 1
1.38417342707877 1
1.51342626939889 1
1.52111486618459 1
1.3618305194363 1
1.34792503634431 1
1.39243713378491 1
1.51865384774042 1
1.4926673008831 1
1.60941039190803 1
1.53590529948471 1
1.31745396680814 1
1.45121307280307 1
1.4677529107366 1
1.53180465690123 1
1.53656150559212 1
1.44201740463411 1
1.37816270742025 1
1.28152765869291 1
1.5740448835012 1
1.50246576662284 1
1.4655361005839 1
1.53285656247008 1
1.53843182607934 1
1.42839027811041 1
1.70543708114421 1
1.41082177785395 1
1.3549815381861 1
1.3686254417743 1
1.66385195278265 1
1.53506938160161 1
1.32131539011845 1
1.48147027752071 1
1.34091934878102 1
1.62095952521259 1
1.4119748060014 1
1.60544214852777 1
1.49323332918422 1
1.34554146966822 1
1.40409451517356 1
1.47963331888642 1
1.41819367866277 1
1.68097957334761 1
1.57536984432227 1
1.37195195189775 1
1.47161569630834 1
1.54232429179634 1
1.2103344295267 0
1.45201724287494 1
1.33649436507958 1
1.36075215479591 1
1.36342254889173 1
1.43883930816106 1
1.40860801780845 1
1.59066081089433 1
1.42835323084316 1
1.64651302712428 1
1.32194812040099 1
1.53336417740102 1
1.71206272304657 1
1.44367940850538 1
1.57223812714946 1
1.4370338693242 1
1.47977482382697 1
1.67841722377303 1
1.43178045687574 1
1.36483655191536 1
1.40768445039999 1
1.50117064667262 1
1.33563010144558 1
1.4589349169141 1
1.27203178681947 1
1.66248648700785 1
1.30267367943683 1
1.47661777821253 1
1.47281611130275 1
1.53557114455649 1
1.39567169067034 1
1.61321619555622 1
1.47804706906977 1
1.32766565974587 1
1.66025972915214 1
1.43917508545158 1
1.44343159504584 1
1.38035141186525 1
1.48570316219257 1
1.54866945708661 1
1.49468632693778 1
1.40375355373754 1
1.4727697527832 1
1.62709157837159 1
1.68860382418974 1
1.46309155373524 1
1.3048713700089 1
1.29112019261311 1
1.28308808465432 1
1.63013202243932 1
1.422009445277 1
1.46888103554182 1
1.57972050126722 1
1.55322986568276 1
1.53854859167841 1
1.35289452975457 1
1.55129260676501 1
1.3376923990603 1
1.51814595435117 1
1.52989936586151 1
1.38009864157996 1
1.31110468480738 1
1.5917916139876 1
1.54424442037635 1
1.52435940583352 1
1.27437737292658 1
1.56439598136337 1
1.51155364365303 1
1.57069534487234 1
1.4985255694245 1
1.35001280400204 1
1.53233588812389 1
1.36590884723265 1
1.56565863234684 1
1.51056196534062 1
1.40378226815113 1
1.40279760126877 1
1.50868174224538 1
1.68583184548321 1
1.40896094981442 1
1.64734783570451 1
1.42841100483892 1
1.37800699561743 1
1.48431035573087 1
1.48272719950129 1
1.58602221290359 1
1.64438364228331 1
1.41817428700941 1
1.34921930704991 1
1.4586690660655 1
1.44353230164636 1
1.74123745500426 1
1.47460497485115 1
1.57685808450327 1
1.4449600890782 1
1.42745523036081 1
1.34972734012808 1
1.38935910453778 1
1.55175791863712 1
1.62354135953531 1
1.42820040684406 1
1.44951737106539 1
1.54469121519457 1
1.48366894318472 1
1.37381930428278 1
1.54560544805308 1
1.44225770950214 1
1.27517203566621 1
1.3351718282769 1
1.63385826847911 1
1.6483535124766 1
1.28671972851312 1
1.31046574105203 1
1.6102177653229 1
1.59780892178182 1
1.34778819052789 1
1.40683039160422 1
1.31258309339294 1
1.40852567699526 1
1.44737745703121 1
1.42994291027498 1
1.5062336508147 1
1.39107380253077 1
1.46976646567459 1
1.44857828967797 1
1.43489773680637 1
1.59061165513186 1
1.47908231450431 1
1.50114401558895 1
1.58103886418841 1
1.42404335628717 1
1.66482048356623 1
1.53238586600055 1
1.32934409860319 1
1.4452567291722 1
1.37008696364575 1
1.56890595256504 1
1.4583123927495 1
1.40979944640631 1
1.44040228009737 1
1.27760868436996 1
1.50129904446505 1
1.47812616407388 1
1.30542815801567 1
1.7527264452825 1
1.34985002975363 1
1.35681543118917 1
1.35928132421697 1
1.34845653864051 1
1.61069372801729 1
1.3666617499329 1
1.60205069525218 1
1.4906065819754 1
1.35229446381398 1
1.18706790416427 0
1.72796544928155 1
1.44364012616621 1
1.62130201866246 1
1.35173656915128 1
1.59302826523685 1
1.45519351561404 1
1.57540381877291 1
1.38211442898252 1
1.25723933985938 1
1.38647822582246 1
1.55024975113377 1
1.46549761709369 1
1.48036255420288 1
1.3509685419783 1
1.51901716633666 1
1.5278033803971 1
1.68323270075598 1
1.51320267306082 1
1.42971568782445 1
1.55295609170382 1
1.49889637115059 1
1.51994270204301 1
1.15590512840105 0
1.38885068738268 1
1.54072067984315 1
1.30088839676049 1
1.43597176147341 1
1.47776413521352 1
1.34489372514046 1
1.53427867757825 1
1.42272654019254 1
1.44327065448159 1
1.36246116111057 1
1.41072195108557 1
1.34338001690967 1
1.49280608179506 1
1.51569079055815 1
1.40968415167722 1
1.497092260827 1
1.70366104841088 1
1.46457522316854 1
1.55411220082982 1
1.48986986789734 1
1.45374729945964 1
1.48581517801637 1
1.40303634408782 1
1.4098851679149 1
1.62858451197979 1
1.50826777102574 1
1.44114913766644 1
1.38758197692747 1
1.23175797510649 0
1.29124576599791 1
1.45224945460731 1
1.25141432185753 0
1.65986626291657 1
1.57109716545451 1
1.57749112969128 1
1.59515868907704 1
1.37352364193201 1
1.41909545381997 1
1.31893138538382 1
1.5108356848123 1
1.41327233844613 1
1.48788553617218 1
1.10516649913802 0
1.4647617325982 1
1.40577321127505 1
1.62218688544292 1
1.67357500156224 1
1.30683824655956 1
1.40695665894685 1
1.511604207927 1
1.54009687033219 1
1.66801368956071 1
1.45706518880991 1
1.33886061884232 1
1.50279329073661 1
1.52955349495934 1
1.56738396078275 1
1.38714754863559 1
1.62259714825936 1
1.43110953963527 1
1.55466561519619 1
1.26994842838795 1
1.45208695705768 1
1.57034985207589 1
1.79251197220947 0
1.61147099219568 1
1.26116807843185 1
1.73663681833972 1
1.43814934317617 1
1.73386111246612 1
1.7348891965786 1
1.63569181503569 1
1.56815350939438 1
1.40125941936238 1
1.69781115048315 1
1.28891445581934 1
1.48535303880921 1
1.54486702407026 1
1.51303992190768 1
1.52731657459013 1
1.45663576025151 1
1.41109813802055 1
1.52818546396505 1
1.48925192869439 1
1.28924089769127 1
1.38504639269149 1
1.40321323749875 1
1.35306875853986 1
1.3561665500698 1
1.46624030662275 1
1.49102670965017 1
1.62252455072807 1
1.28076565676526 1
1.40959735979251 1
1.39866158754681 1
1.5245161613528 1
1.60464738399725 1
1.35987867876544 1
1.65939766795209 1
1.35113201396226 1
1.58804202289217 1
1.29486276658245 1
1.51743735432922 1
1.61549230254805 1
1.33828883933479 1
1.49377781505445 1
1.47433037872027 1
1.35625648913518 1
1.59057470434281 1
1.44168779189065 1
1.47120323987114 1
1.48121010796666 1
1.37407426405345 1
1.59626924672741 1
1.37143001311391 1
1.33940710017824 1
1.57951568953376 1
1.72864213837864 1
1.50767874995986 1
1.80209043995059 0
1.62798248627741 1
1.5587623816366 1
1.46475530627122 1
1.44110910354248 1
1.57537543234527 1
1.37217015570522 1
1.37197348916567 1
1.18583583475998 0
1.41510409674248 1
1.43536157691176 1
1.58833675462427 1
1.3534651134625 1
1.24492998367067 0
1.31943801289689 1
1.61429166974317 1
1.50832432019908 1
1.47448654304922 1
1.3816227834219 1
1.54852395178663 1
1.61101811477164 1
1.45001762501169 1
1.8060449407311 0
1.49950770212624 1
1.62235470586642 1
1.63136740653569 1
1.4941614316308 1
1.30433328093292 1
1.42703796817067 1
1.49024514269653 1
1.36551533535751 1
1.23976237355216 0
1.50891781883729 1
1.59761348025624 1
1.38537811643362 1
1.55797469450709 1
1.21595630308116 0
1.27132714456418 1
1.70176029040064 1
1.55953597033167 1
1.42685756097628 1
1.49634216853555 1
1.44275730456232 1
1.40831435550516 1
1.45179681927871 1
1.4496723877297 1
1.65004460623756 1
1.59329865081508 1
1.59131946379425 1
1.28899341330272 1
1.59474041941433 1
1.70664786850439 1
1.33925751355629 1
1.55135556202387 1
1.33310829151645 1
1.33752416956587 1
1.53480326837115 1
1.52847537773254 1
1.72866254052248 1
1.47438702893614 1
1.48025822697762 1
1.52269924302934 1
1.76062017628282 0
1.36838928579928 1
1.59364825646529 1
1.67986464805585 1
1.5278592734637 1
1.34398940550749 1
1.35949150453983 1
1.34824252655544 1
1.45170225930746 1
1.51565078081514 1
1.38798957312125 1
1.52195617903046 1
1.48683373612015 1
1.79813582171569 0
1.61820457071061 1
1.4645701517599 1
1.45061942391008 1
1.46595141797814 1
1.48488517442808 1
1.57564763169321 1
1.60867963964813 1
1.74061025886679 1
1.45963496311174 1
1.51563886994348 1
1.47456742036076 1
1.45470227608093 1
1.33691451664844 1
1.44154756047909 1
1.45581538433267 1
1.41533594174537 1
1.67014801402944 1
1.57034979863669 1
1.55579358119962 1
1.69253021499174 1
1.47386808010932 1
1.7021167923188 1
1.39234476398076 1
1.56209451412906 1
1.45018125027107 1
1.41760511800863 1
1.35782093722912 1
1.45173220105161 1
1.78238603474276 0
1.45418618506909 1
1.36334435031738 1
1.52538740448952 1
1.37040889605064 1
1.34546190208776 1
1.47925121125821 1
1.49271165928967 1
1.26166174528864 1
1.42333143012158 1
1.4947463044253 1
1.52018141881531 1
1.58211225067907 1
1.51817095741814 1
1.63804579341542 1
1.40250046791709 1
1.55834755804974 1
1.54561134880865 1
1.51390343483868 1
1.59037827923669 1
1.45112281203472 1
1.25417658178723 1
1.60263412737323 1
1.50594484787929 1
1.26695965201198 1
1.28182829546136 1
1.57217208537604 1
1.41009579112196 1
1.38168833809549 1
1.52002254390511 1
1.55351545233478 1
1.49014381759975 1
1.58772987662078 1
1.45275791658511 1
1.45556903405361 1
1.44784164655881 1
1.47186448821656 1
1.54874159727537 1
1.54322589361357 1
1.61152458460392 1
1.32781502911632 1
1.48781333894158 1
1.60285061031408 1
1.59872330390707 1
1.39250990034227 1
1.56288974594754 1
1.61892579817883 1
1.59072536339061 1
1.46328569208797 1
1.63764970568529 1
1.29565208182129 1
1.55454730566741 1
1.48402229773368 1
1.46838808875775 1
1.56812476561278 1
1.46522865175585 1
1.30246058425609 1
1.54158250315645 1
1.5697391264732 1
1.37134844617841 1
1.53145582997578 1
1.67727436020548 1
1.70195575348057 1
1.60137677744032 1
1.33477045807172 1
1.3913258582851 1
1.64937182760621 1
1.53790344899851 1
1.50450020061436 1
1.51855621289649 1
1.56487982988618 1
1.41958906978891 1
1.55217788033437 1
1.26475208192941 1
1.76851658636734 0
1.52606370761351 1
1.41330160736033 1
1.57905117639388 1
1.46139957339146 1
1.44857976013724 1
1.49360234689529 1
1.48620118939466 1
1.62928773920279 1
1.7508305528824 1
1.52479586618503 1
1.62245101292977 1
1.50961317758228 1
1.39025107127226 1
1.58414135808552 1
1.60412986805021 1
1.26711303644767 1
1.48333439100168 1
1.55061408609797 1
1.50454536547659 1
1.37036677294019 1
1.64923945840215 1
1.66512543757241 1
1.50407673679175 1
1.46296503783989 1
1.59662956516454 1
1.37791747359782 1
1.64207420784721 1
1.70115822346277 1
1.50010881800963 1
1.69455288860528 1
1.35653156759337 1
1.58516542317572 1
1.47091955545735 1
1.40482451732934 1
1.42786598048874 1
1.49295404549065 1
1.55612214449926 1
1.24429430981597 1
1.44754494354471 1
1.41931301296005 1
1.66067437379465 1
1.47698547239162 1
1.54396303456034 1
1.5788338373993 1
1.5764976021187 1
1.38283190316657 1
1.59302013463927 1
1.62704000081928 1
1.27671170620079 1
1.41126592283672 1
1.52218830998682 1
1.38691992025573 1
1.54290879428076 1
1.52299553044589 1
1.42867739952863 1
1.5860214557869 1
1.18967233901726 0
1.33094814848427 1
1.33938528331693 1
1.44452991854811 1
1.58624804486872 1
1.53644029916022 1
1.56085485360324 1
1.53610800659908 1
1.24236049252667 0
1.37863253177267 1
1.39560361620723 1
1.70036594012839 1
1.53378124656153 1
1.38248446518152 1
1.5986791482838 1
1.62264629109203 1
1.41009258840163 1
1.6490899270354 1
1.57215113792027 1
1.33977387399146 1
1.70977368880586 1
1.35270711355241 1
1.39712355398304 1
1.26566726029824 1
1.42384435968544 1
1.3975864113421 1
1.53719137386045 1
1.39878537314113 1
1.36327382211016 1
1.34337845015776 1
1.48023681177545 1
1.42067282517347 1
1.30304992380039 1
1.37478440961666 1
1.47641423120639 1
1.34249842869503 1
1.38462968099262 1
1.37057210921346 1
1.51275451148156 1
1.53353821832175 1
1.5159631825676 1
1.36085489745315 1
1.60454624212053 1
1.16047702751997 0
1.53637630195838 1
1.48967858461779 1
1.49901403690724 1
1.56055927361427 1
1.28687324552664 1
1.50734217727785 1
1.31539348753095 1
1.44791956861462 1
1.54390053983412 1
1.69634217340382 1
1.46552544373706 1
1.56663290824343 1
1.52629618138387 1
1.77096611614382 1
1.47611367812749 1
1.45897301317137 1
1.50331579751444 1
1.55697802693386 1
1.36621709267066 1
1.55267419171694 1
1.49819274893598 1
1.32713374039781 1
1.38582912177683 1
1.45522038525389 1
1.51031269508037 1
1.45185981293157 1
1.88897138627027 0
1.54259608974017 1
1.41430974635299 1
1.52789463107716 1
1.6216656900908 1
1.47824851470263 1
1.48900907264304 1
1.24596293241856 0
1.4539769044449 1
1.56263607732085 1
1.6102271709834 1
1.40704061433086 1
1.57774693060891 1
1.67327636062238 1
1.54435886910734 1
1.4071651611218 1
1.53597967166078 1
1.51428349742917 1
1.56740361143191 1
1.52761127965659 1
1.33982261960057 1
1.62220348650517 1
1.61000932966683 1
1.60321958574036 1
1.3603742831265 1
1.31171629322878 1
1.52186202082597 1
1.51100940983787 1
1.54248554662204 1
1.46392782448453 1
1.64015358408286 1
1.51524155851161 1
1.53604730014033 1
1.49277535124726 1
1.58698897006195 1
1.43825158044367 1
1.57392380296259 1
1.49018499913142 1
1.50163667069758 1
1.44352539915151 1
1.41995032670585 1
1.41334648080391 1
1.45142945966726 1
1.54029445750399 1
1.33848907987586 1
1.54905326021438 1
1.46865736963487 1
1.5292178165045 1
1.61791253256602 1
1.50730163701354 1
1.4323720166374 1
1.52572903316594 1
1.41451784131955 1
1.53181529487807 1
1.46948769153372 1
1.41023202240646 1
1.38520319723502 1
1.51749963239634 1
1.63059287407375 1
1.45518010276177 1
1.62053050437598 1
1.62546789742679 1
1.38222801336564 1
1.69265466492397 1
1.53849200332494 1
1.61458540399032 1
1.57726217874793 1
1.49602721552371 1
1.78608245134238 0
1.30644290010085 1
1.52588384088425 1
1.58851473695244 1
1.47251350454991 1
1.47790711949963 1
1.67358961277827 1
1.58635546568875 1
1.52480864482196 1
1.46023423656385 1
1.49128466992192 1
1.44645687391627 1
1.70628633681855 1
1.42169054556589 1
1.5753691553315 1
1.85588256314068 0
1.70240808760914 1
1.7615660499037 1
1.55069208270999 1
1.66952243825667 1
1.59629485433609 1
1.45541553043169 1
1.35870903967379 1
1.47403850276302 1
1.45366050793231 1
1.47135397981582 1
1.63820401727787 1
1.41643913381752 1
1.48253003367531 1
1.50121071813759 1
1.47200642536038 1
1.58289528956889 1
1.44241838244752 1
1.60516220467023 1
1.37495896572201 1
1.52571742637955 1
1.39223354023612 1
1.44477515379351 1
1.31008708602792 1
1.48798815653183 1
1.46460916870017 1
1.47852950694967 1
1.40506335408972 1
1.43013715176293 1
1.55922222150716 1
1.53418179784367 1
1.37948629692084 1
1.63781076239758 1
1.5435391647357 1
1.54799681838602 1
1.515808168752 1
1.55371090921524 1
1.41602259877137 1
1.4733612157324 1
1.45002153635823 1
1.49986900465833 1
1.57666328490018 1
1.36856721684049 1
1.48545555746369 1
1.37578953606215 1
1.66921874267649 1
1.4668868183278 1
1.58543775571026 1
1.53842268795761 1
1.59915938859003 1
1.56088270623578 1
1.46384544051525 1
1.38079521030046 1
1.45375284772152 1
1.66484699295077 1
1.52078957905579 1
1.13037030308203 0
1.45908820245352 1
1.56041923645075 1
1.49160599165264 1
1.65895199064537 1
1.17413236581282 0
1.26643369209822 1
1.38329699323628 1
1.57725881257032 1
1.57976308753584 1
1.40374949964607 1
1.36902928455033 1
1.3188155831848 1
1.27625162698393 1
1.66161545828211 1
1.54565508193583 1
1.6093753442631 1
1.50791445896095 1
1.57666253999389 1
1.50794154194344 1
1.24890922668172 0
1.31845729559032 1
1.48271265753718 1
1.52481905449258 1
1.59988068578578 1
1.37029474029108 1
1.42110436588739 1
1.43729281212869 1
1.66226438505249 1
1.36116473380583 1
1.44676938058034 1
1.37861158553792 1
1.59679278023628 1
1.51431582285587 1
1.4754665718751 1
1.38317231566667 1
1.6263322389911 1
1.64747805282713 1
1.47560014614364 1
1.42494730762431 1
1.30668774746009 1
1.60569148193738 1
1.40993173070298 1
1.56517793860277 1
1.35986821392888 1
1.47971330840479 1
1.28153540643449 1
1.44439367078309 1
1.43683946266657 1
1.47073199316296 1
1.43369603451798 1
1.61649322550549 1
1.25758293422473 1
1.55201402063123 1
1.68350907388608 1
1.48077801642227 1
1.54340667704009 1
1.4181512022072 1
1.51966777784525 1
1.51268373258714 1
1.55230060253264 1
1.47311314812751 1
1.47248593001058 1
1.56344388524289 1
1.58224686270268 1
1.36232673612967 1
1.47402937610014 1
1.59473173652312 1
1.57304328736866 1
1.40165633229766 1
1.64273307027908 1
1.48588441853205 1
1.45082914235834 1
1.61082202772147 1
1.28639858181759 1
1.58669983812165 1
1.42890209257639 1
1.49154121660762 1
1.5535248055554 1
1.41611140803048 1
1.48085871773494 1
1.34875779512934 1
1.50047545783888 1
1.3803395556711 1
1.43611106100209 1
1.44985464365889 1
1.47522674157348 1
1.38617686315825 1
1.62879288954981 1
1.44644443492567 1
1.33333467102642 1
1.48024533881203 1
1.64053925861644 1
1.47726261353407 1
1.58413664658287 1
1.35003907868118 1
1.64493422455174 1
1.34244240577428 1
1.48936719007548 1
1.69555029751725 1
1.50015973867711 1
1.40730414847782 1
1.38740714440508 1
1.47377257868086 1
1.51077432009286 1
1.37116386546022 1
1.50613158966637 1
1.39670547686822 1
1.46972556844329 1
1.59794313136756 1
1.40344377483611 1
1.4557491199019 1
1.45551602903374 1
1.72255605717699 1
1.4905287264305 1
1.31507094001716 1
1.60486707983929 1
1.46728523942356 1
1.46550771539467 1
1.58197792192864 1
1.30763067747429 1
1.66866419004569 1
1.33902442515999 1
1.51765564714357 1
1.5210445579 1
1.51865017184544 1
1.51444196129809 1
1.42793323796228 1
1.38075458534251 1
1.52281667449524 1
1.67120972401778 1
1.59184820336608 1
1.42260742790978 1
1.20888137024162 0
1.32068999109368 1
1.29377331776629 1
1.40589507036074 1
1.8089764334985 0
1.51774933354594 1
1.36485003912234 1
1.58771143876321 1
1.37421869770319 1
1.37331981852283 1
1.45387820184138 1
1.64188668639595 1
1.46654618997617 1
1.52175545822619 1
1.38928688459548 1
1.3023179142946 1
1.25129029504475 0
1.47614649884322 1
1.69226853680276 1
1.6224791553015 1
1.48920341606937 1
1.33276227404655 1
1.50977258974309 1
1.46037544072898 1
1.41377119041789 1
1.49082274853661 1
1.37751439940999 1
1.56530365454345 1
1.49066185664548 1
1.53815779027911 1
1.34240366736713 1
1.58808241259029 1
1.37775026108838 1
1.49719747323925 1
1.34560121145692 1
1.24464755866626 0
1.45336808296862 1
1.44200302694899 1
1.62081930207687 1
1.50760494876934 1
1.28804156430513 1
1.49894649359183 1
1.64973068236641 1
1.49912915801121 1
1.59790585393556 1
1.60433682071362 1
1.61614551418287 1
1.31241950590363 1
1.48434572878717 1
1.70735715371924 1
1.42907243230509 1
1.31952487754546 1
1.38975452865383 1
1.38103304981991 1
1.27502149544282 1
1.56865007532452 1
1.48891009389188 1
1.64590443245615 1
1.5821524388752 1
1.3846379797432 1
1.61347087374227 1
1.56971751341651 1
1.52492630700587 1
1.5288270063562 1
1.72296397087167 1
1.40806555587671 1
1.3747132410358 1
1.50763220124048 1
1.30348282696538 1
1.4137823303079 1
1.50349361974819 1
1.32046978848239 1
1.36500290375505 1
1.33395509882475 1
1.53275257227534 1
1.36677431237695 1
1.38870385427987 1
1.42162613507145 1
1.5520370036796 1
1.5074754502936 1
1.45558416881887 1
1.33944462597252 1
1.32847901949451 1
1.55133026433945 1
1.53317859074885 1
1.65577757869076 1
1.55894816349528 1
1.38689090563779 1
1.58045887660928 1
1.56462653924432 1
1.551738367639 1
1.36945954983497 1
1.5198995809078 1
1.54560427112344 1
1.3650369956037 1
1.36361375383105 1
1.41610617390942 1
1.25585428399591 1
1.51154925304139 1
1.39030923766794 1
1.50162712004491 1
1.56254472654963 1
1.4726844792351 1
1.50849011062377 1
1.43983732675521 1
1.40716678896837 1
1.35778713596302 1
1.4223053728624 1
1.46852545402488 1
1.57599408810672 1
1.54396365850942 1
1.26838155253925 1
1.38446328450993 1
1.41904398284814 1
1.73813174885115 1
1.46320891068567 1
1.43609905806019 1
1.55103971218391 1
1.44267100986149 1
1.40315135788891 1
1.37744441534999 1
1.47259557219192 1
1.48957179903759 1
1.45074816228227 1
1.43098961295646 1
1.50425007249669 1
1.46916996977182 1
1.41968857187089 1
1.56761012388402 1
1.71845144382759 1
1.57335169809353 1
1.41965771798865 1
1.53531614995483 1
1.4710135938088 1
1.54792954453194 1
1.48107198809682 1
1.41014272412013 1
1.14416190908391 0
1.29564037309578 1
1.53058272285867 1
1.31793636427591 1
1.35639746303003 1
1.32905164705392 1
1.50146410109746 1
1.65108954198317 1
1.28006559394335 1
1.23865701500422 0
1.37413043769547 1
1.56940483928086 1
1.4459082948922 1
1.45490293525538 1
1.3760665740334 1
1.61056042838923 1
1.65533945373453 1
1.54134427091054 1
1.53172307166962 1
1.70827737305763 1
1.60043219577746 1
1.59451365435265 1
1.53998954937246 1
1.37606649112689 1
1.70756707350511 1
1.63603790867699 1
1.3486434190369 1
1.45155407250187 1
1.47249164975577 1
1.62266182957636 1
1.68994370761729 1
1.38568297886101 1
1.48019885853844 1
1.47162920186743 1
1.37922742303017 1
1.49671898657537 1
1.47180577282876 1
1.46289886098052 1
1.49711971852549 1
1.41920104370809 1
1.38857484798287 1
1.5065727581333 1
1.5849911319758 1
1.4281431267059 1
1.50933985271315 1
1.48631059584826 1
1.2537128585422 1
1.55228841373903 1
1.5182803943121 1
1.60788306748364 1
1.45017601505332 1
1.43840609275399 1
1.28115815411926 1
1.38413139400198 1
1.67123469076109 1
1.87023658228687 0
1.50681161724732 1
1.43812456439825 1
1.59441301951004 1
1.73201430533453 1
1.62658729665945 1
1.49808543775452 1
1.59461015841122 1
1.36734170471792 1
1.45073123577134 1
1.20038998949635 0
1.43410995692348 1
1.40887980765322 1
1.32331674455772 1
1.52521662388227 1
1.45537705921143 1
1.47403693353198 1
1.44788216016002 1
1.52786649000298 1
1.58926144206338 1
1.64613284641118 1
1.27877677458185 1
1.46599120554712 1
1.54152647512277 1
1.46962460445612 1
1.32207895038622 1
1.44802078013405 1
1.62052277991281 1
1.51201467083102 1
1.33587684775067 1
1.55009475924668 1
1.69809177709082 1
1.53029210039128 1
1.69893511113873 1
1.37674596593616 1
1.6986958605431 1
1.55677271918728 1
1.42881341178077 1
1.37951917856543 1
1.3900764309257 1
1.46182368428514 1
1.67630235510833 1
1.29165253877019 1
1.58620354671671 1
1.69001715190927 1
1.51925870779643 1
1.36945024079624 1
1.58141389408097 1
1.39711063371379 1
1.52008206118385 1
1.43431700983336 1
1.50793490462941 1
1.51558563855147 1
1.61347197741731 1
1.4997215482319 1
1.56820911431172 1
1.64917449212716 1
1.45073643705678 1
1.5510974090113 1
1.59937129801916 1
1.49194531738823 1
1.59093888082281 1
1.45830672523123 1
1.46980580214334 1
1.46921513255494 1
1.38945986570747 1
1.57051695694324 1
1.80233135046763 0
1.38053759847968 1
1.44590913365553 1
1.48087750066162 1
1.41773057433765 1
1.40153653256622 1
1.82540333964068 0
1.45512302026048 1
1.41462081212398 1
1.29257384614515 1
1.46895580664297 1
1.44102719244605 1
1.5109784801709 1
1.60478461865885 1
1.7780530058511 0
1.58056586102208 1
1.33643242416748 1
1.21560609966136 0
1.52254161942556 1
1.38924819819283 1
1.68057486150708 1
1.38465453076372 1
1.56143450557561 1
1.48472432218813 1
1.28871840622266 1
1.53000839548704 1
1.23993873045443 0
1.30594090198687 1
1.47808855588827 1
1.5250880161686 1
1.60128349569212 1
1.52396769320964 1
1.23433965831261 0
1.50226129795696 1
1.52855578545806 1
1.31310175906662 1
1.37416299421006 1
1.42860566975461 1
1.40596621938667 1
1.39102202854103 1
1.63012914132036 1
1.58301075020463 1
1.44583616819524 1
1.47961992011283 1
1.50469178039891 1
1.47808870295151 1
1.35419217164568 1
1.50128265329815 1
1.42635239318153 1
1.49016898124484 1
1.53780182446697 1
1.58989531576464 1
1.6293917869797 1
1.52830438788411 1
1.55379840276244 1
1.45742647647379 1
1.56175869569808 1
1.43954007981037 1
1.49996641745265 1
1.5117107622701 1
1.43834351069004 1
1.75849746154762 1
1.48368638808877 1
1.54066935615459 1
1.47232028677358 1
1.54468502614843 1
1.42532780567587 1
1.63264838416766 1
1.67402329170883 1
1.67117242110171 1
1.87110352960358 0
1.4198589163254 1
1.44243680849861 1
1.42684470826535 1
1.46676826678982 1
1.40889071761617 1
1.43451486553481 1
1.52673911191671 1
1.57639915240748 1
1.61917901723546 1
1.63539596563559 1
1.57188353643289 1
1.5063347166449 1
1.45828080509669 1
1.47398914623439 1
1.45206159237201 1
1.52328994961793 1
1.30130289499498 1
1.44331393965833 1
1.52726638255176 1
1.5925810324373 1
1.61079855116 1
1.59253894744833 1
1.45263348574209 1
1.44247810615894 1
1.41515857303932 1
1.55622966247778 1
1.4556675348567 1
1.54461944078325 1
1.46781769664776 1
1.50357719442773 1
1.54335154786566 1
1.52465485327792 1
1.21741929485462 0
1.48221584513076 1
1.64237384853728 1
1.6101492176382 1
1.66521717911981 1
1.80101555841243 0
1.33709160983997 1
1.25667767270431 0
1.43821738950242 1
1.69971605373217 1
1.53988040770826 1
1.4770369800438 1
1.45875822946788 1
1.46981295954184 1
1.5202130586419 1
1.33744095059277 1
1.40788469251856 1
1.6275519206014 1
1.33332674280152 1
1.34167499865898 1
1.75241856254639 1
1.50072342154324 1
1.48255869813524 1
1.53763614282479 1
1.25390695123297 0
1.50166391446587 1
1.2281586943441 0
1.27587747530171 1
1.1713772598389 0
1.58912544404153 1
1.42257683060354 1
1.44980733419289 1
1.42692899989001 1
1.28709854605148 1
1.49568296456802 1
1.29492033583318 1
1.31644784073556 1
1.44131965835478 1
1.53599525966402 1
1.47887666274787 1
1.34321939527382 1
1.35340420527322 1
1.4623496773648 1
1.54887888690718 1
1.30142638523464 1
1.67696932302658 1
1.41834094527923 1
1.49680362967712 1
1.43226825887349 1
1.57993192188728 1
1.49263648332639 1
1.36174591800333 1
1.54744171648628 1
1.45064603114811 1
1.47337752352946 1
1.45670806297182 1
1.48440989238328 1
1.56399781317486 1
1.23198942500245 1
1.37102782137392 1
1.71463507431991 1
1.30474494717601 1
1.3104046058791 1
1.2983492379708 1
1.49802832936079 1
1.60718907116989 1
1.42314908262432 1
1.30636195731452 1
1.4519289551665 1
1.80249663103987 0
1.58433305373152 1
1.31746868242562 1
1.63782523421585 1
1.54974774785014 1
1.70713271296065 1
1.58312973967606 1
1.35518217621715 1
1.45688040261766 1
1.5448712169965 1
1.46678848171136 1
1.550114694429 1
1.47833841488142 1
1.47452820068091 1
1.38639676860229 1
1.15591455494001 0
1.51394132469057 1
1.30735753512238 1
1.50500848456003 1
1.50311934058394 1
1.58752172001538 1
1.64464096067938 1
1.58046121101554 1
1.57790435221626 1
1.51953657842604 1
1.57021405561487 1
1.2934614352804 1
1.46822805321412 1
1.66356900966374 1
1.29072439522623 1
1.3262757389941 1
1.44119477239915 1
1.49736361945618 1
1.49006944071379 1
1.78319740943555 0
1.37514781512507 1
1.47245987814031 1
1.48744956358029 1
1.70510530384681 1
1.48188127883021 1
1.5599331795861 1
1.51149587141777 1
1.24622552651071 1
1.68309352569482 1
1.52277727784579 1
1.20876433315898 0
1.83532595870033 0
1.40979900051543 1
1.52124479382815 1
1.46000292982628 1
1.48579061237951 1
1.47172353377759 1
1.53501004392711 1
1.38181602858558 1
1.2532592675152 0
1.33496478503479 1
1.27484354499244 1
1.29718980083858 1
1.26612058861012 0
1.39781531013931 1
1.44620085020314 1
1.35036054520021 1
1.62023526610397 1
1.35211555326753 1
1.43181257983498 1
1.4913769454777 1
1.73753635114077 1
1.60601144127229 1
1.249910483974 0
1.562559637889 1
1.42814089568659 1
1.44066906212635 1
1.59724674466847 1
1.36517559519857 1
1.36422396226534 1
1.41441599880742 1
1.64427962492581 1
1.60615129186606 1
1.42211391585358 1
1.55533744791313 1
1.5116449210254 1
1.4229837318228 1
1.56059627546925 1
1.58898706700141 1
1.31215468847839 1
1.34424502658319 1
1.47740324614737 1
1.52665703567512 1
1.27423214575748 1
1.50185332066467 1
1.36880271846334 1
1.5408304732459 1
1.49434384998442 1
1.47179679054795 1
1.31681869399541 1
1.31876310436202 1
1.44556117012628 1
1.2815682785862 1
1.50444269597506 1
1.55810809256463 1
1.55848339342269 1
1.64332836098108 1
1.284910912846 1
1.41214547566861 1
1.38759418279584 1
1.61838138245194 1
1.42478841983121 1
1.63458682080456 1
1.395778155106 1
1.46834036722747 1
1.78450394850038 0
1.50845389835659 1
1.56185914633463 1
1.41000496116903 1
1.58334879502562 1
1.60885529647246 1
1.35327944063159 1
1.31610782096353 1
1.52749306261695 1
1.48179243067036 1
1.55660085213668 1
1.36093497243137 1
1.36260923979697 1
1.34265091875527 1
1.31505374272854 1
1.51469909742107 1
1.56637194342785 1
1.56297754763476 1
1.37998499645938 1
1.48192566765507 1
1.63034843463628 1
1.54040503812579 1
1.16637206730346 0
1.55956976985323 1
1.55232831523897 1
1.1948143571696 0
1.70672449492347 1
1.49872907276025 1
1.42008249492801 1
1.67700171490452 1
1.50110763624972 1
1.48111613953843 1
1.46561969960807 1
1.64768882827477 1
1.31170518219995 1
1.50937399090667 1
1.5742774228283 1
1.5100120696867 1
1.55897255659619 1
1.48473651245097 1
1.55612066619976 1
1.5608622442291 1
1.31431788518773 1
1.35414517578717 1
1.71479031150589 1
1.34090009427107 1
1.61043807619923 1
1.49490514520868 1
1.43956668147114 1
1.30250733558473 1
1.59586193597188 1
1.46362951014428 1
1.21764000073032 0
1.62210814553721 1
1.49871368256593 1
1.53904341363234 1
1.68570528621038 1
1.79055307158148 0
1.57580546788803 1
1.52446170204563 1
1.37292950338527 1
1.41423345398566 1
1.40435509567859 1
1.34195782181277 1
1.52691253335119 1
1.61662110400181 1
1.33686142322879 1
1.58779693585382 1
1.64633501993355 1
1.43609414996504 1
1.34512986845602 1
1.51965182270397 1
1.67141344146915 1
1.4001203499337 1
1.76636430982568 0
1.59393225719707 1
1.55803706976371 1
1.67567837744595 1
1.67060388955578 1
1.51525681730068 1
1.59626633175898 1
1.54411920364616 1
1.44998687773926 1
1.61573628211035 1
1.2276289389626 0
1.48946787381632 1
1.57177142238476 1
1.27800746972886 1
1.60028460396043 1
1.3619040835832 1
1.34769807341814 1
1.64579342273614 1
1.70178151278002 1
1.46678227876056 1
1.5252277726905 1
1.32877347255716 1
1.66863974706553 1
1.47033493337192 1
1.40463826519385 1
1.37659755791789 1
1.31704901318239 1
1.3666641827297 1
1.41827256363323 1
1.43050838915937 1
1.56648296017955 1
1.23461710338491 0
1.30419820707992 1
1.39939871436855 1
1.46412450621963 1
1.69999274399164 1
1.29063203556371 1
1.40626967488945 1
1.48629648349301 1
1.33074163504225 1
1.37740040774974 1
1.242185479985 0
1.69712674518188 1
1.61635554834594 1
1.54276246975723 1
1.49403985082092 1
1.57808894570035 1
1.45806930047995 1
1.62417269607938 1
1.53015163977531 1
1.52184123603472 1
1.38957935882756 1
1.79378227045927 0
1.60826681238288 1
1.36399328555298 1
1.45790070330571 1
1.38184139754609 1
1.50776337374712 1
1.35624926742247 1
1.40588982210835 1
1.59742762461081 1
1.63531589216784 1
1.37579185116953 1
1.55803984824288 1
1.54707259518082 1
1.6006896827059 1
1.56224214012707 1
1.44210243178369 1
1.62245270036754 1
1.39654837859817 1
1.62926045633253 1
1.34888226550911 1
1.45507707472861 1
1.2956922773383 1
1.51609425909623 1
1.51264656700599 1
1.45568470938199 1
1.22870253224609 1
1.44299138976531 1
1.48239543544888 1
1.5682279404026 1
1.59690859837658 1
1.46704589517885 1
1.27952074206413 1
1.64395901772853 1
1.52828319273409 1
1.3804465124531 1
1.55568300911377 1
1.24218370682624 0
1.27139968562193 1
1.37153151244309 1
1.25998703817083 1
1.50468800219631 1
1.58427253049865 1
1.69145266429227 1
1.60506800553446 1
1.43412925350983 1
1.80916237574344 0
1.57249751240168 1
1.66076269004365 1
1.67209806059806 1
1.66287619447765 1
1.67948810176639 1
1.55406893301306 1
1.26048515296098 1
1.52371139647784 1
1.3083277207903 1
1.44085780777006 1
1.45188541629355 1
1.47303420207941 1
1.58718153288451 1
1.77400913958265 1
1.54776423626223 1
1.64748300826154 1
1.55042777007603 1
1.56908866155138 1
1.45357968112379 1
1.44552056403751 1
1.40740905472743 1
1.57136739855272 1
1.4791612246868 1
1.4780006315211 1
1.4244047619743 1
1.39714377601387 1
1.2819675747471 1
1.44121293182188 1
1.63525575114921 1
1.49673661665442 1
1.52937536818836 1
1.61980114503025 1
1.57303027496095 1
1.59401047993163 1
1.41481628930045 1
1.41475692006901 1
1.58034811057657 1
1.41945521553963 1
1.08123169978482 0
1.49759054709105 1
1.53570964595501 1
1.34334621963881 1
1.75171776310578 1
1.35513238143763 1
1.36700318626349 1
1.35954100166617 1
1.53477950298924 1
1.70590760410331 1
1.73794687824532 1
1.55500241895546 1
1.64790490198068 1
1.37964746985462 1
1.38685501850606 1
1.36513339066397 1
1.62637037226408 1
1.39293179061127 1
1.31402545455677 1
1.44364223378584 1
1.19717508213876 0
1.74262280583219 1
1.43307616213158 1
1.53181774347001 1
1.57187249407226 1
1.46796710649114 1
1.38465302729224 1
1.51283454743254 1
1.5198539773784 1
1.58547884397312 1
1.49847855910726 1
1.52277756183673 1
1.33438440882017 1
1.43483370718563 1
1.61821917939027 1
1.01594852615675 0
1.49672678365035 1
1.56397547711214 1
1.5682751095027 1
1.51456717943685 1
1.38321905669311 1
1.38763423465896 1
1.45204782083376 1
1.61521954758852 1
1.49380475087254 1
1.38785115189833 1
1.39837112923872 1
1.66011273676399 1
1.55466244453097 1
1.6180695564646 1
1.22500921004585 0
1.47470166739858 1
1.54072758630619 1
1.33733979953922 1
1.45448396005631 1
1.38301796168781 1
1.39899144337083 1
1.38033650157652 1
1.54872005140777 1
1.23275883691174 0
1.45760519925358 1
1.44868768441772 1
1.59083014769646 1
1.45227812884952 1
1.61618532978975 1
1.57005169116779 1
1.31211929617496 1
1.65851740672945 1
1.40124270415989 1
1.66922405371356 1
1.58354776048504 1
1.4153323493497 1
1.47116871001944 1
1.37469350084332 1
1.45943402797166 1
1.28296086330276 1
1.58078811850447 1
1.52391689888763 1
1.41439397320151 1
1.58527660634246 1
1.62354087711183 1
1.33757179376637 1
1.48411481167216 1
1.54268562483447 1
1.39180301321583 1
1.27138989917641 1
1.40333852128109 1
1.42191996488845 1
1.39082290978828 1
1.42925582651567 1
1.5582373063447 1
1.54322830335386 1
1.62579932073416 1
1.6746145470028 1
1.41204091921662 1
1.60115517701509 1
1.35318984531434 1
1.4575173991204 1
1.56828041305019 1
1.37993516583239 1
1.37232297158044 1
1.42007888846443 1
1.31411059259737 1
1.44493440428036 1
1.53496795704908 1
1.3529839200054 1
1.48038958975709 1
1.33423667419222 1
1.35426592968044 1
1.69775860980061 1
1.6085915706969 1
1.54636711025819 1
1.33934782748054 1
1.36612667051768 1
1.41682880303015 1
1.48865370320358 1
1.40530268923546 1
1.63970738933303 1
1.59088972347315 1
1.62787453669378 1
1.57080805459578 1
1.28701260683788 1
1.45251845319371 1
1.19513164212394 0
1.4525113590192 1
1.47488520229105 1
1.43137003794824 1
1.52935813329902 1
1.39989822695579 1
1.45596246499149 1
1.33748516202702 1
1.37265839528584 1
1.56185501971754 1
1.51304184751217 1
1.53934295070509 1
1.55151587022536 1
1.45938513292202 1
1.6590750411594 1
1.45219167783779 1
1.52424360676632 1
1.60390447132021 1
1.18484298484391 0
1.6109331667072 1
1.38006638570361 1
1.66589890144654 1
1.50265967139776 1
1.52941712612252 1
1.74920807901293 1
1.49261428484458 1
1.44384440912462 1
1.41276120655737 1
1.64980207680969 1
1.59368785331513 1
1.36176767823637 1
1.21424190023586 0
1.42766576998947 1
1.3729035312873 1
1.16554505175161 0
1.53803657392729 1
1.6218494574446 1
1.57200944905114 1
1.40162649503442 1
1.69636620760974 1
1.74142038643971 1
1.51134476345702 1
1.72107338135026 1
1.52260682103986 1
1.37277936674374 1
1.57873497903698 1
1.31065883093257 1
1.4981219452277 1
1.43796019199431 1
1.44613186705987 1
1.56860861107639 1
1.64505871645254 1
1.45285303411361 1
1.40805236433448 1
1.33804103273776 1
1.19408601930399 0
1.47223620079422 1
1.44175213301679 1
1.67289818596999 1
1.61763717125657 1
1.45056217596054 1
1.48703371773994 1
1.47483100162868 1
1.45170821443186 1
1.56565363217295 1
1.48595160037295 1
1.49230117676775 1
1.45575866835634 1
1.31037613132955 1
1.53071854924849 1
1.56062983599548 1
1.61874390962434 1
1.29779278045834 1
1.50596788105459 1
1.49927087176748 1
1.3418169078655 1
1.57364703652128 1
1.71877570780651 1
1.42269038045676 1
1.52252113797173 1
1.69521876545993 1
1.78897422179289 0
1.57595746113649 1
1.47841857145177 1
1.38332387709955 1
1.44188937523571 1
1.42152893364138 1
1.61511281792906 1
1.47097643092251 1
1.39237274258208 1
1.5977734356191 1
1.44694306555117 1
1.61819653646066 1
1.65805185868064 1
1.63876490682671 1
1.61433226810642 1
1.37483510182523 1
1.49018766384601 1
1.54973056414765 1
1.31149827725832 1
1.43790501118409 1
1.4720931885824 1
1.48178407524078 1
1.56718891251572 1
1.48675631465883 1
1.274541187733 1
1.61394622611304 1
1.50651986277628 1
1.72293399095028 1
1.42739810931032 1
1.58789139875752 1
1.47244541764507 1
1.63377578238838 1
1.45358752214852 1
1.34307915231284 1
1.63932798221175 1
1.59034034491125 1
1.36242512485818 1
1.30420063918315 1
1.35925503490442 1
1.47264371297756 1
1.61858979862884 1
1.54404235029 1
1.50707159694292 1
1.56072311072422 1
1.36236779613935 1
1.65991912835982 1
1.60537853367294 1
1.29899982626392 1
1.40759096608038 1
1.49583579073536 1
1.4085434774216 1
1.50824032451541 1
1.52916353494457 1
1.65040339430035 1
1.42591544786909 1
1.7564703701445 1
1.35252722522362 1
1.5526124355858 1
1.30693422510645 1
1.63528339135843 1
1.396036479053 1
1.66460641609614 1
1.49398540707659 1
1.63690073999211 1
1.49995265248934 1
1.54886017922617 1
1.53107326263166 1
1.54687421286517 1
1.45646331859616 1
1.52314998489204 1
1.35196456514935 1
1.71974774381429 1
1.53182066553816 1
1.46520359124872 1
1.63649504550303 1
1.56637703783669 1
1.23009053177986 0
1.29718429094731 1
1.48564521592178 1
1.33456455529714 1
1.6157127490648 1
1.60856417312973 1
1.51793809500369 1
1.65525316030507 1
1.28835682269032 1
1.57636575003273 1
1.59928840833415 1
1.47069641576885 1
1.5403129317307 1
1.52741531450866 1
1.54957198021925 1
1.50197391529851 1
1.39347895568284 1
1.31315520159936 1
1.44955655729302 1
1.38937372326893 1
1.32148174972375 1
1.50144693563707 1
1.4503011824451 1
1.47114457870996 1
1.68743425215025 1
1.31226812106483 1
1.60000808230728 1
1.25567420525458 1
1.52090913357884 1
1.62333280085705 1
1.43195952953068 1
1.68855369832491 1
1.4920978120148 1
1.27511664859435 1
1.58926698593307 1
1.37842267094078 1
1.65967455046551 1
1.52733387056551 1
1.44578057612749 1
1.59316415533156 1
1.44158759699978 1
1.51954632909777 1
1.45894464522188 1
1.37218273245936 1
1.67049524381217 1
1.53019685109626 1
1.62995826218632 1
1.35871066411257 1
1.42628105109573 1
1.52347705683916 1
1.55031192155978 1
1.56878773455072 1
1.44831905178253 1
1.51226628314747 1
1.55222483448007 1
1.45190549355846 1
1.73471216086131 1
1.43656725461072 1
1.56301188203336 1
1.51919592927325 1
1.39844512528347 1
1.49928072508705 1
1.57273932533579 1
1.36330638853772 1
1.45764664423455 1
1.46957163679381 1
1.44191052210937 1
1.51751489006444 1
1.3938552119862 1
1.54336201565495 1
1.56438301284349 1
1.50312466266957 1
1.26332537377673 1
1.47229305486855 1
1.41255321640933 1
1.30207643820162 1
1.52123951905936 1
1.67799002224064 1
1.42717729363515 1
1.39247297904841 1
1.5979414447257 1
1.41611704635295 1
1.64445833558335 1
1.47930948736171 1
1.39984349329816 1
1.37937901948787 1
1.53086807648858 1
1.52649153188808 1
1.6423150543032 1
1.69049443900192 1
1.28958774144171 1
1.538936586188 1
1.71136507399841 1
1.47407146871676 1
1.66525025129387 1
1.46760730840131 1
1.46431177960997 1
1.5738741895526 1
1.35599987738268 1
1.35650410557264 1
1.46131943995979 1
1.18006340797984 0
1.33990724018971 1
1.47540867663463 1
1.4095232496979 1
1.38222218224962 1
1.54322965690116 1
1.46630573946275 1
1.51783958469367 1
1.36096529066709 1
1.60790798523383 1
1.55505939008715 1
1.38203183993476 1
1.38759129869042 1
1.5177673841479 1
1.41427578032409 1
1.56461117465047 1
1.41382342652605 1
1.5847467133571 1
1.39634614427117 1
1.37697284969107 1
1.39802341751339 1
1.29627285083892 1
1.47371580535227 1
1.37049764080203 1
1.40950846817039 1
1.74976513649743 1
1.3104791552539 1
1.45946257205746 1
1.70221338148725 1
1.53337257474889 1
1.49390173736662 1
1.44885450119825 1
1.53949099093635 1
1.57719011147718 1
1.38609972827942 1
1.5584832591944 1
1.61135477493087 1
1.42521490968838 1
1.43572921824104 1
1.55234047010878 1
1.71794067599124 1
1.44245742534759 1
1.46182514479353 1
1.65009826524886 1
1.38764626135746 1
1.40521118143803 1
1.44809981907055 1
1.44532012347559 1
1.54102313808824 1
1.43843999258005 1
1.59366425556704 1
1.4347332326915 1
1.25868092735881 1
1.3572905393715 1
1.57381963154564 1
1.29964650878365 1
1.54155074226804 1
1.58399106489157 1
1.40365453260871 1
1.46632750680495 1
1.41331897537805 1
1.53269279816897 1
1.48283625639595 1
1.51442694375454 1
1.41550998610274 1
1.47488314174363 1
1.58678600399151 1
1.57494784060449 1
1.58515199893959 1
1.64281420689943 1
1.64998112459297 1
1.49698590334641 1
1.46525342269285 1
1.40233863777212 1
1.21440806465714 0
1.4392492963553 1
1.53001954858389 1
1.39722843588474 1
1.78913757591458 0
1.53120537274455 1
1.53192899725954 1
1.43423945168272 1
1.5293041478016 1
1.57338622103279 1
1.54184240340918 1
1.66246033932697 1
1.63439980759192 1
1.3328280522971 1
1.25040773653227 1
1.46779141597372 1
1.46413671208756 1
1.45784871129038 1
1.52733310599269 1
1.68770706054562 1
1.60815132130984 1
1.46817152013998 1
1.20596521142844 0
1.37101770039287 1
1.34874759313991 1
1.37405608812785 1
1.54938000505021 1
1.3699849734621 1
1.50435385286577 1
1.68845148791859 1
1.35396163449606 1
1.47519060946778 1
1.60589135523458 1
1.65815704833612 1
1.38410980750859 1
1.65400749282805 1
1.50783622102689 1
1.62039835809085 1
1.62272591283121 1
1.44543670108818 1
1.48952988510197 1
1.44291681964184 1
1.54453720897345 1
1.57325057218067 1
1.63849132608933 1
1.77887410783372 1
1.38616233745868 1
1.62970983027016 1
1.43516023600358 1
1.27780949432015 1
1.50360675695764 1
1.37964296099091 1
1.36061019371313 1
1.74293612821795 1
1.40581967530573 1
1.41515787519939 1
1.57647638927857 1
1.16077835354453 0
1.53246330520474 1
1.30662122901212 1
1.52173564216641 1
1.49434346494356 1
1.35471897805279 1
1.43804654690429 1
1.62902275350368 1
1.70636221627457 1
1.35105998485303 1
1.44659838224947 1
1.40102589804792 1
1.41902642220869 1
1.53861965245267 1
1.42847000724458 1
1.38373524602571 1
1.56348071035801 1
1.37703926224509 1
1.49654345551404 1
1.51605063496411 1
1.76889852660276 0
1.59701959985961 1
1.50295075739923 1
1.69845455401286 1
1.4582259890531 1
1.54699530288414 1
1.65290205540209 1
1.35748774167026 1
1.50040913985816 1
1.52906415190079 1
1.49902120391138 1
1.60856770298146 1
1.56459468586188 1
1.55835420136959 1
1.50416909505861 1
1.36049565329041 1
1.56465060495506 1
1.49841612689599 1
1.48288640383146 1
1.61144135853371 1
1.66713441918097 1
1.5692372490091 1
1.42599622875812 1
1.48286683306684 1
1.57498615343208 1
1.38108800467888 1
1.50722254988458 1
1.28876286678603 1
1.39436749766888 1
1.40288474257525 1
1.41707720647711 1
1.49121927885007 1
1.47911037380779 1
1.31053735939075 1
1.42570870074802 1
1.36235936024404 1
1.5830814078103 1
1.7631746755986 0
1.56780846312637 1
1.48416188876999 1
1.59654116723335 1
1.44220308144588 1
1.52765120143944 1
1.54044029912252 1
1.45448786400467 1
1.60191446847225 1
1.56220713095083 1
1.32583020578333 1
1.35940113407169 1
1.44260146701371 1
1.52626945427042 1
1.56905797301353 1
1.6244238626301 1
1.50187652871437 1
1.27661241079833 1
1.68478393489995 1
1.46350117634352 1
1.36678015146504 1
1.55470596470013 1
1.46232376389937 1
1.58098285572759 1
1.3140571171373 1
1.54071840008937 1
1.43243618765929 1
1.31324055803828 1
1.45873757746223 1
1.43665686833379 1
1.51223005814914 1
1.39740177613278 1
1.67121194760528 1
1.47772749170723 1
1.48856740644484 1
1.66354379801681 1
1.44735858889003 1
1.64418678970302 1
1.81832471219147 0
1.55018278429462 1
1.34366635112182 1
1.46760583133636 1
1.69096621053034 1
1.41135797828387 1
1.47147828692646 1
1.54762086370247 1
1.63167651937093 1
1.32160660119348 1
1.45118586097027 1
1.50815458106682 1
1.30328268745859 1
1.86293083939366 0
1.44586791868842 1
1.42667650405778 1
1.57413966323096 1
1.65310298888679 1
1.22418481753892 0
1.42699142303562 1
1.39727670680964 1
1.54645296293387 1
1.49615256418016 1
1.48205414611569 1
1.39247483633975 1
1.44660040413722 1
1.40756944390955 1
1.583153972427 1
1.34223294832725 1
1.5496607219192 1
1.37888314064207 1
1.59613396647201 1
1.54263093707616 1
1.7035341148861 1
1.34325806546996 1
1.48676303610459 1
1.52577857364156 1
1.48332433113175 1
1.58134416396541 1
1.44113199020161 1
1.46297314493452 1
1.37456469665666 1
1.51388594530271 1
1.47704788835765 1
1.49030663472621 1
1.62169764472118 1
1.66589529410965 1
1.41605411238779 1
1.36050463038019 1
1.50232995309351 1
1.32221613424103 1
1.62714678670416 1
1.63427122495084 1
1.33007437405644 1
1.54950796551133 1
1.6172430627011 1
1.51372038771679 1
1.50369352610205 1
1.71552150955469 1
1.50903289732499 1
1.60470488907592 1
1.48868518982741 1
1.537771079121 1
1.41519923115869 1
1.320581550669 1
1.60994931899691 1
1.53126637525768 1
1.46702259497468 1
1.17536751439646 0
1.4566400310583 1
1.33240948036771 1
1.49693526649077 1
1.79220152036299 0
1.51798151997926 1
1.47158111892247 1
1.75655947593888 1
1.51389298216849 1
1.48565537432952 1
1.46008219033763 1
1.46060441159511 1
1.38639212869778 1
1.4497302798478 1
1.2818498479895 1
1.25967145354762 1
1.71747069642725 1
1.51917903250401 1
1.25900151379332 1
1.624611216534 1
1.44170582676753 1
1.56087857451856 1
1.67930382194182 1
1.25199568911986 1
1.47209182335732 1
1.51969447546513 1
1.21603392960683 0
1.42240446285369 1
1.49523000412381 1
1.19139470884049 0
1.4706462299083 1
1.41522014793948 1
1.42430008643601 1
1.43837961578463 1
1.34708479464546 1
1.47860690649559 1
1.50991058915187 1
1.27114105424906 1
1.22080465829934 1
1.59249124452317 1
1.54217381343136 1
1.52676412853744 1
1.49720928619204 1
1.16108135313146 0
1.35426596792109 1
1.33221782304051 1
1.45419070537262 1
1.51806850524168 1
1.40469567244994 1
1.31406731276212 1
1.70299960242992 1
1.67411899956496 1
1.32873544371645 1
1.52702794588189 1
1.65677796027292 1
1.39440659172706 1
1.53255084021925 1
1.44270807629746 1
1.44752436570185 1
1.54822518723652 1
1.36039802342137 1
1.53596454197827 1
1.33867093122279 1
1.38609710167994 1
1.45081344814294 1
1.5824520255439 1
1.44405361301826 1
1.60893224425031 1
1.45554419515237 1
1.52161127886209 1
1.44283097933574 1
1.49633635250166 1
1.60737533607043 1
1.29101550063949 1
1.38631289082743 1
1.52821287518213 1
1.32176603072876 1
1.61575078099009 1
1.47932507567379 1
1.44440265152008 1
1.37947894431515 1
1.35138937698778 1
1.73253342453956 1
1.40226554793668 1
1.4252967838386 1
1.4774216504929 1
1.62222008066072 1
1.42201747045937 1
1.56848144702878 1
1.24200373261823 0
1.47189610923603 1
1.33056751207402 1
1.40695389957235 1
1.4732074055085 1
1.51569071244782 1
1.39225550810975 1
1.47811804096622 1
1.52771887249438 1
1.62829457135882 1
1.44748011399968 1
1.47036181770503 1
1.54626420167471 1
1.66142900723864 1
1.51910181041754 1
1.54600896238875 1
1.57075614551744 1
1.66688936677431 1
1.80458459059808 1
1.55801376379438 1
1.62899054798778 1
1.48265874099542 1
1.57954639136819 1
1.37898167802607 1
1.49055337413217 1
1.4581402904603 1
1.31779374052249 1
1.46076655071255 1
1.6430114435649 1
1.51627029691433 1
1.36527403377134 1
1.40821994178484 1
1.63825076690632 1
1.49757308374117 1
1.36892949795462 1
1.51397589263552 1
1.47033122763934 1
1.64692649965142 1
1.39422489026154 1
1.51935576184731 1
1.44149232095076 1
1.39895575486291 1
1.36479123831106 1
1.3840571534616 1
1.30335529483945 1
1.63960821505327 1
1.622039142559 1
1.57972375314914 1
1.51473980413861 1
1.39584520183523 1
1.43273756639234 1
1.44763633010363 1
1.55669785065772 1
1.68111344590243 1
1.47726659934105 1
1.63461873534776 1
1.55089723411319 1
1.36568775746404 1
1.34318099261814 1
1.64872071528898 1
1.56774722477476 1
1.28828698333551 1
1.45698497007265 1
1.2918303678176 1
1.35331687588705 1
1.36740836389572 1
1.40356250237361 1
1.61838822862153 1
1.31348126892979 1
1.49503653768564 1
1.46417781019241 1
1.74365356274934 0
1.70876815045468 1
1.45082142482235 1
1.70164662357989 1
1.34485797431141 1
1.46538744019419 1
1.50172180302192 1
1.56941185585683 1
1.63793355197645 1
1.47360289260773 1
1.65480006442829 1
1.691485269194 1
1.46441082195329 1
1.5415310414764 1
1.49342937522966 1
1.46987122457214 1
1.40699243835843 1
1.52510900983608 1
1.67518938609158 1
1.59143923694588 1
1.49265128636773 1
1.28477222547322 1
1.52591401412314 1
1.52389864043637 1
1.28573933066211 1
1.32677544157632 1
1.43684999237878 1
1.26427455099839 0
1.3309836895341 1
1.51176544316643 1
1.66546477946939 1
1.7746270780706 0
1.47068172632504 1
1.54574832296256 1
1.47757181074987 1
1.36483505549708 1
1.56705556626505 1
1.56211008950161 1
1.72000941506596 1
1.64415456850959 1
1.37226667399822 1
1.69418523286956 1
1.41842808101194 1
1.61423424088718 1
1.30567275848538 1
1.34909806828263 1
1.40266966673522 1
1.15940580490527 0
1.50870430374995 1
1.51828430424885 1
1.45985643681899 1
1.59268924539492 1
1.62536489099574 1
1.58493221295411 1
1.45974888543604 1
1.32906331607614 1
1.41123839759032 1
1.57828105917106 1
1.61001024280132 1
1.40039048844697 1
1.38719624715451 1
1.37402124206877 1
1.64783364288801 1
1.53219275783514 1
1.42733015218592 1
1.48241482603124 1
1.63691244954804 1
1.45730192038575 1
1.32830868380648 1
1.42336868631504 1
1.48798356747917 1
1.38052232317152 1
1.5075197710108 1
1.5068314196929 1
1.54741976701135 1
1.57894789140927 1
1.43031035779427 1
1.41498365993583 1
1.37639152638088 1
1.63541508220759 1
1.49146187415847 1
1.51257545727147 1
1.36253706552528 1
1.59035997140694 1
1.600838492966 1
1.47197394621043 1
1.80366262366796 0
1.35141943472607 1
1.45463504072298 1
1.49837318579988 1
1.62232491914844 1
1.50185729945018 1
1.29401256349247 1
1.51358202166942 1
1.48024145165564 1
1.41892119750111 1
1.62785643222395 1
1.62909353356152 1
1.52076373520365 1
1.25195413555667 1
1.38035045970769 1
1.57487441990119 1
1.38365048408845 1
1.27780605574839 1
1.29382417220862 1
1.70281860565487 1
1.56103327207078 1
1.26116973970208 1
1.6332065987557 1
1.40681945660505 1
1.4457305971588 1
1.42445921031781 1
1.39604079892444 1
1.51390137308898 1
1.63397669204844 1
1.48078228613571 1
1.32032645827166 1
1.56905129255264 1
1.45549037051441 1
1.53721002075842 1
1.63467325183305 1
1.24551420207981 0
1.58600055434739 1
1.49997837462944 1
1.56017514620569 1
1.72073505609528 1
1.68701747471251 1
1.26755863315453 1
1.63293698048226 1
1.45113286866214 1
1.45373492371988 1
1.67322534302657 1
1.58728941837919 1
1.37236235149316 1
1.54221290016645 1
1.60879186675376 1
1.55069491886042 1
1.60251814413596 1
1.49523756518905 1
1.3639794954641 1
1.38324074093157 1
1.52361077046133 1
1.45386766890161 1
1.57713502374681 1
1.53517088358286 1
1.24142526863539 0
1.40955238284079 1
1.29242646723196 1
1.48442996159129 1
1.41910281757769 1
1.50527672200533 1
1.4614900608995 1
1.52344963469963 1
1.66013728470192 1
1.32706987700117 1
1.526353493304 1
1.49759646868384 1
1.61293679309604 1
1.34090560858832 1
1.42318880834263 1
1.54894856529572 1
1.4540521495403 1
1.57247221543152 1
1.50454102035362 1
1.37516734441876 1
1.59909602209844 1
1.58424630896354 1
1.16706496968366 0
1.50431735116423 1
1.35627538046491 1
1.36082588093569 1
1.47747519501179 1
1.48325927398838 1
1.4618495101146 1
1.50004136922135 1
1.23933180057824 0
1.6199320503443 1
1.49738820246283 1
1.67578834696845 1
1.31107825251913 1
1.56825555882743 1
1.41507698447414 1
1.33417822335376 1
1.61569224461735 1
1.31862609346416 1
1.44729807782077 1
1.37952734732022 1
1.60767694107441 1
1.7172078033941 1
1.44451874506403 1
1.22000152027988 0
1.55203229441877 1
1.84156368478708 0
1.73343764317182 1
1.58810631796272 1
1.54595193224266 1
1.58998309315395 1
1.46634807443041 1
1.47325722757374 1
1.4596319352936 1
1.64140573281527 1
1.61851299751836 1
1.78526425530015 0
1.70708203543017 1
1.48853847087974 1
1.33653414837742 1
1.44207355896416 1
1.40617665549145 1
1.34313937200265 1
1.34455698230133 1
1.27887962871236 1
1.45129907777773 1
1.2959091579929 1
1.31475329194328 1
1.40264384716643 1
1.73630302414275 1
1.52132045899319 1
1.7263021481049 1
1.70994095529694 1
1.56648557983341 1
1.72923083174548 1
1.42669140056722 1
1.50788964922206 1
1.58494495109606 1
1.50526939625073 1
1.73683758089174 1
1.4567793131003 1
1.48483115635898 1
1.56237662877156 1
1.3958619112287 1
1.59928499966598 1
1.49390247735155 1
1.63257964759967 1
1.47517207503819 1
1.40613242641485 1
1.51737899767356 1
1.48467532691104 1
1.53373670768798 1
1.32854953797437 1
1.42211087348898 1
1.59305327382689 1
1.52613119324387 1
1.47295283129495 1
1.45688805841843 1
1.50055358666471 1
1.3785301093554 1
1.21569333817275 0
1.41011284536329 1
1.53146848993886 1
1.41308911316386 1
1.53240092669548 1
1.62794983557585 1
1.43653867507037 1
1.4990357895626 1
1.72934071852699 1
1.29338910149426 1
1.28652850852226 1
1.43114205632606 1
1.26475423430603 1
1.44302398447393 1
1.67153910890862 1
1.79008759180167 1
1.27241917810202 1
1.49302085445604 1
1.39521511237959 1
1.66072589628895 1
1.58606266816317 1
1.64810832659987 1
1.28299729882697 1
1.53912466904268 1
1.75511750346808 1
1.5982991036079 1
1.38647932619181 1
1.60978635306192 1
1.31730998732794 1
1.4912888933741 1
1.43510265103653 1
1.45767228426313 1
1.43190487215122 1
1.46240295547721 1
1.52519860021656 1
1.45783368522808 1
1.53767863434534 1
1.49503540235203 1
1.37742861836677 1
1.38465344271089 1
1.59721117767064 1
1.14718823980027 0
1.37211322810099 1
1.51485315982651 1
1.3705857786906 1
1.41000153017425 1
1.51472981438952 1
1.48602751726662 1
1.56596333152159 1
1.57408585053985 1
1.59079244207848 1
1.35564438897998 1
1.12676404174391 0
1.50102750672912 1
1.35309835545197 1
1.42531600921795 1
1.19738122335067 0
1.47971599739007 1
1.61058425723552 1
1.4033985856422 1
1.54183745259983 1
1.48892253558885 1
1.26635920674511 0
1.6442137272375 1
1.44370733938567 1
1.43673802253818 1
1.44317554638929 1
1.48775315291999 1
1.42274992907988 1
1.47406823993569 1
1.51185301451247 1
1.37192995652333 1
1.39289090176826 1
1.48024090027025 1
1.48825415578688 1
1.64115049151851 1
1.67903997875792 1
1.67818416215563 1
1.43082130590598 1
1.40698452450198 1
1.57291033296447 1
1.43819219870708 1
1.55142836202117 1
1.56534500175827 1
1.43052928952199 1
1.4637001826954 1
1.42637178275039 1
1.42865649562701 1
1.43235498338653 1
1.39254172771123 1
1.6685553050385 1
1.50780994018584 1
1.50520433798995 1
1.66195909183987 1
1.43685604628778 1
1.54015059919481 1
1.47775180489004 1
1.4247106921318 1
1.44395884889909 1
1.33301234317341 1
1.41606495091025 1
1.5502905523217 1
1.21591506691627 0
1.52403541035022 1
1.49186727306428 1
1.52730668361862 1
1.79111703241996 0
1.66091211694628 1
1.4987594802788 1
1.53455895549873 1
1.65542627579606 1
1.51086059903869 1
1.48197208524303 1
1.56145609450031 1
1.38970455053855 1
1.51689438492762 1
1.38326343882048 1
1.7075038203772 1
1.68801575496903 1
1.37210924314333 1
1.44389792561147 1
1.37505823740442 1
1.40446594839526 1
1.66670238814744 1
1.59881120973467 1
1.42609823773382 1
1.31407405062728 1
1.61975548579907 1
1.60931753929408 1
1.54153874131423 1
1.39039366692283 1
1.63462765995664 1
1.47055508521049 1
1.43782446966494 1
1.60438703015765 1
1.4519162843563 1
1.52513745544813 1
1.44193529819115 1
1.39479559572705 1
1.64775304665912 1
1.47753449733635 1
1.41363823949667 1
1.23970750295653 0
1.44610358980821 1
1.43165286635021 1
1.51513250952621 1
1.55835343667846 1
1.47393528684282 1
1.49510115399055 1
1.54835602751385 1
1.38184754651537 1
1.33666626229549 1
1.27476943593267 1
1.49209110761198 1
1.45903275589947 1
1.44899244109982 1
1.56801730229053 1
1.41641255388202 1
1.27180500175279 0
1.4008909424555 1
1.4048988894934 1
1.38852248940189 1
1.24850798567093 0
1.51350228106505 1
1.73670579896929 1
1.37866454662073 1
1.37040329654349 1
1.34231394818599 1
1.42038587700513 1
1.59613733994624 1
1.38116124887466 1
1.53137687519519 1
1.55700613246088 1
1.39991153910898 1
1.52003545414801 1
1.55440669406199 1
1.65479042885577 1
1.31455453234758 1
1.32343910967663 1
1.51692640426923 1
1.3825769856376 1
1.5881694201496 1
1.46500542943828 1
1.53465609158566 1
1.47115336693728 1
1.54964190879607 1
1.49678121623183 1
1.57871596089903 1
1.61670062297485 1
1.69133686756654 1
1.7255136818182 1
1.31976541905342 1
1.78995932512528 0
1.39741925595691 1
1.6754979939668 1
1.61925498663631 1
1.51062610611195 1
1.54873798848272 1
1.6109662155008 1
1.57764020591471 1
1.48875570291393 1
1.56594527022943 1
1.45558636664356 1
1.3668123332876 1
1.68658934644206 1
1.37506091506629 1
1.64881216959758 1
1.33289012693171 1
1.82151660362776 0
1.30288488471449 1
1.51234101812482 1
1.36698401311782 1
1.57773355682106 1
1.71273825555089 1
1.68143977713501 1
1.38403141674607 1
1.56739142549481 1
1.51395776710246 1
1.4946190959066 1
1.45710687194116 1
1.53506628473791 1
1.33813453042538 1
1.49739538297167 1
1.59915159087667 1
1.52384224183611 1
1.48547570947735 1
1.54323426252279 1
1.30925428915873 1
1.31089184953541 1
1.54950756757778 1
1.4604080995427 1
1.50832385559221 1
1.39792889116434 1
1.47465484626225 1
1.62490989088538 1
1.6350216665368 1
1.48129131934905 1
1.49722556038505 1
1.45063464467428 1
1.47386462346841 1
1.33064272697965 1
1.37766904763824 1
1.42579289515381 1
1.23035099856451 0
1.5326600065409 1
1.19328435290405 0
1.64438541498818 1
1.17607446614068 0
1.37747182294423 1
1.37466935557204 1
1.55345409595988 1
1.36694948925104 1
1.52287055529082 1
1.53298511509841 1
1.64557122791222 1
1.40351881246113 1
1.45552452906236 1
1.25037021863564 1
1.62674391064547 1
1.71572814401568 1
1.43901373132782 1
1.22402806015678 1
1.38423154218798 1
1.62445556116367 1
1.31673711708571 1
1.42791264261465 1
1.58328355967308 1
1.61438561806004 1
1.64652218874949 1
1.38509538523535 1
1.32974256420371 1
1.54143356823675 1
1.79529586710015 0
1.6419088302814 1
1.37236611667132 1
1.72591480945369 1
1.39518295583261 1
1.33771785685636 1
1.56460969682577 1
1.58512786714611 1
1.68416683986454 1
1.66385505026947 1
1.38276219062627 1
1.70012320216023 1
1.41435906244138 1
1.56446198678408 1
1.53329179764461 1
1.57907815150883 1
1.74123735477371 1
1.73779403551237 1
1.4632272515262 1
1.41832853522498 1
1.55699440798036 1
1.74015129211861 1
1.39934403462431 1
1.46627230758309 1
1.69816420823028 1
1.49128900008524 1
1.50204970477782 1
1.28858718250349 1
1.30840295677819 1
1.2699747772374 1
1.47184175492917 1
1.54024617151356 1
1.4963980393482 1
1.4238704073993 1
1.42810595744389 1
1.43642769366631 1
1.52877819298069 1
1.46606863234712 1
1.19108667896869 0
1.59406633439224 1
1.71738893017518 1
1.4807947804394 1
1.52494368109447 1
1.56286221221871 1
1.41329445886625 1
1.38030162267036 1
1.58693032428826 1
1.35697545138382 1
1.67516188625432 1
1.62272005200916 1
1.54244932026845 1
1.56754392747656 1
1.66711901315388 1
1.3561779048428 1
1.53925698394654 1
1.67489823334846 1
1.80120760433209 0
1.44406672404326 1
1.31766901602135 1
1.69899299214217 1
1.64398028788009 1
1.49850074100723 1
1.50177533777208 1
1.41859534266434 1
1.31706265014418 1
1.62589082786781 1
1.37055958069849 1
1.57567499146076 1
1.29109824009628 1
1.54413793425506 1
1.47624441225724 1
1.74412953300581 1
1.7193101294548 1
1.50849505457938 1
1.52039047420701 1
1.29701550950771 1
1.25396898466127 1
1.44505659048019 1
1.16367834088315 0
1.82008995865403 0
1.44885401503511 1
1.63779954359152 1
1.6524374949979 1
1.49067946276151 1
1.28698920451611 1
1.66177876082989 1
1.56537575094798 1
1.496198087501 1
1.54828935554014 1
1.53591947287263 1
1.57706095708366 1
1.50973090108108 1
1.61169523995356 1
1.47430988299454 1
1.58609960922959 1
1.24917588660898 0
1.38104125910121 1
1.49454318299659 1
1.43406943980254 1
1.52975214789604 1
1.40048768342075 1
1.48734732642434 1
1.54459790395102 1
1.64965445106381 1
1.60878243642578 1
1.46724202926275 1
1.44848625791848 1
1.40197097939635 1
1.42192255237321 1
1.46295926245026 1
1.58244487771454 1
1.55856736351712 1
1.39560930496659 1
1.71340920077815 1
1.53743521194169 1
1.58347522253988 1
1.42509055655678 1
1.3647502438925 1
1.38615176658327 1
1.51666263946892 1
1.28024033820615 1
1.48400918237541 1
1.5016314435053 1
1.78649646780166 0
1.3614554386995 1
1.40824583338334 1
1.46551429890272 1
1.58087377976016 1
1.45872808133619 1
1.48786210040027 1
1.2040522554368 0
1.40035113649771 1
1.54756995715288 1
1.62495771320415 1
1.50845257806923 1
1.55252481928171 1
1.49772530564472 1
1.69604683542125 1
1.55537118415099 1
1.45151323903579 1
1.4123118754142 1
1.43288527440305 1
1.45425938596062 1
1.48530817663132 1
1.24551460943678 1
1.4251451551886 1
1.61609949480644 1
1.35421195379415 1
1.34537811785037 1
1.42791932676497 1
1.60431787483303 1
1.71607560583584 1
1.4027210699362 1
1.492533238646 1
1.54209306085823 1
1.33012880823335 1
1.51418961412313 1
1.53909994802107 1
1.8322561105939 0
1.56782309701234 1
1.51962841939756 1
1.36774029523387 1
1.55257206780048 1
1.33281657899923 1
1.32712683215154 1
1.3880264349904 1
1.5114853408818 1
1.42207141177238 1
1.49926692498628 1
1.6258925321479 1
1.38184473970332 1
1.62084282326905 1
1.48254983409721 1
1.52355412369761 1
1.27706982980797 1
1.43573427297781 1
1.43236051124741 1
1.47797321612728 1
1.32666478815474 1
1.53891768604411 1
1.74909318996522 0
1.45712626508943 1
1.51275511052741 1
1.53345609826903 1
1.68666136055829 1
1.34234761823325 1
1.48190684127797 1
1.45794095881933 1
1.68288120222598 1
1.61011867296187 1
1.51469224446727 1
1.41839127114919 1
1.23382652693926 0
1.48648010402518 1
1.30929395710591 1
1.48909395446831 1
1.55193088192962 1
1.52313823950362 1
1.61043940171537 1
1.25409716893534 0
1.42140612230111 1
1.36513829917931 1
1.49619378913799 1
1.57862745980254 1
1.38215370170156 1
1.50851239609504 1
1.37735525429175 1
1.40121096720588 1
1.65157900936185 1
1.54105733361585 1
1.24446641402471 0
1.54756173264446 1
1.46941872466939 1
1.41436944204234 1
1.85558154611706 0
1.3792008084097 1
1.42810779628188 1
1.44263989607378 1
1.43611669774514 1
1.50644939869667 1
1.3591047253894 1
1.33406757364161 1
1.49716710981103 1
1.32257755739214 1
1.59832957029269 1
1.6179466645819 1
1.63949969772872 1
1.19355356067579 0
1.59045048050418 1
1.5693089434981 1
1.42066314491647 1
1.55187531667002 1
1.58982962072628 1
1.16851598155444 0
1.61423298200742 1
1.51692521333552 1
1.43409434344486 1
1.56510008681116 1
1.46641486413084 1
1.56411677029792 1
1.28473812567615 1
1.46981363139048 1
1.49296512104117 1
1.49430730371005 1
1.64624671844513 1
1.51470640444584 1
1.33845787752131 1
1.47638545084555 1
1.5549471801093 1
1.652587897046 1
1.53530868889068 1
1.39448106691171 1
1.46197523308034 1
1.40216000877908 1
1.37473196108609 1
1.44949154850587 1
1.54122949496226 1
1.49473050565433 1
1.57231011915091 1
1.67065221064513 1
1.17847620526535 0
1.77167628903506 0
1.61311632685016 1
1.74026972061123 1
1.40415622452132 1
1.4350588963839 1
1.26001225415269 1
1.73829851952316 1
1.37218831729698 1
1.3511442847924 1
1.62486500231479 1
1.56355757296674 1
1.43147078034506 1
1.63513882667522 1
1.33154426664683 1
1.63191224423373 1
1.45966768410436 1
1.66976204495703 1
1.44624102890247 1
1.63167009102133 1
1.5459294295968 1
1.57481192789972 1
1.4141349494652 1
1.51914157706806 1
1.46615676033785 1
1.44799987067682 1
1.52670698350818 1
1.40096491698344 1
1.64005118182586 1
1.39552174940243 1
1.75883284986478 0
1.55174636336717 1
1.62948389397837 1
1.55374138747017 1
1.69921464556163 1
1.58643424230385 1
1.33058650363529 1
1.41454453994825 1
1.50455444739924 1
1.51646007117586 1
1.44389726751653 1
1.58189817612931 1
1.53013672285643 1
1.32291743923458 1
1.46189479859712 1
1.63922751588165 1
1.45518296590293 1
1.55044017427134 1
1.35870900903551 1
1.60843373913293 1
1.55659249409516 1
1.66443017748613 1
1.55654299760752 1
1.49289014687856 1
1.43023224387906 1
1.52000018866648 1
1.55248698670056 1
1.14678759293744 0
1.3965449135526 1
1.57160583044677 1
1.46245185158646 1
1.55888710273679 1
1.41877351432501 1
1.65470207657674 1
1.44671674050353 1
1.47813303890602 1
1.67908754503167 1
1.34558119769916 1
1.64264206075362 1
1.2867366689777 1
1.59112598152429 1
1.62113859865277 1
1.35295043009363 1
1.43287382733838 1
1.31364707034215 1
1.60988403972502 1
1.6907395361399 1
1.3125936063583 1
1.4057503512777 1
1.420725867235 1
1.63853286516927 1
1.19934835606403 0
1.55995631409216 1
1.35681726623542 1
1.47594139150763 1
1.34228430193451 1
1.41321573020927 1
1.58139263935744 1
1.50810438064547 1
1.52478583015888 1
1.56597913029241 1
1.45559828346498 1
1.2939278879396 1
1.3837052551939 1
1.51748086390336 1
1.41331535325443 1
1.58556089944131 1
1.28852344273362 1
1.21524565043137 1
1.49897148477729 1
1.37352280068389 1
1.37105913322138 1
1.51264252732379 1
1.34126450673385 1
1.62344615497699 1
1.51037051384512 1
1.36965042138897 1
1.46803929975167 1
1.39772728171585 1
1.5527914240717 1
1.40021582974902 1
1.51575350834013 1
1.83567008419476 0
1.61593375772483 1
1.54793789354911 1
1.37359520968846 1
1.48759215197541 1
1.63178742073819 1
1.58102581483025 1
1.48494475452053 1
1.42213109554506 1
1.24498634570948 0
1.64478899077893 1
1.56195130047909 1
1.39476955565454 1
1.47595720003436 1
1.68714963814417 1
1.65525033955882 1
1.40162168031741 1
1.69385614650759 1
1.64987412520651 1
1.5366496899431 1
1.53227399244758 1
1.62031116535248 1
1.48382461808461 1
1.5070126982688 1
1.77974759485574 0
1.42808581001283 1
1.26669409545649 1
1.38183767424724 1
1.40906864392235 1
1.67604019091154 1
1.70884157315514 1
1.4887530966809 1
1.36887572206573 1
1.51654155714729 1
1.70759410821728 1
1.55221564488621 1
1.48658834666487 1
1.44982386885774 1
1.5434502466422 1
1.39105923182888 1
1.79469504326831 0
1.55111451125945 1
1.38628708237153 1
1.35480564793099 1
1.39891467821683 1
1.54741624716944 1
1.39456230032015 1
1.60415973897444 1
1.26194626446734 1
1.41419201229633 1
1.59162186627169 1
1.53152553089992 1
1.2358939628336 1
1.49748574111506 1
1.70481154342791 1
1.59929758819847 1
1.42445913999321 1
1.47761679184229 1
1.45782114799067 1
1.43274932633139 1
1.3451564146756 1
1.51937886277011 1
1.7826818653482 1
1.66532771578598 1
1.48897561275688 1
1.39824601754218 1
1.48968766701237 1
1.48758490909172 1
1.16917310433158 0
1.48776286173466 1
1.49074531733788 1
1.39463947610453 1
1.4468690498843 1
1.46364166577607 1
1.49047494330789 1
1.57863673411169 1
1.34397249481988 1
1.43481745941838 1
1.55878280633367 1
1.34594892657312 1
1.37526412356738 1
1.45664405358788 1
1.57731615256422 1
1.42849551511319 1
1.25110300454957 1
1.56401008831206 1
1.42402202796555 1
1.60653977757382 1
1.5255264483948 1
1.4052756802731 1
1.65296841407604 1
1.38820153009714 1
1.41332344881753 1
1.67073364545606 1
1.29158425821658 1
1.5620587078144 1
1.84117830565418 0
1.35409229147532 1
1.43586004079043 1
1.51622700500026 1
1.23899142648873 0
1.41530904335728 1
1.91838806617332 0
1.36158114035025 1
1.48708162078555 1
1.32550366322025 1
1.64301267699346 1
1.46328141760649 1
1.35656807883241 1
1.48037890909739 1
1.5777654541 1
1.35779391076325 1
1.33037473123683 1
1.67011571972464 1
1.49617613103516 1
1.62674414745442 1
1.33870436287309 1
1.50751306222114 1
1.32664442479955 1
1.44358116025963 1
1.49349729659778 1
1.65852413066538 1
1.46928387675157 1
1.53213385822666 1
1.43319859094993 1
1.63153904815549 1
1.77146055744991 1
1.63357966137682 1
1.24121366096725 1
1.3029610519376 1
1.51019107317338 1
1.27802185361124 1
1.28658402139248 1
1.74232833956531 1
1.50893850427076 1
1.35487557919062 1
1.47032804669793 1
1.59610706356491 1
1.46763985410251 1
1.66858082749041 1
1.38145509105928 1
1.35487283143343 1
1.53311907459485 1
1.56969999260291 1
1.45938352161354 1
1.55891219942204 1
1.27116228467771 1
1.45134245902392 1
1.35903324322147 1
1.48012843918704 1
1.44398087820169 1
1.64600061996152 1
1.35157092332366 1
1.62471287559606 1
1.45083036835366 1
1.47720820734013 1
1.66889856240972 1
1.35311003295724 1
1.36976360843553 1
1.61659011149511 1
1.51342865266042 1
1.32291188277545 1
1.40825927477976 1
1.47606409787513 1
1.5341241310456 1
1.47992583519353 1
1.73038670501241 1
1.32788174332794 1
1.41108942270159 1
1.47599742834029 1
1.47797302217003 1
1.55014308651048 1
1.30567446700954 1
1.53529483417902 1
1.67233115166504 1
1.56350919544852 1
1.41895534829559 1
1.51975710153971 1
1.45663475765128 1
1.38198655162956 1
1.47350586153626 1
1.34875266966866 1
1.42909921399928 1
1.52263902215796 1
1.41355356165749 1
1.27048993717096 0
1.38799354883652 1
1.43681183021023 1
1.60631284452102 1
1.50057597094653 1
1.53003692713938 1
1.50536173358762 1
1.46409732752867 1
1.29470703988091 1
1.44644596731267 1
1.54848271983832 1
1.4351971524871 1
1.51192590813402 1
1.3438498788627 1
1.35657778610525 1
1.4092787489421 1
1.77141186600816 0
1.42682290016495 1
1.54184173135299 1
1.45450330253901 1
1.56529434368335 1
1.3813762648675 1
1.45174084485046 1
1.38732287167509 1
1.43549415330653 1
1.58667924384608 1
1.58546813087934 1
1.3935713892172 1
1.51128831059958 1
1.54123189240373 1
1.39296281283884 1
1.47617620486961 1
1.59460909315131 1
1.58277045589293 1
1.55872282994306 1
1.51827113487114 1
1.50326826093138 1
1.55260489330851 1
1.46814214802723 1
1.60856335232481 1
1.31541834665829 1
1.43624815862257 1
1.40770817326459 1
1.40817417607835 1
1.30323342643336 1
1.72116328208247 1
1.16748859345292 0
1.3321342998725 1
1.58499120799428 1
1.32585270632181 1
1.42353885683044 1
1.45869667556207 1
1.77081895467358 0
1.34430680996581 1
1.38434879565899 1
1.56648020531148 1
1.43835517544718 1
1.34623603344666 1
1.42679262684441 1
1.36848211724864 1
1.70642240686462 1
1.40504893259797 1
1.3840439861938 1
1.39655894611955 1
1.38207150683217 1
1.40394535083985 1
1.47609599330916 1
1.2889747859823 1
1.45084908406306 1
1.44602079443139 1
1.58761537916162 1
1.62613413420436 1
1.33961978889985 1
1.50031567288091 1
1.35681240927395 1
1.48678412496367 1
1.46718507911174 1
1.51858955437037 1
1.54548144416655 1
1.43639504094964 1
1.45511401260072 1
1.52874423360698 1
1.58022128181873 1
1.53769422512126 1
1.4505155634501 1
1.48865585671612 1
1.47930867319824 1
1.44554789695861 1
1.48254344690584 1
1.59023240557598 1
1.35563483239056 1
1.51837663847301 1
1.60399860246434 1
1.49185876851606 1
1.41345319123236 1
1.63319973001021 1
1.454440340269 1
1.40217500414536 1
1.53086721979313 1
1.58106558732277 1
1.32553284886199 1
1.52913461218373 1
1.41942570779613 1
1.38322680894661 1
1.68571976477608 1
1.37909745286628 1
1.44714462086838 1
1.47573358764826 1
1.29415040819423 1
1.40340060087738 1
1.49946634603124 1
1.48277608670357 1
1.42904717379406 1
1.52049982836887 1
1.49162380824808 1
1.48213330792026 1
1.69379641789429 1
1.38654990398395 1
1.41569733858034 1
1.4029235761983 1
1.64964913325521 1
1.2717324579708 1
1.39013053170535 1
1.46754301192225 1
1.69656283255478 1
1.58394934792289 1
1.41979243887149 1
1.48092142319104 1
1.47841764379469 1
1.60435385005626 1
1.35467412894837 1
1.56362995066693 1
1.40550754490425 1
1.46501982348269 1
1.43300779530288 1
1.77279947542163 0
1.2126560011998 0
1.48890600248696 1
1.5278700226684 1
1.43863057566205 1
1.33776019093076 1
1.51648314771713 1
1.44534147437121 1
1.48351365439451 1
1.46839100104434 1
1.45026519488759 1
1.28276996793216 1
1.57575982123655 1
1.28568521170568 1
1.52787171459683 1
1.71534936310764 1
1.57199176186662 1
1.44466438111405 1
1.58089958122174 1
1.39752581980275 1
1.77057564140023 1
1.45258279459809 1
1.60751905339435 1
1.62297630469121 1
1.46354571105342 1
1.51461083494321 1
1.54639863202322 1
1.37010112397616 1
1.48464502390492 1
1.48778754516499 1
1.61906697128801 1
1.42997198133868 1
1.60897924757717 1
1.66021527660175 1
1.47486922063064 1
1.40389761197929 1
1.71072020673387 1
1.35243894320933 1
1.50072315080664 1
1.62801626629502 1
1.59664426666539 1
1.48364427610291 1
1.36346172674336 1
1.55975638953198 1
1.45950584511226 1
1.67670869306003 1
1.27763175443757 1
1.43761379876342 1
1.61718670294879 1
1.40639734483834 1
1.36491853438572 1
1.57066683556466 1
1.3213667530732 1
1.49697317671099 1
1.5211734212222 1
1.35263006903862 1
1.62851999197562 1
1.47456317992251 1
1.4430360198596 1
1.51401434776977 1
1.50530576743983 1
1.38422502584259 1
1.47367628435287 1
1.44656490667375 1
1.48269887546349 1
1.58063494748119 1
1.38945741693058 1
1.63486821000261 1
1.50813173519124 1
1.4104332520383 1
1.60133202394119 1
1.57483145457573 1
1.45302503364829 1
1.36461483834317 1
1.38948114434878 1
1.44006034101415 1
1.6112282697005 1
1.55222290946473 1
1.46588850840237 1
1.51099811398357 1
1.42077164099578 1
1.55528608902877 1
1.62442530385765 1
1.35083330714381 1
1.4102673148319 1
1.32445699114999 1
1.45481931585823 1
1.38499980639568 1
1.62501400563666 1
1.24242521168071 1
1.49736797441636 1
1.37798736288403 1
1.44052129022993 1
1.46572241878935 1
1.32883854608205 1
1.4766136898681 1
1.68528297685353 1
1.56043819915018 1
1.28094652159135 1
1.51132650700305 1
1.43429013229803 1
1.40468365942959 1
1.60243041319945 1
1.5482143034652 1
1.45662941434502 1
1.58210076839856 1
1.37030032602469 1
1.47159972698429 1
1.59021366356422 1
1.49197462678757 1
1.55480995106372 1
1.45337730813444 1
1.44452662862311 1
1.61801868187764 1
1.24318728602812 1
1.40337506567068 1
1.59023361783577 1
1.6188816934408 1
1.52634536175445 1
1.52542483875347 1
1.39981272972705 1
1.56128572801139 1
1.42211290236673 1
1.22058687345856 0
1.39296612821467 1
1.65893775160399 1
1.44142140002222 1
1.46073244949473 1
1.50552940467139 1
1.26989604232095 1
1.69319103785007 1
1.7720323700428 1
1.61023047503304 1
1.61235017005662 1
1.50835961689864 1
1.3460200697393 1
1.5206133023671 1
1.33543260230253 1
1.23287554821747 0
1.22888413608699 0
1.51269360484313 1
1.5008652020485 1
1.59304961506959 1
1.56746133239451 1
1.20949629010539 0
1.35049871746337 1
1.33765447354175 1
1.34922666997339 1
1.42768681987809 1
1.45063882016736 1
1.38848051402031 1
1.49039459131312 1
1.4544541509816 1
1.41447755688161 1
1.57938987582113 1
1.5065317663848 1
1.59437857618936 1
1.39474317029801 1
1.69098592185739 1
1.37721349829295 1
1.47102474315621 1
1.47073686438675 1
1.50159958683646 1
1.57079479898201 1
1.48247229385272 1
1.55619547419587 1
1.40325474714898 1
1.48002120688571 1
1.71000663152758 1
1.78172615335877 1
1.53564308769313 1
1.33331228585578 1
1.56286464682974 1
1.49494116979851 1
1.53307381612135 1
1.43714005754827 1
1.68728514985262 1
1.48686303562423 1
1.51060242032552 1
1.45085476969792 1
1.42849421577542 1
1.75026649665707 1
1.51675487165962 1
1.37709211853634 1
1.37024241524151 1
1.38146292612401 1
1.29411677493386 1
1.4249207926602 1
1.19104109983485 0
1.40809660774417 1
1.37896794369628 1
1.75556649430425 1
1.51912828879928 1
1.48669991960625 1
1.39929405956568 1
1.37365623859453 1
1.55257236370686 1
1.52500366631137 1
1.51498493372452 1
1.6522828791779 1
1.38686692126934 1
1.59761582779564 1
1.30695568183886 1
1.53954512350992 1
1.52537381146037 1
1.46496630956499 1
1.52574609448006 1
1.35370944026976 1
1.46173652991792 1
1.28528555684876 1
1.29624618779969 1
1.50285092041026 1
1.59623211151889 1
1.7194834947631 1
1.36771171768031 1
1.30906325184905 1
1.38835549570329 1
1.50682138261553 1
1.38049816076239 1
1.46132698771568 1
1.54533862024174 1
1.36685962696599 1
1.36438040492365 1
1.46012683825656 1
1.42405077021887 1
1.5544198159664 1
1.42688547199055 1
1.58306509844396 1
1.55666047939262 1
1.51078085232056 1
1.44092267955604 1
1.43608528060273 1
1.50307228587802 1
1.64551939653804 1
1.34449485708408 1
1.2956392896535 1
1.42239411344322 1
1.4482187006882 1
1.43283436851149 1
1.4309463583063 1
1.51144056018105 1
1.37845210152726 1
1.61369099232203 1
1.55773096508923 1
1.37987091310933 1
1.59948944335936 1
1.47900791641658 1
1.36896512996922 1
1.61621458310906 1
1.34058532580276 1
1.41686186068134 1
1.58195277471697 1
1.42274319636678 1
1.34168089600278 1
1.55765945074821 1
1.50902264699977 1
1.38456875256692 1
1.51838779127598 1
1.50222835884786 1
1.63882381552251 1
1.46428856703544 1
1.49461579393523 1
1.33197082266795 1
1.51557552542918 1
1.53655471915667 1
1.57611297704226 1
1.50225175535975 1
1.62249587139991 1
1.54450362691183 1
1.45588774871402 1
1.4051925750939 1
1.29750767301918 1
1.47326126364008 1
1.4548415737136 1
1.25899314178242 0
1.51561835235776 1
1.50665041779648 1
1.57709149778623 1
1.44084991748088 1
1.43595736902915 1
1.57671159615774 1
1.25938205063521 0
1.71852851955574 1
1.59491193913737 1
1.32366234090316 1
1.60742700310185 1
1.55404385584571 1
1.48739331230373 1
1.46520614903627 1
1.4451163677888 1
1.28510926476121 1
1.44008711368313 1
1.63303246687823 1
1.54598082189439 1
1.72923638152775 1
1.72465626215809 1
1.52598822894456 1
1.39545531502583 1
1.32489662709581 1
1.52504505137771 1
1.5841371912 1
1.24662388705999 0
1.36733162383328 1
1.47683660891551 1
1.24575170218379 1
1.39071526642766 1
1.5599817462938 1
1.3957079328973 1
1.48112055382065 1
1.51030783182292 1
1.36605577899357 1
1.57061324138803 1
1.46221515001169 1
1.57172308035199 1
1.33853438695547 1
1.37998727860085 1
1.47520616273492 1
1.5236880254851 1
1.49380773062427 1
1.51839981900034 1
1.29250805887742 1
1.43221127670873 1
1.56065315399144 1
1.42627513076689 1
1.28670338164193 1
1.31193079377022 1
1.60609723086195 1
1.62083335089748 1
1.5607571343849 1
1.31300704147918 1
1.46106528011677 1
1.63131242031334 1
1.63905244162316 1
1.53430998868756 1
1.67317098546393 1
1.36429801746991 1
1.58933922012157 1
1.51423524981497 1
1.47122316832351 1
1.66975794318285 1
1.36040857910245 1
1.36975595710495 1
1.41441528700256 1
1.5146426059646 1
1.43124674282821 1
1.59415213978954 1
1.36247561046834 1
1.56153290186527 1
1.53474578354516 1
1.49500080908511 1
1.65027183255138 1
1.25892717735994 0
1.74668592517818 1
1.64334106983331 1
1.32740446537911 1
1.56604748219402 1
1.29034909465388 1
1.88690897489533 0
1.44504838451977 1
1.32060812107212 1
1.36515113607887 1
1.80251102314539 0
1.35649762156282 1
1.43999925022771 1
1.4735993096105 1
1.52733455739077 1
1.36186227782532 1
1.34015174404158 1
1.47315418192206 1
1.5478570639983 1
1.4703981561312 1
1.22879182146924 0
1.43565579136738 1
1.37083236297799 1
1.26793624017683 1
1.51379063934814 1
1.55514167437949 1
1.44576523693452 1
1.349008008886 1
1.57028049533597 1
1.42225095614728 1
1.6536329260602 1
1.54710636374607 1
1.4530663452409 1
1.50259070434938 1
1.39800766587604 1
1.34811918641604 1
1.63178816347485 1
1.41324636525714 1
1.49683424312653 1
1.47477635187041 1
1.4950115391513 1
1.4992810365084 1
1.45778119703666 1
1.60153935087923 1
1.36522100891208 1
1.59943876717003 1
1.49312637025906 1
1.40415635052713 1
1.29271776997944 1
1.64364539568994 1
1.41450875687167 1
1.48134797466325 1
1.5827667274401 1
1.37538471537174 1
1.48003896029517 1
1.60060540972949 1
1.48831733039687 1
1.35081790517102 1
1.75047495004883 1
1.4421170734314 1
1.40038853236993 1
1.51594790288498 1
1.55855719652196 1
1.35706234156715 1
1.38429215321091 1
1.63127442151068 1
1.54200716199578 1
1.45408095212675 1
1.40744677150968 1
1.41752705460603 1
1.32655691619941 1
1.52167818706967 1
1.35246505448822 1
1.47550400209839 1
1.57262375624033 1
1.2210273196121 0
1.36226644162878 1
1.44703511034359 1
1.38217918408079 1
1.53589572748278 1
1.42574267229558 1
1.69521404835963 1
1.41644410478078 1
1.41071469316409 1
1.58296605803776 1
1.44557633384138 1
1.39858954921958 1
1.47713366499623 1
1.38038490777706 1
1.57874528873963 1
1.52602733260389 1
1.54266314991927 1
1.60704942378463 1
1.63996343337169 1
1.47946636785365 1
1.48958113850721 1
1.44755875088647 1
1.23933942999705 1
1.40918061547559 1
1.55170761021012 1
1.22619449648897 0
1.32194349385257 1
1.36881496543591 1
1.27712255993497 1
1.32175869488234 1
1.69542531130653 1
1.33789786848624 1
1.44921259595892 1
1.45324154868166 1
1.56784346032112 1
1.57046463899022 1
1.38565438254069 1
1.5487416718529 1
1.62906025547839 1
1.41093823460243 1
1.43100842629497 1
1.10474514235778 0
1.14488023669448 0
1.4633915856568 1
1.45253332621212 1
1.28453559255295 1
1.63844487557017 1
1.53566741560506 1
1.39309136236173 1
1.52508337816433 1
1.33165631809641 1
1.34635674730153 1
1.42941380459353 1
1.54568327234522 1
1.76000967279601 0
1.31383668168988 1
1.57064711406681 1
1.76791631948313 0
1.50543028036257 1
1.5632865070642 1
1.33984545702885 1
1.58650299413379 1
1.36749393936925 1
1.58517133503435 1
1.49337853097461 1
1.40515083630639 1
1.5131698748575 1
1.33553832182621 1
1.4660037611419 1
1.52382849225273 1
1.32628440516029 1
1.43882088593033 1
1.41426949697814 1
1.45068346070211 1
1.20374772367315 0
1.75852777720741 0
1.44465206244567 1
1.44244988912808 1
1.45982531038847 1
1.49185709035449 1
1.6844778552739 1
1.50434877363103 1
1.40244856395819 1
1.55499911577048 1
1.40793670511371 1
1.44027507787861 1
1.44624380061345 1
1.56529519402607 1
1.31485402390955 1
1.23597001813941 0
1.50198117494399 1
1.582063325718 1
1.59805509888284 1
1.44868055705855 1
1.45895146554882 1
1.56875382355865 1
1.4033157012198 1
1.37666543952135 1
1.45558531878584 1
1.40708988578915 1
1.32530730904209 1
1.31415643637638 1
1.79093796847289 0
1.4039560144065 1
1.50203222680016 1
1.45827128692312 1
1.55071855201402 1
1.41480364491422 1
1.20873436719869 0
1.54005659045708 1
1.52937752228437 1
1.43103906955961 1
1.58222534023572 1
1.47492745320455 1
1.24100599455703 0
1.61696340652579 1
1.41606542752578 1
1.63958278923835 1
1.39612425478385 1
1.57609580186896 1
1.66326873561568 1
1.80447096943438 0
1.23722803463049 0
1.36559006081139 1
1.53474918622406 1
1.39733069435349 1
1.43725869831519 1
1.51606159409574 1
1.40318136274503 1
1.55714204722111 1
1.44091040458382 1
1.4418389092073 1
1.78986529401624 1
1.40438603639446 1
1.3942100306448 1
1.44448305092659 1
1.46862851298062 1
1.55234158273182 1
1.42147934290733 1
1.39925670041889 1
1.68968285888822 1
1.31654233278923 1
1.41458535299665 1
1.30873994875757 1
1.7087205551321 1
1.38089899580461 1
1.42797897770736 1
1.42723138277317 1
1.36478780262456 1
1.44473508103751 1
1.56899623947021 1
1.38954447893022 1
1.36623512094464 1
1.49475493827806 1
1.52878675547423 1
1.5554172161398 1
1.40253126438121 1
1.36161805181512 1
1.39380084650453 1
1.50222222926121 1
1.44471170372863 1
1.47750547171863 1
1.28256922976508 1
1.30987503495467 1
1.32142884707206 1
1.33835388919518 1
1.56627798913981 1
1.4758539062758 1
1.47904045525633 1
1.55167082553293 1
1.58166845186029 1
1.42800132010373 1
1.54008732004857 1
1.1944580414657 0
1.73442602024668 1
1.462705181143 1
1.46007322350943 1
1.59050054071171 1
1.51808033327 1
1.36354243298311 1
1.51741304665095 1
1.62348771869305 1
1.40231210105933 1
1.33742145895337 1
1.32342726205082 1
1.3123520177302 1
1.30853278017299 1
1.44302284550151 1
1.69220931948858 1
1.36091615289895 1
1.54444909021692 1
1.63332627640451 1
1.4286832679186 1
1.41523897851391 1
1.31345048556782 1
1.57441159801078 1
1.57692744211629 1
1.895542934357 0
1.25306354695991 0
1.44909747982286 1
1.44602505579159 1
1.24811307868858 0
1.56552221374336 1
1.43802411093104 1
1.31305421122439 1
1.26994159418281 1
1.59294790010692 1
1.5635323981221 1
1.42085132543079 1
1.50081506737514 1
1.39103080075549 1
1.43401855935696 1
1.57143518422422 1
1.33432798224636 1
1.71061549893158 1
1.50273216087102 1
1.58988541172701 1
1.56677133973281 1
1.63129727121238 1
1.42771555859551 1
1.31715307547607 1
1.76639662371914 0
1.25248589642312 0
1.42145025923085 1
1.41640284704397 1
1.45483571753555 1
1.48181662572889 1
1.46841151749037 1
1.36954116916643 1
1.49558217130957 1
1.25650307984598 1
1.45295243499676 1
1.58948418688093 1
1.36991448055593 1
1.38347185947007 1
1.48790662218744 1
1.28983870692353 1
1.48367602141297 1
1.48896226923544 1
1.53501131406554 1
1.22149933939331 1
1.62388524095977 1
1.50098978801817 1
1.52989419469403 1
1.38651384549458 1
1.4003903089506 1
1.75122445469409 1
1.37375019762872 1
1.4953564882566 1
1.44631135617785 1
1.33620681283589 1
1.58130997458474 1
1.45749047141273 1
1.41422568532555 1
1.60241508726295 1
1.39293594473234 1
1.34159902757175 1
1.33620199680217 1
1.24475973415057 0
1.1516127389183 0
1.49279586057207 1
1.47500596705512 1
1.50235376248688 1
1.61580144431365 1
1.56040867711747 1
1.42903333992187 1
1.63024489982125 1
1.43457239282821 1
1.40602190531004 1
1.53630355740392 1
1.4080645233413 1
1.59493237942212 1
1.38458911605811 1
1.37812657362487 1
1.58227488408083 1
1.37633303164174 1
1.58019597170423 1
1.39035285878267 1
1.51763063582446 1
1.31666514555026 1
1.62902485395209 1
1.53979448232029 1
1.44036464101796 1
1.41842820945221 1
1.67981137758963 1
1.43424222829071 1
1.65848480369316 1
1.38709487246202 1
1.58080235667738 1
1.46854030789337 1
1.45630788502785 1
1.5225163905683 1
1.27545714792736 1
1.42826911456031 1
1.42638315362737 1
1.27306846781927 1
1.25195828115737 1
1.55493860566401 1
1.5183099028362 1
1.38243969545317 1
1.39106947994564 1
1.49933254537757 1
1.54326024049842 1
1.42683312699801 1
1.4001610246367 1
1.42105330463398 1
1.54220419704212 1
1.3389274859575 1
1.18509079492112 0
1.28923239081047 1
1.37803695531125 1
1.33419466346545 1
1.51730786779892 1
1.31084107568707 1
1.53244825156222 1
1.60750533323791 1
1.56380501990326 1
1.54568718948617 1
1.36419463056457 1
1.292464219678 1
1.53709229283812 1
1.70512039796783 1
1.64260638622275 1
1.37350901947978 1
1.48261374650743 1
1.66321083602274 1
1.57335910675999 1
1.43355414401696 1
1.61743604385234 1
1.5257409794022 1
1.34314298766972 1
1.43878806972583 1
1.49815321108652 1
1.65918099326374 1
1.44131067456287 1
1.38016711453558 1
1.65867968513874 1
1.44577593210963 1
1.54792624183094 1
1.51482716137324 1
1.62569934413007 1
1.55316357993318 1
1.42854961823563 1
1.47909982052662 1
1.50287341442973 1
1.47240100526399 1
1.4553151374156 1
1.53564808053407 1
1.57251186289279 1
2.02545887448025 0
1.64663532432937 1
1.34398491212943 1
1.56531516337677 1
1.68103321588075 1
1.62044470174163 1
1.47088867007907 1
1.63025059226934 1
1.36760480839658 1
1.64196045185965 1
1.4329051034703 1
1.33904889461572 1
1.4801690429444 1
1.61294261572561 1
1.49447671378792 1
1.48923187036324 1
1.423774319994 1
1.31080660600452 1
1.61254928147384 1
1.50893925560829 1
1.52657907916733 1
1.44193000997066 1
1.50927875333062 1
1.45942451043491 1
1.43318525939216 1
1.39313045778575 1
1.63756095371489 1
1.3566611621926 1
1.62416231456252 1
1.69252069042965 1
1.62208680819036 1
1.3984909739804 1
1.44405166002484 1
1.3856141089159 1
1.44766527068126 1
1.65755120640789 1
1.27231962370651 1
1.64111550216361 1
1.69356754031323 1
1.43432843044104 1
1.66793609064988 1
1.49458616696759 1
1.36339832918122 1
1.50850958092855 1
1.4455361011057 1
1.45399304731189 1
1.5148908993814 1
1.48830628921484 1
1.6215918700104 1
1.56844350690148 1
1.46646319039876 1
1.50071453161814 1
1.50879025749797 1
1.64445077108416 1
1.09971959219199 0
1.50641937137451 1
1.52249149527552 1
1.43367295641535 1
1.5995973835241 1
1.54960946078094 1
1.64826383093809 1
1.50267045858181 1
1.28067704310813 1
1.50262964680618 1
1.60956529346081 1
1.48786548439057 1
1.64189832673012 1
1.70738719040267 1
1.53771719019894 1
1.51532939337402 1
1.65152031843776 1
1.38338614721009 1
1.4978605597714 1
1.70873703853557 1
1.74932425699413 1
1.51361781183581 1
1.43517392644429 1
1.48957477456555 1
1.58780291012639 1
1.54491205662089 1
1.56872330533396 1
1.2914073403491 1
1.61133591837065 1
1.52734299172448 1
1.50974788986412 1
1.48542597076934 1
1.55882861127438 1
1.41797711606371 1
1.62558523667721 1
1.24410823421686 0
1.43478801016897 1
1.4627717747337 1
1.496959372151 1
1.38813168487753 1
1.4970273768466 1
1.2196475387899 0
1.44852288030664 1
1.54201076751211 1
1.5386778248033 1
1.25072247883101 0
1.59992955443319 1
1.48933951799912 1
1.64269349125774 1
1.24231360025514 1
1.47467582708795 1
1.24718190254674 1
1.50275400845169 1
1.64323881214405 1
1.67029095034691 1
1.37442500802855 1
1.60324200550157 1
1.18564415152795 0
1.57971127338515 1
1.50387378419601 1
1.36346683818685 1
1.61769706602746 1
1.6961682721654 1
1.65070467337483 1
1.31957346438149 1
1.51143186681459 1
1.31791570090636 1
1.3590956151491 1
1.58850520061902 1
1.54602633107058 1
1.57993252947016 1
1.2425325878383 0
1.53202089319872 1
1.41454289707982 1
1.5727046922905 1
1.5761627411826 1
1.41801027152508 1
1.34239872250816 1
1.34489870150544 1
1.18280488669486 0
1.36041329600789 1
1.39217434957095 1
1.57141974216062 1
1.36644491296304 1
1.43703221399571 1
1.34809307978493 1
1.32856767814711 1
1.38152706488235 1
1.42359980028381 1
1.37341716169586 1
1.65170639981303 1
1.55576908497893 1
1.5923722473044 1
1.67539721685128 1
1.4974925322091 1
1.57646225480563 1
1.60602475269156 1
1.36956150423357 1
1.29276590446387 1
1.60236111651294 1
1.50212327462111 1
1.45980248142842 1
1.53408779713183 1
1.60613996231584 1
1.61518356659488 1
1.50867513911041 1
1.37278176211697 1
1.60589476028121 1
1.59897582502393 1
1.52497951743832 1
1.30862961845522 1
1.55901090637187 1
1.50189559485742 1
1.32625039567727 1
1.46619202707038 1
1.36714028576526 1
1.39295974913412 1
1.54647087741571 1
1.54892983655196 1
1.43043007637809 1
1.58447637901957 1
1.53166721853787 1
1.51061548064026 1
1.46425875103547 1
1.33392054316028 1
1.36866577883367 1
1.40935762646628 1
1.48469440221767 1
1.65808235480485 1
1.35141184249044 1
1.37370629052184 1
1.56283786843003 1
1.51175288181973 1
1.48375201948036 1
1.58959127126438 1
1.44298492413413 1
1.44235537632587 1
1.53931581614557 1
1.65103214539929 1
1.43685282416096 1
1.62545751103748 1
1.40093995073003 1
1.46861657138751 1
1.36607560912189 1
1.48768083137717 1
1.37358970767943 1
1.58568994502191 1
1.52178269355349 1
1.41771326345189 1
1.61569602024591 1
1.58381470733152 1
1.50584926315899 1
1.49227326939127 1
1.50882626129438 1
1.3267904293261 1
1.69013633068186 1
1.55421732405266 1
1.6114424497327 1
1.56027877451695 1
1.40192578127883 1
1.54704172742498 1
1.54950381262918 1
1.36793352094308 1
1.38507608802269 1
1.24821346197959 0
1.43288045579479 1
1.49336141791456 1
1.50496738281136 1
1.46588498012153 1
1.61674346617849 1
1.4449135493782 1
1.50403115796569 1
1.52293102314783 1
1.48772506432737 1
1.20500106242823 0
1.5670034938485 1
1.37052682592326 1
1.48523293397522 1
1.34672258632813 1
1.28237165655136 1
1.42805894748659 1
1.57966390603899 1
1.341745045669 1
1.63036210651727 1
1.50514675507676 1
1.43045595554218 1
1.47163843588789 1
1.56724031947014 1
1.52209634966174 1
1.51758520019558 1
1.49527320368722 1
1.43941958931845 1
1.31088159123037 1
1.57673112373094 1
1.35679050324685 1
1.50764400042667 1
1.42523105391166 1
1.35528139218485 1
1.74189759259598 1
1.50028978122946 1
1.54084540277324 1
1.35393531023197 1
1.47293654976045 1
1.67045978648192 1
1.62108082065718 1
1.46478391297626 1
1.43168996492262 1
1.47906862365296 1
1.62515300590679 1
1.52220867510674 1
1.63278341946699 1
1.39115841580763 1
1.60164146759091 1
1.33691354378008 1
1.53588639345541 1
1.6122286096742 1
1.34125601539334 1
1.47455953933841 1
1.62623093959604 1
1.65254791320891 1
1.71016313901634 1
1.79369633079128 0
1.23414920070053 0
1.62753429204198 1
1.37112258941861 1
1.59613662258989 1
1.56021079338942 1
1.432047617105 1
1.5607518204179 1
1.28510598225671 1
1.53727982431908 1
1.59706767876484 1
1.56967747428618 1
1.63253409395091 1
1.45583146449222 1
1.63648006789638 1
1.22128085737671 0
1.43535068486965 1
1.55415123568462 1
1.4174404603579 1
1.55667514224215 1
1.35476777343536 1
1.22568613944139 0
1.64371064736883 1
1.33497805449201 1
1.25892775816049 1
1.71901462138953 1
1.4388532163032 1
1.51026576041208 1
1.47032980962888 1
1.59412426767499 1
1.43470348940567 1
1.66298977004551 1
1.34027552412935 1
1.46140763907436 1
1.45981068771916 1
1.50911235644606 1
1.69363080369284 1
1.62086183549275 1
1.58795225714377 1
1.49210619504182 1
1.72275982725946 1
1.52782052224958 1
1.51848408962659 1
1.4034540980685 1
1.51533288143604 1
1.48068848559759 1
1.37738420393599 1
1.27417686904692 1
1.51483343697097 1
1.78955368418268 0
1.45827454252816 1
1.52079349034752 1
1.44143875982447 1
1.3468268417949 1
1.7178769144907 1
1.48513594985678 1
1.54191138743953 1
1.2540564297754 1
1.45655795432477 1
1.52030889748183 1
1.42772096410268 1
1.64149776769241 1
1.49880888657056 1
1.50049767141464 1
1.43250639424518 1
1.44780077761356 1
1.28616991416907 1
1.43591596601924 1
1.7356230274058 1
1.38507251334657 1
1.38279075529582 1
1.4703305340876 1
1.43160396084528 1
1.38052507101267 1
1.56380080892463 1
1.55995282030966 1
1.46606493342148 1
1.63466311797662 1
1.36801842269134 1
1.50629647425956 1
1.5941007077022 1
1.55859486734859 1
1.34966963724672 1
1.64871584266145 1
1.35235606500187 1
1.61985524047369 1
1.55927901862845 1
1.51923773348719 1
1.47596454761552 1
1.43482537757173 1
1.45113967793353 1
1.45578100285967 1
1.52995118395755 1
1.57526244311658 1
1.41031369334758 1
1.55281235877463 1
1.40021357853305 1
1.61821785459154 1
1.56314855977265 1
1.43041007385694 1
1.34148502250089 1
1.39050071610873 1
1.59633355808443 1
1.5183673660607 1
1.61243242511384 1
1.59905211678094 1
1.40638206683294 1
1.6187861520028 1
1.59506217623497 1
1.5994210739161 1
1.23188393770777 0
1.35062556801703 1
1.67819930373693 1
1.55349936654487 1
1.66689156730784 1
1.35933568933238 1
1.44562604874797 1
1.42846888928558 1
1.57005623059651 1
1.56002559773086 1
1.4355552243855 1
1.58635192602214 1
1.47567567890683 1
1.3396652803042 1
1.64707273803688 1
1.45592067508271 1
1.21124915814432 0
1.69244016664764 1
1.51666220873175 1
1.67845975529464 1
1.5723813144477 1
1.44044477571595 1
1.37276714238708 1
1.52871706825275 1
1.54582309288894 1
1.54856913697032 1
1.42916343148591 1
1.45726157935614 1
1.26611179564326 1
1.53140116381456 1
1.47374976648868 1
1.74187092379097 1
1.49319225757369 1
1.31324275642127 1
1.285427021699 1
1.34587313716884 1
1.42852847442083 1
1.45242894194866 1
1.29165695345062 1
1.73092398652802 1
1.40348841548157 1
1.49532846326805 1
1.5379526439066 1
1.3233054354033 1
1.37375738923669 1
1.63219718927307 1
1.65459372113326 1
1.36851222730496 1
1.48002071319027 1
1.44766674607367 1
1.74316405598076 1
1.35279950869698 1
1.49382971929712 1
1.2859774784271 1
1.64036317088393 1
1.31508647747594 1
1.32633891318306 1
1.49391639340084 1
1.25141249333678 0
1.3685578506317 1
1.47605531357631 1
1.38651647961922 1
1.57251213922097 1
1.45478981894305 1
1.44319151584028 1
1.37933043014446 1
1.58220307018985 1
1.45078829504464 1
1.44983727110979 1
1.55749666207979 1
1.46406442963717 1
1.23511355427981 0
1.31262394444995 1
1.35827860116768 1
1.4271658291164 1
1.57174290653532 1
1.46074236829463 1
1.63787314659781 1
1.48047418545509 1
1.40873404708684 1
1.50560817183084 1
1.61389469962402 1
1.31306247711481 1
1.45733749627461 1
1.60918904381589 1
1.41341666898589 1
1.4623167296709 1
1.50931063075374 1
1.34931901243563 1
1.33624220860941 1
1.34030131594818 1
1.55956489847694 1
1.5503494120627 1
1.55851362465276 1
1.62433714037146 1
1.46333981509659 1
1.71222794376014 1
1.56773166480011 1
1.37698418396934 1
1.55981024295597 1
1.46096058009491 1
1.29304006862582 1
1.49173582204725 1
1.3362946138133 1
1.33712399936526 1
1.48447438861065 1
1.53926487213686 1
1.48274669976266 1
1.57788306332752 1
1.39071891481899 1
1.67458363989822 1
1.46617658935482 1
1.57419043515826 1
1.37417085152975 1
1.53452869351145 1
1.49475713740875 1
1.29749208319074 1
1.30624373953958 1
1.36224544887744 1
1.34974922358032 1
1.61048847253629 1
1.42326546924543 1
1.48611170550401 1
1.53413568241454 1
1.54124480103727 1
1.64719767487878 1
1.52227111642324 1
1.28391324431238 1
1.5371345288766 1
1.55756374900994 1
1.3191703744528 1
1.51148879962605 1
1.33281652484529 1
1.36401285399664 1
1.64444739914503 1
1.50818975774711 1
1.72499776076211 1
1.42651879409905 1
1.42208577326987 1
1.30253244777818 1
1.54427852251289 1
1.64771053915601 1
1.33366868148539 1
1.62979333438689 1
1.53304926441653 1
1.4340110329264 1
1.56503828085847 1
1.41637155579381 1
1.61454094216707 1
1.57913505397919 1
1.59365637311149 1
1.57062087135174 1
1.57114236770452 1
1.39507639710391 1
1.44404598099232 1
1.47405695469157 1
1.52758042801242 1
1.36681048649307 1
1.57564979527682 1
1.48514967751294 1
1.53093326510908 1
1.76374424912958 1
1.40252280809278 1
1.6170973472407 1
1.46975850686264 1
1.43400614177772 1
1.39194963125253 1
1.36609097197744 1
1.28151509385187 1
1.65778021447643 1
1.56797330394388 1
1.5516787887404 1
1.70861292606346 1
1.24892734971016 1
1.43168271029255 1
1.55739777337448 1
1.39225677752408 1
1.56844301752419 1
1.54166800379924 1
1.43730124452211 1
1.58965855684669 1
1.46830265904795 1
1.44127111596366 1
1.51974940798239 1
1.55065527018466 1
1.3154625860893 1
1.28382831747695 1
1.69807792374687 1
1.50009404448509 1
1.2726062620683 1
1.38183324487077 1
1.6839899517229 1
1.48700721038025 1
1.4074398632041 1
1.54508293914096 1
1.45701122098361 1
1.48408098444548 1
1.6751144933205 1
1.41260246513818 1
1.57781888432713 1
1.41353472660547 1
1.35767377174315 1
1.46384749099814 1
1.3234404986473 1
1.50499666404825 1
1.48921208745944 1
1.34262732204911 1
1.37765406075368 1
1.59126263460057 1
1.54620408392666 1
1.49028524801582 1
1.43149794610821 1
1.32844289002234 1
1.56518082275155 1
1.59964733790448 1
1.48516720910844 1
1.5783732398125 1
1.24856636157394 1
1.55875934616264 1
1.61132796128598 1
1.36612088601877 1
1.55628459168945 1
1.26589133539778 0
1.43623663544004 1
1.52874661930864 1
1.54539082260431 1
1.54724837749262 1
1.50270814571892 1
1.61885190066813 1
1.61208637321051 1
1.44785851376539 1
1.33232694936805 1
1.43912435167428 1
1.54189998667317 1
1.71955946298384 1
1.40199892726156 1
1.41131379858977 1
1.53475067770979 1
1.4991952148637 1
1.34654284345972 1
1.47687352134556 1
1.54063772780167 1
1.37339044118465 1
1.49957408331411 1
1.37336626994466 1
1.49421920111048 1
1.52616398632379 1
1.53830509843625 1
1.45241073901247 1
1.3731707466342 1
1.34339250555763 1
1.6131024596142 1
1.6630831434166 1
1.45010809521622 1
1.36303262372049 1
1.70006935376148 1
1.3302354128833 1
1.53153795076944 1
1.48770270061091 1
1.46433709913395 1
1.62324703296925 1
1.44752640403815 1
1.31253775967608 1
1.65421409107378 1
1.35791515254843 1
1.57819856621037 1
1.57854141288079 1
1.3781720013999 1
1.61725390698999 1
1.37214698572672 1
1.45544022393002 1
1.398771271125 1
1.59796141644909 1
1.51885047261704 1
1.35311117157796 1
1.32269949287785 1
1.49471574062067 1
1.52562876382448 1
1.57326303344685 1
1.47879323782765 1
1.45246317780824 1
1.33037059013843 1
1.48948735943057 1
1.45159543901942 1
1.62567219733348 1
1.30157595473587 1
1.56629197763567 1
1.32655208257797 1
1.50562923112823 1
1.78408523206778 0
1.61999693758153 1
1.41041615851478 1
1.33372134464152 1
1.42686180544637 1
1.4345896652592 1
1.52647975502768 1
1.49762947895648 1
1.56425925092429 1
1.43467708941597 1
1.59824267703185 1
1.53996010536526 1
1.39871559972999 1
1.39116520372722 1
1.55680328935647 1
1.42702018062717 1
1.36643084876335 1
1.44883057735352 1
1.45759930740025 1
1.79025271313515 0
1.43093519065522 1
1.60999315941187 1
1.38950044875415 1
1.33431199568193 1
1.32997652899547 1
1.43038029825121 1
1.68613123853099 1
1.45994867739652 1
1.34438987098136 1
1.27630674913518 1
1.48963882157462 1
1.56145474239535 1
1.57312700938826 1
1.58673177058111 1
1.58309661291382 1
1.45475015579917 1
1.54400415486673 1
1.27740843323339 1
1.5715737491535 1
1.49885477089223 1
1.46756320715458 1
1.54555198012261 1
1.5443834600557 1
1.47306583985946 1
1.46873977954383 1
1.49981290530513 1
1.63052438061283 1
1.59869961478816 1
1.3697184810315 1
1.57588517898848 1
1.36224800856179 1
1.30184098642792 1
1.63810914983722 1
1.43883548343975 1
1.38232545115782 1
1.35932700272904 1
1.5143762301305 1
1.4864840883124 1
1.50946901045222 1
1.59644719185746 1
1.55064617724439 1
1.48397024415391 1
1.34412881193693 1
1.63308389090931 1
1.45292158498022 1
1.28019761297593 1
1.56180039164923 1
1.55312908280499 1
1.54002905499607 1
1.39106746005468 1
1.62026199491672 1
1.27147564644025 1
1.49548591034038 1
1.49379235000181 1
1.56188906345701 1
1.59183445430267 1
1.55718189805449 1
1.58004301569247 1
1.59743602745185 1
1.31449768056945 1
1.66651614124094 1
1.51517474623733 1
1.43021695486866 1
1.63701233900334 1
1.14525776016666 0
1.450219025815 1
1.95904647454958 0
1.43350328921261 1
1.57309316234191 1
1.69619258394034 1
1.44836723556851 1
1.56809700260815 1
1.45900111791279 1
1.48856700435218 1
1.68712871193803 1
1.46605381648162 1
1.44811148353085 1
1.55465595510506 1
1.468494378592 1
1.33391135513496 1
1.4765124074119 1
1.51270111727804 1
1.45767332355391 1
1.68110652116789 1
1.49989966560415 1
1.36675286905399 1
1.34801110366695 1
1.41668173959379 1
1.47832352331413 1
1.53388941449339 1
1.29032421595199 1
1.55056354674418 1
1.35977100596811 1
1.62807413196489 1
1.36941342744961 1
1.61177537208447 1
1.37874117673366 1
1.55250297709213 1
1.46116415294061 1
1.52291126656322 1
1.47807563215687 1
1.36088177193497 1
1.5536569486009 1
1.50507215727789 1
1.58508640988911 1
1.48217213751471 1
1.37121318604052 1
1.62898074379897 1
1.53332479887772 1
1.56588922919516 1
1.4716643563225 1
1.50111525233425 1
1.34505036865206 1
1.60901224003596 1
1.61632924019034 1
1.37623987579332 1
1.59418599602283 1
1.58715585527576 1
1.35822110847662 1
1.36841932772611 1
1.54832382801759 1
1.46485400151762 1
1.6249547251046 1
1.56373225244606 1
1.4816164822459 1
1.81023020636553 0
1.57291162856361 1
1.57196415001052 1
1.66062146313554 1
1.45762186478122 1
1.45141706759766 1
1.46805977458222 1
1.49152453828553 1
1.39877365712471 1
1.44707028344994 1
1.59433466567717 1
1.54187302288747 1
1.50034616732167 1
1.66304074457692 1
1.4910068794977 1
1.50443153326553 1
1.6627218244093 1
1.55389260584462 1
1.45110118864331 1
1.25398720404887 0
1.4287962986219 1
1.58950285811324 1
1.45171495066113 1
1.51148699043716 1
1.56805718628288 1
1.3335164949767 1
1.54219716067619 1
1.59864446230674 1
1.3268627138298 1
1.49608484213439 1
1.40260620366786 1
1.36955964549601 1
1.606232274556 1
1.50202051937085 1
1.52660477606986 1
1.57440702717233 1
1.55854787566429 1
1.14666226470551 0
1.49876851927995 1
1.41877605942668 1
1.65083995211244 1
1.58939190449196 1
1.36702130219955 1
1.23989550363143 0
1.4122762957794 1
1.61091475124337 1
1.33206246730001 1
1.64724393533645 1
1.51384743340797 1
1.63638527736985 1
1.73021210036122 1
1.67749037509582 1
1.55504284899251 1
1.55657823765758 1
1.59596499509258 1
1.5733569565611 1
1.46819772857653 1
1.39764382332758 1
1.52130948476679 1
1.45218697870408 1
1.45541494345514 1
1.38607373918653 1
1.44235353520307 1
1.13937393455226 0
1.8587860369524 0
1.55736163877289 1
1.62514885935302 1
1.35838414653827 1
1.54296451703737 1
1.78529588552458 0
1.3337603215462 1
1.5290273216465 1
1.58678435991813 1
1.5814647244818 1
1.69215504364515 1
1.34995971237658 1
1.54673595350338 1
1.40109866171328 1
1.43435670749209 1
1.54623720828426 1
1.37358882919585 1
1.26562081802969 1
1.3685533288084 1
1.38744711945622 1
1.43166582838767 1
1.5312134536629 1
1.45502501325284 1
1.53497710316823 1
1.35855330621976 1
1.44992165709753 1
1.33776654028071 1
1.65883413376242 1
1.3295518093076 1
1.52507140168023 1
1.51400994686381 1
1.36665172877735 1
1.51133687989725 1
1.105294392992 0
1.53155527025948 1
1.52954631809824 1
1.56199375338698 1
1.36370720638665 1
1.42661949697168 1
1.43009894840456 1
1.54717479667265 1
1.48019098221408 1
1.27632573147753 0
1.50640994448204 1
1.52208460630022 1
1.53118616567443 1
1.45179286797627 1
1.5393851473399 1
1.62583680229154 1
1.58777976689102 1
1.44739655266613 1
1.40951023075554 1
1.48136329989775 1
1.29591115931304 1
1.56169557570917 1
1.41337280667909 1
1.34050988289391 1
1.51645392758496 1
1.38637966972891 1
1.57998906887414 1
1.52035619042428 1
1.5198326697268 1
1.26455377376155 1
1.46516296370488 1
1.48228565784077 1
1.43473923831183 1
1.64434234461543 1
1.3757713596975 1
1.24722299179791 1
1.3392928179748 1
1.49021412544152 1
1.6180068165723 1
1.33177861131632 1
1.60187516184841 1
1.43562470904104 1
1.71695264272738 1
1.72606662498075 1
1.57761901134536 1
1.56884343853455 1
1.30158163105146 1
1.48665487354579 1
1.49028935514404 1
1.52450969931761 1
1.42671528262767 1
1.4138420085363 1
1.29157707524104 1
1.56487122816538 1
1.32584625513197 1
1.37598203496124 1
1.69813271442292 1
1.44010466501468 1
1.56863765048969 1
1.54414330534235 1
1.44441396864207 1
1.37731403995789 1
1.52451906208329 1
1.58136777774382 1
1.47835435522808 1
1.3742480685938 1
1.48584814876139 1
1.67871180184778 1
1.46376841661951 1
1.62010268268294 1
1.41790756969253 1
1.273938592053 1
1.63306818656511 1
1.51378859591617 1
1.38105723843233 1
1.46180264323047 1
1.63342946223434 1
1.37222972141252 1
1.33514736176203 1
1.32641069830974 1
1.48669339449745 1
1.73189485251169 1
1.44228359759626 1
1.34558455532683 1
1.662177958842 1
1.63670324254746 1
1.45296216380021 1
1.47819790972394 1
1.43717801252248 1
1.29615543155053 1
1.57841463861074 1
1.4588637615978 1
1.46113292556196 1
1.64061353475037 1
1.3419557048923 1
1.46498723690155 1
1.59275077657093 1
1.60039071224344 1
1.44235183913745 1
1.556685179131 1
1.6430582087242 1
1.59084105496612 1
1.55759845379203 1
1.43266121797199 1
1.55739768828599 1
1.22614220140677 0
1.57665593395822 1
1.57790719681345 1
1.26715631122688 1
1.5990149921055 1
1.50581203689026 1
1.5508176435091 1
1.46594412917499 1
1.5929780129313 1
1.55696734262083 1
1.13392055993223 0
1.49926418233015 1
1.64009669531792 1
1.53790914994004 1
1.47356684903024 1
1.37729905619292 1
1.466884623239 1
1.42597663711913 1
1.67935358161116 1
1.6017412335137 1
1.45788132674514 1
1.35994529947117 1
1.57556673461418 1
1.56290157946144 1
1.32790777809795 1
1.31282801870623 1
1.56742521557679 1
1.45727470855881 1
1.48715679211975 1
1.30620352323388 1
1.46149429750704 1
1.3618069030521 1
1.46451750674775 1
1.46753960285954 1
1.52616319809303 1
1.4251716788659 1
1.37941687868137 1
1.23190840324486 0
1.33004389172091 1
1.55668059545336 1
1.5711988940301 1
1.73144688739288 1
1.38237700793998 1
1.49893048052489 1
1.51732895097981 1
1.50661468541173 1
1.46050774499236 1
1.38860647511901 1
1.40786313078139 1
1.49646795906602 1
1.56189429422037 1
1.27786893867264 1
1.39134202664941 1
1.30166596025471 1
1.47288330202972 1
1.24974572584407 0
1.42071180176936 1
1.47057816678276 1
1.44873089006597 1
1.62570940889614 1
1.44127272287224 1
1.30617471288173 1
1.62148445728385 1
1.3508878079286 1
1.22419193569166 1
1.39267150268836 1
1.34609287469881 1
1.56090478345351 1
1.17599717161291 0
1.54538303971637 1
1.67451293677047 1
1.53600147712951 1
1.38668546654436 1
1.65200556132114 1
1.42090276312953 1
1.53298660603759 1
1.53413608731541 1
1.51196832384708 1
1.54938061767538 1
1.52422205264866 1
1.40882067498099 1
1.56486806607528 1
1.64375774454944 1
1.3290705558157 1
1.64245353455892 1
1.0866460037734 0
1.40927978772238 1
1.5094167880695 1
1.48432099701091 1
1.50833895488369 1
1.47194973577434 1
1.38679789773982 1
1.54424874920233 1
1.52691988997663 1
1.61631731927068 1
1.47667424384191 1
1.52858503251031 1
1.34302803251657 1
1.60480621190049 1
1.59509170023168 1
1.4065913092265 1
1.48043861879328 1
1.35603926170778 1
1.76832659013295 1
1.54435789170193 1
1.44071050827567 1
1.46633005810756 1
1.47854739719883 1
1.58564437453498 1
1.49643687299488 1
1.47814576525824 1
1.42561676139074 1
1.65509373298501 1
1.64926305773567 1
1.35071059101546 1
1.38521267343194 1
1.47193413506791 1
1.74262001118163 1
1.50870987447057 1
1.51941069176543 1
1.49716720785835 1
1.41278407106508 1
1.548801334727 1
1.42192733745749 1
1.48107398173071 1
1.55429112866898 1
1.48145111722819 1
1.36956682925358 1
1.39705130373724 1
1.36598843363892 1
1.6275392752815 1
1.41750182370189 1
1.67289155259152 1
1.42039668828381 1
1.4881521279258 1
1.50625960473594 1
1.46821992595485 1
1.42371867913637 1
1.71209172800924 1
1.49646407228105 1
1.41049637856575 1
1.40800934109587 1
1.58604123434693 1
1.40108586780009 1
1.39671749139522 1
1.34021758494016 1
1.62313070359745 1
1.44285691960687 1
1.75086629187513 1
1.57033441227156 1
1.61366617314489 1
1.43903633967655 1
1.45317286406928 1
1.47148451061427 1
1.31780951967125 1
1.46566184740507 1
1.85978347568427 0
1.47886000184387 1
1.66111207868974 1
1.40487563400664 1
1.46257071229708 1
1.45282682256985 1
1.59038083341557 1
1.46858266652687 1
1.39765447329181 1
1.54978551113623 1
1.40372458284218 1
1.62377634555552 1
1.53516844404068 1
1.5316219462929 1
1.56103974971246 1
1.61500669199399 1
1.453639002761 1
1.47383274781781 1
1.71193770201476 1
1.53124311703512 1
1.41009991238092 1
1.39659983577277 1
1.25583769530424 0
1.62164469760498 1
1.47483394623577 1
1.6168638984308 1
1.56579598121161 1
1.37252137991836 1
1.48956340048507 1
1.47892735649605 1
1.5465863197008 1
1.48232625484883 1
1.35345974717703 1
1.45670166253229 1
1.25953276992421 1
1.62728725400646 1
1.58916534219381 1
1.62848728254494 1
1.50328122843804 1
1.31335096759116 1
1.43782220698716 1
1.42801254382837 1
1.74679094405779 1
1.47123677549864 1
1.42637160082831 1
1.44551379612502 1
1.71777545920155 1
1.41092059756317 1
1.37939655438116 1
1.39226028247278 1
1.47301305515867 1
1.45307810148739 1
1.56274880441959 1
1.64288452775701 1
1.60540786873186 1
1.60443948009509 1
1.26095246574025 1
1.58655499352512 1
1.45580787247651 1
1.51251388045848 1
1.3722640696656 1
1.52191061467606 1
1.40609556207313 1
1.62044160050693 1
1.2560330827556 0
1.58739977221998 1
1.19926744950903 0
1.4993571366979 1
1.32289624806029 1
1.47523152564378 1
1.42386633238273 1
1.49019743118429 1
1.33802514750895 1
1.36648287664111 1
1.41685896743281 1
1.47494298259384 1
1.30057920411475 1
1.33388964030205 1
1.47557627927296 1
1.40654469166529 1
1.51595550954244 1
1.37161152042346 1
1.3687933161714 1
1.68411073634619 1
1.37624353717742 1
1.60486246747387 1
1.501422341122 1
1.52517114982318 1
1.3210442664768 1
1.4947812090725 1
1.2486650140499 0
1.39832564989449 1
1.65710571363498 1
1.48099230189954 1
1.49638273130712 1
1.37521523250707 1
1.46980558854064 1
1.54897748013554 1
1.33062032085615 1
1.56107539172101 1
1.49057506118672 1
1.3671669481431 1
1.34059818944611 1
1.44098324426587 1
1.35616014723524 1
1.45283420315552 1
1.65372891283864 1
1.41300530597833 1
1.30081623980623 1
1.43759823994699 1
1.60433380901109 1
1.3290433511779 1
1.79518410770768 0
1.36639195693317 1
1.4543917990659 1
1.3422489039747 1
1.56987004205053 1
1.14094749823043 0
1.462405856907 1
1.48276257097181 1
1.588983315984 1
1.58864878867874 1
1.31400535383186 1
1.48212250279956 1
1.62688136496984 1
1.54302139343074 1
1.43389636951902 1
1.47007124637231 1
1.46531363300416 1
1.59081620187999 1
1.60305436048518 1
1.38954823021515 1
1.70796985382242 1
1.61362597458896 1
1.56353998670253 1
1.52758041280709 1
1.48740450378506 1
1.41033351388958 1
1.36895094646273 1
1.57521290859631 1
1.54047726430216 1
1.20094491340943 0
1.5943548383187 1
1.56620892410556 1
1.43219474289971 1
1.54408378776169 1
1.23666207265083 0
1.42760977564434 1
1.60224953528885 1
1.49488453630832 1
1.52225500748711 1
1.583351208356 1
1.45440416100813 1
1.51112131280662 1
1.46946454667312 1
1.62858215103619 1
1.37674359106494 1
1.31759768009387 1
1.55093646714 1
1.61129292861333 1
1.29418800778963 1
1.49925274984669 1
1.59100681471724 1
1.44482723070102 1
1.52509847757314 1
1.67033011655148 1
1.55181007607309 1
1.52216613088115 1
1.5542939418176 1
1.25764207693573 1
1.43077364424453 1
1.57172508134542 1
1.62154603249285 1
1.54594906258617 1
1.55963794407337 1
1.77400589059322 0
1.5660706038037 1
1.55432926176067 1
1.54197522054893 1
1.60376417299196 1
1.61749846123013 1
1.63778489347994 1
1.44517860496616 1
1.55766364566969 1
1.80023390418321 0
1.4771663264129 1
1.59851365625152 1
1.66034441901546 1
1.5038974935682 1
1.62157754204069 1
1.65212924828012 1
1.70114804362758 1
1.35065301854193 1
1.63400734769888 1
1.57224328536192 1
1.61227299905932 1
1.50354194447207 1
1.5131354055031 1
1.28166554119583 1
1.38638040703358 1
1.42587665913352 1
1.43030827678645 1
1.50917555740741 1
1.48334832307111 1
1.39132881999031 1
1.51459235426073 1
1.38148573004259 1
1.45616100635943 1
1.3237472961058 1
1.32888282271261 1
1.60011562952517 1
1.56277531129216 1
1.46543112709134 1
1.51009947015405 1
1.61785635536785 1
1.40651917331791 1
1.34619586192918 1
1.40352040263006 1
1.41689383971405 1
1.47286545341156 1
1.32761351824753 1
1.59132879522343 1
1.61139274098801 1
1.53699482499578 1
1.44401057598289 1
1.54953039462328 1
1.6303400021898 1
1.4778477519004 1
1.5586133776685 1
1.46792586100917 1
1.34588419423964 1
1.49896553423995 1
1.46327958474415 1
1.4115444315143 1
1.42298336150324 1
1.69681240824427 1
1.61081080791555 1
1.51189893418765 1
1.53643792811974 1
1.51164768206499 1
1.39794550013362 1
1.40365536825909 1
1.45127679546194 1
1.65707298433267 1
1.40647832058088 1
1.63462935276679 1
1.66143198126425 1
1.71653042475085 1
1.68741267171267 1
1.35335479396023 1
1.51287122848944 1
1.36233427762875 1
1.51206445587587 1
1.48282762452272 1
1.58037419489351 1
1.62846374017439 1
1.52316548027755 1
1.38457508860424 1
1.49404971917278 1
1.46513270326288 1
1.50936925181455 1
1.38061636377058 1
1.53025141146205 1
1.42780377704116 1
1.51433812219937 1
1.46475121781944 1
1.74721618027504 1
1.59682165285385 1
1.63878919868077 1
1.52902598594248 1
1.52423784639376 1
1.64873883122363 1
1.62918525097308 1
1.64032296193141 1
1.48699288733821 1
1.31378476371506 1
1.54586300961021 1
1.52104649287734 1
1.47782766885802 1
1.57244771619045 1
1.56407094092583 1
1.40579219736865 1
1.46340718578339 1
1.84369997045136 0
1.4456280864525 1
1.60943363278025 1
1.53114118435443 1
1.28731070905684 1
1.48497751505338 1
1.51985497910377 1
1.28152148206158 1
1.56421234368063 1
1.39696088336662 1
1.31812971775823 1
1.52203623667399 1
1.43266225347437 1
1.4675206683245 1
1.72149202326151 1
1.44639200375102 1
1.33239572814876 1
1.40087568800773 1
1.28381532519241 1
1.3401088151699 1
1.76363682584174 0
1.50200890995804 1
1.39641549500377 1
1.35034918466295 1
1.40089176797417 1
1.32302575426801 1
1.66432733016999 1
1.45359808188012 1
1.26050740960984 1
1.51574961289512 1
1.2892297601775 1
1.44268308768872 1
1.67764644749175 1
1.21657663488127 0
1.6688532507499 1
1.33294559490163 1
1.38419962408939 1
1.51828943819151 1
1.64145444478982 1
1.42764460827176 1
1.55675745088448 1
1.38668259299365 1
1.48479524054034 1
1.38062550575694 1
1.56798586924016 1
1.52117428643417 1
1.49936294141915 1
1.56072293341273 1
1.49073315314431 1
1.57219369928859 1
1.5931984876182 1
1.50328793390193 1
1.44043333035885 1
1.39813886691151 1
1.54354694824863 1
1.51118886073828 1
1.51784826472549 1
1.57463864118573 1
1.39120681727069 1
1.75332104665669 1
1.57740484643288 1
1.64024248947885 1
1.63609523325662 1
1.56101918389022 1
1.61990708697906 1
1.35439509661026 1
1.38370162209776 1
1.35926681345909 1
1.40360467485068 1
1.41021780602575 1
1.65014793560966 1
1.40209983012795 1
1.55691240313073 1
1.57468137785908 1
1.63209960058239 1
1.56751994351441 1
1.81830190500509 0
1.44679831682325 1
1.4453758271872 1
1.30593364215784 1
1.66596646744725 1
1.56156524071254 1
1.4628473514452 1
1.71921188038095 1
1.65556899101535 1
1.54636979761988 1
1.420702082584 1
1.41732940421931 1
1.64109719473264 1
1.74089517888958 1
1.51844201838201 1
1.45002037738127 1
1.25217778401659 0
1.59755161292868 1
1.71442440662361 1
1.58837966441453 1
1.46775324584235 1
1.31118944925312 1
1.25441891253308 1
1.3988100885137 1
1.43667182897908 1
1.53376480599396 1
1.7731056036758 1
1.43015014437266 1
1.35102165280655 1
1.55407574651723 1
1.4632725216944 1
1.45347004941214 1
1.49141854931028 1
1.48789117448615 1
1.77267133747401 0
1.33791570072975 1
1.60607671940149 1
1.60291893855858 1
1.51153501678726 1
1.54084990759134 1
1.49014946366993 1
1.37020663781585 1
1.60935036157 1
1.39068359100677 1
1.52776891080984 1
1.48582699396197 1
1.48897126885564 1
1.49784906565285 1
1.54301940179587 1
1.43336776934738 1
1.35000090467327 1
1.47122224003667 1
1.18735417140965 0
1.28316407956299 1
1.54561769788408 1
1.34743109308327 1
1.36178673345481 1
1.42998402823217 1
1.38458066547494 1
1.31401670395488 1
1.61972429809266 1
1.43825345797763 1
1.41708742874771 1
1.67002144877028 1
1.32570158121271 1
1.51332457627726 1
1.38792398664712 1
1.48204022739982 1
1.6941378949714 1
1.71281194473635 1
1.45348002493905 1
1.64562723258453 1
1.65227832669823 1
1.42963404435432 1
1.41618542593482 1
1.52247056051104 1
1.53624822840183 1
1.56626422146849 1
1.64297789001264 1
1.58243748351401 1
1.40624389327389 1
1.51220594354047 1
1.41970149374584 1
1.48413361674081 1
1.60462466942675 1
1.41484019229536 1
1.41541133512527 1
1.58698181049151 1
1.45672772962634 1
1.61792780301416 1
1.78426235679135 0
1.69959214241413 1
1.30207552763791 1
1.43608129033524 1
1.45813349041315 1
1.30947552357343 1
1.46164979144146 1
1.44714994757689 1
1.55524174630283 1
1.48337312411692 1
1.44373143965764 1
1.54599572560711 1
1.43721164315704 1
1.23356092541966 1
1.30500562344289 1
1.51018724390336 1
1.65235522366881 1
1.51642133302412 1
1.47826642352059 1
1.44103154630953 1
1.50629253340305 1
1.65709981811945 1
1.58424549225085 1
1.28650032216754 1
1.45461418530486 1
1.40616712228025 1
1.53494345418241 1
1.40144309702784 1
1.5500803132014 1
1.22822361995887 0
1.45673682291496 1
1.48778125327796 1
1.6068660901843 1
1.44869437948745 1
1.68792428350282 1
1.55909886158373 1
1.59395027427001 1
1.46030324397214 1
1.25728640981196 1
1.47932730348406 1
1.5685755492068 1
1.51133034074285 1
1.36771371324376 1
1.42209639658866 1
1.69591922166303 1
1.2688041985414 1
1.58685783770914 1
1.51928622707669 1
1.58165652237516 1
1.56947981566634 1
1.39477203910855 1
1.60947535836828 1
1.17640710029874 0
1.48223677745232 1
1.36092783391289 1
1.3379036946177 1
1.64605754634561 1
1.54440787096742 1
1.56517846982621 1
1.71483009589575 1
1.3251301123247 1
1.73849128314412 1
1.46936507930423 1
1.76354485174307 1
1.45496301185951 1
1.66421273340774 1
1.41519268505331 1
1.5806815970945 1
1.56701501718375 1
1.30816159091739 1
1.27741739514259 1
1.5503160834294 1
1.49504130430313 1
1.68758683186321 1
1.48282913961658 1
1.45907524322823 1
1.39748892265123 1
1.61385659600441 1
1.51450133782747 1
1.33782169365041 1
1.70278628327685 1
1.38749242606863 1
1.52166161625398 1
1.67069313104766 1
1.57671590806715 1
1.25877122302811 1
1.53636841085478 1
1.38589116786735 1
1.38424852577849 1
1.43079698725289 1
1.34056517062036 1
1.38548239609083 1
1.56522395420269 1
1.44427744232913 1
1.63901975180274 1
1.40474938502255 1
1.52239825391777 1
1.43345013361691 1
1.42543416918846 1
1.37559054542458 1
1.42835898574623 1
1.66201022083561 1
1.5351439799137 1
1.48388756656405 1
1.68268422957236 1
1.30182662207366 1
1.60791513889813 1
1.44546035435864 1
1.41975586633714 1
1.69657400242077 1
1.4313723062929 1
1.50267458971767 1
1.48949754957085 1
1.35262707623619 1
1.67972995146284 1
1.53912327541307 1
1.52297205689672 1
1.6652908473508 1
1.43023453520955 1
1.40402918080369 1
1.73928658271081 1
1.43821175860713 1
1.34331108110847 1
1.35194956759939 1
1.34623957073459 1
1.48179810708295 1
1.49820479967377 1
1.52982728653291 1
1.36323461678614 1
1.47426056837253 1
1.45702727376822 1
1.44708313068043 1
1.39585885478678 1
1.41705145967829 1
1.42693702550648 1
1.41454508799977 1
1.54121564611038 1
1.4527375528612 1
1.37527164408625 1
1.50940620614295 1
1.20698694042448 0
1.49835477994387 1
1.60845939598726 1
1.4545595389124 1
1.66053283194665 1
1.54463852839262 1
1.71566814599019 1
1.53148826002707 1
1.31479287786445 1
1.55933235046523 1
1.49021072856946 1
1.44268637414807 1
1.49696117552334 1
1.44358644291215 1
1.28850121275734 1
1.68959092782606 1
1.43702299023863 1
1.42490002849818 1
1.37677911341246 1
1.56035370954709 1
1.46065175668159 1
1.34859134359235 1
1.36243768576975 1
1.43701618806255 1
1.43729088090504 1
1.53125012821996 1
1.4265316389063 1
1.57711009014082 1
1.54798937149687 1
1.59604303882484 1
1.42732956328479 1
1.1937326110671 0
1.42876193065196 1
1.66470302809266 1
1.51484115838815 1
1.52812519640002 1
1.44708122263876 1
1.74985254310709 0
1.51992729403906 1
1.43108401712989 1
1.46297586588501 1
1.36448913947646 1
1.67079105684095 1
1.54552037301428 1
1.62335122806731 1
1.66249501622305 1
1.52941980310839 1
1.54616407404841 1
1.59128680735903 1
1.53140363434781 1
1.3726020792792 1
1.53301651968173 1
1.51293324729863 1
1.55646756554875 1
1.35847644911984 1
1.40133059834389 1
1.41154756988816 1
1.42994575167249 1
1.47770507675572 1
1.52983888572031 1
1.30160932897516 1
1.47016940611524 1
1.25840266665055 0
1.63414498397819 1
1.59164271366917 1
1.5004621106613 1
1.47157233052865 1
1.5725142996291 1
1.40733212307745 1
1.4017007468359 1
1.40468349715976 1
1.42322340750168 1
1.48565864593807 1
1.28144931592429 1
1.34348730339418 1
1.51570482367563 1
1.34136184750937 1
1.66053880986374 1
1.38183924224038 1
1.32270492202271 1
1.68100780686536 1
1.31109141725724 1
1.41022481495689 1
1.48583075032835 1
1.53353561343761 1
1.43037402027312 1
1.38996074951138 1
1.55741833402361 1
1.47257621732394 1
1.52315875579511 1
1.35204661995943 1
1.50038611066064 1
1.48294237367936 1
1.34965704831225 1
1.42762952279247 1
1.6361743600819 1
1.5280301597983 1
1.30030453513469 1
1.54222899152818 1
1.40356925443389 1
1.51059411990179 1
1.36872045112543 1
1.53754959457586 1
1.56952251561795 1
1.39053141457768 1
1.48438309801369 1
1.48348322014047 1
1.29905877928241 1
1.53417711055052 1
1.47945382798438 1
1.55410988901152 1
1.49375946932366 1
1.52878852491327 1
1.45291591145262 1
1.52643803234912 1
1.49546532785072 1
1.46967350747324 1
1.51986727130234 1
1.41281341156287 1
1.49617914694423 1
1.70240349568347 1
1.60276432005307 1
1.51511403710876 1
1.64011005895379 1
1.57951901418097 1
1.55754578145492 1
1.52586964245808 1
1.5043328342358 1
1.55698737110915 1
1.28260323216475 1
1.55345351435957 1
1.59412940122103 1
1.55415335341187 1
1.56486842911952 1
1.42240921308998 1
1.55749468091579 1
1.36143241414719 1
1.26362674080585 1
1.46077150265634 1
1.51330520358624 1
1.25592285755941 0
1.38811370072148 1
1.60071718258733 1
1.63717223091828 1
1.35614160851375 1
1.61072890300758 1
1.52663631407849 1
1.41088050719221 1
1.5738734261978 1
1.40200529204794 1
1.65058786303536 1
1.55236081181943 1
1.65034729803743 1
1.56130293466313 1
1.47533463625864 1
1.66704363463794 1
1.43103565708406 1
1.48246622499491 1
1.56648426193933 1
1.5676502093831 1
1.28856216438525 1
1.63462702263224 1
1.33382629464362 1
1.45448616058643 1
1.54267971970904 1
1.62023614263698 1
1.56831430422141 1
1.49171831850109 1
1.16215419306012 0
1.43952375665761 1
1.57696166180891 1
1.49180598942664 1
1.4633295524889 1
1.63083526368007 1
1.66855924283354 1
1.44490388661107 1
1.35656660694602 1
1.53064003419888 1
1.56839346731279 1
1.36975171797192 1
1.30146357583508 1
1.55221840075091 1
1.55434575415973 1
1.68007143337038 1
1.37372718252508 1
1.71434078561995 1
1.49953675546482 1
1.46480525576723 1
1.45303433313548 1
1.50010302796179 1
1.56683127590565 1
1.43890953584836 1
1.50801267243442 1
1.53524601415249 1
1.46808469855164 1
1.46846243484808 1
1.6801135355232 1
1.57326683375979 1
1.2669038783072 1
1.51500371033877 1
1.4487307978537 1
1.42717982602773 1
1.44181450129017 1
1.52080623443437 1
1.7672447374111 0
1.49749392775313 1
1.51390218630338 1
1.63052856473485 1
1.20170767882486 0
1.55057442377217 1
1.40824881436306 1
1.51349595241994 1
1.42913492868787 1
1.44909219229524 1
1.73487224259637 1
1.54620829348711 1
1.39653256290946 1
1.38494526195375 1
1.53220697692558 1
1.4203031428679 1
1.65294393909139 1
1.45983964602616 1
1.35752426549072 1
1.37770819876844 1
1.38910520043567 1
1.62219916706981 1
1.76460389348054 0
1.37763323819265 1
1.47999656105892 1
1.70471468448015 1
1.40884409019176 1
1.36143279570095 1
1.46343458593423 1
1.64799917381387 1
1.19112507374913 0
1.34158309907157 1
1.64164040304629 1
1.41649015453741 1
1.75328101376596 1
1.4096471320735 1
1.44135178570979 1
1.37975917636665 1
1.52354368766732 1
1.38015128291589 1
1.63134798377692 1
1.33829671937622 1
1.37705984350407 1
1.56449628713851 1
1.53711996675552 1
1.44280684400344 1
1.6117590972324 1
1.5308716143982 1
1.55096691785625 1
1.38358108572803 1
1.53986774050179 1
1.45617696427783 1
1.65677030144024 1
1.48827293122606 1
1.43056397198787 1
1.63866177752532 1
1.67241440903954 1
1.5152630371378 1
1.5143560514311 1
1.34162016199691 1
1.56692019254527 1
1.33459982546768 1
1.64625403525312 1
1.24466747183497 0
1.57106054655776 1
1.58208522203152 1
1.52968999717305 1
1.37014789882254 1
1.50168804719725 1
1.56981550665459 1
1.51794327475746 1
1.27117624826007 1
1.28331040386603 1
1.51561772753564 1
1.58927909357252 1
1.39790697538405 1
1.65272449116048 1
1.5297358828818 1
1.70298780364033 1
1.52037733515167 1
1.49061699141597 1
1.37248788805578 1
1.29928884962856 1
1.40395628911209 1
1.31875843770173 1
1.64049813445408 1
1.48502120518151 1
1.46764392707781 1
1.30347323801493 1
1.62456041147452 1
1.37497830179509 1
1.48314883812014 1
1.53061620030409 1
1.74514531131864 1
1.5391913720337 1
1.38258579935066 1
1.35039950642979 1
1.53984244667021 1
1.1789628476824 0
1.45982193143888 1
1.31533228709118 1
1.45864975510993 1
1.57442483610522 1
1.59413521629465 1
1.68386889590165 1
1.36680557560609 1
1.37188619796597 1
1.50512096384138 1
1.51362977929583 1
1.6138405067841 1
1.53073882425546 1
1.45869155538289 1
1.25833566254986 1
1.45910386927518 1
1.68022635825626 1
1.26296071816 0
1.44777962237939 1
1.36089349932174 1
1.54986628906135 1
1.56775764718678 1
1.52333518383785 1
1.44943808499404 1
1.3191474582624 1
1.49682805436772 1
1.51601893484892 1
1.51673554384584 1
1.529806854816 1
1.54767273762626 1
1.32175017271511 1
1.68661323012815 1
1.57245697922458 1
1.45740391868285 1
1.23232269021861 0
1.22984901713921 1
1.46795175468591 1
1.63355454189904 1
1.41708558783761 1
1.21891165251758 1
1.51778960058763 1
1.4868898251745 1
1.32600812491335 1
1.38553486055878 1
1.70373227149414 1
1.26483653427124 1
1.63634272973941 1
1.3588350134686 1
1.59081610066705 1
1.46928637877766 1
1.34708378935954 1
1.56659711765563 1
1.6647864149098 1
1.55719914042372 1
1.38101859770458 1
1.46354430203979 1
1.5148325795102 1
1.65824752298227 1
1.51034237827696 1
1.46688495341703 1
1.57550117492665 1
1.57029012422189 1
1.50473743616842 1
1.43695933848806 1
1.55161639330676 1
1.33736063342783 1
1.51448750741028 1
1.60403937228959 1
1.47058439270797 1
1.63102755778387 1
1.58434770309304 1
1.48280235296119 1
1.37371451545792 1
1.51363977954138 1
1.32986967506388 1
1.53735244836835 1
1.49443702905559 1
1.57748198941956 1
1.51069263139924 1
1.26624507895982 1
1.47640170377493 1
1.3114938030602 1
1.67516268721209 1
1.46619707281671 1
1.32307049377406 1
1.50014489576701 1
1.60932335005339 1
1.2598523280225 1
1.61190221641704 1
1.61507547296164 1
1.6228821658879 1
1.24425615324217 0
1.61443158026787 1
1.22899003526096 0
1.51150861571021 1
1.59300557186686 1
1.6495278939099 1
1.38192759575544 1
1.52646962789086 1
1.39770241521902 1
1.41820542417723 1
1.40583614371221 1
1.46189921015963 1
1.55543704922657 1
1.63415147278234 1
1.51775012094857 1
1.48900730184324 1
1.6591570458797 1
1.7399601842352 1
1.49003008835171 1
1.41789377094912 1
1.47504421319272 1
1.26617120735186 1
1.34082974812147 1
1.53870451379322 1
1.45854571148066 1
1.47631375679115 1
1.54113015080933 1
1.2619940337608 1
1.55324044318405 1
1.71145272283521 1
1.60995226360637 1
1.31154951929968 1
1.55785052277004 1
1.46710009927329 1
1.55015119068617 1
1.62049570203671 1
1.5116504236276 1
1.50128123420727 1
1.74540044133227 1
1.50007872127175 1
1.32547402402451 1
1.43529461323734 1
1.48366284251966 1
1.58711326973008 1
1.46625948105848 1
1.63384469121794 1
1.46643868561608 1
1.55881085803399 1
1.52008932431823 1
1.51265800330215 1
1.29179586362977 1
1.42755203198933 1
1.49993952139568 1
1.4949462996888 1
1.50106703586258 1
1.42920325352057 1
1.33985666407626 1
1.58460302994285 1
1.43339397389342 1
1.34271091395822 1
1.48010375208979 1
1.5668310988648 1
1.36535045289936 1
1.5581963483536 1
1.46921270663953 1
1.54623312516019 1
1.39700241025222 1
1.61546519762829 1
1.37837330328884 1
1.40945570140816 1
1.58411358482519 1
1.33586194196945 1
1.39952362427355 1
1.4318068991075 1
1.48962904245871 1
1.49696201033465 1
1.45008430672911 1
1.59925695610987 1
1.53584994081085 1
1.57987013206907 1
1.64392688882022 1
1.38438676212726 1
1.45662195265595 1
1.43398411802031 1
1.6186384694219 1
1.54300963459564 1
1.27389093899189 1
1.58156267134259 1
1.66293025724709 1
1.55520789677501 1
1.34031883278819 1
1.52379110611147 1
1.60550042553665 1
1.52911919134769 1
1.42451781558585 1
1.54816204297968 1
1.49041880726524 1
1.79051879030719 0
1.50640746218277 1
1.44462696739515 1
1.55614898384125 1
1.48827284660851 1
1.54334094833316 1
1.39675525446966 1
1.48216236210486 1
1.47746801851934 1
1.51731558260329 1
1.5625083414212 1
1.34649675764332 1
1.4796123363401 1
1.22010777049152 0
1.60716244963323 1
1.49064668563485 1
1.70240827273552 1
1.50481317503919 1
1.50212514366992 1
1.2752649938491 1
1.54321793395806 1
1.57327087176231 1
1.56617282148536 1
1.27130889303956 1
1.34234235760716 1
1.55762854149328 1
1.37808493415046 1
1.53789816412362 1
1.53246231008795 1
1.53475459995337 1
1.63144662893262 1
1.23766254231725 1
1.42523733017868 1
1.45389101296364 1
1.64505028631897 1
1.65961347803798 1
1.49333947338345 1
1.6435988931627 1
1.54219804065415 1
1.49920267949993 1
1.58222451039136 1
1.43976175869215 1
1.3928760717921 1
1.44903899724363 1
1.57533243922894 1
1.53008979311566 1
1.48385270748062 1
1.47559290509387 1
1.36173176878256 1
1.63715424413236 1
1.50560868539491 1
1.54681388762092 1
1.65814596777863 1
1.68008123726977 1
1.35115744607999 1
1.45930455320994 1
1.24051747338238 0
1.55123421740264 1
1.58712137994252 1
1.50857418856299 1
1.50521886484327 1
1.36586796840088 1
1.32870247524706 1
1.30894932132027 1
1.35706662300034 1
1.30789911457186 1
1.45548550362997 1
1.79992947316572 1
1.35856502963062 1
1.4853019419168 1
1.57178990669042 1
1.53858293134534 1
1.39258871708159 1
1.32663571233604 1
1.49893090761382 1
1.34484915819108 1
1.64899185195414 1
1.51357311972941 1
1.29489115245013 1
1.33155561470928 1
1.53304749244853 1
1.54220420301305 1
1.59813397799687 1
1.67841497831074 1
1.5333336513251 1
1.48435959287814 1
1.4375606817139 1
1.41233639729038 1
1.58440416450223 1
1.44243228292443 1
1.58408242755146 1
1.38490630997625 1
1.59092471863549 1
1.48200117937427 1
1.67529101559257 1
1.33455389528331 1
1.46813868769672 1
1.49008984455665 1
1.6012751639456 1
1.49941704174591 1
1.46943914254156 1
1.7218053961516 1
1.43514534899593 1
1.53671554164667 1
1.43516696501386 1
1.42868886373367 1
1.40831551151507 1
1.53419469700563 1
1.40084836804998 1
1.49019877748159 1
1.57214014992614 1
1.32317146523379 1
1.47027632861523 1
1.48133965796902 1
1.6241711317563 1
1.50111132917279 1
1.69847073839495 1
1.28472983985881 1
1.43145575306788 1
1.73784052564357 1
1.60078493893589 1
1.47885494850871 1
1.57132800610624 1
1.35344552937944 1
1.37136012333565 1
1.49144446025753 1
1.43346362519457 1
1.25986651174324 0
1.54058768525684 1
1.47691681114502 1
1.41248555512511 1
1.41285903010464 1
1.58288744677987 1
1.45137317667508 1
1.55132598554869 1
1.5112828556219 1
1.36941644022389 1
1.55936818069303 1
1.21041464138375 0
1.61764594756733 1
1.36948948433005 1
1.56114127074064 1
1.35457291786036 1
1.2879628353792 1
1.36169998187021 1
1.4509270256728 1
1.35790244249685 1
1.42711887788922 1
1.5941525450729 1
1.32586669660351 1
1.388145424965 1
1.49805387819242 1
1.45216958980701 1
1.34862601963086 1
1.38856950454054 1
1.5944810780671 1
1.4291399869921 1
1.4812483036094 1
1.45013422625786 1
1.54553979098818 1
1.36829749776323 1
1.38078432760513 1
1.32824691619046 1
1.29511497988494 1
1.48220571731178 1
1.65894284806234 1
1.39518933032298 1
1.59968579471391 1
1.57875809679146 1
1.57509189233795 1
1.55740550217733 1
1.39326863957083 1
1.55337117989416 1
1.67719721600086 1
1.38151831831228 1
1.39288908256592 1
1.65403608072545 1
1.45366507772891 1
1.69481335428947 1
1.52043422429036 1
1.55019743709405 1
1.66325980110816 1
1.68291050136488 1
1.65833669702413 1
1.63543843476621 1
1.5727385353762 1
1.4553262031876 1
1.30285385618362 1
1.578367421763 1
1.55982912398765 1
1.18596047415767 0
1.41711954129278 1
1.40826522497298 1
1.52396162167897 1
1.46845989075825 1
1.46627550188115 1
1.58716702401724 1
1.23603311956513 0
1.54208666998385 1
1.41014163650514 1
1.55224485545945 1
1.21541838290028 0
1.25792038148574 1
1.36812333798813 1
1.43230098349568 1
1.61480743967769 1
1.59564789602005 1
1.49508737733563 1
1.44427527269531 1
1.37698512535527 1
1.39217626592168 1
1.42483612335116 1
1.6999406799123 1
1.63888278733242 1
1.62120591060495 1
1.63117936431051 1
1.42890469103521 1
1.5136817161236 1
1.62119985956343 1
1.5407247361015 1
1.59529546152627 1
1.48646217066249 1
1.71076116775771 1
1.58805780861455 1
1.67036126800667 1
1.48699747609317 1
1.44230511694631 1
1.40118614961292 1
1.50082224397341 1
1.60218642915354 1
1.42423363111604 1
1.33361613084998 1
1.55089586139859 1
1.68659100792607 1
1.44771883256394 1
1.42109951736866 1
1.51610151605866 1
1.45484209096618 1
1.38087925171554 1
1.40043846669625 1
1.54745231426835 1
1.36568063614823 1
1.59358491927682 1
1.50024409335392 1
1.36647779820219 1
1.53303847191907 1
1.5450917804821 1
1.51668531985592 1
1.25982728287078 1
1.36179857647784 1
1.42140278247162 1
1.57695513593764 1
1.69327584706445 1
1.65844850294698 1
1.50544282369308 1
1.4900642133182 1
1.5242540381808 1
1.42903408445881 1
1.4908414281137 1
1.5163944624649 1
1.42826379034324 1
1.37099494428326 1
1.52659328491739 1
1.59151927219032 1
1.4833579392414 1
1.68897932197032 1
1.21005508518542 0
1.51441682243055 1
1.51466337444624 1
1.27728515078281 1
1.41965320510388 1
1.5025325570427 1
1.24925509236033 1
1.47409417465794 1
1.34814727583728 1
1.44698977049927 1
1.61527057312729 1
1.55877553914056 1
1.58135883304407 1
1.44097514873463 1
1.38553410415379 1
1.38555721364841 1
1.86806809817361 0
1.47910097389274 1
1.49014747372535 1
1.62278978413716 1
1.56148127765658 1
1.52041488986365 1
1.55239197111138 1
1.30854387359098 1
1.52398782782947 1
1.50512969628237 1
1.58687843971066 1
1.38755691983229 1
1.65442898249448 1
1.38976129234208 1
1.43992507595826 1
1.53655082062094 1
1.52242360746612 1
1.51820497280561 1
1.59790957298398 1
1.42700471617278 1
1.4839224052336 1
1.37725949690498 1
1.51307486257641 1
1.28439795929184 1
1.54985303390245 1
1.7406956439639 1
1.44053089854512 1
1.55592234947539 1
1.41977816227179 1
1.37476096223333 1
1.29337640318827 1
1.53906975720047 1
1.30745252708268 1
1.45151958864678 1
1.38995278697479 1
1.49639347349161 1
1.33056049408404 1
1.31768781655239 1
1.61510987693116 1
1.53856980941127 1
1.50384042605951 1
1.63953691068345 1
1.6225794769787 1
1.61247563087388 1
1.35492521516453 1
1.39705188116472 1
1.18552884630522 0
1.65588904364687 1
1.51718227508406 1
1.52926764613944 1
1.4523829965415 1
1.3756495862516 1
1.62234836034647 1
1.24290654695415 0
1.56911931755856 1
1.62854752027351 1
1.39036535167773 1
1.34135370004526 1
1.57094738781334 1
1.8774656784962 0
1.40144112254857 1
1.33622404469624 1
1.53895203909328 1
1.63518882901559 1
1.45829026751459 1
1.53080911080808 1
1.44914971602414 1
1.26466938816961 1
1.36608694743733 1
1.71068963774897 1
1.58079315494012 1
1.59989447995209 1
1.43989975043411 1
1.4584940930971 1
1.62086519294869 1
1.47867966221197 1
1.42276289087183 1
1.4960961705841 1
1.46500435026462 1
1.51540542122879 1
1.58560379803585 1
1.35066675236159 1
1.67822889290664 1
1.50264528242981 1
1.41596761585608 1
1.39487372211134 1
1.49030863118011 1
1.57279972387009 1
1.69265054428666 1
1.70065890531099 1
1.44827355294958 1
1.48161937880183 1
1.39776607877794 1
1.49067613999191 1
1.7343200583411 1
1.60995400069922 1
1.60206288246787 1
1.48722274288628 1
1.48913707246735 1
1.69465955849603 1
1.30531253824687 1
1.38180272061352 1
1.61708274594611 1
1.53088925630685 1
1.76902791523904 1
1.40622468229874 1
1.31135546446465 1
1.39248918516285 1
1.53049141959813 1
1.48167985847521 1
1.44092423133421 1
1.50436845581008 1
1.60361933560031 1
1.41779155781758 1
1.34964911617633 1
1.33530160834264 1
1.59440918867338 1
1.68428138112155 1
1.47672764520426 1
1.38202860001561 1
1.53279285372254 1
1.50884696210168 1
1.4701109577909 1
1.40035348234996 1
1.35425688055232 1
1.3294627595829 1
1.38900133045 1
1.43584597906027 1
1.57182085855831 1
1.50587449304957 1
1.36013760980221 1
1.70596259855121 1
1.39314445520585 1
1.36690249771381 1
1.62505380610413 1
1.32272231714027 1
1.62053520378083 1
1.61117144580326 1
1.40540356564166 1
1.82613018185727 0
1.48782246397229 1
1.4110413173061 1
1.39566410310681 1
1.4074301756487 1
1.29665384186235 1
1.60878459135494 1
1.45827806821681 1
1.5372639875467 1
1.3585114213033 1
1.49104530010482 1
1.5276560238902 1
1.37059084693831 1
1.62443150813991 1
1.57218608955706 1
1.3539307919958 1
1.46416421891038 1
1.39086936106195 1
1.54637020071398 1
1.33917523910476 1
1.36671034441202 1
1.52846840531883 1
1.62772162579139 1
1.51764571205986 1
1.51048484525731 1
1.46573706368935 1
1.52387534127458 1
1.37354100658339 1
1.57704845786539 1
1.60445824912072 1
1.32392312697869 1
1.74489987580049 1
1.39483942885358 1
1.62641114491255 1
1.4518313807938 1
1.40637088411818 1
1.40535916699445 1
1.34379378225149 1
1.67159366247069 1
1.36564512513394 1
1.53934464843746 1
1.54959575189306 1
1.52475373681001 1
1.46163647194586 1
1.58445036694249 1
1.59894824788308 1
1.56306666778003 1
1.51028731096203 1
1.46886867627595 1
1.44575848557149 1
1.45794184119348 1
1.29160200449839 1
1.46853163117956 1
1.51449511229448 1
1.50742184806528 1
1.46983418843178 1
1.34084680792651 1
1.45488817620024 1
1.29795804408701 1
1.74151341371865 1
1.52144174231684 1
1.56717016206624 1
1.42575214576998 1
1.3827327192814 1
1.65048162353931 1
1.45801644225762 1
1.48804711587723 1
1.5500067241768 1
1.52322869970495 1
1.5206199181204 1
1.55041990633063 1
1.22321440053373 1
1.48241204992293 1
1.31030494273967 1
1.62706685343026 1
1.44266180677822 1
1.28644889405061 1
1.41408517435054 1
1.33560457734808 1
1.5538946751318 1
1.52502775935385 1
1.54915622121791 1
1.60786437742948 1
1.62520975046105 1
1.5294657203495 1
1.63820852687679 1
1.59338943159191 1
1.60965289666252 1
1.57210820171997 1
1.39905925970405 1
1.44074763314186 1
1.65378450127716 1
1.4834553047922 1
1.50609257136743 1
1.37545407468097 1
1.44777826678532 1
1.67453037614716 1
1.62594103033505 1
1.57290862159009 1
1.5138312837822 1
1.35910600026985 1
1.54381719713743 1
1.65770372667763 1
1.49812965117299 1
1.59431660606351 1
1.53894957913778 1
1.42072953139008 1
1.71742300894116 1
1.39185790855761 1
1.34296478411692 1
1.62595821008514 1
1.35169894703446 1
1.36771921549715 1
1.41520945199015 1
1.47595855290626 1
1.60557920640513 1
1.59673248798051 1
1.38887682698244 1
1.76716931679089 1
1.68563970176404 1
1.55484784252911 1
1.65027042000727 1
1.53001787728311 1
1.33735574588321 1
1.4765685349755 1
1.29973080242031 1
1.72558100072216 1
1.29546643741316 1
1.32521702338991 1
1.52875848051583 1
1.30994758779098 1
1.38686742772056 1
1.47316795101315 1
1.50046502200056 1
1.54072887550725 1
1.51513013469522 1
1.39164227265513 1
1.45133252833781 1
1.60469888238755 1
1.45529253105932 1
1.26835681063856 1
1.47854161385633 1
1.47193844079963 1
1.38960786044259 1
1.6791475580266 1
1.38467192721118 1
1.41603223836953 1
1.47424768532581 1
1.62216054298131 1
1.29671546594486 1
1.47662012403105 1
1.60432958114194 1
1.63716364002705 1
1.26845192776204 1
1.38860730114559 1
1.54570090315537 1
1.52071696885382 1
1.72841483349183 1
1.57639832662678 1
1.31334592927629 1
1.45707298299288 1
1.46109668342659 1
1.26654340897423 0
1.60296298582761 1
1.68044606983604 1
1.48398264270774 1
1.48495585472379 1
1.57762740114482 1
1.78387636985747 0
1.31548577489859 1
1.5679544593171 1
1.65578130349665 1
1.51760554500186 1
1.57117983466808 1
1.34945223576598 1
1.40145266225326 1
1.56194269711779 1
1.44627579647389 1
1.56289052851556 1
1.32783155147132 1
1.60741004759202 1
1.35146242689532 1
1.4871314632809 1
1.23985051326352 0
1.55759607813614 1
1.44658360574027 1
1.55174390445751 1
1.29940494470619 1
1.48412184479618 1
1.42470325086719 1
1.5471964263686 1
1.50685780414309 1
1.43095921853093 1
1.48241742558051 1
1.41486763729682 1
1.33145529814916 1
1.59991287417641 1
1.64396674775907 1
1.43628116524042 1
1.23147733562238 0
1.76155134008796 0
1.48300448507823 1
1.50925072997562 1
1.46980499350961 1
1.52813447807293 1
1.54498964618465 1
1.51587357698998 1
1.66071492262386 1
1.42055461839314 1
1.64295241922583 1
1.49846473484131 1
1.43748108189071 1
1.60410098061503 1
1.57300248603748 1
1.35725502550143 1
1.39832337535439 1
1.48810493757905 1
1.79389897099609 0
1.26196118429354 1
1.39582631688489 1
1.54047649359287 1
1.61318386194361 1
1.48893818657126 1
1.5531881174507 1
1.4066764670881 1
1.61728963576363 1
1.44607762015766 1
1.56264251407915 1
1.472934160875 1
1.53486271746007 1
1.53562060241403 1
1.63936910673972 1
1.45489737797703 1
1.26130770748658 1
1.37785844407241 1
1.34153447181413 1
1.44241814044373 1
1.54326828166666 1
1.47465798398988 1
1.46481178370572 1
1.34353336136878 1
1.50552266597366 1
1.47902654835056 1
1.52898945421905 1
1.44438407202028 1
1.30804215239782 1
1.39983716013682 1
1.54137836946822 1
1.49757380475872 1
1.53486463794077 1
1.54734500485238 1
1.42615329497948 1
1.46671394983753 1
1.82639324920157 0
1.73656204980144 1
1.35177597155755 1
1.6396949818857 1
1.62175806374662 1
1.61316705970652 1
1.5259150526454 1
1.60444210412318 1
1.38344750596397 1
1.37414763678695 1
1.39679087650497 1
1.47415936225584 1
1.47331981651349 1
1.58911997145384 1
1.51230868988482 1
1.53179310184064 1
1.47673042264714 1
1.58848410946371 1
1.31268403902452 1
1.28084286531142 1
1.48048346679154 1
1.52065529580929 1
1.56237525443122 1
1.46014906582168 1
1.37373124907256 1
1.53424701030838 1
1.51675178119924 1
1.38374614789861 1
1.34187122268635 1
1.49123443893398 1
1.68616886957714 1
1.51959772731014 1
1.53054492615782 1
1.48827127412578 1
1.48171259397693 1
1.48744063719756 1
1.41062571592197 1
1.25471968654971 1
1.29676027810217 1
1.73470029226309 1
1.65797712960463 1
1.49327259812226 1
1.51609786044316 1
1.26499022074024 1
1.49945475297159 1
1.44466583419991 1
1.45747195103361 1
1.28867580636925 1
1.36230189699293 1
1.57288041533708 1
1.50269838775054 1
1.40589941965291 1
1.30529302468915 1
1.52641644038095 1
1.59022294585657 1
1.60928588018047 1
1.44836970433701 1
1.56105147388814 1
1.50389684550212 1
1.54951248576318 1
1.28502155971831 1
1.42480183166944 1
1.44550250242573 1
1.52569542473303 1
1.43021454487269 1
1.52235531612589 1
1.41311244391514 1
1.29725453021681 1
1.49665786148442 1
1.41342027030314 1
1.48749481878562 1
1.33015198175127 1
1.60494889859614 1
1.283622911384 1
1.35917919060532 1
1.49108899889029 1
1.51335317976255 1
1.57535608759188 1
1.38199606224496 1
1.47075962285767 1
1.3263438526819 1
1.53319138090457 1
1.46759172822262 1
1.45848627175446 1
1.43716518799451 1
1.363029210848 1
1.49621005081111 1
1.54130402747611 1
1.60718563176269 1
1.4501760089465 1
1.45144153533024 1
1.46774956217023 1
1.61248918333569 1
1.51479116147884 1
1.42265824463531 1
1.45366472819532 1
1.38979266155741 1
1.43524184513199 1
1.44656519787777 1
1.40362661671122 1
1.51075832473915 1
1.64576926036524 1
1.42754319910651 1
1.54883487297545 1
1.45747260391945 1
1.49863788225272 1
1.34745040362885 1
1.49892572501839 1
1.71571646726593 1
1.68598873054248 1
1.26720654404253 1
1.6932971448472 1
1.5892876191848 1
1.5711920244616 1
1.50798033646188 1
1.47369002017585 1
1.47907638542524 1
1.49712624698962 1
1.48828579183241 1
1.66693522669055 1
1.76422718352423 0
1.5369717398401 1
1.68511148151556 1
1.52857133501044 1
1.35990103969099 1
1.43556151278701 1
1.75324794178985 1
1.26162185840248 0
1.51515372596089 1
1.44198741872108 1
1.32436781596348 1
1.51086546525964 1
1.58769639552698 1
1.67908313380619 1
1.32225134678707 1
1.44395720177102 1
1.45279320191278 1
1.55579226766235 1
1.47973774588697 1
1.52130208944819 1
1.4644803711506 1
1.48108932021288 1
1.50893021259442 1
1.63828754318557 1
1.57794269405863 1
1.37283396280666 1
1.27392902266795 1
1.39279067428399 1
1.53047607118452 1
1.28108618436161 1
1.49491495426302 1
1.51387475646661 1
1.3005343870988 1
1.48505539110931 1
1.61468642315527 1
1.75394991182407 0
1.36877765652648 1
1.55247783276009 1
1.66980545825883 1
1.33121353185779 1
1.62659227380911 1
1.43693318411106 1
1.51464308088173 1
1.34723841965597 1
1.44704623068052 1
1.50745902572235 1
1.38619819464447 1
1.47708176524527 1
1.45774521633221 1
1.3767602823321 1
1.27071163443633 1
1.47548561957214 1
1.38586803725441 1
1.34678239306146 1
1.48535177906177 1
1.48968223374537 1
1.61813326480184 1
1.49051273498458 1
1.44010941592685 1
1.20307464956644 0
1.54011113733416 1
1.25086309510432 0
1.60089269469935 1
1.54319448841623 1
1.49081799948569 1
1.44354038236436 1
1.28705756966543 1
1.46460613746209 1
1.50070072582172 1
1.24907447499169 1
1.58464980495553 1
1.3984391848056 1
1.57967745188913 1
1.80407385064049 0
1.53735099910249 1
1.55610734359106 1
1.48703740424434 1
1.53935475071786 1
1.5439629813119 1
1.43179258608362 1
1.48802979695949 1
1.5417120807079 1
1.61629111951421 1
1.39379962284628 1
1.30386341274603 1
1.17430041201024 0
1.47325202640228 1
1.41879078523488 1
1.42090489816565 1
1.55649602894582 1
1.51611529845055 1
1.46861860061802 1
1.61690018274843 1
1.22348189602925 0
1.66492616500291 1
1.40152491052817 1
1.36468987323562 1
1.63273330189374 1
1.42055757970922 1
1.65655100095184 1
1.56836088871846 1
1.48627318967957 1
1.33400481379346 1
1.29311653887681 1
1.61603331072407 1
1.55570770203728 1
1.56102922727947 1
1.40299442395182 1
1.37801540435969 1
1.47177626129275 1
1.60969041313981 1
1.45571740821449 1
1.67812567113948 1
1.3602421008088 1
1.60701061147763 1
1.41227216671777 1
1.3848557150566 1
1.46924814620082 1
1.29490471466602 1
1.62165146171222 1
1.43961039844044 1
1.34045916573819 1
1.60477913370846 1
1.4940663297533 1
1.3644854268427 1
1.6249691567342 1
1.43055827943278 1
1.48690435403795 1
1.44135047815518 1
1.62518450752157 1
1.3190741426514 1
1.46265076689311 1
1.47980961011239 1
1.38984472530447 1
1.45058037393962 1
1.43283239874916 1
1.59655896799583 1
1.48945058064663 1
1.35293887421242 1
1.51706822944744 1
1.38620997661708 1
1.39227992520749 1
1.52127277171198 1
1.377107989925 1
1.48455855591505 1
1.29594560412401 1
1.36795041344011 1
1.48090956428743 1
1.51608068180143 1
1.41860738783258 1
1.25709742841083 1
1.61636299058496 1
1.49010761620737 1
1.53147787285085 1
1.46827288211852 1
1.3676236412022 1
1.75424864910228 1
1.56559912606375 1
1.54386337376175 1
1.41905809942678 1
1.54671064265551 1
1.36370736315966 1
1.48755407773362 1
1.63134780437796 1
1.52466480650579 1
1.47396572802464 1
1.51461930527862 1
1.52569424713258 1
1.55698014102477 1
1.33811501737324 1
1.44050878158044 1
1.65126389024196 1
1.55518305396695 1
1.38260046059015 1
1.61899826849824 1
1.45932882259649 1
1.41257986920107 1
1.45886074109111 1
1.46335732714734 1
1.52431038321644 1
1.46313760363906 1
1.49927217975493 1
1.69363936479155 1
1.68887954371179 1
1.50319655398751 1
1.5721101504381 1
1.22850044103486 1
1.55833237361979 1
1.55617573319836 1
1.4548604511694 1
1.5118776284917 1
1.40584794650392 1
1.38022952021683 1
1.4795046976826 1
1.27922990695184 1
1.50408584472565 1
1.73513839994636 1
1.3863332290075 1
1.64506681719456 1
1.38140217012513 1
1.50876274781501 1
1.40981174794281 1
1.23600601156824 0
1.32715763678857 1
1.52591103664116 1
1.68952875175319 1
1.47378277676055 1
1.4343023206373 1
1.55365850829667 1
1.65347854306227 1
1.5340827283092 1
1.35444041197193 1
1.49945649278455 1
1.45034247252043 1
1.42409975894608 1
1.51694187849309 1
1.64336491039812 1
1.4863871428074 1
1.41155455794991 1
1.3807164895788 1
1.43961192253326 1
1.5513801196568 1
1.57046677588425 1
1.47836904254097 1
1.78552760284389 1
1.45471174834774 1
1.55599487233085 1
1.52286077193346 1
1.45312973113952 1
1.37197477857859 1
1.65966305053788 1
1.29916198450911 1
1.47686467391362 1
1.38489383239325 1
1.33842473977672 1
1.50302614611415 1
1.50058975907579 1
1.43522872061066 1
1.36832296961209 1
1.44834881656942 1
1.54001222361595 1
1.46209292940204 1
1.74356181747461 1
1.31803054719354 1
1.45923265863295 1
1.46055734816143 1
1.52880799409541 1
1.65901213609583 1
1.20453369335075 0
1.77096885392926 1
1.43220555127243 1
1.42511820244732 1
1.35332130239137 1
1.49544636547774 1
1.67008952353306 1
1.50970746170683 1
1.50314003025012 1
1.52737129642625 1
1.41655853513629 1
1.38619535483653 1
1.66717373379139 1
1.44045759778968 1
1.47876248716341 1
1.43928120091497 1
1.45357496873785 1
1.46880979379353 1
1.2308457773814 0
1.4164698060874 1
1.33966240855659 1
1.4558628597208 1
1.51031029064893 1
1.58825264427212 1
1.47705193451701 1
1.66512483036645 1
1.33263359079727 1
1.71831811452418 1
1.43160327385633 1
1.33764684977298 1
1.42780480466611 1
1.48327444150573 1
1.5789315818226 1
1.49569253750301 1
1.27971606866658 1
1.33853880253632 1
1.56546708353299 1
1.47507529547043 1
1.58919946626096 1
1.27747705882573 1
1.45999239922296 1
1.49681696760738 1
1.28976617949483 1
1.48864244844274 1
1.41574535484616 1
1.38595446083038 1
1.47842792076061 1
1.4326193707354 1
1.70078963582177 1
1.68210066196744 1
1.44268520623943 1
1.49690492895723 1
1.51558001819497 1
1.49539734624042 1
1.40349048073065 1
1.38374047170298 1
1.40400087406885 1
1.47549681361043 1
1.46279149118802 1
1.64349561421783 1
1.32755069615642 1
1.53025366974712 1
1.59975496109154 1
1.43097019450506 1
1.33494651347417 1
1.22075586212794 0
1.33779300931097 1
1.70397025403996 1
1.56841577180569 1
1.4060082350317 1
1.35526387665107 1
1.52414202594359 1
1.49419053535722 1
1.57351511872662 1
1.47088473236076 1
1.41584890275331 1
1.54727155102578 1
1.44442521621501 1
1.42517667759655 1
1.5568249910454 1
1.54435328092664 1
1.18107031166614 0
1.43464888746704 1
1.360640383619 1
1.56979975744908 1
1.47191125894949 1
1.47407422008471 1
1.55605373068154 1
1.5044957175273 1
1.17659123637439 0
1.58874593820833 1
1.52754219050169 1
1.43044097103041 1
1.47580384219407 1
1.41626315524478 1
1.30976211594273 1
1.32106454706359 1
1.44573255328481 1
1.51825803588618 1
1.68144508313799 1
1.66130346232141 1
1.35474923516832 1
1.48827852640459 1
1.5287730670395 1
1.43555015173179 1
1.31632355893869 1
1.37837236671197 1
1.51419208112 1
1.46450921463059 1
1.33333850154593 1
1.49527197581546 1
1.56132448902894 1
1.48879394055636 1
1.55847820456405 1
1.48722361430631 1
1.57585941418347 1
1.73895962585982 1
1.5967557671118 1
1.8672596981431 0
1.4092953819828 1
1.30536781822436 1
1.39745879647226 1
1.51959440926952 1
1.78171637206637 0
1.68449436243048 1
1.33764988145757 1
1.58575393493421 1
1.4716137292479 1
1.56641658604068 1
1.578305426817 1
1.48877091122347 1
1.60112235927832 1
1.69461306916056 1
1.32496911663895 1
1.34726239435644 1
1.61777786112417 1
1.53040701639916 1
1.52685956362435 1
1.40276467009107 1
1.60887022326963 1
1.6709271495314 1
1.50406444626669 1
1.44384939200656 1
1.32323021941817 1
1.5480084633474 1
1.41283651340712 1
1.62242606603405 1
1.44613851010513 1
1.64074411294233 1
1.42680313998279 1
1.36195812424294 1
1.37731595836356 1
1.43976825122594 1
1.39208735775597 1
1.66989644840171 1
1.38358579746625 1
1.53607263840804 1
1.49191921591345 1
1.59603802247636 1
1.45827039575541 1
1.30962636658534 1
1.52209291405829 1
1.43753118807792 1
1.50884642908463 1
1.458946845401 1
1.45396695252301 1
1.49140488162112 1
1.40130438710531 1
1.33656267421503 1
1.58655312814922 1
1.55945823087583 1
1.47266841213365 1
1.35934446387108 1
1.5110254679466 1
1.47121738807399 1
1.29906362566541 1
1.6297970993371 1
1.513921233759 1
1.47103893379626 1
1.56450960339518 1
1.43470549438182 1
1.35768642811011 1
1.40427632239237 1
1.35793595832221 1
1.57543010405747 1
1.66365903142431 1
1.36660993086342 1
1.53469027160279 1
1.56002162318666 1
1.42994326688396 1
1.47219114421592 1
1.41560642639452 1
1.53658892901577 1
1.55761218752366 1
1.37701080029228 1
1.58292065315704 1
1.3848423494126 1
1.51069294014755 1
1.66461765358117 1
1.58960430085065 1
1.54810692548716 1
1.40887199883854 1
1.37016502627467 1
1.38480561047687 1
1.4592635440785 1
1.40372283435365 1
1.53581943246854 1
1.6282188667492 1
1.53138275943078 1
1.56372031251193 1
1.46031287576845 1
1.39746375279157 1
1.52245793699883 1
1.34777606276922 1
1.35495266462671 1
1.2892037652396 1
1.34299130619044 1
1.60329717075519 1
1.33634790452424 1
1.3754630479292 1
1.55474184271003 1
1.27668637879857 1
1.24284880253857 0
1.43310620512643 1
1.62086200681404 1
1.45064112955378 1
1.52282492198715 1
1.52901023220766 1
1.39692867869787 1
1.48360904336325 1
1.35763993472269 1
1.56511827852303 1
1.39730529763873 1
1.3674908249942 1
1.3608471064067 1
1.52519635753699 1
1.5136519322929 1
1.54613989694973 1
1.76097561351875 0
1.66265353275199 1
1.56325483423594 1
1.46655738665007 1
1.60754586426886 1
1.5579203517279 1
1.38837832671796 1
1.77355406197963 0
1.29637526942791 1
1.60115385965213 1
1.45554537167208 1
1.67285217598086 1
1.63871755187418 1
1.47876291205668 1
1.48158914268806 1
1.45230074829 1
1.59092216809997 1
1.34035285968337 1
1.34382644384021 1
1.41049987221265 1
1.56408380226551 1
1.22106110223447 0
1.40506339162341 1
1.58477088370722 1
1.52212520106707 1
1.52795990857751 1
1.35393260432862 1
1.40937664545296 1
1.41139479146022 1
1.53910651902013 1
1.38475176370049 1
1.57062665950711 1
1.60401986127995 1
1.43032505609439 1
1.39860966926611 1
1.56161577135663 1
1.53183511631021 1
1.51621808668447 1
1.41175332350492 1
1.6047676010231 1
1.52297097550514 1
1.46078877500441 1
1.53087514444848 1
1.36049593347182 1
1.71938572147587 1
1.33874075508848 1
1.32369099772087 1
1.6089579184506 1
1.49015256040495 1
1.53911161319778 1
1.50520699880847 1
1.27820101362021 1
1.66174244213291 1
1.39685265846457 1
1.31105256484487 1
1.64407451613229 1
1.69809034473927 1
1.65610506414706 1
1.58875937363196 1
1.34185439925206 1
1.25772888602328 1
1.44577364825237 1
1.51970997607375 1
1.33487953822134 1
1.48812326212834 1
1.45074845449989 1
1.50413060984538 1
1.64772485911418 1
1.27687745198992 1
1.45241991048162 1
1.36602452939589 1
1.31423441033322 1
1.29702979227696 1
1.63447820018223 1
1.56350291259121 1
1.64607880416482 1
1.45143976143666 1
1.25802624974214 0
1.56876063941972 1
1.45943864368923 1
1.58545149713675 1
1.4780251761913 1
1.33140052235238 1
1.62915544855771 1
1.45899120681442 1
1.63833030090651 1
1.55125791676267 1
1.66691320238358 1
1.46793674067598 1
1.45935135719877 1
1.55634176639347 1
1.32932789301564 1
1.44251488796285 1
1.65016473001404 1
1.56766560575858 1
1.55589403445518 1
1.50536895528122 1
1.4552012294317 1
1.42766943240286 1
1.43552439954075 1
1.46262085121615 1
1.33114646073295 1
1.50138850567422 1
1.4860977748574 1
1.38383762547412 1
1.49562343704542 1
1.58462958800997 1
1.72175317764461 1
1.58697939181318 1
1.26471724931954 0
1.44645850030849 1
1.46704491689641 1
1.5591683032727 1
1.37406513330808 1
1.4741018501857 1
1.71397674299672 1
1.35316333111467 1
1.57891046176908 1
1.5436201721012 1
1.35265972777221 1
1.6690556725003 1
1.55229784687494 1
1.53465686467465 1
1.52441496590001 1
1.59433495001025 1
1.52551289910605 1
1.42585514431389 1
1.36374609260394 1
1.50277925276871 1
1.38309803410607 1
1.5403125055869 1
1.62313533822579 1
1.55774924741919 1
1.37345714310985 1
1.48122725255484 1
1.41826565549577 1
1.7381246552448 1
1.49445052843766 1
1.51188974922349 1
1.54703032621841 1
1.41840387481712 1
1.6311979699758 1
1.39093473477416 1
1.56799923734867 1
1.39960171856589 1
1.38161709330355 1
1.48109458383458 1
1.38068782489912 1
1.43971077948793 1
1.56284327365082 1
1.38386760148782 1
1.50458257067575 1
1.47504680634868 1
1.5511808167526 1
1.55499225408683 1
1.35259418898501 1
1.51582648809233 1
1.35469442718445 1
1.46511509857115 1
1.40318093063889 1
1.48895479227584 1
1.21248830208388 0
1.58420849536061 1
1.31425921891538 1
1.29711770624446 1
1.47464097931421 1
1.30389261486952 1
1.37726278379788 1
1.51266292275262 1
1.45899462969977 1
1.46724953006987 1
1.5732497241649 1
1.50883996502072 1
1.31181499156085 1
1.37716921967276 1
1.29646526714502 1
1.3922416330892 1
1.37472950142808 1
1.3144344125443 1
1.49008884706159 1
1.53240584341913 1
1.43695903325241 1
1.66007004078653 1
1.37712488136311 1
1.47283670539413 1
1.42744263799092 1
1.69384686452107 1
1.48861730002352 1
1.79176345558947 0
1.42444567339931 1
1.60905497660511 1
1.81589350187322 0
1.40160070583676 1
1.61314213798964 1
1.4364020638076 1
1.34250147107744 1
1.60870016712997 1
1.54673459423134 1
1.36927121667991 1
1.49132965719558 1
1.54162202502275 1
1.46241149421878 1
1.73694914884017 1
1.48394391116172 1
1.40210610701919 1
1.35551366631292 1
1.49301193410952 1
1.50767822572285 1
1.32605365048654 1
1.43480234470103 1
1.49470041105114 1
1.33930373747161 1
1.37767014342983 1
1.33924968583134 1
1.4701856012929 1
1.38627692617216 1
1.59104189846957 1
1.30026318289659 1
1.41688769369955 1
1.63358726191545 1
1.6429683857739 1
1.65531124885356 1
1.52836110610133 1
1.57397633240044 1
1.44141658385853 1
1.63276307878513 1
1.31962235330674 1
1.36664673432888 1
1.476262240379 1
1.45315382090267 1
1.50215407932204 1
1.44671953269093 1
1.48775249397226 1
1.70380667789089 1
1.4405293832831 1
1.49813970425054 1
1.47188934540159 1
1.48979071485366 1
1.2803958692848 1
1.52261013498002 1
1.54433855644672 1
1.5165324630104 1
1.40783674766399 1
1.43267914227422 1
1.5338339108677 1
1.35847614232815 1
1.73904541616247 1
1.40136106936201 1
1.38545960707724 1
1.60196308457496 1
1.43108747837723 1
1.38175642087954 1
1.45624938343036 1
1.4446112637423 1
1.38346981420536 1
1.32862408583554 1
1.4603406482244 1
1.41881036766698 1
1.52901579275908 1
1.36379997128908 1
1.33363376558927 1
1.46701691889684 1
1.44575219005426 1
1.63850222890322 1
1.28243790851532 1
1.4533503712709 1
1.49487193933015 1
1.52160919381891 1
1.45755858731743 1
1.27635975584027 1
1.69061356900427 1
1.6072903494765 1
1.40473376895831 1
1.42258480675524 1
1.27972050262637 1
1.42089257514473 1
1.51103213925656 1
1.33788335326526 1
1.44943186030775 1
1.50012892935726 1
1.57760736486875 1
1.71001651354971 1
1.43692874185164 1
1.56040817117558 1
1.51939672591724 1
1.54028585995778 1
1.35429753215924 1
1.65014258801916 1
1.58064658183403 1
1.56058791407621 1
1.35520519070909 1
1.50056530963128 1
1.56707859948224 1
1.73844510653493 1
1.57714461162501 1
1.37601444442062 1
1.50553342800984 1
1.58369224785065 1
1.56615165590741 1
1.62328266660924 1
1.48612445783413 1
1.62337756123553 1
1.47587698573114 1
1.37582752311914 1
1.53500338363289 1
1.4039905076355 1
1.64600791965855 1
1.37383633145343 1
1.51464283001065 1
1.67679912454779 1
1.39435254027612 1
1.52281551933183 1
1.29582204233185 1
1.61850344909261 1
1.46991763998323 1
1.48739968518973 1
1.38899971055404 1
1.51476222044395 1
1.3983627885953 1
1.3283999516909 1
1.74365206045101 1
1.62849110851852 1
1.49162827981049 1
1.39648997229674 1
1.68296974451482 1
1.42199720072447 1
1.56657547824539 1
1.31017610852845 1
1.51396771489502 1
1.47611591722031 1
1.67623718263703 1
1.37376100018965 1
1.54355063770497 1
1.56146473322236 1
1.46702297101358 1
1.51989875322179 1
1.61019512555308 1
1.41063387088862 1
1.60681704710868 1
1.54660605485142 1
1.44315363147251 1
1.53599977531973 1
1.68340858981468 1
1.26473071710299 1
1.68435852965451 1
1.47500613174018 1
1.51467760609846 1
1.51491446665118 1
1.37959831026917 1
1.48954473962296 1
1.65851177562159 1
1.25101413587365 0
1.47209704881733 1
1.55058195367547 1
1.59299088333362 1
1.28525963684658 1
1.44391123877275 1
1.51999386788475 1
1.42223966699954 1
1.5715628361924 1
1.33457888425508 1
1.59767123633452 1
1.38459759538408 1
1.47922311551071 1
1.4613420753231 1
1.39526363669806 1
1.47969919649894 1
1.72194264880473 1
1.48658944507404 1
1.25115128095918 1
1.2287343777827 0
1.31076542369159 1
1.27821458348075 1
1.59834757131275 1
1.55666128751469 1
1.57073129711984 1
1.33249737057971 1
1.4413265353248 1
1.19312012348505 0
1.58989722491957 1
1.50831769253971 1
1.62127139407833 1
1.58297525045156 1
1.27644113657541 1
1.52333314532074 1
1.53776218001812 1
1.27016207133464 1
1.41164985205199 1
1.34930404246753 1
1.48500727687483 1
1.53612761165722 1
1.53855164086092 1
1.49467981924071 1
1.79562414923492 1
1.3681783960878 1
1.52853342044999 1
1.69080961480294 1
1.41174241624968 1
1.39448895934218 1
1.36606033372158 1
1.34459542727221 1
1.34494592400331 1
1.55756536290204 1
1.54956536017875 1
1.55125597189295 1
1.43519350859904 1
1.49577366067134 1
1.40421046408602 1
1.57647287630071 1
1.30381561291746 1
1.53593560834394 1
1.35908706875406 1
1.42866793936913 1
1.48652949588104 1
1.28652801710917 1
1.44624937539027 1
1.38290890133169 1
1.40492975919018 1
1.41479883816384 1
1.39590526085315 1
1.64722574493875 1
1.57371666747902 1
1.4225928277418 1
1.54404245435161 1
1.53013071278224 1
1.46892880634835 1
1.35701021808061 1
1.47095115931776 1
1.45130694274528 1
1.49173681661116 1
1.52646956601866 1
1.66109085159232 1
1.47320105595358 1
1.45550728129487 1
1.40370854424887 1
1.41393680049302 1
1.42325940444754 1
1.6039298137708 1
1.54364110536781 1
1.50835148042724 1
1.62707398068039 1
1.6775466294506 1
1.73076209326891 1
1.41125788446151 1
1.34537916274714 1
1.50913904730537 1
1.47168551844925 1
1.49600688982998 1
1.65939627018952 1
1.66809606310393 1
1.52806014662824 1
1.23531652996988 1
1.40221869751121 1
1.37356137560047 1
1.30449987854401 1
1.37349436296398 1
1.5741792909155 1
1.30745935326086 1
1.42309570077126 1
1.45737838277918 1
1.61849323683402 1
1.67259150524476 1
1.34483140104847 1
1.5160421966716 1
1.41981840022757 1
1.47095145748529 1
1.28457305973687 1
1.40728882448279 1
1.35878349966951 1
1.65687399137979 1
1.5355464612687 1
1.69001366956104 1
1.55456063804383 1
1.44380181494985 1
1.44136893013564 1
1.45195696952072 1
1.41004049131586 1
1.55545630550519 1
1.58278035740211 1
1.45780225692908 1
1.53502568528461 1
1.58190546523374 1
1.39441478939175 1
1.59098183086189 1
1.37142896564347 1
1.51420222094488 1
1.25601675003126 0
1.57337690021562 1
1.52334985124691 1
1.40639154931861 1
1.52283187412642 1
1.51349259087292 1
1.46982587766731 1
1.48927743735633 1
1.34896325111745 1
1.57413291268226 1
1.47338225359818 1
1.34053429441593 1
1.53594357139991 1
1.54660541932554 1
1.45436203028886 1
1.77696849955894 0
1.46250763460595 1
1.46460861218175 1
1.51494446847782 1
1.52360409178369 1
1.33800049007541 1
1.38243847950032 1
1.5861952326689 1
1.72851394137633 1
1.51148746443013 1
1.43687280036176 1
1.23022672628513 0
1.49240801205251 1
1.32416923525088 1
1.25961590319028 0
1.51556254295228 1
1.45974156668457 1
1.36772723284393 1
1.4494496351228 1
1.63558267667424 1
1.29524719024638 1
1.60242578810282 1
1.4946109942878 1
1.38949196617596 1
1.60105534010553 1
1.47216731233361 1
1.47850213130151 1
1.53484222306785 1
1.47024855401051 1
1.60792311387888 1
1.60101861637468 1
1.38284987750255 1
1.46231475945647 1
1.59050628356672 1
1.5538435465168 1
1.35278293468294 1
1.39050829156518 1
1.39335470452452 1
1.45561257056411 1
1.79711355001104 0
1.49897043957818 1
1.35905874192711 1
1.52801623595254 1
1.3801089923439 1
1.54338356565191 1
1.60108451651092 1
1.47159907393595 1
1.35048829464812 1
1.64828669878711 1
1.48912400205324 1
1.2168127631403 0
1.57015609066551 1
1.36223328627851 1
1.6913517403228 1
1.6739917457631 1
1.40408153199665 1
1.44110178554543 1
1.34664104843075 1
1.27995460555217 1
1.63575492885442 1
1.60238919526735 1
1.55265136152471 1
1.35545447355855 1
1.36476951166359 1
1.45483216456982 1
1.68319231790502 1
1.67134901099375 1
1.45603710222977 1
1.79961054457747 0
1.54158254462756 1
1.40705047644514 1
1.58247555695201 1
1.35077096944782 1
1.61752298178962 1
1.29961017309237 1
1.37452601329008 1
1.39766094792102 1
1.35839123350866 1
1.6074955795449 1
1.51071275631616 1
1.81505556403 0
1.43383546721635 1
1.59360317997747 1
1.30991383525984 1
1.32362167232056 1
1.48440629155905 1
1.74562087410588 1
1.71448619702898 1
1.37441814216195 1
1.37284732594744 1
1.47396484464398 1
1.40930409677302 1
1.28976285865154 1
1.42262861020244 1
1.3844518388526 1
1.55394849705411 1
1.53127088947219 1
1.54427944802089 1
1.4263837843578 1
1.34532419176501 1
1.59332595545504 1
1.42628415429226 1
1.56161594854919 1
1.51929899047118 1
1.33362506295933 1
1.58322922203286 1
1.33098163932327 1
1.36596305771246 1
1.55157065335505 1
1.49576325086979 1
1.50838441220914 1
1.48712427744899 1
1.55101408151187 1
1.40994758590622 1
1.62605181073234 1
1.63281244036408 1
1.50980781440916 1
1.52171992233742 1
1.46991694315514 1
1.43086838735021 1
1.44468822266257 1
1.34313885708124 1
1.41969934977938 1
1.55903838105088 1
1.72208702747792 1
1.35448948601926 1
1.56767045201485 1
1.48487186672272 1
1.58123955662602 1
1.49768730689632 1
1.64468227489249 1
1.49751145968879 1
1.47753484508653 1
1.57082618339809 1
1.47369855466927 1
1.65260169621522 1
1.52276977573705 1
1.69768900458237 1
1.59757325922584 1
1.5467470670351 1
1.4617901343093 1
1.64188652541035 1
1.53424092160472 1
1.38603518899716 1
1.60848918708955 1
1.4320124401035 1
1.4084967914804 1
1.60402587973848 1
1.33647382002779 1
1.37812028535248 1
1.29105043721328 1
1.515176098962 1
1.5370584820384 1
1.62042066671974 1
1.64447491169758 1
1.58210076205425 1
1.46627564504262 1
1.66334957202953 1
1.3942372517242 1
1.4942179867554 1
1.46386010883374 1
1.59931985914814 1
1.57021393944381 1
1.41688972492566 1
1.42134327210157 1
1.62408100264728 1
1.45372522119551 1
1.55423720474002 1
1.35139964581831 1
1.55448189784498 1
1.44946562946729 1
1.65723946564378 1
1.43658240852103 1
1.40268842074515 1
1.66855683325018 1
1.55731453581541 1
1.42829237933872 1
1.53733483319907 1
1.50733052503867 1
1.56305406713838 1
1.40735350550811 1
1.44340339774831 1
1.47668790598626 1
1.26555879992162 1
1.40118386309995 1
1.56132869539979 1
1.50685135917384 1
1.67782228078243 1
1.17496507239153 0
1.50335823257389 1
1.53630519626442 1
1.35198260722524 1
1.52668148418663 1
1.67959110828489 1
1.48167366456147 1
1.39002818719857 1
1.42827409292918 1
1.60139166680426 1
1.73530454812093 1
1.6095653919564 1
1.74643836951778 1
1.35981772551249 1
1.31286888759496 1
1.28021498924627 1
1.53745486738992 1
1.46496929092771 1
1.51409735861154 1
1.56023950259548 1
1.44649323005024 1
1.56041287033291 1
1.38396824060757 1
1.34939220001628 1
1.66817559223953 1
1.52876780581782 1
1.3467134845906 1
1.45270649457403 1
1.71419426836282 1
1.56262795504929 1
1.49576368414597 1
1.36967415196272 1
1.50978301395518 1
1.60852997733715 1
1.34061303369003 1
1.56761966535279 1
1.47721394319781 1
1.45859379239981 1
1.60566589029875 1
1.58377551969443 1
1.70585649157181 1
1.71177167037759 1
1.76716533579417 1
1.32071032324351 1
1.57771669314988 1
1.35467658249596 1
1.39148133709721 1
1.32545306550121 1
1.41247503827064 1
1.54894333556525 1
1.43307398336468 1
1.35373584902505 1
1.42275343091208 1
1.59550297179332 1
1.42768697398584 1
1.46487961591869 1
1.34650297520239 1
1.49251553644093 1
1.30164609956395 1
1.641179562317 1
1.66437561098072 1
1.18785427174436 0
1.46657956180235 1
1.49178009677446 1
1.39475679999263 1
1.47642571579225 1
1.40000076719136 1
1.58047402530019 1
1.4373606233399 1
1.33161087847048 1
1.44729093236568 1
1.45475174037663 1
1.45018639824122 1
1.42296952180381 1
1.2801343121891 1
1.5766307351886 1
1.55039355047836 1
1.43607012603215 1
1.51693144981296 1
1.55876408759623 1
1.42589641697552 1
1.44348470541923 1
1.58544771277285 1
1.53602725033816 1
1.54145162577941 1
1.52988124761531 1
1.3067839451317 1
1.42544924932802 1
1.38675902647513 1
1.54291500237774 1
1.52765052667252 1
1.39538391038895 1
1.27622214769676 1
1.47796988624933 1
1.38363104308499 1
1.30055630400854 1
1.40478894222887 1
1.3952046602038 1
1.44548847155899 1
1.47696575032618 1
1.44356976358342 1
1.52163435070054 1
1.67543137414863 1
1.43468869464316 1
1.33684821997792 1
1.47342582106146 1
1.44722490676475 1
1.39302480664518 1
1.13530523527887 0
1.50713932133905 1
1.53463791869122 1
1.61978175251996 1
1.62693252660825 1
1.46286451650503 1
1.47570017251631 1
1.389438508432 1
1.30251265955256 1
1.52994088310957 1
1.52904495832473 1
1.41450202365779 1
1.39452786284356 1
1.55666905302078 1
1.56530643057397 1
1.53821284161267 1
1.50380012788466 1
1.28409316962209 1
1.25882365518979 0
1.35636231273611 1
1.57124730908992 1
1.64238303668832 1
1.47218062235272 1
1.57865321154188 1
1.6634730135425 1
1.63230371632445 1
1.50372002554792 1
1.38157047507023 1
1.53967167914443 1
1.34707159948647 1
1.48507026615278 1
1.28338745563043 1
1.56378609122483 1
1.48394912884803 1
1.37592086465572 1
1.31589763336431 1
1.59843502551023 1
1.25273159534835 1
1.49646476517294 1
1.43572508247295 1
1.55726927887134 1
1.37714982037995 1
1.77646049446281 0
1.48872721527363 1
1.55496144130791 1
1.37190093806968 1
1.2816236920144 1
1.33930625307904 1
1.47741162394862 1
1.36863332147364 1
1.33969392672539 1
1.51227520873623 1
1.4535102402549 1
1.6857408948628 1
1.33616766175459 1
1.43709142644566 1
1.84763187806978 0
1.36737212621383 1
1.43337171102078 1
1.55644183870873 1
1.56795535189626 1
1.50641054657552 1
1.45290437922159 1
1.5022154435769 1
1.39801399735522 1
1.57797027758016 1
1.63332256646328 1
1.57722647374949 1
1.45479541887623 1
1.5920855880362 1
1.82099878007695 0
1.6089243689239 1
1.43547206788929 1
1.37017501757733 1
1.56497210129098 1
1.35219173274677 1
1.54934493351825 1
1.18812544511351 0
1.31319491081017 1
1.53251158283837 1
1.60488743034181 1
1.60240914530368 1
1.5070630851404 1
1.42165309266598 1
1.38194014298053 1
1.48379906563451 1
1.36111359657077 1
1.52861437907133 1
1.65916559537236 1
1.64200660780316 1
1.3728595943072 1
1.5546128811811 1
1.52914699272564 1
1.51761234980757 1
1.5252906218483 1
1.41840560132798 1
1.36808566396026 1
1.50267829238798 1
1.49730259274505 1
1.65848032844162 1
1.38315096147531 1
1.45743377257771 1
1.62626413590758 1
1.4160912965671 1
1.52319005196379 1
1.47994236423462 1
1.55507595805538 1
1.70329421581952 1
1.58463090864263 1
1.66521990692058 1
1.46081445163807 1
1.51159569351545 1
1.65096939048982 1
1.38061404990795 1
1.33208618352131 1
1.50346578275265 1
1.42155354777839 1
1.40354608703276 1
1.68370390606109 1
1.38803522820234 1
1.44045856671216 1
1.55022527196774 1
1.60356438313317 1
1.4616889878032 1
1.47014389636522 1
1.48989841769629 1
1.51886045500069 1
1.44697920937112 1
1.47953340112103 1
1.32762566964269 1
1.57892489331955 1
1.62544476253543 1
1.62300308398861 1
1.34889318934027 1
1.74627256436855 0
1.29281940488172 1
1.69449263486704 1
1.44322150354522 1
1.60668421297687 1
1.36454847769624 1
1.42132248548843 1
1.46593941831524 1
1.53148369404795 1
1.48168646111272 1
1.62324381379797 1
1.36942376628351 1
1.38082196032262 1
1.30125023846468 1
1.44512415833157 1
1.69632009133037 1
1.37279167356315 1
1.38490295430832 1
1.49515749022852 1
1.62858184440933 1
1.52045735301511 1
1.52448089734259 1
1.52555082524558 1
1.46446874018156 1
1.4809792193207 1
1.55774539640426 1
1.66371678286732 1
1.64901636026798 1
1.56865391285238 1
1.57046161673248 1
1.64031448299506 1
1.38681639915271 1
1.31703878954443 1
1.53948743709675 1
1.52140320147893 1
1.49243438974354 1
1.647818271476 1
1.50289090491881 1
1.37458828025295 1
1.43597919536897 1
1.59480251674989 1
1.60634270898406 1
1.40734645147897 1
1.43262380205169 1
1.54727352855247 1
1.55270957126063 1
1.63239449661688 1
1.46596238261678 1
1.45121389523604 1
1.33018159600744 1
1.60362902008124 1
1.42586020236852 1
1.49393613759578 1
1.56502842869475 1
1.61116759973852 1
1.73086417040982 1
1.68348292361549 1
1.37358014449095 1
1.57023580674809 1
1.56825733094854 1
1.65905863233568 1
1.49074482850398 1
1.40903589339273 1
1.50639409314908 1
1.39293154515426 1
1.20164577826668 0
1.3868971832691 1
1.64664934212531 1
1.51382497981373 1
1.39244684348329 1
1.38519398014525 1
1.77350039254991 0
1.50589905820125 1
1.67766525328763 1
1.56418910297758 1
1.44153011444648 1
1.56395357778636 1
1.39457160222321 1
1.51344521276481 1
1.42481395052826 1
1.5935059110202 1
1.53587661406855 1
1.31411538732653 1
1.42214840386373 1
1.30724827200397 1
1.3280600532696 1
1.53276460320453 1
1.7180957934159 1
1.54541254473222 1
1.40778581650526 1
1.64843887432091 1
1.34438879115459 1
1.60686512412819 1
1.6695489148906 1
1.61872267855261 1
1.50694957786621 1
1.46583796877656 1
1.52229424115482 1
1.43058464872488 1
1.59890264014132 1
1.58390389070129 1
1.49391166197534 1
1.31546128685743 1
1.51711685401352 1
1.41000376666232 1
1.52381992982941 1
1.64353018698977 1
1.36850345334895 1
1.35691902368045 1
1.35795601218441 1
1.35004682165339 1
1.55607994295039 1
1.41275058022428 1
1.31907269872396 1
1.70501592715045 1
1.37747920876254 1
1.36178904227068 1
1.31933402218229 1
1.38945207727878 1
1.5445961362016 1
1.47797383030008 1
1.69744788542816 1
1.31380406283808 1
1.26033273716521 1
1.50761168149095 1
1.43189060888019 1
1.46132177351235 1
1.39020113586027 1
1.48407888129068 1
1.58069187968723 1
1.39795286696374 1
1.49962369017692 1
1.70822818002146 1
1.37410470641047 1
1.37208169978064 1
1.36591959792642 1
1.46193542529207 1
1.47719146749953 1
1.48020531670373 1
1.55582956469811 1
1.57207506268445 1
1.71223275772785 1
1.46669626431713 1
1.41206159841608 1
1.51977176178064 1
1.42421499534895 1
1.58864565457921 1
1.30388470058882 1
1.71930474615556 1
1.59575142754361 1
1.34244174335098 1
1.24176243605317 0
1.34885869023731 1
1.53455563380649 1
1.64353956338455 1
1.54779453319294 1
1.69690049679227 1
1.46845799534258 1
1.47758570025076 1
1.54193964941132 1
1.42505258855943 1
1.24298077894847 0
1.59723551510688 1
1.64361847033047 1
1.68366363756859 1
1.4953103865249 1
1.54875722223172 1
1.3276754899157 1
1.32049967173429 1
1.56037066397274 1
1.50759137955544 1
1.3981084495133 1
1.65999732967799 1
1.49612516695414 1
1.43391850945139 1
1.4398587007926 1
1.37878907373614 1
1.59793933619851 1
1.45851523618527 1
1.67562891475784 1
1.55297545847731 1
1.53934210388904 1
1.44299085326108 1
1.59746749481646 1
1.33594442837024 1
1.43034496473464 1
1.33554359282904 1
1.54480063490056 1
1.43727321436453 1
1.5095938493493 1
1.29909782053179 1
1.60519379365712 1
1.4365469287783 1
1.56940655355161 1
