# Supplementary material for: Bias caused by sampling error in meta-analysis with small sample sizes
Source: PLoS One. 2018 Sep 13;13(9):e0204056. doi: 10.1371/journal.pone.0204056 (PMC6136825; doi:10.1371/journal.pone.0204056)
Supplement: S5 File — (ZIP) [file pone.0204056.s005.zip › results N = 20 theta = 1.5 tau = 0 sz = 500-1000.txt]

"dl.theta" "dl.cp"
1.4957586469923 1
1.45005273260765 1
1.48385387336739 1
1.44074346893511 1
1.49508252814778 1
1.53309046071668 1
1.48598052928479 1
1.52255687084748 1
1.53160008189459 1
1.48306516033715 1
1.52803257466616 1
1.46813482871508 1
1.5050474559679 1
1.52687451356149 1
1.50878141929063 1
1.50879198065187 1
1.43951875929113 1
1.48334609767392 1
1.51381789535157 1
1.51411515599635 1
1.54365832404893 1
1.5271599608293 1
1.48668025138783 1
1.5458660871934 1
1.55369770450291 1
1.47088914353816 1
1.53387805877454 1
1.48249152003168 1
1.51922060745501 1
1.5350540730811 1
1.52475360439095 1
1.4829457388198 1
1.51119550145262 1
1.45018837386919 1
1.48312241737791 1
1.57831531131763 1
1.49292542585044 1
1.52440382112819 1
1.46795914924094 1
1.49497202379147 1
1.37431906500978 0
1.51914544716682 1
1.45716493801171 1
1.47580021092968 1
1.52985404283385 1
1.52621588770697 1
1.48612412616627 1
1.47258710773239 1
1.56304662655793 1
1.51513929089322 1
1.52268008734304 1
1.45566417057798 1
1.51678997964013 1
1.50035148078897 1
1.47067877469376 1
1.50570009617812 1
1.50553737928887 1
1.49950074595939 1
1.45312217351345 1
1.48427495240989 1
1.52618486254301 1
1.49983069366611 1
1.56532702780869 1
1.47357717976065 1
1.53432115869558 1
1.53959375138146 1
1.42987402590007 1
1.49130945404309 1
1.50339106460753 1
1.50836185113058 1
1.53429514923 1
1.52652747531157 1
1.4908963409826 1
1.56569789556191 1
1.47879789092355 1
1.56967211937082 1
1.51473264263315 1
1.5628625536865 1
1.49675537163865 1
1.45768528685528 1
1.5407599237758 1
1.50615057655736 1
1.52899925971065 1
1.47143291941046 1
1.50306871142111 1
1.52306866157586 1
1.53531333120098 1
1.52790450918893 1
1.58137130481111 0
1.46116946383838 1
1.49342740718661 1
1.52000296757205 1
1.51838425309745 1
1.5153304236721 1
1.52851826246931 1
1.50597709412209 1
1.52307360571762 1
1.48428936465981 1
1.50323512439043 1
1.49651964275535 1
1.53209315268584 1
1.54301503507328 1
1.55384281695173 1
1.60708363655042 0
1.51886012699237 1
1.50054992526415 1
1.51765197568044 1
1.46427897992959 1
1.49631460823002 1
1.56792440323565 1
1.46709986685129 1
1.50216348807951 1
1.49461754998411 1
1.47583474658311 1
1.47795560727518 1
1.41049298134228 0
1.47443543918514 1
1.53565553865083 1
1.52444572222798 1
1.53083288094945 1
1.58499278977992 1
1.48704115151348 1
1.51768103068621 1
1.49322320650266 1
1.403639819533 0
1.48071058189976 1
1.4881121156534 1
1.49315209644849 1
1.44666381525879 1
1.49466192787065 1
1.50321159115338 1
1.5085537913061 1
1.5954405454633 0
1.52877375466964 1
1.48229132848437 1
1.48881963913312 1
1.53427547466334 1
1.40397045456946 0
1.4931212889186 1
1.50430593406368 1
1.50992338138919 1
1.51048765378814 1
1.52399512924695 1
1.51952873646885 1
1.44805659865266 1
1.46687227419455 1
1.49756647005521 1
1.55211668633647 1
1.45066118867542 1
1.45964574207367 1
1.53471395271132 1
1.49227604092341 1
1.51498849999927 1
1.48784101791563 1
1.47934648150152 1
1.5691795337104 1
1.49757415431891 1
1.48905836248988 1
1.48804232200877 1
1.5186097150265 1
1.51104202418282 1
1.48742441166252 1
1.53069967694231 1
1.50201061760198 1
1.52156550841764 1
1.45823217738825 1
1.50075123422455 1
1.5403872700647 1
1.48836037596198 1
1.47624981837415 1
1.54715557828901 1
1.47596584072085 1
1.45884376650602 1
1.50766366423001 1
1.50869174995937 1
1.50049119975473 1
1.53869633260372 1
1.55767497529401 1
1.52580207594325 1
1.50627591292307 1
1.51805824705885 1
1.52325041761842 1
1.51030895186954 1
1.57571090382719 0
1.49965335320552 1
1.50797099271209 1
1.47878236203494 1
1.53467041508383 1
1.40342756163359 0
1.51933636298639 1
1.51576340239284 1
1.54917588402394 1
1.46800821875116 1
1.51547992637577 1
1.51214168572929 1
1.46867695276851 1
1.45732982067573 1
1.52691030939592 1
1.53630981746696 1
1.44977341822851 1
1.45228549831494 1
1.45264352794426 1
1.51240309182091 1
1.50117910444501 1
1.52663960500365 1
1.42286613062087 1
1.48133678014366 1
1.50514500220853 1
1.41313818644805 0
1.52360951491281 1
1.51155959856703 1
1.54393444149224 1
1.4710837978114 1
1.44551107276682 1
1.47414385985257 1
1.4713328498449 1
1.53560558984462 1
1.49596210552204 1
1.50191289142217 1
1.53911603386071 1
1.5145991417951 1
1.52782089954333 1
1.47917890836204 1
1.5003353284869 1
1.49610617288986 1
1.47038501056868 1
1.47563114295273 1
1.45727913807425 1
1.5349408674239 1
1.47663076954803 1
1.46195488673583 1
1.55859656348835 1
1.47941745149758 1
1.49122201890884 1
1.468088213014 1
1.49235314600615 1
1.50505698415267 1
1.53410495400253 1
1.4432853731291 1
1.45326353916649 1
1.48302117591507 1
1.50777499642105 1
1.53199597659343 1
1.46743064772717 1
1.48129206290096 1
1.50014274314724 1
1.57433971066107 1
1.44910529901719 1
1.48821446637051 1
1.52496842644193 1
1.47652581867619 1
1.50010070794213 1
1.49073133649222 1
1.52644748170145 1
1.4976135280979 1
1.48668618150487 1
1.46785931477712 1
1.51289122633148 1
1.52856425747821 1
1.4696854557764 1
1.47271387761595 1
1.51101325249604 1
1.50072013118977 1
1.48359815478913 1
1.51366339783825 1
1.50285855205052 1
1.47296224898643 1
1.49742670759711 1
1.50186584780969 1
1.52261151077541 1
1.49956292407883 1
1.56996752866587 1
1.48920907888698 1
1.46627934805181 1
1.57666372633038 1
1.50150483053478 1
1.47159914747355 1
1.48919079769665 1
1.52037379684737 1
1.52630334588353 1
1.4695439051726 1
1.48910864473143 1
1.5232113727335 1
1.50641782261562 1
1.486601986685 1
1.51222365217371 1
1.4807831211088 1
1.49140579207214 1
1.45149189899631 1
1.47747475276771 1
1.5048014155357 1
1.47800966087471 1
1.50510776950114 1
1.51582882841281 1
1.4966450723336 1
1.54337985158356 1
1.43264608798436 1
1.47347595815023 1
1.5180017507896 1
1.49102167244384 1
1.51754242948957 1
1.49150320624347 1
1.38451162300232 0
1.45599217077395 1
1.54773174705427 1
1.54070603338404 1
1.50988321542196 1
1.55230468329061 1
1.40527882976857 0
1.48700132271424 1
1.52930222917019 1
1.4750176767481 1
1.47517984972712 1
1.55147777766798 1
1.50800671608385 1
1.49904256470186 1
1.49143041496795 1
1.45946412910108 1
1.44928288407941 1
1.466135942166 1
1.46438762922547 1
1.54094022432903 1
1.45629351813704 1
1.47358149625082 1
1.48994660967728 1
1.52269044007921 1
1.45802376459329 1
1.62167949892254 0
1.51810859849191 1
1.47861135078941 1
1.46310562932385 1
1.44545690175853 1
1.47334821171413 1
1.49679710779585 1
1.48950726442321 1
1.5104755731511 1
1.54935024478161 1
1.50462015331117 1
1.4669667928901 1
1.48547576549921 1
1.51601410031629 1
1.50371183822634 1
1.55160470575696 1
1.47547851048611 1
1.47233260402751 1
1.51499095144455 1
1.54235761076887 1
1.44838837371098 1
1.47665353305401 1
1.43148374013759 1
1.47879896403137 1
1.5501982932324 1
1.48730882763052 1
1.54935523835844 1
1.41234383071028 0
1.54755866897924 1
1.5457973126055 1
1.50034524533595 1
1.50731817552983 1
1.48685689511968 1
1.49997491770131 1
1.45816102566034 1
1.50428166657449 1
1.48297141703119 1
1.48714230407441 1
1.52265910709614 1
1.56991062825272 1
1.52415313385435 1
1.50353415923638 1
1.47686114843248 1
1.56390299921057 1
1.54306751410459 1
1.4738410275076 1
1.49018758492139 1
1.52959457466865 1
1.52121695135768 1
1.49488522502228 1
1.48741435713565 1
1.47598139136472 1
1.53141823646788 1
1.51418390045759 1
1.55118711203622 1
1.48822171340031 1
1.52821573699544 1
1.51112012917517 1
1.52084638629311 1
1.47536056252737 1
1.49856508642956 1
1.54880319040673 1
1.51425266975313 1
1.53409595404442 1
1.50955491357554 1
1.41583546831667 0
1.55317984969594 1
1.43796926449813 1
1.5091857978815 1
1.48513016177523 1
1.50461262203072 1
1.49561630250849 1
1.57603469328435 1
1.47368366299074 1
1.41669139203128 0
1.50712699466372 1
1.52554540265071 1
1.49673393318742 1
1.51466113588091 1
1.56309426878102 1
1.52930731462693 1
1.46825022621191 1
1.42221749749094 0
1.50066103613127 1
1.47836814206026 1
1.53122842862732 1
1.51376103322475 1
1.55946115886344 1
1.56449594226256 1
1.46991688673704 1
1.51692522655892 1
1.52035723013676 1
1.44518567644655 1
1.43876123997538 1
1.44410543989921 1
1.49579387282183 1
1.48332734343409 1
1.49182907526272 1
1.48421072729363 1
1.50220732704456 1
1.53224240203176 1
1.46757112253565 1
1.52939796697563 1
1.48306360207495 1
1.49274488912927 1
1.51114027012249 1
1.54892152529127 1
1.54135891224552 1
1.47714407497613 1
1.49813898253689 1
1.41181917714155 0
1.46320555881917 1
1.50036562039242 1
1.53464941707584 1
1.49312559241968 1
1.52596196020787 1
1.47970294689196 1
1.51871770259631 1
1.44226001249118 1
1.51556031439873 1
1.47710053309634 1
1.51959394326546 1
1.48134265656434 1
1.48594057737716 1
1.50849078221083 1
1.52000675059002 1
1.48985382946261 1
1.52077555815836 1
1.50303779070634 1
1.49593924352229 1
1.54676512388194 1
1.42833480168463 1
1.54551339417873 1
1.52161448646752 1
1.55437027049474 1
1.53152779033582 1
1.48450420139322 1
1.5081603667082 1
1.51413131898547 1
1.44089565416571 1
1.4229721903812 1
1.53978108795899 1
1.49825094098541 1
1.50381854434067 1
1.53479547534745 1
1.48201823417722 1
1.46526599871518 1
1.49278420903674 1
1.52671789192976 1
1.43870329871333 1
1.52375799156299 1
1.44768973859014 1
1.46358888167469 1
1.57051571020667 1
1.4325783345283 1
1.48885081719915 1
1.42546456279233 1
1.5157555543357 1
1.43931613745409 1
1.46939527177602 1
1.42147061816041 1
1.53881292078276 1
1.47818357440488 1
1.48377573819724 1
1.45313546933777 1
1.43638621312665 1
1.49147066693657 1
1.41757569599719 0
1.50173681940176 1
1.45922268381946 1
1.44821375201702 1
1.48689480616579 1
1.52191266966609 1
1.49758117664094 1
1.52508716545624 1
1.49677301493535 1
1.48087377356756 1
1.42971441795555 1
1.43534627334431 1
1.51257524158021 1
1.50016869327459 1
1.54322584300386 1
1.48992801393519 1
1.48073364843278 1
1.52943090818805 1
1.48433573142722 1
1.51308057064681 1
1.52990417475498 1
1.55681539505289 1
1.50194699964873 1
1.40922258278037 0
1.51992251906187 1
1.52504251173698 1
1.53275327991577 1
1.49620219323001 1
1.56586773512099 1
1.44880789402136 1
1.46961633106451 1
1.55067208166109 1
1.44230897100312 1
1.54614242764576 1
1.4056339798573 0
1.46687512175796 1
1.49197163559036 1
1.47896214591228 1
1.49665202553743 1
1.50258377523234 1
1.45760477491782 1
1.44129916648129 1
1.55256811932903 1
1.53825456662015 1
1.45188099261563 1
1.48393677738817 1
1.53661460783718 1
1.48675857256241 1
1.48490670807926 1
1.52338201072732 1
1.44598031585359 1
1.49993375208755 1
1.54703425836643 1
1.60704449215511 0
1.49753605777692 1
1.50685224141063 1
1.44816240417753 1
1.44985009210504 1
1.43500329631218 1
1.50247905613962 1
1.42839547137785 1
1.46342439615342 1
1.51207591760481 1
1.49269817177052 1
1.43470578865711 1
1.51003588838726 1
1.44079184113074 1
1.47843764516264 1
1.48764723595083 1
1.49680160239657 1
1.51255479903926 1
1.59667919946994 0
1.51122773666061 1
1.4351650470735 1
1.56192992360973 1
1.50361372534962 1
1.45168951393058 1
1.50575624790442 1
1.48739315630252 1
1.54710929996582 1
1.45974325527573 1
1.46745348552775 1
1.46936643513473 1
1.45646889330739 1
1.41164400031652 0
1.50017793988856 1
1.51075530062546 1
1.49436595509752 1
1.50195614554764 1
1.53707513801765 1
1.51702103613271 1
1.49234651696346 1
1.50948432388765 1
1.53030886291142 1
1.52406052197651 1
1.55377712044492 1
1.44807968312951 1
1.45761069983391 1
1.47814168074617 1
1.49982046064393 1
1.51842011595571 1
1.49659347805691 1
1.51112252826118 1
1.54518681005567 1
1.46916568474279 1
1.51481334548085 1
1.49173947287653 1
1.55740289232923 1
1.47830989212321 1
1.41901417726847 0
1.50555859808604 1
1.4746775519976 1
1.4815384719854 1
1.51673254187824 1
1.49929168849081 1
1.47321774221408 1
1.53859358357342 1
1.43565766045709 1
1.52658453571418 1
1.4808748942876 1
1.53557291196032 1
1.51627234924114 1
1.50684549572277 1
1.49004625179837 1
1.4561132373532 1
1.47712646510292 1
1.47561329408706 1
1.52950185837329 1
1.55350666707991 1
1.52402742877188 1
1.47426659837363 1
1.51645463378804 1
1.57883016163992 0
1.47650637729171 1
1.51988797009475 1
1.51887347774526 1
1.47806255043765 1
1.50694988607691 1
1.45336807066254 1
1.49907339460389 1
1.48047987140711 1
1.50940127223686 1
1.46079799350183 1
1.47216428068696 1
1.48971774974413 1
1.5306994939518 1
1.46107112729154 1
1.54544793453377 1
1.573201052122 1
1.54004266964635 1
1.53362140056329 1
1.51434696081624 1
1.50069076663592 1
1.47368495677527 1
1.49915915173208 1
1.48055064586432 1
1.47646345539304 1
1.50531933956749 1
1.44761930373283 1
1.52942311369124 1
1.48013743247123 1
1.50210170054352 1
1.48131879659543 1
1.50165822870121 1
1.45936609659328 1
1.55847074235635 1
1.4737389349865 1
1.4738997186166 1
1.46138950693176 1
1.46891353118681 1
1.53279879443787 1
1.49909898087903 1
1.47757972602896 1
1.53350213740196 1
1.46827989495278 1
1.5009877352305 1
1.49837326087511 1
1.51292728429799 1
1.50664642447417 1
1.46722105182608 1
1.45609625311052 1
1.51376242576283 1
1.57978140359121 0
1.48200310862586 1
1.53254353354119 1
1.49005311650906 1
1.52908469386577 1
1.49138262402277 1
1.4629075855876 1
1.54676497988483 1
1.49992958649604 1
1.57678513056508 1
1.49782018477908 1
1.46628877532032 1
1.50264882706158 1
1.4756117992822 1
1.57392642333585 1
1.45466839589379 1
1.46554345066086 1
1.49731617706795 1
1.47978213582151 1
1.5439231610375 1
1.5651780267202 1
1.5018895455052 1
1.51312418646486 1
1.48777278099691 1
1.51724750003923 1
1.47222572722628 1
1.47626467045933 1
1.505135332441 1
1.51050536026238 1
1.46692278142608 1
1.40839684875626 0
1.51450850062658 1
1.49848571738462 1
1.57270240843614 1
1.50063996419922 1
1.5189381678851 1
1.5835116274384 0
1.47715198728727 1
1.46736913248282 1
1.43211769859331 1
1.45462171386694 1
1.55513114073717 1
1.48548682849135 1
1.50815057867082 1
1.50921378972232 1
1.45089866050045 1
1.52594311785844 1
1.55451265382937 1
1.46573795432545 1
1.50687832720473 1
1.49477656867117 1
1.48395794687939 1
1.47605497887499 1
1.47810533378548 1
1.51324391127122 1
1.58052835276678 0
1.50703375694363 1
1.55767669432028 1
1.53100333423704 1
1.50679601150555 1
1.50121759753372 1
1.53820958672388 1
1.40065518436989 0
1.53643296498856 1
1.52770895653029 1
1.48867560844951 1
1.47197153463776 1
1.52380537441641 1
1.51803077588495 1
1.54898437445811 1
1.50454570735305 1
1.48789174379907 1
1.53246087485744 1
1.46411021512265 1
1.53475600713074 1
1.49903094006885 1
1.5057813082115 1
1.52069386073605 1
1.49435929223238 1
1.45851842093065 1
1.48934589267362 1
1.49912259285908 1
1.49547971177884 1
1.41679960521929 0
1.45416680888195 1
1.47310306013421 1
1.50864182012149 1
1.53010090984155 1
1.5147400089622 1
1.48217465811812 1
1.50713053535592 1
1.44637226698079 1
1.49885856205787 1
1.5564306850958 1
1.4562081325245 1
1.48972807207261 1
1.46639383497196 1
1.4837419000756 1
1.50603029228622 1
1.54104117878447 1
1.43583795616318 1
1.55662574035135 1
1.54367536053407 1
1.45610907543689 1
1.4916957575201 1
1.49610068471321 1
1.5176822079864 1
1.55047982159416 1
1.51087436471153 1
1.42691924571006 1
1.50048711464553 1
1.54622834425637 1
1.51279503612462 1
1.48780822769871 1
1.50564565058123 1
1.48562007777566 1
1.4452103332219 1
1.54236872996688 1
1.51606277063489 1
1.49473499290814 1
1.48674575438607 1
1.5660961687152 1
1.4648564337137 1
1.51491648535017 1
1.48314248790984 1
1.51292228436849 1
1.48717705226931 1
1.46067732999601 1
1.54677548227487 1
1.48814303366287 1
1.54053393124927 1
1.48544011017005 1
1.52582962650136 1
1.48113519182373 1
1.49511025891704 1
1.51032431305798 1
1.48967685302599 1
1.53284223455363 1
1.53295987786113 1
1.49349006209011 1
1.45766901687413 1
1.46533920609422 1
1.49239415778684 1
1.53088341877841 1
1.46330414940668 1
1.51939610309617 1
1.47735604894429 1
1.46529677773676 1
1.55953495630441 1
1.55028149760415 1
1.51792697382257 1
1.42761699072599 1
1.4991064355429 1
1.45221331519525 1
1.53023605297813 1
1.52021598697906 1
1.48080907148842 1
1.47106008464506 1
1.54992979810085 1
1.45964430806985 1
1.51616384822797 1
1.43619913263984 1
1.49448328165386 1
1.48577049279738 1
1.5604931133137 1
1.51595010848579 1
1.54370908005614 1
1.48123555490537 1
1.45309829602548 1
1.42189884114994 0
1.53534119160814 1
1.50968382226319 1
1.51821195300612 1
1.56362614486627 1
1.49427306813861 1
1.39647805913716 0
1.5476064208931 1
1.47727869788982 1
1.50092745994305 1
1.5254669995203 1
1.52021355981669 1
1.49916462737564 1
1.49062399017047 1
1.49234328626244 1
1.52738652336619 1
1.49306170372094 1
1.46436140498654 1
1.47990209354731 1
1.48096442075484 1
1.47941824817824 1
1.44530198268317 1
1.51568821949924 1
1.46422110722244 1
1.56811277049208 1
1.46255771494778 1
1.54165634430772 1
1.42831568838159 1
1.4598547546064 1
1.49799728214155 1
1.53824161872475 1
1.53880581791265 1
1.54317678471307 1
1.52943224580272 1
1.48556688265409 1
1.49554016070792 1
1.55020361730218 1
1.43760660867587 1
1.45552574656753 1
1.46720672040777 1
1.54954927802976 1
1.48642908983908 1
1.45161357381634 1
1.54002896124049 1
1.46289102490241 1
1.4993670627368 1
1.50826440588948 1
1.50114538672967 1
1.54191432649958 1
1.48455864530031 1
1.52347935946491 1
1.47806930589338 1
1.48429057783456 1
1.57649435291111 0
1.48320055892332 1
1.47897988579354 1
1.52799799197131 1
1.55356167740156 1
1.47330122312444 1
1.57213587971482 1
1.48353809274019 1
1.5557839584992 1
1.51296506226254 1
1.46892403244814 1
1.47664098254722 1
1.40809857490345 0
1.53558717230021 1
1.52917661963811 1
1.47595880785364 1
1.51891966514377 1
1.48005482925161 1
1.5595059923557 1
1.47404509406128 1
1.43387575003683 1
1.50242927625184 1
1.56942153780038 1
1.49329998351307 1
1.41821575276742 0
1.52316313339976 1
1.5450674978642 1
1.54528206330984 1
1.56201400329857 1
1.49578705054825 1
1.4919993460533 1
1.58376887997385 0
1.41947815929927 1
1.46890040927494 1
1.49404253501836 1
1.48238309427606 1
1.47481530969664 1
1.55906950563012 1
1.4762615515453 1
1.53317870401309 1
1.52389706188724 1
1.4574030677848 1
1.50492333506015 1
1.55919128360713 1
1.43678330522986 1
1.50603806543206 1
1.46296441454142 1
1.45592590443758 1
1.46299164870507 1
1.54331429160847 1
1.53799350872115 1
1.57911414137279 0
1.45260941167989 1
1.50488617909572 1
1.53702607824301 1
1.54493601280977 1
1.55528789049511 1
1.50397265497907 1
1.48226830780929 1
1.48203014868458 1
1.50077828479506 1
1.48526614380191 1
1.45973788636661 1
1.51033899554529 1
1.49809853534237 1
1.50722286190631 1
1.46804540758451 1
1.44077485854845 1
1.47547111580241 1
1.51208409483023 1
1.535892366077 1
1.52571472015482 1
1.49263826761229 1
1.50011229762455 1
1.48420108343856 1
1.52021411112463 1
1.51540052626333 1
1.5273476769879 1
1.42589492171867 1
1.53999997151979 1
1.50401506083571 1
1.51653597437766 1
1.46658251346378 1
1.49505673148978 1
1.52199781319171 1
1.46602216121357 1
1.47330576768232 1
1.52503968386178 1
1.42513542918513 1
1.46495134306361 1
1.52016627824138 1
1.5624349922345 1
1.47077991471564 1
1.48164319955682 1
1.47175070174226 1
1.53110648390535 1
1.49511105555266 1
1.50751969934823 1
1.47102096223968 1
1.53769675699899 1
1.52654573727332 1
1.47062274572899 1
1.49923585181428 1
1.52869853276393 1
1.51146744980901 1
1.46139355767983 1
1.48361915796383 1
1.45659921010957 1
1.45402626903294 1
1.46263433373901 1
1.49124881077195 1
1.51898113171693 1
1.47475204011031 1
1.52391717143639 1
1.45154229874333 1
1.48575579994587 1
1.48472884132714 1
1.51377310964451 1
1.45190216555605 1
1.45449119621225 1
1.44930204585672 1
1.50448862057911 1
1.49252541854526 1
1.43797709305213 1
1.47677749325706 1
1.45715534902437 1
1.45016925953909 1
1.49508782770335 1
1.49608806683562 1
1.55647389639757 1
1.56884230221491 1
1.52425119515434 1
1.53529449663953 1
1.56923614336248 1
1.47484759490242 1
1.47524352839404 1
1.46239033882607 1
1.5107686768755 1
1.54046554697565 1
1.44977405500583 1
1.46540919965315 1
1.43955691909327 1
1.56687781743556 1
1.45344968906546 1
1.44916804924481 1
1.50785753723037 1
1.51610244978704 1
1.4223750063479 1
1.44289196492252 1
1.51517199149372 1
1.53029050071299 1
1.43682655256503 1
1.47515766575377 1
1.52418635854757 1
1.5004979901824 1
1.4797695282605 1
1.43616241384458 1
1.51850859066154 1
1.42914097672269 1
1.55421202151111 1
1.47056078089256 1
1.41992367984924 0
1.53588472214773 1
1.42676022896414 1
1.47321082190763 1
1.4371072102165 1
1.49999293193513 1
1.5267366737635 1
1.55186798595128 1
1.45091815812729 1
1.50538327783682 1
1.39480744830474 0
1.48254932957743 1
1.53182885606424 1
1.49496635867662 1
1.47460304408588 1
1.54278373791034 1
1.45871800515598 1
1.48641134949243 1
1.50312805168006 1
1.4683105965541 1
1.54171745084052 1
1.46573681887129 1
1.5125143301282 1
1.46008165178057 1
1.48737595692452 1
1.46364759726964 1
1.4393172657211 1
1.41325980194364 0
1.44532976388148 1
1.5303882504268 1
1.56316053243454 1
1.47671913796128 1
1.57850313933127 0
1.50401175504865 1
1.52064379474754 1
1.50639559669178 1
1.49094065963801 1
1.53125279908759 1
1.49041767992983 1
1.55705854932148 1
1.52262193985487 1
1.52409485802055 1
1.46059275505937 1
1.56055105546879 1
1.54194064876253 1
1.53241545553177 1
1.52635583201939 1
1.52081183626322 1
1.48230378214309 1
1.50549698337924 1
1.54486269182381 1
1.46625909935201 1
1.4547294115015 1
1.51779534550802 1
1.48558457887838 1
1.428645959536 1
1.50055159912549 1
1.51080126542712 1
1.49085388822964 1
1.49312631073867 1
1.49912019598426 1
1.48002026801826 1
1.46289669393463 1
1.50027618829075 1
1.5223472387693 1
1.47994653052904 1
1.4291369340071 1
1.52107579419158 1
1.42775046497269 1
1.53842496541299 1
1.4456363630005 1
1.51297239227653 1
1.49082018507749 1
1.5684236260649 1
1.51145454005538 1
1.50421856188679 1
1.44405676572679 1
1.50047379282395 1
1.48716692018903 1
1.54572552678926 1
1.49515348552716 1
1.4690211406917 1
1.48162624738107 1
1.50195021668803 1
1.50094252808808 1
1.43288207515014 1
1.48192359884767 1
1.45250037827232 1
1.50324026908036 1
1.54809193943194 1
1.53166965615702 1
1.49030138193259 1
1.46426968192288 1
1.52419867214035 1
1.48332645449823 1
1.473851593544 1
1.54348242687452 1
1.52471550562605 1
1.5185960936939 1
1.49475603236782 1
1.44069726785762 1
1.50826131038351 1
1.48016893750523 1
1.46199575665868 1
1.48536852623097 1
1.47986405634657 1
1.49133244763088 1
1.45392285802758 1
1.52005940170325 1
1.48664937172297 1
1.4780729120203 1
1.42819200299378 1
1.45921314195222 1
1.4712102357102 1
1.42167430083914 1
1.50420561136558 1
1.46910796071845 1
1.50405961202734 1
1.53739006908547 1
1.50100753930678 1
1.45676549149029 1
1.43693234163995 1
1.59225951582227 0
1.43945001729409 1
1.50469099670172 1
1.5273975797918 1
1.50532301545108 1
1.55650548769581 1
1.51937277699091 1
1.51392457720127 1
1.47282190997414 1
1.48277818044758 1
1.55506268981684 1
1.53687593712711 1
1.45653817943968 1
1.50382633852175 1
1.47599203138894 1
1.49758832279173 1
1.52252517681761 1
1.4418884757994 1
1.53612052325673 1
1.53847934657345 1
1.49877260667576 1
1.46695802010131 1
1.45790786669495 1
1.49452958340756 1
1.48664935983098 1
1.49272249248406 1
1.50181310041593 1
1.59220595037762 0
1.45833614620962 1
1.48280419366511 1
1.55922875308984 1
1.50672225335376 1
1.4690039723075 1
1.4831825992387 1
1.49946914580267 1
1.44095315449795 1
1.49344698813759 1
1.53614008639326 1
1.52085835783424 1
1.42623033470767 1
1.50932272098443 1
1.47200472568461 1
1.49461610791024 1
1.44147063908892 1
1.46999820465523 1
1.49783188130274 1
1.48815857773426 1
1.56601632100835 1
1.43595438023541 1
1.45284726477033 1
1.52137373377406 1
1.57697746604921 0
1.46787115589045 1
1.44756145805175 1
1.48764571950624 1
1.5261527289848 1
1.46139511373906 1
1.55841132745036 1
1.50761910445157 1
1.47866324648081 1
1.5266465510238 1
1.54613682913675 1
1.48150403096473 1
1.50833897655846 1
1.45584348917362 1
1.51361004898867 1
1.49412930795009 1
1.50910085651595 1
1.49945286086975 1
1.47140688623182 1
1.45474444770316 1
1.48106033951874 1
1.49960123748203 1
1.54576481506035 1
1.54474792851216 1
1.5206356920584 1
1.45182516764919 1
1.51802789563046 1
1.55735186158684 1
1.54248641312571 1
1.50617372165041 1
1.55023855177853 1
1.38518110555536 0
1.47715945240864 1
1.51191800639129 1
1.48066148350074 1
1.51029514074362 1
1.54595982940649 1
1.52863799173582 1
1.50358838100982 1
1.54056199434888 1
1.50855596168335 1
1.49471818952203 1
1.49824443195718 1
1.47930888936345 1
1.41461896200029 0
1.51886722034671 1
1.43916119134078 1
1.51078018497436 1
1.49036849318956 1
1.4184661818718 1
1.44278909182505 1
1.55740999362219 1
1.45656712840774 1
1.42799671684394 1
1.55736596383859 1
1.51646216507168 1
1.5205774959834 1
1.55278840501228 1
1.52396144294848 1
1.4745405557063 1
1.50586723471435 1
1.49782137494194 1
1.47702672284414 1
1.49706102977937 1
1.49980148233735 1
1.39348734634798 0
1.46872284478383 1
1.50299629855431 1
1.48168933583967 1
1.57330981212299 1
1.40869839485393 0
1.50967268486804 1
1.46569308633371 1
1.49203042790999 1
1.49802390353015 1
1.48750775193276 1
1.51957659828247 1
1.53833460917412 1
1.53374590017819 1
1.4774234602358 1
1.43164673198713 1
1.51610481712801 1
1.49582600668623 1
1.5861686380332 1
1.64387244178747 0
1.48125504415809 1
1.48891762765653 1
1.44845321672664 1
1.4965640148836 1
1.47615662935059 1
1.43723091407819 1
1.49351856050784 1
1.48830500588484 1
1.47140910722411 1
1.49239362664473 1
1.48272150138505 1
1.51705608833485 1
1.49853278572703 1
1.50276554327031 1
1.49331685466996 1
1.48502553238841 1
1.55083852184751 1
1.53673710429395 1
1.4204602383056 0
1.4898685292108 1
1.52372090820066 1
1.46718897560509 1
1.53349542164989 1
1.50445453288003 1
1.50081138928375 1
1.53548569699339 1
1.53557961372938 1
1.48682541975152 1
1.49670744891463 1
1.48415135927562 1
1.51054661130691 1
1.57059834421404 1
1.47655784821808 1
1.4525158089819 1
1.48305974468717 1
1.48921082520277 1
1.59665188412289 0
1.52828831885644 1
1.5548189622165 1
1.50486609459907 1
1.48811954136266 1
1.49755703559876 1
1.52265721376522 1
1.48691621549625 1
1.50342956275386 1
1.494782876702 1
1.55492755246621 1
1.42886795428274 1
1.49402785826162 1
1.53376111631556 1
1.53641575541416 1
1.51502121993988 1
1.47532230432422 1
1.51394953615621 1
1.48753968380382 1
1.43743225976907 1
1.4687473662342 1
1.41355640468474 0
1.50206042186777 1
1.49339030944371 1
1.4898915297387 1
1.42524129740391 1
1.54373307197009 1
1.48479745572944 1
1.52395565490283 1
1.54802401942332 1
1.45722689670735 1
1.46846607806341 1
1.44221534506286 1
1.47106328619446 1
1.56201244533063 1
1.60220172911491 0
1.47566818383604 1
1.47797319743462 1
1.47851377198801 1
1.51924695859266 1
1.52312538903975 1
1.48691402905913 1
1.43661694811147 1
1.51848373587553 1
1.52286386870084 1
1.50847403290674 1
1.53984414759117 1
1.48100498522138 1
1.50353896832173 1
1.4394208153036 1
1.51258242852289 1
1.55743345528943 1
1.47404872359071 1
1.47071206547532 1
1.49031766882402 1
1.47494771087508 1
1.50236850152308 1
1.5029651482419 1
1.48191026845065 1
1.48967667202321 1
1.51603864912729 1
1.53866045967378 1
1.51881333583276 1
1.48640855347949 1
1.4778398916595 1
1.46091280172543 1
1.53362768043476 1
1.54685152305348 1
1.4652609333616 1
1.56098585480146 1
1.50249133353381 1
1.4658704577487 1
1.41277975123038 0
1.48034954951466 1
1.52434101124123 1
1.52376055485825 1
1.55083844243416 1
1.54428818859813 1
1.46406437772399 1
1.54159108492204 1
1.51374835533479 1
1.53920143873585 1
1.48193895849658 1
1.52926140628059 1
1.47019831453474 1
1.48450398401822 1
1.46712630405277 1
1.44414177307301 1
1.44709882875536 1
1.45744622941586 1
1.52096211173361 1
1.46125970134881 1
1.47819112556538 1
1.49929852764291 1
1.45299047591603 1
1.53165959460308 1
1.56995466994402 1
1.51387537533525 1
1.50312279600085 1
1.56629248442109 1
1.51214819409245 1
1.49511292897988 1
1.4275729217339 0
1.49795129273082 1
1.51559513840253 1
1.50671274815318 1
1.4683762450255 1
1.49778647453059 1
1.5702761558079 1
1.50954259004877 1
1.48003416273385 1
1.45506996548543 1
1.47348919811758 1
1.47718587635766 1
1.48069231632311 1
1.51574000572703 1
1.44089660891992 1
1.49188513761205 1
1.4409767190078 1
1.46701504111804 1
1.46594867277645 1
1.49625042477527 1
1.48876476039331 1
1.44776179501537 1
1.46811578008609 1
1.43265319953017 1
1.51269862904968 1
1.465881496893 1
1.49864184524154 1
1.5486468364293 1
1.52815888190149 1
1.56087129558759 1
1.45419990195249 1
1.52321374522087 1
1.51900976043948 1
1.44035196359897 1
1.4806276808911 1
1.48100242040945 1
1.38905187461694 0
1.51789531421639 1
1.44850534322662 1
1.42836791406801 1
1.5372791091042 1
1.49634948426258 1
1.50984101004956 1
1.56787590237575 1
1.47203393342921 1
1.49446209955918 1
1.58379420552304 0
1.54124546293775 1
1.46484835014693 1
1.44073677243143 1
1.48628875828687 1
1.53832155468644 1
1.43832844271454 1
1.49267198541025 1
1.56404069568735 1
1.47454019142381 1
1.47401103577259 1
1.47519076275563 1
1.44920798185698 1
1.51788289391107 1
1.4891355250341 1
1.51296149091619 1
1.49972230374768 1
1.44905505607048 1
1.5215815537906 1
1.55773426632706 1
1.54639562859403 1
1.46698027991481 1
1.49703399557626 1
1.47193232353542 1
1.57205937807848 1
1.49052747625571 1
1.46383100673034 1
1.473950301107 1
1.48924131600214 1
1.50065858973241 1
1.54451886870091 1
1.49794071647326 1
1.55154126346089 1
1.51837255602532 1
1.46167188469602 1
1.4471845990977 1
1.5302027904937 1
1.51119369492786 1
1.52383610247925 1
1.4954472738438 1
1.52795058206751 1
1.49908415179135 1
1.58358519098799 0
1.53029917880517 1
1.53772245992922 1
1.50489378551096 1
1.35054451868051 0
1.42773832281966 1
1.54468909122695 1
1.53457173158197 1
1.48279509933639 1
1.54980102428002 1
1.49779570035294 1
1.45676664647146 1
1.45343330098227 1
1.53913926472324 1
1.49798241622586 1
1.50355484969774 1
1.50190494456875 1
1.46770295423624 1
1.50583479847447 1
1.49365768963788 1
1.53984118244284 1
1.54588995588424 1
1.54325652351666 1
1.52402260097336 1
1.49033085431245 1
1.58648362123478 0
1.44426713215866 1
1.4959196801014 1
1.52599485899094 1
1.53600777268903 1
1.48818056432091 1
1.49778884271622 1
1.45390773372372 1
1.47640447751857 1
1.46523304856125 1
1.45193245513792 1
1.52380116042245 1
1.50614251140734 1
1.47089729405033 1
1.50195298937172 1
1.49478648235783 1
1.46229517717012 1
1.54481052653935 1
1.52600386841392 1
1.4930482047336 1
1.54007196757141 1
1.47859389398295 1
1.49961519682108 1
1.49003424749284 1
1.49606305929509 1
1.48528071659196 1
1.4474273161751 1
1.55297570255681 1
1.45991200726595 1
1.52924085170872 1
1.53214065023267 1
1.51452965651628 1
1.48688719295898 1
1.44445053902587 1
1.5112183331947 1
1.47590710400777 1
1.56955081403654 1
1.5352512604717 1
1.51346680016328 1
1.4919440076567 1
1.4533029491124 1
1.45574307885511 1
1.50635137168789 1
1.45600399062934 1
1.48287718988833 1
1.49312871355911 1
1.49477819521799 1
1.50530549260116 1
1.51812865052828 1
1.49492560447953 1
1.47188536436576 1
1.49825312616033 1
1.40187637566076 0
1.4653218142555 1
1.45149300272862 1
1.46205494982678 1
1.50666568886008 1
1.43471429909537 1
1.51686846101278 1
1.48905000216997 1
1.45941201310715 1
1.53514536672889 1
1.47710299557869 1
1.47032998876681 1
1.53188145505782 1
1.5200502856272 1
1.50087382232454 1
1.46307910534684 1
1.46877267158571 1
1.53766848540958 1
1.50459531588911 1
1.49474225775239 1
1.48395831776053 1
1.48619711853417 1
1.47872588274838 1
1.5000971363045 1
1.50769868332691 1
1.48364703266477 1
1.48384772046724 1
1.54208153405945 1
1.4366994541374 1
1.52655426767158 1
1.44946728895499 1
1.47419241138342 1
1.51848007547804 1
1.51246364856868 1
1.47894581973975 1
1.45350582360081 1
1.57494249763642 1
1.5087237744718 1
1.42377626055676 1
1.49883302332724 1
1.49526088713944 1
1.55522559892909 1
1.47296735287024 1
1.52816608567876 1
1.49504815291575 1
1.47690981877348 1
1.48227474465476 1
1.44482374693013 1
1.49194822080614 1
1.52940531187529 1
1.49307993386825 1
1.45475487066107 1
1.48627329218434 1
1.48363654287726 1
1.47646610960092 1
1.58411483071589 1
1.54389481394983 1
1.50650523858527 1
1.50245892578444 1
1.47218830102803 1
1.55416399834114 1
1.40127249961205 0
1.45040877733911 1
1.50141390903054 1
1.4690219939754 1
1.47362346575651 1
1.63859097390973 0
1.52268988407416 1
1.45994998706401 1
1.4991387900336 1
1.51146899377193 1
1.4816045255043 1
1.484022081681 1
1.49356616075397 1
1.54745332029806 1
1.50832583076741 1
1.51268316544424 1
1.48386134307915 1
1.54550964512057 1
1.48219099000871 1
1.5323734703024 1
1.54245500065462 1
1.48667198313303 1
1.49737527593903 1
1.46607497559241 1
1.4435396848945 1
1.42725914185296 1
1.45087363764501 1
1.49273135754843 1
1.4658739230989 1
1.50895046727155 1
1.46805571466829 1
1.50925348150346 1
1.56877740621263 1
1.51258386105634 1
1.56171300466749 1
1.47611403956615 1
1.53091127127085 1
1.39916869105464 0
1.55251048982966 1
1.48688107839103 1
1.48759561843118 1
1.55222508182238 1
1.46451525072 1
1.47671620641455 1
1.46374485031895 1
1.50692787120296 1
1.51121460209954 1
1.48376470686751 1
1.53497242380351 1
1.5445451841873 1
1.54289857039431 1
1.49524022850997 1
1.50805945702945 1
1.54111813892889 1
1.41259019051789 0
1.5268077928558 1
1.49344864108064 1
1.5049112186646 1
1.46102676936235 1
1.52576938223533 1
1.48891932538952 1
1.52217063009417 1
1.55146399917474 1
1.52000415620788 1
1.48836884359891 1
1.48827754602781 1
1.51131287510035 1
1.48859240658726 1
1.49315476193909 1
1.5040260575235 1
1.51766781385171 1
1.53082515089848 1
1.4956951492565 1
1.43942862300387 1
1.45925135378941 1
1.51773535160441 1
1.43006182134826 1
1.55682696391231 1
1.45615885845278 1
1.50291116461005 1
1.50350631527765 1
1.46596863684675 1
1.48990457428384 1
1.59570133920677 0
1.47891757961726 1
1.51123628076944 1
1.50700318756562 1
1.5320495438606 1
1.47512122807836 1
1.53052853098048 1
1.46595647088962 1
1.49601991281923 1
1.53008462059725 1
1.46395873246218 1
1.52911108132018 1
1.44053945980299 1
1.51658243872607 1
1.55693343160458 1
1.48392658624835 1
1.52674262630819 1
1.48810666087459 1
1.48985000711415 1
1.4437333971752 1
1.53403300797664 1
1.46176553710535 1
1.51160204971045 1
1.48568102232555 1
1.5261631659472 1
1.48571151941294 1
1.50257883521122 1
1.47281640255222 1
1.50397605146708 1
1.52970330225526 1
1.55590358295937 1
1.5283024465403 1
1.49809964488584 1
1.5161344361547 1
1.50940496870378 1
1.45177343314459 1
1.45260278232369 1
1.47555554213211 1
1.46447234608658 1
1.5190643428269 1
1.48656470179125 1
1.47918004875945 1
1.56000731892168 1
1.46732244312241 1
1.55499459176051 1
1.46044414148547 1
1.50072677826742 1
1.52410111551805 1
1.4825602396553 1
1.53177605720169 1
1.55124726577144 1
1.48439318052882 1
1.5242951131712 1
1.50403575375935 1
1.4664584761501 1
1.49264846976172 1
1.51679219934129 1
1.51335323592071 1
1.45609168850435 1
1.49126202825114 1
1.53939031995404 1
1.48367366994667 1
1.54304949611891 1
1.5534861296417 1
1.54037018963927 1
1.45836693677549 1
1.4915094191717 1
1.5121833059921 1
1.49589938554434 1
1.47486452464312 1
1.55982283739494 1
1.47349304555565 1
1.56513188292693 1
1.4641501905575 1
1.52394507025844 1
1.42749460061323 1
1.54403655620504 1
1.49215766567093 1
1.47530742720316 1
1.52684879875213 1
1.56433474581715 1
1.46845453876294 1
1.54225777413679 1
1.45146352462609 1
1.55048597365919 1
1.51305971047481 1
1.47306134863892 1
1.50817681072175 1
1.53821567630068 1
1.42451151800011 1
1.54520287041514 1
1.51073623411617 1
1.48191521810062 1
1.51023769656174 1
1.52113806402478 1
1.46542103308067 1
1.50342437630281 1
1.49340464387112 1
1.47001565386673 1
1.41195595030419 0
1.43832227299807 1
1.51794910598583 1
1.54264667713515 1
1.431570178028 1
1.48174441141175 1
1.49241615150461 1
1.53453437214218 1
1.49703222222402 1
1.4704386618927 1
1.52364520143627 1
1.5474285742362 1
1.50513318949519 1
1.45024656517558 1
1.54859830562713 1
1.49210918154426 1
1.40221356412504 0
1.52291727117776 1
1.45875829075282 1
1.46846860881825 1
1.48688160291564 1
1.51182029191369 1
1.48912064817521 1
1.49386083903932 1
1.51553636557201 1
1.49257484368884 1
1.47578947429615 1
1.49310031840574 1
1.46692769152672 1
1.5203116848133 1
1.47965958792181 1
1.44421274959538 1
1.48641299323493 1
1.53181232753048 1
1.45299776888696 1
1.45547969367182 1
1.56536312885661 1
1.5415842258891 1
1.50010191557962 1
1.5310800108417 1
1.54157410523229 1
1.50775588733428 1
1.47701366564957 1
1.46405799596094 1
1.46569693459055 1
1.48051311223583 1
1.50646401027319 1
1.44484141101608 1
1.43300610185679 1
1.55085409655863 1
1.51172598769551 1
1.52557181424231 1
1.51592232020705 1
1.45030217097837 1
1.54082719870117 1
1.55632336143587 1
1.46263046780489 1
1.49371101321255 1
1.54017963420922 1
1.47320253935856 1
1.45715632591984 1
1.44310104634485 1
1.45066747610929 1
1.49946048651817 1
1.41648399196116 0
1.53330871391245 1
1.45468703476792 1
1.5073342368748 1
1.52699011069728 1
1.48663247295284 1
1.46945187484382 1
1.51743894810244 1
1.47107737613432 1
1.50673118120707 1
1.58052655849002 0
1.56476797067829 1
1.54809888181228 1
1.43616009853543 1
1.52777536480087 1
1.53383285302625 1
1.48918476415391 1
1.43679277895566 1
1.50613725401231 1
1.53310934575592 1
1.49705196740213 1
1.49681256932914 1
1.50776027968855 1
1.49619228214821 1
1.50442325795966 1
1.45080137523539 1
1.43132847788477 1
1.52591107530667 1
1.5022634510349 1
1.55792656796938 1
1.41686701134097 0
1.48700379482068 1
1.53549097314147 1
1.49261051372978 1
1.47127404976474 1
1.52580551713804 1
1.5987760448608 0
1.50091434010039 1
1.53724006440723 1
1.50403545210218 1
1.46868020991334 1
1.51175512312531 1
1.52683451356008 1
1.46156610112854 1
1.51961035261326 1
1.47269216950968 1
1.50054357918451 1
1.50841303218248 1
1.49118348331102 1
1.51420432507575 1
1.54016934145675 1
1.54773335250636 1
1.48446856840498 1
1.53054615840888 1
1.46859588378344 1
1.52427489410424 1
1.52711929575743 1
1.58274878740516 0
1.52690716295328 1
1.49653557230781 1
1.52365328705933 1
1.51083730681375 1
1.51332482008178 1
1.53553742200765 1
1.47845338541626 1
1.4644835581808 1
1.47222396933295 1
1.57404459266896 1
1.40892683423564 0
1.48449755378518 1
1.49311475929322 1
1.51922295815478 1
1.46746760351303 1
1.46985845006521 1
1.41399418043754 1
1.47727670408231 1
1.48434341268567 1
1.5235461621299 1
1.476878085613 1
1.4579111315193 1
1.44482654583234 1
1.55629568306766 1
1.5162626643711 1
1.47710236998373 1
1.47397607254961 1
1.50416906112057 1
1.51115388548991 1
1.53939793878227 1
1.50228773417327 1
1.48331708055435 1
1.4294592527539 1
1.44471426234061 1
1.51003608002895 1
1.4522230751508 1
1.48564264559501 1
1.54135671365466 1
1.47286143626358 1
1.46764815097686 1
1.59256422731037 0
1.456859790349 1
1.48136948371986 1
1.47486057278662 1
1.55241040347252 1
1.41521815114084 0
1.52401870497768 1
1.48677971906613 1
1.51767779335726 1
1.47781043128981 1
1.51888442442429 1
1.43336633633352 1
1.46255662560675 1
1.56011115365687 1
1.56153891660713 1
1.55399827617097 1
1.52224037895967 1
1.47596974732212 1
1.53811002414225 1
1.45917448958148 1
1.50850177879036 1
1.46389394806524 1
1.47892779942804 1
1.50601659451188 1
1.5294638523318 1
1.55549993786783 1
1.49002123824474 1
1.49430395138514 1
1.50535769247995 1
1.48793993067257 1
1.4842749134471 1
1.49051806966443 1
1.48320900529796 1
1.5969934689806 0
1.46563322933358 1
1.44682856103866 1
1.48153931140809 1
1.47665018825247 1
1.52497274453638 1
1.52822304394216 1
1.58765954959231 0
1.54915249341525 1
1.47344788705532 1
1.47601540925655 1
1.49684372860202 1
1.54317277608455 1
1.50820607384604 1
1.52087800779513 1
1.51098252447079 1
1.53364383379792 1
1.48878038620089 1
1.44039668620564 1
1.50976862108002 1
1.4855303912725 1
1.49073847371453 1
1.50316718821845 1
1.45000512026738 1
1.5784424351038 0
1.49311308761584 1
1.45887967027789 1
1.43935832745557 1
1.48123117975403 1
1.50797771506453 1
1.53528468517478 1
1.54305799900057 1
1.42746948444068 1
1.46133704866538 1
1.50763130374465 1
1.54363873709018 1
1.50848605599736 1
1.46467547908768 1
1.53158055562983 1
1.47953966041681 1
1.47427623343497 1
1.60261972476275 0
1.50430304779528 1
1.54290459972665 1
1.49392367925266 1
1.48963560464671 1
1.534834909467 1
1.53379215369605 1
1.45947204758461 1
1.55123926267654 1
1.48074829066071 1
1.50011776425958 1
1.56704598962785 1
1.52552765046792 1
1.43058497736405 1
1.46021958856131 1
1.49441379178542 1
1.48294836164489 1
1.42949258597735 1
1.51961180258614 1
1.51807952964917 1
1.57260041606374 1
1.48109962846032 1
1.44677106735326 1
1.48285486456654 1
1.48877940034198 1
1.44052841573099 1
1.51044584953304 1
1.51713673144571 1
1.56722755850592 1
1.42527498860619 0
1.49856283340307 1
1.45488606107183 1
1.47331777224707 1
1.42571355012945 1
1.579672161147 0
1.45357347132536 1
1.44780380978721 1
1.55483089879595 1
1.47040284538707 1
1.55321097781807 1
1.48352219523832 1
1.45210666019797 1
1.48788603078934 1
1.57207198710839 1
1.50696269471588 1
1.55763281574634 1
1.58874715144992 0
1.46057834790865 1
1.44924806261704 1
1.48751989322782 1
1.49916636856725 1
1.50200205404589 1
1.51434727290466 1
1.43888920411933 1
1.46082531546616 1
1.44327439638154 1
1.50904681601187 1
1.44071878780391 1
1.48714916666032 1
1.44801350276337 1
1.47009979940557 1
1.51850918974364 1
1.48596062794267 1
1.55921107866139 1
1.52702096650706 1
1.50741065286251 1
1.48666632873765 1
1.52635360994155 1
1.47542402983275 1
1.48208106671081 1
1.50441769050873 1
1.47166987192949 1
1.54792494472639 1
1.50673931395036 1
1.54385574729179 1
1.46969252704069 1
1.50892559769676 1
1.45413261436695 1
1.50757573988945 1
1.46356179759627 1
1.50699988948695 1
1.48936540001512 1
1.54966952843167 1
1.52261903421088 1
1.49163702143536 1
1.52326647859163 1
1.44984293875531 1
1.5069682369927 1
1.38558781296304 0
1.50055552845166 1
1.48800090857492 1
1.56306448845533 1
1.61306742627266 0
1.55980902001855 1
1.47936112209713 1
1.56983906329232 1
1.54599572600579 1
1.48610365959501 1
1.46624084500832 1
1.48105137814626 1
1.50267555753806 1
1.57030056307985 1
1.55750882038953 1
1.47597005757136 1
1.4939558529681 1
1.46555871482127 1
1.48139678908229 1
1.5651685109481 1
1.44506475716914 1
1.4194993680131 1
1.49491830986782 1
1.47839775189585 1
1.51168240120654 1
1.51122440464022 1
1.46219762806679 1
1.50771855652888 1
1.53252192994101 1
1.49504250263974 1
1.5011772474451 1
1.49263985702357 1
1.57024896684247 1
1.49718130916137 1
1.55885874314268 1
1.54688274331023 1
1.46076966777707 1
1.59642767718351 0
1.56715286247468 1
1.47029602713049 1
1.45260456903962 1
1.54427921433371 1
1.51241312069184 1
1.50968479011964 1
1.49421471137689 1
1.48368919091343 1
1.52667539354418 1
1.5478180587131 1
1.46096226451977 1
1.46641227066134 1
1.49469857228655 1
1.53039047235825 1
1.52513944402107 1
1.55390917865836 1
1.50699785253171 1
1.46682198164144 1
1.53819869961279 1
1.56735633903873 1
1.51379005142794 1
1.55940893215205 1
1.51178290412527 1
1.45387632364447 1
1.49815312859694 1
1.54940771978591 1
1.46894211178314 1
1.49514450491426 1
1.51529266702224 1
1.45291407306629 1
1.49195655066311 1
1.48770996683064 1
1.4439122800046 1
1.49521017748003 1
1.49891410616529 1
1.44194828048784 1
1.5028474987515 1
1.50330801889369 1
1.41459208160278 0
1.45624246952819 1
1.44556972885474 1
1.4670373344545 1
1.57976900150327 1
1.51089432097788 1
1.47133914453911 1
1.49852087670317 1
1.50081300266256 1
1.5077762977315 1
1.50186980458145 1
1.51533390405032 1
1.5210046695234 1
1.52255116378893 1
1.51268495398922 1
1.4952079094314 1
1.53339392464373 1
1.45581976815983 1
1.56728422159736 1
1.48691832860994 1
1.39252898635655 0
1.45376420224148 1
1.53959852607402 1
1.54360928333864 1
1.46690818435967 1
1.50503769460821 1
1.50446949029207 1
1.46830076484261 1
1.51178522981934 1
1.50178443507677 1
1.46197839271322 1
1.46540554256207 1
1.49257909877408 1
1.45309280895236 1
1.49558469755162 1
1.4581288989281 1
1.51348918755848 1
1.46656279001256 1
1.4893422342911 1
1.52834594521207 1
1.44313097842794 1
1.51846636458465 1
1.5261470896654 1
1.48752156540415 1
1.54390973713674 1
1.49124897097919 1
1.46967997760862 1
1.49905060827855 1
1.48264838019006 1
1.49033651436069 1
1.47643862878788 1
1.52503387830905 1
1.54878196252191 1
1.5063795077396 1
1.52278271198995 1
1.46554837371211 1
1.51165101975634 1
1.46905583447756 1
1.50165393053306 1
1.51220788071405 1
1.4941042410971 1
1.48920948232549 1
1.47482356105082 1
1.57109184343779 1
1.55424700371462 1
1.49151588905398 1
1.49685902279411 1
1.46691431018151 1
1.51716045218873 1
1.50608880901658 1
1.4874855706338 1
1.48648521987315 1
1.5171293746892 1
1.47669804097376 1
1.45711305310121 1
1.46546895407762 1
1.45162244097961 1
1.46730998809835 1
1.50915901844889 1
1.56654275478768 1
1.53639283520369 1
1.5523589829754 1
1.48770288086634 1
1.50262779171854 1
1.48011980399144 1
1.5079085134877 1
1.54523359265825 1
1.53734321255684 1
1.46233343146672 1
1.5559880298243 1
1.41600492955739 0
1.48370332913019 1
1.54149589577576 1
1.50451370558217 1
1.54168772293564 1
1.57647797237652 1
1.52296885738785 1
1.44468983876437 1
1.48831871024781 1
1.47035598825209 1
1.5085268767285 1
1.50738027211528 1
1.51093189970907 1
1.51564588606309 1
1.53427810635909 1
1.55965049888276 1
1.51853773430221 1
1.52428742482564 1
1.49297734551438 1
1.55572821549051 1
1.47218949408914 1
1.4529513334668 1
1.50131828489193 1
1.48116289957878 1
1.51054266763086 1
1.48675368680765 1
1.50290840742004 1
1.52322640675573 1
1.49885259095405 1
1.50517514539625 1
1.53228429949875 1
1.48555812828718 1
1.41833300675069 1
1.55346256036551 1
1.45393740317289 1
1.49524494586146 1
1.52737765416161 1
1.4447328978447 1
1.53373918303499 1
1.50596948522517 1
1.47832508833938 1
1.47482373794512 1
1.53914837111681 1
1.43587890380036 1
1.51956802481615 1
1.49923244270208 1
1.58778221240571 0
1.45950679797402 1
1.4802403158227 1
1.53595350834026 1
1.46709337179434 1
1.47412245676277 1
1.57731510393436 1
1.47630060603513 1
1.50092535387316 1
1.5157853351487 1
1.45786852356297 1
1.54514631222037 1
1.4833953173413 1
1.47246297196476 1
1.48131803691208 1
1.49233570212492 1
1.56490306740311 1
1.50420415292193 1
1.46936719955776 1
1.45174537902388 1
1.51061799590136 1
1.49001325933927 1
1.58093483648115 0
1.45228143350619 1
1.49978187071275 1
1.51512993386464 1
1.52319887330599 1
1.53204220533518 1
1.59035159312005 0
1.52252511074761 1
1.49131155781322 1
1.52708030984562 1
1.53289354765189 1
1.52238004999552 1
1.47284363440854 1
1.44730572660228 1
1.47409063901879 1
1.46499095204061 1
1.50368919658872 1
1.43148494107271 1
1.52923614561618 1
1.52089723524803 1
1.45838088125361 1
1.48286579298417 1
1.48579081322882 1
1.52056345877382 1
1.4578849732493 1
1.45103735729694 1
1.47090277999231 1
1.54573922379296 1
1.49293443120486 1
1.42874415823057 1
1.47862886024738 1
1.44452170791803 1
1.41497492215951 0
1.4644292178737 1
1.53198788061363 1
1.44779127430086 1
1.46157217094174 1
1.46791287343168 1
1.44893273285115 1
1.50764165229442 1
1.40524543588532 0
1.52097263023725 1
1.45893084243933 1
1.49482657239233 1
1.5391062006436 1
1.4410704342555 1
1.45033781617994 1
1.49096226357004 1
1.40975616993501 0
1.46814606894225 1
1.41949409892673 0
1.47187178067398 1
1.48805910768415 1
1.48373825039385 1
1.48501231449292 1
1.49586325414671 1
1.51465793195385 1
1.49441610690477 1
1.52441865665132 1
1.54428391416477 1
1.49238928043299 1
1.50009708517658 1
1.54231501163139 1
1.48762236036872 1
1.50612666800798 1
1.49785189481404 1
1.49190749707455 1
1.55010461009022 1
1.46316524625369 1
1.48789064821795 1
1.46559171225141 1
1.46026285600301 1
1.50693409781148 1
1.51042523881265 1
1.53034900488506 1
1.5069807025824 1
1.51017265421265 1
1.48239241648413 1
1.49415693435928 1
1.5372288886128 1
1.45494825512622 1
1.46148738158793 1
1.52911065504982 1
1.44221387876895 1
1.53318539680457 1
1.48116063214444 1
1.47732579504537 1
1.53988863333344 1
1.53544635662421 1
1.52606838447241 1
1.48211726379196 1
1.48189194471485 1
1.48848027112209 1
1.42297388554353 0
1.48027563601589 1
1.49509595272229 1
1.48852105698977 1
1.48998599831613 1
1.51947820471385 1
1.43818303698558 1
1.49186120171062 1
1.50620819464974 1
1.47521865856452 1
1.50102474856955 1
1.5013757710402 1
1.45053161891762 1
1.44549051785186 1
1.48411990007233 1
1.52605137986355 1
1.4873405519727 1
1.47240256437637 1
1.46868917645027 1
1.48460234243999 1
1.5382850956679 1
1.47434922781365 1
1.52420647204659 1
1.49829610323793 1
1.55263561316693 1
1.4726595723997 1
1.57318686155128 1
1.43049925727167 1
1.53103913569879 1
1.47871889987615 1
1.54094216383914 1
1.53566284706318 1
1.48295886599295 1
1.50062710609437 1
1.51856673720792 1
1.56779257817225 1
1.48488026725725 1
1.50685002912669 1
1.49957067678174 1
1.48421072468846 1
1.49260438094117 1
1.46461486264214 1
1.51831257551877 1
1.52584199464549 1
1.51373351324944 1
1.53078846664718 1
1.51650853802695 1
1.42743748336786 1
1.51454057214088 1
1.55538788087974 1
1.49530490622201 1
1.50966879443527 1
1.53134522348657 1
1.48666268486874 1
1.43431548671925 1
1.52322230979944 1
1.51039237233152 1
1.47552371848832 1
1.41318666218569 0
1.51921746979377 1
1.49583399802687 1
1.48745675557639 1
1.5049720021145 1
1.57261553887338 1
1.45587067930762 1
1.5502130371041 1
1.50418947067652 1
1.50954350874313 1
1.46872031552751 1
1.50117658331039 1
1.4853505626512 1
1.4733220967222 1
1.55676190489669 1
1.52430685949337 1
1.45151904854508 1
1.50232847463213 1
1.48039035999557 1
1.50111260884384 1
1.56036433477842 1
1.44983858054547 1
1.49047666877953 1
1.4806807127148 1
1.4296224870606 1
1.50279493535589 1
1.47632994979522 1
1.47987025567116 1
1.46266985691797 1
1.51399629503495 1
1.50723226796547 1
1.5044566899763 1
1.50408656601939 1
1.54500426412104 1
1.44713099749701 1
1.44576111738757 1
1.45223687052643 1
1.49508238237026 1
1.51813112132664 1
1.51644240542825 1
1.48745873251431 1
1.56372075083973 1
1.45847876709104 1
1.43675594683405 1
1.48222457544766 1
1.45836283542469 1
1.53537084882224 1
1.57881396313926 0
1.40308495533263 0
1.46559698382365 1
1.58356049055655 0
1.41819302125692 0
1.45569780826181 1
1.52164832084585 1
1.53150992534121 1
1.46914642600129 1
1.45974574908845 1
1.50134756786522 1
1.51159720178472 1
1.51311535095296 1
1.50093726731406 1
1.51656303051142 1
1.49671608635413 1
1.49586765763387 1
1.48000791423941 1
1.50190519849517 1
1.51114322844806 1
1.53899890266551 1
1.50903803580111 1
1.50454761034921 1
1.48730911486015 1
1.48769490769818 1
1.51511798640763 1
1.55031824815729 1
1.5037727169442 1
1.51195150887304 1
1.45287156317784 1
1.44306735059788 1
1.41389032085094 0
1.4607530862014 1
1.52082644320287 1
1.4225676676938 0
1.60963508781625 0
1.47854098333639 1
1.51634042999165 1
1.51195688755279 1
1.45835181000614 1
1.45399493052386 1
1.51660273640898 1
1.5305283641874 1
1.45901807689259 1
1.4894298650965 1
1.48142379237844 1
1.49974169975296 1
1.44906015264692 1
1.5750142533058 1
1.5212411739346 1
1.53391214667733 1
1.39087534702409 0
1.53264391840257 1
1.50878788886483 1
1.49780321647754 1
1.56271906171648 1
1.52722719207554 1
1.42603390367235 1
1.532431849421 1
1.45886057768272 1
1.44765290308986 1
1.54989632017762 1
1.52896075716745 1
1.51682258998085 1
1.49273260570851 1
1.51991013711566 1
1.52979191471777 1
1.50053843617152 1
1.42162503073101 0
1.51406315709667 1
1.50142907014563 1
1.50208796081658 1
1.38390470003646 0
1.48174517998211 1
1.52084881025552 1
1.52080494041294 1
1.48103103887194 1
1.5421073877527 1
1.5393965245079 1
1.58513661075885 0
1.38681132418204 0
1.51520792483459 1
1.48358960557578 1
1.54023819643973 1
1.48442844809271 1
1.54078945716892 1
1.49512732809065 1
1.46844262030988 1
1.50712062941779 1
1.43290143444282 1
1.46703436893345 1
1.5020454705364 1
1.54943956052425 1
1.49079603017283 1
1.49492127701612 1
1.49355205240659 1
1.49981281449374 1
1.5144334826731 1
1.50690396816593 1
1.52654966667476 1
1.46734190841487 1
1.43284404662195 1
1.48652405418015 1
1.49425181927787 1
1.55185885050594 1
1.50212682282139 1
1.43785373318716 1
1.51690177326204 1
1.44810090331933 1
1.45659862518399 1
1.50394650723679 1
1.49375364725955 1
1.47200365162914 1
1.44133105571011 1
1.49375282846742 1
1.540204852415 1
1.48741643032035 1
1.46027722265734 1
1.5203501112741 1
1.60775087640912 0
1.51432370052825 1
1.50511537456745 1
1.53112818035415 1
1.46789959542737 1
1.54559154477325 1
1.50639980489091 1
1.52102256071424 1
1.49866500340053 1
1.52019815268067 1
1.53802929540977 1
1.44038494909387 1
1.4842983188576 1
1.51560252246736 1
1.53165364045578 1
1.50027414626693 1
1.56150438341781 1
1.48735062512205 1
1.54785172961629 1
1.47287098268779 1
1.49012248515457 1
1.48860394221817 1
1.49955768095571 1
1.48977234230708 1
1.56339787561556 1
1.57018737634115 1
1.51847931127419 1
1.53039845558312 1
1.48100672484934 1
1.46817055125167 1
1.50328047773318 1
1.52544019783394 1
1.45314044011869 1
1.56093252691582 1
1.46766458497769 1
1.4484246330529 1
1.48237417796243 1
1.43829255540554 1
1.56602117571001 1
1.48153739677092 1
1.5058866068363 1
1.51564335752196 1
1.49338187598832 1
1.5229324822809 1
1.52383049244174 1
1.48916556820124 1
1.52113787607285 1
1.45136396789536 1
1.50165632524484 1
1.5234289596821 1
1.48133889357091 1
1.60327142459325 0
1.53276400465687 1
1.58144104251876 0
1.46211547508722 1
1.53283543723394 1
1.54264624250067 1
1.5462254039764 1
1.50725006422362 1
1.4744592124755 1
1.43636818664481 1
1.45382755716286 1
1.54725526325093 1
1.48818050695153 1
1.44552211425396 1
1.52322640946532 1
1.45300072676084 1
1.47378684652309 1
1.48356431936669 1
1.4898390643856 1
1.48389656698392 1
1.43581901157327 1
1.54580358277122 1
1.53873973658059 1
1.45520582419703 1
1.53158294249643 1
1.57151757531353 1
1.5520575044867 1
1.44984296293237 1
1.52350467204918 1
1.46610051224816 1
1.53347732371487 1
1.49542163999787 1
1.48174699483936 1
1.47823035279615 1
1.41587742317797 0
1.53827312896658 1
1.50420958501141 1
1.50664418911089 1
1.4924560303752 1
1.42322084322275 1
1.48105197044049 1
1.50420113842398 1
1.50459342355483 1
1.43868944663213 1
1.51327101866085 1
1.63245100065891 0
1.44742306677851 1
1.51435427148902 1
1.49162279041433 1
1.46052101431394 1
1.52994273909324 1
1.51758564500337 1
1.4633951594566 1
1.47665182084134 1
1.54068812151047 1
1.49071399271033 1
1.48231374916406 1
1.52609667996703 1
1.49258800628689 1
1.48507014850919 1
1.47055402410141 1
1.52207345008513 1
1.47794891312865 1
1.53177858632841 1
1.50312266172752 1
1.50314425848111 1
1.4812971051114 1
1.51728204448151 1
1.52618283050489 1
1.48042431251192 1
1.52635959429725 1
1.44680716599121 1
1.4867830593425 1
1.46861378745601 1
1.52020246020407 1
1.56764550575221 1
1.47097148071186 1
1.47935672959256 1
1.38926653385215 0
1.4797630805363 1
1.47443028080765 1
1.48981989840049 1
1.51328920471328 1
1.45835219507717 1
1.45186692025772 1
1.41008286338357 0
1.51428628340302 1
1.56326799191868 1
1.53407895095693 1
1.54149927471027 1
1.51788787837254 1
1.53250384684545 1
1.50066420153882 1
1.47900073737034 1
1.53444123949365 1
1.50572164135859 1
1.49374516853036 1
1.46509461311256 1
1.5057948123695 1
1.46617450302295 1
1.50606552365368 1
1.54463513491859 1
1.4987220258639 1
1.46279688363591 1
1.50858541828645 1
1.51586987981812 1
1.44993966406831 1
1.48676868732118 1
1.50447837576592 1
1.48033582561733 1
1.48227063461275 1
1.50368171535875 1
1.54258957975672 1
1.51294692472361 1
1.53338858140536 1
1.56562466023649 1
1.56314207527817 1
1.62532347450404 0
1.4900881965271 1
1.55389048103617 1
1.44628831715147 1
1.5154274835058 1
1.44620903298812 1
1.44652081903977 1
1.5396826484414 1
1.45580499585747 1
1.49235316556321 1
1.49381500719252 1
1.53466605447576 1
1.55977226243261 1
1.45459805894983 1
1.4579462780927 1
1.54589272937543 1
1.52403053390789 1
1.5334239322495 1
1.56331554394807 1
1.53375383875026 1
1.49230396136018 1
1.44394384172878 1
1.50145810122408 1
1.52592240728896 1
1.47127748658181 1
1.494114979828 1
1.57318761199506 1
1.53743441690114 1
1.54394639057464 1
1.44430333075231 1
1.42977797268137 1
1.49473104485141 1
1.4990660040363 1
1.46583989565239 1
1.48100926880717 1
1.5734760360386 1
1.54111614617039 1
1.49315763205043 1
1.47765738373789 1
1.49869070071989 1
1.50442074871171 1
1.4640470924791 1
1.46333111019166 1
1.51783729152816 1
1.4963805745727 1
1.51471821502833 1
1.45986059678764 1
1.42171114152568 1
1.48678949628216 1
1.53076118884838 1
1.46655069361201 1
1.47662494801694 1
1.52698633595139 1
1.5247443223574 1
1.43831974897169 1
1.51975927046808 1
1.40742474603992 0
1.46925814353816 1
1.50864679533267 1
1.48339850940293 1
1.51983187108721 1
1.49146262453148 1
1.50542474762362 1
1.46504378891325 1
1.50164137509971 1
1.47018654265627 1
1.54053615717809 1
1.50103688388636 1
1.48086442243081 1
1.53585847675444 1
1.48342295833443 1
1.56533815291382 1
1.4863849334241 1
1.47547466426116 1
1.44383074513506 1
1.48798291830191 1
1.49912786213573 1
1.49470624453733 1
1.52285843887034 1
1.42947543600934 1
1.5016594322408 1
1.53469354257087 1
1.51283026387561 1
1.49022610343486 1
1.53865294350467 1
1.52954170175616 1
1.54139833896055 1
1.49842244536161 1
1.55093710169444 1
1.4667421918587 1
1.5449386873033 1
1.48722781299192 1
1.40274719439542 0
1.45635539295482 1
1.50390161669415 1
1.56008354747897 1
1.46261018731364 1
1.52877148938783 1
1.50877794394942 1
1.49801384485836 1
1.51351306655332 1
1.47181872627374 1
1.52878924254616 1
1.46225592974315 1
1.50935051974312 1
1.46900567721453 1
1.47656622851291 1
1.48645938219398 1
1.53032193657465 1
1.57345186985118 1
1.44220115290796 1
1.60140063905305 0
1.42925827189198 1
1.44218085099079 1
1.50032118517401 1
1.57311177969645 1
1.4945452626461 1
1.47043449102415 1
1.48603749859727 1
1.46789923758442 1
1.46104959125162 1
1.47362706154433 1
1.48930090081487 1
1.57502096803394 0
1.50527083947371 1
1.42920244444365 1
1.52272806172904 1
1.45520103507481 1
1.50112247448845 1
1.4464402631769 1
1.45313059385243 1
1.47431482209071 1
1.46616839826091 1
1.54526080226211 1
1.52167774487047 1
1.58285616789114 0
1.56057170162988 1
1.44389584942111 1
1.46121969619336 1
1.49762034518413 1
1.59699893887315 0
1.4900818616391 1
1.51794327235314 1
1.50462056414409 1
1.49708695910149 1
1.499551754643 1
1.48439284071676 1
1.4350758796173 1
1.42623763799137 0
1.467004097591 1
1.52020974470856 1
1.51193211202736 1
1.5405561358233 1
1.43208526962544 1
1.47655829940247 1
1.53518040506745 1
1.44598113276633 1
1.40740690038554 0
1.44272395645285 1
1.46740305824345 1
1.47265090663211 1
1.45843277603532 1
1.49776630736836 1
1.52172029566607 1
1.49102526512993 1
1.51977995512989 1
1.51504616640919 1
1.50930940267764 1
1.52142930104921 1
1.57345168203756 1
1.44000609554647 1
1.54858543349187 1
1.4290122256367 1
1.5405263550022 1
1.45478869764481 1
1.46044314318482 1
1.51077884160081 1
1.57409402517036 1
1.5262066612125 1
1.42278211455747 0
1.48701303134524 1
1.56129305351294 1
1.55118403066134 1
1.5662362741934 1
1.52650530484625 1
1.52692205552264 1
1.49364944965225 1
1.48694237864032 1
1.53973803715314 1
1.5047909774242 1
1.51180931344764 1
1.46486595789819 1
1.46053455874522 1
1.50955284644644 1
1.51764337990371 1
1.44014941706885 1
1.52816836650879 1
1.54381397940737 1
1.49542800563947 1
1.50501946371885 1
1.4994849181425 1
1.46029208006766 1
1.50437378809837 1
1.52276787376829 1
1.51251300828685 1
1.50478441855972 1
1.45753025372407 1
1.47938345054608 1
1.51498989045862 1
1.4564798339025 1
1.49584070331574 1
1.5066589667094 1
1.42718942104963 1
1.43942773890692 1
1.52245371967866 1
1.46327545230604 1
1.44669504557049 1
1.50126688772345 1
1.47925191304033 1
1.50163437571813 1
1.48047267609573 1
1.43714140332528 1
1.51757807711147 1
1.53421390465527 1
1.4808312444394 1
1.49779772365067 1
1.49590911024629 1
1.43590827257387 1
1.51712115510075 1
1.48610480944399 1
1.49547486634011 1
1.41763995742013 0
1.48056357179858 1
1.5187129898099 1
1.48927050255822 1
1.46738274606693 1
1.48608478392663 1
1.49837142948156 1
1.5074751963733 1
1.43882162403868 1
1.47897395022547 1
1.44781615823534 1
1.5032407683705 1
1.44884806048864 1
1.53694932326293 1
1.51102869949392 1
1.51170596372263 1
1.48375836066608 1
1.53236366333648 1
1.51191900934605 1
1.51757528118391 1
1.5277359956912 1
1.46394870892662 1
1.54588379373079 1
1.53461928365891 1
1.50612739006544 1
1.4025416135794 0
1.53983436177383 1
1.47837057268266 1
1.51804950301886 1
1.53628363540394 1
1.48455794748359 1
1.51076538029537 1
1.45410781991309 1
1.50207166354355 1
1.448030463594 1
1.41056281810406 0
1.49211301488128 1
1.55425658400091 1
1.50481391373232 1
1.55429166320142 1
1.51178999811292 1
1.51060792169127 1
1.47103388999562 1
1.51192975198055 1
1.47256625598873 1
1.57322581043896 0
1.48612876917356 1
1.54021246124573 1
1.47678197797961 1
1.44169974478546 1
1.44933677167068 1
1.50569682469453 1
1.44779659304887 1
1.5134155293487 1
1.49506198783574 1
1.51282661701508 1
1.48921931697592 1
1.50669828762351 1
1.47802757139854 1
1.48567306431305 1
1.54557833398458 1
1.52737611968074 1
1.60888396213541 0
1.53209388177099 1
1.4949125604058 1
1.41694411992672 0
1.51830777058302 1
1.53460933133787 1
1.46887034949392 1
1.53998841990351 1
1.43968484566186 1
1.48601757212728 1
1.49479762961935 1
1.53620166237096 1
1.55143147952697 1
1.45128160840929 1
1.50943658318242 1
1.44508061426507 1
1.45702273047031 1
1.48524659416403 1
1.44720271291721 1
1.52187632299397 1
1.47676994928831 1
1.45989372132286 1
1.50439806568374 1
1.43570397012214 1
1.58834674048809 0
1.54808070898701 1
1.45468016922359 1
1.48354410343053 1
1.41928796105467 1
1.50687674021005 1
1.51178400017292 1
1.48417601641386 1
1.47335171649218 1
1.44309209827733 1
1.4618708288642 1
1.48635753229802 1
1.51001056347734 1
1.48616417063183 1
1.46992023031939 1
1.42873761145161 1
1.44102991389787 1
1.55657690522336 1
1.48388946965866 1
1.57408988372249 1
1.51677394516728 1
1.48446305211833 1
1.50007136459511 1
1.53453345271317 1
1.47792980780291 1
1.50687722534588 1
1.48924764217837 1
1.45298917701222 1
1.46907775505299 1
1.48098390653093 1
1.54542877146666 1
1.48688236906622 1
1.41468062471498 1
1.46630727102623 1
1.53111196067265 1
1.449647839205 1
1.4932782816965 1
1.57031778335088 1
1.56415662383309 1
1.48745222392271 1
1.53998893105572 1
1.48556760438554 1
1.53742484167019 1
1.50558590106622 1
1.46778056629175 1
1.50531811727781 1
1.56084628074229 1
1.47538476888523 1
1.41574657796881 0
1.51429082020356 1
1.47202566940087 1
1.48581602647744 1
1.40670783288117 0
1.47912442565684 1
1.51685133829682 1
1.49007039795785 1
1.46751415240495 1
1.47562787062606 1
1.51329731093053 1
1.49817467115563 1
1.54497784354904 1
1.5188968840866 1
1.53724038771242 1
1.49534733979802 1
1.53727880803995 1
1.49813976165174 1
1.47826416881715 1
1.49534132295392 1
1.52598392286663 1
1.50486981488851 1
1.52849927646332 1
1.52544383384301 1
1.53379646708321 1
1.57569652733922 0
1.51280370408009 1
1.45299336232376 1
1.50199321624391 1
1.51988725698313 1
1.52202010371128 1
1.51944427295742 1
1.38803649934056 0
1.48593648600089 1
1.55717429678866 1
1.49394130127311 1
1.55486424082737 1
1.4728101704758 1
1.45245620622335 1
1.54492384722925 1
1.48513221499607 1
1.48063008995893 1
1.55929077835609 1
1.52088597912212 1
1.49356308670863 1
1.53876934662181 1
1.55408821785364 1
1.46343629667193 1
1.5538521958379 1
1.47015535714063 1
1.47772408364919 1
1.53728334443024 1
1.5149625083848 1
1.50178021632093 1
1.47116831852441 1
1.51348727196961 1
1.48526614652966 1
1.51784963011127 1
1.52062846723114 1
1.45587806383139 1
1.38286045070727 0
1.47097003900271 1
1.46262679107851 1
1.48335422787986 1
1.48577190751536 1
1.54123953381844 1
1.47927259345494 1
1.48438152217725 1
1.48881652985446 1
1.46629714581251 1
1.50601843045977 1
1.43494890790728 1
1.54813260398892 1
1.501522388098 1
1.48373067912717 1
1.44422641346866 1
1.41446065868134 0
1.4802053498007 1
1.60903631410706 0
1.47287004654817 1
1.48819981058334 1
1.44341158187665 1
1.49796369221371 1
1.51102025072101 1
1.4279164105829 1
1.47517168921375 1
1.49250605803042 1
1.44900705259116 1
1.47924201963917 1
1.46934226883456 1
1.49563581589826 1
1.48812194559876 1
1.44255196552518 1
1.48247078895026 1
1.47105192655386 1
1.47901347751857 1
1.62646732397494 0
1.48478298392244 1
1.45442995316774 1
1.4919231375067 1
1.43437328999245 1
1.49884086343606 1
1.46301296944697 1
1.47697243971288 1
1.52440494212448 1
1.4975515735183 1
1.51865301990692 1
1.50333453863653 1
1.54122490528319 1
1.53131414598985 1
1.57272605929445 1
1.54548399817518 1
1.43513432083997 1
1.52194810807977 1
1.50095094901695 1
1.50724678458974 1
1.4428958707432 1
1.51157470005668 1
1.51412759215321 1
1.46425606509277 1
1.5242859171574 1
1.46378149045034 1
1.50047348715232 1
1.57738558117609 1
1.48577424122908 1
1.49745582626984 1
1.47677330947479 1
1.44409904691472 1
1.534885439321 1
1.52721346018304 1
1.51584342213694 1
1.50869462536768 1
1.50768115302919 1
1.46494891099825 1
1.47468638902452 1
1.48395731064058 1
1.4818138720687 1
1.51548840584936 1
1.49551043883832 1
1.50989973700145 1
1.50166240021046 1
1.49705092794142 1
1.42341390053235 0
1.50443124043399 1
1.47671022444489 1
1.52808289733971 1
1.49777871286461 1
1.47868200843254 1
1.51416906776822 1
1.38956012123776 0
1.51624396779035 1
1.4681939604635 1
1.49968182609814 1
1.51532439737986 1
1.48329477560179 1
1.55081643586133 1
1.52033059365077 1
1.42733034611027 1
1.51744118884179 1
1.50314770804466 1
1.48052047395461 1
1.46571378678735 1
1.48111996780981 1
1.50376681800359 1
1.50123583656073 1
1.54715269328272 1
1.50706941137233 1
1.5417465792093 1
1.55852037562534 1
1.47037836159463 1
1.53271536580762 1
1.54926585528523 1
1.50950112775796 1
1.45957446451198 1
1.49263565530811 1
1.56084637054622 1
1.54818695401721 1
1.49221277254084 1
1.4526623617215 1
1.504043862076 1
1.45155234696744 1
1.46851205050885 1
1.50407589953917 1
1.53526768521667 1
1.52201525444869 1
1.49630399790297 1
1.45647406459118 1
1.51274566905666 1
1.48161613762292 1
1.47379708369265 1
1.49688332884758 1
1.5361625218404 1
1.4780976271895 1
1.49152535284838 1
1.38440004966784 0
1.46476798828378 1
1.43664494214562 1
1.53926556500126 1
1.47359429079251 1
1.51184378879953 1
1.47164033584775 1
1.56152037042876 1
1.49653889231193 1
1.4937728314957 1
1.54708395545002 1
1.51473392939256 1
1.49497813765747 1
1.56747790646747 1
1.48112051814845 1
1.48538848646161 1
1.46353178034999 1
1.45460150387192 1
1.43148693091892 1
1.52181387873141 1
1.5128357889778 1
1.46493054636579 1
1.50331670420293 1
1.45709851573106 1
1.49469399191474 1
1.52911492775181 1
1.50147014212113 1
1.65373059921964 0
1.54191030490694 1
1.49698724129168 1
1.50595133870406 1
1.48422863406414 1
1.51149594550884 1
1.46327993011282 1
1.51874971212748 1
1.56113324807959 1
1.50243176473978 1
1.56077887148572 1
1.53987872928069 1
1.52226129776033 1
1.43383570309202 1
1.5259084749981 1
1.47292610527485 1
1.47353287317423 1
1.52730991027857 1
1.44140250337409 1
1.41340311767798 0
1.45814832522528 1
1.51761601342568 1
1.48346806201064 1
1.55172794690818 1
1.51955660572256 1
1.487318356675 1
1.57204601670893 1
1.50638716052132 1
1.51642191335339 1
1.53443215289809 1
1.43607813272986 1
1.55564813562371 1
1.52818010479733 1
1.43887459048605 1
1.52885177452505 1
1.46676280007873 1
1.54593282978877 1
1.50328808793931 1
1.50293972727202 1
1.49647295559021 1
1.52240452288226 1
1.46886693407173 1
1.51475376264934 1
1.45942926289402 1
1.52549009216224 1
1.49594409130858 1
1.46736708475409 1
1.52622242353878 1
1.45694358330379 1
1.46403182270488 1
1.49931522731625 1
1.52099963790312 1
1.51962949727868 1
1.51322927646959 1
1.46930408094924 1
1.41214539481684 0
1.54009534570134 1
1.46591250417356 1
1.43488348161265 1
1.49482051695512 1
1.46552920502401 1
1.4767606051625 1
1.48232103200479 1
1.53353438219934 1
1.47732163788807 1
1.49425108792579 1
1.46762443565715 1
1.4830125292772 1
1.52027135538463 1
1.48685106712349 1
1.51927076400156 1
1.51202877480057 1
1.48706039635825 1
1.46885355510978 1
1.52467528525631 1
1.53470425402469 1
1.47358794418291 1
1.52417898623918 1
1.49352953896121 1
1.50979137256362 1
1.50387981240846 1
1.47226724035518 1
1.54734611735176 1
1.50673978804566 1
1.53472157922773 1
1.48647346625741 1
1.50308117404903 1
1.43669008959378 1
1.51801202137946 1
1.48404816541115 1
1.5078416001887 1
1.48287534203918 1
1.54238383140914 1
1.45024344957113 1
1.45414245143915 1
1.47479042510308 1
1.43322501453431 1
1.48688968416853 1
1.47310696960573 1
1.44065103769143 1
1.41088998109818 1
1.56563491960142 1
1.48215897518844 1
1.52972548237862 1
1.46415121835893 1
1.48788851863078 1
1.47662682579547 1
1.48630188812756 1
1.48586075269053 1
1.48188983186356 1
1.52724511856546 1
1.49186031553306 1
1.4350041850488 1
1.56652315475693 1
1.47668657316926 1
1.54882382473468 1
1.44249036663869 1
1.42232723377296 1
1.4819736243721 1
1.48556006653952 1
1.53602437078339 1
1.43336608044694 1
1.53275194238819 1
1.51968522800559 1
1.46455442532906 1
1.48173139046376 1
1.49802339582207 1
1.55762522344368 1
1.4591841888878 1
1.51780285117406 1
1.47914344671768 1
1.44509044930312 1
1.42567954795981 1
1.5157827412462 1
1.51456322108543 1
1.48977900478101 1
1.46887629646445 1
1.47798531232613 1
1.5451011195473 1
1.53155793491112 1
1.51135234336303 1
1.52617828685312 1
1.45435543314415 1
1.51507457569653 1
1.41192680712171 0
1.54331919737258 1
1.52425540976863 1
1.51265577435609 1
1.46616552184833 1
1.57651374597547 1
1.46090581329094 1
1.48239949529057 1
1.56323038705135 1
1.42481984201433 1
1.47393430831974 1
1.50977975198494 1
1.49879132654102 1
1.47014293317421 1
1.49276189989147 1
1.43655546291309 1
1.5057564952766 1
1.51059528330916 1
1.48443518566093 1
1.49205727339238 1
1.46743888983818 1
1.45439314891142 1
1.56425678045195 1
1.49517263084721 1
1.47167702818558 1
1.5228077039113 1
1.47705406525082 1
1.47982719301702 1
1.47440338145371 1
1.49298305952043 1
1.48283455841783 1
1.48445909701123 1
1.54742725362588 1
1.42073987656705 0
1.54768669424208 1
1.49522456842103 1
1.44875294243389 1
1.53084354022454 1
1.50515638336436 1
1.43936076086884 1
1.53292771873982 1
1.45763792758312 1
1.46376522378486 1
1.47259997134366 1
1.43329052939478 1
1.49626729869529 1
1.46294026675321 1
1.49084385839797 1
1.43547846118742 1
1.48552679689581 1
1.60286488982699 0
1.45973532548266 1
1.56468730520323 1
1.49790744957652 1
1.48533474727372 1
1.5940222177092 0
1.54904945769506 1
1.48952646128725 1
1.49654010728764 1
1.50510006563914 1
1.49836859991852 1
1.53847883567581 1
1.51428831399173 1
1.54718986776768 1
1.569271820947 1
1.42636882861182 1
1.4956083622406 1
1.47732607773769 1
1.50724799554558 1
1.50460601415197 1
1.50201008099644 1
1.4769581963704 1
1.4857582270614 1
1.51916390926568 1
1.5544926352383 1
1.50320789151267 1
1.55213633283071 1
1.52155236900617 1
1.51472711339249 1
1.49460890133971 1
1.44483768421766 1
1.50119863959291 1
1.47769900610724 1
1.47066224249978 1
1.48884787996471 1
1.4956897843203 1
1.47182445892213 1
1.54434785550591 1
1.57328445637533 1
1.51453453920421 1
1.522527784223 1
1.47436726128783 1
1.46067215985327 1
1.52600917481938 1
1.50459449501327 1
1.53055948543142 1
1.43945112067411 1
1.55580173645171 1
1.54030183997085 1
1.5302552094086 1
1.48229617134629 1
1.48982350438406 1
1.50546081902469 1
1.49904272575119 1
1.47075097969345 1
1.50266256173774 1
1.51562943621326 1
1.44380283088555 1
1.48534905287824 1
1.51884706436756 1
1.48796863126444 1
1.49507038545257 1
1.55573219777783 1
1.49195595676915 1
1.45634919907763 1
1.49311668978928 1
1.50130955121051 1
1.52400580226166 1
1.52942705579862 1
1.45299242387787 1
1.4698279715597 1
1.50907752395124 1
1.50102906204842 1
1.53340695663582 1
1.51222050831726 1
1.45471730909716 1
1.50254741405897 1
1.52178021949595 1
1.52205829896591 1
1.50194663177263 1
1.52878777488337 1
1.46574302173337 1
1.49161402448743 1
1.43965968821193 1
1.51116792266643 1
1.5239464777301 1
1.52001421509548 1
1.49712974582574 1
1.43698225511537 1
1.49700651826394 1
1.55459609559221 1
1.47569200422341 1
1.47707146098258 1
1.48688311718101 1
1.54144915010538 1
1.48669551775326 1
1.45355272663657 1
1.57364900098478 1
1.48750451858097 1
1.52430425772318 1
1.5096218273998 1
1.4240810431422 0
1.56281871485581 1
1.57323685227401 1
1.48127648503576 1
1.42742483195087 1
1.52226271797979 1
1.48072522000249 1
1.49723133871077 1
1.57022035009228 1
1.55125844030704 1
1.49839894000831 1
1.48605835052062 1
1.52792284913834 1
1.4682540183391 1
1.47286175891505 1
1.51644273637468 1
1.4817690685759 1
1.4680435486165 1
1.47051504402503 1
1.4706066191644 1
1.51983385500171 1
1.46943092728775 1
1.48540572325171 1
1.49016254926749 1
1.4221939370132 0
1.55324689594898 1
1.4701331605575 1
1.49971398247615 1
1.46299342209194 1
1.50055115162239 1
1.57243964631 1
1.55458149763613 1
1.48986085031721 1
1.52299168843906 1
1.47783828828138 1
1.48036106028898 1
1.48882903329965 1
1.50941774807196 1
1.48611615382977 1
1.51339218895005 1
1.5212986160344 1
1.52279641644515 1
1.46814080745123 1
1.49584577703047 1
1.47863597103001 1
1.52153957304765 1
1.52009356675942 1
1.48210680998097 1
1.5030987443877 1
1.4702033303019 1
1.48561274088182 1
1.49548119502609 1
1.48778173220366 1
1.48768709627339 1
1.48471726220043 1
1.49574601106295 1
1.5197891505687 1
1.46497622888838 1
1.55516681637735 1
1.45882610230492 1
1.53757405551226 1
1.58862969688066 0
1.46157414345386 1
1.50276220594315 1
1.52028769841206 1
1.48382668830096 1
1.51489418128739 1
1.53571181723292 1
1.52662731703648 1
1.53950618308148 1
1.53623006276472 1
1.52806472245563 1
1.46758006137478 1
1.45249572149711 1
1.44115020424073 1
1.47638214598496 1
1.48403748958803 1
1.53158143705832 1
1.46054781791313 1
1.45189166597006 1
1.4823685527164 1
1.53896572508482 1
1.39826261479535 0
1.58146672750904 0
1.48915984878622 1
1.49673728796639 1
1.52071983392391 1
1.50406968247248 1
1.49310428831135 1
1.5160308352338 1
1.4926197482837 1
1.47180476879491 1
1.47742652591413 1
1.41455892484424 0
1.55404899471573 1
1.4454378103379 1
1.54843579573087 1
1.49660464494467 1
1.52211061362312 1
1.55390663357953 1
1.42929180194009 1
1.46956180315617 1
1.46883015968577 1
1.46339923238232 1
1.52069879226101 1
1.52481844589284 1
1.48691964679908 1
1.50445755524202 1
1.51789288520865 1
1.53982690933343 1
1.52214042429942 1
1.49993272235753 1
1.5118995231336 1
1.4558573973027 1
1.52644910415211 1
1.4760590591072 1
1.60525864879912 0
1.37035882898121 0
1.4868075119036 1
1.52576252580868 1
1.53048713467514 1
1.47841344783111 1
1.46849790861196 1
1.45012728143824 1
1.46762823004836 1
1.52631785167791 1
1.51286711605075 1
1.51532940648886 1
1.50498868134444 1
1.46680541711177 1
1.52250144285906 1
1.52113611219151 1
1.49841651804194 1
1.51531086136804 1
1.47465348207871 1
1.4802593686783 1
1.57416428596248 1
1.48836968046229 1
1.46440630303333 1
1.55180015456161 1
1.421313420107 0
1.50127461560315 1
1.49560128936444 1
1.4895112335102 1
1.55595340875527 1
1.50272511270333 1
1.5309545355764 1
1.45406239121273 1
1.41678532654152 0
1.46838273248237 1
1.49555173606386 1
1.5236554740867 1
1.54102812313141 1
1.49009987548064 1
1.52898481365286 1
1.51077038981308 1
1.51642788682186 1
1.50835590675566 1
1.51502697799542 1
1.4812231910476 1
1.56547487582436 1
1.56234607907668 1
1.49572174322403 1
1.50384740063382 1
1.46204753677716 1
1.46053723320679 1
1.52295892431819 1
1.4417482162916 1
1.44809506756324 1
1.46521281703303 1
1.52096055596655 1
1.50678791569207 1
1.42052992428982 0
1.46459277151558 1
1.50050606755624 1
1.52024981484275 1
1.53011285756276 1
1.49586573135352 1
1.47239787992652 1
1.50097174957278 1
1.46304855518442 1
1.50849876433755 1
1.50242198930836 1
1.42372346693211 0
1.48736562047509 1
1.47320081614946 1
1.49536859319582 1
1.49852272958479 1
1.53575705030676 1
1.48420117461874 1
1.54467153618948 1
1.55982878972014 1
1.48736691468246 1
1.48626787391966 1
1.53866620671502 1
1.61714368330564 0
1.5195136455272 1
1.50650064025425 1
1.51881996305715 1
1.57231685171769 1
1.48648732720897 1
1.50965941074503 1
1.58303992577301 0
1.54699840126433 1
1.54447379200335 1
1.56256210086823 1
1.50980241220085 1
1.51555396230723 1
1.51982611800454 1
1.50804533343485 1
1.51863397442907 1
1.43922610968723 1
1.4657487033102 1
1.50463978803063 1
1.51348203246905 1
1.48513458125132 1
1.51952387719672 1
1.48306051366768 1
1.50427449104774 1
1.46083480420108 1
1.482853105169 1
1.44407277213847 1
1.565539858183 1
1.52181271663593 1
1.48590949691716 1
1.53032149095462 1
1.48532494639146 1
1.511133063699 1
1.51883940864146 1
1.45138424059537 1
1.48616153863432 1
1.46195437980992 1
1.52587337862 1
1.48534985892766 1
1.44588235197142 1
1.58834249232366 0
1.50453113288905 1
1.58565724791053 0
1.46443348988257 1
1.49318115269781 1
1.47988619152032 1
1.53351735593583 1
1.44878425526823 1
1.55817764611046 1
1.54049956006465 1
1.49317602184347 1
1.47670792050443 1
1.54247038043397 1
1.47198560093071 1
1.47626988256601 1
1.51682871493352 1
1.54122487956195 1
1.54204454759073 1
1.43448089480241 1
1.44573898632714 1
1.55359066633949 1
1.51144670097858 1
1.5233926613756 1
1.47805248698967 1
1.50346599100823 1
1.43844710311713 1
1.48865844649771 1
1.53609113571664 1
1.4707154318776 1
1.51179988267737 1
1.45172718651865 1
1.57230922183044 1
1.54677119320476 1
1.46922287972472 1
1.51354818712089 1
1.40782166535941 0
1.50088016648396 1
1.5465869393835 1
1.49915071590005 1
1.44569824551788 1
1.43989508728056 1
1.45207603925424 1
1.46819985991496 1
1.49145533582195 1
1.50716606450571 1
1.45383498724442 1
1.48911149678019 1
1.48371692458928 1
1.54638482174821 1
1.46154702342826 1
1.49740760371117 1
1.45911249620435 1
1.56732316143286 1
1.56528165184006 1
1.4618014281693 1
1.53299820553734 1
1.49388702546979 1
1.545781932497 1
1.53024427262602 1
1.52392503582108 1
1.51260061026972 1
1.51355090260637 1
1.50752315912702 1
1.46959625797655 1
1.50006162651013 1
1.50348447656536 1
1.54525158036682 1
1.52148300791778 1
1.52142556291777 1
1.42495158350599 1
1.4394497132078 1
1.53579998704478 1
1.45596940428094 1
1.46448131663891 1
1.50377578819622 1
1.53547935942832 1
1.48014580477315 1
1.52164997470685 1
1.43145405251022 1
1.46795986549784 1
1.4766225773145 1
1.507720380268 1
1.40077342274958 1
1.55308682456989 1
1.48994339935392 1
1.54086359930451 1
1.47248644754994 1
1.51873625399543 1
1.5701994648847 1
1.51729070877046 1
1.52561050099274 1
1.45764429504091 1
1.46546407474949 1
1.49837201438168 1
1.51087822057243 1
1.45938432094077 1
1.52590081292101 1
1.54345475539848 1
1.44829319373781 1
1.4404507898609 1
1.51320688872999 1
1.51254912781432 1
1.38357946201011 0
1.45661790487887 1
1.55700102183569 1
1.47348839160167 1
1.50602076767257 1
1.52816827204972 1
1.5701600924783 1
1.47196030169133 1
1.53333949747666 1
1.49792761999483 1
1.47334227504568 1
1.57767760200012 1
1.52028690524347 1
1.54800580015805 1
1.55270152147621 1
1.49675806527189 1
1.54871731170823 1
1.44962521410499 1
1.53417010846086 1
1.44540014926261 1
1.46175540197208 1
1.52273810339418 1
1.46463361030724 1
1.48679987056438 1
1.49136283738348 1
1.55391290659907 1
1.50588110315415 1
1.5337066771494 1
1.52783277011832 1
1.57469954089481 1
1.39329726870141 0
1.45828630121613 1
1.49734981438593 1
1.51158049841101 1
1.52088087153214 1
1.48748568483746 1
1.51463609403155 1
1.6128581111053 0
1.50112827401748 1
1.44231576085919 1
1.47447239518241 1
1.44101431439366 1
1.54869020875496 1
1.49694306509126 1
1.55822413097144 1
1.52360451949174 1
1.49423166877173 1
1.49953560545085 1
1.58346912439281 1
1.55991817454639 1
1.56209110754822 1
1.55223880441756 1
1.45647510876353 1
1.49755358885318 1
1.52275400054064 1
1.51498558445317 1
1.51475231749869 1
1.49145425829345 1
1.55006941809909 1
1.47891838156853 1
1.50935798513894 1
1.56826214069465 1
1.55131694619267 1
1.50411548119886 1
1.50680061107909 1
1.51289360410322 1
1.50935024700312 1
1.50401223324637 1
1.5036993795571 1
1.58739504257267 0
1.4566645138683 1
1.48848126248803 1
1.49907333098636 1
1.55588368246898 1
1.4834635943407 1
1.50509550720776 1
1.53178163001337 1
1.49149200142339 1
1.50666645936435 1
1.4754060773543 1
1.49909372742076 1
1.49872630969207 1
1.51856084705318 1
1.51923044232352 1
1.46991922065919 1
1.45599227115069 1
1.51335175972967 1
1.48486541226941 1
1.48050424009503 1
1.45955662170482 1
1.52850502414435 1
1.51715020310346 1
1.49383246352821 1
1.55096040385389 1
1.50536208817146 1
1.46682737785686 1
1.42011050592254 0
1.43662408423651 1
1.52500788537428 1
1.5592346481311 1
1.50847077587583 1
1.49891153361163 1
1.45285752329493 1
1.52736220170477 1
1.53537065462083 1
1.44367128870638 1
1.57597452912306 1
1.52655645471953 1
1.52862011820446 1
1.55295282453484 1
1.52597053246227 1
1.47031420289928 1
1.53240724937627 1
1.52049317594285 1
1.45215836590917 1
1.46414083367188 1
1.54947247798063 1
1.57120692873878 1
1.49884045753134 1
1.45396291944659 1
1.48605378735222 1
1.52643483242006 1
1.45775168126927 1
1.53786899187406 1
1.50681840671032 1
1.52192423236243 1
1.49373456964306 1
1.48239433704228 1
1.50548544561836 1
1.49867472981972 1
1.51019923775495 1
1.59582306029973 0
1.48923952473405 1
1.49681829336384 1
1.48961814813704 1
1.48501132692999 1
1.46953315683061 1
1.48376413454276 1
1.50722278869012 1
1.55661466509701 1
1.46777848856762 1
1.49987372330154 1
1.62170182492215 0
1.51422576644118 1
1.48743419420173 1
1.46153902338114 1
1.45029485433488 1
1.45533945374931 1
1.5191679843471 1
1.54786023504556 1
1.53455423246935 1
1.47346868361945 1
1.56193379622366 1
1.53150839506671 1
1.524976965707 1
1.55709210956026 1
1.48702952583005 1
1.51849502531024 1
1.46084985762235 1
1.41616122110479 0
1.52782681540216 1
1.4302478448348 1
1.45161653277532 1
1.50530630134927 1
1.48772244102216 1
1.54354797102157 1
1.47221538039844 1
1.53188923395982 1
1.52914106693221 1
1.43203828882185 1
1.50795140936769 1
1.43423527153059 1
1.44375552742138 1
1.45556682043904 1
1.50730537490511 1
1.49834205312269 1
1.5335327082583 1
1.56552893502806 1
1.50256764706985 1
1.49848211337572 1
1.46014697805434 1
1.47028278312874 1
1.46490557550518 1
1.49213719408125 1
1.51425428864674 1
1.43971102721595 1
1.50041538960571 1
1.472754029943 1
1.47166740931453 1
1.48617293298883 1
1.53312373501713 1
1.43772284480442 1
1.48313338359463 1
1.44579681083806 1
1.45621970422834 1
1.41288768562265 1
1.51435522888326 1
1.51587050383725 1
1.48692353864775 1
1.47451860388434 1
1.4466091381012 1
1.53302525955125 1
1.47611305220087 1
1.50070006830368 1
1.53903193094843 1
1.53975753886032 1
1.58048220822549 1
1.47185164420458 1
1.50756609259722 1
1.5619615977966 1
1.47886546774402 1
1.54224743213733 1
1.48874632595524 1
1.46039910677942 1
1.4375202000433 1
1.47913804446183 1
1.53236707661652 1
1.50328800754858 1
1.54042795030438 1
1.47032655464061 1
1.48787103148356 1
1.46101976230285 1
1.49755445490524 1
1.5385687270332 1
1.46762401252823 1
1.59772108797218 0
1.50580148179562 1
1.4805825852817 1
1.54860635978276 1
1.50032000971489 1
1.48078032151698 1
1.47820690865134 1
1.50385806410368 1
1.50685435110971 1
1.56084249616961 1
1.48377125077758 1
1.40389239207794 0
1.48710484912919 1
1.5389234000944 1
1.52366043335143 1
1.49313152295446 1
1.4890337893867 1
1.51977636437038 1
1.44676819564852 1
1.4977220575386 1
1.55858257685368 1
1.52620913899267 1
1.48905280587418 1
1.60093592386075 0
1.51503951979747 1
1.50257196838417 1
1.55979700236846 1
1.5156535988333 1
1.45373947349215 1
1.47580404852019 1
1.54719137761557 1
1.51647612695521 1
1.54106257614117 1
1.46809224237089 1
1.48574413291919 1
1.53876591976622 1
1.44530104240039 1
1.52019709240574 1
1.52202573267525 1
1.51860868796487 1
1.52181329147804 1
1.44988153455814 1
1.5688108833949 1
1.5023285693011 1
1.48823740882185 1
1.52650449218886 1
1.45474633554477 1
1.5011862604302 1
1.52940563711472 1
1.55182415866511 1
1.48396706825531 1
1.51830010353141 1
1.55247805268506 1
1.48654745751793 1
1.45001362443183 1
1.52932386018269 1
1.53770651075364 1
1.53067033242738 1
1.5181159075843 1
1.49426408427215 1
1.47534755052008 1
1.47049920947254 1
1.55128737177924 1
1.49066051688389 1
1.48654377260001 1
1.47352927547509 1
1.53604647571182 1
1.50908676245775 1
1.51223795695105 1
1.56427113627724 1
1.52525099177275 1
1.53271067422157 1
1.51390005473686 1
1.51048274151013 1
1.49892389726209 1
1.58524777337113 0
1.50598580035565 1
1.52053038808387 1
1.49435324680253 1
1.48731358385595 1
1.51987254372805 1
1.49651370409052 1
1.49266267397455 1
1.52321959227664 1
1.53679215368232 1
1.4723563897469 1
1.47696257553505 1
1.52144928804748 1
1.41813612200061 1
1.53106138125181 1
1.48251388628313 1
1.40959616689429 0
1.46055382847674 1
1.50871845460484 1
1.53001944042546 1
1.51029382677296 1
1.49259465148053 1
1.41873514300624 0
1.57089585946597 1
1.46140562946291 1
1.4881554687115 1
1.44791492451681 1
1.50328247306555 1
1.5195742313432 1
1.58260733983194 0
1.51908130922273 1
1.53170525858416 1
1.54758873325577 1
1.4671747668588 1
1.54568792698204 1
1.46894037735897 1
1.52876558050632 1
1.45810357828509 1
1.44489368109254 1
1.44974688934538 1
1.53641275110025 1
1.46387213000247 1
1.50110622566963 1
1.49231384489673 1
1.48586416193354 1
1.51163184406613 1
1.49554036768838 1
1.47805167984023 1
1.46171270911669 1
1.50335391980946 1
1.49597265392149 1
1.53294999833989 1
1.5477972140147 1
1.5038725256475 1
1.59366895895775 0
1.52610306601602 1
1.44551662027991 1
1.52899460211117 1
1.51268858950347 1
1.53482134709606 1
1.44318428492285 1
1.49800005012776 1
1.45377840480231 1
1.55854971121816 1
1.49336316009043 1
1.49802141583878 1
1.44295217599501 1
1.44508156436675 1
1.49283633865065 1
1.51727301712201 1
1.51303632498434 1
1.48908665251954 1
1.44123291201822 1
1.48898888404187 1
1.49331530953417 1
1.36383269582388 0
1.50197833045975 1
1.49733242752849 1
1.47455226718702 1
1.4608827741582 1
1.48798312617181 1
1.54200149790314 1
1.49088371650257 1
1.56675547639593 1
1.48520506372683 1
1.53395315744521 1
1.46426336842095 1
1.44176453154649 1
1.49125795022365 1
1.55592578165894 1
1.43267306565711 1
1.50411643985763 1
1.53030151780778 1
1.42242374543353 0
1.50371349579042 1
1.53289073689769 1
1.51251322352314 1
1.49299959215362 1
1.49278261121836 1
1.49863843356747 1
1.51509448271154 1
1.53250038701808 1
1.57220320876788 0
1.55068702974759 1
1.52969232241772 1
1.47743463425175 1
1.48307309404006 1
1.44815758992467 1
1.48592777007967 1
1.48746806295244 1
1.52853101421301 1
1.51292836580323 1
1.51401757627807 1
1.49089890541413 1
1.47572506424341 1
1.46427377176367 1
1.45063101287385 1
1.50179857000216 1
1.5152319442373 1
1.49942815083225 1
1.49205872420946 1
1.55848320208495 1
1.48105040161793 1
1.50770495919816 1
1.46349670436898 1
1.48152516649654 1
1.41861718365016 0
1.48384764231817 1
1.52704609248992 1
1.55055353056087 1
1.45846032798868 1
1.45580616729868 1
1.35840632683653 0
1.54253889914469 1
1.46408302611086 1
1.52535786318818 1
1.5475433870778 1
1.48502351126112 1
1.49262173839073 1
1.54556703094807 1
1.41329252493026 0
1.48794100429944 1
1.50644205687732 1
1.534431480248 1
1.4930941157936 1
1.50356557409796 1
1.42921985433443 1
1.49273460117145 1
1.5125516963293 1
1.56604237700509 1
1.4873016967659 1
1.54882906522228 1
1.49953087345771 1
1.50554013411717 1
1.53692191937459 1
1.48510683173407 1
1.60432664699233 0
1.43670108775796 1
1.50386918212293 1
1.44589681805947 1
1.54342214178775 1
1.45918521921174 1
1.52827453538396 1
1.46993310956837 1
1.44992535533948 1
1.55638756239137 1
1.4347113471953 1
1.51222959561674 1
1.47356856860954 1
1.52334488547981 1
1.57330839376328 1
1.58092753142241 0
1.49990035776644 1
1.50962588381463 1
1.55994281661507 1
1.49077588511846 1
1.56095076395881 1
1.49124406947295 1
1.51300978301319 1
1.53806152661512 1
1.4763047916216 1
1.48036283316255 1
1.55381654393545 1
1.48635992867568 1
1.47989637279315 1
1.5167080221802 1
1.53480832186638 1
1.45976811523894 1
1.51279323797258 1
1.47742423291437 1
1.51574500757536 1
1.48555554703265 1
1.51526806292539 1
1.53494276901763 1
1.52894498824626 1
1.50438804148332 1
1.54027812366149 1
1.47671143913487 1
1.53848996397051 1
1.52820407451327 1
1.514059228629 1
1.45305922262216 1
1.48550828964351 1
1.38305027964229 0
1.53352414379888 1
1.56631396758113 1
1.43560902934097 1
1.52099621124613 1
1.51184467027244 1
1.50476228982536 1
1.53022875522129 1
1.54023915519863 1
1.55702121337041 1
1.44804982706446 1
1.51524233196305 1
1.46179157278939 1
1.51653716107946 1
1.51818735141596 1
1.49653943622082 1
1.57810920189786 0
1.48240653949115 1
1.53579210269618 1
1.46535918038028 1
1.54846295487658 1
1.49066606352477 1
1.4766343768179 1
1.46712446164058 1
1.52284108228194 1
1.51977456146168 1
1.54099249641075 1
1.50267113742138 1
1.51534392269305 1
1.50739107407271 1
1.57992351688806 0
1.468574642373 1
1.51383667975587 1
1.46300634170444 1
1.43628455155179 1
1.51104317025339 1
1.5130827301937 1
1.53113527721855 1
1.51034545327905 1
1.51658503701002 1
1.52233352100476 1
1.4306546410506 1
1.45535180358547 1
1.55284092446508 1
1.50560593933658 1
1.45041686226582 1
1.49506128077629 1
1.4738184575306 1
1.49229746952365 1
1.45807551223876 1
1.52911358588896 1
1.45882157412957 1
1.47799648409582 1
1.49392784064133 1
1.49304766460748 1
1.55279475088298 1
1.54824342962871 1
1.48754765006466 1
1.49656840379264 1
1.51225193308264 1
1.5120679228086 1
1.47022191669397 1
1.51524550044335 1
1.4985071672415 1
1.35885826434333 0
1.5011247810123 1
1.48787702363334 1
1.58890484185369 0
1.47760637761268 1
1.5381689163318 1
1.54142613671577 1
1.48957220013375 1
1.53843781367964 1
1.48364025484558 1
1.46995357751516 1
1.48152988667565 1
1.49975911357572 1
1.41474345510452 0
1.5282408765539 1
1.50946023776333 1
1.48648198609661 1
1.51117966651095 1
1.52353286979009 1
1.43788590945342 1
1.4784119397622 1
1.53716660016216 1
1.48831989094563 1
1.47676230849388 1
1.45335216299834 1
1.49763585361578 1
1.44881572965748 1
1.49093387218678 1
1.54440833900635 1
1.53101058765879 1
1.58534289911246 1
1.47393112297545 1
1.49196268742178 1
1.55787218408857 1
1.44901563203139 1
1.5390469465683 1
1.52987901223429 1
1.42922943834389 1
1.49023645044296 1
1.51088820504669 1
1.46314102660868 1
1.480127855451 1
1.46278463029407 1
1.42284904591947 0
1.52863670301681 1
1.52681806545918 1
1.48595704462064 1
1.44806529791264 1
1.47909051696259 1
1.50780814365476 1
1.47750663889186 1
1.51213841087655 1
1.5212621492273 1
1.45531748553204 1
1.49524485549446 1
1.45910074558697 1
1.53481156521366 1
1.48675748853245 1
1.50860619968331 1
1.47384492000945 1
1.41273171755949 1
1.49464148463463 1
1.49197459536981 1
1.53462492161234 1
1.46749049421296 1
1.41785294950292 0
1.54189114030522 1
1.51143990846505 1
1.54597839158826 1
1.52753178398237 1
1.50164845349544 1
1.45268731419192 1
1.57824268785359 0
1.50539283036569 1
1.52480919020695 1
1.40068556446584 0
1.47503714484307 1
1.54424938612297 1
1.46550938636425 1
1.47391963220254 1
1.50696407570395 1
1.42903938961146 1
1.5084317132772 1
1.55791438591313 1
1.39757287093287 0
1.51262683423435 1
1.50770903574643 1
1.48169286429349 1
1.50933155348529 1
1.52323756095651 1
1.44138240108737 1
1.54054282491743 1
1.5303927669825 1
1.52433574773102 1
1.5163040286289 1
1.53245417431691 1
1.46613772532322 1
1.4665928111066 1
1.47989999519127 1
1.44732237861661 1
1.50042355460072 1
1.49960422382474 1
1.57268261579736 1
1.40569654352452 0
1.52427443709858 1
1.45093033082849 1
1.50736934914265 1
1.48271113661681 1
1.47355266131622 1
1.47528654014546 1
1.41602043642284 1
1.52517692463184 1
1.46788415912295 1
1.50091487987591 1
1.4991041875411 1
1.52781864520638 1
1.47749517566004 1
1.481472103731 1
1.43753934999466 1
1.4757177917276 1
1.47323887117881 1
1.48391008553486 1
1.51487822372402 1
1.4837994238142 1
1.51879937564878 1
1.56011742081896 1
1.62258872892277 0
1.48203878737493 1
1.54431564487502 1
1.46835454228719 1
1.51334682412494 1
1.47236612590347 1
1.48746844112238 1
1.44673364347437 1
1.54087844701503 1
1.52466909298571 1
1.53087726937286 1
1.49505354253687 1
1.47147569334452 1
1.5190068967435 1
1.54016314823192 1
1.4840044267896 1
1.52568362740253 1
1.48249426810365 1
1.48456289759509 1
1.45878594553054 1
1.5150515595737 1
1.52347761933158 1
1.59689937748809 0
1.47675390587834 1
1.49334964402534 1
1.48562147628574 1
1.49909110081794 1
1.53827989772969 1
1.45818894343163 1
1.53336768077406 1
1.53700918224809 1
1.49885577334756 1
1.49778371480463 1
1.484713290361 1
1.4976309001012 1
1.45750108582832 1
1.45498886820396 1
1.53085616507252 1
1.49237480401161 1
1.54183012959698 1
1.4435255250625 1
1.53282483704726 1
1.51040443505668 1
1.53115711354167 1
1.51155280732107 1
1.50657024013846 1
1.44955995348211 1
1.53915271819911 1
1.49087610383685 1
1.50466336197997 1
1.4946705483079 1
1.49860570836658 1
1.43364307908542 1
1.49833057359833 1
1.47001209082544 1
1.50622399708616 1
1.4725697796051 1
1.47944494001273 1
1.42325959934584 0
1.53553953016196 1
1.46651469443669 1
1.51524563040741 1
1.51516651785249 1
1.51774078062641 1
1.55901435903954 1
1.44641265254062 1
1.49451833316422 1
1.50004791977341 1
1.52039694061943 1
1.50484278997243 1
1.49283916805087 1
1.46845138453224 1
1.40107166741951 0
1.48616391159126 1
1.50501019939365 1
1.4630000496713 1
1.53788714056991 1
1.51865453830726 1
1.49088735121334 1
1.48677553144895 1
1.47886948225445 1
1.55296995946681 1
1.4870574155083 1
1.53333506256135 1
1.55186462395629 1
1.49546689954529 1
1.49182364172834 1
1.51329727258675 1
1.49245354448379 1
1.50278490932877 1
1.49243395577527 1
1.52253415795459 1
1.51496164326988 1
1.48395096588724 1
1.53299454205225 1
1.46878205393958 1
1.46487426975534 1
1.45573542033305 1
1.48149310377111 1
1.4981424957923 1
1.54053101262389 1
1.49170537721232 1
1.52010952833199 1
1.53575880990458 1
1.49955428681891 1
1.4467815173006 1
1.412999245828 1
1.49007419848105 1
1.487271062209 1
1.48216906168283 1
1.46893433378534 1
1.5070710079291 1
1.48456347434915 1
1.51178914717893 1
1.4575759677985 1
1.46879259445161 1
1.49926013942747 1
1.52736179108817 1
1.46015123403074 1
1.4285448918663 1
1.44211087146027 1
1.50604175619948 1
1.49019013590135 1
1.59721879037754 0
1.53050436097375 1
1.52095042059781 1
1.44196952323926 1
1.52642212255531 1
1.55566624053957 1
1.51100846265205 1
1.47684200553652 1
1.48849004521507 1
1.48200045026644 1
1.53912350517401 1
1.50658906506811 1
1.5121660099992 1
1.47992921707689 1
1.45188996855836 1
1.44499922043538 1
1.49256467955995 1
1.5056081678372 1
1.454255396949 1
1.49265904711214 1
1.52622372416201 1
1.47972145459712 1
1.50899265047588 1
1.53502946373027 1
1.46388393388574 1
1.50237423170128 1
1.50975645985199 1
1.48675957532566 1
1.47555597445555 1
1.51091940600536 1
1.4867278809707 1
1.49652527402516 1
1.47679092400011 1
1.50442076913568 1
1.4844241640362 1
1.52684043455092 1
1.56588943811242 1
1.49383314689798 1
1.47257369452145 1
1.5665734771448 1
1.52623732917919 1
1.51254012751868 1
1.53582153696639 1
1.53783154370995 1
1.55332897685385 1
1.46828205640723 1
1.53344490555904 1
1.50702302876899 1
1.52827865022568 1
1.49372580087727 1
1.48370670140059 1
1.52610240648353 1
1.47552594083604 1
1.51630429390771 1
1.55429813062913 1
1.49576167042836 1
1.53017991355603 1
1.47918766865 1
1.51410845815823 1
1.5045357519578 1
1.53603338283287 1
1.46042643049711 1
1.5547045470278 1
1.46956722513869 1
1.58785134766193 1
1.46646782800697 1
1.52226351816965 1
1.55719790680556 1
1.48313491003185 1
1.42171144721236 0
1.53366080296168 1
1.4876203467313 1
1.49092802932515 1
1.51621418166762 1
1.49575277840762 1
1.52057769168274 1
1.54050926379872 1
1.4788779197857 1
1.57789045869309 0
1.46294434324345 1
1.51291960900221 1
1.45545476553352 1
1.47689553531152 1
1.56306859875407 1
1.51927229559081 1
1.50171200153214 1
1.49271691452333 1
1.47498686348336 1
1.49337847733006 1
1.47256998101349 1
1.49335512113595 1
1.50697476780972 1
1.52237111701758 1
1.43406910807354 1
1.49879026463897 1
1.53190702611677 1
1.49262871643324 1
1.44200475273146 1
1.55352959390758 1
1.49701351502904 1
1.53677552123584 1
1.44527084055701 1
1.54519519578589 1
1.42273122200724 0
1.52275271552331 1
1.50828599536494 1
1.43514636510149 1
1.47649862832963 1
1.49236418141642 1
1.45803432653625 1
1.46685952700479 1
1.49988164368621 1
1.58132985739093 1
1.46079905974617 1
1.44947677304248 1
1.48000801555653 1
1.50697882376954 1
1.46179227548311 1
1.53872698439427 1
1.51442825543414 1
1.51707817729878 1
1.52484175105783 1
1.44403472275706 1
1.50770718968032 1
1.49978654252796 1
1.51170465146272 1
1.48071622988033 1
1.49624667219014 1
1.47901509324449 1
1.51530604278824 1
1.50247431650073 1
1.560094075518 1
1.49999005567969 1
1.40343382614264 0
1.53909883803934 1
1.49275047140477 1
1.41367772420703 1
1.51231631519725 1
1.52049315779844 1
1.51335726715293 1
1.51272296810914 1
1.51851001198794 1
1.47418830138472 1
1.47367253556458 1
1.49058990936715 1
1.46413272068438 1
1.46734646766536 1
1.49577314746963 1
1.44002215673202 1
1.56094021675627 1
1.54865380635877 1
1.46910997993242 1
1.47660216909016 1
1.47642663679462 1
1.53970600792416 1
1.4504578962653 1
1.5390535019194 1
1.49573204214494 1
1.47803201970243 1
1.46993823797667 1
1.52548839570937 1
1.44332450446425 1
1.47943669140752 1
1.47322201408826 1
1.447337456931 1
1.49190676471391 1
1.43717159207215 1
1.47068717145608 1
1.48370995502107 1
1.45633951337035 1
1.55723571112251 1
1.49753760702185 1
1.5413437426388 1
1.56016422833838 1
1.47387447840875 1
1.54423098378235 1
1.50779568877249 1
1.47978004358216 1
1.473350502769 1
1.54294044862632 1
1.57492849630718 1
1.59664965977266 0
1.51271966493811 1
1.59257202793485 0
1.50835525680333 1
1.45966984647205 1
1.4398878594013 1
1.46526309410309 1
1.52341597587937 1
1.43913789019535 1
1.53638114883748 1
1.53844491189023 1
1.43696549327062 1
1.52973731197786 1
1.50412238988411 1
1.56101735035028 1
1.47756377003676 1
1.48641358690721 1
1.54190598234537 1
1.46462589448123 1
1.51113979691801 1
1.55438333697801 1
1.44924818858797 1
1.54303899442306 1
1.55320777113823 1
1.51769850513173 1
1.52099762947577 1
1.45512651823077 1
1.54727176750945 1
1.42516370861321 1
1.51435014715429 1
1.46541298384477 1
1.54948648506379 1
1.51518015668898 1
1.44995827589055 1
1.5070064348262 1
1.58552811091662 0
1.52900191866073 1
1.43341996695331 1
1.52464730031025 1
1.49357293737558 1
1.42596071795846 1
1.4974332428358 1
1.50665097722343 1
1.54710694276786 1
1.51169814759 1
1.52371389219316 1
1.46447972153807 1
1.49710508786493 1
1.49222647844901 1
1.47035476733874 1
1.50979075896642 1
1.53595595371612 1
1.4926617044581 1
1.52708125334701 1
1.51131325177711 1
1.52489017358117 1
1.51255318073147 1
1.48949933436781 1
1.43279237250324 1
1.51254611223227 1
1.46557834857246 1
1.51337381181667 1
1.53490877463018 1
1.50698089930433 1
1.50681966242057 1
1.48773111188668 1
1.44374523851702 1
1.45432585617036 1
1.54018444578879 1
1.47387511539088 1
1.52266655722906 1
1.39161958423229 0
1.4837381837678 1
1.49857380944864 1
1.46750717566284 1
1.43506252448694 1
1.55183553968882 1
1.48823971975127 1
1.51764221041944 1
1.49232333912072 1
1.48391184382204 1
1.55876830845319 1
1.46749580852089 1
1.46301406935036 1
1.5380978692963 1
1.45260004506924 1
1.54230150014406 1
1.51745229536314 1
1.53796946217377 1
1.52681515662168 1
1.50467380716497 1
1.52841822913349 1
1.45344832575451 1
1.53261114657811 1
1.55864326344663 1
1.48940482420338 1
1.51514578570139 1
1.51989309514662 1
1.49586674299578 1
1.40853450414109 0
1.49017717402709 1
1.4268666388242 1
1.47440731696829 1
1.49736646156675 1
1.51088164524254 1
1.48404435909409 1
1.47956187574459 1
1.49145012396307 1
1.52815004405326 1
1.53751851750167 1
1.52716040156253 1
1.46715617751877 1
1.58136065882373 0
1.5482726217722 1
1.43666392483181 1
1.48459084911478 1
1.55435132335369 1
1.49152520682455 1
1.52195535388899 1
1.45804914422333 1
1.46269376520499 1
1.40577559540069 0
1.47943867181875 1
1.4170575416218 1
1.4787415055108 1
1.55104795363323 1
1.47255408343292 1
1.43917435763708 1
1.48027898216757 1
1.51712259991932 1
1.46025472144445 1
1.52680987587232 1
1.51094512598414 1
1.51311619180274 1
1.44782139390159 1
1.46952298034395 1
1.54089247705904 1
1.35933628675255 0
1.4840815520107 1
1.54417381072606 1
1.49692327534208 1
1.55076381730636 1
1.5357458799183 1
1.50837476695398 1
1.50676855420363 1
1.48691688492257 1
1.54950194852405 1
1.46929792760181 1
1.5229937411933 1
1.52618142128505 1
1.51721171082009 1
1.47937128748046 1
1.5519524966784 1
1.47412483168223 1
1.58013604317411 0
1.48940241652597 1
1.54830385179151 1
1.51758542916403 1
1.47943088937044 1
1.52655345939723 1
1.48524783443298 1
1.46354509803381 1
1.42600423629758 1
1.53533889327283 1
1.48148191497839 1
1.5254205564101 1
1.4834735564476 1
1.54869129454706 1
1.42562052916811 1
1.45842040720834 1
1.49401805710084 1
1.457024936228 1
1.512129118601 1
1.51813987078367 1
1.47092253264606 1
1.45110981665545 1
1.50114083124816 1
1.5335693535849 1
1.46544254421044 1
1.49922916760475 1
1.53493181059939 1
1.50160423513019 1
1.52473674823096 1
1.55677735980813 1
1.48690689104674 1
1.48310365014045 1
1.47071173199386 1
1.47299156451746 1
1.45930075899911 1
1.5429406991827 1
1.4293112347165 1
1.53005072413915 1
1.52554907154324 1
1.41427198620757 0
1.48112929024767 1
1.48565354960759 1
1.50070690420989 1
1.52610528919198 1
1.5050314173147 1
1.549130090264 1
1.51318636234786 1
1.55473079744365 1
1.49898080380239 1
1.51559997666864 1
1.52697485076687 1
1.63380519726979 0
1.51791805452108 1
1.50537220096869 1
1.54669458334235 1
1.53302060068874 1
1.56419327682483 1
1.53270474979936 1
1.47004742427323 1
1.44327073406545 1
1.4485880282227 1
1.52061923575805 1
1.47013240030686 1
1.58867492354813 0
1.51149720464749 1
1.49441626651657 1
1.55042111452106 1
1.53744066159563 1
1.51242875017051 1
1.41832647016994 0
1.47557596336007 1
1.47858683431647 1
1.46351408584956 1
1.51353511679659 1
1.47731230835932 1
1.49338452899485 1
1.53916506767138 1
1.53808765198281 1
1.49036934343537 1
1.52456833690939 1
1.52002891757108 1
1.47920244872345 1
1.4507811396225 1
1.48906266970949 1
1.47427487848237 1
1.47079790138027 1
1.5521950142379 1
1.47572912540862 1
1.47040578750522 1
1.46653886852368 1
1.5145616629915 1
1.43344876694145 1
1.54279133380595 1
1.46230749378882 1
1.53094547179371 1
1.56300157913784 1
1.45931558609576 1
1.49154926569442 1
1.54425196055169 1
1.54674324745222 1
1.48437634853342 1
1.50386022885761 1
1.53103091229679 1
1.49009766541706 1
1.50169634316125 1
1.5088452000076 1
1.5268601358181 1
1.52382497545939 1
1.50513227886412 1
1.53390111587275 1
1.56065575694523 1
1.44194528401189 1
1.48069348207003 1
1.42150846599369 0
1.50478119639382 1
1.52451132830714 1
1.58331732012959 0
1.47079993911071 1
1.47751649602763 1
1.47981791749529 1
1.47329812280615 1
1.55375936253165 1
1.41795285356796 1
1.51905648048517 1
1.46265191425028 1
1.50643849849012 1
1.51497434184086 1
1.46200189282402 1
1.50476861453113 1
1.43396285757076 1
1.42610245058259 1
1.46504850297553 1
1.48994376456676 1
1.52187787813682 1
1.41469391347643 0
1.52389794724847 1
1.47572787636881 1
1.47616855563978 1
1.52353344313318 1
1.54317934756468 1
1.47599128290188 1
1.52267523856479 1
1.42876455576292 1
1.4730913458174 1
1.54711900814036 1
1.49226343307793 1
1.44157187859951 1
1.53786989051437 1
1.48462857885864 1
1.51651742470417 1
1.4899029396727 1
1.51826172683125 1
1.50525845039701 1
1.43482731723573 1
1.51693233332396 1
1.47763659935815 1
1.51735886171822 1
1.49523688458175 1
1.46895850989315 1
1.5384553900827 1
1.4331541558741 1
1.45814864630249 1
1.4967792809945 1
1.50297226931926 1
1.52136173304635 1
1.51618160117174 1
1.4874204337255 1
1.54694447902878 1
1.54557538252543 1
1.50212628616603 1
1.48259956208419 1
1.45324513182795 1
1.59092590250341 0
1.50224485792298 1
1.5108233422206 1
1.47158696507052 1
1.48937021733296 1
1.48864040621922 1
1.50978592281719 1
1.48692417521537 1
1.50597428956124 1
1.50124367652682 1
1.56293109195731 1
1.472276403345 1
1.47000536441777 1
1.47602101702113 1
1.51684479623935 1
1.46424155572856 1
1.49908885718007 1
1.52331821523163 1
1.51566785489345 1
1.4602841715084 1
1.50212571941823 1
1.49183076062386 1
1.50093871695742 1
1.50802086065194 1
1.4600878140723 1
1.51073555229328 1
1.49364070050094 1
1.4748294050639 1
1.43695165097028 1
1.39348977346169 0
1.48282587658546 1
1.5037475426262 1
1.42892392620734 1
1.51492558934436 1
1.47238417251505 1
1.51059803408105 1
1.51195781570064 1
1.48369330807676 1
1.49519430228198 1
1.52240866387189 1
1.54173544370378 1
1.54193937418222 1
1.54605118839939 1
1.45440998759171 1
1.45484571179928 1
1.52296815587451 1
1.5211065171937 1
1.48793676395432 1
1.45375271257764 1
1.47388899601165 1
1.45453682895849 1
1.49247437672988 1
1.5216337688691 1
1.51900689953537 1
1.48722935031034 1
1.46003558596431 1
1.44930357752345 1
1.46395437010522 1
1.48417231972447 1
1.50418891111375 1
1.50895480666588 1
1.49122120066642 1
1.43530079853631 1
1.52230394532392 1
1.50190094662822 1
1.56603405524933 1
1.45382911528965 1
1.50947411535019 1
1.46397803862356 1
1.50889573536257 1
1.53010926981567 1
1.59657492276599 0
1.5117735129524 1
1.4861261590863 1
1.49091137185173 1
1.50099232517999 1
1.46949367251348 1
1.5194183643091 1
1.53154884811285 1
1.51045712095667 1
1.49377824478319 1
1.46933422990506 1
1.51704922256549 1
1.49536687654311 1
1.48237275028211 1
1.4953750154359 1
1.4935299054977 1
1.50340650780491 1
1.43812003175655 1
1.47653717155675 1
1.50151360329443 1
1.599605384172 0
1.49786207902538 1
1.54512617569959 1
1.542295807871 1
1.51955371209031 1
1.50674072336182 1
1.50503721285149 1
1.52134052271123 1
1.55473863842397 1
1.43651216145366 1
1.50092566737098 1
1.47149609680865 1
1.53582679814109 1
1.46355416565178 1
1.53673612413107 1
1.52042936697706 1
1.39503031197074 0
1.42888401754469 1
1.46836654861764 1
1.51190409772409 1
1.47387050395823 1
1.50796914622102 1
1.51068760467891 1
1.481978869153 1
1.45347879584207 1
1.49843001705005 1
1.47223661748428 1
1.52175922064826 1
1.50928043704467 1
1.52237170159302 1
1.52197357200534 1
1.49418708844596 1
1.45629431701333 1
1.4759961217279 1
1.55169170623483 1
1.45636081328381 1
1.45357722676014 1
1.50528241342424 1
1.46343648069721 1
1.51405426827896 1
1.46345269094386 1
1.52153161971152 1
1.48457756861649 1
1.39163638723083 0
1.52898643906099 1
1.52767668740709 1
1.51786443535351 1
1.49971240620466 1
1.47256749128616 1
1.48829766877189 1
1.55030415474891 1
1.45264513809791 1
1.5314383383865 1
1.45831130035252 1
1.57944217841342 0
1.57146077531141 1
1.50677231993861 1
1.53823045793848 1
1.53431218430657 1
1.5030056255758 1
1.56938558638156 1
1.45442553017532 1
1.51504237142416 1
1.5090513710186 1
1.52092559077112 1
1.51747989393216 1
1.49510397263578 1
1.47619585181939 1
1.482514162159 1
1.44801069088537 1
1.52925923949097 1
1.51268135590808 1
1.5481216884946 1
1.49136576128104 1
1.46535041572529 1
1.5361444843042 1
1.46891715926439 1
1.50978907354265 1
1.49299895043029 1
1.51919585469397 1
1.50581992635074 1
1.51300963255195 1
1.50242276934881 1
1.53047928009494 1
1.55459288202603 1
1.47628195019184 1
1.56222447303139 1
1.48588776716866 1
1.5126462836417 1
1.53142402258986 1
1.58253794025309 0
1.51435684364466 1
1.49373220586184 1
1.55839725733153 1
1.53014661294281 1
1.55212153420088 1
1.56609001042954 1
1.53246681191261 1
1.51458095561745 1
1.58255308453462 0
1.45800448696614 1
1.57885409407415 1
1.52940695230828 1
1.50347363784601 1
1.48400219531164 1
1.44327186915052 1
1.45584319129616 1
1.49969826649212 1
1.508517837103 1
1.45335389545733 1
1.46080719367423 1
1.49113126752328 1
1.55313671214789 1
1.525377014381 1
1.49147679462097 1
1.3796893616522 0
1.43175926087306 1
1.54433144492309 1
1.49929634201612 1
1.48652176156045 1
1.51267083708664 1
1.51321071805881 1
1.46534622509392 1
1.52213623321354 1
1.4744238316226 1
1.5464932983138 1
1.44683974651756 1
1.52982043905598 1
1.47673903154819 1
1.53831772727369 1
1.54225557275783 1
1.53372360681342 1
1.50878375129885 1
1.43284725360832 1
1.53308415008011 1
1.49527651996378 1
1.45157031140214 1
1.45614953161842 1
1.44757031904351 1
1.52602542844923 1
1.51953155008417 1
1.52059366156633 1
1.55917135173107 1
1.56479965747603 1
1.48423316530894 1
1.47106048233655 1
1.53250068611082 1
1.50173143008984 1
1.48962742776653 1
1.49997482112923 1
1.51582293776039 1
1.53459450974891 1
1.42816559653922 1
1.56053914249301 1
1.50185543216048 1
1.52834071652004 1
1.51045324431381 1
1.47848605494848 1
1.50446236117475 1
1.4824998248876 1
1.56355377673438 1
1.5115642969128 1
1.52695175696053 1
1.48212262186267 1
1.4918929493896 1
1.49140950726093 1
1.48737590714352 1
1.46320087701249 1
1.47370422625941 1
1.52428777139021 1
1.53573892519325 1
1.43670345129976 1
1.48377169907041 1
1.43519523783778 1
1.51775919462492 1
1.49637125653543 1
1.4801814181145 1
1.44897697991106 1
1.51858559487568 1
1.52957078858847 1
1.44921241871785 1
1.53397870153601 1
1.4645680321806 1
1.50786315235461 1
1.4646923704733 1
1.39282398328481 0
1.51903433585502 1
1.52051834604826 1
1.49990050458136 1
1.505421283906 1
1.49820649652147 1
1.53145955469113 1
1.49161903359726 1
1.54801817306534 1
1.38837308744295 0
1.51220547989295 1
1.46495405346438 1
1.54370281105458 1
1.54389172454662 1
1.49196300709845 1
1.4696544446623 1
1.53515329133439 1
1.45105224047133 1
1.52484385053386 1
1.51819968425699 1
1.55542452353331 1
1.54526919693078 1
1.5006911165492 1
1.51765243061028 1
1.46797133048095 1
1.55672619481781 1
1.51736992477073 1
1.51723605436832 1
1.49900363641726 1
1.48242892830753 1
1.50903895027081 1
1.49367700909831 1
1.53389463702315 1
1.50463301118708 1
1.55285945157999 1
1.51009386104947 1
1.53310222353832 1
1.46459269561175 1
1.53355550261065 1
1.4700434821982 1
1.44770537325076 1
1.55244365893769 1
1.455348788052 1
1.50249242061828 1
1.52724720216218 1
1.48263309798543 1
1.49396797890319 1
1.47190272535863 1
1.55124462112957 1
1.52080893058359 1
1.49767267976265 1
1.52949691482006 1
1.49244269603348 1
1.52727803619695 1
1.51085260685436 1
1.46995257290267 1
1.46198056937687 1
1.47732390161151 1
1.5055874038157 1
1.46860365817396 1
1.45997652038594 1
1.48246207089968 1
1.49645025623362 1
1.47132062149964 1
1.48613795843522 1
1.49277104881032 1
1.51423784410992 1
1.5068936603976 1
1.48272920017539 1
1.43981347560039 1
1.49853142084395 1
1.48877666539092 1
1.54522699271147 1
1.5777263810549 1
1.45361859679632 1
1.50592584360386 1
1.52392812262783 1
1.50928218777539 1
1.50985441850911 1
1.48793902780326 1
1.45321753218104 1
1.47745135080619 1
1.56464110124335 1
1.52401786268695 1
1.44931490518431 1
1.47292581447646 1
1.49558144797085 1
1.58356489649742 0
1.49901763817568 1
1.5424550182098 1
1.56432778686948 1
1.51995539606228 1
1.47729884743268 1
1.5053277525946 1
1.50892466636193 1
1.48125043975329 1
1.48625488479036 1
1.51181230602552 1
1.53604171712178 1
1.47849918204931 1
1.50149515785455 1
1.49984220995872 1
1.52760918822584 1
1.50420833050356 1
1.49715097972549 1
1.52698758860219 1
1.46623964977496 1
1.49206999519752 1
1.51667355369019 1
1.51112025750633 1
1.49494012790677 1
1.52008963192274 1
1.48429481651014 1
1.51185973921479 1
1.59374030575106 0
1.47454202190119 1
1.54006994268491 1
1.54751164684638 1
1.50852247549258 1
1.50983489047958 1
1.44839542919382 1
1.55112129281919 1
1.50575008557713 1
1.50873703843036 1
1.51470564798039 1
1.54273756976319 1
1.48890894891381 1
1.53695118836977 1
1.52098694422382 1
1.51424994596943 1
1.5489491136813 1
1.48221140490662 1
1.50740776924754 1
1.47134589772605 1
1.47429833474551 1
1.53650355494666 1
1.5263867249355 1
1.47307735228586 1
1.53000086357366 1
1.49553066466916 1
1.52572296425253 1
1.54055812800317 1
1.52556945831065 1
1.47355378057768 1
1.52883865217668 1
1.49780361430555 1
1.50265157668728 1
1.44574019515072 1
1.46823088380469 1
1.48498309448868 1
1.50488524300928 1
1.52003262880728 1
1.5506355029303 1
1.49520538919544 1
1.51785179851399 1
1.47155403802811 1
1.50671411983834 1
1.54119901608361 1
1.50771933204394 1
1.53976189134964 1
1.43050594155018 1
1.45642887656441 1
1.52091199800341 1
1.5054476770396 1
1.42000339196837 0
1.47470007050596 1
1.45957214817221 1
1.46396248807883 1
1.50306507953633 1
1.43985857093686 1
1.43552192903286 1
1.42035846650896 0
1.48141448782229 1
1.55783595629731 1
1.47062045602886 1
1.50517160659901 1
1.57163171901404 1
1.49799409005475 1
1.46326410352942 1
1.50155184338782 1
1.5509546150921 1
1.55397968191412 1
1.48366928253951 1
1.43381609274279 1
1.53503074208368 1
1.48725764678776 1
1.45713082727173 1
1.44462159583232 1
1.53529865347549 1
1.52321649647056 1
1.53454263867176 1
1.4784404069113 1
1.48651294807396 1
1.48078492113169 1
1.53315026563735 1
1.55599796626777 1
1.45300255277705 1
1.49310281673226 1
1.49003455841542 1
1.53860524687538 1
1.54656426470752 1
1.52867871468836 1
1.47486884468657 1
1.53162769195777 1
1.49471404269515 1
1.54909581541674 1
1.49296904534545 1
1.46614909132008 1
1.53368388999976 1
1.39453986402995 0
1.4995059415593 1
1.4929701172661 1
1.50608923602006 1
1.55498722400294 1
1.50145814382676 1
1.49308340137803 1
1.46365478689438 1
1.50314971815389 1
1.50832316209405 1
1.49844481553486 1
1.49544761340428 1
1.53035115381368 1
1.4598566743179 1
1.48970025171208 1
1.47795420258003 1
1.49648898301254 1
1.51902733365608 1
1.50398510673434 1
1.5556592967405 1
1.45911009257755 1
1.54028820468791 1
1.46471714747554 1
1.49311453604978 1
1.6042297176931 0
1.42929300593881 1
1.51490378862031 1
1.42854341150341 1
1.55113713479715 1
1.58102932783007 0
1.53680657897702 1
1.52393661004808 1
1.47538302053605 1
1.47409583688788 1
1.62686665332865 0
1.51470142007716 1
1.47631687491435 1
1.53526797813021 1
1.53317205879957 1
1.4873558037936 1
1.51920283977169 1
1.47888571053559 1
1.48995539146405 1
1.51659988823932 1
1.50400725461224 1
1.51965772104521 1
1.52182572577192 1
1.50455784557871 1
1.49647104717339 1
1.53334253865997 1
1.52685955842382 1
1.50778880269603 1
1.44218654339492 1
1.55603913911793 1
1.51501334412294 1
1.53567174992138 1
1.50643087051747 1
1.45061911885177 1
1.54903353831161 1
1.58896967453856 1
1.53365641724007 1
1.49850386532375 1
1.48946571898446 1
1.4595809671836 1
1.52229776088151 1
1.49690539850453 1
1.51090028357282 1
1.49088463422587 1
1.45017986883216 1
1.49411226528274 1
1.50173773723396 1
1.46040030105209 1
1.49304991532516 1
1.48319012003576 1
1.46410310972329 1
1.51281454231047 1
1.51649352910423 1
1.5000512861843 1
1.5011751578767 1
1.52299753746615 1
1.49789428103203 1
1.48103562615394 1
1.60784396235438 0
1.46314983977249 1
1.49287630004418 1
1.46842310241844 1
1.48509839875268 1
1.45426127901175 1
1.51345978452357 1
1.56401235387848 1
1.56595433075889 1
1.47976485165036 1
1.52911254301225 1
1.47029889044756 1
1.50837282785627 1
1.50898445630834 1
1.50938277417822 1
1.50683773659006 1
1.54094272031833 1
1.46523249432528 1
1.49480619675211 1
1.47908018651013 1
1.46969926901511 1
1.47191212913202 1
1.49084130105794 1
1.48779019302972 1
1.53225303524285 1
1.4679313410705 1
1.47501216243882 1
1.49755196819189 1
1.45798233218411 1
1.52796080949871 1
1.52690005992765 1
1.51172230681758 1
1.5022279156884 1
1.50445701377775 1
1.39092200184808 0
1.50996784255964 1
1.44696577711129 1
1.54044492746302 1
1.4826824164423 1
1.50324072464901 1
1.51058604077508 1
1.53329151290902 1
1.49874851857386 1
1.47362216604897 1
1.42087596105603 0
1.52196798948328 1
1.48830106359954 1
1.51357435642427 1
1.56598451391708 1
1.43793340828824 1
1.53587796299855 1
1.58017310300808 0
1.54446686565396 1
1.52765015891585 1
1.39669441456319 0
1.52073984399676 1
1.45201720316721 1
1.52918141082421 1
1.50057228030069 1
1.46659521715438 1
1.5025855187752 1
1.46921102572235 1
1.50599003180456 1
1.46403572787676 1
1.47924551631822 1
1.53644186524097 1
1.50011351161871 1
1.50285433531364 1
1.48166706681511 1
1.52124981976829 1
1.47960840042384 1
1.51531483559856 1
1.52975388498825 1
1.48445452700182 1
1.53482400148578 1
1.50840675606637 1
1.47096678065407 1
1.53912484796811 1
1.50216983694704 1
1.48385803438919 1
1.47366714101918 1
1.47067819683517 1
1.51614840198109 1
1.53727878618562 1
1.53260225375246 1
1.48880326019362 1
1.47048523440802 1
1.54866080302559 1
1.4702265639759 1
1.53763087187981 1
1.45388841510694 1
1.48828302806602 1
1.45999742822697 1
1.49997191543907 1
1.45770638138035 1
1.49296757201735 1
1.48240024592866 1
1.57521913486742 1
1.47437930358681 1
1.55907626279588 1
1.45273371850551 1
1.50924395946215 1
1.51386913430752 1
1.51548047997218 1
1.535109268674 1
1.47923668981229 1
1.48789037233642 1
1.51104025287907 1
1.45927819440017 1
1.55369069961689 1
1.51350612617635 1
1.57271476191981 1
1.57736966710163 1
1.47116305439406 1
1.50103295231757 1
1.5255717799456 1
1.45856830606188 1
1.45897528381034 1
1.48357979795919 1
1.46392580422995 1
1.48882686669802 1
1.55426605181035 1
1.5499026188016 1
1.47858905890374 1
1.42322341448579 1
1.39897882679262 0
1.53873130753984 1
1.49483770586556 1
1.52792425431668 1
1.463409978503 1
1.43788042751109 1
1.50141810286534 1
1.53499956031734 1
1.51829308623232 1
1.5444495098813 1
1.50595933082929 1
1.49488469662693 1
1.52688761184318 1
1.46821479929322 1
1.4803527273214 1
1.48681393262353 1
1.54135182099517 1
1.42462053074134 1
1.48139780932502 1
1.54356898628623 1
1.50998200773282 1
1.51688992743407 1
1.47707625287961 1
1.52743806294382 1
1.49638283925463 1
1.51325738349499 1
1.52969902588941 1
1.49273812139041 1
1.5390808256401 1
1.52146570228119 1
1.49110454498375 1
1.58432479998597 1
1.52898517193708 1
1.49422019640882 1
1.54902149920811 1
1.55423442071887 1
1.55818661556398 1
1.49781271565342 1
1.5173091951011 1
1.42535298409571 1
1.40876942877999 0
1.48519922137897 1
1.47323737241378 1
1.51580242324212 1
1.43463730405146 1
1.44294984201379 1
1.57068419525256 1
1.5244182482625 1
1.50526212681742 1
1.50773612755424 1
1.50776174669735 1
1.45237665272778 1
1.55198842592726 1
1.51607499838959 1
1.49777665268716 1
1.53752188175485 1
1.5438478568654 1
1.47551558668641 1
1.54804176689008 1
1.583725668562 0
1.55699279564687 1
1.48397505200478 1
1.47748819675521 1
1.55442367984949 1
1.57502487677746 1
1.46389468597579 1
1.47490037825386 1
1.50846933309989 1
1.56566402261009 1
1.5037753536678 1
1.55161491305423 1
1.46160542310799 1
1.42271299595582 1
1.531120221746 1
1.50909857039854 1
1.51553391320776 1
1.47172738760182 1
1.48462750652312 1
1.52918190934361 1
1.39452832204838 0
1.49860675603702 1
1.4689918842271 1
1.47181185033258 1
1.54827851201464 1
1.55688381767435 1
1.51244393053874 1
1.48501423083118 1
1.48461721487935 1
1.53879536869571 1
1.49643353088888 1
1.52305779776809 1
1.47591797581577 1
1.54202443209059 1
1.52959204338514 1
1.46299650748304 1
1.45448687422167 1
1.5486407577943 1
1.45480813194886 1
1.51513029060935 1
1.46245482766568 1
1.49559115418894 1
1.47439401260354 1
1.48457633104477 1
1.49645103048838 1
1.47034334685162 1
1.47105408351751 1
1.51174133582701 1
1.47095230425784 1
1.51934092552093 1
1.51035144091206 1
1.50061853259367 1
1.49082092781065 1
1.50272600014335 1
1.54789167541463 1
1.44007338975538 1
1.48209484467007 1
1.50327386251623 1
1.54666558750989 1
1.42484376542354 1
1.50291762838335 1
1.57584605656964 1
1.48495907489991 1
1.48361814421538 1
1.44956349241241 1
1.51972109980723 1
1.51811222355131 1
1.52627168126926 1
1.44790423349471 1
1.5317810353543 1
1.48750686762129 1
1.52529104286695 1
1.50090756598078 1
1.57959782473509 0
1.56700388696955 1
1.47690483159335 1
1.51198316914806 1
1.53291794373752 1
1.45792289752777 1
1.46578984653573 1
1.52696075249478 1
1.52839978872446 1
1.54406562996001 1
1.46358666125303 1
1.55336373678672 1
1.50692573314153 1
1.46229145520496 1
1.47526953101856 1
1.4980142312167 1
1.45986290147562 1
1.49695346024763 1
1.48676809843469 1
1.55054474386748 1
1.52524501179852 1
1.52966508807583 1
1.54705265216681 1
1.46763604542592 1
1.4720453800171 1
1.48469116394462 1
1.45890055436407 1
1.46104459613591 1
1.47633211000753 1
1.57666639358098 0
1.46866185392321 1
1.54278113580666 1
1.52863152964168 1
1.5456856195373 1
1.4821294515932 1
1.46852669506814 1
1.43631754621314 1
1.48398895594087 1
1.45269088738192 1
1.50655058882 1
1.54736222331298 1
1.48190645728544 1
1.50618153906801 1
1.46713628540415 1
1.49672046079803 1
1.55450321352777 1
1.48595769058019 1
1.47652932929938 1
1.54618657543192 1
1.43316467377835 1
1.50067623334579 1
1.43005913331245 1
1.5471763098746 1
1.47120080888485 1
1.5585939121313 1
1.43502412669634 1
1.54995206491876 1
1.48452480051358 1
1.53736313433776 1
1.45826689982228 1
1.54494676819176 1
1.5030130926665 1
1.53878273499 1
1.455233985784 1
1.52065171987293 1
1.53955222805657 1
1.50750619815071 1
1.47401203408476 1
1.51017210024077 1
1.40184752881291 0
1.51299958113694 1
1.49856501499231 1
1.47086171781018 1
1.48753349502362 1
1.43776009354721 1
1.48570904866228 1
1.44285009592269 1
1.46512569640343 1
1.45481333451593 1
1.49091203980294 1
1.53611882370188 1
1.52864956526894 1
1.51967558521603 1
1.51970438587887 1
1.49573265260985 1
1.48810966248693 1
1.5057468924029 1
1.4701758692849 1
1.4604236360579 1
1.47366112989755 1
1.4527770614534 1
1.51653834040244 1
1.52170121870766 1
1.45204826295422 1
1.4531135268532 1
1.46516304985289 1
1.50539958977151 1
1.51835368394044 1
1.56907252270957 1
1.52148307268884 1
1.48707893740668 1
1.43505167316918 1
1.45853299620677 1
1.50086086718078 1
1.44901270166643 1
1.46166713143391 1
1.46582407971266 1
1.49006138690981 1
1.51014731782761 1
1.47901933030333 1
1.53370850943075 1
1.48965292571498 1
1.50701164046495 1
1.50696209066468 1
1.42316482034506 1
1.51197134003094 1
1.50627039472276 1
1.55583627298667 1
1.44791568571575 1
1.46014516482911 1
1.55199517522617 1
1.50602492015918 1
1.53000692900306 1
1.47945895433763 1
1.5131430208406 1
1.56404703680713 1
1.52645061117244 1
1.45794359983447 1
1.58834215650267 0
1.48215728974093 1
1.46906396176325 1
1.56181356627584 1
1.53009791109134 1
1.5242798703548 1
1.46250304447663 1
1.5566672025658 1
1.51504530224231 1
1.47157057515124 1
1.56715844007952 1
1.51682990554851 1
1.56783355111598 1
1.55950574823295 1
1.44224550909882 1
1.50740393967083 1
1.49253398493603 1
1.53923070173679 1
1.59686667581848 0
1.50411898727549 1
1.57908218580815 0
1.46237610002888 1
1.50295952115557 1
1.47824710297704 1
1.53595819155073 1
1.51679144471356 1
1.49287505277413 1
1.48985291265681 1
1.5478669918347 1
1.53490941620116 1
1.45367206298611 1
1.50123815360603 1
1.47061203891181 1
1.50049455722509 1
1.47492728632634 1
1.47219793083187 1
1.49368912090331 1
1.49282614752955 1
1.51488604980041 1
1.49532733019503 1
1.53642192523642 1
1.4666952422295 1
1.48967516201605 1
1.5066285725641 1
1.5253266856546 1
1.50298647376295 1
1.49817852051984 1
1.48595230951691 1
1.54633884969346 1
1.54789215926896 1
1.49180402609655 1
1.46481198248771 1
1.52206303043202 1
1.58123305287025 1
1.44433694460908 1
1.48806681940996 1
1.50351127140708 1
1.47961784540014 1
1.49614074164203 1
1.43616951641521 1
1.44294013122551 1
1.42942394238386 1
1.52846754275579 1
1.4666258346732 1
1.52121439895452 1
1.45928622428541 1
1.5206765183589 1
1.51676051419518 1
1.56426756082889 1
1.62001393215114 0
1.45482141067122 1
1.54962414955957 1
1.46643037272271 1
1.53961125282147 1
1.47355403490775 1
1.56313740011382 1
1.49374861458183 1
1.52417793266644 1
1.49852350227888 1
1.51583342170559 1
1.49829716210344 1
1.55405278192928 1
1.49185809820467 1
1.47749457485884 1
1.48762504732371 1
1.45608130405604 1
1.58924811568969 0
1.4838269556206 1
1.54942597484444 1
1.49387363867404 1
1.49626817050092 1
1.52629583285476 1
1.44669433287221 1
1.52621873974904 1
1.50373588130019 1
1.50733834952617 1
1.46065896367511 1
1.56482948282935 1
1.47502252920042 1
1.49277813464178 1
1.49894615292188 1
1.51406216401503 1
1.44556990048196 1
1.46784824700771 1
1.51967372091586 1
1.58152784361069 0
1.50298298293854 1
1.47712384286027 1
1.4952558276758 1
1.49110506684405 1
1.51899618612271 1
1.51623646839754 1
1.50353315370358 1
1.43711985633718 1
1.54535848068693 1
1.48601808916763 1
1.52777761514384 1
1.51894989988067 1
1.5631422248905 1
1.53249807430422 1
1.46036438507335 1
1.49604704753415 1
1.47074919345777 1
1.51840383485054 1
1.55237008121368 1
1.45448435059083 1
1.53410651234596 1
1.47718335077686 1
1.47395726143894 1
1.5203708638819 1
1.46505012388024 1
1.54092354402595 1
1.48956851850443 1
1.48276130818093 1
1.45756860068906 1
1.4995776654651 1
1.51631112128998 1
1.46816118129471 1
1.4641518402749 1
1.49054209185423 1
1.46259022061836 1
1.47144245034204 1
1.48427888374636 1
1.47260994242286 1
1.4755459796775 1
1.53642494029424 1
1.49224668334769 1
1.51269858971777 1
1.52583509447546 1
1.50124649004986 1
1.45774866395936 1
1.41980984550915 0
1.50531597732263 1
1.49875096376636 1
1.52113761144289 1
1.49536436668411 1
1.46344102925974 1
1.4847070778014 1
1.54025864340128 1
1.52832369272421 1
1.48210621705778 1
1.47333559281566 1
1.50575150861812 1
1.5249433885755 1
1.50025713569637 1
1.53619417237881 1
1.53391662920516 1
1.44360529384673 1
1.49310523820278 1
1.53239510238538 1
1.50313035868086 1
1.52474169178194 1
1.49240797077516 1
1.46168764657545 1
1.49294346463032 1
1.48662858439359 1
1.52699499566429 1
1.59931555522421 0
1.42987795525877 1
1.5178928407086 1
1.50061285075575 1
1.50022745605196 1
1.48447524440079 1
1.47171584176589 1
1.49119920565015 1
1.4422888627848 1
1.51127309634892 1
1.52459361781064 1
1.49983846396003 1
1.50399904564414 1
1.48173513832299 1
1.50451464754418 1
1.47348482193501 1
1.47166302571114 1
1.52995226370289 1
1.46299839697158 1
1.51053486728076 1
1.5665286737858 1
1.49588116475424 1
1.50792714419141 1
1.55764308185152 1
1.49805096080582 1
1.52827915877923 1
1.53853948822111 1
1.51827578225875 1
1.53264554895249 1
1.54291212801031 1
1.49637552587366 1
1.47365176332811 1
1.45775281995737 1
1.5612532904998 1
1.49068184332951 1
1.4814150091873 1
1.44868992709629 1
1.5246403354638 1
1.49702564937536 1
1.38568861269713 0
1.49942778399963 1
1.52576411090361 1
1.51109267853748 1
1.54055707235572 1
1.47492767232212 1
1.43631138780879 1
1.56118610666185 1
1.56918750597436 1
1.52755404011253 1
1.53408301875272 1
1.52035790699232 1
1.51186497442578 1
1.45247185163397 1
1.46227245813808 1
1.55683301823985 1
1.52495167193448 1
1.50705410502988 1
1.55458657112414 1
1.5387571642226 1
1.47447131522803 1
1.44291783242549 1
1.48565710901127 1
1.47144879347511 1
1.42216064867345 1
1.52888309888379 1
1.56053832336532 1
1.46844882579527 1
1.50931057991569 1
1.4737553837955 1
1.46076876674939 1
1.45078209125235 1
1.48735270041933 1
1.46741490042335 1
1.49900246628433 1
1.50150485926899 1
1.5141940448658 1
1.45649204039844 1
1.4389205890274 1
1.47191555217764 1
1.47324849907113 1
1.5136673198975 1
1.45561214059079 1
1.48877303529383 1
1.47625410133643 1
1.52426004736413 1
1.52514801580955 1
1.55411686076994 1
1.48328859381524 1
1.58003448433777 1
1.45135127885532 1
1.48723227694267 1
1.49626999473342 1
1.52448822713521 1
1.55745953691822 1
1.43106519984835 1
1.50339265683535 1
1.52228289237459 1
1.53717759124873 1
1.49568181917432 1
1.46925944922527 1
1.5060829852724 1
1.56254406839452 1
1.47582559599532 1
1.45820351648173 1
1.47664538683471 1
1.50904642455522 1
1.54831639685093 1
1.51366237169182 1
1.49487444318512 1
1.4646405893083 1
1.52293512488815 1
1.46289192753091 1
1.55794906938742 1
1.47603659696149 1
1.58825297343695 0
1.46730252829387 1
1.46614005821187 1
1.508118338189 1
1.52847073371089 1
1.54680724276007 1
1.49902075195024 1
1.44707898663776 1
1.53907090851045 1
1.50912966017003 1
1.49144269000988 1
1.56827321136223 1
1.51069853911194 1
1.47439367447695 1
1.49281565659215 1
1.53396687092458 1
1.45625428719646 1
1.46834231952546 1
1.5102691264164 1
1.50682500270613 1
1.50763537491126 1
1.53688911208767 1
1.43377067262848 1
1.508110206742 1
1.5496504365627 1
1.43042946675066 1
1.56689312306931 1
1.53394349446229 1
1.45492024232234 1
1.53217107376212 1
1.50218275141368 1
1.51421479267522 1
1.48899454099405 1
1.47135237182968 1
1.49786434247358 1
1.55312480006346 1
1.53756152954214 1
1.48441254427841 1
1.46611696008131 1
1.52008410352051 1
1.5018416501415 1
1.52289408633871 1
1.48934251506754 1
1.57025669719717 1
1.47760314784872 1
1.56036015557731 1
1.45902535382223 1
1.48233507090089 1
1.4570375211703 1
1.46216336576476 1
1.49711744462189 1
1.47055684956351 1
1.47788653406719 1
1.42864355157377 1
1.46274313264508 1
1.50457593630071 1
1.51450683976836 1
1.51002987628507 1
1.48060119344329 1
1.48155393638214 1
1.57896432051387 1
1.45221890697589 1
1.50514947330459 1
1.53404777617308 1
1.45102375308257 1
1.48274908741348 1
1.5255207457043 1
1.53354083342843 1
1.46448563854488 1
1.51542493797376 1
1.5046120358586 1
1.44119266416633 1
1.53642313935753 1
1.49713889306326 1
1.48996170637533 1
1.45593150952707 1
1.51813430592953 1
1.55308096378074 1
1.51220764958198 1
1.50992351590315 1
1.48937574093082 1
1.41650875149399 1
1.45589742771638 1
1.42908500040684 1
1.50551368612661 1
1.57973423425105 0
1.50573890910483 1
1.50401037433022 1
1.47269202269215 1
1.50073202276309 1
1.53536261345405 1
1.51406857950911 1
1.50140016315831 1
1.45702208546309 1
1.55284682290216 1
1.56195780559229 1
1.48270491987408 1
1.51299864289472 1
1.45852731071321 1
1.46113001394995 1
1.50461458702803 1
1.49196910099226 1
1.51580288655411 1
1.54881592751364 1
1.50635441564298 1
1.54392222895607 1
1.53637105739745 1
1.47047159916786 1
1.39922287561283 0
1.46945598153178 1
1.52174367361514 1
1.52037151732342 1
1.52308820448061 1
1.48424568926202 1
1.48886843086846 1
1.42325331509575 1
1.47594956258868 1
1.42221949894725 1
1.5380075050015 1
1.46048408146483 1
1.52210037267071 1
1.51301206729381 1
1.47609823667299 1
1.56121844230621 1
1.55026064728324 1
1.44750135128855 1
1.53127989026692 1
1.55177014813248 1
1.49343723207811 1
1.50322049790022 1
1.52865232453534 1
1.43139568845615 1
1.50088020020891 1
1.55274192424368 1
1.51599138574702 1
1.58611867237468 0
1.50776467777643 1
1.54360519038427 1
1.41765045925238 0
1.57708376339714 1
1.46559356373674 1
1.54492800501507 1
1.48380964276999 1
1.49242578194567 1
1.52452263459068 1
1.43758037555588 1
1.50582069126179 1
1.52564749683244 1
1.54861227377574 1
1.51492084291555 1
1.50101901775188 1
1.49520643885515 1
1.50754543059229 1
1.43152283688884 1
1.50884918903321 1
1.47905627587085 1
1.52652563879017 1
1.50269384923919 1
1.49773107836785 1
1.49250454485326 1
1.45329061725657 1
1.50864130303396 1
1.52068236065048 1
1.52354659833296 1
1.50214429517387 1
1.39725447285691 0
1.53419542227551 1
1.48417567452525 1
1.54679266580521 1
1.44931777149661 1
1.50985488215173 1
1.55142338376823 1
1.49435335899453 1
1.55178258829499 1
1.45532341392586 1
1.44643817592406 1
1.50679677276713 1
1.50157399479156 1
1.5107020412373 1
1.50668567742536 1
1.51418746326813 1
1.57845820018863 0
1.46470237594111 1
1.5126423470118 1
1.49958908000859 1
1.50280974983362 1
1.48055166435073 1
1.47678978106847 1
1.48707674805607 1
1.50050871513573 1
1.47483573672668 1
1.55863009710488 1
1.50424262075438 1
1.48636502803699 1
1.5898885826319 1
1.54018989750219 1
1.43841968839181 1
1.42270229815943 0
1.50722871865409 1
1.50058975416472 1
1.49390859959574 1
1.51243191198387 1
1.43021198625418 1
1.42410954511776 1
1.44455612901041 1
1.45642785417767 1
1.47470024394709 1
1.45965464004476 1
1.50021848393612 1
1.53782412594737 1
1.51038939609404 1
1.54403024540733 1
1.45272826507247 1
1.56474792191626 1
1.5041042286497 1
1.5077722015837 1
1.53970924005392 1
1.52854030881151 1
1.50300789731823 1
1.48064108138405 1
1.4987222413996 1
1.48889977192205 1
1.53712861477189 1
1.51582530379525 1
1.53368807475162 1
1.45008609454617 1
1.4801548359481 1
1.48283243814949 1
1.48732785329503 1
1.53550402821398 1
1.49955584558065 1
1.36546403979923 0
1.50642359610645 1
1.48233734879587 1
1.44942479123334 1
1.49084312045552 1
1.46144564805188 1
1.57543779955037 1
1.51647235594345 1
1.50168511460726 1
1.4927402486934 1
1.46577379682919 1
1.49680842811374 1
1.46758266656938 1
1.53520091688653 1
1.52486499423471 1
1.49922070905892 1
1.53715318738824 1
1.55126727814584 1
1.4921550717423 1
1.46549621909934 1
1.52304315310613 1
1.47323592107543 1
1.47741391564274 1
1.51429702258477 1
1.43899107376555 1
1.51692553741136 1
1.53942826488824 1
1.43502618833326 1
1.47578427773534 1
1.47466181333409 1
1.59577032880095 0
1.46378831493098 1
1.48943765816872 1
1.46526685320002 1
1.51592049569627 1
1.51728537742707 1
1.45650230427395 1
1.46446509759454 1
1.46589606012118 1
1.56020305082614 1
1.52362497780141 1
1.51837756894714 1
1.40908467316174 1
1.50359338163084 1
1.44815645016976 1
1.51495616606014 1
1.50396646306282 1
1.46598567663121 1
1.45787455503728 1
1.53508196852495 1
1.5081678163136 1
1.48855248390771 1
1.50760021995962 1
1.46652142855099 1
1.5213682262259 1
1.52432071998898 1
1.48816824963938 1
1.46783377938251 1
1.49121939545005 1
1.54797876816472 1
1.49333469755928 1
1.54678008193371 1
1.58778332750042 0
1.48411942248105 1
1.50094302661385 1
1.48683178398268 1
1.48294618143098 1
1.45191602600004 1
1.46065307225897 1
1.54757182374703 1
1.44207349498064 1
1.53620570263646 1
1.52824314688391 1
1.54117070985766 1
1.47077453394861 1
1.55763543639244 1
1.51741627467111 1
1.49253338277686 1
1.4814055345459 1
1.42210544916049 1
1.535800151772 1
1.48320055329974 1
1.49645671151811 1
1.54477037876918 1
1.51898828796527 1
1.5803115178159 0
1.55872168954715 1
1.46317163645125 1
1.52717030739099 1
1.53792662502053 1
1.49932898256448 1
1.52543357718126 1
1.50649774487651 1
1.46360644115288 1
1.51355646005258 1
1.48755532561538 1
1.47781160373871 1
1.4984690087134 1
1.51967333147835 1
1.53702028231616 1
1.49037947019171 1
1.47457665424704 1
1.52788205549039 1
1.52970442848255 1
1.47359815909851 1
1.43169696993182 1
1.45503255338878 1
1.48835916796632 1
1.4673064943918 1
1.47747088897949 1
1.48307405210127 1
1.51612566223488 1
1.52724779287831 1
1.49070338639438 1
1.49457851919127 1
1.48098531111147 1
1.46400100953705 1
1.48426424847868 1
1.4984946960863 1
1.48369678745607 1
1.50660398333411 1
1.52538222082018 1
1.5193411115164 1
1.55633070131316 1
1.50966649214954 1
1.48833589835233 1
1.44656738127715 1
1.47992797546583 1
1.50307113271338 1
1.45118170143825 1
1.50751954452707 1
1.54179453757788 1
1.4666892747567 1
1.51937180791753 1
1.52256556839552 1
1.48489632192426 1
1.48256696833573 1
1.47278192188737 1
1.54421817538814 1
1.51093550059915 1
1.51637997672277 1
1.46155862192269 1
1.56124670952814 1
1.52890733657569 1
1.48587642430259 1
1.44255293755966 1
1.46371676874302 1
1.48381096083738 1
1.5629182273737 1
1.58423003642404 0
1.51929208432493 1
1.44906825303642 1
1.47635109268648 1
1.49047807283948 1
1.4094097042092 1
1.56748380528082 1
1.53527108427069 1
1.50196041452483 1
1.48024655729576 1
1.4181756605674 0
1.48360006576206 1
1.55925195355235 1
1.49578289615837 1
1.51681790301044 1
1.51505144919175 1
1.59628638587114 0
1.51405670591826 1
1.47912387385166 1
1.49860037818241 1
1.4556739358764 1
1.52919372728766 1
1.48779439103061 1
1.50214312395106 1
1.46759827909118 1
1.49140368753669 1
1.48279868450526 1
1.44947945641035 1
1.49533849501787 1
1.5218611020867 1
1.50720041210415 1
1.49054220958313 1
1.57606506598947 0
1.47015403876062 1
1.45591734925214 1
1.47562844324373 1
1.4772213922122 1
1.49186868857568 1
1.40509024426007 0
1.53269230971386 1
1.48192135372101 1
1.44742898626938 1
1.50369138573591 1
1.47838867701121 1
1.5483317035254 1
1.50835972812719 1
1.5479275132796 1
1.50962712812142 1
1.54889231498092 1
1.48675827092927 1
1.50216798402141 1
1.49459164644093 1
1.50404831225573 1
1.47210973695552 1
1.50004836167626 1
1.43941486982824 1
1.525981250729 1
1.47910517288256 1
1.44997646442342 1
1.44679308500733 1
1.47961736986909 1
1.50251510244881 1
1.45915401636229 1
1.455646938171 1
1.42428319139654 1
1.57493142918415 0
1.55854095649737 1
1.49008717768977 1
1.55460030964639 1
1.4922372103456 1
1.48385648793768 1
1.50514245512737 1
1.5156870759231 1
1.54170749786402 1
1.54649858060624 1
1.4237764156179 0
1.50027815513196 1
1.44205415615622 1
1.44232417363932 1
1.47823836195669 1
1.46376500328503 1
1.4945192699498 1
1.47305191489873 1
1.49706516585418 1
1.50688000115949 1
1.42720759326947 1
1.50748250025287 1
1.5003187380537 1
1.54705357318554 1
1.44115735102288 1
1.45046125254495 1
1.51643084314369 1
1.53058981088554 1
1.46266588683974 1
1.506412781393 1
1.51642976181238 1
1.52234441055824 1
1.52963027768279 1
1.52704902715678 1
1.52068681153462 1
1.53183411192696 1
1.51022726980244 1
1.5238109589792 1
1.44629595659912 1
1.48767468207902 1
1.47805067452116 1
1.45126506196251 1
1.48057407158063 1
1.4685057542469 1
1.5741414295316 1
1.45463132516417 1
1.459998943553 1
1.53939859313872 1
1.47094515603813 1
1.45756381697392 1
1.53029396246151 1
1.43725340195828 1
1.51135126344222 1
1.52473413822292 1
1.49718389022753 1
1.58665118931531 0
1.51724833064306 1
1.4265503516769 1
1.48696773472698 1
1.51467967002839 1
1.50146445457995 1
1.51157303866561 1
1.52787782042622 1
1.52254996975675 1
1.50242797215339 1
1.52871268643691 1
1.53350928060713 1
1.48643505412647 1
1.45152865745486 1
1.50159751447428 1
1.51389405179196 1
1.4654673978385 1
1.5492141497773 1
1.50765185285672 1
1.44019652437084 1
1.43957135538311 1
1.50309639415218 1
1.51854058882602 1
1.50209644204107 1
1.48735638430388 1
1.51824939415727 1
1.59365633958219 0
1.57755749886571 1
1.46135679432123 1
1.49875671148614 1
1.57966701152443 1
1.47277097165164 1
1.49618829576781 1
1.4681078849229 1
1.554508834933 1
1.4891194399227 1
1.52635887016699 1
1.48381369071692 1
1.55688328157928 1
1.57359562144859 1
1.50278862999249 1
1.48186913841744 1
1.53432757407343 1
1.49699307834331 1
1.54657692814509 1
1.54661752054969 1
1.53841799199509 1
1.46272621867035 1
1.47127679207391 1
1.5357537913574 1
1.48282375410209 1
1.53281907371757 1
1.48720181500306 1
1.48607537483804 1
1.49017532582274 1
1.49692934486301 1
1.50206666152133 1
1.53241978168852 1
1.56763836133517 1
1.54427790960735 1
1.54361924294908 1
1.55525686038094 1
1.47070242477421 1
1.53600970111126 1
1.52672361156097 1
1.5265440298512 1
1.45603059823207 1
1.51129591639381 1
1.45688665624246 1
1.47346382886063 1
1.51717688931246 1
1.51694086713309 1
1.48513594444234 1
1.52601533349299 1
1.42992448560311 1
1.48280936826427 1
1.47544817682022 1
1.51628256996777 1
1.47261787639806 1
1.51493936180036 1
1.43966380381205 1
1.49505520115986 1
1.52044519594283 1
1.48837117235533 1
1.51707764378958 1
1.51403814621616 1
1.45198098136143 1
1.48186107087546 1
1.40215033967946 0
1.53030171292804 1
1.54504905924395 1
1.49908080813827 1
1.51016403556287 1
1.50105168903646 1
1.58306155371797 1
1.54442539955043 1
1.43426992265979 1
1.49767000121711 1
1.50577048619265 1
1.5215024400834 1
1.50258136326318 1
1.51637018313912 1
1.48598080440026 1
1.48243193032385 1
1.52774726880426 1
1.47645033707746 1
1.50968906090316 1
1.48361436304435 1
1.45233355893584 1
1.51406725565576 1
1.52303667400154 1
1.54481558352437 1
1.5167164159726 1
1.53320500169813 1
1.58068773832697 0
1.57595670533588 1
1.51435263581557 1
1.39546488700999 0
1.51415784100355 1
1.44735378118408 1
1.52121344768535 1
1.52664406526934 1
1.44816050281524 1
1.52626668153979 1
1.56967753581345 1
1.50043107793496 1
1.51161589629798 1
1.51375298587876 1
1.43887187112401 1
1.50959937222829 1
1.44571925725231 1
1.43260932248657 1
1.49716515397375 1
1.4647075546892 1
1.49644424720854 1
1.55305786786807 1
1.46822810566308 1
1.53601315950811 1
1.44045478675184 1
1.54549404615953 1
1.47811655137308 1
1.54532687968881 1
1.50665196695782 1
1.48135270163903 1
1.56300307698489 1
1.51489471048164 1
1.43437910909099 1
1.47646857354591 1
1.47466046956486 1
1.55691033253258 1
1.48443014492798 1
1.4522151692936 1
1.49164794589202 1
1.50390380743315 1
1.51615812091482 1
1.49779562569936 1
1.5001885362522 1
1.51162399237385 1
1.45120964090387 1
1.52061692137193 1
1.57010077882639 1
1.50273799294955 1
1.47598706340064 1
1.48737675417375 1
1.51049021180973 1
1.53065853656946 1
1.5265155478307 1
1.49216141650343 1
1.57443379928181 1
1.44132676566596 1
1.54190668448482 1
1.43816536363017 1
1.49313253637286 1
1.50987330090756 1
1.48994830182955 1
1.545246169098 1
1.48444687831947 1
1.49365937759247 1
1.48916077119287 1
1.46652678869435 1
1.41686566355316 0
1.56084353119937 1
1.46936909631368 1
1.48498914649567 1
1.49293116008301 1
1.4435641868605 1
1.4791554912164 1
1.5164161365446 1
1.50569349097485 1
1.46013501882073 1
1.50043592113951 1
1.54246541285513 1
1.50519971172542 1
1.49872294217094 1
1.52015387558421 1
1.47062989845424 1
1.54531789579877 1
1.46819383611715 1
1.46095137947933 1
1.47877086931832 1
1.52417605978945 1
1.48865002985387 1
1.50167543528022 1
1.54045682624932 1
1.50419344614173 1
1.55193555899135 1
1.47149552009122 1
1.5204456504969 1
1.54040283354491 1
1.52940062562288 1
1.53255894531455 1
1.48131688006875 1
1.49846125824562 1
1.49048057584988 1
1.47489623269054 1
1.55621763945224 1
1.47068360739464 1
1.46188925782723 1
1.58011645858545 1
1.50883746184984 1
1.49489686277927 1
1.50118081104022 1
1.50900616782683 1
1.46701616288575 1
1.44394776628421 1
1.48014392299473 1
1.58679508564273 0
1.52659073741298 1
1.54536613654275 1
1.55327523605436 1
1.47611987175664 1
1.44108063087628 1
1.51292740073301 1
1.49647653336415 1
1.44818992039331 1
1.51737474207219 1
1.45656757040673 1
1.46890572599487 1
1.58258684044638 0
1.50819266170344 1
1.47235347036942 1
1.57993570427528 1
1.46836953778322 1
1.53141589756871 1
1.42545880547691 1
1.52978120131162 1
1.47422064450987 1
1.48688412496938 1
1.54116456419407 1
1.53218625498682 1
1.57112258254021 1
1.45199052939907 1
1.45933924761368 1
1.4918696130713 1
1.54852986311753 1
1.53904505983109 1
1.51394356112293 1
1.56344531418974 1
1.51906174413063 1
1.54393970835198 1
1.45769353871902 1
1.54546353062705 1
1.55755315984823 1
1.48112724816177 1
1.6136105101127 0
1.42019408134435 0
1.47549247345244 1
1.40862665554297 0
1.5520956478451 1
1.48055790579547 1
1.44531382496131 1
1.56882457792439 1
1.50774082949499 1
1.48278980817337 1
1.50101751047439 1
1.45651849045116 1
1.4492710084452 1
1.53448749158657 1
1.52420175422882 1
1.51330856841438 1
1.46600285481387 1
1.47192574094112 1
1.49219799294133 1
1.50930759918364 1
1.43939748469883 1
1.46761127804493 1
1.45247741061158 1
1.46106729485443 1
1.48145020019318 1
1.47865830179386 1
1.51292005988738 1
1.54328673015223 1
1.52960006117686 1
1.48437327425675 1
1.51471216348612 1
1.58787997180194 0
1.54202663706813 1
1.48015132081234 1
1.50539476142491 1
1.50247358517498 1
1.53628594552061 1
1.56975078239754 1
1.52628288882195 1
1.47789550227674 1
1.57012497206872 1
1.50049059316972 1
1.50943611666736 1
1.5426404613695 1
1.46249691194791 1
1.54972522821281 1
1.52317889530559 1
1.50361773161807 1
1.50994276796284 1
1.48966485298555 1
1.53258896190505 1
1.42134593855647 0
1.53339549414655 1
1.51583546813472 1
1.4782537768771 1
1.57277137273452 1
1.4990457771537 1
1.50351610153677 1
1.46616525073286 1
1.52286268608195 1
1.43732184063961 1
1.50580317714997 1
1.49308699834964 1
1.5016439186862 1
1.432337259523 1
1.50199852098481 1
1.5039815310116 1
1.53998087077449 1
1.48559970502714 1
1.48276153662243 1
1.43643258609946 1
1.50021846695264 1
1.5346418106677 1
1.51236559672809 1
1.46217887388273 1
1.5279076039824 1
1.4981281819702 1
1.50498621141664 1
1.46521343527726 1
1.48250976973359 1
1.55443052248117 1
1.43486850945484 1
1.50396372810599 1
1.51767902822024 1
1.51303171977557 1
1.47096555739136 1
1.45235558360381 1
1.51426211322097 1
1.46189471116162 1
1.4036193624519 0
1.54539355922238 1
1.44761820584377 1
1.50854493751595 1
1.46994465535917 1
1.474190183481 1
1.40287546963424 0
1.52457177429326 1
1.47530854880426 1
1.5245408564452 1
1.48651944119888 1
1.50069012199837 1
1.44946517842471 1
1.55454531397742 1
1.50467770165186 1
1.51907098071756 1
1.46139901790921 1
1.46142204260514 1
1.52792229908279 1
1.51070522293874 1
1.48095267628273 1
1.51908561992341 1
1.51771329748225 1
1.48479944894666 1
1.52575005545547 1
1.46258155460718 1
1.50895239760613 1
1.43645053690373 1
1.50659002756112 1
1.50107885162452 1
1.47665640619035 1
1.56009270778788 1
1.54801207750217 1
1.48887433055829 1
1.50821392840316 1
1.50568304861136 1
1.45915845827318 1
1.54525514707202 1
1.48018450207452 1
1.50970880078369 1
1.5408838874743 1
1.4505861718001 1
1.53882477944539 1
1.51742441521088 1
1.50462806760856 1
1.49509595507155 1
1.46044031237139 1
1.42912552278706 1
1.46615287024301 1
1.53862942615785 1
1.48869573295934 1
1.47345327821354 1
1.52842669029063 1
1.43583017826748 1
1.39628056700115 0
1.46078483859233 1
1.51372516775669 1
1.46082871911095 1
1.47548598121454 1
1.47641478330272 1
1.48460316550655 1
1.46101055283338 1
1.4779551624466 1
1.51585996280076 1
1.53272304121838 1
1.49409046290566 1
1.52260074000098 1
1.57293829955643 1
1.55734290639572 1
1.47738513104583 1
1.46982613592799 1
1.3742427213367 0
1.50105795341877 1
1.55159836126741 1
1.50052653254372 1
1.44090682339807 1
1.52618224424855 1
1.47487174856442 1
1.49623321515491 1
1.5176833989181 1
1.47358362190597 1
1.46644666818348 1
1.438921375373 1
1.47409709536515 1
1.45867348991425 1
1.4960924933617 1
1.45216962091938 1
1.45320514117505 1
1.43941967212745 1
1.48737680548859 1
1.49368291886265 1
1.50821320082723 1
1.51944372861302 1
1.51339269442572 1
1.55088390631184 1
1.43995698718469 1
1.49022052432568 1
1.56914235394395 1
1.53129694242056 1
1.5022793764901 1
1.48528292687063 1
1.6057881583203 0
1.52408408838678 1
1.42852149639042 1
1.50454742037424 1
1.50768748415509 1
1.48775575085131 1
1.50675609576842 1
1.52291720328157 1
1.45707750159118 1
1.51802818710653 1
1.49576873247686 1
1.55840138182023 1
1.539234661495 1
1.49897704916159 1
1.5119907288037 1
1.46941763861497 1
1.47407801945758 1
1.49430325803357 1
1.47296156849977 1
1.55355475456619 1
1.44462446317703 1
1.45280998471607 1
1.47467893781169 1
1.51406054301102 1
1.48820909111231 1
1.56554897256757 1
1.49527931078306 1
1.48822600644867 1
1.49735913585367 1
1.5131220037723 1
1.57527804549425 0
1.5032714329088 1
1.48507791431091 1
1.50712741833297 1
1.50865149256814 1
1.55425870776971 1
1.4571102140587 1
1.48007259436175 1
1.52651784503357 1
1.52505466625719 1
1.53805382325872 1
1.46762410778518 1
1.50879415911361 1
1.52840382223029 1
1.51064854202461 1
1.44149300352273 1
1.48522351470143 1
1.47791863953552 1
1.45873495896599 1
1.45463493587244 1
1.48436585726147 1
1.47423405017923 1
1.49622431183206 1
1.50101290428127 1
1.48719289873011 1
1.48632970580069 1
1.50818626486012 1
1.39344190669251 0
1.48883015950943 1
1.58196415574748 1
1.45447693022541 1
1.46458323866313 1
1.49087527930323 1
1.58746820812996 0
1.54870602529644 1
1.50747295729371 1
1.50064418203652 1
1.45812260267189 1
1.44291492553206 1
1.5036418820276 1
1.49387471489891 1
1.47360132243167 1
1.4321104875782 1
1.51285474141348 1
1.45214449767457 1
1.57887381887625 1
1.48112165364055 1
1.55128996277982 1
1.49411199853616 1
1.42597545768342 1
1.52645255090772 1
1.54501257918578 1
1.50560798021966 1
1.48860738071398 1
1.44590402898171 1
1.54583455629876 1
1.55306006665749 1
1.50810706603131 1
1.5106973325724 1
1.49518363198008 1
1.51541476114697 1
1.51793633404073 1
1.43666408530379 1
1.45541996842157 1
1.48113370303213 1
1.5747112218193 1
1.56617182830669 1
1.48595586612451 1
1.50274938316746 1
1.4623313065915 1
1.51398287523584 1
1.50022756254245 1
1.50643824362121 1
1.47491637083017 1
1.52533801051796 1
1.5478138227993 1
1.44308479965835 1
1.47455770559781 1
1.52064526982142 1
1.55457185556694 1
1.50100439266629 1
1.43484822800342 1
1.49393595554609 1
1.44216571481196 1
1.58948407976402 0
1.54764933270821 1
1.44737496090434 1
1.48083603439809 1
1.49668585872489 1
1.48180735270528 1
1.54095195611951 1
1.49029677791803 1
1.52245858241083 1
1.42703156702988 1
1.55458886369099 1
1.5076766644965 1
1.42826155180006 1
1.44800283321013 1
1.48138339014358 1
1.45655329102916 1
1.50337633736841 1
1.57359138045735 1
1.49584381588521 1
1.5941656479216 0
1.52468457714619 1
1.54057389058291 1
1.49603517845093 1
1.47229441670862 1
1.50537224524197 1
1.55637239142809 1
1.48436666278829 1
1.50216215370892 1
1.53308199168207 1
1.52587010559119 1
1.47897381008767 1
1.51733452539334 1
1.44786793126086 1
1.45674431978952 1
1.47436444535774 1
1.48714703237641 1
1.50651299597384 1
1.48982886865086 1
1.44060775291522 1
1.44812022707682 1
1.47454835271713 1
1.49023720413785 1
1.50488867854881 1
1.51594689299861 1
1.51632920480806 1
1.4260057615104 1
1.5338845893492 1
1.55403181290445 1
1.47683571104058 1
1.50964340416329 1
1.49871505517291 1
1.46775622200787 1
1.4474542639783 1
1.49039427166379 1
1.51397945430019 1
1.54108800434275 1
1.54412052158925 1
1.49657409578584 1
1.48552510386615 1
1.45158250601619 1
1.52908897228342 1
1.5368460902639 1
1.46310190773873 1
1.47784098207407 1
1.40535105261453 0
1.45924051458972 1
1.51822607843832 1
1.52186599446522 1
1.45648707835992 1
1.49342363362461 1
1.51793192738284 1
1.50872811763386 1
1.47523121935376 1
1.48360089251966 1
1.42854554065532 1
1.46800908792095 1
1.52721520187647 1
1.50905478786611 1
1.4862438852924 1
1.42876088952157 1
1.50120422181203 1
1.52295322326373 1
1.49893115324636 1
1.49821946333934 1
1.43285258016444 1
1.43668756905018 1
1.44143138718522 1
1.56363011594192 1
1.47402218625026 1
1.52886182969602 1
1.49047557502863 1
1.5583088256667 1
1.51956781070274 1
1.58346792043131 0
1.46037656109383 1
1.47981735610162 1
1.4294009587492 1
1.4400901189131 1
1.49286773455715 1
1.45001667967422 1
1.53114625720086 1
1.43482053464805 1
1.59473121113822 0
1.49888492805861 1
1.46410865870318 1
1.49094234917451 1
1.51653128577979 1
1.55274656042505 1
1.48632852426907 1
1.49903281519024 1
1.48893335681031 1
1.52061955760048 1
1.51561864222714 1
1.54940268413182 1
1.42226293709717 0
1.44985769142446 1
1.4745257116516 1
1.44253459100178 1
1.50090821306975 1
1.50595836797318 1
1.55823336326545 1
1.45684046872612 1
1.48983906268889 1
1.55453186747773 1
1.52016263205557 1
1.46140883147841 1
1.44859256683379 1
1.48841811467191 1
1.52836675235021 1
1.57036873112059 1
1.50410534260663 1
1.47127787052269 1
1.48992068828101 1
1.45627774098855 1
1.54877411830078 1
1.54685723275646 1
1.4730931645421 1
1.53253768770135 1
1.49847615345295 1
1.45399869827968 1
1.54081852935648 1
1.51119370148548 1
1.53767621248671 1
1.49122271604894 1
1.48807889104506 1
1.49422205484734 1
1.54731205928977 1
1.53019343392984 1
1.45471129047381 1
1.51016424543919 1
1.46724771142919 1
1.50997831086182 1
1.48424354105948 1
1.52669106106742 1
1.51723883740285 1
1.4967055318227 1
1.51081228952369 1
1.49886696579659 1
1.55562946143503 1
1.46022225311061 1
1.48434126462537 1
1.46586916704078 1
1.44222536033848 1
1.50652465345308 1
1.50614936281925 1
1.44296512638389 1
1.46772293061008 1
1.53012027569196 1
1.49074963634867 1
1.49257085620971 1
1.46441108839634 1
1.56321203420691 1
1.44996293988093 1
1.50677741239504 1
1.46517606794102 1
1.49752289875838 1
1.44968212983014 1
1.446018422046 1
1.50517069447773 1
1.47125071657426 1
1.44627786432512 1
1.51505112605339 1
1.49671472183383 1
1.52087484405693 1
1.47055824674112 1
1.47824456677402 1
1.47978316276213 1
1.51987894423269 1
1.53890914999212 1
1.48062993447839 1
1.44726278534202 1
1.49209330885552 1
1.43116309247631 1
1.50927613328588 1
1.4950889407549 1
1.47027408752842 1
1.48006647919064 1
1.48919334163139 1
1.45877009641131 1
1.52287224808965 1
1.50686014413325 1
1.4706703098818 1
1.48301393262542 1
1.50425805902798 1
1.48369430851978 1
1.47848760101302 1
1.49477990084173 1
1.50753583663893 1
1.49431389906681 1
1.50434632773035 1
1.49130694242591 1
1.5555816035267 1
1.52676208922626 1
1.4897431895467 1
1.52842746738205 1
1.4886466596952 1
1.60752840101493 0
1.46032767603314 1
1.53008798043892 1
1.48782860289161 1
1.41375453305737 1
1.46206545476999 1
1.52892585955416 1
1.53554424221842 1
1.48957035676756 1
1.51132904678763 1
1.43876728347498 1
1.44217015732195 1
1.53317026132237 1
1.37422324841038 0
1.45063234829396 1
1.54185101689008 1
1.52420504275042 1
1.48604659726942 1
1.54578586212868 1
1.47401785360707 1
1.47981688007019 1
1.47206497822826 1
1.46063075300957 1
1.51138353699537 1
1.53449299754077 1
1.5347465931417 1
1.49445408718186 1
1.44324642067579 1
1.44428246050756 1
1.45128519884324 1
1.54741593837973 1
1.46411775895272 1
1.52106882724411 1
1.47219148579251 1
1.52673482771154 1
1.49502943448843 1
1.53256258506345 1
1.53094858784804 1
1.4398881181016 1
1.50248152879059 1
1.4857339211409 1
1.52254448354382 1
1.52044185233231 1
1.55887958453708 1
1.51424883871445 1
1.47071977129702 1
1.49083549482919 1
1.5449728647302 1
1.51935297713408 1
1.52857610382133 1
1.51313060159776 1
1.52124712173589 1
1.43344004370048 1
1.5480717962914 1
1.51724262466447 1
1.50240208578579 1
1.5428938983038 1
1.51753031484244 1
1.56753004576649 1
1.53923292231111 1
1.4418178324775 1
1.53283714183223 1
1.51247457323028 1
1.50120677996281 1
1.44299462751741 1
1.46337140918904 1
1.49705184241422 1
1.4417702467162 1
1.53930134757628 1
1.52302208596267 1
1.49842428497883 1
1.50656833798264 1
1.47774478601431 1
1.42931052451087 1
1.57153237890697 1
1.52622650127786 1
1.48203944168429 1
1.50223566739612 1
1.51037358631724 1
1.52004042989726 1
1.48717057110492 1
1.54330958650012 1
1.48536033229879 1
1.45186402786492 1
1.50883538130864 1
1.44762534625098 1
1.50054073404164 1
1.50314706931778 1
1.53286906761158 1
1.48836202577567 1
1.50807521000782 1
1.51510451316472 1
1.52715207193945 1
1.50118106556649 1
1.49427117817888 1
1.56018470009471 1
1.42981840059843 1
1.52001410456847 1
1.51507668883134 1
1.53181511373244 1
1.51005489381448 1
1.5464425348104 1
1.54136480251872 1
1.48599109140519 1
1.57593885920511 0
1.50475979042334 1
1.48400117566179 1
1.50662310483511 1
1.48390695590952 1
1.52512727350012 1
1.47982213497879 1
1.4955066767907 1
1.51780364780308 1
1.49328452032055 1
1.41490046947682 1
1.49989153477101 1
1.53789681710504 1
1.51320634291368 1
1.5160593992909 1
1.46908054902153 1
1.54182728318717 1
1.51503398724436 1
1.49508270048826 1
1.48147891071403 1
1.48255077443191 1
1.49938830984815 1
1.52898045392397 1
1.494817821949 1
1.48338948319707 1
1.55602990766891 1
1.45060718283996 1
1.53507650290889 1
1.49741925603931 1
1.5691575584718 1
1.54546550520426 1
1.5776916786319 1
1.51735202891799 1
1.45142944053362 1
1.50475897488676 1
1.50227383326613 1
1.51643608418787 1
1.47554522746201 1
1.45769796738872 1
1.39977977064107 0
1.4646851609123 1
1.54952810090003 1
1.47847549006979 1
1.5739237660239 1
1.44531995933629 1
1.52359009025383 1
1.54111752236917 1
1.49939933339756 1
1.47205696818457 1
1.43802149497897 1
1.47691117919373 1
1.50208044191772 1
1.43601117077959 1
1.50311778317748 1
1.53939521419657 1
1.41771013028508 0
1.54038584459759 1
1.47357696789071 1
1.44002065350473 1
1.5124311488314 1
1.4672022740607 1
1.51979443923457 1
1.4616412619976 1
1.48296409346609 1
1.48176876439429 1
1.46048361090658 1
1.43374869376244 1
1.50117083202131 1
1.47600618908052 1
1.50958603580017 1
1.47240673506992 1
1.49605311264441 1
1.52963896602065 1
1.43411327797118 1
1.51738921654007 1
1.40799080184001 0
1.48666111613394 1
1.59979666660112 0
1.50218719477715 1
1.49552150444179 1
1.51723326749162 1
1.50242501157128 1
1.53824103857338 1
1.55792837217482 1
1.43696337910821 1
1.50391238748285 1
1.54167394647645 1
1.54623036993961 1
1.51619003626308 1
1.43540355789432 1
1.53328186135016 1
1.4761746804169 1
1.43440585191471 1
1.52418783138601 1
1.51656480501494 1
1.45859328994219 1
1.49768893628197 1
1.48446962960681 1
1.48909156714072 1
1.42554607725611 1
1.4922862097088 1
1.49910790029934 1
1.50900280484525 1
1.4722979730674 1
1.556225731257 1
1.48108122502534 1
1.49870294095976 1
1.46970662108895 1
1.42258075193566 0
1.4781898088936 1
1.53220131233018 1
1.51699246835164 1
1.52111382788507 1
1.44966418139862 1
1.53109334872106 1
1.44697369560167 1
1.50741802399271 1
1.56175767961427 1
1.46749539428468 1
1.45275585398851 1
1.5381491433889 1
1.49297689503363 1
1.46924360227854 1
1.54427267167605 1
1.53554896743272 1
1.44466702734642 1
1.49347344736279 1
1.5211973562653 1
1.53365306504026 1
1.53662834497413 1
1.46129385020164 1
1.50180513237275 1
1.52753552568078 1
1.51406190154106 1
1.49372000996483 1
1.52293768345785 1
1.50864616797925 1
1.45926930327542 1
1.52422736824481 1
1.4765755854168 1
1.4567133821792 1
1.51527260136218 1
1.51195988420203 1
1.42877446530966 1
1.50317319456964 1
1.5078185143007 1
1.48277422132795 1
1.48465653671665 1
1.46443497068529 1
1.52666641216226 1
1.51179776135601 1
1.53224771864582 1
1.44747777590015 1
1.50046694908464 1
1.47507991227894 1
1.50422567985512 1
1.54721605245154 1
1.46660263825643 1
1.44241091160477 1
1.50188980083785 1
1.44482430748 1
1.51287583082606 1
1.4311645153556 1
1.44583130103614 1
1.51530537568725 1
1.47149927046393 1
1.53881124819845 1
1.52551117989364 1
1.4863795431388 1
1.47868550085886 1
1.4615215314628 1
1.53170607313301 1
1.48534956220855 1
1.49415770587327 1
1.4431498028354 1
1.45605458123597 1
1.48785837538236 1
1.53187702652846 1
1.5102130291037 1
1.43359723728104 1
1.51899414690487 1
1.51865149778988 1
1.54602121629794 1
1.47969757211081 1
1.53731773731217 1
1.4193675837427 0
1.48550116340534 1
1.52522359192155 1
1.48749072434233 1
1.54502753930684 1
1.48370164503962 1
1.50767169977251 1
1.52842221428375 1
1.42422892765176 1
1.49394511579078 1
1.45151752697161 1
1.5106254242339 1
1.51516527171881 1
1.51201079174828 1
1.48639178702398 1
1.4455932241526 1
1.50774271652317 1
1.53091434362486 1
1.60036451118835 0
1.44296902726522 1
1.47933159026558 1
1.44657744219073 1
1.46224132323394 1
1.5495236463971 1
1.57767140723934 1
1.51655807616076 1
1.51580927364788 1
1.5076141420324 1
1.49774584692761 1
1.47441008684533 1
1.48176025167545 1
1.54148234566411 1
1.45310947498268 1
1.5076433790977 1
1.50320885482685 1
1.49881802802147 1
1.52657820193061 1
1.51140251017564 1
1.5021793472547 1
1.48623163767489 1
1.58043693185692 0
1.53260844369203 1
1.48705702547511 1
1.47781827515957 1
1.47130995536216 1
1.4308556330989 1
1.55798985256367 1
1.55639854103837 1
1.5494823390731 1
1.4214033335103 1
1.49228874339244 1
1.5925677615055 1
1.51133710820193 1
1.43520635431967 1
1.46576343356385 1
1.53481941718803 1
1.44271664469051 1
1.48774115208558 1
1.46986600961789 1
1.54201228635981 1
1.50735831113307 1
1.51012400696991 1
1.53350697699723 1
1.52294985117627 1
1.46049138187823 1
1.52003915767433 1
1.48973232014993 1
1.46424495969323 1
1.46029791161992 1
1.53110572720451 1
1.50293353029379 1
1.51317784014293 1
1.51381223012441 1
1.5657682557477 1
1.47221581580347 1
1.54231093835139 1
1.5053920999927 1
1.48790555057934 1
1.49831631194534 1
1.52706481728491 1
1.46767432700683 1
1.58519468228197 0
1.46794602546356 1
1.50360856041049 1
1.52712426953177 1
1.47077806203374 1
1.53639068415743 1
1.49192781344003 1
1.52922212815271 1
1.46148937985441 1
1.49741836856939 1
1.51899899831325 1
1.54300179467477 1
1.55277975338922 1
1.46815289143185 1
1.51076580996368 1
1.49601265919116 1
1.53595798827725 1
1.53721665960855 1
1.43895787789577 1
1.49997423716465 1
1.5851186743339 0
1.50100977740396 1
1.50192760116266 1
1.45672966295579 1
1.49048133389058 1
1.50380110916656 1
1.48253258089001 1
1.4948416958419 1
1.45197597072041 1
1.51259177987125 1
1.55390721733441 1
1.54024021413992 1
1.5038240217969 1
1.53362634101829 1
1.49813156954732 1
1.49618477135202 1
1.55580467802298 1
1.460481488399 1
1.44235685082668 1
1.40472420623105 0
1.46214326707816 1
1.51921461339429 1
1.56431169587077 1
1.50681155409863 1
1.58317757510724 0
1.52618698353963 1
1.51266625389518 1
1.45086585169539 1
1.51690974488782 1
1.47215082492501 1
1.51717548770403 1
1.50399687584961 1
1.49494079559942 1
1.51874406107763 1
1.51960201746983 1
1.54928678004212 1
1.52275559081299 1
1.50572454256645 1
1.58573393316823 0
1.54658780479579 1
1.56596782453274 1
1.50768180445145 1
1.45498080201472 1
1.60087116827386 0
1.53058099531286 1
1.52281736603123 1
1.48025724176082 1
1.46037829405385 1
1.49815628761901 1
1.59126369094687 0
1.47833228461923 1
1.60146260316351 0
1.47319342295852 1
1.45737725868455 1
1.53129126713849 1
1.49661199788851 1
1.55938798453639 1
1.45501024424 1
1.56615731276617 1
1.55694303382494 1
1.53608312867334 1
1.53676143973563 1
1.52652810058578 1
1.44449531285789 1
1.51440861335703 1
1.54187504654667 1
1.4965971438867 1
1.47934591140888 1
1.55008422846291 1
1.52038465862484 1
1.49109052127009 1
1.46734974197045 1
1.52905861561105 1
1.47629296378234 1
1.46573037534766 1
1.52194926615181 1
1.48607567112041 1
1.4194318717425 0
1.47197591039211 1
1.50270677287357 1
1.46964121326031 1
1.43875799646447 1
1.45140859366823 1
1.50520808023468 1
1.50884100717754 1
1.47340528257012 1
1.57757808831499 1
1.42399847869366 0
1.4563091301487 1
1.53999209963428 1
1.50805124840914 1
1.52538307990132 1
1.50351449909857 1
1.54613185550125 1
1.49698867484872 1
1.50055394380617 1
1.55396151351545 1
1.39666012927704 0
1.49305999701539 1
1.42230062124649 0
1.4710396477033 1
1.45640701719001 1
1.50630164246509 1
1.53782960574499 1
1.48937564228677 1
1.49606912962733 1
1.51510547896575 1
1.53147790391696 1
1.55942354300594 1
1.4747477453742 1
1.40095105920688 0
1.55711893290976 1
1.53461364184592 1
1.47213312499115 1
1.48794438770833 1
1.44836069037901 1
1.41014397118265 0
1.52066628611281 1
1.51822409922574 1
1.52388373423911 1
1.46150428784909 1
1.4187563621027 0
1.50249513367035 1
1.42804945477191 1
1.51670263162721 1
1.47584401959055 1
1.53145235533608 1
1.47876800578895 1
1.51595329170995 1
1.53162647864292 1
1.49693785097081 1
1.46320288437148 1
1.54107370570575 1
1.53310536895802 1
1.5123178817874 1
1.45016034198527 1
1.45576243690337 1
1.49878844537391 1
1.50552878979961 1
1.44611406937734 1
1.48905296522535 1
1.57250740711424 1
1.479779267682 1
1.56620815493318 1
1.48450639193487 1
1.50572250413723 1
1.41287005803971 0
1.53512102047085 1
1.52843104128831 1
1.50283219264223 1
1.48079045792778 1
1.53622067767218 1
1.52576744283711 1
1.50418887688374 1
1.53018226099896 1
1.53970744888675 1
1.48392467238787 1
1.5126918858745 1
1.50465824594939 1
1.50444101789546 1
1.49738746807184 1
1.50158027952238 1
1.4489310872243 1
1.48453188438844 1
1.43427260038097 1
1.47810330538581 1
1.47531498788089 1
1.61268856862732 0
1.47041094410388 1
1.46014862455724 1
1.47225892240966 1
1.50975014075934 1
1.48611954333006 1
1.48956599810122 1
1.54267992751743 1
1.47545599427478 1
1.51168886657162 1
1.54343295347857 1
1.45799892816966 1
1.52644419875309 1
1.53139727340286 1
1.53097447314185 1
1.46079209651473 1
1.52532816795847 1
1.44534517650733 1
1.54386305970947 1
1.46868933561554 1
1.41705200588913 0
1.53211156798491 1
1.49406216736726 1
1.50524436371847 1
1.60251490793497 0
1.49618919069497 1
1.52381681535021 1
1.51382966255135 1
1.46279157037006 1
1.50735411262874 1
1.46528057208339 1
1.52637411815662 1
1.46812734036601 1
1.49904625948526 1
1.48437436890188 1
1.46285872706812 1
1.58333001407906 1
1.44953456681316 1
1.49729350231946 1
1.49736920191658 1
1.45517397460821 1
1.48296813246855 1
1.50117355052444 1
1.49678226080929 1
1.41118310125559 0
1.51676175137932 1
1.53495133009338 1
1.55529274810431 1
1.47758979516435 1
1.4816926147929 1
1.49481173514094 1
1.53860595180053 1
1.50998089989311 1
1.47347545214236 1
1.51012044002895 1
1.52198597958814 1
1.45690742403641 1
1.55735883469284 1
1.40933182222251 0
1.47841965735145 1
1.45794462718831 1
1.57753381627497 0
1.48237439623484 1
1.50131465886776 1
1.5021793559567 1
1.51970370646964 1
1.5190878897339 1
1.50217938879079 1
1.5541602634836 1
1.55582670433012 1
1.53666038285485 1
1.5248214319255 1
1.47373270033944 1
1.4389740458943 1
1.573722792318 0
1.5010286484177 1
1.52600221275822 1
1.47372214363925 1
1.48924724703435 1
1.51945445421615 1
1.45003493345999 1
1.51520234099604 1
1.50486150766287 1
1.43221354994612 1
1.57135236623793 1
1.50757133110598 1
1.49399657414463 1
1.44172826428142 1
1.50792679028982 1
1.52687804249119 1
1.44549246601338 1
1.52631668856458 1
1.49364150193344 1
1.50393342916173 1
1.5097087216854 1
1.50838442649204 1
1.56276933129984 1
1.53095428403735 1
1.48601781930169 1
1.48528174558267 1
1.47297530407051 1
1.50121400847426 1
1.41436445551769 0
1.47753876045757 1
1.55011728627792 1
1.4599616983174 1
1.54143684568787 1
1.49730308260339 1
1.53387089049424 1
1.47717934206476 1
1.48835841600586 1
1.45546349420215 1
1.53216842517751 1
1.49817005267257 1
1.46241681797808 1
1.47319863355542 1
1.53759249575037 1
1.46935269227482 1
1.58406638495864 0
1.48458060712703 1
1.44108316845312 1
1.55080814253898 1
1.53509171065856 1
1.43592163820775 1
1.53601756263754 1
1.45757009516665 1
1.55017474952654 1
1.51533566901445 1
1.51631596127464 1
1.56845870066391 1
1.50839998444479 1
1.52328271898573 1
1.52998962262555 1
1.49527054763667 1
1.50339283100451 1
1.44445290014949 1
1.52374909973688 1
1.53971747774739 1
1.46656799542455 1
1.44487111117334 1
1.48012245865436 1
1.48404115162007 1
1.58043484414483 1
1.49289285863559 1
1.49746580349435 1
1.57091624352037 1
1.47448708511808 1
1.51441418360899 1
1.47395327907932 1
1.41599706598919 0
1.51482533420502 1
1.52670981245089 1
1.48677499791848 1
1.43054394207924 1
1.4758425449985 1
1.50746505300603 1
1.53304657759916 1
1.52633385737079 1
1.4353233107656 1
1.52183863566015 1
1.52291163131761 1
1.45616302032576 1
1.48928049881563 1
1.48553772696096 1
1.48310106420736 1
1.53996568021546 1
1.43635652732948 1
1.49242656185191 1
1.58317832119518 0
1.55638152562839 1
1.44067647885115 1
1.48149967164351 1
1.48752031576223 1
1.5104919069761 1
1.4179887379773 0
1.44688453315791 1
1.50627880488375 1
1.50608169013398 1
1.53413480500344 1
1.44314578575008 1
1.54130792947868 1
1.44080029667394 1
1.52230599680583 1
1.4997051716086 1
1.52221688279007 1
1.5390450491688 1
1.44614769579886 1
1.50529756869501 1
1.52257853261006 1
1.53899531350402 1
1.48472077915709 1
1.40289777786961 0
1.51123111649283 1
1.52068871464992 1
1.55847092928594 1
1.47552819489814 1
1.49151424988973 1
1.50508306969763 1
1.50183684948568 1
1.5259346220794 1
1.50002586766717 1
1.49221811657821 1
1.50970925388785 1
1.47788669712398 1
1.55827674518533 1
1.47921148544455 1
1.51129890232347 1
1.49398945150574 1
1.48383849740888 1
1.46324361745714 1
1.55474578191101 1
1.45330443143553 1
1.57615253864863 1
1.50083905069257 1
1.58221090749086 0
1.43658224118601 1
1.46117550745322 1
1.53035905798043 1
1.55401885503471 1
1.43662040171377 1
1.47514006075975 1
1.4649803002125 1
1.44575894585753 1
1.54335778250543 1
1.52859359212102 1
1.52260202035157 1
1.492695287892 1
1.51632853367565 1
1.50856765129877 1
1.43216844338381 1
1.48706574399415 1
1.49354033632178 1
1.54032739762481 1
1.50653320423121 1
1.48571724673232 1
1.44238596897213 1
1.45815501525417 1
1.52212941122454 1
1.49172201301214 1
1.48521193033407 1
1.49957283606358 1
1.53197887758711 1
1.45620629250673 1
1.47332170481754 1
1.51153146075024 1
1.52313036938356 1
1.46554228275529 1
1.45821968315553 1
1.47174835789043 1
1.49303426187139 1
1.46963171247093 1
1.54449140793136 1
1.45321465582677 1
1.47453386608826 1
1.54967023550298 1
1.54012135110773 1
1.50066034672905 1
1.51411919206479 1
1.46589971967203 1
1.42490867388948 1
1.49536083353865 1
1.46401569014006 1
1.44562564974672 1
1.50382920765211 1
1.56252635079703 1
1.40858752085022 0
1.46289992240288 1
1.55144187240028 1
1.49720234407857 1
1.48344500371837 1
1.48928671318435 1
1.41395302027992 0
1.48528366108827 1
1.49296148099222 1
1.49412535385935 1
1.49642997694534 1
1.47350013878403 1
1.5647062782631 1
1.47189213026057 1
1.43940767208409 1
1.52965252526333 1
1.47775963934902 1
1.49610127246481 1
1.48202595960083 1
1.48430000044648 1
1.50589650791344 1
1.49102055194564 1
1.47710612508579 1
1.45514912550126 1
1.48757202327348 1
1.5110691903951 1
1.52266985385688 1
1.52421411655329 1
1.50395638447991 1
1.56059571921993 1
1.50797710037987 1
1.49845512438629 1
1.50522868183742 1
1.50740457930047 1
1.47134674450177 1
1.43085154987499 1
1.54281063389401 1
1.44812910133838 1
1.47927730291865 1
1.47607973927602 1
1.42587884383869 1
1.51483135317882 1
1.4631979661635 1
1.41583625384846 0
1.56977060847459 1
1.50238278995299 1
1.49857034411768 1
1.5078316249801 1
1.53238281180464 1
1.47323311007821 1
1.46400562565969 1
1.47329099201081 1
1.50116628379316 1
1.50086922615652 1
1.424768871635 0
1.48614954578208 1
1.49791878751355 1
1.48039478115768 1
1.55221948128118 1
1.45586902629819 1
1.48400171716839 1
1.49890796711763 1
1.53431635952809 1
1.52616442995429 1
1.52629045497867 1
1.43184099346582 1
1.61067984386912 0
1.50732073483164 1
1.4793557823554 1
1.4901686052831 1
1.49876239636178 1
1.48260455397493 1
1.48370928025329 1
1.5649244702013 1
1.48449783864406 1
1.48515122052068 1
1.53798902607219 1
1.54010988521152 1
1.50497774573056 1
1.4919542984284 1
1.45634583550575 1
1.46160324384937 1
1.496357913291 1
1.50510143408527 1
1.49257684972665 1
1.58088665093199 1
1.4235157540071 0
1.45230793746139 1
1.49489305270388 1
1.50932945875767 1
1.55617854094108 1
1.4430389837872 1
1.46673770051582 1
1.49867707882141 1
1.51996100154583 1
1.49775032651361 1
1.51581276314137 1
1.5247708467855 1
1.53855516691779 1
1.46276926581773 1
1.4783043017231 1
1.52313404048406 1
1.47691859609304 1
1.52293279347915 1
1.50086849993964 1
1.52159117526776 1
1.54670466948621 1
1.54655254463338 1
1.53347220892818 1
1.52056459388942 1
1.44216775128685 1
1.46969943965936 1
1.47133641092959 1
1.55956663442406 1
1.51392188538523 1
1.44213051369477 1
1.46516381833731 1
1.5490318265056 1
1.4923672710041 1
1.50811286440555 1
1.48132973568481 1
1.46101860686175 1
1.51205977388076 1
1.44817970730445 1
1.54308836803082 1
1.4621626777522 1
1.47871740557404 1
1.57588323062125 1
1.45726249236172 1
1.44093759233155 1
1.53953073091773 1
1.46347070487902 1
1.48186436856354 1
1.5062706564028 1
1.53735724932492 1
1.52829220213031 1
1.47712071226455 1
1.48443190484353 1
1.53319246814049 1
1.4452860162563 1
1.52840292426145 1
1.49577779523864 1
1.43766367445036 1
1.55697746453022 1
1.41982164447709 0
1.49344854034166 1
1.38967173616711 0
1.50678546476732 1
1.52282903193672 1
1.50555592501082 1
1.49352242374537 1
1.53496006083391 1
1.52540282043214 1
1.50461732566476 1
1.48175070244562 1
1.42924389467402 1
1.53016556272974 1
1.58649876938723 0
1.53034181989834 1
1.46306416613237 1
1.40810132779872 0
1.51907932748452 1
1.51563701742159 1
1.48440608332332 1
1.51291045864326 1
1.56538543976653 1
1.50073243756165 1
1.44228157914172 1
1.49939042717403 1
1.47910225701339 1
1.52947710803324 1
1.54651311815222 1
1.41679624588611 0
1.51970457803518 1
1.49963087658135 1
1.48715166306414 1
1.57824001244927 0
1.53635121488823 1
1.48361624466967 1
1.47768850494741 1
1.49344730833417 1
1.47454728468276 1
1.45926953350784 1
1.49377664183373 1
1.52798976527148 1
1.4984041999047 1
1.567271043607 1
1.44288464611459 1
1.49035066638058 1
1.47066738724308 1
1.55822109419911 1
1.45472574782115 1
1.51703712504402 1
1.48867037420477 1
1.48416953756654 1
1.50314523135973 1
1.48607890539457 1
1.52836343751282 1
1.47210438634308 1
1.46087984432851 1
1.57068855069338 1
1.51366687321769 1
1.50131761302045 1
1.4936736052993 1
1.47530957193808 1
1.49892840444466 1
1.54273136553619 1
1.46897898962163 1
1.52272224766982 1
1.54341386022748 1
1.52432907870325 1
1.46447085405624 1
1.47492414863387 1
1.55360148134663 1
1.52324050572487 1
1.49626293183526 1
1.44818485148034 1
1.4668469896934 1
1.50970741952516 1
1.48709859277487 1
1.5071468589393 1
1.4845074772985 1
1.4419304578659 1
1.4610983271091 1
1.50883262382005 1
1.47574471551178 1
1.52159874564314 1
1.50726301894105 1
1.49951036350995 1
1.46028545723332 1
1.48944406432483 1
1.39286358616498 0
1.49212385179979 1
1.52067827584768 1
1.61164150033628 0
1.44753646526362 1
1.52942837481489 1
1.45516993309726 1
1.50694860409779 1
1.53733796264853 1
1.48271524905963 1
1.50404270774413 1
1.4982507738351 1
1.44693065126965 1
1.48484864331113 1
1.47473893031257 1
1.4955430427366 1
1.49463439394683 1
1.52467375226052 1
1.53388366416922 1
1.52623988503536 1
1.44998442228848 1
1.48776428267971 1
1.5051218144068 1
1.4496205886624 1
1.45163586103245 1
1.46741303454359 1
1.55527507055581 1
1.53654354553133 1
1.48904918298609 1
1.54434871738279 1
1.48159735257497 1
1.47512634003156 1
1.49061440243938 1
1.51285154321476 1
1.46851856657754 1
1.52705067418101 1
1.5131170843774 1
1.54335158917782 1
1.52671444757939 1
1.48044733802193 1
1.46918449105839 1
1.54679038433658 1
1.52749117582877 1
1.49286709050648 1
1.51414579507801 1
1.52695117581805 1
1.5168703685384 1
1.49200414046606 1
1.51869585887186 1
1.4625069746986 1
1.41610340002506 1
1.44196426657433 1
1.49065569714591 1
1.52259857268111 1
1.50929463194508 1
1.50152670512183 1
1.58892356424992 0
1.49190732080696 1
1.50054146117591 1
1.57470368056473 1
1.4947191868092 1
1.46347407226505 1
1.47479857930789 1
1.42562120525684 1
1.51115524669668 1
1.50332663244463 1
1.44613531888899 1
1.49717479384538 1
1.51771165999476 1
1.50248079337619 1
1.49840964888877 1
1.51356748961316 1
1.49739726859646 1
1.54242536058862 1
1.52812776641166 1
1.47907640329626 1
1.48151061760601 1
1.559590563587 1
1.54658403159909 1
1.44957290232007 1
1.49220258214915 1
1.49582920303914 1
1.45186529160349 1
1.43928590356607 1
1.52098487020438 1
1.53220866563834 1
1.46020236989127 1
1.53392599567514 1
1.54139754899463 1
1.52216296168666 1
1.45712373571958 1
1.52567773465163 1
1.4888674372691 1
1.54645834187386 1
1.47707482964603 1
1.49525754577733 1
1.52188772169685 1
1.50677110455339 1
1.53879803940958 1
1.48602456471495 1
1.50685492940934 1
1.45065499423005 1
1.49411947857538 1
1.49201962860413 1
1.52718654950318 1
1.48401029186837 1
1.50893958864772 1
1.47707488382204 1
1.54121061750807 1
1.46272683581311 1
1.48188161744103 1
1.57144861917122 1
1.55346958268985 1
1.50857722052339 1
1.55176002700087 1
1.48966826410418 1
1.53098555999491 1
1.46088286804131 1
1.47764818703132 1
1.53889276804941 1
1.46944587545928 1
1.4547659453583 1
1.52335891050891 1
1.47044847606855 1
1.5611607611265 1
1.46545234245406 1
1.48764099749099 1
1.46864460785179 1
1.47899439883505 1
1.44048380200505 1
1.531727689166 1
1.4975587299603 1
1.41845352667059 0
1.57748582644334 1
1.43617386477363 1
1.6156308439476 0
1.4627226689308 1
1.49939733437937 1
1.45789557014604 1
1.49654097698455 1
1.49981391274253 1
1.5542824806265 1
1.48405535563693 1
1.49448988395283 1
1.5083079070676 1
1.4853428353987 1
1.47588865944254 1
1.53874080128184 1
1.47283703402135 1
1.49313273636296 1
1.55079633067437 1
1.51468756593866 1
1.52548808905829 1
1.52206557732516 1
1.47348152755561 1
1.55729438707822 1
1.45760641248649 1
1.47499856395103 1
1.48722537900404 1
1.53589814932873 1
1.49758217223563 1
1.45238921015109 1
1.47262719005997 1
1.50307438427954 1
1.434464482402 1
1.45439780451712 1
1.48344206315757 1
1.49127650902697 1
1.48181406676338 1
1.54308550007497 1
1.45408424732577 1
1.51178391638799 1
1.53271288121815 1
1.53035270320866 1
1.44202171568811 1
1.50317015449694 1
1.49969256989594 1
1.48439477004631 1
1.56358178229283 1
1.44956589386473 1
1.47926411193364 1
1.45031440573834 1
1.49674538213971 1
1.50461597510479 1
1.54306731894126 1
1.53808352098746 1
1.5011341877375 1
1.53063996391434 1
1.48204959257855 1
1.48469636200676 1
1.53951407851436 1
1.5221556390618 1
1.48813629668411 1
1.49094633884533 1
1.49136498790522 1
1.45320667992872 1
1.51181201209215 1
1.5236691358777 1
1.48017323990789 1
1.54091757175154 1
1.48075521800249 1
1.46720463832259 1
1.5150421407946 1
1.46127082401782 1
1.54134575513107 1
1.54914970701075 1
1.48738522770106 1
1.55683612098022 1
1.55744419820451 1
1.48852244570858 1
1.42275350215317 1
1.47451110789027 1
1.52115973131173 1
1.52484231559264 1
1.54989442308815 1
1.54448372849535 1
1.44471072210188 1
1.50835558744065 1
1.567294488841 1
1.46169892789249 1
1.52155213461928 1
1.49646199876552 1
1.53804787068445 1
1.51424598780763 1
1.45927316823967 1
1.44292895059715 1
1.5259634884205 1
1.42765916646311 1
1.43147714034128 1
1.47485468379193 1
1.49027543145604 1
1.51777034847095 1
1.42048199575154 0
1.4658758712582 1
1.47914948816628 1
1.53845027249661 1
1.54242338214681 1
1.50129125262978 1
1.51003928697311 1
1.47263984764568 1
1.58068683092259 0
1.47435873953825 1
1.46145835787118 1
1.46050917516764 1
1.45517269949328 1
1.50333171949832 1
1.52275149150853 1
1.50160971054088 1
1.45101634634987 1
1.52857905848271 1
1.5317835442372 1
1.48245851110346 1
1.456486472185 1
1.47971496597858 1
1.45337201823657 1
1.4757963385586 1
1.48220664156552 1
1.46188240499063 1
1.56917567971057 1
1.46975100388381 1
1.57333779881131 1
1.54944786565379 1
1.43501484851396 1
1.52430106375401 1
1.5545564281103 1
1.47878973169249 1
1.52684402178459 1
1.47282496749149 1
1.55747474887975 1
1.47529362446889 1
1.50668230517046 1
1.46267634521819 1
1.53548767846784 1
1.53192538657156 1
1.54068365374642 1
1.52394744936829 1
1.49468610061419 1
1.52058285169064 1
1.43470512093727 1
1.4920376364314 1
1.42333683006678 0
1.49218397014883 1
1.50549849168171 1
1.50696987311091 1
1.47144645862385 1
1.5161943298798 1
1.48416842972753 1
1.57044336990983 1
1.5327632440331 1
1.4755404126601 1
1.45687295901766 1
1.52256297985127 1
1.51964787053146 1
1.56105619686224 1
1.42373347399276 1
1.50275517791823 1
1.41962901860421 0
1.47131621906461 1
1.52262077575684 1
1.4981398724807 1
1.53296867649702 1
1.53243501604227 1
1.46267251233113 1
1.47395826583409 1
1.47989868512193 1
1.51398509047429 1
1.50325650902555 1
1.4663757086109 1
1.53960448045376 1
1.52587388490733 1
1.54501630559542 1
1.54856792533338 1
1.41891254558277 1
1.5284980501785 1
1.47762764628491 1
1.46337250829898 1
1.39400652762564 0
1.47513011847825 1
1.54951133688892 1
1.4786258049219 1
1.5412519463155 1
1.48818856407846 1
1.51449338478831 1
1.51215606518229 1
1.46624318819237 1
1.52832361602812 1
1.42613523629216 1
1.53137399299837 1
1.5005333473259 1
1.40786687671837 0
1.6087260849035 0
1.53615760377392 1
1.51980006035101 1
1.47097861014805 1
1.46952295649901 1
1.53450851565431 1
1.46462093855086 1
1.45969046197782 1
1.45154875246358 1
1.49463644129447 1
1.46719114521361 1
1.47118546482764 1
1.54975124108005 1
1.50260715294942 1
1.48478817141468 1
1.4988161751385 1
1.58605469151946 0
1.51690116821613 1
1.45882049424902 1
1.47335045344746 1
1.44497875780224 1
1.50323252668012 1
1.48323751903433 1
1.54670539752676 1
1.48003414901147 1
1.46701784118758 1
1.49238386332188 1
1.47595072091799 1
1.52100031255646 1
1.51852484300279 1
1.54723009030303 1
1.50422472908819 1
1.47818213313464 1
1.52310142853273 1
1.52541107042517 1
1.48133239547522 1
1.52429205743523 1
1.45885434877774 1
1.44653300961234 1
1.40491103016058 1
1.48315812771184 1
1.52472800006955 1
1.56755510038621 1
1.5312938456818 1
1.56381396644253 1
1.53461849244208 1
1.53250320144963 1
1.54366805619619 1
1.49184088232166 1
1.49836321993691 1
1.49677482882315 1
1.58948392087761 0
1.43342693788249 1
1.43335100927145 1
1.5831652777812 0
1.52970840298782 1
1.50048016544264 1
1.49208585595621 1
1.5260847556008 1
1.53852662673648 1
1.50114408359933 1
1.51787849496907 1
1.46585539306329 1
1.49482990681902 1
1.50119591676122 1
1.56721497740267 1
1.52314139651319 1
1.52082210214895 1
1.51022924536493 1
1.45567356816533 1
1.51211562984747 1
1.5295669470718 1
1.53357817119944 1
1.55282303044426 1
1.45328777447994 1
1.51011678301286 1
1.50862055644468 1
1.50792602461873 1
1.51947760684929 1
1.44854953330776 1
1.50040885619787 1
1.55037293656274 1
1.52545974592207 1
1.50085477457964 1
1.51031452281194 1
1.48078269882639 1
1.47194258532389 1
1.56821617584341 1
1.51069521698991 1
1.50526527195978 1
1.51268992097501 1
1.51967262299607 1
1.45333145212944 1
1.54188783079939 1
1.52166777408387 1
1.47072625292047 1
1.4886162725737 1
1.44938363192758 1
1.56244126256662 1
1.52899734195779 1
1.51747740367327 1
1.50499209362542 1
1.4638389066737 1
1.4992990055726 1
1.48838026645988 1
1.5189234539928 1
1.52883176877339 1
1.41574130010272 1
1.60146326764373 0
1.45585575404116 1
1.5027920881233 1
1.45025781689653 1
1.50753545826087 1
1.47628913651018 1
1.45195315535032 1
1.48040104079695 1
1.53037405418162 1
1.45074929365193 1
1.39701748489471 0
1.54212202798779 1
1.59170111115714 0
1.52329317090563 1
1.44430068722805 1
1.51877184905556 1
1.51984938235874 1
1.43544687847257 1
1.58838563117835 0
1.53946289439709 1
1.52718946647754 1
1.49897973374195 1
1.5248394110541 1
1.49160097702028 1
1.52013459401367 1
1.57423791817387 1
1.5121689282076 1
1.52718842086411 1
1.54618469537305 1
1.54352094265243 1
1.57712996008813 1
1.53123600984903 1
1.56629965591584 1
1.45583999239629 1
1.51791277276812 1
1.48449529345689 1
1.53626988935264 1
1.4793068374373 1
1.48616663103829 1
1.43726615431255 1
1.47249926171661 1
1.5535419984576 1
1.45908336105077 1
1.41904159991292 0
1.43163470155817 1
1.53152476301602 1
1.51692831930971 1
1.51079618144392 1
1.48675152147173 1
1.56015055951854 1
1.49621726081255 1
1.49284798248166 1
1.53960087740295 1
1.45839775176336 1
1.46298252947954 1
1.50389433112141 1
1.52144366362312 1
1.48893472288187 1
1.44112967863508 1
1.49899845708227 1
1.45370440102428 1
1.46876359133237 1
1.48161789055113 1
1.47392077303621 1
1.49942846520699 1
1.45772719103206 1
1.52333522671018 1
1.5827847460861 0
1.5414067362231 1
1.53848212515308 1
1.43457946656156 1
1.49455719652919 1
1.48486890172667 1
1.41757047105066 0
1.45679240952533 1
1.4917485595242 1
1.48998221272335 1
1.49857286343508 1
1.5215163429038 1
1.43701820782076 1
1.44967863892059 1
1.52080923784538 1
1.54520849546292 1
1.53236631022787 1
1.47940174753974 1
1.4528778041372 1
1.57089659668026 1
1.46262354517433 1
1.47893753496271 1
1.48644497197955 1
1.57286224776778 1
1.4882848278499 1
1.45809306663352 1
1.50755535481125 1
1.49160316224972 1
1.47162939882115 1
1.49209816533575 1
1.49994351090006 1
1.52087415524167 1
1.42846274188715 1
1.41814427530726 1
1.44182879858534 1
1.45155391881587 1
1.48458578082095 1
1.53274043523879 1
1.4705499593662 1
1.43982547296417 1
1.55048080128778 1
1.4816484760596 1
1.52736575389444 1
1.4592264313626 1
1.47404181865649 1
1.46933363030558 1
1.45440576832724 1
1.50409174513871 1
1.46402735955793 1
1.4845751289879 1
1.4437864200081 1
1.53011667504155 1
1.48360016283697 1
1.52914557094079 1
1.5509339709563 1
1.48649313605851 1
1.49617180867004 1
1.50149243328628 1
1.46798495720578 1
1.37542038306307 0
1.49832236310314 1
1.54668412687932 1
1.49339811459978 1
1.55752859226472 1
1.41432066394161 0
1.52756571639076 1
1.50220766779656 1
1.51878827864076 1
1.522711356652 1
1.5376275076796 1
1.47953197396114 1
1.52426958801319 1
1.49720382635984 1
1.52514974260756 1
1.50590755173532 1
1.47832608520231 1
1.58037102520292 1
1.5643695057943 1
1.4579915065835 1
1.56323920410821 1
1.53097045924208 1
1.49815126401256 1
1.48371745662982 1
1.53895001905109 1
1.46523989218079 1
1.50908010097126 1
1.50289990714785 1
1.43606577109252 1
1.52499093740699 1
1.43267258530078 1
1.57047164065908 1
1.53151817096878 1
1.47602074402268 1
1.53165091920931 1
1.49202285695834 1
1.48523740500819 1
1.48981116461158 1
1.4656088297604 1
1.46013083110153 1
1.49548379813193 1
1.51748112992196 1
1.45124317246656 1
1.44791358184773 1
1.55783169466805 1
1.49139247776197 1
1.51709230141548 1
1.4603162055277 1
1.51788247131182 1
1.46404474900941 1
1.56899627695569 1
1.51711124274656 1
1.40717105417893 0
1.46581047278464 1
1.46512013469812 1
1.40662956286954 0
1.50710937833527 1
1.48379094778447 1
1.5091892775051 1
1.49349124183694 1
1.51924368420025 1
1.49562793634371 1
1.61337968810965 0
1.47987967974885 1
1.52726028671428 1
1.44522050715578 1
1.47853836002411 1
1.52513200593152 1
1.55411685960786 1
1.51883000698265 1
1.47920354464815 1
1.46295865132508 1
1.48382689747895 1
1.46278416196186 1
1.46884862994532 1
1.4710905733666 1
1.48934121172845 1
1.48913993675246 1
1.52254104962989 1
1.48108550466877 1
1.54245720666309 1
1.47811814539788 1
1.55367491236342 1
1.4689705746923 1
1.49160508596154 1
1.52781516208175 1
1.4611494182771 1
1.42763888303888 1
1.50927299110069 1
1.46643874280167 1
1.50677538425753 1
1.56798313582299 1
1.5132925933618 1
1.5341269567378 1
1.47655693580424 1
1.55938725718422 1
1.54295694616476 1
1.5214352285013 1
1.48102143177604 1
1.4476198805255 1
1.530975597005 1
1.47237752522447 1
1.48122448271247 1
1.51703793090359 1
1.52336502141271 1
1.51627926644934 1
1.448053574179 1
1.54578393670723 1
1.58835501512066 0
1.50886788286163 1
1.44208069157995 1
1.4968184130923 1
1.55153275835415 1
1.45489822040651 1
1.50524894942164 1
1.48373867517259 1
1.49103627662538 1
1.51731396030043 1
1.47544341281593 1
1.47837820289976 1
1.50126396879025 1
1.57716351369222 1
1.55331591768656 1
1.55177294054566 1
1.46849666134177 1
1.47412839207306 1
1.56487819256817 1
1.47090658070779 1
1.46083619627957 1
1.49082288444981 1
1.5681496469794 1
1.52337074664977 1
1.48269731932877 1
1.53559251609647 1
1.5598862499903 1
1.5297970231425 1
1.50262503986292 1
1.44934579234385 1
1.49608906861659 1
1.58765138238201 0
1.53059571731378 1
1.50231081375961 1
1.49189857037566 1
1.46784707853025 1
1.45302085147044 1
1.5619263435842 1
1.50799710548585 1
1.39737552038631 0
1.56594037884646 1
1.53104860958453 1
1.47471575183875 1
1.43172610466492 1
1.53852297977679 1
1.42558488957328 1
1.4796259611589 1
1.47566528887132 1
1.52347149833575 1
1.50457006713865 1
1.48238676133881 1
1.439055829703 1
1.52735593757682 1
1.51007643101563 1
1.44932766668071 1
1.48820002381088 1
1.520654196456 1
1.51050794399478 1
1.56504262259453 1
1.46779740251776 1
1.44250814149306 1
1.50763196363968 1
1.54508411909449 1
1.49456788251467 1
1.43001099856201 1
1.49618641808917 1
1.48974591298666 1
1.53126730398767 1
1.51524330044528 1
1.41167874354854 0
1.50012996318295 1
1.46450368162778 1
1.48095963689391 1
1.49423036409296 1
1.47214330737609 1
1.50961449721399 1
1.50260619853824 1
1.44650784030173 1
1.51894938429385 1
1.5054080317985 1
1.47540050095183 1
1.52059597344515 1
1.54285637884732 1
1.55512195612692 1
1.49591069397735 1
1.50174270671102 1
1.57640251945307 1
1.45726982823284 1
1.56366458847186 1
1.47955332356144 1
1.52004904908309 1
1.50129644407021 1
1.57130683172805 1
1.44018186866452 1
1.4763062582692 1
1.42255192922975 1
1.407397621498 0
1.45710581989989 1
1.42541573907833 1
1.47244586178844 1
1.51222308562874 1
1.53619756652516 1
1.52474575945921 1
1.49079931159571 1
1.49678829127405 1
1.512410015185 1
1.53599512178979 1
1.48909171475241 1
1.49961596211664 1
1.45653465680572 1
1.50277859870703 1
1.52423007711549 1
1.50570464562872 1
1.41696457070805 1
1.47330591328832 1
1.51825437217082 1
1.51205041442111 1
1.46680886275078 1
1.51636072871477 1
1.4450545594937 1
1.47035098960024 1
1.4899846981096 1
1.51825789179199 1
1.52264855616141 1
1.47543620843635 1
1.46780387700009 1
1.46451585591032 1
1.53720979266018 1
1.53167329122757 1
1.50627926378989 1
1.56250593923878 1
1.5537814758001 1
1.44119627130312 1
1.53054381715621 1
1.5118851924332 1
1.49888327499071 1
1.50904103845875 1
1.51948490258556 1
1.45935859315105 1
1.57589950265791 1
1.51131982312065 1
1.51499709236607 1
1.43823594868403 1
1.53052864342656 1
1.46141213854659 1
1.50613953415739 1
1.48302753853935 1
1.4559284764054 1
1.4605974159632 1
1.50681314623026 1
1.45605440185934 1
1.55721630109929 1
1.4816424649946 1
1.48964098199623 1
1.52823907222138 1
1.5558709535683 1
1.43742241078003 1
1.45991820903974 1
1.5976845889047 0
1.48491393014379 1
1.48801126040934 1
1.46872627995084 1
1.45034447222868 1
1.48575888329022 1
1.47799848077818 1
1.42945985249657 1
1.51519276533553 1
1.53932689858444 1
1.57137770212518 1
1.54562213109536 1
1.46722438962419 1
1.54168348382426 1
1.41231480403229 1
1.47252287794712 1
1.53640542026956 1
1.47320833394165 1
1.52158588274989 1
1.47174069325768 1
1.5400090050834 1
1.50968950043737 1
1.46727755114945 1
1.42707709254604 0
1.51904995550118 1
1.55788749809974 1
1.45557761639168 1
1.48743937418217 1
1.49502630103904 1
1.49177166726588 1
1.497770688891 1
1.57029384010507 1
1.50497164505847 1
1.5744869576765 1
1.4778147092513 1
1.50592957462056 1
1.47544641144918 1
1.59186403724737 0
1.50366806263615 1
1.4338973118118 1
1.50139800402918 1
1.40905894903347 0
1.5128080081905 1
1.49054505241109 1
1.48782645120484 1
1.52743165598399 1
1.48533410432445 1
1.53742953207036 1
1.49700842699885 1
1.54183925319825 1
1.50375362539403 1
1.46864712340417 1
1.52648290480612 1
1.49069479057791 1
1.46398582019906 1
1.48480161620889 1
1.57436872662022 1
1.46995568691686 1
1.52148366919045 1
1.48614647779911 1
1.52601884724375 1
1.45801179750339 1
1.45037158742839 1
1.49844408369362 1
1.49929737585376 1
1.50312997145801 1
1.47801401606323 1
1.45919237558174 1
1.48934023667893 1
1.50290266765367 1
1.52432328439224 1
1.49205021352353 1
1.47197018918082 1
1.50868059542112 1
1.57029359280963 1
1.51296860676885 1
1.48544741304022 1
1.52798628165527 1
1.52656540552017 1
1.49094730606752 1
1.51954255094447 1
1.53906269057304 1
1.572265452863 1
1.53409857011666 1
1.52311929235902 1
1.55534155835167 1
1.4939381390105 1
1.55832181278527 1
1.51688821050896 1
1.56041104799939 1
1.49484334668513 1
1.47964327941079 1
1.49931660907185 1
1.48055518838865 1
1.52178297294427 1
1.56312231520377 1
1.53126866748285 1
1.42857203220113 1
1.46436560169894 1
1.5356021378584 1
1.49792007363644 1
1.52718005337726 1
1.50539138431809 1
1.51955528546905 1
1.49840684428346 1
1.52936008785869 1
1.52643187820976 1
1.4681907268947 1
1.56852685974534 1
1.51314486197603 1
1.52533109063321 1
1.49673136533591 1
1.47351947858838 1
1.5124991494184 1
1.4973913874977 1
1.42362738061833 0
1.466143824062 1
1.45736573714693 1
1.54103336211367 1
1.51285751274047 1
1.52526917607136 1
1.51260182241012 1
1.45485333106167 1
1.49088524417423 1
1.44242881104904 1
1.43779169784373 1
1.49742631161217 1
1.46855614670502 1
1.44231962787353 1
1.53653463302852 1
1.50322087498766 1
1.55248452119483 1
1.50506742946766 1
1.57725816585719 0
1.48579634401707 1
1.54118236600945 1
1.51999340129629 1
1.53221034797223 1
1.45463833907408 1
1.49837555205898 1
1.54631531286294 1
1.52271135532255 1
1.48369712399044 1
