# Supplementary material for: Bias caused by sampling error in meta-analysis with small sample sizes
Source: PLoS One. 2018 Sep 13;13(9):e0204056. doi: 10.1371/journal.pone.0204056 (PMC6136825; doi:10.1371/journal.pone.0204056)
Supplement: S5 File — (ZIP) [file pone.0204056.s005.zip › results N = 20 theta = 1.5 tau = 0.2 sz = 10-20.txt]

"dl.theta" "dl.cp"
1.56564430482534 1
1.37742180719896 1
1.58732369111611 1
1.3260831629965 1
1.47053959798591 1
1.3427830607978 1
1.12194607461793 1
1.448955484226 1
1.48904346469103 1
1.30500961988963 1
1.15834504707116 1
1.25481962021699 1
1.38552410517298 1
1.34958632360383 1
1.29704721364953 1
1.60930489981516 1
1.77451609084415 1
1.50910070360618 1
1.36534777586764 1
1.38778060732452 1
1.0889594536648 1
1.14771686508693 1
1.63685736172999 1
1.4149992806393 1
1.03870806417889 1
1.62359504409512 1
1.40321840527247 1
1.69632087763808 1
1.22616276654336 1
1.74672303114059 1
1.77970205045949 1
2.09691299873066 1
1.28558677794332 1
1.3704561249869 1
1.59589667836724 1
1.13090144946688 1
1.3944190452709 1
1.41459498427116 1
1.28131739743883 1
1.24110692974375 1
1.3996389946453 1
1.67956252471069 1
0.920429314093029 0
1.30502021090849 1
1.89415695928694 1
1.25387960671606 1
1.37981437236549 1
1.51507190214702 1
1.55428637930714 1
1.53058958496292 1
1.39821964698965 1
1.11587102427664 1
2.14372172880331 1
1.36966913936728 1
1.34508522992527 1
1.33372550864848 1
1.66634779130676 1
1.18669954600161 1
1.09147341463605 1
1.22865064634461 1
1.77384124149803 1
1.11340985256945 1
1.00080069294217 1
1.11504577876474 1
1.54097802161369 1
1.20732948745553 1
0.829164133438767 1
1.47392362049772 1
1.25825897573738 1
1.24997807108167 1
1.1659032904086 1
1.29414755462924 1
0.771583837945401 0
1.45524012380414 1
1.26053349782838 1
1.42934916065196 1
1.58334180259573 1
1.43606430907842 1
1.48558719696476 1
1.06989456951455 1
1.15127877819523 1
1.36365451534943 1
1.35638582699108 1
1.21610636053874 1
1.27756534434324 1
1.23932654327966 1
1.73549942882717 1
1.45319311840964 1
1.46576712296076 1
1.09959795920305 1
1.56050823822875 1
1.07911677486195 1
1.32419043419311 1
1.42599303535522 1
1.30336919920074 1
1.58753824985532 1
1.83831523259887 1
1.17256550805059 1
1.32528867082437 1
1.00655472427389 1
1.28568716137169 1
1.18936865319424 1
1.37458787977576 1
1.01753715568172 1
1.50451119881478 1
1.13976467851231 1
1.87689813328144 1
1.59852567882131 1
1.27580794590495 1
1.38425470763597 1
1.24116316239267 1
1.5764139761278 1
1.91734393513646 1
1.79618231044236 1
1.43999201682253 1
1.57005217158141 1
1.70729502372369 1
1.32178784875409 1
0.864579528449515 0
1.31003463988629 1
1.22429832332566 1
1.29672197649682 1
1.14791363540186 1
1.14888250649184 1
1.19946230097066 1
1.34199854127136 1
1.65229433887941 1
1.05230385481636 1
1.26592811549734 1
1.26270980039377 1
0.805294999044373 0
1.54485659375071 1
1.42146524360867 1
1.43981702984815 1
0.972065858964884 0
1.36217218115825 1
1.41287794919209 1
1.34369952408477 1
1.11122595373317 1
1.42033826769238 1
1.39762453460807 1
1.69768903302537 1
1.15411340853481 1
1.72427079278924 1
1.51401867857249 1
1.26074911744335 1
1.54774919801756 1
1.56458396303316 1
1.45033141864634 1
1.19976088362296 1
1.65804640902701 1
1.52212491392903 1
1.30386587046394 1
0.982061826033822 1
1.35395919834502 1
1.29039938201543 1
1.40882681800257 1
1.37293834842288 1
1.42916866530708 1
1.39517668204592 1
1.29790607791936 1
1.26911790063811 1
1.64674954624005 1
1.58622631476756 1
1.27553578313937 1
1.4654208391949 1
1.63206026268014 1
1.39624016975522 1
1.61469214264512 1
1.7692317028721 1
1.30354866863666 1
1.25020352492303 1
1.37029104085835 1
1.4066336366481 1
1.43323668167368 1
1.47731980429241 1
1.86616512394277 1
1.54088155248053 1
1.07972484929107 1
1.35473559214459 1
1.02897770568431 1
1.11426984345951 1
1.20002807103321 1
1.46318691676195 1
1.680895458856 1
1.93977586250748 1
1.52811885308154 1
1.41752730207539 1
1.42123763852245 1
1.37507469980008 1
1.34742542025187 1
1.50253579143334 1
1.39917809026545 1
1.50378299317695 1
1.52205908006426 1
1.078744685983 1
2.11344631544562 0
1.63376708276363 1
1.20676304755538 1
1.27757666447622 1
1.42550447343407 1
1.11614198031023 1
1.3105886287745 1
1.5947841513451 1
1.02044987960605 1
1.62467932076285 1
1.14525537912924 1
1.27103558736695 1
1.39343926987577 1
0.949881220167811 0
2.07523603621511 1
1.2387293681533 1
1.4629476186037 1
1.61469158045669 1
1.31714881655473 1
1.0945327372632 1
1.22085448336517 1
1.39766275442318 1
1.05524752480698 1
1.58621503325159 1
1.47447522610276 1
1.66200289559628 1
1.22868069363829 1
1.12690713567385 1
1.37318441655475 1
0.993678940639137 1
1.2222165743466 1
1.12646499861053 1
1.26409420732939 1
1.59509058638619 1
0.970336833632006 1
1.58182765631237 1
1.50001497682574 1
1.20400001489496 1
1.86301460495038 1
1.06370511816374 1
1.24867724145953 1
0.826392757521832 1
1.23604496875668 1
1.43736536337532 1
1.16069615988024 1
0.958163259704396 1
1.22703374933568 1
1.7624902592073 1
1.79841446932931 1
1.13791932474832 1
1.39464638342566 1
1.88087275724418 1
1.43767970112788 1
1.64634286592016 1
1.71637253051237 1
1.52264336383299 1
1.13322864818771 1
1.05125707739901 1
1.80052946155928 1
1.12580245685481 1
1.32648895316109 1
1.68605107432463 1
1.53721045941323 1
1.29458228719653 1
1.50455160739097 1
1.31253003118184 1
1.32239095512656 1
1.49805708357833 1
1.08692775169819 1
1.51187295019431 1
1.51177826489203 1
1.73677843877992 1
0.868993486454534 0
1.51232937164439 1
1.37971570776715 1
1.44966237051659 1
1.10122465156502 1
1.061714504858 1
1.28140137918345 1
1.62988929653919 1
1.20447837362226 1
0.897689859780394 0
0.992130800461889 1
1.37348983691767 1
1.5014894996771 1
1.35920824973115 1
1.21052854385625 1
1.32687789125533 1
1.65630888957282 1
1.55784978227687 1
1.38479747863697 1
0.964653748208213 1
1.34289301607242 1
1.22320787588151 1
1.39005094168022 1
1.76485491485223 1
1.49148621339841 1
1.66439752515404 1
1.25677716909141 1
0.936685463595672 0
1.46391286690963 1
1.55620825895034 1
1.55329870459575 1
1.7007111732484 1
1.28861024403589 1
0.830621552963909 0
1.42479411062211 1
1.49586763861349 1
1.46691824482646 1
1.83523591069241 1
1.23205888951957 1
1.40673266433983 1
1.37903755811935 1
1.40969092283025 1
1.30100649245787 1
1.4476611633953 1
1.52495584927138 1
1.5079053551005 1
1.64503897201518 1
1.68732171460644 1
1.31388535778576 1
1.61810566150746 1
1.14543274713591 1
1.12865184653293 1
0.890718194725122 0
1.3481190251337 1
1.45102675713786 1
1.206216874706 1
1.08890696805896 1
1.60066083249178 1
1.34149686344088 1
1.3222703970497 1
1.19094630134399 1
0.968149851412759 1
1.32085742865419 1
1.51559733822191 1
1.07124281056822 1
1.61752435010289 1
1.34400153714439 1
1.16321275231577 1
1.01704041746204 1
1.60323100284258 1
1.20879016595649 1
1.05272887858964 1
1.86253969119523 1
1.26961036136714 1
1.51031453559221 1
1.72035299688935 1
1.24746317761311 1
1.05872131690063 1
1.28574901436161 1
1.36034959912214 1
1.17641015538094 1
1.33031879770265 1
1.43271381798718 1
1.19268902703213 1
1.60822218686326 1
1.18254124963221 1
1.35534342419758 1
1.22758271004036 1
1.29710012118582 1
1.48043315615001 1
1.20504300734277 1
1.14290397418152 1
1.50821314014098 1
1.02331594105523 1
1.60016819125519 1
1.00434632700738 1
0.932834363379729 0
1.58598505744371 1
1.77401837742387 1
1.56620040904155 1
1.32089645395028 1
2.26628322442155 0
1.03111415826172 1
0.809165388570654 0
1.37422391837262 1
1.56258403910162 1
1.15875786496906 1
1.43065927467996 1
1.26670297556006 1
1.21602943645861 1
1.19701726265405 1
1.29347586266626 1
1.45666399967087 1
1.59722780103942 1
0.8782878212839 0
1.45582137099887 1
1.56982172296349 1
0.963572368003106 1
1.33004222278702 1
1.59798361241591 1
1.30302451192835 1
1.04118270688987 1
1.55075126804065 1
1.4257722242712 1
1.25395278557567 1
1.17986146965193 1
1.65590564404883 1
1.54840252447945 1
1.33753706626632 1
1.52857634070796 1
1.34912594365777 1
1.24338623428859 1
1.35426712027561 1
1.29930837816151 1
1.80085785462499 1
1.5851020123096 1
1.21160616639774 1
1.24358645326533 1
1.27347415516022 1
1.70815857114158 1
1.30823412929985 1
0.799862519215594 0
1.47204976957526 1
1.09297594560325 1
1.59105880475839 1
1.46644825116022 1
1.24774536288352 1
1.14799054609081 1
1.57839707404244 1
0.819268162899621 0
1.0044364038042 1
1.13272688510493 1
1.61668572707488 1
1.45802765249067 1
1.24978589933226 1
1.14959576035886 1
1.46383617858828 1
1.400080217905 1
1.96244472815701 1
1.73078725944246 1
1.45713107472796 1
1.45463833263282 1
1.45227892745122 1
1.36417034112691 1
1.06755233967412 1
0.740236419068189 0
1.49675471906639 1
1.25968255594326 1
1.45074700145355 1
1.5157679173878 1
1.51575227387015 1
0.820142019957976 0
1.10625145631374 1
1.05273621079127 1
1.54797492730743 1
1.14131726421257 1
1.42604488936193 1
1.39377652226206 1
1.27468325070887 1
1.39555228327925 1
1.45573580745602 1
1.17911233994948 1
1.06994664550679 1
0.936861182318745 1
1.49756830768443 1
1.23406507441732 1
1.22154039561671 1
1.0455001361272 1
1.23579274090313 1
1.35546812043362 1
1.58847713937439 1
1.22148280137462 1
1.21271399737161 1
1.61612046361783 1
1.44376855265053 1
1.4300822872023 1
1.78334647324581 1
1.22018903887581 1
1.57472910498198 1
1.20142877038795 1
1.31256828285299 1
1.95231480307351 1
1.06583477806762 1
1.5824028391197 1
1.34171412173103 1
1.17942892240445 1
1.52493210237021 1
1.51198386645648 1
1.42592559768166 1
1.4016511191765 1
1.75733490925668 1
1.85298478756651 1
1.43406551609919 1
1.4257024170131 1
1.60587333838858 1
1.46184543967877 1
1.63950910008036 1
1.44712435691836 1
1.62347766483885 1
1.4570167310606 1
1.05818620962521 1
1.28315507077322 1
1.39416777284056 1
1.74901634220815 1
1.35372166470586 1
1.30863750789898 1
2.16888840524347 0
1.34717827718972 1
0.882475718281877 0
1.51914150648477 1
1.03982405329561 1
1.39759122859059 1
1.21294920703728 1
1.35189425871671 1
1.52846912032102 1
1.25872626063563 1
1.17477040296644 1
1.19115067924044 1
1.19409009708452 1
1.77497858852641 1
1.46719117586142 1
1.36926709451257 1
1.20346400426873 1
1.18512445897774 1
1.26635037577746 1
1.2843722451479 1
1.1591857156612 1
1.31923263492883 1
1.10320224198913 1
1.38704803794686 1
1.45119677516089 1
1.21047207193023 1
1.01696278995319 1
1.46691314686006 1
1.1753065359913 1
0.897972409144764 0
1.2365791708894 1
1.08726418978219 1
1.14833567311864 1
1.20910890669136 1
1.3958982678232 1
1.25002978896432 1
1.50986595729608 1
1.08136211832463 1
1.25850638442261 1
1.6151276613444 1
1.16690876154122 1
1.08950563809454 1
1.05272983392046 1
1.54957514552432 1
0.990039752353849 1
1.68209409261705 1
1.32005870832661 1
1.58438972334674 1
1.12343354714584 1
1.77374548064738 1
0.919018480896249 0
1.62153157750148 1
1.79237593345225 1
1.58132532053387 1
1.12042676735856 1
1.59484694777117 1
1.50109183817244 1
1.39969541465345 1
1.28115726685165 1
0.99354141582523 1
1.43152763171818 1
1.44098135990788 1
1.00262348740549 1
1.35681135879925 1
1.48219687741047 1
1.27046159511398 1
1.3368023330221 1
0.964397225147086 1
1.38633304358961 1
1.31629628439066 1
1.83745184794877 1
1.41583192871486 1
1.21674164667034 1
1.19853799978392 1
1.83960387961329 1
1.32010448933137 1
1.65727281009735 1
0.959167454235453 1
1.45707280135206 1
1.50950475551795 1
1.5340454986105 1
1.34608337151283 1
1.69580257472082 1
1.49230115488948 1
1.09257553327309 1
1.51811653195741 1
1.67342749000913 1
0.97820706550468 1
1.22076880604164 1
1.05706138567282 1
1.39333428862954 1
0.881195660863827 0
1.58304280048677 1
0.847524309946101 0
1.63008417218136 1
1.16223120447351 1
1.6732792154433 1
1.56200280575747 1
1.16933122841149 1
1.50757589538193 1
1.51869805164232 1
1.35489025976156 1
1.30013296778356 1
1.2537503101618 1
1.82048199292052 1
1.23153159696631 1
1.09751157626984 1
1.10064598472185 1
1.59665807022294 1
1.13789278376475 1
1.16552055158356 1
1.71765210626984 1
1.32129496503633 1
1.33996394542263 1
1.30125730139151 1
1.22780566624201 1
1.26250187561886 1
1.43843567202711 1
1.96648076170324 1
1.39535060882466 1
1.36243360498093 1
1.24268603745921 1
1.54180134019921 1
1.60090502925762 1
1.62758871940165 1
1.28655426141473 1
1.30051685340921 1
1.73448906971553 1
1.07816883232832 1
1.23035759441374 1
1.80197316529064 1
1.55523535957691 1
1.42524452219508 1
1.35292095827184 1
1.2220200157088 1
1.24438984554917 1
1.17516291390389 1
1.51407306091784 1
1.18181584538267 1
1.3786882777436 1
1.70098376092297 1
1.25077279044416 1
0.867065579932008 0
1.42877311100785 1
1.32755435449168 1
1.56838792444184 1
1.16337217072059 1
1.37999306372223 1
1.71942950931044 1
1.16849313411037 1
1.27699451315457 1
1.22557668334669 1
1.43266164366911 1
1.27836446631748 1
1.56172732644928 1
1.26374782799905 1
1.695465474994 1
1.34775628426445 1
1.46896644609479 1
1.35703423643882 1
1.15857999216558 1
1.12673767593106 1
1.36504464869322 1
1.82467845535757 1
1.28116422499933 1
1.27269435825481 1
1.00513111836824 1
1.26323659125506 1
1.49948074973859 1
1.68286353504455 1
1.4731356570318 1
1.59549035889154 1
1.30239810261042 1
1.43100782186463 1
1.69478080977891 1
1.65704779668811 1
1.57494886645406 1
1.6133552620512 1
1.56753296440091 1
1.25259003844951 1
1.45425521192581 1
2.01906005823271 1
1.64596844590822 1
1.49935320758967 1
1.41741300886513 1
1.37045226835175 1
1.06980082777741 1
1.65415113662519 1
1.44832564144233 1
1.1408135615607 1
1.12607544208842 1
1.48772696865496 1
1.43983864055605 1
1.30309856490871 1
1.50896275734998 1
1.47662673865393 1
1.17900180356559 1
1.30437598413307 1
1.69933050108551 1
1.24775864526592 1
1.47566680547051 1
1.5371775203712 1
1.50751315604209 1
1.87542921198622 1
1.75859476541207 1
1.53352216094651 1
1.34222890025686 1
1.55170563877953 1
1.68946233001264 1
1.93353508183205 1
1.60144428875187 1
2.05572830117445 1
1.37532967452281 1
1.13039441537256 1
1.03468491850915 1
1.25730139933649 1
1.61404873991891 1
1.38885159702522 1
1.84691978050666 1
1.23266555101927 1
1.01628995758651 1
1.45355026724737 1
1.34800054110918 1
1.35979942015914 1
1.3658340859622 1
1.77919459295316 1
1.40878904781485 1
1.85663144519466 1
1.40827547938524 1
1.39823385576278 1
1.28309581300349 1
1.61127556307775 1
1.75686079350704 1
1.45865281001917 1
1.1737972163147 1
1.34489149445015 1
1.14688180951774 1
1.58189015422397 1
1.34398627062088 1
1.20175068232545 1
1.53417212161282 1
1.40535737354866 1
0.819942449743217 0
1.53894856831587 1
1.45765978379477 1
1.2179340623128 1
1.40040126557601 1
1.46151000798246 1
1.5238935550088 1
1.51689561006987 1
1.5191428733715 1
1.22785809599697 1
1.1940215479913 1
1.21557310359924 1
1.65640116185346 1
1.33951466693207 1
1.4842684676366 1
1.47720226795615 1
1.64880943871563 1
1.53794254383395 1
0.92131180250644 0
1.40743034035792 1
1.29733580191709 1
1.26450174234659 1
1.84010987951761 1
1.08185727719782 1
1.59325640608077 1
1.42588134424735 1
1.49732162363977 1
1.13612098924082 1
2.00900321060132 1
1.70588344623666 1
1.29673366236405 1
1.45703406703686 1
1.04305264740646 1
1.59705892587547 1
1.58615903986498 1
1.47197656162953 1
1.1523385804796 1
1.63196335009493 1
1.47967518482513 1
1.5633844856967 1
0.70503241475059 0
1.21805357867524 1
1.06057571210453 1
1.19434818868117 1
1.33264908801568 1
1.58366455723501 1
1.53059039811119 1
1.28764599685382 1
1.17914982624373 1
1.33332708667618 1
1.33378854760444 1
1.39073043998812 1
1.25951194619929 1
1.25339340591026 1
1.1940822327806 1
1.20550558649095 1
1.62755312811095 1
1.73204901245552 1
1.97340401028238 1
1.36520015800717 1
1.61431019967972 1
1.34785663023709 1
1.43951400900325 1
1.63155412977831 1
1.20477363684749 1
1.13311529882728 1
1.11978556192878 1
1.07549398935253 1
1.70883507860919 1
1.46360350288594 1
1.13938192726213 1
1.77288088329662 1
1.47537100376276 1
1.04001935940796 1
1.51660034828202 1
1.08930703067672 1
0.7690746143306 0
1.74344937847845 1
1.24033661856872 1
1.46919279897006 1
1.27019842118858 1
1.34817690496967 1
1.32371695191544 1
1.59047376312955 1
1.38933865604824 1
1.51879473083756 1
1.75968695530189 1
1.60328325866963 1
1.19486291517539 1
1.73168161504438 1
1.02491160382571 1
1.42945205331757 1
1.56912283522491 1
1.34625511599978 1
1.46787627864578 1
2.13534488734112 0
1.54028324298125 1
1.28846572593392 1
1.53089069076345 1
1.32247273151152 1
1.30413182546143 1
1.04323397218315 1
1.15354648282808 1
1.353625428571 1
1.3813079874537 1
1.01104921090671 1
1.42856836302185 1
1.18783609083664 1
1.45392934680011 1
1.70203649749953 1
0.770878824727928 0
1.46715655681754 1
1.15217192376121 1
1.16069729953105 1
1.62201068435049 1
1.21744597231186 1
1.42079874811044 1
0.952401768940739 1
1.48320896645306 1
1.66609514752384 1
1.87073844235102 1
1.78291409999768 1
1.5779357801557 1
1.41629103629907 1
1.72262779104456 1
2.25325323050169 0
1.47487100152165 1
1.93336537587435 1
1.5952846260719 1
0.999217839616252 1
1.25896754401652 1
1.00385156488378 1
1.56596987245296 1
1.18392785880017 1
1.77479230928903 1
1.40981120960039 1
1.08965030833423 1
1.37908215119712 1
1.66527508564598 1
1.78413311387143 1
1.48301994203777 1
1.14972062637445 1
1.26148342652105 1
1.14500864807829 1
0.985632366235849 1
1.34766908923303 1
1.16764996277892 1
1.4206174023746 1
1.33947729634822 1
1.1944899382187 1
1.92218050032219 1
1.73925601144339 1
1.13993544218834 1
1.32819953980818 1
1.40693913470694 1
1.73258215833627 1
1.57521644238371 1
1.06638898818497 1
1.68884982435229 1
1.34087704697982 1
1.39843118110312 1
1.37349881887385 1
1.06592768798825 1
1.22506174345597 1
1.19651626842088 1
1.68028069324619 1
1.21247338981204 1
1.04962359906558 1
1.34153119105855 1
1.43990312657633 1
1.14403861263688 1
0.925098113209913 0
1.15665058942321 1
1.25652347542984 1
1.28829361191084 1
1.27810722573011 1
1.53388246560146 1
1.14603310340455 1
1.5856882147876 1
1.65777249575949 1
0.99814876847476 1
1.43493663315794 1
1.57191714134135 1
1.60782739027792 1
0.993459612534125 1
1.52971608343334 1
1.89040081133371 1
1.13917684297199 1
1.19001735590827 1
1.39423535542253 1
1.61534467657611 1
1.57507847529568 1
1.74047277174161 1
1.15291660297927 1
1.47911824707299 1
1.38016068908674 1
1.52381789205031 1
1.55760267192096 1
1.07151805575485 1
1.37138641640798 1
1.2519184437522 1
0.759068418267408 0
1.36472039807573 1
0.96418470793458 1
1.23079592803151 1
1.43649223778321 1
1.25665633972696 1
1.30375227560704 1
1.35979707314692 1
1.42031224432919 1
1.34366190498525 1
1.60691514357952 1
1.45968163441036 1
1.45750026582447 1
1.26916629247068 1
1.41667608011169 1
1.1454430728116 1
1.20974022178468 1
1.70164706459866 1
1.14700124569994 1
1.45876859943415 1
2.21547788660315 0
1.38051033951825 1
1.40862844363586 1
1.46558598784749 1
1.4264067548821 1
1.43755275076459 1
1.33289315792231 1
1.49817545228273 1
1.2616127820301 1
1.21781244119284 1
1.60305329031402 1
1.37666661501895 1
1.2995056779007 1
1.18707002055324 1
0.970280097075216 1
1.49662160590437 1
1.15202288823073 1
0.945446584190843 0
1.3674417289857 1
1.14113198178751 1
0.975762750166389 1
1.51418076453459 1
1.37442857071173 1
0.918358470183039 0
1.44431388489645 1
1.84349273450733 1
1.07079478462493 1
1.39667426740521 1
1.88061977575571 1
1.05204577040271 1
1.56609153329821 1
1.34998408841883 1
1.55528853658402 1
1.22525974318557 1
1.40752662506961 1
1.34694926412463 1
1.09687799270996 1
0.987571133148954 1
1.79277777896512 1
1.63737364114738 1
1.05561581764412 1
1.38129002995043 1
1.06694584865327 1
1.07526202173723 1
1.54010991106309 1
1.01445819754277 1
1.08203839330229 1
1.24908699787019 1
1.11929645958662 1
1.5779307556136 1
1.421828581181 1
1.63402217242274 1
1.64824548202632 1
1.47426782001422 1
1.75667105585068 1
1.19100498182355 1
1.21186756794861 1
1.05680606970538 1
1.34212252191554 1
1.54819791092611 1
1.9373323729659 1
1.05396968452804 1
1.06146088211136 1
1.40024497904981 1
1.24978265819536 1
1.4441632157234 1
0.877418986552589 0
0.966165982833125 1
1.36349501385954 1
1.44251395575314 1
1.21722226799226 1
1.35599360129064 1
0.987451286053871 1
1.3333648441354 1
1.36387625328618 1
0.947753832451728 0
1.65639611498577 1
0.951948116564727 1
1.41835444930164 1
1.50802789895603 1
1.28317742163651 1
1.30650053814164 1
1.12896492440828 1
1.40010111837606 1
1.46112269082489 1
1.49408552582088 1
1.31813393160358 1
1.04315908565354 1
1.3905570686567 1
1.58008683230202 1
1.51910275432758 1
1.36196652247555 1
1.40071320293379 1
2.18456392842688 0
1.38443636766553 1
1.17945230415043 1
1.26995922127575 1
1.33865611253671 1
0.478232746423668 0
1.19469291098832 1
1.01354178107373 1
1.57286378482933 1
1.6988279698969 1
1.11796728049392 1
1.64834693270375 1
1.42549092417618 1
0.678129046346657 0
1.30256859843243 1
1.32059425407722 1
0.799315344606419 0
1.04785935572745 1
1.05586994886708 1
1.22529070971877 1
1.43349027213477 1
1.4583090293084 1
1.36678382237507 1
1.25753327601392 1
1.71358948468748 1
1.12235535061138 1
1.1328756572606 1
1.34921724208748 1
1.59988035384917 1
1.46773322234016 1
0.957041538725404 0
1.11370104069674 1
0.968151725549539 0
1.59185851191591 1
0.747549803839056 0
1.36562510696458 1
1.11213651199439 1
1.64533019063939 1
1.73675735460063 1
1.40889471477057 1
1.60560426015801 1
1.14348766017482 1
1.35826436197723 1
1.76019862258796 1
1.22438376981333 1
1.45981943752587 1
1.55630642229522 1
1.50552348570458 1
1.38682677396675 1
1.52614768722853 1
1.18269892847823 1
1.67726205469173 1
1.41899207263026 1
1.26360663070363 1
1.4123933599375 1
1.05636524877027 1
1.10218774265317 1
1.577660166985 1
1.5835098720426 1
1.62807622671053 1
1.10956405616937 1
1.3251374596236 1
1.6441422346612 1
1.3303623435233 1
1.20609815245194 1
1.15814803467817 1
1.1840010967535 1
1.44558099180926 1
1.14071683877215 1
1.19961793101625 1
1.0581695963959 1
1.04728530860923 1
1.21348125567774 1
1.10993841629405 1
1.10595660681201 1
1.13914078541981 1
1.34632143417662 1
1.34178699543236 1
1.0776883637468 1
1.31920967348352 1
1.22676757228415 1
1.18561598930126 1
1.2685843375826 1
1.36560195523139 1
1.09274762885811 1
1.44876826210701 1
0.903689589535571 1
1.15569792256985 1
1.55605219021965 1
1.05470711417469 1
1.22116584268496 1
1.13149710164687 1
1.98033241420947 1
1.42043105438589 1
1.15851562394421 1
1.08467327578602 1
1.3392173058301 1
1.46441115605409 1
1.30124471741118 1
1.12325940581771 1
1.71790341975048 1
0.985080637191147 1
1.3016832615988 1
0.842700206262833 0
1.4007999841448 1
1.51612349588924 1
0.941011369227838 1
1.44139701960747 1
1.26733364648067 1
1.46436607044007 1
1.3866073183293 1
1.59063710988451 1
1.57260887375361 1
1.33920717526295 1
1.24090799485701 1
1.49321145778247 1
1.24642531567679 1
1.21660634934565 1
1.43919012687661 1
1.6141465528449 1
0.724809461277716 0
1.49630842211601 1
1.133246230865 1
1.39131901536216 1
1.19261458968106 1
1.44431598602533 1
1.43963717879193 1
1.81222665413816 1
1.4174757068016 1
1.22237337182633 1
1.44233924743972 1
1.01209212133354 1
1.28379892807504 1
1.47268767139042 1
1.65086995149167 1
1.18949561095695 1
1.20343840647847 1
1.87974272063924 1
1.53100909151718 1
1.15814506022715 1
1.39306274599181 1
0.689832888748985 0
1.7366980494597 1
1.76390417601733 1
1.74103256935857 1
1.48486510306013 1
0.420739842004981 0
1.79836907147535 1
1.54597909097678 1
1.51546989725196 1
1.27833480009176 1
0.887355040432582 0
1.39692598809395 1
1.36939238019302 1
1.7410957681139 1
1.56811041886294 1
1.49099472532814 1
0.935363522075247 0
1.15159803717561 1
1.65194438350403 1
1.11597952230285 1
1.72786063017588 1
1.51796860960611 1
1.26908283509933 1
1.16209514860919 1
1.59851498207115 1
1.45398878283434 1
1.83471676563312 1
1.24932712603036 1
0.841580969017375 0
1.37877000456168 1
1.82878288636704 1
1.22222724960367 1
1.66572681463794 1
0.497905144200922 0
1.39997930785695 1
1.13016469228344 1
1.61877436903267 1
1.32076515232141 1
1.44327530881684 1
1.48589848688461 1
1.38874477560553 1
1.46769859525335 1
1.16844372678376 1
1.4294681349773 1
1.11792438835953 1
1.52721324069277 1
1.22109750433326 1
1.43666262194435 1
1.81875219481393 1
1.53909697134309 1
1.26611785339042 1
1.40017396692971 1
1.8280040069014 1
1.4338418700055 1
1.33898255816849 1
1.2372284164774 1
1.84296836180328 1
1.32118096901661 1
1.05570863147142 1
1.16769648527867 1
1.84168783095575 1
1.96291058276686 1
1.65285002892777 1
1.75733448050072 1
1.68836547322213 1
1.51957248491302 1
1.49293727305297 1
1.57393111007523 1
1.09676159289031 1
1.30502687019491 1
1.66999385075595 1
1.44346364334465 1
1.19421799240981 1
1.53540174584843 1
1.06938151551582 1
1.53562530122867 1
1.39518289102736 1
1.2337277509786 1
0.967644787300627 1
1.74108624933718 1
1.10282697793561 1
1.29844887515808 1
1.53435750705186 1
1.13647711467056 1
1.59673663732382 1
1.50492028564059 1
1.80967397024342 1
1.40586761378826 1
1.60801244241388 1
1.66193990532132 1
0.966761578120759 1
1.48957332729173 1
1.33785582370203 1
1.93899269740896 1
1.11600510233178 1
1.40128709728255 1
1.11326332540082 1
1.33886951440776 1
1.22605542661973 1
1.18335917510572 1
1.16193361477771 1
1.76232190096082 1
1.17051362029906 1
1.46525648951781 1
1.36214208897287 1
1.43922733365665 1
1.2651088380529 1
1.05451707415492 1
1.44939615599741 1
1.31934498569036 1
1.59342648360576 1
1.62557055274653 1
1.15546528562215 1
0.963408446174124 1
1.62863458497367 1
1.19131903590681 1
1.12468744131605 1
1.4030975177291 1
0.989745476549451 1
1.14205323372933 1
1.16832380630041 1
1.27783012556442 1
1.30928052605304 1
0.872397141308035 0
1.59395136082954 1
1.28292148198893 1
0.970382867723894 1
1.13850402476883 1
1.65318995648618 1
1.19934348440858 1
1.16166886367785 1
1.47673392367625 1
1.34167519303684 1
1.47067916163854 1
1.49124269664314 1
1.31982472389499 1
1.46032517366942 1
1.30136675735147 1
1.51063357538486 1
1.2209099327286 1
1.59097850211896 1
1.4160586410623 1
1.41262803495508 1
1.5329462176109 1
1.15388924388859 1
1.50966528507951 1
1.35781166681024 1
1.07360400395942 1
1.1384676815618 1
0.996609350009447 1
1.69524930840637 1
1.22136850480812 1
2.00740724670547 1
1.40922035098685 1
1.67924889028525 1
1.8681805466514 1
1.28710545142392 1
2.10545036535739 1
1.3919446020064 1
1.68666561811072 1
1.24231312023398 1
1.77612464608514 1
1.56448497608533 1
1.96953632528479 1
1.35744441671063 1
1.38632684253654 1
1.13236058604782 1
0.812950752448578 0
1.52593375946357 1
1.51330806008829 1
1.65758271469199 1
1.40104082587162 1
1.74338553428641 1
1.40769330568779 1
1.62681689109232 1
1.0291460402985 1
1.25581643491728 1
1.53677237910508 1
1.03554721733141 1
1.73055622296935 1
1.54769060514717 1
1.4489086028668 1
1.42824752478832 1
0.665149019504553 0
0.768833090766861 0
1.22181210291623 1
0.884329534278021 0
1.38836062200085 1
1.23791264812407 1
1.68753508128095 1
1.62752208211508 1
1.46520724516436 1
1.6969455726093 1
1.21841875868464 1
1.39319627102277 1
1.34561020562131 1
1.20357739421466 1
1.2098239917123 1
1.24199583904731 1
1.55362776991849 1
1.29925722947835 1
1.61730423235291 1
1.06146602183622 1
0.869544621988047 0
1.27074392363032 1
1.39301945133421 1
1.19541471557001 1
1.41492017758185 1
1.30420621062689 1
1.52148187999965 1
1.30487554615325 1
1.70831560753824 1
1.06158184285356 1
1.38679715137978 1
1.37307017838411 1
1.61030673972068 1
1.44039854087411 1
1.37301181535523 1
1.91598625119637 1
1.50238072196604 1
1.4732482959345 1
0.813657731851438 0
1.3888999671329 1
0.640419940012214 0
1.41485902786531 1
1.49127434822467 1
1.12984891135129 1
1.32466228603445 1
1.7468927626434 1
1.60017146699289 1
1.58331866483598 1
1.55614947337667 1
1.54667249707941 1
1.5568920293915 1
1.84793793652268 1
1.1882474966365 1
1.40506210399171 1
1.26381824567702 1
1.27011890201107 1
1.74811705880471 1
1.48865467071086 1
1.39982330382283 1
1.65551414785732 1
1.63466654543412 1
1.49356949391929 1
1.07684843808875 1
0.786570452402649 0
1.489879397233 1
1.45272894512371 1
1.07020959258375 1
1.53369898264956 1
1.32157182791124 1
1.906410047477 1
1.01165728902051 1
1.54424609190496 1
0.969788589488734 1
1.57826058762771 1
1.28796235396744 1
1.5086928269215 1
1.54285845514477 1
1.52997095984201 1
1.12644657616824 1
1.88656142670751 1
1.18798457849591 1
0.928013311665063 0
1.26081244131847 1
1.13911131842228 1
1.58516131689392 1
1.29714846510514 1
1.32908438555629 1
1.70948525628149 1
1.04888672079695 1
2.05931806186497 1
0.91823400767383 0
1.12941894761379 1
1.36489360421316 1
1.48928305889963 1
1.43809169878199 1
1.38026261904503 1
1.50634685337717 1
1.76481497709341 1
1.44468412162637 1
1.69702181886399 1
1.4720333814348 1
1.08543091621523 1
1.17290291521228 1
1.58252631122775 1
1.72724871507321 1
1.85347995285413 1
1.59175979590493 1
1.55314678536454 1
1.69686541327285 1
1.00777282119364 1
1.20074920738719 1
1.54831976288145 1
1.04238417169169 1
1.64003305498051 1
1.3748510116877 1
1.36901864651847 1
1.15766451316432 1
1.41953464865106 1
1.47531337744714 1
1.26601720244091 1
0.973681566792645 1
0.798838412692504 0
1.65116938901657 1
1.10173969688365 1
1.32428118304404 1
1.23035202323266 1
1.37038684427414 1
1.43590280882082 1
1.3550439056835 1
1.01934199333042 1
1.72342380260687 1
1.14609500064771 1
1.01538434804966 1
1.68614762197371 1
0.914408111902237 0
1.20118461669526 1
1.27022674808919 1
1.49987759837614 1
1.156690528309 1
1.48980240751388 1
1.36779657901722 1
1.68483597488392 1
1.70857051190238 1
1.41622248800092 1
1.83929362180967 1
1.36849032652047 1
1.34366737717672 1
1.42772462654176 1
1.61472166631834 1
1.18909688805803 1
1.32618326618602 1
1.27307575188138 1
1.77046627515833 1
1.2441203194277 1
1.57343693971932 1
1.06377337539184 1
1.46002500217382 1
1.34126612239773 1
1.20707904323821 1
1.7469211762911 1
1.54307413146242 1
1.32150374828833 1
1.62222992937292 1
1.55664478805192 1
1.74524005168594 1
1.17968233308214 1
1.34218988817185 1
1.64529909712569 1
1.5719105545634 1
1.67226877198903 1
1.21607778601202 1
1.16432181159392 1
1.57456108678804 1
1.77750107322177 1
1.38047538469395 1
1.34035581928958 1
1.47058076119724 1
1.83830083276273 1
1.48903181681551 1
1.28250473297929 1
1.57488403360693 1
1.08976167085764 1
1.40507118394773 1
1.21197994109828 1
1.61714946024 1
1.15245930179354 1
0.822109608446217 0
1.25627073152786 1
1.21345474847849 1
1.37356939740905 1
1.09079447301132 1
1.61107913914281 1
1.56044877353258 1
1.3515164657183 1
1.65650886545923 1
1.75568958694097 1
1.40668608200748 1
1.26095471782703 1
1.01688400819016 1
1.60905355495135 1
1.00878485385095 1
1.43051536742756 1
1.19685981944582 1
1.13942849216701 1
1.94756687248836 1
1.40086403243309 1
1.39762781382848 1
1.86414613403451 1
1.19616691912746 1
0.99795779900094 1
1.55971648952728 1
1.38707262719052 1
1.45776837624353 1
0.990765523729548 1
1.57715147076145 1
1.84814152959317 1
1.57292972255362 1
1.44761944086796 1
1.12143656645568 1
1.94865479579006 1
1.16508425797442 1
1.04621254610682 1
1.30528313589254 1
0.813458346140089 0
1.76239820809441 1
1.09677174430332 1
1.33292244392295 1
1.28374903290334 1
1.59437920976363 1
1.70122246624341 1
1.34061125034119 1
1.21730442086826 1
1.54067189122063 1
1.19243055149574 1
1.49895902138543 1
1.22552921099687 1
1.2900342524263 1
1.21885413760918 1
1.2298451510755 1
1.52879893155722 1
1.18903679687566 1
1.47781558219567 1
1.09863253081258 1
1.48522476662237 1
1.75241272720658 1
1.24209278891837 1
1.46892387705372 1
1.31218243377076 1
1.19525946393709 1
1.65340567448108 1
1.60100961888909 1
1.65696090758277 1
1.45966152291735 1
1.48475329068029 1
1.04572483278518 1
1.36330955491217 1
1.5720956169881 1
1.23566227921698 1
1.10531394498375 1
1.80393611403321 1
1.32382973378974 1
1.59560305750724 1
1.20450511254986 1
1.10885024857133 1
1.12611363493098 1
1.53923127569809 1
1.42763644615764 1
1.36159038153273 1
1.47915269289012 1
1.46982868841415 1
1.23528712211002 1
1.29926286954702 1
1.41322962311503 1
1.20250383356678 1
1.23275436235202 1
1.65773823614754 1
1.63379298477563 1
1.29430586922879 1
1.52613150547111 1
1.13028489059774 1
1.43661428536615 1
1.12825380018257 1
1.55350171546077 1
1.39847769817115 1
1.02664897498774 1
1.27213330763087 1
1.45094124967958 1
1.51565133679266 1
1.34556403872184 1
1.48675468512482 1
1.47542105898413 1
1.74597778538959 1
1.3936588165227 1
1.41297862655493 1
1.49530059294825 1
1.12575249669727 1
1.1900992241647 1
1.20458972176981 1
1.52392229264397 1
1.16489971222346 1
1.53164245847534 1
1.71389725061441 1
1.6782422755034 1
1.48612631033844 1
1.99063429901003 1
1.80387868476609 1
1.37009234977688 1
1.16200395468724 1
1.3209429280599 1
1.02190947376391 1
1.38898615672687 1
1.65379143975264 1
0.848315942252019 0
1.56045966096954 1
1.15495399300923 1
1.42349709248474 1
1.54273132532328 1
1.4950369967467 1
1.28584569539957 1
1.42938009386713 1
1.53281893308426 1
1.47689479744552 1
1.26088220869342 1
1.20110517550604 1
1.12510797044171 1
1.35621419436082 1
1.15308997356016 1
1.21601216467552 1
1.18497894642704 1
1.72373308458446 1
1.22925521372367 1
1.31802192076684 1
1.11660096361992 1
1.34465083019902 1
1.42706388488821 1
1.46779923975825 1
1.29826113849238 1
2.02536290198046 1
1.51290745242787 1
1.49689560201186 1
1.33696040404137 1
1.36125256897073 1
1.53069177864521 1
1.86999173713259 1
1.56910697022524 1
1.24638676285587 1
1.8691971487922 1
1.18337259515137 1
1.33461007288335 1
1.27278060162543 1
1.47741931054877 1
1.9738551029138 1
1.49641579342449 1
1.37899521082026 1
1.69384794418058 1
1.42259005481414 1
1.75563568328884 1
1.27216656679953 1
1.48206782112783 1
1.54568445560793 1
1.23986029432125 1
1.37785413184953 1
1.29577424372264 1
1.40681407942002 1
1.48621575097678 1
1.36692922484846 1
1.58790843860878 1
1.12538219686511 1
1.70107645832008 1
1.47461131402564 1
0.908166702575265 0
1.3232384695865 1
1.26804346472539 1
1.87667279943695 1
1.45967544420915 1
1.57800955495355 1
1.34893235600759 1
1.22048699051077 1
1.24769026737159 1
1.40437812832741 1
1.74481868756407 1
1.42852367090065 1
1.12123876837915 1
1.56818357342706 1
1.24200863471182 1
0.89811358485231 0
1.36864541047874 1
1.26908274783256 1
1.59704980619671 1
0.911449903300794 0
1.45395451930219 1
1.29660124794337 1
1.50480673754321 1
1.91265318052818 1
1.48835230612566 1
1.15086393615145 1
1.67102315447843 1
1.6582002629711 1
1.46786323841167 1
1.77823230158397 1
1.3319547971013 1
1.58430763828451 1
1.33147575444489 1
1.26870518152415 1
1.91739698827729 1
0.710920872779422 0
1.74915287704113 1
0.823122845435889 0
1.35746428366119 1
1.69827649040871 1
1.36158320209728 1
1.47563951541355 1
1.73267878875761 1
1.32152884926477 1
1.25872286319781 1
1.38953605270165 1
1.14288266374935 1
1.78306804879262 1
1.17871700147851 1
1.19147078353487 1
1.43071622962703 1
1.17397616206653 1
1.06656198575741 1
1.38014610432348 1
0.958366087233655 1
1.64601343718275 1
1.19672892807765 1
1.24888209560641 1
1.4502282874353 1
1.56538947264182 1
1.44411402928588 1
0.959519439505336 1
1.45214064442435 1
1.17855626888177 1
1.20834528156686 1
1.28662552675671 1
1.5262992367717 1
1.30271522289324 1
1.46526629484502 1
1.07409912277371 1
1.57790975417454 1
1.46455882356333 1
1.45156262977691 1
1.46769894406153 1
1.14709637229216 1
1.4048563299242 1
1.29172094424441 1
1.34455163359446 1
1.51194202353944 1
1.13528793971971 1
1.29482346164195 1
1.35562342589888 1
1.10977967085472 1
1.38137170081046 1
0.93138917294948 0
1.03342265903329 1
1.55121524358748 1
1.14323782259744 1
1.44300467239598 1
1.36640000607438 1
1.5006552851774 1
1.64583173640036 1
1.21711949320887 1
1.08613178609867 1
1.42498418231619 1
1.2848703423974 1
1.71404680498197 1
1.36543280002621 1
1.28387613749525 1
1.04578141608929 1
1.53219209514074 1
1.59982447695079 1
1.11157196248249 1
1.39674973427087 1
1.89471950854786 1
1.36351154756097 1
1.14359207161217 1
1.2383310550594 1
1.31741538367632 1
1.09603023124839 1
1.2233342221056 1
1.22473231469386 1
1.24779676261548 1
1.50463122565074 1
1.402315442603 1
1.32955312235014 1
1.24587917321803 1
1.15966474408777 1
0.85584922205416 0
1.83539768625721 1
1.48542425871471 1
1.82224542962031 1
1.41703420333313 1
1.37050031622913 1
0.919315556193808 0
1.12673496617465 1
1.37450737309545 1
1.87141260609244 1
0.939284915158909 1
1.57045220949694 1
1.29135171634115 1
1.4190317411857 1
1.40622293504853 1
1.87062860264821 1
1.37667628954563 1
1.41151926071423 1
1.26242446506321 1
1.74040179352034 1
1.79481098928352 1
1.30298943355482 1
1.63131707925873 1
1.44675058924225 1
0.84795162525704 0
1.40783846206033 1
1.35429128032201 1
1.15722051315194 1
1.60733365221716 1
1.13285982921232 1
1.48045788098799 1
1.42439414450414 1
1.29849432184237 1
1.67525518433121 1
1.39402875216166 1
1.38198307240375 1
1.01407895832401 1
1.42259874481324 1
1.60359620043113 1
1.37359619457095 1
1.22854610675905 1
1.43625001755492 1
1.58626860480188 1
1.14963998938352 1
1.22282208598219 1
1.68991990895008 1
1.76025412758403 1
1.07141066257555 1
1.42624017219257 1
1.02186022870266 1
1.6611407507392 1
1.25977457930202 1
1.62676880143072 1
1.41045579419268 1
1.17720129933335 1
1.48427792516498 1
1.16388327474393 1
1.47436862943793 1
1.62999529519774 1
1.53972270064746 1
1.51791388125907 1
1.50324741313026 1
1.45184056299146 1
0.900031096650587 0
1.25199461688352 1
1.37634513248616 1
1.87547721258786 1
0.817302055404842 0
1.38697704717034 1
1.69598556714945 1
1.65698260334023 1
1.33316128237065 1
1.79839582758399 1
0.955046896982184 1
1.57463769142657 1
1.15261235848951 1
1.33326945853759 1
1.2149673225524 1
1.85809204858954 1
1.24920501941051 1
1.99559211972819 1
1.6823940469915 1
1.53910491262209 1
1.116711321511 1
1.48916578948733 1
1.41520847673085 1
1.58305326552578 1
1.3921424865272 1
1.42631429294739 1
1.05715582012899 1
1.31499631642909 1
1.25600101788516 1
1.45655767547244 1
1.46465148021586 1
1.43484518897586 1
0.860498195747162 0
1.59008585365068 1
1.29148604444154 1
1.87997497173821 1
1.72426559604538 1
1.20759247558854 1
1.26870009704717 1
1.38570293252773 1
1.01400791589015 1
1.27133316667245 1
1.34634750158385 1
1.24541574779923 1
1.41944662467213 1
1.64996267055437 1
1.45538146349736 1
1.03097887239128 1
1.29980555917639 1
1.69884851801185 1
1.50267238496454 1
1.47954842442898 1
1.35867529347706 1
1.18727219738753 1
1.26870909648856 1
1.70937384788358 1
1.43235488243087 1
1.51454807683405 1
1.2485911225634 1
1.73970049632241 1
1.39021709963596 1
1.45450918204467 1
1.20582109891727 1
1.51707729874193 1
1.43563311851738 1
1.25189713274767 1
1.06476106744512 1
1.68020349399437 1
1.24716235884267 1
1.46469938035333 1
1.27149055656571 1
1.97526173132662 1
1.70088774435899 1
0.844748888203332 0
1.50314821473265 1
1.65578994852548 1
1.49089132942959 1
1.56341817098468 1
1.24224820317386 1
0.955390452977395 1
1.3596931559705 1
1.54280118916863 1
1.44945973219139 1
1.32423457983662 1
1.02992398729111 1
1.04561463042285 1
1.39426475324864 1
1.49626725367 1
1.61998302044181 1
1.22541760376511 1
0.941830465547667 1
1.19941494557948 1
1.40057495908761 1
1.16224660642674 1
1.41672955331682 1
1.63521699452563 1
1.50838996418721 1
1.35281851634441 1
1.34336711968336 1
1.10176321485969 1
1.4392546367195 1
1.35110114973786 1
1.09037549183895 1
1.38457188161783 1
1.85360920711232 1
1.54274246288362 1
1.43572790753981 1
1.3719315990523 1
1.19756669463529 1
1.25904350579736 1
1.58372846871462 1
1.83582361294459 1
1.46681588901466 1
1.52099192403236 1
1.12402352100831 1
1.34170204196663 1
1.93373351299139 1
1.25850098774659 1
1.66603029829523 1
1.37763108787625 1
1.58346548312663 1
1.65163812090891 1
1.84002397527391 1
1.34756651538086 1
1.53128873025194 1
1.30218845746368 1
1.38607370729813 1
1.30517506651641 1
1.16564456577862 1
1.52490916363003 1
1.64537268016844 1
1.54587529793846 1
1.21323775547345 1
1.43313565599505 1
1.61998300001884 1
1.36500832422955 1
1.14835899857133 1
1.32453656337478 1
1.42923438214272 1
1.49214221445725 1
1.39823625960035 1
1.38511711067357 1
0.99779553359634 1
1.49316062076395 1
1.61391720955885 1
1.45949236978909 1
1.14958110057373 1
1.95891600919636 1
1.39815141885748 1
1.1114889045898 1
1.34816370502892 1
1.37455299550241 1
1.34916933325027 1
1.80587929276814 1
1.4520133256176 1
1.25474483591134 1
1.72773908884472 1
1.56970478333031 1
1.32145099427698 1
1.68889208825505 1
1.4850924666565 1
1.46286172770267 1
1.43409101736589 1
1.35656879339246 1
1.50372455549933 1
1.43947426094364 1
0.94137545612473 0
1.57599855321076 1
1.16607001152517 1
1.21496058081738 1
1.00819654037623 1
1.48246788007304 1
1.39430630873201 1
1.50105982348652 1
1.17999607785163 1
1.24124550887213 1
1.13242886314289 1
1.21694102577809 1
1.15056315795654 1
1.62752183531361 1
1.37283054563744 1
1.36424901550078 1
1.30951208833875 1
1.09909704330071 1
1.11974288586854 1
1.69871568864686 1
1.26363115946726 1
1.65317286707236 1
1.63127437676171 1
1.89810206703903 1
1.25488485958108 1
1.24213225199236 1
1.39588410139729 1
1.08802955784787 1
1.22547280159885 1
1.75499315603422 1
1.33488620403564 1
1.26283044489992 1
1.5525772246912 1
1.38686827616688 1
1.50983624349501 1
1.63267850260742 1
1.52338953628496 1
1.24013040224176 1
1.89297075995078 1
1.09294622424423 1
0.924917419948678 0
1.21397537748539 1
1.54671236497567 1
1.84537510640553 1
1.89990149077033 1
1.24620624508808 1
1.3516833216001 1
1.78655455418589 1
1.23417656999449 1
1.49862191838767 1
1.55158729568523 1
1.70883205952196 1
1.68447489641163 1
0.857972046841229 0
1.59183790191877 1
1.19189858884978 1
1.10983365074616 1
1.34594030652022 1
1.29385722784134 1
1.37843197050248 1
1.24863437612531 1
1.78231384543941 1
1.51509209753476 1
1.24987017067959 1
0.993177316968301 1
1.54659947559921 1
1.07324292924328 1
1.25076911801587 1
1.37948124768546 1
1.65857955084966 1
1.4274381072748 1
0.900404411223617 0
1.60441020927052 1
1.48985076044655 1
1.36517348251224 1
1.68744566493454 1
1.56019604997428 1
1.22272537908984 1
1.2268934001021 1
1.12830274026336 1
1.38497929517561 1
1.27566022288227 1
1.41970769994619 1
1.28031582597871 1
1.47872192062777 1
1.37631952951664 1
1.31346580594742 1
1.07517438770223 1
1.68985684821193 1
1.37854471390846 1
1.09334631804346 1
1.29968750702879 1
1.75626165631159 1
1.29957848857598 1
0.968317613129887 1
1.45874124084991 1
1.33069156165776 1
1.30411977616048 1
1.64520564015183 1
1.36503162424038 1
1.10757113371327 1
1.1495626709584 1
1.20978683396264 1
1.32677877840625 1
1.39507378436439 1
0.930252202385327 0
2.16911070896624 0
1.28569637690638 1
1.20095106591194 1
1.19136409185614 1
1.61093671489205 1
1.44903759754706 1
1.36657768597104 1
1.5859322282839 1
0.891821198336069 0
1.74215002321485 1
1.19549533206151 1
1.4613105226946 1
0.874048764416377 0
1.48825796144518 1
1.3255097692412 1
1.19411201593692 1
0.994356930351816 1
1.43497409965366 1
1.37851204617136 1
1.33005173741032 1
1.23158501702496 1
0.98405948453413 1
1.79140615731905 1
1.40303459215487 1
1.11273554695593 1
1.01690730189767 1
1.54463588868879 1
1.75816411115593 1
1.37515022593969 1
0.875098195411689 0
1.32411914892966 1
1.55706327163301 1
1.25489296079551 1
1.53262224005905 1
1.13404079140571 1
1.86286647608398 1
1.25837481945553 1
1.240521016908 1
1.50154175755229 1
1.23499207535978 1
1.52312826913131 1
1.1999732230666 1
1.41691714821066 1
1.45948506470978 1
1.05858977920505 1
1.13571275623023 1
1.2254494214197 1
1.57377955649519 1
0.884581491341958 0
1.54262625963756 1
1.25588253078043 1
1.38877074000105 1
1.52948455200086 1
1.56078037526281 1
1.90291951814777 1
1.4509463358654 1
1.30908014619541 1
1.41248543371486 1
1.54753650922797 1
1.62287642132225 1
1.44888444076296 1
1.11093162998848 1
1.0424620023816 1
1.44421188031826 1
1.30784291921015 1
1.64763492056443 1
1.43275029522299 1
1.09920962562516 1
1.76899917238623 1
1.22464910757486 1
1.1615863331108 1
1.65191964876661 1
1.25275189584352 1
1.55032605176934 1
1.08805359878409 1
1.41268146270497 1
1.33059073261949 1
1.19344521999475 1
1.38365111880237 1
1.36924732092636 1
1.81466020539703 1
1.26527248041447 1
1.62161903716935 1
1.17282865813488 1
1.62436821558848 1
1.29449159862417 1
1.6288087572887 1
1.06779813013519 1
1.66622430969745 1
1.56203432738034 1
1.09593849131488 1
1.84230811464248 1
1.67411893425904 1
1.39509554813726 1
1.1454074837802 1
1.33745958772664 1
1.2062425067945 1
0.914115234176327 0
1.01884329922318 1
0.838967089274602 0
1.2233182017625 1
1.40975505117283 1
1.3695206379464 1
1.77868338117281 1
0.844431067635634 0
1.09784125239727 1
1.26285784906504 1
1.58051010688184 1
0.722735858486423 0
1.11218316594154 1
1.47777963189845 1
1.47144121042041 1
1.19440718807069 1
1.43962348415783 1
1.42004449134319 1
1.52143563937147 1
1.01494361885751 1
1.61329115698466 1
1.35305429228629 1
1.51658566006858 1
1.03529961902125 1
1.83888644096067 1
1.67740935108 1
1.31293931705317 1
1.57671007389818 1
0.925894810281745 0
1.35289199203008 1
1.53515547447906 1
1.60119382694638 1
1.37926884436545 1
1.0445736549223 1
1.21375048626584 1
1.31564324429783 1
1.69309541906878 1
1.18066140096314 1
1.27831105058255 1
1.5143237549511 1
1.46630607407056 1
0.997616670876223 1
1.05573697535646 1
1.30718964370364 1
1.05987801897873 1
1.41311716884912 1
1.55823125162777 1
1.44326346044301 1
1.53789015990204 1
1.14150046423137 1
1.11347699113505 1
1.14921527299414 1
1.32072450945609 1
1.11929912428466 1
1.18838487491597 1
1.34030103568261 1
0.975919770399664 1
1.0328380084842 1
1.18928593070342 1
1.24822545560398 1
1.11402606005833 1
1.79093222464395 1
1.40839200271939 1
1.15453664437972 1
1.56506829366008 1
1.40995450784296 1
1.07551277395662 1
1.68662256230193 1
1.30158692747717 1
1.43680855529728 1
1.18333044519577 1
1.30927347471579 1
1.22475218422356 1
1.57451990184223 1
1.57662963497669 1
0.620148174143604 0
1.20901807477031 1
1.21948684575016 1
1.58340699713768 1
1.38916014745197 1
1.35453195976846 1
1.43008359321763 1
1.73064540164549 1
1.28654745266306 1
1.24355426303915 1
1.64117796082718 1
1.34684710506897 1
1.52789250239836 1
1.31708643639143 1
1.74408932995976 1
1.59557619130706 1
1.29467666739152 1
1.71399985742558 1
1.41215865767854 1
1.20394611015571 1
1.4459310899053 1
1.09293575217196 1
1.24797498407486 1
0.791530434848688 0
1.58952734544325 1
1.28427645328328 1
1.41287055225064 1
1.55504888749635 1
0.980563888714043 1
1.5764424565245 1
1.39762573718036 1
1.18515929354418 1
1.84827516814436 1
1.54546990875101 1
1.17770353111101 1
1.38627708994672 1
1.56114603556804 1
1.17444522940538 1
1.62988971096271 1
1.61669354114451 1
1.47192708288932 1
1.48726241278765 1
1.11830391962027 1
1.40477315635547 1
1.6948222849562 1
1.67044642213683 1
1.22114497141484 1
1.07463683100821 1
1.56226692667125 1
1.3614584476474 1
1.22530340263006 1
1.19728091566031 1
0.805677272525674 0
1.54481884367597 1
1.88755855066454 1
1.31165259619323 1
0.818796532788524 0
1.35548399904543 1
1.24509693372475 1
1.44509145789699 1
1.20949733893199 1
1.20437155797414 1
1.23572703786332 1
1.58590859754456 1
1.76748349756881 1
1.26888984867495 1
1.52993974511475 1
1.25990758283377 1
1.15813601860107 1
1.07375201779393 1
0.797031560994866 0
1.34503702250207 1
1.82566920450803 1
1.39723201384392 1
1.7691190188959 1
1.12139005587453 1
1.29111280084322 1
1.19267331161998 1
1.63241435070341 1
1.09826623078548 1
1.21004141550663 1
1.04838842492023 1
1.89223832358699 1
1.42222029425759 1
1.48217491194458 1
1.46485108013383 1
0.83305425533933 0
1.562734002841 1
1.36249984507652 1
1.65601338347036 1
1.45540996317889 1
0.941744267088588 1
1.52267698154071 1
1.08992915797164 1
1.49309310356807 1
1.24536151171538 1
1.46459045944853 1
1.28612139606798 1
1.12528302221569 1
1.68256520857447 1
1.30263630524715 1
0.950587763471541 1
1.46640743492523 1
1.48698824992916 1
1.59906401399394 1
1.30276801294334 1
2.09725451743533 1
1.4028549432668 1
1.63260724276874 1
0.912588813287041 0
1.55081295324313 1
1.47698653884238 1
1.39298533727155 1
1.66177581089858 1
1.15431050812477 1
1.42715803187621 1
1.59811266318868 1
1.68724003294801 1
1.04408803537554 1
1.72369861025704 1
1.63451278273901 1
1.24782895070271 1
1.37930111722851 1
0.85827739078803 0
1.84702814576451 1
1.52179793180048 1
1.3483510236747 1
1.89809625662982 1
1.61437578468552 1
1.90305793048245 1
1.16689353749373 1
1.54008687598036 1
1.67768886370733 1
1.32470762234008 1
1.79023832411525 1
1.22582641890969 1
1.2200819847939 1
1.5143884523851 1
0.946254260954862 0
1.3827914869407 1
1.57434228474335 1
1.33579170378125 1
0.981752806848332 1
1.00123824027614 1
1.42916499473765 1
1.53687069055135 1
1.71403879943572 1
1.74365983137616 1
1.60764235465299 1
1.38254652522447 1
1.23153876906739 1
1.4704077080118 1
1.39292055967461 1
1.17263848543205 1
1.5349190325242 1
1.69762823753059 1
1.17683853550879 1
1.37341046023665 1
1.6376228651244 1
1.12814839182375 1
1.66759461412923 1
0.994925805816564 1
1.25468161349087 1
1.19718353535083 1
1.68002074631105 1
0.994552123594386 1
1.47809565928188 1
1.22253877023128 1
1.12462991055968 1
1.2971649543862 1
1.26891032061553 1
1.3402224541632 1
1.31448828166805 1
1.68618438305402 1
1.66542784483508 1
1.63255517027471 1
1.38779555747156 1
1.71943065318245 1
1.51241326104888 1
1.37461826371899 1
1.4539276557518 1
1.12596224283946 1
1.65902837423869 1
1.57165395341996 1
1.57442095865249 1
1.58880496240105 1
1.5632932524287 1
1.49874380499953 1
1.38256914412551 1
1.37572841594991 1
1.97562428334668 1
1.40634410327936 1
1.18371997250661 1
0.860108872295371 0
1.27125565643121 1
1.19053727955122 1
1.65745029260893 1
1.2805995169044 1
1.4251012924326 1
1.10758991534561 1
1.25420641887814 1
1.37008127519461 1
1.77920203848466 1
1.40510142179643 1
1.18275494568001 1
1.6787299166674 1
1.68305261662718 1
1.25815666291225 1
1.4477925945563 1
1.13210344871897 1
1.57392597152587 1
0.881492291835837 0
1.39004903166078 1
1.20059697043358 1
1.63664587843995 1
0.977826569160367 1
1.18884669098213 1
1.3606200698615 1
1.54206644801025 1
1.43790925289149 1
1.38031200791293 1
1.59187763252987 1
1.20613762004605 1
1.29677114041383 1
1.80216196976866 1
0.790792262928294 0
1.67646316372847 1
1.38381638465452 1
1.34271746531437 1
1.35714383238304 1
1.72168874248527 1
1.20830759025122 1
1.57058001038074 1
0.753515937907024 0
1.47442730511893 1
1.1504698470383 1
1.55657582915411 1
1.36216454431879 1
1.45844519647179 1
1.12060337578797 1
1.32185608282753 1
1.46189552014649 1
1.89699528765996 1
1.51048267201936 1
1.55413770591889 1
1.48185619523885 1
1.51552343386042 1
0.941554897566786 1
1.52537768376183 1
1.62215937245613 1
1.35162994906589 1
1.58849129331084 1
1.65247364658555 1
1.74007404621378 1
1.07566402680789 1
1.15597852285672 1
1.30659446752274 1
1.24835587285909 1
0.949924281706495 0
0.928844402236216 0
1.33376469589449 1
1.79901643172802 1
1.60724428416213 1
1.33874120592317 1
1.58108228369113 1
1.71949991429916 1
1.47054950192475 1
1.04309292122698 1
1.48407568524031 1
1.0031771019025 1
1.72619557403489 1
1.42445181354877 1
1.77205432834053 1
1.21771694069048 1
1.68164353377185 1
1.85001314561945 1
1.49295122323509 1
1.20445533929965 1
1.49294170907668 1
1.1950513968003 1
1.63526445100868 1
1.31758579205822 1
1.44998903662416 1
1.4156439904966 1
1.19888204868566 1
1.23557209202838 1
1.53659240704155 1
1.19141157477671 1
1.19990372851705 1
1.69872410728367 1
1.10645299186776 1
1.68737438529839 1
1.91919978275285 1
1.54041479418908 1
1.49862606048643 1
1.42159725337815 1
0.987817388909251 1
1.48703929495455 1
1.09953736296713 1
1.21722927629713 1
1.48136184464012 1
1.40889119688197 1
1.74292463593229 1
1.31638223569095 1
1.09460882686691 1
1.2240964357953 1
0.795704742202583 0
1.95395791514401 1
1.37021555757871 1
1.1458099278064 1
0.880858814936103 1
1.71475835916263 1
1.21145572076555 1
1.39906523807346 1
1.62793214339556 1
1.25733553411669 1
1.15080343164649 1
1.19967696399069 1
1.59293039122893 1
1.4966606118779 1
1.55682324747265 1
1.34554510213378 1
1.22478841714978 1
1.40775766518669 1
1.76143258744194 1
1.40060024081256 1
1.55075038992973 1
1.6557954788904 1
1.43838133704265 1
1.75714412679152 1
1.77714358285415 1
1.23590878956573 1
1.38463745294299 1
1.37009795525904 1
1.61730075872723 1
1.41864400611483 1
1.49882970724056 1
1.40514356186814 1
1.84595503495028 1
1.36265185165665 1
1.02161560193002 1
1.41285752781164 1
1.34858674015801 1
1.28489625342867 1
1.5307075813128 1
1.40849730623227 1
1.26859979546936 1
1.97705205374518 1
1.68063867147053 1
1.69289550666229 1
1.15143281487627 1
1.46723769694533 1
1.41119688895469 1
0.694277005531717 0
1.18580807408587 1
1.71687571159379 1
1.73812936660872 1
1.85372733508209 1
1.13070770331665 1
1.38954756360672 1
1.15569152375992 1
1.20064261390647 1
1.42303439236542 1
1.28842898585227 1
1.40189648900322 1
1.4442088410424 1
1.52354585433871 1
1.52859247336171 1
1.17886044988323 1
1.32598622392148 1
1.53084087301333 1
1.21111915443793 1
1.45591858113394 1
1.22276812045354 1
1.42023722827186 1
1.37941212778535 1
1.45263241510366 1
1.4431422534051 1
1.66812155278097 1
1.07532669527592 1
1.23579836653183 1
1.83078060186866 1
0.928838054368384 0
0.863045318190343 0
1.1345679401614 1
1.54012048772956 1
1.41964460332841 1
1.32705443314322 1
1.39330085028895 1
1.49769451505107 1
1.50252698818222 1
1.31855759711978 1
1.13823062197626 1
1.30052747377686 1
1.10504680177521 1
1.22250723769833 1
1.05414572375625 1
1.40225409250657 1
1.35688144585511 1
1.32767654469883 1
1.30694439616396 1
1.37399795327275 1
1.09188723211867 1
1.3217877018822 1
1.71143876562786 1
1.6539991594965 1
1.04872440086534 1
1.33867199689795 1
1.15716806090803 1
1.7374230596875 1
1.5500104503777 1
1.41237082667479 1
1.34141957302895 1
1.35792172297448 1
1.03209615140477 1
1.47819607081923 1
1.24407614866528 1
1.43138705041413 1
1.08316699103706 1
1.62654976082591 1
1.43206989335739 1
0.797203821150601 0
1.70920325469078 1
1.29685308345965 1
1.40327443342268 1
1.12072679311672 1
1.6618669225728 1
1.57643554652094 1
1.25557745742396 1
1.76915312126155 1
1.14199291622764 1
1.15671584118413 1
1.05466856282837 1
1.42564058680992 1
1.13209457276161 1
1.2722491182814 1
1.77063501033808 1
1.27156646805323 1
1.58887723078054 1
1.41044511718794 1
1.54166914846118 1
1.05243533232968 1
1.21918082350827 1
1.24291362366425 1
1.47699550622148 1
1.20076214694552 1
1.48924427270234 1
1.12606670918026 1
1.14167042827303 1
1.84287274441234 1
1.00135846950517 1
1.73628039550925 1
1.25598066440733 1
1.54719164324662 1
1.66380246332727 1
1.04385767947543 1
1.80733668793629 1
0.99338656013093 1
1.30351043065953 1
1.47951682945291 1
1.48550319996718 1
1.33234115907212 1
1.11175655903694 1
0.903863720328349 1
1.16231407999262 1
1.07818245939321 1
1.3355787854427 1
1.11888155579055 1
1.27259722516817 1
1.43657984972752 1
1.38493210081881 1
1.66113798704827 1
1.56926872082021 1
1.44534130587273 1
1.32852818189973 1
1.71709908003361 1
1.01809545326213 1
1.63893902454084 1
1.26758448494076 1
1.03690105875295 1
1.02867842811203 1
1.413146431258 1
1.2002457568409 1
1.53616583353844 1
1.17736855353959 1
1.56046123192116 1
1.28374097241777 1
1.67422855867328 1
1.13749854561534 1
1.23470233548727 1
1.750877969674 1
1.14615788320634 1
1.63313825738332 1
1.70674266722422 1
1.42268516079049 1
1.23870881166134 1
1.72869571837094 1
0.760969103188721 0
0.962197485370965 1
1.82316018397019 1
0.895893252090731 1
1.31617727229123 1
1.57895171884989 1
1.5095209824228 1
1.1217517637839 1
1.36140168501307 1
1.12462178765062 1
1.29509653530437 1
1.96349795668871 1
1.46304927972051 1
1.37140863105457 1
1.29084280220819 1
1.7532549830968 1
1.33932832856416 1
0.990352771224758 1
1.13483832589392 1
1.32187274895054 1
1.26515421165881 1
0.931840541902329 0
1.2943124970588 1
1.24984177001253 1
1.66209588459441 1
1.82963824079365 1
1.41784647355358 1
1.38796333817823 1
1.55102026613491 1
0.974048594441777 1
1.25138178085369 1
1.52047088963689 1
1.24332221467237 1
1.71144900221789 1
1.57202191742171 1
1.20726693556011 1
1.27575307299154 1
1.54216223594336 1
1.73323945441129 1
1.37463469592884 1
1.32778601381856 1
1.61249329346791 1
1.0222691095761 1
1.13293857070314 1
1.47851118507916 1
1.37014547927977 1
1.00025943194389 1
1.1268950800711 1
1.45899015985427 1
1.2542770366816 1
1.51245614646616 1
0.998637807031398 1
1.38706965427048 1
1.4209162395351 1
0.95051351484017 0
1.56652762438959 1
1.41999103621866 1
1.98069024432418 1
1.94201963733943 1
1.35087488763524 1
1.13836078847061 1
1.23428971625258 1
1.89718630879447 1
1.35471999631608 1
1.02363891954255 1
1.40831663250002 1
1.58135355560895 1
1.09208346049708 1
1.63975629679023 1
0.812602958741287 0
1.4305838314364 1
1.21954390010864 1
1.66524089559928 1
1.1500888225978 1
1.38637387239146 1
1.39167143057459 1
1.45801010691943 1
1.68045899987011 1
1.49657789060009 1
1.50998273344838 1
1.38805661572383 1
1.24109089056781 1
0.962046001300981 1
1.13387165350249 1
0.795740318587628 0
1.51462576263335 1
1.89183571456546 1
1.41419428000727 1
1.4949981865468 1
1.37858667617596 1
0.899678208063317 0
1.42326587043679 1
2.11150726149274 1
1.0467982427071 1
0.670364892270345 0
1.64111668657356 1
0.930091876608601 0
1.34682115693311 1
1.38764592271154 1
1.06287860026453 1
1.14765191987227 1
1.45492244714052 1
1.54429086021066 1
1.80132572971525 1
1.29458702628915 1
1.39385406402212 1
1.0745180079915 1
1.29814645761066 1
1.20007284107925 1
1.06774054998995 1
1.63922238622637 1
1.06937339331596 1
1.11312696729507 1
1.5479785031763 1
1.67438710156751 1
1.54463821269988 1
1.35993173836642 1
1.45688021025218 1
0.822599355430716 0
1.52063724672546 1
1.63377539137162 1
1.55420654272003 1
1.74482136132311 1
1.01553141273838 1
1.72368152478654 1
1.25581545988497 1
1.49398140558267 1
1.31907498000469 1
1.22901257972575 1
1.43906560812951 1
1.58499323801377 1
1.33286113152061 1
1.23454219840555 1
1.06764172906579 1
1.26017288042686 1
1.36481900052023 1
1.18024069024193 1
0.983931677472224 1
1.71714492653838 1
1.5301391009766 1
1.09547772255964 1
1.74944763618821 1
1.70407153758679 1
1.38184160741479 1
1.46788273582343 1
1.16420719205393 1
1.25400738067682 1
1.10983833784166 1
1.2280789090749 1
1.29677828067277 1
1.42059718897305 1
1.70913996569468 1
1.59298074873268 1
0.700135638238044 0
1.13427149812514 1
1.38047580678338 1
1.50506030304771 1
1.54878898482753 1
1.44387346293213 1
1.463202439148 1
1.65097817020545 1
1.47264278426164 1
1.06473330498775 1
1.45655752093792 1
1.38056169917695 1
0.965024339998101 0
1.49077613862536 1
1.35306544936587 1
1.45618103961389 1
1.10529865475646 1
1.02467093430212 1
1.06288846362714 1
1.2527141394108 1
1.70613470117351 1
1.61996121151712 1
1.13889783172035 1
1.31293085071388 1
1.36524367299412 1
1.28859439694787 1
1.96000478527305 1
1.37277196226325 1
1.25618177727138 1
1.37804226468124 1
1.04347155453496 1
1.67297568461692 1
1.289049486176 1
1.51395751058816 1
1.12430540895342 1
1.29242155681929 1
0.926122233109508 0
0.667367242795309 0
1.80940141027604 1
1.59640937699364 1
0.945863232730407 0
1.37303634403116 1
1.34011940363033 1
1.13897174563046 1
0.978996207865329 1
1.32863507478981 1
1.47063009894878 1
1.88114967818027 1
1.01034366625291 1
1.46006861341735 1
1.10737781384557 1
1.62409225989038 1
1.47096351377109 1
1.71129987096993 1
1.05837706324963 1
1.28422213661727 1
1.3149238081073 1
1.25431900518544 1
1.11479993353573 1
1.45681303563874 1
1.4290733133522 1
1.62762345914437 1
1.66806608982296 1
1.20167868018426 1
1.28924405125821 1
1.73698905669501 1
1.00128373532033 1
1.41234360573869 1
1.1202069194291 1
1.45424032845895 1
1.84517781240778 1
1.33774272831887 1
1.24129006071637 1
1.3423110992265 1
1.84387471751028 1
1.27101119368205 1
1.07364543657554 1
1.24616487115591 1
1.31911513771631 1
1.53429793860135 1
1.39467023085187 1
1.00074369677339 1
1.28226999341875 1
1.20255398895202 1
1.40226305821305 1
1.09209172889626 1
1.90831677635215 1
0.811664219395469 0
1.42957297915243 1
1.4995956057165 1
1.54771934215145 1
1.18184699420406 1
1.65790156346624 1
1.23270292741402 1
1.29571112866155 1
1.24543843950876 1
1.21921385320407 1
1.65436114199317 1
1.97647807982002 1
1.23866419810718 1
1.29236747699965 1
1.6764798705216 1
1.08346381460174 1
1.38316935450418 1
1.12041034349899 1
1.41308563551761 1
0.870736830647471 0
1.37431490838532 1
1.51990992586289 1
1.15714735110383 1
1.65927661226966 1
0.763160724179851 0
1.42855066711766 1
1.4103428749869 1
1.66584720737591 1
1.4710355073426 1
1.28498846333562 1
1.18736395846295 1
1.36534027759149 1
1.29384711563512 1
1.55579070862812 1
1.58126018009146 1
1.25795326509589 1
1.40087851806338 1
1.60688663096756 1
1.93065635420849 1
1.6812789671577 1
1.14032685123333 1
1.45111070319704 1
1.32302634109139 1
1.375848449784 1
1.64134117768302 1
1.29732915386095 1
1.50879420797966 1
1.42695374902292 1
1.2113351681545 1
1.801186274102 1
1.2948890841449 1
1.19400067533757 1
1.6670454127366 1
1.39226507596226 1
1.7129905428394 1
1.28094022208149 1
1.6763635987496 1
1.11791223685836 1
1.42742691834434 1
1.38913360039829 1
1.09697558737294 1
1.36132570579295 1
1.64487919965814 1
1.40602172700768 1
1.36374689554697 1
1.42878762876297 1
1.30171371609991 1
1.20238946150117 1
1.40890567553867 1
1.27297477043967 1
1.1888274003239 1
1.50503362849968 1
1.94785077302699 1
1.6657450691351 1
0.985983744316199 1
2.05469551294042 1
1.22803449042196 1
1.39884071844965 1
0.56274546363351 0
1.30348395777273 1
1.50503835634381 1
1.47517691331315 1
1.30142066048932 1
0.922455862293831 0
1.40646770310489 1
1.80561888152663 1
1.18366416893502 1
1.45628132587858 1
1.7725283101315 1
1.57156096403447 1
1.10608521934898 1
1.16371807187351 1
1.10078015929012 1
0.972484913758641 1
0.956843601583039 0
0.784751780045476 0
1.59094399253065 1
1.6439252510916 1
1.38592144271028 1
1.1079988364659 1
1.37349730443187 1
1.41586750471137 1
1.20069614802061 1
1.44856202311355 1
1.62558137477511 1
1.5815228820406 1
1.57598525373578 1
1.56242091315357 1
1.42645936979004 1
1.22434682958435 1
1.53856141715507 1
0.751962847531414 0
1.43923759126918 1
1.37853934251165 1
1.42764972784083 1
1.26658899106135 1
1.1624492228268 1
1.20224590618308 1
1.42036461572283 1
1.24098364939454 1
1.30637624874005 1
1.52189098462579 1
1.19038652947619 1
1.43313030230882 1
1.33015259726731 1
1.25362809442107 1
1.15605200459615 1
1.4950312766512 1
1.62196701760076 1
1.40931624762863 1
1.22341721246798 1
1.64958208673959 1
1.85753294694261 1
1.50011172055704 1
1.57199663921069 1
1.46316985734717 1
1.31092281155145 1
1.2544006890951 1
1.3799109406493 1
1.32497913712691 1
1.25413644848772 1
0.993690594509512 1
1.06982948141879 1
1.51447026134309 1
1.33556294264646 1
1.23693501334965 1
1.62741909223911 1
1.17151491261212 1
1.15222115273855 1
1.09373456716989 1
1.44918259041243 1
1.55149797036812 1
1.17355313688664 1
1.16548121618102 1
1.09721499639617 1
1.53597433550966 1
1.04358654287024 1
1.52678112820371 1
1.66644574163478 1
1.78536682925322 1
1.4740048535883 1
1.43676593522278 1
1.31031644237751 1
1.38352574807011 1
1.14843967922049 1
1.21464077682014 1
1.39040708016003 1
1.2539567035452 1
1.69992941207241 1
1.63518444494943 1
1.61740802434249 1
1.53483276312156 1
1.00505332204577 1
1.39275957166854 1
1.49632805483194 1
1.3008018609605 1
1.54125585284471 1
0.956411402228345 1
1.97546755754926 1
1.59821994898517 1
1.33759133888407 1
1.28806964435894 1
1.54610133162061 1
1.73289483091413 1
1.14776003444089 1
1.16089017817101 1
0.835682784083663 0
1.65393008008931 1
1.35267140307644 1
1.70443874954291 1
1.63682248104651 1
1.70449553023727 1
1.01497783422095 1
1.7524633293117 1
1.73874759915213 1
1.33563930572026 1
1.79679638895814 1
1.35787943236905 1
1.40288204935125 1
1.6459943548479 1
0.954311168377614 1
1.5800074915634 1
1.30134562203112 1
1.81634504503382 1
1.80104055856829 1
0.862117623081422 0
1.08904591677885 1
1.55713738320565 1
1.29056992113698 1
1.42459886323003 1
1.3716875649889 1
1.32049600620094 1
1.55802361674923 1
1.65500330899947 1
1.64400272724432 1
1.42294733312265 1
1.28667758402567 1
1.09488054751631 1
1.33541789139199 1
1.42262968443234 1
1.16554643617599 1
1.041803081231 1
1.741688057704 1
1.54537411247089 1
1.56391186730869 1
1.30521456638411 1
1.29283169881991 1
1.23626155692703 1
1.66457304482147 1
1.56174392552968 1
0.731094604710249 0
1.56921487457719 1
1.43697963882621 1
1.28477079991131 1
1.27058487533622 1
1.34453707921552 1
1.23301747233848 1
1.16008500077856 1
0.777638981187971 0
1.44579012489081 1
1.75788589239514 1
1.38187980745491 1
1.34100216611185 1
1.36100346142367 1
1.66551682835649 1
1.37705694660074 1
1.40500141047013 1
1.22630021169252 1
1.53346108991964 1
1.76572848909507 1
0.977535672817057 1
1.20349616824836 1
1.32853315724026 1
1.3105167877757 1
1.40440304491172 1
1.0642476405193 1
1.62544142652779 1
1.55165713184264 1
1.16869634572704 1
1.49712422761299 1
1.23378780056149 1
1.10181616931976 1
1.27798144578101 1
1.05751679237961 1
1.60614513399768 1
1.28758034203156 1
1.41446510807491 1
1.19710977460933 1
1.06543958296346 1
1.22981931896157 1
1.11057667970541 1
1.150220540174 1
1.2428406231129 1
1.07630025626781 1
1.18136749995515 1
1.43182138380955 1
1.170535676811 1
1.43562525319842 1
1.1099987871219 1
1.17158418699358 1
1.73440748264332 1
1.60168381428386 1
1.59942053434196 1
1.59827729556268 1
1.29701804895717 1
1.26666762537311 1
1.27900467793833 1
1.55410504741579 1
1.37972286234678 1
0.98845494600768 1
1.45449981933882 1
1.43014056502883 1
1.52949867514076 1
1.11675037134674 1
1.80633433835743 1
1.2213206281452 1
1.69781878975615 1
1.08511779136533 1
1.3070911563214 1
1.42893810225711 1
1.33371133839288 1
1.13163635200773 1
1.58420408094689 1
1.09016037440527 1
1.36232232719278 1
1.29620780712239 1
1.56721879672383 1
1.57343502444771 1
1.36248575653809 1
1.48514314897533 1
1.1341085920771 1
1.18575461007011 1
1.45635353084668 1
1.13315767501151 1
1.52945408464041 1
1.48552949587407 1
1.35357587755771 1
1.36913002429432 1
1.40218545649067 1
1.15812184200507 1
1.9031679427491 1
1.65754637236948 1
1.16266477410909 1
1.39857024016284 1
1.48094122309075 1
1.39067327710973 1
1.74132153247743 1
1.25979315257535 1
1.76960282774586 1
1.38123735388056 1
1.71528614244771 1
1.28560917699335 1
1.53337868395312 1
1.27454892109849 1
1.55829904088484 1
1.21238661982022 1
0.760154092214626 0
1.69624362843955 1
1.76262019174839 1
2.08527672236811 1
1.22644332619382 1
1.21610209148527 1
1.18319597202293 1
1.89664379898601 1
1.4154609066117 1
1.61786281179309 1
1.20312526665023 1
0.966330461879887 0
1.17415122865494 1
1.53969344969777 1
1.52068917598426 1
1.54040041107449 1
1.21345220694407 1
1.27519212719008 1
1.67751435241528 1
1.29352359297027 1
1.74703739181596 1
1.63801717367827 1
0.921315799212889 0
0.939433477633031 0
1.72545805080872 1
1.3546623115529 1
1.5814566944161 1
1.39798631741759 1
1.72387123024026 1
1.65095671610727 1
1.42804954253898 1
1.29777580201921 1
1.658513633938 1
1.23782951213825 1
1.70132940481109 1
0.954963697238948 0
1.12792470743886 1
1.07644209691988 1
1.13550048696586 1
1.0915000191587 1
1.98768664642389 1
1.66235645746347 1
1.47645609496661 1
1.30970509200353 1
1.31799930307883 1
2.04746216540862 1
1.12237563225972 1
1.40763239791156 1
1.21456926611656 1
1.32993417510855 1
1.63619020661226 1
1.30559797254027 1
1.07255743816426 1
1.1666430654026 1
1.24290550183528 1
1.34078648744889 1
1.12005816817617 1
1.45138863929259 1
1.018669269107 1
1.28634914075672 1
0.818682430417496 0
1.38714267256047 1
1.46188932769815 1
1.49383558832866 1
1.4991142295071 1
1.13317538232493 1
1.56691771321636 1
1.30994494531922 1
1.29389207239138 1
1.24163939950539 1
1.71653380507734 1
1.24800649220924 1
1.12763228560427 1
1.15044725073018 1
1.73059799980607 1
1.10710489681549 1
1.85858067928942 1
1.54434597114351 1
1.43471714737668 1
1.37338857274839 1
1.04583021895466 1
1.37918696590092 1
1.29131763482164 1
1.39301060872145 1
1.43694424370981 1
1.75636797218088 1
1.3730168079175 1
1.11755951873028 1
1.64603540255208 1
1.48784903105296 1
1.28292888077467 1
1.47540931054362 1
1.21071330742777 1
1.72918697086929 1
1.23143367947702 1
1.50306544934253 1
1.05376122617371 1
1.23575595068279 1
1.23583379550979 1
1.17042073560493 1
1.51358697643222 1
1.23668540304511 1
0.853184330766614 0
1.31140343936175 1
1.70121991842685 1
1.57979795318086 1
1.35745500815295 1
1.54513009080006 1
0.822870731531479 0
1.62018122356607 1
1.18128791298496 1
1.42017848196218 1
0.976235159096145 1
1.27102014905122 1
1.32814224487824 1
1.42169162253038 1
1.21326442220532 1
1.4245014446016 1
1.71146695484971 1
1.61856280987565 1
1.29275787004686 1
1.33470725444335 1
1.78270796259244 1
1.40384155785681 1
1.71015223547786 1
1.43386564082629 1
1.48713855241983 1
1.39977748620665 1
1.13441252142331 1
1.462842382993 1
1.60527325775476 1
1.82663546208416 1
0.571284688761724 0
1.36212875477658 1
1.43852976793728 1
1.55181586758938 1
1.10068122910121 1
1.42642912881248 1
1.05493991132128 1
1.13317225366645 1
1.62375375316592 1
1.72442957864661 1
1.26544670191823 1
1.35608881195864 1
1.55153864368747 1
1.39132154907488 1
1.45669925812264 1
1.62160090199225 1
1.26585849567799 1
1.80660288836778 1
1.16318874907354 1
1.48542764042984 1
1.87860274717731 1
1.1484869296334 1
0.998976998190407 1
1.54339523830298 1
0.980732142483758 1
1.34578236586362 1
1.24416157425117 1
1.2682650249678 1
1.74527919784177 1
1.50871213003521 1
1.4305395846157 1
1.37849571761758 1
1.23993943900385 1
1.23696942622794 1
1.49978539952268 1
1.61107369642953 1
1.57768806028046 1
1.17640528601178 1
1.56108252826873 1
1.59736617204915 1
1.12401610538345 1
2.11068125498519 1
1.25573135409102 1
1.18909193054602 1
1.19022599581831 1
1.64803142981524 1
1.42774105453564 1
1.65720570050619 1
1.58545794265413 1
1.18926425605397 1
1.37382267473094 1
1.52300355310669 1
1.76910440186267 1
1.26824734558089 1
1.64042908755147 1
1.26385144790671 1
1.27517825621476 1
1.01990594915507 1
1.23641254799684 1
1.21474132467448 1
1.4399814428577 1
1.37415129913382 1
1.4776426588989 1
1.40908427714008 1
1.5351445413463 1
0.652664183763059 0
1.26083310055294 1
0.932981967648866 0
1.31641699049344 1
0.936390408659181 0
1.19053357757819 1
1.96278119772205 1
1.7249073930187 1
0.85224165942268 0
1.33661888435895 1
1.21224328912863 1
1.56349835163605 1
1.45432914912176 1
1.35870808338002 1
1.11053769118739 1
1.03445309868433 1
1.22909659118015 1
1.31457915169821 1
1.67847550199147 1
1.6327445916161 1
1.52597160365445 1
1.74330613013279 1
1.13003260315455 1
1.07616554699174 1
1.10321614910786 1
1.64889042462939 1
1.07016975303902 1
1.53720188803007 1
1.33760959084073 1
1.56688938781254 1
0.903912231041762 0
1.12766269649954 1
1.47802702532842 1
1.86853952638828 1
1.53535219493048 1
1.37280142436796 1
1.31591743923477 1
1.66944778245069 1
1.38056953127482 1
1.34585266163239 1
1.31581766494608 1
1.42329469402839 1
1.35248452420913 1
1.54097193589053 1
1.28721499017503 1
1.49252860733113 1
1.16411385555231 1
1.08473663357864 1
2.00584550577434 1
1.21442026844756 1
1.45073375454122 1
1.08522062260544 1
1.3851934673138 1
1.33075333792141 1
0.953237911479934 1
1.28219202017823 1
1.3023085865626 1
1.71752170027154 1
1.37524170556853 1
1.659598098164 1
1.51096029380223 1
1.06856382795337 1
1.42463510512624 1
1.69936281592443 1
1.65269637917455 1
1.18142882168509 1
1.78579791262298 1
0.754936472070199 0
1.02305507175457 1
1.4679070014204 1
1.54616577863404 1
1.39967378487687 1
0.992958394892445 1
1.08934594429961 1
1.24219595864515 1
1.17258412722206 1
1.1135489061221 1
0.972809981688377 0
1.4402096160432 1
0.884433254329786 0
1.30303953489669 1
1.44943080401304 1
1.40975045377589 1
1.50247517621896 1
1.76366292812977 1
1.19237899325066 1
1.74859087045239 1
1.158772395416 1
1.00228921956615 1
1.67497140959843 1
1.50315685066615 1
1.53940288293937 1
1.17572320366008 1
1.8249572467911 1
1.57641431087698 1
1.74559520096074 1
1.40832108060037 1
1.37309054556494 1
1.80686787355139 1
1.56540511585199 1
1.49475319349785 1
1.67730099937512 1
1.18636726865322 1
1.11525797071668 1
1.53417101375157 1
1.72429989554249 1
1.08804500660878 1
1.25641201941384 1
1.1791264392158 1
1.61177099661271 1
1.303151660513 1
1.58054425826652 1
1.50847760199881 1
0.902544062247379 0
1.68955196964431 1
1.71864888001554 1
1.05634683964807 1
1.13620781887714 1
1.84045062283598 1
1.69865277474673 1
1.6152895854745 1
1.51459228097524 1
1.64418809301082 1
1.68827944384627 1
1.63746301164915 1
2.017959621486 1
1.22489665291268 1
1.53926320196866 1
1.15063923355829 1
1.51640862702882 1
1.48421514151394 1
0.86375653553374 0
1.49726777166028 1
1.73785570912123 1
1.91776888422794 1
1.17095382279117 1
1.42701804870647 1
0.904668749788447 0
1.31938370388528 1
1.06720461967379 1
1.2552323407624 1
1.3322849864482 1
1.39151505534709 1
1.51628227528502 1
1.27452808967253 1
1.41345031502722 1
1.12004801044155 1
1.61691627221458 1
1.20042747963068 1
1.14108425798071 1
1.3911544299894 1
1.07558125954157 1
1.41585071638676 1
0.904604970910761 0
0.940567928144205 0
1.89850590686193 1
1.02607262876142 1
1.33861091731727 1
1.23332193173886 1
1.34588783153038 1
1.2485573040845 1
0.939111919446344 1
0.915876281532351 0
1.59681940498302 1
1.31822662232169 1
0.966529229006211 1
1.00062118388745 1
1.29418810412124 1
1.59930444020361 1
1.16149286095535 1
1.66728330718868 1
1.09394818899016 1
1.50999101349396 1
1.51679622506544 1
1.17299836208016 1
1.62506333028212 1
1.3530851878172 1
1.67333949019838 1
1.39959032808612 1
1.29265131247512 1
1.34039296255963 1
1.82762266013217 1
1.71880447059452 1
1.45917274146385 1
1.76933152475 1
1.77908247470264 1
1.96001011648638 1
1.00468820265372 1
1.44781333196935 1
1.4882062726903 1
1.57909072836459 1
1.29055726742529 1
1.47130538284074 1
1.78086847862497 1
1.42564305447285 1
1.54381083270056 1
1.63954812302137 1
1.01393094738969 1
1.67514300775706 1
1.25579191274963 1
0.907870225519734 0
1.57869535451515 1
1.20491215508668 1
1.21846918037625 1
1.42948809374057 1
1.41377455789444 1
1.24005002303685 1
1.31194215795118 1
1.2633535074758 1
0.784852830026527 0
1.3890681686653 1
1.45659121963803 1
2.18528729184434 0
1.5749196585761 1
1.43657913156685 1
1.94666451517724 1
1.17443332647702 1
1.5784529891841 1
1.72599910218733 1
1.19929506675129 1
1.29304720093263 1
1.52132792397477 1
1.03019244218129 1
1.35968204726264 1
1.11535080794223 1
1.26937098346095 1
1.51886405845661 1
0.933928641552529 0
1.47550863132605 1
1.39555006099137 1
1.04586753244631 1
1.0753087587009 1
1.43751283491039 1
1.07183946312499 1
1.02909208193056 1
1.6116003538618 1
1.54449460725419 1
1.1600833689595 1
1.45908096607681 1
1.59931269924233 1
1.48880179256913 1
1.44638987839643 1
0.845340934968326 0
1.39061903480561 1
1.53641411406529 1
1.4811795379616 1
1.21692653184914 1
1.46718504297292 1
1.32319427816892 1
1.40358996325249 1
1.25776061779847 1
1.39684858976273 1
1.12397239321686 1
1.29437147532959 1
1.00278450262498 1
1.13772505908306 1
1.55255088317343 1
1.21006566339055 1
1.06680364262233 1
1.15144451477081 1
1.39180656790458 1
1.21152288367994 1
1.33045415549272 1
1.37917481777984 1
1.05085338181015 1
1.3576971240677 1
1.39004219590281 1
1.62923671997931 1
1.17288223768081 1
1.68773008854077 1
1.27245782303514 1
1.80431605130501 1
1.40494381518124 1
1.45061271834567 1
1.5865415193691 1
0.775974793949981 0
1.01209921122034 1
1.15325187116305 1
1.36689891158641 1
1.24434512428699 1
1.51395536918514 1
1.09847484997186 1
1.68995298988559 1
0.792510741482726 0
1.38899210972604 1
1.55389860833656 1
1.48875975852477 1
1.68349565691926 1
1.32259442736185 1
0.987117334129015 1
0.68227768962468 0
1.50663146114679 1
1.71420316895625 1
1.31544635636051 1
1.13974374878945 1
1.16867755954583 1
1.35906946748015 1
1.21616612139772 1
1.49256974723865 1
1.50748274913093 1
1.27749653687013 1
1.50362649212435 1
1.29507642709987 1
1.42632322187602 1
1.06913454385089 1
2.09451737597898 1
1.70557331037692 1
1.0677888045738 1
1.57166285177295 1
1.5097890023213 1
1.42757386252141 1
1.39687306442226 1
1.71140165128444 1
1.22953839869953 1
1.73521360708336 1
1.21327863213988 1
1.38956617087451 1
1.06529708372376 1
1.18248668491281 1
1.4270252395922 1
1.59907307077193 1
1.2849306941361 1
1.17553844449679 1
1.37524075402683 1
1.34116548240834 1
1.09094493684394 1
1.50314955588134 1
1.48934071126029 1
1.14455158146388 1
1.62190048175919 1
1.69245098788619 1
1.52934533148202 1
1.46123874153931 1
1.48676650350994 1
1.52052751005248 1
1.1677682326946 1
1.44871070685018 1
1.36666792291175 1
1.32027701810462 1
1.45837863392825 1
1.73037130427679 1
0.96199382963431 1
1.11377102078651 1
1.44553612167612 1
1.18471738490366 1
1.34192451302776 1
1.21322180848227 1
1.01554567223013 1
1.19626488978202 1
1.49529497767478 1
1.21595790081024 1
1.14742528759666 1
1.46776708242995 1
1.60034190580387 1
1.0002898120931 1
1.20895547417771 1
0.917884942847652 0
1.34823370667104 1
1.41985334813411 1
1.0762287266974 1
1.59733939052869 1
1.13890067019556 1
1.15956440491177 1
1.5990543983289 1
1.19306776732743 1
1.0532014583546 1
1.42923337058728 1
1.01935192096618 1
1.54293011873713 1
1.80880056988242 1
1.18815404302637 1
1.36540066440352 1
1.14692510302878 1
1.51347607899888 1
1.12510253472448 1
1.50080911125093 1
1.72170347284625 1
1.43548861317188 1
1.28810966653514 1
0.960080513865935 0
1.12291879056722 1
1.75536804632255 1
0.745173886064836 0
1.18642613753098 1
1.61194203626044 1
1.52000241417294 1
1.30930401605262 1
1.30134150390508 1
0.84942308545762 0
1.41653330409416 1
1.2658988344834 1
0.58564419441974 0
1.51493220947156 1
1.59570345937537 1
1.48449538851865 1
1.6404493957913 1
1.73563452464381 1
1.00610564557762 1
1.55731372426512 1
1.75819699436432 1
1.39282420778611 1
1.30834721351562 1
1.67609371941754 1
1.61178241447259 1
0.915312157991228 0
1.2008793178386 1
1.55853177823855 1
1.30954361053376 1
1.81721782021087 1
1.33731767177615 1
1.66565733180614 1
2.20698391974507 0
1.66699669726995 1
1.01492918649807 1
0.753717713609048 0
1.16542827815091 1
1.20265193544452 1
1.27115256646303 1
0.911646084521132 0
1.48108881825617 1
1.11377456144595 1
1.2783421070789 1
1.2985253448048 1
1.63832919075901 1
1.07457035618823 1
1.36897031036558 1
1.33960222329215 1
1.31487548203243 1
1.60640448531263 1
1.58760803667336 1
1.25785357562683 1
1.23790765090607 1
1.63588604101797 1
1.30414641173044 1
1.52935607554578 1
1.24096328332689 1
1.27936367844429 1
1.1795815222311 1
1.38949813209588 1
1.43012046049664 1
1.41825515700346 1
1.19395008120029 1
1.5203676259613 1
1.30419162637281 1
1.17008441916834 1
1.01763341623874 1
1.32855292585501 1
1.0464912203494 1
1.23624885790812 1
1.40402864318202 1
1.41487322071193 1
1.92544233802814 1
1.36620621655573 1
0.541345612216598 0
1.36027926706477 1
1.52401222098234 1
1.32445157376638 1
1.31432107999529 1
1.68926100642832 1
1.03791461053056 1
1.50955666034109 1
1.59862386555844 1
1.36395303994319 1
1.67357511177197 1
1.6117183641165 1
1.65838785564874 1
1.36270250070902 1
1.30861520569555 1
1.42255465697192 1
1.47205576219034 1
1.4729677524091 1
1.3578765574536 1
1.28084009981729 1
1.39906077596022 1
1.33852906031622 1
1.13626418952656 1
1.21398896280163 1
1.528660087134 1
1.15643461736482 1
1.32149033016568 1
1.19223723892057 1
1.09887290404485 1
1.18128547716785 1
1.82556521429846 1
1.68679349248051 1
1.26016320128779 1
1.3642242370707 1
1.36111091806896 1
1.19069439785878 1
1.26084333038137 1
1.24671019442213 1
1.68015968581528 1
1.32327887113373 1
1.23473273477489 1
1.55191909420268 1
1.24305127540744 1
1.16292976313439 1
1.55710380803353 1
1.45855338866447 1
1.71901062813017 1
1.14258876065863 1
1.59937623369685 1
1.50596920482014 1
1.69618576288226 1
0.948920370386287 1
1.4970503698704 1
1.46458712282861 1
1.6193688557992 1
1.37013325263674 1
1.06707062385841 1
1.3827694076436 1
1.31707549617027 1
1.46203659422295 1
1.18613210384383 1
1.31183266884085 1
1.20362953710165 1
1.29253210946586 1
1.60042385184937 1
1.44271097058194 1
1.17764785603601 1
1.02574081618542 1
1.2116678358929 1
1.25469497171097 1
1.11873092777449 1
0.945947024862082 1
1.36809469521882 1
1.39043931575545 1
1.14637839494251 1
1.09992857696524 1
1.27963140733749 1
1.10957316582188 1
1.42152139069102 1
1.58493148863072 1
1.70056153210878 1
1.90327480634077 1
1.33280171705704 1
1.48639757521171 1
1.11784514398289 1
1.31703289513148 1
1.10698036486097 1
1.50597272215479 1
1.36265948585356 1
1.31522694456944 1
1.17376088607421 1
1.88133803521052 1
1.53235506862878 1
1.56934193320566 1
0.823237798771598 0
1.53594921689745 1
1.54786929872262 1
1.54713186946721 1
1.57330238664805 1
1.69565344475666 1
1.59188449279333 1
1.48791864156858 1
1.16004061988534 1
1.27992426158484 1
1.06659003677462 1
1.5716064362796 1
1.25867625711773 1
1.4479267437011 1
1.34709099011629 1
1.14689204481913 1
1.34546277190287 1
0.92259384144877 1
1.56962637972704 1
1.32368268619858 1
1.58051977162875 1
1.34018471109888 1
1.22978248674226 1
0.996714926706271 1
1.82658951512864 1
2.01611750290355 1
1.40892789810148 1
1.50204032452381 1
1.46778093062456 1
1.36045352050322 1
1.8626266310577 1
1.6889883927348 1
1.54359975224246 1
1.38035828685601 1
1.65908083519274 1
1.07223415988068 1
1.27241297171912 1
1.17083572473775 1
1.16579108453048 1
1.43576040913807 1
1.43310858155546 1
0.876647655224428 0
1.27489177198293 1
1.30361197345498 1
0.99691133761671 1
1.88243932632238 1
1.30002064779575 1
1.59430296137573 1
1.4467674909872 1
1.11991515710507 1
1.23208855358975 1
1.44128909957484 1
1.21372089874759 1
0.920068746091055 0
1.59175093505245 1
1.82401049686635 1
1.41332802101054 1
1.41800980919956 1
1.43204604064034 1
1.636948730323 1
1.13517492081713 1
1.54141306423223 1
1.69400418456011 1
1.45823888193236 1
1.44436113073411 1
1.76611113183264 1
1.1264618819302 1
1.2443445048642 1
1.35813132211011 1
1.34166665048304 1
1.13136593300799 1
1.38859115678189 1
1.05901971018254 1
1.29433442079914 1
1.53565184929306 1
1.53280463735722 1
0.996018159317619 1
1.5419945549476 1
1.34574376032154 1
1.67695526800303 1
1.01712434677034 1
1.59645625999832 1
1.29380291499448 1
1.41505460896561 1
1.32888815938263 1
1.72889918533096 1
1.70741548752844 1
0.952308024162385 1
1.27969603865334 1
1.44738070403306 1
1.2313373771249 1
1.34427345055897 1
1.36792647266709 1
1.73616923520669 1
1.71795179590402 1
1.60240964565394 1
1.3684925261084 1
1.57739143889687 1
1.2547595458552 1
1.90518199080732 1
1.17752982449478 1
1.22597566721378 1
1.06957696507055 1
1.43133822357351 1
1.34076932895807 1
1.43297880541641 1
0.933993136428059 0
1.53076366344919 1
1.5238829457579 1
1.56262153465132 1
1.66125132560292 1
1.80103521494418 1
1.39578585979744 1
1.53175761014582 1
1.36592823305651 1
1.46175295136621 1
1.21209326445262 1
1.34398599070412 1
1.44076698783657 1
1.37347184375764 1
1.5966790228019 1
1.22930094047607 1
1.19057360788929 1
1.12011827132416 1
1.5975146754648 1
1.4729768086573 1
1.23953820871726 1
1.17826176052175 1
1.39806443809048 1
1.83816260232904 1
1.31942462786333 1
1.54101703730257 1
1.57555431596291 1
1.1195678345376 1
1.03328104707612 1
1.83445789583357 1
1.19274640805099 1
1.36745700415448 1
0.626031457375685 0
1.22599933702708 1
1.63281275076152 1
1.20954583380377 1
1.37107247270676 1
1.29374070510391 1
1.28833228173385 1
1.37769775960337 1
1.58578374838575 1
1.62859951033571 1
1.43280123309148 1
1.39939901826421 1
1.48085480031911 1
1.41924614571793 1
1.32969494007016 1
1.20465013546705 1
1.19685928373409 1
1.29412880432126 1
1.14242148495168 1
1.10335778594743 1
1.36632111474258 1
2.00355009951255 1
1.75342569975947 1
1.37421688247945 1
1.32324112399331 1
1.35710307593604 1
1.14503071369347 1
1.11029976468603 1
1.38873169510188 1
1.398289301878 1
1.15478761300865 1
0.893242527379866 0
1.24631405555487 1
1.3450483291044 1
1.44544617481565 1
1.61622448867787 1
1.03656109349013 1
0.913280976012209 0
1.68603490319987 1
1.3769562997783 1
1.19498653327392 1
1.40020975504631 1
1.3343511070828 1
1.11954590535044 1
0.87854640948771 0
1.11082116757169 1
1.58040781158366 1
1.35880819441554 1
1.30976761927949 1
1.30305734903977 1
1.49061140309966 1
1.56506106156899 1
1.93566882839856 1
1.44349356248321 1
0.921949855541159 1
1.20592414635286 1
1.61615929271684 1
1.53151997556847 1
1.20400742146326 1
1.21372708034534 1
1.04236086901551 1
1.51455169889151 1
1.35305609279891 1
1.53527203374922 1
1.1898087639786 1
1.71843042617737 1
0.994676103541126 1
1.25144564991428 1
1.27931972336234 1
1.5917927620108 1
1.31522350363447 1
1.20037979256482 1
1.47630182749188 1
1.11475949349216 1
1.46991314081608 1
1.07905208119655 1
1.25387213515139 1
1.56889872622629 1
1.47289349128527 1
1.22436260445015 1
1.29765641482104 1
1.56094508667749 1
1.62567011123481 1
1.32298226359579 1
1.19099117125996 1
0.889302559107743 1
0.823994339971475 0
1.38383502292753 1
1.20672349397522 1
1.78436987676223 1
1.4787276659877 1
1.7205783804534 1
2.00135708725927 1
1.34300115289111 1
1.75426773301125 1
0.920560743092387 1
1.29793212312206 1
1.50980475072678 1
1.36276436280042 1
1.11178689501548 1
1.00844129160256 1
1.46753090128881 1
1.18284786386291 1
1.35897113382722 1
1.54658576998409 1
1.37960298642113 1
1.28287819622886 1
1.27576968643636 1
1.35173127196709 1
1.36493029285078 1
1.53225463885435 1
1.30902177748055 1
1.5493791951635 1
1.23467845123863 1
1.43030902206892 1
1.64877324878779 1
1.48211961523441 1
1.09907450377848 1
1.64046444421888 1
1.6235112559817 1
1.1233139134381 1
0.934777378956435 0
1.30853442946133 1
1.20807471796207 1
1.52861710012194 1
1.12776954381513 1
1.21625092076281 1
1.2252758110943 1
1.32227168578952 1
1.44809238254639 1
1.05322997120318 1
1.73558205345648 1
1.52755440914956 1
1.51823724520289 1
1.08068224344401 1
1.09316412662651 1
1.72432702460297 1
1.64348632634058 1
1.50189734318842 1
1.25499755273606 1
1.31778555962632 1
1.19105662709731 1
1.61838745107785 1
1.38629279184286 1
1.15386260688901 1
1.34323914189418 1
1.46109215897111 1
1.14200804302886 1
1.0592021745369 1
1.43048412105791 1
0.915877039626095 1
1.41561866607249 1
1.37761183311572 1
1.28579476361963 1
1.18750346646372 1
1.55477130616724 1
1.4485200068324 1
1.37514421810272 1
1.31899362205792 1
1.13482539803673 1
1.51940526992131 1
1.30397884126732 1
1.29485636756765 1
1.67573731367313 1
1.27237194911961 1
1.49245407402097 1
1.13724191712114 1
1.40809682707433 1
1.28309315587152 1
1.0966025918179 1
1.17033493526608 1
1.36646381991159 1
1.24578019300865 1
1.71900579878721 1
1.53947922341273 1
1.10425361943488 1
1.22030315693178 1
1.30122505027472 1
1.29162891049014 1
1.26846936373983 1
1.6054126251843 1
1.48168186371531 1
1.28162704223537 1
1.56551604025783 1
1.42296408954024 1
1.18173942870073 1
1.1329003537338 1
1.84909528033305 1
1.39747624036812 1
1.17684920561881 1
1.86346205481558 1
0.983239809480025 1
1.57950669249125 1
1.54245588955821 1
1.01488922020874 1
1.4509353627805 1
1.60857136644166 1
1.48424812226944 1
1.03472542978029 1
0.754704972680901 0
1.65901510056954 1
1.10478736159615 1
1.42993309544103 1
1.76246035358798 1
1.24029557754996 1
1.4610271227357 1
1.48447923995762 1
2.01927576723347 1
1.46331150646959 1
1.5086178719024 1
1.7759815754217 1
1.40219717315882 1
1.53861986543102 1
1.2388072295997 1
1.51596661453471 1
1.30458436309695 1
1.67865743207611 1
1.15595898056249 1
1.41200205493297 1
2.08244762700893 1
1.70287420951321 1
1.74689524484905 1
1.03423830064965 1
1.45844946434844 1
1.49968585806751 1
1.30888688926186 1
1.73315866465142 1
1.45542616487808 1
1.46674255224291 1
1.66208465686584 1
1.12566475490784 1
1.5103790640153 1
1.22618359182792 1
1.23668904684594 1
1.31809625305229 1
1.77669902221131 1
1.53252898825636 1
1.71760172913278 1
1.20999198889261 1
1.32855622022236 1
1.49419523804491 1
1.19953177684626 1
1.12898027876837 1
1.06794576507031 1
1.31142737642161 1
1.80562593478755 1
1.35468737552788 1
1.42294708265488 1
0.809324680411079 0
1.3592419428951 1
1.22748783286358 1
1.656622840371 1
1.58763511976417 1
1.47858595102924 1
1.33571150461372 1
1.46211504243476 1
1.04490599502431 1
1.3238467953126 1
1.26300444343239 1
1.11327347988216 1
1.1147266819904 1
1.26586178496414 1
1.52445941234908 1
1.04899150147344 1
1.73094740032811 1
1.23408639544512 1
1.00875159189509 1
1.36732922882822 1
1.70597945710762 1
1.39874817959368 1
1.21933367104081 1
1.34985124494069 1
1.30540269008477 1
1.44848580353154 1
1.57535396434616 1
1.34729550548042 1
0.988945187127457 1
1.5706677918603 1
1.50655331904459 1
1.13051417786431 1
1.66360745128565 1
1.15373304365583 1
1.53835843230401 1
1.10346883201827 1
1.32212024112636 1
1.71555119110633 1
1.71379317117439 1
1.0527292374567 1
1.45673215125362 1
0.846775650832309 0
1.38935369203519 1
1.53646977386954 1
1.58127494254595 1
1.12577837953828 1
1.71209808362322 1
1.22213011133968 1
1.32779833544419 1
1.10378095493535 1
1.42983158720924 1
0.877099250275419 0
1.47296611686703 1
1.2753668210217 1
1.50813276986614 1
1.36898744179254 1
1.27434416945793 1
0.930843224410929 0
1.0587100983328 1
1.46295005061847 1
0.981738095700651 1
1.58489510049294 1
1.69389232547366 1
1.61903115405683 1
1.26206039635954 1
1.54970469924274 1
1.66329590563904 1
1.50387785739137 1
1.4147717854354 1
1.50333962507971 1
1.66874390610099 1
1.96857213961138 1
1.36424281610031 1
1.33122703380286 1
1.08805961143491 1
1.4674205835438 1
1.26565982198531 1
1.46848190051286 1
2.1297296210569 0
1.32651318190559 1
1.4351211154454 1
1.66367996549504 1
1.34247551744663 1
1.29671644644135 1
1.45063587539017 1
1.49789735426803 1
1.41956803691548 1
1.21002296204801 1
1.1429515461635 1
1.38984440501712 1
1.84623792175683 1
1.53333353514154 1
1.14965662297268 1
1.2374265976863 1
1.41288615492223 1
1.10229270851494 1
0.753275042286569 0
1.49598289011946 1
1.48531126355166 1
1.63017353058471 1
1.07979362795285 1
1.57063603995092 1
1.21019073581061 1
1.84286036793639 1
1.35710459842059 1
1.24091139912194 1
1.68191994879609 1
1.0589298543198 1
1.37863793307721 1
1.08802481839469 1
1.63650038514389 1
1.27650985310876 1
1.24103440027657 1
1.57271947201239 1
1.49523777381081 1
1.85661668056276 1
1.02114256203249 1
1.62682256596927 1
1.55808195552883 1
1.45593278238042 1
1.55535558429417 1
0.980121292073941 1
1.24222908478327 1
0.94245841817409 1
1.63384410622768 1
1.52833714461531 1
1.03185300712214 1
1.78940467011055 1
1.70118145476305 1
1.2341534600837 1
1.60762284137681 1
1.28478133584808 1
1.39391213463808 1
1.13870441252164 1
1.66668459141615 1
1.31041814544206 1
1.47915470373011 1
1.48133428870337 1
1.45219458128574 1
1.57807405087509 1
1.46125200252223 1
1.47337506744258 1
1.27998802935437 1
1.87486476295628 1
1.76379803064064 1
1.42529637025475 1
1.07883358630151 1
1.27730073150928 1
1.61460896890999 1
1.28826805936695 1
1.29893444269965 1
1.66181752857179 1
1.50380924419452 1
1.82393627903148 1
1.25782356826743 1
1.02074281755966 1
1.12650823498748 1
1.73148177761127 1
1.61065392234502 1
1.38762986043178 1
1.34838183392063 1
1.71955298430244 1
1.35144135417326 1
1.46719821427364 1
0.966238141161963 1
1.43297011288994 1
1.27328019774151 1
1.22379199462923 1
1.20821386946166 1
1.45334073341789 1
1.49678192242391 1
1.34727686262408 1
1.75008529697404 1
1.44993282684337 1
1.59208974388237 1
1.35762972521574 1
1.07464367331635 1
1.70363946553026 1
1.94165100401954 1
1.53849720994574 1
1.14189188338963 1
1.40614318073418 1
1.52816205848652 1
0.744373893595474 0
1.4731175115881 1
1.67460231841149 1
1.38116818704959 1
1.24867957615413 1
0.971839489789925 1
1.66400946550858 1
1.08497195265245 1
1.42581789362991 1
1.11987965617221 1
1.37435431993246 1
1.75120874157468 1
1.95099395015368 1
1.41461556304926 1
1.24272679419314 1
1.36148485787709 1
1.37794123167147 1
1.25374701072736 1
1.65130769160191 1
1.43403232635158 1
1.24433721402109 1
1.66416621936474 1
1.13233362555887 1
1.47206353636558 1
1.54290382819285 1
1.99959359604601 1
1.46745917185132 1
1.74133986835886 1
1.82559040580863 1
1.57833549703664 1
0.934332825160391 0
1.33072485593114 1
1.16503718727664 1
1.52965027187725 1
1.18622430798139 1
1.53848470154848 1
1.12049311904929 1
1.29020229386471 1
1.70175309182372 1
1.46855354410539 1
1.41931890718542 1
1.2611103443531 1
1.77406306047591 1
1.42472623822866 1
1.17214743690523 1
1.63825329500598 1
1.20147191319639 1
1.80273527091972 1
1.39757975834277 1
1.58757132660165 1
1.56989258249355 1
1.2201335783998 1
1.22552930619451 1
1.57225045806508 1
1.09506922986488 1
1.39044292934529 1
1.17449812609804 1
1.1785890440274 1
1.67722087824209 1
1.51263440000989 1
1.56428884597476 1
1.38085550575946 1
1.19180925301532 1
1.24213699817132 1
1.29300581920037 1
1.4264143277793 1
1.25224185081249 1
1.37662182991361 1
0.845855674779399 0
1.57702416638856 1
1.43350845620996 1
1.63311400970648 1
1.03434531191778 1
1.26636492063631 1
1.1931138934836 1
1.11774056643377 1
1.3948460368606 1
1.65325476675783 1
1.24847109488837 1
0.744343374588391 0
1.44075683463315 1
0.823095580504145 0
0.982040546657523 1
1.31981564874714 1
1.56524059775498 1
1.3079377589581 1
1.50242509583837 1
1.79814592028359 1
1.37950315066393 1
1.13600846951766 1
1.2353103299301 1
1.26435106690455 1
1.02198898312738 1
1.46785819672381 1
1.75042681170587 1
1.20447448960643 1
0.834793957092037 0
1.47314495163634 1
1.32950448123277 1
1.03432981340863 1
1.2311837098835 1
0.984648444511996 1
1.24154001471658 1
1.44857032413431 1
2.06292954063275 1
1.69379925845347 1
1.31709187250402 1
1.44471639982235 1
1.31162213544031 1
0.912918505134361 0
1.8638986088511 1
2.04272241221 1
1.4740226161207 1
1.45535938831202 1
1.23949177292234 1
1.5844351240457 1
1.43146615634305 1
1.47861237727705 1
1.02648789289405 1
1.13056422034784 1
1.0470654199725 1
1.24210754768837 1
1.35813186669913 1
1.7703917904624 1
1.16222275727148 1
1.05114871427377 1
1.22295022421594 1
1.41832088271054 1
1.41140034067187 1
0.922264598366582 0
1.17460487957261 1
1.19031272856687 1
0.990380939681401 1
1.27319793382398 1
1.70746609185548 1
1.56957497649805 1
1.86977453673776 1
1.35017394019164 1
1.47356178265082 1
1.85699881788607 1
1.36884779898144 1
1.49249755220395 1
1.20407645957532 1
1.34786808053031 1
1.50091811004363 1
1.27880050393548 1
1.53978228607333 1
1.27213229303419 1
1.28754673720953 1
1.41501115875732 1
1.5042896071069 1
1.38693647561251 1
1.21397339895727 1
1.44376494943071 1
1.23064636455327 1
1.57255821154081 1
1.75404918855507 1
1.63926899760592 1
1.6681684128092 1
1.86953549998098 1
1.10603901705242 1
1.56979527688134 1
1.91093957436637 1
2.17032258021007 0
0.942884427535462 1
1.50549457724415 1
1.11843134997854 1
1.19918221336198 1
1.40230609135028 1
1.27795595337267 1
1.49015706468043 1
1.35027507752774 1
1.36367348821303 1
1.8650372741839 1
1.33011950483949 1
1.16824451866996 1
1.3539910802976 1
1.25127127871974 1
1.58066388342237 1
1.04920106496342 1
1.05267209228622 1
1.49986453467105 1
1.53630858910334 1
1.44894174898488 1
1.3949068147026 1
1.31070370923045 1
1.27826685048161 1
1.73091966610847 1
1.54283471751805 1
1.49532006652494 1
1.29990719741601 1
1.12923913498485 1
1.27194211828152 1
1.58854105139782 1
1.69925753234747 1
1.44406493396241 1
1.49630996651263 1
1.55088215759919 1
1.2354221674774 1
1.75417276515924 1
1.30498759002547 1
1.53875228768311 1
1.20562582022855 1
1.21232103224574 1
0.888248838618987 0
1.39526604752286 1
1.4701329284 1
1.28169988857209 1
1.15161079418884 1
1.30221844811613 1
1.48282094717478 1
1.92850087295151 1
0.957087664259592 1
1.17550857060652 1
1.48292449043783 1
0.939221630368153 0
1.16968286593354 1
1.25358937172198 1
1.50587815287818 1
1.62377121968029 1
1.48958795896178 1
1.34617916878102 1
1.35673551892239 1
1.0466433128324 1
2.00844987269155 1
0.792286531731716 0
1.21337554525912 1
0.90224447584299 0
1.07619664270047 1
1.46845038237088 1
1.4709774850817 1
1.46051426641942 1
1.30576043602069 1
1.27260048352238 1
1.63278537651155 1
1.20810853309907 1
1.43961975598968 1
1.61093524040531 1
1.70253167707734 1
1.3038928229601 1
1.37342258322728 1
0.974877124164676 1
1.1787128037941 1
0.893599356948373 0
1.40979679980085 1
1.56894951566589 1
1.23425799184363 1
1.22416241841979 1
1.65462641747685 1
1.424340541527 1
1.28152954407591 1
1.55371023623428 1
1.80122412280452 1
1.43438674539914 1
1.18977067842763 1
1.16872307463332 1
1.50488689904558 1
1.42934384998798 1
1.4919939249564 1
1.44043239938513 1
0.745893827876567 0
1.55875145200096 1
1.50528482299349 1
1.32766250792124 1
1.60527058479213 1
0.711498585193094 0
1.3831985141936 1
1.36886083240133 1
1.31486451620686 1
1.49561281568283 1
1.34714578314505 1
1.39796360278595 1
1.2304084045742 1
1.34776196171104 1
0.960926574334776 0
1.50993958014939 1
1.74618553675894 1
0.958564588377287 0
1.2445500225515 1
1.35326915100107 1
1.4941077032807 1
0.99369893421016 1
1.45905408395109 1
1.21702069016941 1
1.38606848268459 1
1.23021689394712 1
1.31977243197561 1
1.25264730222256 1
1.28715294257922 1
0.824163723454295 0
1.59568155305018 1
1.55753329763166 1
1.54127865492066 1
1.63611453070488 1
0.972375547594888 1
1.73304274280167 1
2.10082764621328 0
0.950235739893126 1
1.20677264763599 1
1.44178254379436 1
1.19294027895135 1
1.68888872058952 1
1.24123787118988 1
1.14042266776626 1
1.24640504963073 1
1.52442726945248 1
1.23666898219989 1
1.37084333792822 1
1.32651749573178 1
1.22904467100558 1
1.23630751269484 1
1.52999476821732 1
1.69786528340865 1
1.14020940704173 1
1.39684066922192 1
1.05818424115734 1
1.29700489913633 1
1.38696897897771 1
1.30355220872315 1
0.89697617490663 0
1.82512037259801 1
1.52469862279944 1
1.17422712660258 1
1.23976253088875 1
1.13126688787085 1
1.1424797209556 1
1.01824319079208 1
1.68970503826978 1
1.37634588380996 1
1.16133890412496 1
1.13480023032697 1
1.73789996222009 1
1.32317376539996 1
0.784604399913789 0
1.35740109768034 1
1.14585315440031 1
1.60454480308275 1
1.34500280988211 1
1.45806512656058 1
1.0955996847317 1
1.59020189940074 1
1.08526511259593 1
0.959179104170249 0
1.25759917000007 1
1.17566571401783 1
1.39017007713531 1
1.2460953442168 1
1.32816235998313 1
1.33098181753518 1
1.61616527688163 1
1.10874749529488 1
0.816813501859107 0
1.42800900806172 1
1.54416904018267 1
1.50831393539917 1
1.88846636370388 1
0.875111689922138 0
1.53368267238895 1
1.49306602296705 1
1.48865706077489 1
1.11609908169697 1
1.39042104968336 1
1.52529371688851 1
1.08825424135282 1
0.846250128085073 0
1.2024157027905 1
1.18465302657067 1
1.19862966121814 1
1.17136484678227 1
0.959469656794635 1
1.46316792020288 1
0.956501225107566 1
1.30937029327618 1
1.05959239149531 1
1.77459618758979 1
1.44748582765135 1
1.54695355035956 1
0.993119471638391 1
1.27205659411931 1
1.71543315962174 1
1.48947792552451 1
1.57774391249971 1
1.74983282198378 1
1.73094967146423 1
1.45428214756464 1
1.57874379581662 1
1.93873474519192 1
1.57681370968735 1
1.67029354957063 1
1.47214851284609 1
1.09526453375695 1
1.46367515523932 1
1.53185009047701 1
1.1495871062666 1
1.39788232021704 1
1.64023771277114 1
1.58223800970842 1
1.64118875209677 1
1.55295246480151 1
1.16592358084935 1
1.41167493156927 1
1.47170348670283 1
1.31651142867278 1
1.62350958991848 1
1.61446807016245 1
1.70068816683213 1
1.51889351381163 1
0.848093204776332 0
1.72014516976657 1
1.70824443332737 1
1.42785299183438 1
1.61476473451262 1
1.38889148564417 1
1.21217445071958 1
1.55916168099158 1
1.49310237787654 1
1.63953011130325 1
1.19304320635188 1
1.48231263076841 1
1.28812119455489 1
1.29750643182944 1
0.832605260945007 0
2.09548875899052 1
1.5568243015711 1
0.766884499122348 0
1.77246483756733 1
0.982326564255278 1
1.25370718348592 1
1.3992574493788 1
1.26340509405737 1
1.34984885663115 1
1.29890333623711 1
1.29512591988834 1
0.880663569282669 0
1.2732326690679 1
1.52025289335269 1
1.23608900821693 1
1.32767917419868 1
0.938531483156959 1
0.890622720058098 0
1.69185493299309 1
1.20559623901152 1
1.53826745879267 1
1.61885257663626 1
1.7057836325212 1
1.48641435016874 1
1.88554985956085 1
1.21825959154689 1
1.23380042341671 1
1.4740891527731 1
1.54359162895662 1
0.999634284689284 1
1.46464768760189 1
1.27129141598707 1
1.44364074807426 1
0.99848210988821 1
1.01229381268593 1
1.33006948539775 1
1.10104162261846 1
1.53011562042362 1
1.79167639864645 1
0.959066395184313 1
1.02129360353799 1
1.06479977017311 1
1.29269064521973 1
1.32820236499599 1
1.30157590741725 1
1.69035676375442 1
1.8641040545659 1
1.36852732065036 1
1.3127826576633 1
1.07418806595423 1
1.43581976456826 1
1.07230527924067 1
1.50689239477731 1
1.16438237983928 1
1.31127716117979 1
0.977961355161196 1
1.75214575067923 1
1.33009854064741 1
1.68767407954642 1
1.11890262931985 1
1.08621069966723 1
1.38177915809132 1
1.4606853945486 1
1.49765389566549 1
1.58099159478013 1
1.22210723075911 1
1.10661363425224 1
1.19979382018791 1
1.36193176727616 1
1.38980500459082 1
1.42504320511671 1
1.39551993968193 1
2.0060254813367 1
1.79230698914452 1
1.28345925698369 1
1.10827094389054 1
1.46800693817376 1
1.36084226609576 1
1.86759534390519 1
1.60077042978415 1
1.53732448429453 1
1.46156608620293 1
0.897630007655668 0
1.44601126988212 1
0.921452923554376 0
1.72573843018419 1
2.00324794532671 1
1.51028030658803 1
1.74235616714612 1
1.46576199760943 1
1.55241562444849 1
1.31496334085456 1
1.32478880504233 1
1.26242813443102 1
1.67852255857749 1
1.26421959645599 1
1.49985383509185 1
1.23763642970027 1
1.54638541408835 1
1.02987729488899 1
1.32528304200785 1
1.63996193412559 1
1.61268237262643 1
1.1670776373606 1
1.25790125840057 1
1.40664575235765 1
1.72605899767562 1
1.7574316057205 1
1.30363685612439 1
1.59905682264009 1
1.07253150462534 1
1.22906715086375 1
1.5851243745611 1
1.62068302165828 1
1.80519799474277 1
1.30079537916763 1
1.10449451342303 1
1.61984092632683 1
1.61126537969578 1
1.1444117354069 1
1.31513650002915 1
1.59497646114784 1
1.14024301421453 1
1.43352057591048 1
1.38575604743179 1
1.28215728147145 1
1.31736033578019 1
1.17540231477353 1
1.30118166279886 1
1.48641186820936 1
1.06615490866733 1
1.20009035938232 1
1.43212756178779 1
1.7316492622468 1
1.62256947540871 1
1.08253074591925 1
1.47620381784795 1
1.33389998137797 1
1.04965104717826 1
1.17496977165487 1
1.19204692657273 1
1.69849023715723 1
1.29163826822476 1
1.76901670279005 1
1.10698473741148 1
1.39722805680119 1
1.4503843165609 1
1.14586978812282 1
1.72944219597828 1
1.302156779299 1
1.4348771347475 1
1.90539280108252 1
0.841363861796167 0
1.29772264152119 1
1.49555094076319 1
1.59819164793584 1
1.70190233053512 1
1.08541654604098 1
1.29765984583145 1
1.24770803725087 1
1.29612001315292 1
1.51956265973748 1
1.62055425977572 1
0.997923715750144 1
1.19398348019268 1
1.48434742753745 1
0.867743201086893 0
1.2509375431028 1
1.14926590598211 1
1.77316502240044 1
1.02762562228535 1
1.48821968820789 1
2.0989393446338 1
1.28132934611482 1
2.00065395602866 1
1.00605645873245 1
1.02994668077159 1
1.788890471966 1
0.789164984472822 0
1.73448364053094 1
1.34234869710887 1
1.64455895307791 1
1.21412449441799 1
1.2387319968904 1
1.54707765987568 1
1.65659517472744 1
1.20070750029089 1
1.32889812345511 1
1.42875603656643 1
1.16786423269275 1
1.33953665332025 1
1.43414608119891 1
2.10848682545484 0
1.43876794987737 1
1.39490172136636 1
1.16190250085049 1
1.52999318550075 1
1.34550480259808 1
1.37727559727977 1
0.939099902933436 1
1.72812502081392 1
1.67665951050095 1
1.41067218804678 1
1.12697136474872 1
1.03968869672764 1
1.153029634552 1
1.04404492423203 1
1.43927169504713 1
1.38080560209678 1
1.21777755546455 1
1.26362863460916 1
1.29284513373256 1
1.40136955717545 1
2.02146298441026 1
1.40032079111334 1
1.17248559621038 1
1.22445250137677 1
1.39063358807214 1
1.26237214089966 1
1.48263860664868 1
1.29169747843098 1
1.05313984017823 1
1.73401649618119 1
1.53934162659589 1
1.42947313151722 1
1.67437652004812 1
1.57829111594325 1
1.45790383877167 1
0.857623490621168 0
1.11473453558672 1
1.70314896927663 1
1.5013394952025 1
0.963925200660773 1
1.79833476770693 1
1.30300400095506 1
1.19298676340269 1
1.3080863038172 1
1.4535744726754 1
1.30125346437256 1
1.42888457293419 1
1.18684367696073 1
1.73655271200745 1
1.36158474891219 1
0.508976850991125 0
1.37009611683619 1
1.10529039500853 1
1.47681281548352 1
1.30035368512323 1
1.83055428796424 1
1.49497307608775 1
0.927105739188321 1
1.5318858977641 1
0.768044958674087 0
1.07090436490965 1
1.23871387083625 1
1.58608616045714 1
1.25484910308825 1
1.23208863231761 1
1.19613954543572 1
1.1442347564729 1
2.19427238687941 0
1.37416626939879 1
1.72125847655716 1
1.13405854424715 1
1.19998111190419 1
1.60313792620132 1
1.34049960596897 1
1.27843277371381 1
1.49197194074201 1
1.67024591677915 1
1.58864231325573 1
1.55000379566177 1
1.33364762159258 1
1.20639868895791 1
1.44502701608016 1
1.10994603973208 1
0.884278254445149 0
1.24187502169755 1
1.62607648150479 1
1.51733370723391 1
1.24223673096935 1
1.1708164178265 1
1.02302072577492 1
1.26418850806425 1
1.28712835671318 1
1.11820724106255 1
1.3604197059184 1
1.23359646861793 1
1.00886702611123 1
1.73201485422047 1
0.831942264720139 0
1.57655233377043 1
1.286235634419 1
1.6987000411552 1
1.50808352003435 1
1.27317460101795 1
1.419477464373 1
1.32032673412772 1
1.19558083875938 1
1.37684799048437 1
0.813569431450476 0
0.948184205083429 1
1.57568016017125 1
1.00688851446765 1
1.33784381346087 1
1.54973197428294 1
1.49434689406211 1
1.37984328726971 1
1.75697653822168 1
1.55634099537141 1
0.722197768742091 0
1.73236798120048 1
1.41458876154058 1
1.6515650650152 1
1.19244631708777 1
1.21879934039332 1
1.15525671593181 1
1.56013666535202 1
1.73958925249737 1
1.77221450655749 1
1.62270656604997 1
1.44935956578806 1
1.32382511077376 1
0.851981539598073 0
1.5663155686959 1
1.44880054363101 1
1.63916530666444 1
1.72582406040809 1
1.41767682845015 1
1.3779391668637 1
1.62170016030849 1
1.22662388565991 1
1.31789273471439 1
1.15357660741404 1
1.28955927480647 1
1.15290834341726 1
1.23946624214067 1
1.21880363394969 1
0.860140117471069 0
1.24716435210955 1
1.54440065528995 1
1.13099983448038 1
1.2048648028074 1
1.56156989462565 1
1.34684851057574 1
1.52915173633446 1
1.34875239087904 1
1.45001120189742 1
1.19834543600438 1
1.71688680239967 1
1.6831860092599 1
1.37426411826121 1
1.6113244532189 1
1.34807752795422 1
1.57525250864183 1
1.29273669976547 1
1.47002540553184 1
1.67654544825537 1
0.994385577424826 1
1.35105351848813 1
1.39869215891734 1
1.31535609181738 1
1.22819200710795 1
1.25994957867069 1
1.1175628207078 1
1.26511543525494 1
1.12663209715529 1
1.88107867516287 1
1.1212615012286 1
1.69181553792261 1
1.77418643226445 1
1.38875464921733 1
1.03135997337492 1
1.62373799005793 1
1.27097641050494 1
1.45477827351864 1
1.07771494940242 1
1.102648355441 1
1.09251888729782 1
1.34447680029172 1
0.944554509231914 0
1.85156438750262 1
1.02169766068915 1
1.31772144958772 1
1.66547910594713 1
1.55231461677931 1
1.35532772501401 1
1.58053423489796 1
1.54206139589318 1
1.30848189236091 1
1.29894248840571 1
1.43554750972703 1
1.44339088719493 1
1.24742911143476 1
1.50580061529736 1
1.28741469839244 1
1.35789613780949 1
1.00344232630874 1
1.26457960738742 1
1.49431428739549 1
1.24294839068338 1
1.29496671094459 1
1.37069203981463 1
1.23114214122255 1
1.62849932226257 1
1.64456434597523 1
1.5728727494893 1
1.54653399933781 1
1.61396017747557 1
1.09898513438135 1
1.5763776728184 1
1.18595357915368 1
1.19141055410293 1
1.01740079321069 1
1.26911660438392 1
1.02463897827424 1
1.52627351791469 1
1.00485337898561 1
1.52132266994355 1
1.67257906146415 1
1.40282993211194 1
1.39256021231709 1
1.60190729460063 1
1.0976814424796 1
1.42802622984207 1
1.36184775961365 1
1.3208573082285 1
1.38222270723592 1
1.54197784462568 1
1.3839546731826 1
0.9124024274842 0
1.32056675391732 1
1.47343975427973 1
1.27328751739196 1
1.67457272760641 1
1.53729772338088 1
1.51665426354316 1
1.71327934538533 1
1.26951942480825 1
1.58341649564256 1
1.53750414996265 1
1.35789600659804 1
1.46146031574108 1
1.33456688997646 1
1.18623413972905 1
1.35148461066899 1
1.30013892392666 1
1.73405999536087 1
1.30821227369529 1
1.6756064307554 1
1.33467909973292 1
1.45305649832689 1
0.923647618105747 0
1.6054207014412 1
1.46388726554476 1
0.900200645615677 0
0.869210939221212 0
1.42443337227247 1
1.20033424962569 1
0.79222299845425 0
1.10292088007886 1
1.41415287260462 1
1.54909479130802 1
1.10938214822553 1
1.6042958922924 1
1.10309025586364 1
1.56017970019191 1
1.35027905538374 1
1.55795527416638 1
0.911259923079118 1
1.50704078858603 1
1.28030300597293 1
1.15360382418048 1
1.37778135120941 1
1.59686712966594 1
1.62868101342149 1
1.33856028709464 1
1.41595192418726 1
1.33248340773481 1
1.44698477389226 1
1.55343154275618 1
1.22593091047263 1
1.6873475437131 1
1.43939723263882 1
1.20915128921229 1
1.22984676138626 1
1.30226793551511 1
1.19082076251521 1
1.60589811243699 1
1.02580195858523 1
1.1860365703477 1
1.48444674235201 1
0.717654990269618 0
1.4126809471304 1
1.78885300628109 1
1.47094042065041 1
1.15302533365917 1
1.49713091299855 1
1.35176426180686 1
1.27347858815105 1
1.51489635180067 1
0.976402247365224 0
1.38835314763315 1
1.57789699564596 1
1.07008000348236 1
1.41630922280211 1
1.11388514544684 1
1.2760067744208 1
1.4686641832615 1
1.42262309513613 1
1.93363754070164 1
1.26790031417855 1
1.08360083317913 1
0.904123711968701 0
1.18868585868048 1
1.00505234761737 1
1.4925381164444 1
1.40929288662163 1
1.38756002441514 1
1.30158506928214 1
0.97188334405084 1
1.74800468857164 1
1.44897361517947 1
1.27001277621343 1
1.50458148183841 1
1.52082336980456 1
1.7638329556859 1
1.02469732270863 1
1.90326469418721 1
1.6675699461304 1
1.20408002478812 1
1.42805362325085 1
1.30393946222955 1
1.65316950306903 1
1.59248357113553 1
1.02059701402238 1
1.46327810952102 1
1.30250336749968 1
1.30716513479051 1
1.55604799405331 1
1.47753780566112 1
1.19835995060319 1
1.05456098733377 1
1.61417729470959 1
1.40986883663537 1
1.12190855501633 1
1.2405789410879 1
1.03504908355649 1
1.40464100359976 1
1.24511836511214 1
1.01095811732053 1
1.65174395316391 1
1.75931768883209 1
1.25275074140619 1
1.29055724796935 1
1.1055090793707 1
1.8606548266037 1
1.4673020042282 1
1.19129983986969 1
1.29953807609119 1
1.24647929878763 1
1.41097021009069 1
1.53033416692386 1
1.33906752011889 1
0.976425122527353 1
1.56211703249202 1
1.60260028840877 1
1.62455655535932 1
0.964369912312136 1
1.05350678951322 1
1.67133514697053 1
1.26874434093594 1
1.26292515753109 1
1.72978433701087 1
1.56825707212128 1
1.49665142795755 1
1.64747323218782 1
1.26235013424867 1
1.43817899296978 1
1.81401437055545 1
1.21885204256963 1
1.28124321791748 1
1.19079263981258 1
1.07611135248495 1
1.60515816132494 1
1.62192309358838 1
1.14539604850697 1
1.44253546661027 1
1.39977468067437 1
1.13803056816859 1
1.74407256679015 1
1.13795312630695 1
1.48352991886989 1
1.19431740833067 1
1.59034510962645 1
0.748367290830085 0
1.61715675159708 1
1.50329770942447 1
1.40282379186436 1
1.08836562675247 1
1.44248320103645 1
1.34747916350084 1
1.44751235271387 1
0.993179124990928 1
1.09007093422122 1
1.46539560427335 1
1.25040063516203 1
1.66311774044808 1
1.48442985906624 1
1.25733199929083 1
1.49906344010411 1
0.985547523607747 1
1.29359536262796 1
1.14686684084351 1
1.40507746328228 1
0.953857404409695 0
1.50664983639759 1
1.65251982984891 1
1.49869587793175 1
1.92766471731557 1
1.40148358463746 1
1.65532840533837 1
1.28973764982271 1
1.10232904849254 1
1.53057934637814 1
0.994516191930156 1
1.25078273250281 1
1.28294394645896 1
1.34923807861498 1
1.54958866975442 1
1.51912829661212 1
1.60696538828475 1
1.25952999342667 1
1.37933216618526 1
1.51837915964433 1
1.52971617765149 1
1.35219129947726 1
1.20323803822308 1
1.46142698544257 1
1.58516235349759 1
1.53399689395654 1
1.68623950547884 1
1.02923988712596 1
0.989072317236946 1
0.96366896260389 1
1.59562691246782 1
1.51859560837675 1
1.3379618518423 1
1.65832614971825 1
1.06156218669509 1
1.25604155215652 1
1.42606193525126 1
1.32752624880348 1
1.38300927570972 1
1.0342399180761 1
1.47227254440964 1
1.36984761876627 1
1.53398326615063 1
1.40778260007956 1
1.63904036129114 1
2.03316539163689 1
1.56540653182553 1
1.43220120591315 1
1.6877070371033 1
1.21525655813693 1
1.3370529015651 1
1.58148261890441 1
1.68848133190855 1
1.91947057894799 1
1.20260645380474 1
0.972575289117525 1
1.71266515257325 1
1.12055961354179 1
1.20940443103217 1
1.9495880533479 1
1.77318177823484 1
1.25363935914022 1
1.28773235231185 1
1.21117721894739 1
1.51452068159935 1
1.5617598171459 1
1.26349304622334 1
1.51253770043419 1
1.63708819262802 1
1.11770540292315 1
1.71729358533649 1
1.08293679390627 1
1.27831428115646 1
1.12440634138532 1
1.04736397286644 1
1.23604349405084 1
1.18577352218973 1
1.64034006659449 1
1.02902610139271 1
1.4128585617519 1
1.47722568023893 1
1.96065037064779 1
1.55697955900361 1
1.57563113849024 1
1.68396812226385 1
1.66627946762532 1
1.54067655338467 1
1.04421830048994 1
1.63307204239342 1
1.04138160850742 1
1.12086692387734 1
1.79244623595989 1
1.27981906747717 1
1.41791329681592 1
1.65675171738957 1
1.50374125162688 1
0.914540409277805 0
1.24168973463013 1
1.12977360666249 1
1.44497460155509 1
1.33880770055055 1
1.01457449612669 1
1.54748241628396 1
1.52589127242433 1
1.14285964813551 1
0.956314734186052 1
1.18776526949055 1
1.38278267344266 1
1.2847275137826 1
1.71510759887696 1
1.24669919611444 1
1.98627236584101 1
1.43203012884727 1
1.62633658521949 1
1.56741080822411 1
1.79631575428774 1
1.94140496346666 1
1.42222055040201 1
1.03772354898096 1
1.16868918880376 1
1.49199105868978 1
1.1452306156722 1
1.56991711310017 1
0.948986363024368 0
1.59398685178956 1
1.51413695360268 1
1.60712110109889 1
1.72098546667796 1
1.38496183954484 1
1.28935393288645 1
1.33162973273863 1
1.14905486780728 1
1.24628035150918 1
1.26672192212367 1
1.61290651572516 1
1.47922767458236 1
1.43626941972785 1
0.937712037496848 0
1.33252039631048 1
1.93901249372354 1
1.0597076082754 1
1.88533347332571 1
1.54380294383223 1
1.61379584096482 1
1.54960386931162 1
0.856351639924615 0
1.92018438692405 1
1.32092860381124 1
1.26843143884677 1
0.96832929131742 0
1.55187034135444 1
1.08057806452896 1
1.25756241577674 1
1.41198884066068 1
1.09190715806147 1
1.10686160356183 1
1.18648963194488 1
1.62799506792157 1
1.41094420554708 1
1.17174389524165 1
1.57006783888833 1
1.21905928834406 1
1.2199474395163 1
1.23453659964274 1
1.42932720748285 1
1.57619044671674 1
1.18957884849188 1
1.60466142649168 1
1.31051020215476 1
0.828502289843652 0
1.71809715677917 1
1.58590807820416 1
0.889181181612157 0
0.784546792663503 0
1.58252214299498 1
1.66067772049979 1
1.2563192332728 1
1.53393168453643 1
1.07931195602065 1
1.7461483841046 1
1.35241648366813 1
1.6193730160894 1
1.56813368720311 1
1.80112326032326 1
1.40205145320355 1
1.43928255303125 1
1.24232893129729 1
1.71759037091119 1
0.996461632234424 1
1.42660455601513 1
1.14531190171871 1
1.10244316558424 1
1.0178571172029 1
1.79623570722728 1
1.56956234192411 1
1.95511310107955 1
1.06578041100432 1
1.03008964903303 1
1.27149910313293 1
1.45631246515758 1
1.51558397650364 1
1.20008424015281 1
1.15298106801968 1
1.47723843505662 1
1.29282834498483 1
0.919874301545879 0
1.68208968426204 1
1.54082927404786 1
1.67783869904794 1
1.18858209650439 1
1.28106206592035 1
1.39239455123987 1
1.29888306841439 1
1.59715362306094 1
1.60359882624608 1
1.2793815945039 1
1.42568955201406 1
1.4639286202342 1
1.48516325481934 1
1.44777753972233 1
1.48456839508877 1
1.55548384800041 1
1.79055743585574 1
0.900861215376503 0
0.945380955204501 0
1.67317339935146 1
1.59144182203657 1
1.39979260091237 1
1.48865600122051 1
1.94238853882181 1
1.43954206825261 1
1.23035732827783 1
1.66175459829599 1
1.54611871247939 1
1.17467528660569 1
1.23241906088522 1
1.79564627154503 1
1.26776946519968 1
1.52963506995127 1
1.61495304162554 1
1.23764679423505 1
1.57166953059911 1
1.08188221354963 1
1.73928675554593 1
1.35378518028757 1
1.33482509905302 1
2.00236137342021 1
1.15518130154401 1
1.63278476145838 1
1.26215761297122 1
1.30745148339991 1
1.49842598721747 1
1.14700865271585 1
1.09292735931643 1
1.31191122870292 1
1.43940236747833 1
1.42462902637763 1
1.4384097527856 1
1.6270040039777 1
1.39787978704636 1
1.34475825996256 1
1.33078603063823 1
1.09625036488084 1
1.19398479852515 1
1.11651473480237 1
1.28391024635148 1
1.54991186542843 1
1.44451331008155 1
1.55530495198267 1
1.08593640201892 1
2.01990838463458 1
1.64562992255159 1
1.25436541460234 1
1.76897420407741 1
1.27278343335944 1
1.52460997033205 1
1.35630267655126 1
1.33528078096708 1
1.32037693185992 1
1.27489275048301 1
1.57081544980736 1
1.21570547386489 1
1.37075563309192 1
1.95334384810029 1
1.42874562456215 1
1.3568229977244 1
1.51261671423645 1
1.52690376588245 1
1.66275120761751 1
1.20466062481781 1
1.1614516517752 1
1.93630338335897 1
1.68484141335073 1
1.506526275646 1
1.65268729970072 1
1.09127305519976 1
1.16129202401391 1
1.79064254619852 1
1.1922536661495 1
1.56253226837446 1
1.1566545569265 1
1.71586774813169 1
1.38747093919823 1
1.72956163908991 1
1.61595822058743 1
1.59886824357261 1
0.969963377373077 1
1.67504804408977 1
0.943768283667913 1
1.28581444316672 1
1.49846850194875 1
1.12106382788996 1
1.92681668811225 1
0.86574856002524 0
1.59710382906186 1
0.865207137202553 0
1.47855992206131 1
1.18752829126598 1
1.39138310070073 1
0.730803403893705 0
0.98097254600887 1
1.03925053220927 1
1.4667297691625 1
1.63586638215988 1
1.4058064792667 1
1.18571811899861 1
1.19800791476777 1
1.49741569112766 1
1.40939433003433 1
1.11558999464341 1
1.45575765408661 1
1.46331784315818 1
1.51421283480782 1
1.40752840490889 1
0.89953360364398 0
1.33454930245413 1
1.19189053138098 1
1.37368996065259 1
1.41868178332616 1
1.54079189458951 1
1.16914913714192 1
1.23267810072953 1
1.2688437241421 1
1.74783231782422 1
1.43054616108435 1
1.47449036209739 1
1.53599871918759 1
1.24926526355284 1
1.67694132622598 1
1.28966399162187 1
1.15271579766661 1
1.14904313163832 1
1.28313935594103 1
1.47311453086307 1
1.42594488250911 1
1.35041220640801 1
1.5779427228562 1
1.84950820726972 1
1.58382279137397 1
1.35961298951539 1
1.45539428481914 1
1.72181958383397 1
1.79457486355965 1
1.17222585602362 1
0.97988253028445 1
1.56654528779248 1
1.6569191662736 1
1.57771711894411 1
1.28115638016875 1
0.958078422967652 1
1.2537332888031 1
1.08980110128143 1
1.82765743684927 1
1.38955374577571 1
1.06616151308522 1
1.30760300729812 1
1.44039154284851 1
1.45287138072716 1
1.27835408408196 1
1.50783074222823 1
1.33920134450811 1
1.66566317024092 1
1.2085769619601 1
1.45353797106782 1
1.22446638119906 1
1.35111963908116 1
1.21948506414138 1
1.18236701965982 1
1.06758738238674 1
1.7345231099368 1
1.58872302899816 1
0.706522972996755 0
1.32523630221796 1
1.35632357117288 1
1.46247460066432 1
1.34952318253677 1
1.50880827184277 1
1.06295754214405 1
1.18173680808852 1
1.26045045312682 1
1.37214484737535 1
1.17171575834758 1
1.58533301086334 1
1.51590801331763 1
1.26286644147015 1
0.812953668726948 0
1.26866350106977 1
1.44270799255788 1
1.34813483551937 1
1.25697097900963 1
0.93911757696593 0
1.86466575695129 1
1.37027279013802 1
1.25668409396088 1
1.27873149253507 1
1.27355570446484 1
1.18766155085252 1
1.32488593077641 1
1.21385427907264 1
1.45854175475254 1
1.45104716315014 1
1.20359842438063 1
1.7232510209361 1
1.23378156642406 1
1.57395658854151 1
1.45744810349511 1
2.1316164085955 0
1.48001523256076 1
1.35847554786245 1
1.37663875386247 1
1.63119118649951 1
1.09778680094929 1
1.72577257257317 1
0.682144778932702 0
1.35111086914288 1
0.979281314263758 1
1.76010317293747 1
1.53832947899291 1
1.33328640281142 1
1.23881409509569 1
1.29501272629514 1
1.31445111912701 1
1.84479375540641 1
1.87399219350082 1
1.51214382217248 1
1.41316393476614 1
1.02330287792971 1
1.1453247572202 1
1.46832692949713 1
1.27459732477629 1
1.4074752888658 1
1.66190079912263 1
1.3316017889783 1
1.80293495170201 1
1.35131385266002 1
1.89826613173182 1
1.37323543165768 1
1.33863298898487 1
1.24316535384672 1
1.0421176225564 1
1.45317997243436 1
1.27434305388728 1
1.52765631493461 1
1.66428022561605 1
1.0857417091017 1
0.941390707257921 0
1.51672238657852 1
1.4534644646502 1
1.33638288139167 1
1.46080527204531 1
1.53036019765823 1
1.75017970733427 1
1.03418467805923 1
1.14071647068089 1
1.37724180499795 1
1.27403340593159 1
1.32284647084836 1
1.22145349387795 1
1.38101716264594 1
1.63356199125482 1
1.24244904458418 1
1.48195955766445 1
1.28144048804566 1
1.58451006023721 1
1.27192078520714 1
1.36811328412011 1
1.65103134929773 1
1.27470199466163 1
1.93266362089894 1
1.31631372175615 1
1.97219072534238 1
1.76281210424301 1
1.39973183192797 1
1.84637156775211 1
1.15445350613982 1
1.09025903255701 1
1.14436329018051 1
1.23863082014011 1
1.00517022409908 1
1.39360007947999 1
1.19947640141908 1
1.45467472809389 1
1.3734689637221 1
1.52764437110526 1
1.50858077688231 1
1.58578865553069 1
1.52511756586718 1
1.2736846032351 1
1.28313580748058 1
1.13697582730401 1
1.29502453358765 1
1.13510137868795 1
1.20397519554756 1
1.40704694786858 1
1.72076950209721 1
1.60073364432881 1
1.50273730986176 1
0.948688554047865 0
1.58790793607971 1
1.29735627615263 1
1.35826043703685 1
1.28665894471719 1
1.40712634355455 1
1.11414235483643 1
1.55120640691325 1
1.50561359649278 1
1.33256372661491 1
0.983907671850107 1
1.01106190505212 1
1.25934058650368 1
1.25583801744177 1
1.17577681384991 1
1.9551488933583 1
1.08058094597103 1
1.56487727390723 1
1.40389274417793 1
1.71383180337148 1
1.10017464904874 1
0.881270369872461 0
1.43621702240873 1
1.08473362429363 1
1.48522355921126 1
1.64345459339923 1
1.30389939061843 1
1.53715923462962 1
1.26705830872703 1
1.5858212540818 1
1.04649968788868 1
1.84056929453766 1
1.12575861679957 1
1.38405905709885 1
1.55762209409458 1
1.6081782266291 1
1.25295148582441 1
1.2151934900897 1
1.11789009943839 1
1.3792443732703 1
1.50646875962332 1
1.73856164992522 1
1.60914930278206 1
1.22618978976437 1
1.22911918674779 1
1.30100632554647 1
1.35109484696019 1
1.59652087497445 1
0.844137687516657 0
1.54143475330717 1
1.43338505792887 1
1.37402126488917 1
1.5338695344311 1
1.26568240036776 1
1.50508391006283 1
1.31149909342361 1
1.18956978908284 1
1.34783259597117 1
1.08196584493169 1
1.47500057784838 1
1.6229805680304 1
1.05654805566206 1
1.29808967124002 1
1.30181944777993 1
1.62062689873885 1
1.38828587031986 1
1.28769929502222 1
1.08139351188837 1
1.24522604904934 1
1.24541064460678 1
1.30343130331787 1
0.988744624163261 1
1.38587828100842 1
1.08564577116003 1
1.54873638018111 1
1.31541710055488 1
1.48521199738581 1
1.29311602540807 1
1.49209006859885 1
0.983098493541638 0
1.43762257198249 1
1.7218549422224 1
1.09252537598549 1
0.733381117330089 0
1.40004584353745 1
1.10599982218708 1
1.54828030887386 1
1.42732807540598 1
1.52401914436498 1
1.22746302543073 1
1.36806256783735 1
1.80481564568488 1
1.27863526060053 1
1.60360895675365 1
1.14920022551065 1
1.33446778512884 1
1.400325115037 1
1.47580473625847 1
1.65205674486821 1
1.14596050078229 1
1.23940015095117 1
1.73667182954859 1
1.7136285746312 1
1.33644094826318 1
1.62309631031189 1
1.48683865626932 1
1.15018861409586 1
1.07113150885308 1
1.87944827742294 1
2.10796474937129 1
1.29235094506073 1
1.63070849309357 1
1.59913430027737 1
1.67057814193996 1
1.39643947835804 1
1.02483439986485 1
1.38955362401539 1
1.56164600620676 1
1.35684561455032 1
1.29820148440266 1
1.48918100310166 1
1.54982675789312 1
1.33313573804705 1
1.10522033681382 1
1.60935998619519 1
1.51239368127308 1
1.67472571480936 1
1.13188334534767 1
2.03230948401891 1
1.60586506900653 1
1.09237114003288 1
1.67424314382003 1
1.50307660837746 1
1.44051959271759 1
1.25113164838524 1
1.31596065184829 1
1.61767307415388 1
1.63311594242278 1
1.56276313954653 1
1.29630360731527 1
1.04686407100004 1
1.45927275992344 1
1.52847987329392 1
1.78830230129201 1
1.53762529131761 1
1.72618845467629 1
1.85837972426788 1
1.11708623154433 1
1.38701456997696 1
1.20986782651229 1
1.11878378689912 1
1.24415305771951 1
1.28753890836695 1
1.23097564370936 1
1.38369514379532 1
1.59850587396015 1
1.9120808342787 1
1.90988433573538 1
1.4162262898607 1
1.30607934867298 1
1.04865640319968 1
1.23973929927941 1
1.16228880365583 1
1.28737909895099 1
1.63078985905733 1
1.46424551051997 1
1.56119885693497 1
1.43145357418005 1
1.47153401941272 1
1.76270184102898 1
1.35190209253503 1
1.46363227191159 1
1.54814795362077 1
1.23123078848323 1
1.73230402439265 1
1.42727611280225 1
1.25126043646604 1
1.27769752626723 1
1.25184743900454 1
1.18543664580143 1
1.01443519620148 1
1.33396167781967 1
1.30304232188946 1
1.49759611516846 1
1.08884166372038 1
1.2479794273645 1
1.01867575274377 1
1.23063563311719 1
1.05857946816532 1
1.63322461664205 1
1.12479591250831 1
1.52071951618597 1
1.09246789502334 1
1.74027264837978 1
1.35086014307253 1
1.40537102352261 1
1.47416959230079 1
1.65574562628589 1
0.802134853151671 0
1.68564045952358 1
1.81173819784986 1
1.36768528573974 1
1.30598384337762 1
1.24219500785658 1
1.1777486051485 1
1.23603037052289 1
0.813984715128704 0
1.19185580030555 1
1.41866372393782 1
1.32178959492901 1
1.21279739195224 1
1.17649831837941 1
1.54405942455941 1
1.337195326399 1
1.36570960724179 1
1.33557890861862 1
1.45658767062708 1
1.37180126485171 1
1.04203607815397 1
1.90428434329654 1
1.51262332450747 1
1.61528808338073 1
1.5295783161857 1
1.13835993244065 1
1.34213326427706 1
1.36507684130813 1
1.1670261766687 1
1.51060296776655 1
0.923261828176673 1
1.67717096399749 1
1.44735918704603 1
1.25257714003425 1
1.25437539299302 1
1.47149311003897 1
1.31797165332949 1
1.10106418686574 1
1.07305130641839 1
1.40135113268741 1
1.59061700128415 1
1.72586419979637 1
1.63724865426411 1
1.62385609918603 1
1.36994313280354 1
1.05657017414196 1
1.36074378281851 1
0.952870885125183 0
1.3879322037153 1
1.29410313362908 1
1.40537528080845 1
0.991803424313192 1
1.38723920143919 1
1.28424511847288 1
1.31107803564452 1
1.59801116980001 1
1.45517833944845 1
1.07752552046958 1
1.22869953828404 1
1.23122755460986 1
0.489676892364667 0
1.20389170001928 1
1.30046327737036 1
1.53199920363995 1
1.20114086674155 1
1.8851601054581 1
1.45437075720216 1
1.35631611518376 1
1.48067348134017 1
1.45148148929069 1
1.32831298296613 1
1.14690472514101 1
1.06071776609862 1
1.33564235251915 1
0.814466028197804 0
1.40451667366628 1
1.26998665149705 1
1.59005235486724 1
0.820659545255654 0
1.67911359041331 1
1.08358201630236 1
1.99847671269091 1
1.46076969202411 1
1.27710527254616 1
1.44716264562561 1
1.26382577904486 1
1.67405126923219 1
1.26373235348327 1
1.22041963659406 1
1.33582662906498 1
1.54164174279271 1
1.14269440975619 1
1.43008522300522 1
1.6022087960176 1
1.39872499990127 1
1.25186945456718 1
1.38499677559254 1
1.23569637365589 1
1.42785984535294 1
1.11013190645714 1
1.4570266510993 1
1.040906106369 1
1.26286101222309 1
1.15059151720214 1
1.21136252128914 1
1.72742823272393 1
1.56625133510161 1
1.31713884618279 1
1.52724572331006 1
0.872064521910784 0
1.64433923701675 1
1.73139668104652 1
1.67901956999886 1
1.46073959126046 1
2.07829134630821 1
0.985888861167733 1
1.57243155557205 1
1.34386599679526 1
0.991158098988509 1
0.91385381704815 1
1.29427726238967 1
1.06708924400544 1
1.42728671973509 1
1.36494736007385 1
1.49718333650038 1
1.55770192137962 1
1.78323249736667 1
1.23220109854933 1
1.24722694113868 1
1.01648078587187 1
1.08144021753136 1
1.36519230127123 1
1.21943338376055 1
1.63411367585461 1
1.55106160462881 1
1.45770099814297 1
1.14828017767531 1
1.21090251005842 1
1.11658142924355 1
1.04721153924313 1
1.11917694913868 1
1.45303440036887 1
1.11650921580906 1
1.69838670493117 1
1.6266376271472 1
1.4844572842597 1
1.57789506866733 1
1.19367806887289 1
1.33836398062543 1
1.36420627049044 1
1.65828588804736 1
1.61969081216113 1
1.72280252796117 1
1.46900364172215 1
1.33851414195557 1
1.24493643784761 1
1.48670286654202 1
1.27462465112474 1
1.77889607351323 1
1.60760295058209 1
0.957658463972572 0
1.45385615308003 1
1.06884824581023 1
1.50665160811651 1
1.5375316495623 1
1.5372718191202 1
1.02767312779658 1
1.55765367829021 1
1.62411770603551 1
0.94802987148743 0
0.982045299890521 1
1.8834059631953 1
1.45963501112533 1
1.23939692343826 1
1.37271859662735 1
1.13469236166816 1
1.53309185656344 1
1.21515957216402 1
1.19134357460237 1
1.41872546871437 1
1.43870124580532 1
1.08487376198036 1
1.83215173990435 1
1.35730500898484 1
1.27552677936156 1
1.16628959830821 1
1.8383567203444 1
1.39873718933303 1
1.1611746762648 1
1.32774245359591 1
1.2127781125607 1
1.33316605033769 1
1.67748311311303 1
1.54748582612036 1
1.2986194436882 1
1.47688395847041 1
1.6016929644031 1
1.12762809220981 1
1.47036097301182 1
1.43737651959136 1
1.40484276498599 1
0.994435879841684 1
1.32708990511385 1
1.58689297944548 1
1.0625438736313 1
1.2093241720277 1
1.47362148492286 1
1.61763548433502 1
1.67173768523225 1
1.62891564785135 1
1.52230584962828 1
1.12637751569344 1
1.81470873449097 1
1.39800923059878 1
1.2753924770124 1
1.29310788561322 1
1.15277219348469 1
1.20393061509723 1
1.44599739365685 1
1.50102686730884 1
1.60031889680523 1
1.44396421362216 1
1.14561084331403 1
0.937113579992739 0
1.64213513912312 1
0.938882913648603 0
1.33478237252424 1
1.03894726056933 1
1.01854310329187 1
0.892475967925533 0
1.72842917047816 1
1.52796124831812 1
1.12593045313417 1
1.41673655447267 1
1.41328285911832 1
0.931441313425651 0
1.27001113346756 1
1.75496240371364 1
1.28539620073346 1
1.48119779998202 1
1.09673941490435 1
2.13530709808306 0
1.33327450350602 1
1.00745093433958 1
1.32642142531705 1
1.62344739838894 1
1.28287376831674 1
1.87619103564658 1
1.28247563503903 1
1.54785842106529 1
1.42548832550058 1
1.62154067648014 1
1.01711937672205 1
1.89981496528941 1
1.79768594074672 1
1.3999572273022 1
1.14347163868154 1
1.08299301001498 1
1.52518659859573 1
1.1242820448305 1
0.855389476589001 0
1.5903160643716 1
1.51433593101301 1
1.42527993405597 1
1.73896382854779 1
1.28141702257006 1
1.64372062051948 1
1.10927924986807 1
1.39706522561884 1
1.26679342120383 1
1.33601955858188 1
1.49352262302894 1
0.991559229669166 1
0.898948088914193 0
1.25975688578879 1
1.62137272900561 1
1.51319750339003 1
1.11952062089863 1
1.28703208779356 1
1.53959683935484 1
1.55106188213199 1
0.938649754280092 1
0.976825603211694 1
1.54057452538956 1
1.29496557332636 1
1.15736178323297 1
1.34965475199171 1
1.57123187115094 1
1.34948890421728 1
1.01070458585118 1
1.31883265011754 1
1.20356846173817 1
1.35297457335352 1
1.31379491934313 1
1.15421133850227 1
1.51166957680635 1
1.4448822513812 1
1.33157000329927 1
1.38570974010575 1
1.461722145016 1
1.47040029811539 1
1.33436511219268 1
1.80114767158783 1
1.24819476536327 1
1.25217997346701 1
1.24954438917049 1
1.44342483936031 1
1.04421227039258 1
1.51608715962507 1
1.64675339271788 1
0.880591091706686 1
0.458297854190494 0
1.06365877394323 1
1.10209502520196 1
1.27605904818481 1
1.45300763007131 1
1.37213156360176 1
1.41646607477538 1
1.45832663533655 1
1.2943926624139 1
1.21131118246398 1
1.06117994761777 1
1.85206505898417 1
1.87987284722276 1
1.78299382025645 1
1.38495169164194 1
1.20870650225694 1
1.41682693289777 1
1.53248548260842 1
1.35754460532022 1
1.37805382023909 1
1.26323238582239 1
1.36022358816918 1
1.27107336124954 1
1.48890282718767 1
1.67979600115408 1
1.91022461675575 1
1.82908941516906 1
1.55119095564472 1
1.39798694524545 1
1.38201088362635 1
1.21007359899471 1
0.907108888726672 0
1.29705911363347 1
1.28842891370246 1
1.02093893103615 1
1.24652699278496 1
1.39170485562773 1
1.14753951615256 1
1.98933436482411 1
1.69959359391745 1
1.49109837216227 1
1.32371013972702 1
1.71926351957349 1
1.1850819941655 1
1.19429644322241 1
1.95663123602213 1
1.56382833483559 1
1.32764900137953 1
1.4729927514116 1
1.63300152166393 1
1.46438992164461 1
1.41458749701024 1
1.67811753366393 1
1.27379537448769 1
1.55833220666209 1
1.39012060613203 1
1.26445757568308 1
1.29656245459234 1
1.56651088854585 1
1.38086912111269 1
1.59147449214313 1
0.95128454497638 1
1.28860613737852 1
1.57111170504249 1
0.864661515029357 0
1.11313174616438 1
1.93518817587077 1
1.17411845529632 1
1.83863303521148 1
1.31269731931483 1
1.35598890628464 1
1.47757070788309 1
1.29889526997874 1
1.36785386702372 1
1.74034304666506 1
1.7760452745303 1
1.38290354538617 1
1.17900441999988 1
1.12533159807436 1
1.28767984211831 1
1.40263454743372 1
1.16394688247296 1
1.5949784903463 1
0.689507795283182 0
1.65661919101968 1
1.60155386579772 1
1.18767446392902 1
1.3957109336282 1
1.07302783979164 1
1.37257738591307 1
1.39370557423507 1
1.40451517837448 1
1.21359599735791 1
1.47997439300142 1
1.60835054261832 1
1.29649407689912 1
1.19157586752843 1
1.7561177874817 1
1.65412058940146 1
1.0756564022109 1
1.27327112654388 1
0.872839837044442 0
1.32922504786549 1
1.4181934921123 1
1.26914330873303 1
1.24752798796117 1
1.6799855410655 1
1.56876515801093 1
1.2525132838356 1
1.39552495324571 1
1.3319767529289 1
1.09114998231412 1
1.3484600015968 1
1.80647928352896 1
2.07606752551175 1
1.37116557829595 1
1.88660952281893 1
0.96668813465659 1
1.53145718099285 1
1.16803078244449 1
1.33446833961579 1
1.42877029478793 1
1.05086402038341 1
1.53390503012744 1
1.57528337554879 1
1.19130428811929 1
1.45293585016917 1
1.25486214845983 1
1.27045439411332 1
1.12990276014169 1
1.63620161529434 1
1.56061550767092 1
1.6626647330243 1
1.27172588786015 1
0.79937308346036 0
1.69197274290838 1
1.11782540215342 1
1.26862079331969 1
1.44617608067679 1
1.23193093883413 1
1.60861404509788 1
1.81971976844137 1
1.19838392109705 1
1.05876883648702 1
1.13693731399171 1
1.2206371193714 1
1.084675588804 1
1.124143337765 1
1.69265751503472 1
1.32708120583827 1
1.17042874057365 1
1.25091891586709 1
1.57149779572828 1
1.24465441701515 1
1.14778468746497 1
0.866926578513981 0
1.30806354696284 1
1.43501886750128 1
0.973621566581911 1
0.941894522821673 0
1.57058446696477 1
1.34389216192202 1
1.35894770032813 1
1.38597335938564 1
1.14368189707245 1
1.77149503365854 1
1.35702773285289 1
1.63933493129704 1
1.51661760830452 1
1.92615849815335 1
1.39386358007346 1
1.38322985936144 1
1.26007835589204 1
1.4158693093256 1
1.16094660718599 1
1.8286285712191 1
0.955579929996227 0
1.2652409651701 1
1.29860305956018 1
1.25968764145112 1
1.42430390590432 1
1.34536126730737 1
1.28026795891515 1
1.50656543130989 1
1.42851927700081 1
1.21368423469713 1
1.35585096597407 1
1.23539318414661 1
1.21414480055641 1
1.51259863738723 1
1.04859363189948 1
0.957981891574366 1
1.17002463584637 1
1.26769140120821 1
1.62917764488766 1
1.06425525847818 1
0.929922399462994 1
1.33462354589756 1
1.18427949527348 1
1.64569266323216 1
1.62015189930135 1
1.13603585249716 1
1.28929539037091 1
1.51356438190809 1
1.11424428938399 1
1.93561249729604 1
1.39742281379027 1
1.49292651248753 1
1.35929104421169 1
1.50683782144656 1
1.60197994186487 1
1.44550010084606 1
1.77721149511856 1
1.59278528852099 1
1.13076090581917 1
1.50858953562939 1
1.45475840672036 1
1.17753668199885 1
1.2205022612034 1
1.71433501046676 1
1.5134827351825 1
1.62009368616155 1
1.4609074540195 1
1.57528817203781 1
1.55775721288632 1
1.21400098912605 1
1.72056980759081 1
1.11438011150795 1
1.68507165046495 1
1.63978274073631 1
1.64714630269893 1
1.57752084279937 1
1.08794162810275 1
1.37417200650128 1
1.21071177462329 1
1.62631972834842 1
1.47175245570931 1
1.06766641143166 1
1.50233221965749 1
0.8664225699011 0
1.05216686518316 1
1.73597208782552 1
1.12437295889431 1
1.15211950711482 1
1.66243834981216 1
1.29850605417388 1
1.60843695707798 1
1.12161767610638 1
0.927557629206654 0
1.29517090229635 1
1.35676288115163 1
1.42806308673524 1
1.31221207133986 1
1.13768577684063 1
1.51155987743151 1
1.3436390531963 1
1.17620136582609 1
0.803756187101925 0
1.40156914150087 1
1.23450017327221 1
1.472175793576 1
1.6736705797757 1
1.10828100182213 1
1.32551952514052 1
1.52585587511936 1
1.09288190952336 1
1.62932608254065 1
1.46572387269661 1
1.17500660948858 1
1.30325615200527 1
1.01814008434289 1
1.22393041457139 1
1.71612380489042 1
1.48004887679386 1
1.21413435364107 1
1.05783050693656 1
0.98620131095172 1
1.41688615502544 1
1.44808999092926 1
0.992401577498298 1
1.38086925160011 1
1.02523500466284 1
1.43777238938388 1
1.20778311432787 1
1.22339938661817 1
1.81330449961232 1
1.26257505815069 1
1.11241518085395 1
1.37868509812861 1
0.944991220526007 0
1.2414149528904 1
1.61737442395857 1
1.38167791204861 1
1.44687253397862 1
1.22144309805072 1
1.37233635840954 1
1.40916979870625 1
1.39545163861746 1
1.30220965506872 1
1.437236539586 1
1.16952830667124 1
1.54227696955205 1
1.21751378162521 1
1.35535112414066 1
0.963173654540355 0
1.45252057766897 1
1.1370640561961 1
1.31250955084307 1
1.05728734538926 1
1.48863857855801 1
1.28713362157084 1
1.57189790611189 1
1.11505912489281 1
1.07733946154607 1
1.26077894924439 1
1.54046163111344 1
1.48295944073914 1
1.49158751288208 1
1.70325594854951 1
1.44207824996612 1
1.77883759971281 1
1.01233080275671 1
1.2705188330416 1
1.37119234402579 1
1.21471543185732 1
1.44166425740528 1
0.903212901244355 1
1.19389244036352 1
1.51979292441178 1
1.07747502744815 1
1.77941097585419 1
1.57676326762438 1
1.84540415180872 1
1.63653437099773 1
1.28924625689103 1
1.16421372379575 1
1.07009409905018 1
1.91153915438524 1
1.27835767355094 1
1.68538260623697 1
1.22757800301685 1
1.28369840178069 1
1.23808462483011 1
1.74683692671385 1
1.30230630616965 1
1.72425516282604 1
1.719096911939 1
1.24986269645836 1
1.48817433142918 1
1.30375254892972 1
1.62921044484876 1
1.39812704840828 1
1.32764443520645 1
1.64046509529875 1
0.988847800466313 1
1.62301287411348 1
1.62302999771823 1
1.30994930229934 1
1.28556725932362 1
1.06282416968703 1
1.14080610534221 1
1.45083247818778 1
1.11630593878575 1
1.70703457643039 1
1.2737846194692 1
1.48047164756504 1
1.07209026596054 1
1.81640540515876 1
1.23154753090577 1
1.46605121687629 1
1.0402899841749 1
1.54314632648263 1
1.11186488826259 1
1.61085625256365 1
1.57039232992834 1
1.15558447151175 1
1.39213357944338 1
1.7021522746941 1
1.44166637673822 1
1.33147049446864 1
0.888873945060212 0
0.883430264398908 1
1.19397416253017 1
1.13024431207914 1
1.10104404000422 1
0.563510619204693 0
1.18808272738425 1
0.895577389287224 0
1.47356341496847 1
1.29999320859262 1
1.31518470906322 1
1.53590557045609 1
0.939624493237982 0
1.69106814037915 1
1.76220929315523 1
1.31410581548591 1
0.981465613699992 1
1.50424278171486 1
2.00172712195019 1
1.38680785360819 1
1.80652908789867 1
1.37648080632153 1
1.41685436931443 1
1.4355927634157 1
1.21980353361064 1
1.76863860210653 1
1.5504980896727 1
1.15860802285302 1
1.33497615710655 1
1.13668462436139 1
1.52941070675561 1
1.39100477521502 1
1.77836229058965 1
1.21930942943847 1
0.960983017639795 1
0.970220159595405 1
1.36548365001803 1
1.450471366993 1
1.60492913664278 1
0.739941505638573 0
1.00938698259842 1
1.52161792566888 1
1.34801885204986 1
0.954517031127473 0
0.946773573344216 0
1.41759347424122 1
1.30798043289128 1
1.63321545753515 1
2.01908048012274 1
1.380740640081 1
1.33995439155136 1
1.5683638373599 1
1.89594665194907 1
1.70483776916858 1
1.68118681206027 1
1.16882747858173 1
1.14551522588434 1
1.4315631116039 1
1.34445431679757 1
1.55349481785727 1
1.36647326801444 1
1.41408835392704 1
0.939717305077268 0
1.12277968050034 1
1.56554615642613 1
0.937052715140768 0
1.13308271084568 1
1.36845226297209 1
1.4422378714433 1
1.47545935293307 1
1.1057807510588 1
1.15749277049219 1
1.26024769229595 1
0.872483240082285 0
1.52426103892162 1
1.37377070780869 1
1.75312602311937 1
1.48462504741071 1
1.50273239673702 1
1.13663752873836 1
1.33795068285816 1
1.25532605086363 1
1.44782423429287 1
1.13584178374906 1
1.53007694199696 1
1.34765887899634 1
1.47457296118172 1
1.52721296649609 1
1.34035264338743 1
1.86053023333013 1
1.36646757646284 1
1.35153150224308 1
0.951349993503892 1
1.50228247179985 1
1.32533256897377 1
1.36605561188983 1
2.21751374405527 0
1.66957416798481 1
1.04707794364078 1
1.23715261144115 1
1.09518789399075 1
1.34231018608873 1
1.05325493020845 1
1.58591635252764 1
1.4962596102726 1
1.0368606879801 1
1.80524842057323 1
1.13116746542089 1
1.40392643260954 1
1.38954167053586 1
1.21159204981965 1
1.64388087030124 1
1.41683631090154 1
1.38889226330564 1
1.42015642324198 1
1.10174021992316 1
1.36856950207907 1
1.27805670901101 1
1.22274935109135 1
1.27616753754951 1
1.66486826918902 1
1.39833453032619 1
1.13806075749988 1
1.58917544042702 1
1.45305978513255 1
1.13650817186507 1
1.56219001106963 1
0.815748099403163 0
1.1674325683342 1
0.988477393019904 1
1.19700763462226 1
1.13224961736237 1
1.37664303686178 1
1.23250938046887 1
1.29008679403598 1
1.38419902354637 1
1.94915334909835 1
1.3833284549233 1
0.941499243352753 0
1.28876856118542 1
1.08470663124577 1
1.6444023514669 1
1.47790468654359 1
1.23990766636518 1
1.47029308378107 1
1.01415448919249 1
1.47491050814508 1
1.77757184145179 1
1.36814751901286 1
1.53635765004981 1
1.28424944097361 1
0.956973499292818 1
1.43636359549812 1
1.77980966712399 1
2.09066126850594 1
1.62703041626532 1
1.36823452056422 1
1.29606649311357 1
1.05908383466822 1
1.70645905474841 1
1.86842430133453 1
1.57150279901935 1
1.22018588138036 1
1.70247563768874 1
1.27951153884199 1
1.02159173050524 1
1.41736746416477 1
1.44020158634127 1
1.72412691121585 1
1.04529391535331 1
1.55824625682601 1
1.00464912569102 1
1.25163415949796 1
1.32433879135536 1
1.45807248749602 1
1.48874021749972 1
1.31631289943979 1
1.38921880145198 1
1.61384310206448 1
0.995404790180011 1
1.32931709306223 1
1.42679284664084 1
1.90973812831235 1
1.41362486690188 1
1.08235992217592 1
1.10873300949 1
1.60138884271252 1
1.79258613015967 1
1.23643294466033 1
0.920885438981595 0
1.85757639135189 1
1.33524610994135 1
1.36420558424718 1
1.27322621993797 1
1.25170370680985 1
1.37894278832448 1
1.05916618341616 1
1.4889974993136 1
0.934395555036482 1
1.29994369246242 1
1.65206455080031 1
1.25541204801132 1
1.62904006233301 1
1.35731614778037 1
1.41940105005234 1
1.20300359859625 1
1.68548255482401 1
1.32760551813821 1
1.29355474347141 1
1.20630534597879 1
1.44215201829073 1
1.2340361554974 1
1.42088687984906 1
1.31467134659125 1
0.959996539788676 1
1.44848831852241 1
1.32181240864354 1
1.85097794247382 1
1.3002526147746 1
1.59456624239092 1
1.23754585112854 1
1.34620584201273 1
1.78414092074036 1
1.18022491025749 1
1.63465857057479 1
1.21465169495145 1
1.29913379239461 1
1.10085679098561 1
0.932046087769268 1
1.40272467017999 1
1.84452952850011 1
1.25742925265094 1
1.5901943413642 1
1.29251856469166 1
1.15517005734356 1
1.75194114554399 1
1.03169894850718 1
0.964002260148775 1
1.86600462099204 1
1.23154823249097 1
1.63813881953159 1
1.39280021424547 1
1.80874543124911 1
1.60809053049322 1
1.39488731699632 1
1.35354307444493 1
1.47687488970346 1
1.06196491928874 1
0.982982502289387 1
1.31838169258135 1
1.74869888644982 1
1.46473600729894 1
0.809258557223557 0
1.27074986907643 1
1.39998169906165 1
1.78046567861329 1
1.35545573687666 1
1.50771072475028 1
0.88781583680781 0
1.39379210919463 1
1.45845826810948 1
1.74351272135306 1
1.58203021883992 1
1.48469129927979 1
1.65876196332481 1
1.20021076964255 1
1.71040599650114 1
1.55449339586358 1
1.13825652282415 1
1.4720777756987 1
1.56545943499959 1
1.10476814779423 1
1.80105680300495 1
1.18003301826023 1
1.72887971119369 1
1.38726908240742 1
1.35859475012289 1
1.28311711516681 1
1.57199126804293 1
0.943410323355332 0
1.63538336771389 1
1.33909553478832 1
1.11598902368456 1
2.04121223626359 1
1.16902366154495 1
1.692562022757 1
1.27285907471613 1
1.2341269849317 1
2.01982858101737 1
1.27057225342769 1
1.32648665057996 1
1.29703941141829 1
1.59638587073611 1
1.40450652290146 1
1.52894009314899 1
1.52753114720549 1
1.08364724500396 1
1.51519387419023 1
1.26851722172699 1
1.21813033161722 1
1.29005053639354 1
1.28256027478002 1
1.51758739589182 1
1.03353750802401 1
1.39229419216195 1
1.03124598134908 1
1.55217985553081 1
1.90757705193396 1
1.37569764459045 1
1.30241245753736 1
1.36148335008463 1
0.95257486321271 1
1.38455078601538 1
1.51827591824289 1
1.50544198094627 1
1.1679672482029 1
1.61463994505465 1
1.67236295223845 1
1.36502396535402 1
1.6782548366585 1
1.78615733609693 1
0.958165059682212 1
1.45926259126598 1
1.87622269054514 1
1.32734100350486 1
1.54368054389838 1
1.04802774476646 1
1.31742579530892 1
1.86307856411682 1
1.72731658564998 1
1.55718710260368 1
1.30253395011004 1
0.930623774666417 1
1.3850054936257 1
1.36929057515963 1
0.831050217908457 0
0.991209681695423 1
1.56886534622811 1
1.3469043833545 1
1.39988866057361 1
1.29405463802244 1
1.19657343400546 1
1.38531549325593 1
1.6039501253466 1
1.10689126684668 1
1.59539914069336 1
1.59483606199067 1
1.57327782742394 1
1.66192095047336 1
0.939893169957735 0
1.45276658139806 1
1.41964966140319 1
1.88748606913487 1
1.60638052319334 1
1.52179325564408 1
1.46576119864279 1
1.24571962397215 1
1.1228964024122 1
1.61962712652111 1
1.09937849586116 1
1.40637711449174 1
1.32688830228849 1
1.26707198517305 1
1.52455542982785 1
1.41136235030162 1
1.64633855383259 1
1.18176347858233 1
1.37288876779546 1
1.45632898383642 1
1.39206284136245 1
1.75961559259606 1
1.19281038414753 1
1.34509610005775 1
1.13095831876543 1
1.26159834310647 1
1.1687180615889 1
1.38585994817528 1
1.00932484569457 1
1.61209074074259 1
1.41710540410292 1
1.08946140868065 1
1.33742931096131 1
1.31792828015916 1
1.56133984083572 1
1.6529438685384 1
1.09891337594989 1
1.33501541577747 1
1.6155698808789 1
0.801430228204273 0
1.32196163212564 1
1.38335242828532 1
1.44032159978443 1
1.47936482596214 1
1.46762747296483 1
1.73425861683748 1
1.17013501494424 1
1.96411638844671 1
1.21892955432288 1
1.57426781328243 1
1.51160784273737 1
1.38982152025279 1
1.38076273521692 1
1.0612346594542 1
1.43114189571701 1
1.51798161957909 1
1.58988290849039 1
1.64387684713844 1
1.31990167309724 1
1.4965571905534 1
1.51530411275477 1
1.5409641503321 1
1.52375636847105 1
1.45109130245066 1
1.67021937542247 1
1.84813689738516 1
1.37047571058692 1
1.23424373197628 1
0.839852210893446 0
1.63310566265242 1
1.28251182647589 1
1.22305482827569 1
1.2705187540166 1
1.22683696611826 1
1.07892128889479 1
1.04766396165756 1
1.29257151051002 1
1.4258610336043 1
1.33063580249031 1
1.05758367609985 1
1.1372709237595 1
1.7698232993835 1
1.25971191617862 1
1.27680440760398 1
1.42545503325972 1
1.51223826564425 1
1.48688810117733 1
1.39747836187685 1
1.30468175074126 1
1.1887600352305 1
1.64771624017299 1
1.02411548695746 1
1.56305131117696 1
1.56263967955153 1
1.00736130258032 1
1.25258132804669 1
1.29225503383769 1
1.20991959820161 1
1.37244349813826 1
1.37602046393495 1
1.14475846267815 1
1.38821790178381 1
1.42229671023161 1
1.18953336602281 1
1.11838941240981 1
1.29949661275042 1
1.40544194292592 1
1.36880637524348 1
1.3314870456041 1
1.46692014855779 1
1.2975348551395 1
1.58670030717201 1
1.30465941212667 1
1.03200290668191 1
1.28218746543201 1
1.7163989783297 1
0.950862807121925 1
0.811051362242962 0
1.19506324391857 1
1.43830222355057 1
0.867048715284239 0
1.00926360289469 1
1.74683002290121 1
1.7872333274068 1
1.53160345486708 1
1.79401457378263 1
1.78246342958831 1
1.3956669569903 1
1.23487030746742 1
1.48541813243139 1
1.62150057116194 1
1.77554948267636 1
1.85119758767544 1
1.43388356440466 1
1.19697423942036 1
1.29886895085628 1
1.44800187497672 1
1.18759956752448 1
1.46682782049865 1
1.35044272002162 1
1.50306598705412 1
1.53594637342865 1
1.02336121716021 1
1.39141820498709 1
1.20491251476117 1
1.49257675270728 1
1.43076509188191 1
1.67995421947888 1
1.59730536416368 1
0.967411417844318 1
1.27137989722046 1
1.87020331118641 1
1.07827479199483 1
1.40346032033857 1
1.36093510404667 1
1.40517426728796 1
1.46083945302506 1
0.759371887169864 0
1.85924068982539 1
1.51149041342528 1
1.17419585637204 1
1.54567056096618 1
1.52198738475804 1
1.50719624044835 1
1.08504033007867 1
1.23744484154311 1
1.44609105761579 1
1.24813947272471 1
1.42317992628918 1
1.5425245840786 1
1.343867733719 1
1.26030212684993 1
1.09034287368692 1
1.40084684479189 1
1.31658764393455 1
1.60487779025469 1
1.29151376669323 1
1.38831146826492 1
1.36728470556463 1
1.35345754393138 1
1.43314009662447 1
1.14236092656365 1
1.43360882516695 1
1.46238706723826 1
1.59759980046129 1
1.21189397659817 1
1.36974386420252 1
1.14911833983345 1
1.47601587978447 1
1.09078316646111 1
1.28039369073364 1
0.973449234539984 1
1.06477334424859 1
1.46246081368686 1
1.43701159776491 1
1.25247762697273 1
1.11984138004393 1
1.28143101260607 1
1.03020209641196 1
1.12260204099147 1
1.46208583671144 1
0.994008302502817 1
1.4070875924087 1
1.43534632842761 1
1.32710799913686 1
1.5652528626512 1
1.24299090777443 1
1.3485563503669 1
1.50386266241772 1
1.30478405532492 1
1.25412960999282 1
1.41173153759641 1
1.56853106498912 1
1.44847774797266 1
1.36716836479248 1
1.79032352843526 1
1.60791373841727 1
1.27793779199411 1
1.14130170792174 1
1.47940138126382 1
1.59636114142778 1
1.48659419043574 1
1.56266980399146 1
1.2426819905315 1
1.49345470355436 1
1.14520932360406 1
1.34194617876248 1
1.69831379554889 1
1.36135363925004 1
1.00961738402709 1
1.41804813697082 1
1.51443196931758 1
1.27967841967311 1
1.25039968592414 1
1.15574080266713 1
1.26144459956045 1
1.08709370462688 1
1.43864354051164 1
1.1721922260132 1
1.79370442433039 1
1.22504325300155 1
1.14782852389828 1
1.24191349844533 1
1.50163474478318 1
1.46305790880891 1
1.54054617250351 1
1.32215456888608 1
1.59203716252782 1
1.73517808100639 1
1.53575655979086 1
1.35195292161368 1
1.38312185531603 1
1.574878725684 1
1.35320030713737 1
1.42732462942134 1
1.17075474146295 1
1.24474835210101 1
0.939376732896579 0
1.04445802324597 1
1.39229581923364 1
1.38515811847001 1
1.40961423610443 1
1.23474931013008 1
1.48091113819848 1
1.11552468468172 1
1.26452072810713 1
1.4350537085157 1
1.37035870734024 1
1.45133197806109 1
1.08356729341677 1
1.53443186574877 1
1.64090587390679 1
1.13639716662304 1
1.61491706362665 1
1.28961568802932 1
1.89147165168595 1
1.6337662030251 1
1.54479904869735 1
1.3178176048672 1
1.20920423394596 1
1.44083389532899 1
1.07504409025708 1
1.22808972695397 1
1.24566698589971 1
1.29016546888974 1
1.52437121385997 1
1.59300579715344 1
1.35331041516808 1
1.87582655875283 1
1.26131357655841 1
1.25765052909902 1
1.78975859594408 1
1.37308414730733 1
1.45569785334252 1
1.45440667527369 1
0.992205413404605 1
1.59042847787884 1
0.863356163990109 0
1.53478320563743 1
1.49391879328431 1
1.42838168093913 1
1.3596305403952 1
1.14393724300493 1
1.93249813862236 1
1.58571113433661 1
1.21656495414782 1
0.912552311173802 0
1.52451507811352 1
1.9564218279353 1
1.30814908251272 1
0.900340700274481 0
1.34099469421257 1
1.22446699448135 1
1.47580184331044 1
1.69620621203666 1
1.13787437692881 1
1.20684049771531 1
0.790808298139287 0
1.59221887521395 1
1.48675227319423 1
1.07042874251448 1
1.49325254658289 1
1.09924730654059 1
1.043929528264 1
1.49965267480673 1
1.6109120343291 1
1.41640178233479 1
1.57190887920395 1
1.59209360131867 1
1.33802875430866 1
1.49691554749731 1
0.977820271847059 1
1.39483934504206 1
1.46527067760371 1
1.69167086101862 1
1.2077821424384 1
1.24213249298841 1
1.56435940868997 1
1.15331559621104 1
1.53919530627363 1
1.06563350615627 1
1.55646821197651 1
1.01648623915741 1
1.31275414312976 1
0.774803248986285 0
1.65189065918297 1
1.38130292962829 1
1.46016422000203 1
1.62270332053411 1
1.43176564942373 1
1.44192421529461 1
1.40519313700716 1
1.71472251116799 1
2.1160180629386 0
1.68082776281041 1
1.3342040231251 1
1.54530315002366 1
1.55729960207503 1
1.59776273907106 1
1.31042685357902 1
0.87867441494277 0
1.5260396546685 1
1.27353063167929 1
1.21715261348206 1
1.36856019084043 1
1.47652275107946 1
0.901969142810254 0
1.56607870425399 1
1.53208705099042 1
1.26225477674704 1
1.67815266400597 1
1.6835587545209 1
1.17723793631213 1
0.906210927515548 1
1.22722728601425 1
1.99477821683831 1
1.44466379902572 1
1.65945787504879 1
1.66535684367832 1
1.2170226968117 1
1.44666422724684 1
1.76444525985746 1
1.34559706737412 1
1.48703775679504 1
1.09019024511136 1
1.20746915517343 1
1.29016447153617 1
0.683201560318552 0
1.34155026785964 1
1.97350071675188 1
1.00104756890929 1
1.97517152705509 1
1.28391285534077 1
1.01458127015839 1
1.27811993880441 1
1.81163821557412 1
1.32021016909489 1
1.22239094844439 1
1.22303610653713 1
1.66260932422229 1
1.1112033634611 1
1.01867006944212 1
1.33108375351682 1
0.824264341723117 0
1.85996091406949 1
0.747221345791533 0
1.2728189807547 1
1.37976740838589 1
1.67406554620448 1
1.70594606804796 1
1.0611186354146 1
1.54869512295044 1
1.66619182298103 1
1.21197690017713 1
1.4675742614031 1
1.37299284084972 1
1.2594090280103 1
1.42026242771633 1
1.29757442271141 1
1.30168832500262 1
0.997566981144323 1
0.938357720930842 0
1.88846009199123 1
1.19818029419687 1
1.57747300388115 1
1.70589875090964 1
1.1587868757877 1
1.63264965169721 1
1.36276249894887 1
1.04497545938705 1
1.75179996578845 1
1.08260727145346 1
1.13894836664123 1
1.77793629633489 1
1.28469725482508 1
1.57019547864282 1
1.32593434970033 1
1.16624017283635 1
1.49226262415519 1
1.19106662913513 1
1.39072875009214 1
1.53488569193479 1
1.49512617822629 1
1.12226823695972 1
1.18078223844292 1
1.19135123824594 1
1.56505898112312 1
1.1050266653914 1
1.2710556905592 1
1.12896679068078 1
1.35339986146619 1
1.36645854393525 1
1.95937769712586 1
1.50462532757721 1
1.50777910488927 1
1.40078864019832 1
0.91823705197271 0
1.43867666433974 1
1.28176883011031 1
1.42098050439097 1
1.38211885795373 1
1.38631470837212 1
1.56886401657441 1
1.55933772105918 1
1.43213501364596 1
1.04726571482504 1
1.12641461059877 1
1.22190351219579 1
1.42370479533196 1
1.81657609582147 1
0.964682833925223 1
1.28803607299833 1
1.71572300047695 1
1.16010508069716 1
1.31892170832961 1
1.4138188159217 1
1.55146796455618 1
1.34736765459675 1
1.33179750768898 1
1.12727462811577 1
1.23615662559722 1
0.99417996653909 1
1.25494269913181 1
1.28405030151052 1
1.78240483088869 1
1.5119272818147 1
1.60428221607118 1
1.65946626459628 1
1.62601056487087 1
1.36853574222593 1
1.36697701018172 1
0.701813575122872 0
1.67389060519829 1
1.39952558320186 1
1.6103093314486 1
0.924405035753491 0
1.52274988520687 1
1.48656829685133 1
1.24873629394095 1
1.19042459164207 1
0.974599360514957 1
1.89186472238195 1
1.44585285994634 1
0.874163124525485 0
1.04450253249582 1
1.34541240247854 1
1.4418753540127 1
1.35361295994165 1
1.49159953904669 1
1.49385327479135 1
1.56918196824584 1
1.50245937089118 1
0.987661716493504 1
1.38751550538696 1
1.44489256241953 1
1.21947819377046 1
1.47751117794633 1
1.58556182152548 1
1.90265045304915 1
1.06838101415617 1
1.3352206545806 1
1.36693256828024 1
1.30320712726177 1
1.54046718208542 1
1.37095573407242 1
1.49444481205362 1
1.62053330967144 1
1.30238978914757 1
1.26877089368209 1
1.5299254628064 1
1.55471101672544 1
1.44115727822716 1
1.16123238015948 1
1.2125924487504 1
1.10883805046946 1
1.38260838446966 1
1.96284321921691 1
0.99804585024492 1
1.65175609286564 1
1.23221871170919 1
1.60435161308626 1
1.76629564496657 1
1.34507824098128 1
1.03286070047819 1
1.27917480906035 1
0.715866439559964 0
1.77759144450553 1
0.949165441152391 1
1.33422579670345 1
1.48256725756842 1
1.0385511690143 1
1.63101750324608 1
1.2085800279392 1
1.41673473806817 1
1.7453457337435 1
1.4216922235041 1
1.33030930965047 1
1.29587904882061 1
1.17430057629852 1
1.54020388789199 1
1.24567411052573 1
1.51005829497168 1
1.15258405739749 1
1.57488730099019 1
1.57537165992823 1
1.17744243799362 1
1.2600502318276 1
2.12077699361731 0
1.30343995454034 1
1.73469540480945 1
1.20309628715494 1
1.03822137480596 1
1.06931574407476 1
1.25070670091743 1
1.14284499690448 1
1.16758424412291 1
1.22266531630629 1
1.83429255837908 1
1.16757974936224 1
1.2254661558061 1
1.10441108605739 1
1.2397074072463 1
1.24881794455575 1
1.28382023985181 1
1.1282801065768 1
1.2595233055364 1
1.38118087341428 1
1.3746352120438 1
1.20022786535742 1
1.65704118067433 1
1.53775912472952 1
1.58928132343529 1
1.15389866248626 1
1.25243388127951 1
1.12460479005307 1
1.62308487400995 1
1.5568521853351 1
1.35517494693885 1
1.25111521154445 1
1.21997723857331 1
1.3515065702954 1
1.19122856116221 1
1.52113653675151 1
1.44545567376299 1
1.23330118180318 1
1.49658064803897 1
1.37303041936685 1
1.04692030467103 1
1.37649306126608 1
1.14078047367778 1
1.0842071613029 1
1.18036295687214 1
1.44475052142713 1
1.63691518032231 1
1.33192852262756 1
1.59668694852679 1
1.07838549571478 1
1.44732118044903 1
1.36720359547625 1
0.710909898940128 0
1.47477186198531 1
1.73811196802436 1
1.25471097401037 1
1.3684954897987 1
1.42410977424352 1
1.39528389008609 1
1.54178104241482 1
1.96767770783748 1
1.73958282177064 1
1.23969199984265 1
1.45140836473003 1
1.19876632161975 1
1.11793575057889 1
1.36258578208444 1
1.20461943907618 1
1.37426837551963 1
1.25106659986431 1
1.50921742585616 1
1.47767393419103 1
1.39831321643894 1
1.53842157686166 1
1.38767870990759 1
1.501672321933 1
0.86215585084792 0
0.9472822955132 1
1.15369376397138 1
1.26421339791298 1
1.07690782167956 1
1.65061780293092 1
1.49126710677146 1
1.53549231197965 1
1.48519818050542 1
1.46557087542573 1
0.694171190865484 0
1.51488813224329 1
1.45594045959473 1
1.39073729580566 1
1.20960056714762 1
1.37005516654635 1
1.20768729155642 1
1.48903982518162 1
1.35628442992476 1
1.06378124978253 1
1.20312087423698 1
1.64063135837262 1
1.08186210402443 1
1.2372298742475 1
1.29452069361529 1
1.43182584226033 1
1.56804571825913 1
1.59588566536747 1
1.59752626899436 1
1.27150068086024 1
1.05338146723378 1
1.46870238029158 1
1.55585155231639 1
1.06372723842086 1
1.02553805613474 1
1.78547413368277 1
1.12250709030845 1
1.46360798437849 1
1.15370836593375 1
1.48166342264612 1
1.02070142018605 1
1.026137926333 1
1.52491711581357 1
1.12868433406967 1
1.68414408436989 1
1.32898484970791 1
1.73565653117585 1
1.23997058245287 1
1.24879496196214 1
1.72595772775784 1
1.10792906586662 1
1.08308264148254 1
1.45138192822726 1
1.53220487551892 1
1.1805425716965 1
1.52518330782234 1
1.10634273413607 1
1.34844512355472 1
1.27547103182533 1
1.21741846823714 1
1.38047262964475 1
1.4755300771257 1
1.39297938708233 1
1.27561374784641 1
1.92574967667055 1
1.37870774041914 1
1.04272748864085 1
0.894371306096129 0
1.66605978852382 1
1.22084234272736 1
1.47915191350751 1
1.59145151711024 1
1.63543834766666 1
1.28101573570006 1
1.09575842637299 1
1.25182945687011 1
0.894099939507391 0
1.35029406970946 1
1.38760384481744 1
1.38645442834493 1
1.23559290318205 1
1.61347015058091 1
1.40357117576831 1
1.28260942573431 1
1.29269970702382 1
1.06423456887811 1
1.36354584348333 1
1.69202115084387 1
1.08522274483687 1
1.1652284718554 1
1.28204944009711 1
1.53898642499448 1
1.44432422644674 1
1.08082254275307 1
1.50273717100491 1
1.16242603336504 1
1.17002528058294 1
1.98252608365131 1
1.28800026234512 1
1.6889573902398 1
0.962422991092266 1
1.44130367516858 1
1.1864887054011 1
1.85693078035933 1
1.07713310898407 1
1.3892180086341 1
1.57180779525991 1
1.11915792103867 1
1.02226156806109 1
1.41521482942399 1
1.36154009221826 1
1.73460393162395 1
1.53884247916794 1
1.4189099955673 1
1.26687414608513 1
1.62252021158751 1
1.24109949408414 1
1.57632342718141 1
1.22425575742158 1
1.329816404567 1
1.03701050744124 1
1.68878943330706 1
1.03208392786289 1
1.24117065290134 1
1.2496851379398 1
1.68824987444818 1
1.53940487441882 1
1.75786326393688 1
1.50658068591518 1
1.27099110808108 1
0.946980449610537 0
1.44116935829967 1
1.7647566904012 1
1.40273792234705 1
1.34178462107148 1
1.1383637988677 1
1.34154794831743 1
1.32887588650399 1
1.12568072751379 1
1.67222267174603 1
1.57398603299078 1
1.28379893483794 1
1.52947664382452 1
1.26623294562374 1
1.61084329433259 1
1.5736920895038 1
1.87651346476387 1
0.978859625279016 0
1.37780138933488 1
1.37268417428956 1
1.32071454555239 1
1.67310795053911 1
1.159810404386 1
1.37312203522614 1
1.5889869798899 1
1.33974883272618 1
1.22006203235324 1
1.65357648044155 1
1.66849393862994 1
1.68302003113438 1
1.67622138267742 1
1.19081307469785 1
0.858569096350924 0
1.28053493864916 1
0.756640958255997 0
1.76589221538179 1
1.38820431897081 1
1.49943956017138 1
2.0263848227887 1
0.974471458392753 1
1.276779895432 1
1.20989117454602 1
1.35144671046835 1
1.8988094190021 1
1.1848131006599 1
1.6938100640058 1
1.25120405365622 1
1.41757026157321 1
1.83915895262815 1
1.41406199265304 1
1.52554051833652 1
1.02672587588839 1
1.48407328165669 1
1.23516016556697 1
1.65503917850891 1
1.71205977105366 1
1.10429740305428 1
1.04351431584184 1
0.965733049204381 1
1.25291517157508 1
1.63713632990396 1
0.872240520905341 0
0.958256931870701 0
1.43451523932003 1
1.28682880299249 1
0.848847319064985 0
1.01630134860007 1
1.70629942202178 1
1.24922576774603 1
1.88622617051186 1
1.6208903358842 1
1.05713409286541 1
1.08931234465497 1
1.3354910956748 1
1.3971144166999 1
1.6316856876051 1
1.39135394873529 1
1.69284948521543 1
1.30959068339643 1
1.66129096780553 1
1.63014194779694 1
1.03926887661248 1
1.1795611855209 1
1.43640808457091 1
1.40690511288823 1
1.45003935641809 1
1.18883490369322 1
1.18232790439966 1
1.38325299212833 1
1.22680948875595 1
1.42952358731856 1
1.59416277913525 1
1.35847829547772 1
1.59027719524771 1
1.46172589786264 1
1.42270414110155 1
1.51856681645263 1
1.49820728083294 1
1.23460619388217 1
1.78024097459626 1
1.31178066636416 1
1.49382622944518 1
1.46409807848617 1
1.39941869966607 1
1.6770201400408 1
1.56115683613877 1
1.46960809086047 1
1.267687288927 1
1.69934323872486 1
1.38707800983134 1
1.73380364035929 1
1.47200813900847 1
1.63880939889389 1
1.61188600680145 1
1.29101625166376 1
1.42924533610061 1
1.0650587115348 1
1.4993573215621 1
1.06074754435035 1
1.42408577034565 1
1.42136288327867 1
1.07161276883931 1
1.56643392923782 1
1.25457940295246 1
1.40320921501933 1
1.47527337309609 1
0.677757365792843 0
1.15684004321624 1
1.38292316613862 1
1.60884188961316 1
1.21487538169377 1
1.18622985653528 1
1.35754732705262 1
0.886294507966053 0
1.72196429823112 1
1.95395267358176 1
1.22353734329697 1
1.38476426109076 1
1.17289207006238 1
1.41932389112853 1
1.66791339594552 1
1.27041954185978 1
1.26719168131548 1
1.28631261576241 1
1.38560309635568 1
1.0968026740955 1
1.21052339765257 1
1.69913763696893 1
1.59097164012192 1
1.32415607012652 1
1.41605146581371 1
0.890872045055116 0
1.40610538057678 1
1.27109427693329 1
1.1002515606945 1
1.33411609812644 1
1.336656459949 1
1.30780308119307 1
1.01059932535384 1
1.35925710685435 1
0.887821785185183 0
1.08899552143083 1
1.38842963356451 1
1.04139895301099 1
1.5440514541579 1
1.2251151205715 1
1.25686418496528 1
1.50158152891769 1
1.359187260904 1
1.44179001653526 1
1.55889994941896 1
1.38174165544076 1
1.33072884079986 1
1.67387443453684 1
1.70144622789697 1
1.55668538855034 1
1.70225194027232 1
1.16565373180453 1
1.14539287655938 1
1.55418562938995 1
1.41743337321842 1
1.64158291688619 1
1.56380644411851 1
1.25952526225027 1
1.15766844700926 1
1.51328565106112 1
1.50998516107435 1
1.21288702660487 1
1.47610574994504 1
1.43106564095725 1
1.06843854944612 1
1.67608118791044 1
1.30776327650144 1
1.79035814471561 1
1.485318440081 1
0.950945281447995 0
0.951508177058125 0
1.24506640480227 1
1.36043697070497 1
1.14174936766983 1
1.19645253013244 1
1.18562076309299 1
1.52897680463937 1
1.59343429419437 1
0.916249574808655 0
1.29726683985022 1
1.1554492096084 1
1.60275431879981 1
1.40604471763523 1
1.70616607130234 1
1.54133068678758 1
1.25163589888414 1
1.17171398612101 1
1.61274136801108 1
1.39129119801804 1
1.54815413079559 1
1.85926243122122 1
1.86396372735642 1
1.12764710670816 1
1.76829127344796 1
1.16783130672552 1
1.5353025092291 1
0.991393807419657 1
1.86003458415508 1
1.36225688146742 1
1.57826277350198 1
0.882471551645091 0
1.49142808136245 1
0.979800588150607 1
1.21187518620703 1
1.01112295125834 1
1.20677024971523 1
1.31170932729378 1
1.62352087808544 1
0.956435555782755 0
1.22067289675736 1
1.32232348124782 1
1.36481743013092 1
1.51569859500574 1
1.63959851778027 1
1.48267759719485 1
1.04612996450793 1
1.37184594950706 1
1.9193957001472 1
1.48208776230646 1
1.45472702874141 1
0.736058742186959 0
1.20078339035182 1
1.46941701375183 1
1.31469888857554 1
1.54727211609733 1
1.17970026673262 1
1.43777007080388 1
0.941283352118494 0
1.2379881086157 1
1.52079417996079 1
1.84365614218594 1
1.64593375238306 1
1.56807066562099 1
1.24254198470054 1
1.50756089439157 1
1.0505564526744 1
1.78085797201101 1
1.54940170934834 1
1.70792251783951 1
1.31812312968932 1
1.42775587443506 1
1.37843207351631 1
1.81605599129124 1
1.20085266386971 1
1.26416771439329 1
0.881427165526877 0
1.50063012492775 1
1.63146903123144 1
1.86502004127907 1
1.42375970165868 1
1.43228710601366 1
1.46575488736072 1
1.41447186527711 1
1.45467547204313 1
1.38719899683143 1
1.49480366909077 1
1.39500777004439 1
1.32526239922358 1
1.12238083769862 1
0.988393658902996 1
1.10048866166075 1
1.22032900790724 1
1.24609933798963 1
1.45788309348325 1
1.45860786986956 1
1.17252745054254 1
1.25761567901023 1
1.44816477708235 1
1.25517781376553 1
1.69366542599549 1
1.31378867692834 1
1.60143049510984 1
1.28272500585648 1
1.46666960967214 1
1.56048042798246 1
1.13050310773459 1
1.679300996964 1
1.51601055281434 1
1.50854363495869 1
1.39606381770225 1
1.32194440784465 1
1.44035365460642 1
1.31826250825432 1
1.59373552890548 1
1.35703754585641 1
1.2802331344477 1
1.28260008123205 1
1.68362102613555 1
1.7537488565193 1
1.65633565572093 1
1.11392556598172 1
1.2695691694101 1
1.95734847068683 1
1.46606301639122 1
1.52131993918911 1
1.66817705303611 1
1.22465926541344 1
1.46559981360456 1
1.43104216781388 1
1.31529798895836 1
0.811793335956911 0
1.48553586224643 1
1.45789672640706 1
1.08044851115411 1
1.61006479609117 1
1.4602787674961 1
1.23327472405148 1
1.62787113360666 1
1.41053533106642 1
1.37816944186465 1
1.02537435309515 1
1.49643646125434 1
1.59813183399424 1
1.35850891962106 1
1.29809735423651 1
1.19500556276378 1
1.10057688189683 1
1.0653350588291 1
1.35887580279476 1
1.3906674274477 1
1.50697718459196 1
1.51868960099537 1
1.869779847701 1
1.14126597693208 1
1.24370577944996 1
1.33841346555503 1
1.10939380553298 1
1.56891276201764 1
1.5119657349076 1
1.36917682921531 1
1.6489335631987 1
1.19493563432588 1
1.23524599129504 1
1.05779041121091 1
1.22160762066354 1
1.65688406756068 1
1.48737867145851 1
1.55800546184189 1
1.33021358280051 1
1.08209828990519 1
1.39359020859247 1
1.43549867502685 1
1.02218948765634 1
0.907582475359016 0
1.76074004586427 1
1.04829465010761 1
1.36809938267091 1
1.1846502670587 1
1.14569523714518 1
1.22028935330016 1
1.4003942570903 1
1.62533087662352 1
1.51580429468485 1
1.38994060250771 1
1.23277478608827 1
1.70148166384994 1
1.31516302357348 1
1.27258410379174 1
1.21901129438283 1
1.20588069452742 1
1.44114722088346 1
1.39009551104076 1
0.897546479839767 0
1.68215196869216 1
1.56887798742993 1
1.41800474199945 1
1.06072589357806 1
1.71636673654517 1
1.50128925279113 1
1.42128596006251 1
1.13646889900861 1
1.71630363209446 1
1.27442948684035 1
1.48088723339383 1
1.1994288187794 1
1.17191784055124 1
1.399797554096 1
0.641155778500568 0
1.2228996875338 1
1.68991274409252 1
1.27135838126188 1
1.5780448237433 1
1.29789879364536 1
1.5514301181298 1
1.36188245833356 1
1.17741179079035 1
1.40766338760672 1
1.38737297169079 1
1.21252309314808 1
0.902805913464322 0
1.43678145416113 1
0.849116664961441 0
1.8425725039688 1
1.288504572347 1
1.5907508166391 1
1.63318985051813 1
1.27795550045594 1
1.11161097386258 1
1.15021552124101 1
1.51612982860573 1
1.456145611345 1
1.07601541130859 1
1.50862162612483 1
0.97421015663604 1
1.08909073290336 1
1.07830542211295 1
1.24386910589745 1
1.526283291446 1
1.40264702500357 1
1.86801499082694 1
1.26666905480208 1
1.06874918053455 1
1.30428391082206 1
1.24792588463022 1
1.71648915002708 1
1.3130592499241 1
1.33593097056874 1
1.34694334140551 1
1.07830804887928 1
1.5025237485444 1
1.50909375733338 1
1.52082479393908 1
1.26777586696435 1
1.30540816886609 1
1.22759656941263 1
1.36108296418967 1
0.90565527765674 0
1.03522159929859 1
1.54456116384035 1
1.25960972810123 1
1.2927547326431 1
1.81046882402036 1
0.99585220331106 1
0.799302605057678 0
1.29748964107965 1
1.36484743955647 1
1.12894287823669 1
1.55768799672621 1
0.743994742212322 0
1.36404190372747 1
1.39805629378243 1
1.54866311608955 1
1.59092204087617 1
1.0613633027951 1
0.831056664197808 0
1.55657159107978 1
1.85945390422143 1
1.30975238866363 1
1.37801011938366 1
1.56407384778213 1
1.01112388223507 1
1.33229923450569 1
1.75697686518951 1
1.22882474422694 1
1.5262699574912 1
1.44379832447315 1
1.31293627625771 1
1.15814036476622 1
1.37497172236356 1
1.4121077198643 1
1.36935899079922 1
1.36403269055992 1
1.20569100913238 1
1.21193309809089 1
1.33323241143508 1
0.841434751426204 0
1.23417374631056 1
1.23468639401679 1
1.47608577174757 1
1.22109398803937 1
1.6469506986634 1
1.05183458455046 1
1.33930023855735 1
1.34259325971186 1
1.07534646751518 1
1.39786126635713 1
1.27567899768522 1
1.63625422991113 1
0.909598588777309 0
1.1093976818887 1
1.27708810994362 1
1.39228535008359 1
1.27979987631398 1
1.60417029271485 1
1.42398847172968 1
1.65869830073401 1
1.23465482969767 1
1.6682909407227 1
1.47100894105272 1
1.43719690177869 1
1.47071265595652 1
1.56519221528904 1
1.56848915721318 1
1.47104138490358 1
1.27810975979234 1
1.4925633178756 1
1.53846715340261 1
1.47424169797403 1
1.44368963822736 1
1.3549733170874 1
1.29676121509127 1
1.29279794743577 1
1.52636473260453 1
1.240286526201 1
1.47237259638293 1
0.91255916202381 0
1.48101317096586 1
1.32886062174208 1
1.35446770856738 1
1.22720487683082 1
1.36106577951048 1
1.99719295458193 1
1.40795837875857 1
1.4371731541997 1
1.96869626927939 1
1.39974602645096 1
1.85583352164487 1
1.3462828668402 1
1.14936082928898 1
0.990344596442235 1
1.87208435638769 1
1.38730941088087 1
1.28822378808388 1
1.66535825532904 1
1.78347084203898 1
1.39209414060428 1
1.89778704580386 1
1.44387784988759 1
1.409242899435 1
1.26288157499194 1
1.31903699342716 1
1.31844028540991 1
1.50617645051311 1
1.70840279193338 1
1.09550731246965 1
1.21134368122096 1
1.52118375602839 1
1.39458283178987 1
1.19051897309655 1
1.44466535019152 1
1.79062581204392 1
1.65192626959541 1
1.5284676694638 1
1.41307389654842 1
1.55857229885197 1
1.5790074869014 1
1.625921292896 1
1.40203316408407 1
1.18813587654816 1
1.13416307348753 1
1.82838653568085 1
1.24123505308393 1
1.29926299064408 1
1.49839741572316 1
1.59257178477856 1
1.40909832117155 1
1.09141841530589 1
1.23855983292087 1
1.79872704707258 1
1.64278393867461 1
1.12675313772249 1
1.64614117193031 1
1.07995026872238 1
1.42583655397804 1
1.89283586892448 1
1.04449196336588 1
1.5787555008058 1
1.24971391687765 1
1.46841099544555 1
1.18337790197735 1
1.11349073707108 1
1.87810288315966 1
1.46163484923771 1
1.24698766696924 1
1.34442815134587 1
1.37885204489773 1
1.71618210910922 1
1.51555579589236 1
1.07925949951717 1
2.01976631192978 1
1.10540141197874 1
1.41773066145886 1
1.39957757412281 1
1.04522985177724 1
1.42734868723515 1
1.71080249551107 1
1.25441428917602 1
1.39412892725271 1
1.65720076932803 1
1.78943174827791 1
1.10104106806327 1
1.4884648152657 1
1.49940451725593 1
1.57537899396577 1
0.951542844119821 1
1.21546743444177 1
1.40319429073072 1
1.19765357061816 1
1.76803240136786 1
1.08375712324323 1
1.23419996747174 1
1.42853091191644 1
1.07971856215951 1
1.07148519933217 1
1.49702528773568 1
1.21493907232474 1
1.55675188699917 1
1.10680545626979 1
0.990919109989675 1
1.61704817778375 1
1.39343253429307 1
1.5124908656876 1
1.78954373694464 1
0.991435953025859 1
1.2406652564616 1
1.27073272258659 1
1.62016145533107 1
1.12818656769333 1
1.41410532991282 1
0.857878439574305 0
1.15996032807627 1
1.70600286930192 1
1.31748336057581 1
1.16476577200573 1
1.80487504188602 1
1.41042061006672 1
1.46708754352941 1
1.25958876585637 1
1.29343033001087 1
1.52663585504682 1
1.55218070676664 1
1.41753497846135 1
1.3223126309257 1
1.48363979388469 1
1.01205151310606 1
1.29865819192226 1
1.59594027007082 1
1.74267366443667 1
1.38734973071989 1
1.61922276567645 1
1.87401126188058 1
0.984776925017922 1
1.36657502407035 1
1.42287277218009 1
0.825808258722278 0
1.54732298980399 1
1.62769804247645 1
1.7356933364957 1
1.50941060258652 1
1.66015918193588 1
1.38891425943 1
1.44328884996422 1
1.42453423866278 1
1.11196258958041 1
1.36485676411339 1
1.5275707072528 1
1.15436754023152 1
1.42335499391698 1
1.39532283729062 1
1.32589550003431 1
1.78588584950129 1
2.03592118944325 1
1.55859638863398 1
0.910063731739585 0
1.24589377195644 1
1.35836042196757 1
1.56436313972048 1
1.53276287723482 1
1.68915238258913 1
1.44387046289027 1
1.56074638845327 1
1.23340121996532 1
1.77291718660234 1
1.40329393611471 1
0.946865357034354 0
1.09973579714925 1
1.43334616003777 1
1.14548858338237 1
1.13563841030069 1
1.01979459086345 1
1.64227477893538 1
0.97440777638436 1
1.34975301086442 1
1.48680413953388 1
1.33039989688502 1
1.23796690099961 1
0.852401118089185 0
0.946908560221874 0
1.51771140261447 1
0.711232618380275 0
1.28762377446758 1
1.21173850535105 1
1.10617517635614 1
1.4562215810105 1
1.18117536291599 1
1.24769053926433 1
1.37628838472981 1
1.1525322128272 1
1.69311731969405 1
1.11149016494888 1
1.10778809862733 1
1.18659532401993 1
1.6129488173285 1
1.58054786759503 1
1.06678960685149 1
1.4565023684905 1
1.59493281516202 1
1.47809618789769 1
1.55814194686656 1
1.80874582472912 1
1.24400690656804 1
1.14740163574929 1
1.21398208382242 1
1.23295270316213 1
1.11718618883198 1
1.34330271980495 1
1.11569009066172 1
1.59665883731527 1
1.36402983509517 1
1.10249320711617 1
1.48730807872493 1
1.26556855852033 1
1.42577127980268 1
1.9227203439968 1
1.6093616542223 1
1.40187344749591 1
1.36320086112146 1
1.59708520570188 1
1.14368898199589 1
1.5944280364156 1
1.31978119043185 1
1.67538234732168 1
1.27257332862531 1
1.67861350756641 1
1.30751335667535 1
1.08806169954391 1
1.01130057517971 1
0.93005931027203 0
1.46489098788812 1
1.47430118983451 1
1.44832251643391 1
0.901250852310521 0
0.993588387004992 1
1.54878068263875 1
1.18826965833314 1
1.38401650917026 1
0.692392552074739 0
0.894843049859262 0
1.428970317467 1
1.4937210426326 1
1.55434482128332 1
1.04083752755254 1
1.40816012499666 1
1.71493899597985 1
1.05213339032688 1
1.72300366169764 1
1.16783533066435 1
1.33296232585964 1
0.982593329791367 1
0.972641549210676 1
1.3690193432414 1
1.35264475775773 1
1.53307036165203 1
1.4016275831105 1
1.29670208563796 1
1.68975226287893 1
1.00367962260968 1
1.33813517631008 1
1.75161439454842 1
1.01164831972222 1
1.54195522617837 1
1.50738056917427 1
1.57053316627294 1
1.48109615198462 1
1.81691985506267 1
1.57358508325168 1
1.41003826294338 1
1.37747662288067 1
1.27480417002249 1
1.08741984635111 1
1.55002676516551 1
1.39792684797289 1
1.43037059875072 1
1.66749662137855 1
1.80085656117475 1
1.4107020567701 1
1.10936112978242 1
1.36417054273198 1
1.51694662633859 1
1.98957682062063 1
1.69207927693472 1
1.24510931015467 1
1.9379381440774 1
1.70711241705557 1
1.10258275675616 1
1.12854149677327 1
1.38545483863843 1
1.69589432115785 1
0.917980875949797 0
1.3405163142722 1
1.51195829549108 1
1.02564654817734 1
1.28016398380634 1
1.31356292246731 1
1.74449416970695 1
1.33026228506807 1
1.56922301799825 1
1.22102854564793 1
1.46117606554442 1
1.36812205740004 1
1.83627604274513 1
1.0175395311041 1
1.48585451232836 1
1.49942326075646 1
1.38284096888029 1
1.29632003446183 1
0.85751239858869 1
1.51076910481064 1
1.4500262475809 1
1.58692601638718 1
1.41108259888795 1
1.35264843659258 1
0.873091557772193 0
1.03541466677313 1
1.38115203087366 1
1.68281315085897 1
1.20936299563211 1
1.26535092771951 1
1.09188889342014 1
0.97484187524331 1
1.34126866379642 1
1.48206186881951 1
1.59569284957399 1
1.04950007603934 1
1.53786491006273 1
1.34149990985647 1
1.1253114090935 1
1.34024842560691 1
1.40008501018728 1
2.00031411161594 1
1.71252193920647 1
1.53556422552505 1
1.5079775106229 1
1.8157295518802 1
2.11453175143611 0
1.9211971603474 1
1.53816311804326 1
2.03409511272206 1
1.57914338711433 1
1.39454103617583 1
1.42478882076946 1
1.25021727923814 1
1.82455866575824 1
1.38572000449167 1
1.54870168469251 1
1.36530814760134 1
1.21196094084205 1
1.26081629007121 1
1.10494764212781 1
1.65302897895869 1
1.06291471574506 1
1.36613711065798 1
0.848504299075776 0
1.22751655690541 1
1.08427615552521 1
1.32185895141443 1
1.25033054239543 1
1.23904256535978 1
1.00934290198445 1
1.25102010991292 1
1.69512690851316 1
1.36435340663147 1
1.59789364472646 1
1.38654810469453 1
1.4311561245538 1
1.61658874763603 1
1.58166372503838 1
1.53775091456658 1
1.16314470283748 1
1.55496565865666 1
0.967226606611744 1
1.04092674801812 1
1.24439377483899 1
1.21753055988191 1
1.40716046563056 1
1.35568902249756 1
1.38130903044124 1
1.46388002838289 1
1.39968855397478 1
1.21030288864253 1
1.15817102953204 1
1.25947475879529 1
1.83869414596391 1
1.34646200955608 1
1.13743596104022 1
1.25972244358066 1
1.21250441531741 1
1.36428235531909 1
1.73587929167101 1
1.27911933613863 1
1.19105360577646 1
1.90169150694934 1
1.59205914013907 1
1.43884148432912 1
1.17735701600366 1
1.30448213236818 1
1.38533200848128 1
1.42259360194943 1
1.58935565764061 1
1.44774324622383 1
1.47173098276337 1
1.36512634043872 1
1.47034659005074 1
1.35172729907704 1
1.42815181531927 1
1.77996639932999 1
1.32319841236729 1
1.01528691242191 1
1.3903164366487 1
1.17187470354044 1
1.27513562737171 1
1.42695904167847 1
1.54380935769488 1
0.844244142775128 0
1.22239460118802 1
1.61250475258079 1
1.31234544771389 1
1.23935809720145 1
1.09383554832756 1
1.30174450681983 1
1.10500587079216 1
1.33932631942467 1
1.22044145523588 1
1.25998856478108 1
1.07011476118855 1
1.0995723518367 1
1.21669202453681 1
1.02234197010388 1
1.71313706358433 1
1.15564996558755 1
1.54499503907475 1
1.0616976904184 1
1.13147569396439 1
1.01951261004797 1
1.25519330075225 1
1.5342713643659 1
1.52337001274182 1
1.67614916242191 1
1.48550273303602 1
1.18609012171369 1
1.23343022874993 1
1.03443891424527 1
1.39634468616156 1
1.29433316907059 1
1.74259541464797 1
1.11651732999811 1
1.61620885850841 1
1.4820111348659 1
1.49194805720819 1
1.18848153291523 1
1.54524048855566 1
1.01347775908271 1
1.39016680342066 1
1.18389916883642 1
1.28474187190743 1
2.01465932946432 1
1.93837289310073 1
1.28037125979999 1
1.45044961245495 1
1.2994392767267 1
1.40459671357563 1
1.90955841150758 1
1.55027025568122 1
1.80575909853745 1
1.373434056952 1
1.33662802439769 1
1.28932270486453 1
1.61062417318366 1
1.25337119743888 1
1.40243984695741 1
1.11932009409341 1
1.46202793279298 1
1.06945097215003 1
1.97513543822627 1
1.1874773403892 1
1.45045018473128 1
1.46315781811728 1
1.22466316457859 1
1.00708653041186 1
2.02311414830706 1
1.30767419392696 1
0.961784307177496 0
1.88693667896693 1
1.24287981752665 1
1.4641338592491 1
1.44274276620564 1
1.51366840968321 1
1.35331537108346 1
1.438447526344 1
1.2785263893827 1
1.42730223402465 1
1.58861355069287 1
1.00641953683615 1
1.36453656236526 1
1.2675669863751 1
1.53551851103875 1
1.6814913747418 1
1.41745581890203 1
1.48023393900383 1
1.02602847163889 1
1.3608041957184 1
0.941735819087652 0
1.54457164663419 1
1.49464736943678 1
1.72260093231977 1
1.36485794040824 1
1.3526698353414 1
1.29580891460672 1
1.63407975855267 1
1.10436021729649 1
1.16941822793246 1
1.64738637594471 1
1.22357970637884 1
1.31814816427355 1
1.38666495789618 1
1.11964384905596 1
1.33789844198791 1
1.51744402440857 1
1.13855271777458 1
0.892352411790751 0
1.53038706030316 1
1.37805558823433 1
0.968092240912638 1
1.28539341816651 1
1.42724495701919 1
1.9197702583066 1
1.56155421329606 1
0.962681176417436 1
1.44403355100265 1
1.08941699704762 1
1.20423997798906 1
1.36046102987131 1
1.67407094626672 1
1.35880042056583 1
1.21204640260471 1
1.83278169180639 1
1.39142742059041 1
1.12019107409216 1
1.50486324550988 1
1.27480798952008 1
0.989721446432814 1
1.17181587049914 1
1.69661666460374 1
1.22459952557062 1
1.17831199561649 1
1.2516212885898 1
1.27519484343039 1
1.25297786949028 1
1.12894618078713 1
1.33958718970554 1
1.59695352239674 1
1.85592996976579 1
1.5625220049293 1
1.31641623871443 1
1.08840766554181 1
1.30228613096277 1
1.54363115564858 1
1.44905243648596 1
1.67938426817498 1
1.47043727040334 1
0.963301032876659 1
1.47754662198372 1
1.09340039823022 1
1.38020090636694 1
1.20417360066219 1
1.58415414536492 1
1.62092138811483 1
1.5265181167073 1
1.50611779508689 1
1.13591851425185 1
1.3814806298626 1
1.32053778807942 1
1.42623812545877 1
1.44829168416548 1
1.51180829657685 1
1.28538778133581 1
1.35630737643856 1
1.31864971824598 1
1.1548763247937 1
1.78315622030885 1
1.34159464167535 1
1.73070271976053 1
1.05899032165556 1
1.14127703724762 1
1.23070188838181 1
1.56604471801901 1
1.32970105485095 1
1.60874362651266 1
1.44623560508531 1
1.12004677938624 1
1.48395350412776 1
1.46792982885547 1
1.71950892164264 1
1.39651313118261 1
1.09331716769832 1
1.20977376172307 1
1.51599847139405 1
1.57790896842351 1
0.97259346457816 1
1.48852593866047 1
1.36349864580708 1
1.82322360410612 1
1.63209347254641 1
1.25152958501308 1
1.68155921506324 1
1.5945125663697 1
1.07203040388395 1
1.40957634048651 1
1.41009428865417 1
1.11964355132764 1
1.4386518306827 1
1.13713809364461 1
1.6852506152073 1
0.988024870099691 1
0.92516095433356 0
1.41267602109454 1
1.47369399827232 1
1.05534590054047 1
1.32595080181544 1
1.04200030189876 1
1.46557694619679 1
1.10042959133006 1
1.47596432834528 1
1.15280580887726 1
1.52390368867087 1
1.20837023072459 1
1.1348047032412 1
1.32461269599094 1
1.85053919046954 1
1.31596847727801 1
1.09263760546426 1
1.25505436467516 1
1.56576188830108 1
0.959180757279057 0
1.10348886310248 1
1.39846489391221 1
1.22627215785279 1
1.37289050918798 1
1.09055509125185 1
1.45433400355613 1
1.13744688886583 1
1.51947423983147 1
0.753624272746795 0
1.64471668627533 1
0.973988100658201 1
0.732234370006289 0
1.14204628743262 1
1.54044961093452 1
1.21241067486881 1
1.48980146584977 1
1.12674950958639 1
1.24187778115971 1
1.30292985820047 1
1.17466249723241 1
1.62275955984167 1
1.05947610322798 1
1.6109680620664 1
1.75083498911065 1
1.50579078909196 1
1.55420085440834 1
1.84300785084544 1
1.23654235613177 1
1.58405279050022 1
0.890535132408122 0
1.14132855450475 1
1.47139796898619 1
1.5223260289035 1
1.63971670383292 1
1.61821930807433 1
1.07974530774459 1
1.73371763124643 1
1.34135809842908 1
1.24060015731806 1
1.03622967626604 1
1.47863238317415 1
1.27751469651926 1
1.36811256885128 1
0.949101912008169 1
1.38320264752357 1
1.22964822416186 1
1.68956121591055 1
1.61983066694908 1
1.5459034554835 1
1.63929663976889 1
1.4626033402428 1
1.4205478576472 1
1.62230648403524 1
1.40350929139295 1
0.78588813557545 0
1.34488296927196 1
1.37614317902475 1
1.45689489013858 1
1.36622310179664 1
1.38492324502797 1
1.17630161793402 1
0.987969938477621 1
1.62709562530541 1
1.47890178243508 1
1.60175415837358 1
1.03796236526442 1
1.86241797764872 1
0.960938928308435 1
1.56644790627433 1
1.67888092118819 1
1.48463535974471 1
1.05662188277999 1
1.8429920283942 1
1.77921284301129 1
2.09339683655912 1
1.43435932652135 1
1.37760174766212 1
1.20358900190613 1
1.33463577000422 1
1.56656492321767 1
1.52351712432871 1
1.24726333551694 1
1.37018019887968 1
1.15742140020986 1
1.21973935708285 1
1.28469084084762 1
1.46392222211758 1
1.39169907848413 1
1.72001344877122 1
1.44814090414367 1
1.57681478437339 1
0.891209413310535 0
1.02749978835156 1
1.34696195945654 1
1.47823178265635 1
1.14725193854967 1
1.59629261370601 1
1.75383289123164 1
1.34420456333182 1
0.955939233826244 1
0.936089104664021 0
1.43287826692047 1
1.17695998074474 1
1.92895800401518 1
1.00558410369773 1
1.21712727379634 1
1.0148702536821 1
1.55738214588442 1
1.32160422952699 1
1.49113947816841 1
1.35097953413606 1
1.67219628876678 1
1.27295095074066 1
1.43222907131709 1
1.46848645966109 1
0.829592049314792 0
1.18835131006987 1
1.5556323975681 1
1.38104929827518 1
1.33311700638535 1
1.35811855715678 1
1.43688867897253 1
1.14234061567498 1
0.869088976156064 0
1.53920172379284 1
1.26674573199671 1
1.21444854925908 1
1.20944977048057 1
1.43237780812144 1
1.37693693677694 1
1.37508011594456 1
1.1969494179052 1
1.62045723305015 1
1.35262503008896 1
1.41471591648578 1
1.15425608378098 1
1.44875943939287 1
1.55027963674029 1
1.4616674774749 1
1.70882982175526 1
1.42552583378618 1
1.41366839914484 1
1.22262222563208 1
1.70154881523901 1
1.07298557015768 1
1.65551081884731 1
1.22847078830677 1
1.37825333627122 1
1.29843366852513 1
1.08724222524891 1
1.46156573450226 1
0.991132887480267 1
1.41977160112109 1
1.33986706676832 1
1.60291323489834 1
1.44933285450133 1
1.02589368329128 1
1.35097014249285 1
1.77875969088951 1
1.1338982905338 1
1.29484211903963 1
1.61559268805702 1
1.31818759897142 1
1.32886409633843 1
1.08899840039642 1
1.25722268805643 1
1.43436291821044 1
1.81103841866072 1
1.46979878768623 1
1.48169346474244 1
1.73739810060174 1
1.51184569152445 1
1.62770297413341 1
1.09699814760966 1
1.60157921198974 1
1.36853462703152 1
1.60715482586085 1
1.1316546176744 1
1.45512227822467 1
1.21105009338732 1
1.62840925590326 1
1.2178410661402 1
1.59407721819948 1
1.0102181830238 1
1.57973289362487 1
1.10156799054985 1
1.73315619006545 1
1.28088290266499 1
1.38105243628532 1
1.15074005774411 1
1.47212603657457 1
1.17824288930921 1
1.51187029671562 1
1.19057810200782 1
1.76632153639094 1
1.26040037050463 1
1.70271153801799 1
1.57257650682846 1
1.70697764402584 1
1.61535759981315 1
1.56051708663758 1
0.913093104828458 1
1.44722299520024 1
1.14696393296962 1
1.67651197290927 1
1.52435998815267 1
1.44353153281604 1
1.25764192606685 1
1.67349631698988 1
1.33345134531355 1
1.48877820756544 1
1.73071779633448 1
1.27643622607605 1
1.14475585773172 1
1.28317866814021 1
1.41323556765128 1
1.13768843134984 1
1.37760799820047 1
1.38526970987899 1
1.20582956755773 1
1.38702093157533 1
1.48026368496399 1
0.969691874357758 1
1.76369158285128 1
1.37064167929559 1
1.30856128445971 1
1.92807159889259 1
1.43883525350859 1
1.47738220603277 1
1.30242472847688 1
1.63155763674838 1
1.17460316594534 1
1.14084663714606 1
1.18320856422286 1
1.18991186826733 1
0.566298598050676 0
1.77815498770972 1
1.56968740154824 1
1.7021440762397 1
1.10906375824106 1
1.70634245410225 1
1.29513466379763 1
1.74530737915293 1
1.15056227847809 1
2.11525433774439 1
1.42474929979377 1
1.65221383184811 1
1.3111651793866 1
1.65281464210604 1
1.31628848631553 1
1.32325484697785 1
1.39650431485127 1
1.03822083240176 1
1.30738293192426 1
1.44646636100734 1
1.73823181693314 1
1.43423141239218 1
1.23648437321383 1
1.0411807932932 1
1.51876879904641 1
1.02818903343903 1
1.31987796386624 1
1.58017562409226 1
1.25720050765284 1
1.37672574482108 1
1.28746553070022 1
1.14495554714489 1
1.71543402819821 1
1.33053137878236 1
1.24761973125797 1
0.929333296588972 0
1.10012342371967 1
1.92330653793759 1
1.17221947504326 1
1.30296455682745 1
1.21858471360035 1
1.09638599415038 1
1.20312747558762 1
1.30276153092164 1
1.47024296041308 1
1.16543409707206 1
1.68557298873773 1
1.37589293889182 1
1.55020000483362 1
1.07940169737868 1
1.4319745768416 1
1.03335868917294 1
1.36152531488964 1
1.32870338939616 1
0.972169191047594 1
1.2613207994599 1
1.31574689538999 1
1.24114487734769 1
1.60773178261149 1
1.07741564238008 1
1.33812146837269 1
1.70089767198576 1
1.74093644500133 1
1.21943937996861 1
1.37047838042931 1
1.47827818152506 1
1.32292083429962 1
1.55210030834748 1
1.73572650390816 1
1.11815922089412 1
1.32389247969823 1
1.34521674315622 1
1.27326764755919 1
1.07173796229293 1
1.6924394768871 1
1.466267173198 1
1.76054709829628 1
1.57863106548111 1
1.10772307162366 1
1.64799680230571 1
0.973088032500362 0
1.55725141054603 1
1.92049288858572 1
1.82784186943033 1
1.17833326135055 1
1.6543058649003 1
1.60119170267932 1
1.48793907521013 1
1.14013057474876 1
1.62014543377979 1
1.53815796177545 1
1.56031804401819 1
1.54061623160194 1
1.50833832829347 1
1.06521012577706 1
1.45849139992678 1
0.991854402682498 1
1.54835754215104 1
1.49276349467629 1
1.13029884132665 1
1.49151562646978 1
1.47533119732432 1
1.33655926842197 1
1.68022262358565 1
1.26981215028219 1
1.26737442898239 1
1.47599444263386 1
1.6274176625513 1
1.18273466278219 1
1.53480861742421 1
1.43698142247972 1
1.42888008333448 1
1.18439599257245 1
1.12300812935362 1
1.1924300436158 1
1.16993928570456 1
1.2267731751724 1
1.64215984020527 1
1.10861692617284 1
1.25492224420838 1
1.46472344909243 1
1.32730810313143 1
1.58847944905415 1
1.79376494541314 1
1.25501972965469 1
1.26667171474965 1
1.45690770711225 1
1.21937004230515 1
1.16517054647678 1
1.10604730299712 1
1.21862239889514 1
1.10764477297982 1
1.07260484180555 1
0.995143579984282 1
0.963404010523724 1
1.53362711541845 1
1.69453955303156 1
1.30596556472154 1
1.67728439633958 1
1.38529577486295 1
1.41087846088131 1
1.64773284597437 1
1.40674178863545 1
1.3669628880021 1
1.28667214631247 1
1.39796719408612 1
1.33414260002041 1
1.4247325688763 1
1.61340162989515 1
1.86503995088758 1
1.45944941898784 1
1.27780507980823 1
1.74976076135085 1
1.38696461272253 1
1.44084081898006 1
1.75787543461382 1
1.31383655021798 1
1.21562902049839 1
1.42779886831209 1
1.27432203501127 1
1.72611033650236 1
1.38163717921142 1
1.46855121320185 1
1.75335985135653 1
1.23495070530495 1
1.66776752951494 1
1.10052985413692 1
1.60968552510313 1
1.36237657794035 1
1.36372017634363 1
2.19375556634279 0
1.37117062309755 1
1.37606894010999 1
1.24138091127899 1
1.38229562828129 1
1.22973249593903 1
1.43995641148453 1
1.05792290753338 1
0.936205220019317 0
1.29373932800145 1
1.25485547367852 1
1.44146522662994 1
1.33383652523551 1
1.36077136642588 1
1.4347485607147 1
1.36112993438457 1
0.912109712974749 0
1.0355977529988 1
1.5688766091571 1
1.28266862218856 1
0.894809341481943 0
1.90199491940164 1
1.19087393707305 1
1.19969131289099 1
1.51181496319176 1
1.35369282205927 1
1.48594730753715 1
1.19660574651802 1
1.22084950173366 1
1.00014273283651 1
0.914788933251276 0
1.21548754850806 1
1.51858870197129 1
1.32560534080022 1
1.82730011590591 1
1.39044761874203 1
1.57903061743025 1
0.99879140815378 1
1.32944374218644 1
1.25803370334043 1
1.67988790528858 1
1.16395739004051 1
1.22708863027507 1
1.33010343626619 1
0.814984896560018 0
1.76252332814124 1
1.61240317040256 1
1.59797377371163 1
1.46631828041825 1
1.09052235944464 1
1.11058883755808 1
1.34680718857834 1
1.02505485322449 1
1.32981760876253 1
1.54687375144678 1
1.25976266441122 1
1.41229168119432 1
1.39550436975435 1
1.41146065070594 1
1.11974026278724 1
1.29249525823686 1
1.635480160114 1
1.19068300512432 1
1.26231255226824 1
1.08326493066726 1
1.44774901231932 1
1.57501621312304 1
1.35372640436498 1
1.25357415354543 1
1.13658706207648 1
1.36173632895941 1
1.35682485968482 1
1.4767659971886 1
1.50564860356224 1
1.42339526166813 1
1.40565573734083 1
1.399664027394 1
1.27490813133831 1
1.36682220768529 1
1.38463235478466 1
1.73308080247349 1
1.57586310744802 1
1.305853182846 1
1.58007318011261 1
1.49989923603546 1
1.9531960399775 1
1.41184567406686 1
1.5249225101704 1
1.57363771740726 1
1.2738803186352 1
1.24331923759974 1
1.35973230000612 1
1.50571004137774 1
1.19392968007936 1
0.972379828761928 1
1.66633882151665 1
0.795479412600324 0
1.5059730801494 1
1.41597055120404 1
1.35332562186155 1
1.2016558937591 1
1.15510241499799 1
0.960860370380769 1
1.34955824800457 1
1.22718705432787 1
